# Supplementary material for: A single-cell multiomics roadmap of zebrafish spermatogenesis reveals regulatory principles of male germline formation
Source: Mol Syst Biol. 2025 Oct 14;22(1):42–68. doi: 10.1038/s44320-025-00157-7 (PMC12759076; doi:10.1038/s44320-025-00157-7)
Supplement: Supplementary file 3 — Dataset EV1 [file 44320_2025_157_MOESM3_ESM.xlsx]

## Sheet: Legend
Dataset EV1. Summary of sequencing and mapping metrics for scRNA-seq and scATAC-seq libraries.
CellRanger output for two biological replicates of single-cell RNA-seq (top) and single-cell ATAC-seq (bottom) experiments. For scRNA-seq, key metrics include estimated number of cells, mean reads per cell, median genes per cell, total number of reads, and mapping and quality control parameters such as valid barcodes, valid UMIs, fraction of reads in cells, and percentages of reads mapped to the …

## Sheet: Dataset_EV1
scRNAseq	Estimated Number of Cells	Mean Reads per Cell	Median Genes per Cell	Number of Reads	Valid Barcodes	Valid UMIs	Fraction Reads in Cells	Reads Mapped to Genome	Reads Mapped Confidently to Genome	Reads Mapped Confidently to Transcriptome
replica 1	3984	107857	2436	429702393	0.975	0.995	0.848	0.946	0.88	0.686
replica 2	5996	76405	2388	458125726	0.979	0.995	0.853	0.943	0.875	0.671
scATACseq	Estimated number of cells	Median high-quality fragments per cell	Fraction of high-quality fragments overlapping peaks	Mean raw read pairs per cell	Fraction of high-quality fragments in cells	Sequenced read pairs	Valid barcodes	Reads mapping to reference
replica 1	8305	2314	0.521	20188.6	0.883	167666462	0.976	0.626
replica 2	9088	3666	0.491	25086.1	0.86	227982097	0.977	0.62
