# Supplementary material for: A single-cell multiomics roadmap of zebrafish spermatogenesis reveals regulatory principles of male germline formation
Source: Mol Syst Biol. 2025 Oct 14;22(1):42–68. doi: 10.1038/s44320-025-00157-7 (PMC12759076; doi:10.1038/s44320-025-00157-7)
Supplement: Supplementary file 4 — Dataset EV2 [file 44320_2025_157_MOESM4_ESM.xlsx]

## Sheet: Legend
Dataset EV2. Differentially expressed genes between somatic cell types in the zebrafish testis.
Differentially expressed genes (DEGs) identified between major somatic cell populations, including Sertoli cells, Leydig cells, and hematopoietic stem cells (HSCs). Columns include nominal p-value (p_val), average log₂ fold change (avg_log2FC), expression frequency in cluster of interest (pct.1) and in the reference cluster (pct.2), adjusted p-value (p_val_adj), cluster assignment, gene symbol, a…

## Sheet: Dataset_EV2
	p_val	avg_log2FC	pct.1	pct.2	p_val_adj	cluster	gene	celltype
krt18a.1	4.15774e-15	5.46599	0.756	0.112	1.08933e-10	0	krt18a.1	Sertoli
krt8	6.92811e-12	3.60105	0.844	0.45	1.81516e-07	0	krt8	Sertoli
tpm4a	8.33118e-11	5.78888	0.644	0.138	2.18277e-06	0	tpm4a	Sertoli
CAVIN2	4.01106e-10	7.92493	0.422	0	1.0509e-05	0	CAVIN2	Sertoli
HSPB1	1.42337e-09	3.65386	0.733	0.275	3.72922e-05	0	HSPB1	Sertoli
MYL9	4.54756e-08	4.51278	0.4	0.025	0.00119146	0	MYL9	Sertoli
fxyd6l	5.72906e-08	4.71601	0.467	0.062	0.00150101	0	fxyd6l	Sertoli
CEBPD	8.52809e-08	4.33618	0.467	0.075	0.00223436	0	CEBPD	Sertoli
icn	1.12632e-07	3.48729	0.578	0.162	0.00295096	0	icn	Sertoli
ALDH1A2	1.18517e-07	6.08804	0.467	0.088	0.00310514	0	ALDH1A2	Sertoli
TAGLN.1	1.24235e-07	2.95643	0.622	0.212	0.00325495	0	TAGLN.1	Sertoli
OLFML3	1.47281e-07	7.60078	0.311	0	0.00385877	0	OLFML3	Sertoli
krt94	2.17962e-07	3.52468	0.444	0.062	0.0057106	0	krt94	Sertoli
fxyd3	2.51563e-07	2.96413	0.422	0.05	0.00659094	0	fxyd3	Sertoli
PHLDA2	7.72282e-07	3.75795	0.422	0.062	0.0202338	0	PHLDA2	Sertoli
PLK2.1	7.83783e-07	6.34413	0.311	0.013	0.0205351	0	PLK2.1	Sertoli
s100a10b	9.33856e-07	2.09706	0.778	0.512	0.024467	0	s100a10b	Sertoli
FN1	1.39851e-06	8.35809	0.267	0	0.036641	0	FN1	Sertoli
TAGLN	1.39851e-06	8.71166	0.267	0	0.036641	0	TAGLN	Sertoli
GRB10.1	1.39851e-06	6.33298	0.267	0	0.036641	0	GRB10.1	Sertoli
CTSK	2.28737e-06	4.44714	0.356	0.038	0.0599292	0	CTSK	Sertoli
SLC43A3.1	2.46412e-06	5.60928	0.289	0.013	0.06456	0	SLC43A3.1	Sertoli
CD151.1	2.46412e-06	5.42351	0.289	0.013	0.06456	0	CD151.1	Sertoli
CXCL12	2.58027e-06	7.38575	0.289		0.067603	0	CXCL12	Sertoli
CAV1	3.08414e-06	5.83476	0.311	0.025	0.0808044	0	CAV1	Sertoli
ANXA1	3.48103e-06	2.04557	0.378	0.05	0.091203	0	ANXA1	Sertoli
ccl25b	4.21779e-06	11.0624	0.244	0	0.110506	0	ccl25b	Sertoli
STEAP4	4.21779e-06	6.48532	0.244	0	0.110506	0	STEAP4	Sertoli
cyp1c2	4.21779e-06	7.29403	0.244	0	0.110506	0	cyp1c2	Sertoli
c6.1	4.21779e-06	6.61162	0.244	0	0.110506	0	c6.1	Sertoli
CLDN5.1	4.21779e-06	6.30862	0.244	0	0.110506	0	CLDN5.1	Sertoli
COL5A2	4.21779e-06	5.64946	0.244	0	0.110506	0	COL5A2	Sertoli
FZD4	4.21779e-06	6.15711	0.244	0	0.110506	0	FZD4	Sertoli
cxcl18b	5.0761e-06	4.34874	0.333	0.038	0.132994	0	cxcl18b	Sertoli
CCN2	5.14449e-06	3.88654	0.311	0.025	0.134786	0	CCN2	Sertoli
si.ch1073.291c23.2	6.95925e-06	5.32869	0.267	0.013	0.182332	0	si.ch1073.291c23.2	Sertoli
gpx3	6.95925e-06	6.55528	0.267	0.013	0.182332	0	gpx3	Sertoli
COL5A1	7.28378e-06	5.49127	0.267	0.013	0.190835	0	COL5A1	Sertoli
c6.2	7.97678e-06	4.76103	0.267	0.013	0.208992	0	c6.2	Sertoli
VAT1	8.02228e-06	3.16674	0.444	0.112	0.210184	0	VAT1	Sertoli
FOS	8.26151e-06	1.99806	0.822	0.875	0.216451	0	FOS	Sertoli
apoeb	9.95008e-06	5.36729	0.378	0.075	0.260692	0	apoeb	Sertoli
LRP1	1.25523e-05	5.73755	0.222	0	0.32887	0	LRP1	Sertoli
COL6A2	1.25523e-05	5.96707	0.222	0	0.32887	0	COL6A2	Sertoli
col6a1	1.25523e-05	5.81977	0.222	0	0.32887	0	col6a1	Sertoli
EHD2	1.25523e-05	6.05967	0.222	0	0.32887	0	EHD2	Sertoli
COL1A2	1.25523e-05	8.89833	0.222	0	0.32887	0	COL1A2	Sertoli
ramp2	1.25523e-05	7.36649	0.222	0	0.32887	0	ramp2	Sertoli
DCN	1.25523e-05	6.01473	0.222	0	0.32887	0	DCN	Sertoli
krt4	1.25523e-05	7.18951	0.222	0	0.32887	0	krt4	Sertoli
COL4A1	1.25523e-05	7.49085	0.222	0	0.32887	0	COL4A1	Sertoli
eppk1	2.12226e-05	6.33854	0.244	0.013	0.556031	0	eppk1	Sertoli
slco2b1	2.12226e-05	6.65533	0.244	0.013	0.556031	0	slco2b1	Sertoli
limch1b	2.2197e-05	6.07946	0.244	0.013	0.581562	0	limch1b	Sertoli
vmo1a	2.2197e-05	5.36719	0.244	0.013	0.581562	0	vmo1a	Sertoli
CPN1	2.3214e-05	4.93961	0.244	0.013	0.608206	0	CPN1	Sertoli
DKK3	2.3214e-05	4.92342	0.244	0.013	0.608206	0	DKK3	Sertoli
rpz5	2.76857e-05	2.64462	0.489	0.175	0.725365	0	rpz5	Sertoli
il15	3.03106e-05	3.36293	0.244	0.013	0.794137	0	il15	Sertoli
tmem176	3.09684e-05	5.70463	0.267	0.025	0.811372	0	tmem176	Sertoli
HSPB8	3.44309e-05	4.8496	0.356	0.075	0.90209	0	HSPB8	Sertoli
ugt1b5	3.68975e-05	6.49053	0.2	0	0.966713	0	ugt1b5	Sertoli
ENSDARG00000111373.1	3.68975e-05	7.92345	0.2	0	0.966713	0	ENSDARG00000111373.1	Sertoli
ENSDARG00000117319.1	3.68975e-05	5.74318	0.2	0	0.966713	0	ENSDARG00000117319.1	Sertoli
c4b	3.68975e-05	7.43606	0.2	0	0.966713	0	c4b	Sertoli
cldn29	3.68975e-05	5.65105	0.2	0	0.966713	0	cldn29	Sertoli
igf2b	3.68975e-05	6.42509	0.2	0	0.966713	0	igf2b	Sertoli
RND3.1	3.68975e-05	5.69968	0.2	0	0.966713	0	RND3.1	Sertoli
COL6A3	3.68975e-05	6.71849	0.2	0	0.966713	0	COL6A3	Sertoli
GADD45B	3.70311e-05	2.98858	0.622	0.35	0.970214	0	GADD45B	Sertoli
ppiaa	3.72567e-05	0.750903	0.889	0.925	0.976126	0	ppiaa	Sertoli
col1a1a	3.80098e-05	4.46083	0.267	0.025	0.995856	0	col1a1a	Sertoli
tuft1a	3.8851e-05	3.98338	0.333	0.062	1	0	tuft1a	Sertoli
GPM6A	6.37491e-05	6.34302	0.222	0.013	1	0	GPM6A	Sertoli
VIM.1	6.37491e-05	5.72696	0.222	0.013	1	0	VIM.1	Sertoli
podxl	6.37491e-05	7.6545	0.222	0.013	1	0	podxl	Sertoli
ftr82	6.96288e-05	5.39088	0.222	0.013	1	0	ftr82	Sertoli
IDH1	7.9298e-05	5.3295	0.444	0.162	1	0	IDH1	Sertoli
GLUL.1	8.24997e-05	4.62041	0.578	0.362	1	0	GLUL.1	Sertoli
PLPP3	8.2608e-05	5.46724	0.244	0.025	1	0	PLPP3	Sertoli
MMP2	8.60131e-05	5.85772	0.244	0.025	1	0	MMP2	Sertoli
si.ch211.198c19.3	8.66525e-05	3.86043	0.222	0.013	1	0	si.ch211.198c19.3	Sertoli
SELENBP1	9.60116e-05	5.61348	0.267	0.038	1	0	SELENBP1	Sertoli
tspan4b	9.60116e-05	5.13538	0.267	0.038	1	0	tspan4b	Sertoli
pmp22a	9.96909e-05	5.28836	0.267	0.038	1	0	pmp22a	Sertoli
cfd	0.000103503	4.9259	0.267	0.038	1	0	cfd	Sertoli
EDNRA	0.000107254	5.35765	0.178	0	1	0	EDNRA	Sertoli
musk	0.000107254	4.63356	0.178	0	1	0	musk	Sertoli
si.busm1.57f23.1	0.000107254	5.46026	0.178	0	1	0	si.busm1.57f23.1	Sertoli
SFRP1	0.000107254	7.19818	0.178	0	1	0	SFRP1	Sertoli
ENSDARG00000113503.1	0.000107254	6.29941	0.178	0	1	0	ENSDARG00000113503.1	Sertoli
C1QTNF5	0.000107254	6.22571	0.178	0	1	0	C1QTNF5	Sertoli
SOX4.1	0.000107254	6.12355	0.178	0	1	0	SOX4.1	Sertoli
si.ch211.106h4.12	0.000107254	8.50081	0.178	0	1	0	si.ch211.106h4.12	Sertoli
akap12b	0.000107254	7.15066	0.178	0	1	0	akap12b	Sertoli
ecscr	0.000107254	7.35102	0.178	0	1	0	ecscr	Sertoli
tmem88b	0.000107254	6.13651	0.178	0	1	0	tmem88b	Sertoli
tnfsf10l	0.000107254	6.19508	0.178	0	1	0	tnfsf10l	Sertoli
GULP1.1	0.000107254	5.18848	0.178	0	1	0	GULP1.1	Sertoli
ifi27.2	0.000107509	1.63768	0.756	0.562	1	0	ifi27.2	Sertoli
TCIM.1	0.000129021	3.5793	0.289	0.05	1	0	TCIM.1	Sertoli
fabp4a	0.00013334	1.62711	0.244	0.025	1	0	fabp4a	Sertoli
ID1	0.000152368	2.98526	0.333	0.075	1	0	ID1	Sertoli
HES1	0.000157283	2.90625	0.333	0.075	1	0	HES1	Sertoli
MYL9.1	0.000168383	2.71457	0.6	0.4	1	0	MYL9.1	Sertoli
JDP2.1	0.000175102	2.14833	0.667	0.488	1	0	JDP2.1	Sertoli
EDIL3.1	0.000188726	4.55452	0.2	0.013	1	0	EDIL3.1	Sertoli
si.ch211.1a19.3	0.000196097	1.75115	0.333	0.075	1	0	si.ch211.1a19.3	Sertoli
NOVA1	0.000197091	5.37642	0.2	0.013	1	0	NOVA1	Sertoli
CCN1	0.000217461	4.49221	0.378	0.125	1	0	CCN1	Sertoli
AK4	0.000226849	6.20613	0.311	0.075	1	0	AK4	Sertoli
FOSB	0.000257553	2.62692	0.467	0.212	1	0	FOSB	Sertoli
CHMP2A	0.000258533	0.292915	0.222	0.613	1	0	CHMP2A	Sertoli
wu.fj16a03	0.000262692	6.12723	0.244	0.038	1	0	wu.fj16a03	Sertoli
klf2a	0.000266163	2.99873	0.2	0.013	1	0	klf2a	Sertoli
RBPMS2	0.000266163	2.87566	0.2	0.013	1	0	RBPMS2	Sertoli
FST	0.000274998	5.21685	0.222	0.025	1	0	FST	Sertoli
ifi27.3	0.000274998	4.87905	0.222	0.025	1	0	ifi27.3	Sertoli
vcam1b	0.000285938	4.61567	0.222	0.025	1	0	vcam1b	Sertoli
DHRS3.1	0.000297285	4.63085	0.222	0.025	1	0	DHRS3.1	Sertoli
jam2a	0.00030877	6.25161	0.156	0	1	0	jam2a	Sertoli
plvapb	0.00030877	7.54185	0.156	0	1	0	plvapb	Sertoli
krt15	0.00030877	9.29143	0.156	0	1	0	krt15	Sertoli
AQP8	0.00030877	7.93521	0.156	0	1	0	AQP8	Sertoli
ENSDARG00000088643.3	0.00030877	5.17026	0.156	0	1	0	ENSDARG00000088643.3	Sertoli
ntd5	0.00030877	5.11683	0.156	0	1	0	ntd5	Sertoli
si.ch211.105c13.3	0.00030877	5.75344	0.156	0	1	0	si.ch211.105c13.3	Sertoli
COLEC11	0.00030877	5.58003	0.156	0	1	0	COLEC11	Sertoli
CD81	0.00030877	6.3057	0.156	0	1	0	CD81	Sertoli
COLEC12	0.00030877	4.61486	0.156	0	1	0	COLEC12	Sertoli
dll4	0.00030877	4.83826	0.156	0	1	0	dll4	Sertoli
BHMT	0.00030877	5.0448	0.156	0	1	0	BHMT	Sertoli
RND3	0.00030877	5.01307	0.156	0	1	0	RND3	Sertoli
IGFBP2	0.00030877	5.10034	0.156	0	1	0	IGFBP2	Sertoli
map4k2	0.00030877	5.21044	0.156	0	1	0	map4k2	Sertoli
FIBIN.1	0.00030877	4.18617	0.156	0	1	0	FIBIN.1	Sertoli
FSTL1.1	0.000308907	3.2639	0.356	0.112	1	0	FSTL1.1	Sertoli
cast	0.000338197	4.10181	0.267	0.05	1	0	cast	Sertoli
tmsb1	0.000367967	3.12859	0.378	0.125	1	0	tmsb1	Sertoli
rgs5b	0.00038416	4.07696	0.289	0.062	1	0	rgs5b	Sertoli
GLUL	0.000390794	4.25538	0.244	0.038	1	0	GLUL	Sertoli
JUNB	0.000449669	1.64918	0.778	0.725	1	0	JUNB	Sertoli
rbp5	0.000507489	1.54807	0.222	0.025	1	0	rbp5	Sertoli
atp5if1b	0.000509482	0.347417	0.311	0.725	1	0	atp5if1b	Sertoli
antxr1c	0.000550962	5.24178	0.178	0.013	1	0	antxr1c	Sertoli
GPC4	0.000550962	5.51266	0.178	0.013	1	0	GPC4	Sertoli
si.ch211.178n15.1	0.000574885	5.08198	0.178	0.013	1	0	si.ch211.178n15.1	Sertoli
FKBP1B	0.000574885	5.13439	0.178	0.013	1	0	FKBP1B	Sertoli
cldn3d	0.000574885	5.42579	0.178	0.013	1	0	cldn3d	Sertoli
COX5B.1	0.000595436	0.245171	0.2	0.6	1	0	COX5B.1	Sertoli
FYN	0.000599772	5.9557	0.178	0.013	1	0	FYN	Sertoli
CAVIN1	0.000599772	4.63578	0.178	0.013	1	0	CAVIN1	Sertoli
EIF4EBP3	0.000618403	3.95535	0.467	0.25	1	0	EIF4EBP3	Sertoli
marcksl1b	0.00065934	1.53689	0.533	0.238	1	0	marcksl1b	Sertoli
DAB2	0.000662391	4.02373	0.289	0.075	1	0	DAB2	Sertoli
KLF9	0.000680579	3.95486	0.178	0.013	1	0	KLF9	Sertoli
COL1A1	0.000710333	5.84361	0.244	0.05	1	0	COL1A1	Sertoli
RBP4	0.000710333	8.781	0.244	0.05	1	0	RBP4	Sertoli
PERP	0.000724888	3.41845	0.289	0.075	1	0	PERP	Sertoli
soul5	0.000739953	2.4794	0.178	0.013	1	0	soul5	Sertoli
CTDSPL.1	0.000746909	3.69216	0.289	0.075	1	0	CTDSPL.1	Sertoli
COL4A2	0.000771412	2.41645	0.178	0.013	1	0	COL4A2	Sertoli
CGNL1	0.000810335	4.163	0.267	0.062	1	0	CGNL1	Sertoli
prss23	0.000824956	4.83994	0.2	0.025	1	0	prss23	Sertoli
AFDN	0.000824956	4.49105	0.2	0.025	1	0	AFDN	Sertoli
cldc1	0.000856634	3.56797	0.2	0.025	1	0	cldc1	Sertoli
loxl2a	0.000882145	4.22479	0.133	0	1	0	loxl2a	Sertoli
si.dkey.16f21.2	0.000882145	3.89684	0.133	0	1	0	si.dkey.16f21.2	Sertoli
fgd5a	0.000882145	7.18196	0.133	0	1	0	fgd5a	Sertoli
csf1a	0.000882145	3.97756	0.133	0	1	0	csf1a	Sertoli
kdrl	0.000882145	7.15695	0.133	0	1	0	kdrl	Sertoli
PRSS35	0.000882145	4.73987	0.133	0	1	0	PRSS35	Sertoli
clec14a	0.000882145	6.45039	0.133	0	1	0	clec14a	Sertoli
RGS7BP	0.000882145	4.01804	0.133	0	1	0	RGS7BP	Sertoli
zgc.194629	0.000882145	7.4336	0.133	0	1	0	zgc.194629	Sertoli
FSTL3	0.000882145	5.87272	0.133	0	1	0	FSTL3	Sertoli
OLFML3.1	0.000882145	3.81869	0.133	0	1	0	OLFML3.1	Sertoli
si.ch211.183d21.1	0.000882145	5.71214	0.133	0	1	0	si.ch211.183d21.1	Sertoli
spns2	0.000882145	6.58437	0.133	0	1	0	spns2	Sertoli
im.7151449	0.000882145	6.07169	0.133	0	1	0	im.7151449	Sertoli
NGF.1	0.000882145	3.60368	0.133	0	1	0	NGF.1	Sertoli
ITLN1	0.000882145	4.42395	0.133	0	1	0	ITLN1	Sertoli
ANGPTL1	0.000882145	4.61579	0.133	0	1	0	ANGPTL1	Sertoli
GCHFR	0.000889438	4.21069	0.2	0.025	1	0	GCHFR	Sertoli
gsdf	0.000968554	6.2234	0.378	0.162	1	0	gsdf	Sertoli
pros1	0.000986224	3.75383	0.244	0.05	1	0	pros1	Sertoli
tgm1l1	0.0010866	3.39639	0.244	0.05	1	0	tgm1l1	Sertoli
tomm20a	0.00110259	3.26432	0.444	0.225	1	0	tomm20a	Sertoli
CSRP1	0.00145336	2.58529	0.333	0.112	1	0	CSRP1	Sertoli
HTRA1	0.00158714	4.93831	0.156	0.013	1	0	HTRA1	Sertoli
HPN	0.00158714	5.1997	0.156	0.013	1	0	HPN	Sertoli
SCCPDH	0.00158714	5.99907	0.156	0.013	1	0	SCCPDH	Sertoli
pleca	0.00158714	5.15165	0.156	0.013	1	0	pleca	Sertoli
myo1ca	0.00158714	5.13044	0.156	0.013	1	0	myo1ca	Sertoli
GCA	0.00161097	0.196258	0.311	0.7	1	0	GCA	Sertoli
ahnak	0.00163473	3.52004	0.556	0.388	1	0	ahnak	Sertoli
SPRY4	0.00165443	4.94141	0.156	0.013	1	0	SPRY4	Sertoli
TNFSF10	0.00165443	5.60531	0.156	0.013	1	0	TNFSF10	Sertoli
BTG2	0.00167829	1.76941	0.667	0.562	1	0	BTG2	Sertoli
EPAS1	0.00172434	4.51263	0.156	0.013	1	0	EPAS1	Sertoli
vwa1	0.00172434	5.12665	0.156	0.013	1	0	vwa1	Sertoli
AMOTL2	0.00172434	4.72596	0.156	0.013	1	0	AMOTL2	Sertoli
tenm3	0.00179695	4.06908	0.156	0.013	1	0	tenm3	Sertoli
POSTN.1	0.00179695	3.44771	0.156	0.013	1	0	POSTN.1	Sertoli
SLC12A4	0.00179695	3.25634	0.156	0.013	1	0	SLC12A4	Sertoli
CDO1	0.00184244	4.5843	0.244	0.062	1	0	CDO1	Sertoli
TCIM	0.00195068	3.3039	0.156	0.013	1	0	TCIM	Sertoli
si.dkey.85k15.4	0.00195068	2.69693	0.156	0.013	1	0	si.dkey.85k15.4	Sertoli
SH3BGRL2	0.00195068	2.83792	0.156	0.013	1	0	SH3BGRL2	Sertoli
SH2D3C.1	0.00195068	2.99977	0.156	0.013	1	0	SH2D3C.1	Sertoli
F10	0.00199965	4.2224	0.378	0.175	1	0	F10	Sertoli
cmtm7	0.00201104	4.35068	0.178	0.025	1	0	cmtm7	Sertoli
ptgfrna	0.00211031	3.80289	0.2	0.038	1	0	ptgfrna	Sertoli
cald1a	0.00216015	3.50509	0.311	0.112	1	0	cald1a	Sertoli
endouc	0.00224463	4.60012	0.178	0.025	1	0	endouc	Sertoli
si.ch211.212k18.9	0.00232785	3.43814	0.178	0.025	1	0	si.ch211.212k18.9	Sertoli
HOPX	0.00241111	2.29278	0.289	0.088	1	0	HOPX	Sertoli
SORT1	0.00241389	2.79393	0.178	0.025	1	0	SORT1	Sertoli
NFIL3	0.00249509	3.97553	0.2	0.038	1	0	NFIL3	Sertoli
zgc.162509	0.00250284	4.44977	0.178	0.025	1	0	zgc.162509	Sertoli
BNC2	0.00250842	4.04603	0.111	0	1	0	BNC2	Sertoli
tmem88a	0.00250842	5.98617	0.111	0	1	0	tmem88a	Sertoli
zgc.92313	0.00250842	5.20142	0.111	0	1	0	zgc.92313	Sertoli
sult1st6	0.00250842	5.6506	0.111	0	1	0	sult1st6	Sertoli
jcada	0.00250842	4.51517	0.111	0	1	0	jcada	Sertoli
si.ch211.250c4.4	0.00250842	5.1462	0.111	0	1	0	si.ch211.250c4.4	Sertoli
CPXM1	0.00250842	4.27836	0.111	0	1	0	CPXM1	Sertoli
ENPEP	0.00250842	4.55939	0.111	0	1	0	ENPEP	Sertoli
ENSDARG00000106873.2	0.00250842	3.3245	0.111	0	1	0	ENSDARG00000106873.2	Sertoli
pon3.1	0.00250842	5.87651	0.111	0	1	0	pon3.1	Sertoli
col6a4a	0.00250842	3.94386	0.111	0	1	0	col6a4a	Sertoli
prcc	0.00250842	2.46245	0.111	0	1	0	prcc	Sertoli
arhgef2a	0.00250842	3.76703	0.111	0	1	0	arhgef2a	Sertoli
CAP2	0.00250842	5.95438	0.111	0	1	0	CAP2	Sertoli
rtn1b	0.00250842	5.63815	0.111	0	1	0	rtn1b	Sertoli
cyp2p7	0.00250842	3.33245	0.111	0	1	0	cyp2p7	Sertoli
MYCT1	0.00250842	5.24794	0.111	0	1	0	MYCT1	Sertoli
EGFL7	0.00250842	5.13797	0.111	0	1	0	EGFL7	Sertoli
ecm2	0.00250842	3.20039	0.111	0	1	0	ecm2	Sertoli
slx9	0.00250842	4.47541	0.111	0	1	0	slx9	Sertoli
S100B	0.00250842	4.09403	0.111	0	1	0	S100B	Sertoli
S1PR1	0.00250842	5.17718	0.111	0	1	0	S1PR1	Sertoli
BGN	0.00250842	4.65285	0.111	0	1	0	BGN	Sertoli
PCOLCE2.1	0.00250842	4.54758	0.111	0	1	0	PCOLCE2.1	Sertoli
RDH10.1	0.00250842	3.54427	0.111	0	1	0	RDH10.1	Sertoli
il7	0.00250842	5.2461	0.111	0	1	0	il7	Sertoli
si.ch1073.406l10.2	0.00250842	3.96838	0.111	0	1	0	si.ch1073.406l10.2	Sertoli
LAMB1.1	0.00250842	4.37195	0.111	0	1	0	LAMB1.1	Sertoli
SLC1A3.1	0.00250842	3.22899	0.111	0	1	0	SLC1A3.1	Sertoli
ARVCF.1	0.00250842	4.49869	0.111	0	1	0	ARVCF.1	Sertoli
si.dkey.58f10.4	0.00250842	3.5876	0.111	0	1	0	si.dkey.58f10.4	Sertoli
AQP3.1	0.00250842	5.56631	0.111	0	1	0	AQP3.1	Sertoli
KANK1.1	0.00250842	4.74063	0.111	0	1	0	KANK1.1	Sertoli
XIRP2	0.00250842	4.23955	0.111	0	1	0	XIRP2	Sertoli
lurap1	0.00250842	3.79178	0.111	0	1	0	lurap1	Sertoli
si.ch211.170d8.8	0.00250842	3.29348	0.111	0	1	0	si.ch211.170d8.8	Sertoli
FHL2.1	0.00250842	5.01377	0.111	0	1	0	FHL2.1	Sertoli
si.ch211.214p13.9	0.00250842	5.2725	0.111	0	1	0	si.ch211.214p13.9	Sertoli
TFPI	0.00250842	5.32297	0.111	0	1	0	TFPI	Sertoli
lama4	0.00266621	3.17068	0.2	0.038	1	0	lama4	Sertoli
pcolcea	0.00275574	3.67759	0.2	0.038	1	0	pcolcea	Sertoli
FABP7	0.00277175	4.4051	0.222	0.05	1	0	FABP7	Sertoli
si.ch211.197h24.9	0.00282355	4.46695	0.267	0.075	1	0	si.ch211.197h24.9	Sertoli
PDCD10.1	0.00292897	0.279799	0.133	0.412	1	0	PDCD10.1	Sertoli
PLPP1	0.00295145	2.46795	0.244	0.062	1	0	PLPP1	Sertoli
AP1S1	0.00297527	1.50474	0.067	0.312	1	0	AP1S1	Sertoli
PDGFRB	0.0029942	1.92747	0.178	0.025	1	0	PDGFRB	Sertoli
PMP22	0.00303777	3.19953	0.244	0.062	1	0	PMP22	Sertoli
zgc.158463	0.00328669	1.32482	0.889	1	1	0	zgc.158463	Sertoli
KANK2	0.00328765	3.8659	0.267	0.088	1	0	KANK2	Sertoli
SERPINH1.1	0.00330796	2.5036	0.289	0.088	1	0	SERPINH1.1	Sertoli
actb2	0.00345506	0.162254	0.956	1	1	0	actb2	Sertoli
ankrd10b	0.00346336	1.60242	0.2	0.038	1	0	ankrd10b	Sertoli
CLTA	0.00370197	0.432319	0.178	0.488	1	0	CLTA	Sertoli
EMC10	0.00378307	0.463733	0.222	0.5	1	0	EMC10	Sertoli
f3b	0.00379929	1.34191	0.378	0.162	1	0	f3b	Sertoli
ubald1a	0.00399081	2.76658	0.289	0.1	1	0	ubald1a	Sertoli
zgc.195173	0.00408083	3.13328	0.444	0.262	1	0	zgc.195173	Sertoli
CLDN11	0.00416844	4.27084	0.356	0.162	1	0	CLDN11	Sertoli
sdc4	0.00418952	2.0441	0.6	0.537	1	0	sdc4	Sertoli
PIK3IP1	0.00440926	3.01588	0.289	0.1	1	0	PIK3IP1	Sertoli
F7	0.00451427	4.26292	0.133	0.013	1	0	F7	Sertoli
SPTBN1	0.00451427	4.8413	0.133	0.013	1	0	SPTBN1	Sertoli
DEPTOR	0.00451427	3.20372	0.133	0.013	1	0	DEPTOR	Sertoli
c1s.1	0.00451427	3.79245	0.133	0.013	1	0	c1s.1	Sertoli
cyp2p6	0.00451427	4.1352	0.133	0.013	1	0	cyp2p6	Sertoli
ENSDARG00000100753.2	0.00451427	6.99474	0.133	0.013	1	0	ENSDARG00000100753.2	Sertoli
EFHD1	0.00470031	5.61752	0.133	0.013	1	0	EFHD1	Sertoli
acvrl1	0.00470031	5.37456	0.133	0.013	1	0	acvrl1	Sertoli
ugt2a7	0.00489326	5.32838	0.133	0.013	1	0	ugt2a7	Sertoli
cdh1	0.00489326	4.45871	0.133	0.013	1	0	cdh1	Sertoli
MANBAL	0.00508656	0.28053	0.067	0.275	1	0	MANBAL	Sertoli
glud1a	0.0051255	1.7156	0.4	0.188	1	0	glud1a	Sertoli
tm4sf21a	0.00514588	3.7129	0.222	0.062	1	0	tm4sf21a	Sertoli
zgc.162730	0.00527383	0.529282	0.644	0.412	1	0	zgc.162730	Sertoli
MXRA8	0.00573878	1.77749	0.133	0.013	1	0	MXRA8	Sertoli
im.7152348	0.00573878	0.791566	0.133	0.013	1	0	im.7152348	Sertoli
THBS1.1	0.00573878	0.209892	0.133	0.013	1	0	THBS1.1	Sertoli
MOB2.1	0.00613122	3.57801	0.244	0.075	1	0	MOB2.1	Sertoli
pabpc1b	0.00614979	1.69283	0.489	0.338	1	0	pabpc1b	Sertoli
RASGEF1B	0.00641337	4.91881	0.156	0.025	1	0	RASGEF1B	Sertoli
ABLIM1	0.00641337	3.03241	0.156	0.025	1	0	ABLIM1	Sertoli
ephx5	0.00663191	4.54599	0.244	0.075	1	0	ephx5	Sertoli
BOP1	0.00663989	2.67796	0.156	0.025	1	0	BOP1	Sertoli
EFNB2.1	0.00663989	3.57381	0.156	0.025	1	0	EFNB2.1	Sertoli
atp6v0e1	0.00675544	0.100327	0.378	0.725	1	0	atp6v0e1	Sertoli
ALDH9A1.1	0.00682074	2.44036	0.4	0.225	1	0	ALDH9A1.1	Sertoli
si.dkey.238c7.13	0.00686316	1.09448	0.867	0.762	1	0	si.dkey.238c7.13	Sertoli
SLC25A43	0.00687358	2.56091	0.156	0.025	1	0	SLC25A43	Sertoli
CYGB	0.00692254	2.86156	0.178	0.038	1	0	CYGB	Sertoli
linc.epb41l4a	0.00694727	2.65317	0.378	0.188	1	0	linc.epb41l4a	Sertoli
PRKCSH	0.00701342	0.209972	0.156	0.425	1	0	PRKCSH	Sertoli
TRAPPC5	0.00705868	0.215982	0.178	0.425	1	0	TRAPPC5	Sertoli
znf1154	0.00711463	3.81885	0.156	0.025	1	0	znf1154	Sertoli
ENSDARG00000092671.5	0.00713148	4.82841	0.089	0	1	0	ENSDARG00000092671.5	Sertoli
HHIP	0.00713148	3.7671	0.089	0	1	0	HHIP	Sertoli
SLC43A1	0.00713148	3.02828	0.089	0	1	0	SLC43A1	Sertoli
AEBP1	0.00713148	4.29928	0.089	0	1	0	AEBP1	Sertoli
palm2akap2	0.00713148	3.2796	0.089	0	1	0	palm2akap2	Sertoli
snai1a	0.00713148	3.70903	0.089	0	1	0	snai1a	Sertoli
OAT	0.00713148	6.10398	0.089	0	1	0	OAT	Sertoli
SPRED2	0.00713148	3.6733	0.089	0	1	0	SPRED2	Sertoli
PAX2.1	0.00713148	5.18432	0.089	0	1	0	PAX2.1	Sertoli
nkx3.3	0.00713148	5.20846	0.089	0	1	0	nkx3.3	Sertoli
CDC42EP3	0.00713148	2.64425	0.089	0	1	0	CDC42EP3	Sertoli
C1QTNF2	0.00713148	3.25608	0.089	0	1	0	C1QTNF2	Sertoli
si.ch211.33e4.2	0.00713148	5.01657	0.089	0	1	0	si.ch211.33e4.2	Sertoli
rasip1	0.00713148	4.82595	0.089	0	1	0	rasip1	Sertoli
twist1b	0.00713148	6.12419	0.089	0	1	0	twist1b	Sertoli
bcam	0.00713148	5.68285	0.089	0	1	0	bcam	Sertoli
GLIPR2	0.00713148	5.73512	0.089	0	1	0	GLIPR2	Sertoli
etsrp	0.00713148	5.04427	0.089	0	1	0	etsrp	Sertoli
si.dkeyp.97a10.2	0.00713148	5.48853	0.089	0	1	0	si.dkeyp.97a10.2	Sertoli
CCDC85C	0.00713148	2.96456	0.089	0	1	0	CCDC85C	Sertoli
LDLRAD4.1	0.00713148	3.61822	0.089	0	1	0	LDLRAD4.1	Sertoli
PARD6G	0.00713148	4.60651	0.089	0	1	0	PARD6G	Sertoli
si.dkey.184p18.2	0.00713148	4.78203	0.089	0	1	0	si.dkey.184p18.2	Sertoli
FOXC1	0.00713148	3.66407	0.089	0	1	0	FOXC1	Sertoli
plvapa	0.00713148	7.23661	0.089	0	1	0	plvapa	Sertoli
ap1s3b	0.00713148	3.83569	0.089	0	1	0	ap1s3b	Sertoli
pigr	0.00713148	2.83402	0.089	0	1	0	pigr	Sertoli
PALLD	0.00713148	3.57942	0.089	0	1	0	PALLD	Sertoli
COL12A1.1	0.00713148	2.94281	0.089	0	1	0	COL12A1.1	Sertoli
MYORG	0.00713148	3.54601	0.089	0	1	0	MYORG	Sertoli
si.dkey.11o18.5	0.00713148	6.00458	0.089	0	1	0	si.dkey.11o18.5	Sertoli
si.dkeyp.72g9.4	0.00713148	5.2491	0.089	0	1	0	si.dkeyp.72g9.4	Sertoli
stab1	0.00713148	5.2541	0.089	0	1	0	stab1	Sertoli
kng1	0.00713148	3.85091	0.089	0	1	0	kng1	Sertoli
CCM2L	0.00713148	4.53839	0.089	0	1	0	CCM2L	Sertoli
foxp1a	0.00713148	4.05688	0.089	0	1	0	foxp1a	Sertoli
wfdc2	0.00713148	6.48298	0.089	0	1	0	wfdc2	Sertoli
ZNF385A	0.00713148	2.67444	0.089	0	1	0	ZNF385A	Sertoli
si.dkey.126g1.9	0.00713148	5.52421	0.089	0	1	0	si.dkey.126g1.9	Sertoli
LNX2	0.00713148	5.66863	0.089	0	1	0	LNX2	Sertoli
sema7a	0.00713148	4.75036	0.089	0	1	0	sema7a	Sertoli
s1pr5a	0.00713148	4.46175	0.089	0	1	0	s1pr5a	Sertoli
pdgfbb	0.00713148	4.27975	0.089	0	1	0	pdgfbb	Sertoli
SLC38A4	0.00713148	3.2941	0.089	0	1	0	SLC38A4	Sertoli
ABTB3.1	0.00713148	2.91962	0.089	0	1	0	ABTB3.1	Sertoli
AGTR2	0.00713148	3.55681	0.089	0	1	0	AGTR2	Sertoli
ACKR3	0.00713148	5.40003	0.089	0	1	0	ACKR3	Sertoli
RAB6B.1	0.00713148	3.38258	0.089	0	1	0	RAB6B.1	Sertoli
TIE1	0.00713148	5.0743	0.089	0	1	0	TIE1	Sertoli
PLTP	0.00713148	3.56929	0.089	0	1	0	PLTP	Sertoli
GLI1	0.00713148	2.49103	0.089	0	1	0	GLI1	Sertoli
SLC7A9	0.00713148	6.95181	0.089	0	1	0	SLC7A9	Sertoli
zdhhc21	0.00713148	4.72715	0.089	0	1	0	zdhhc21	Sertoli
aopep	0.00713148	4.60749	0.089	0	1	0	aopep	Sertoli
gstt1a	0.00713148	7.20565	0.089	0	1	0	gstt1a	Sertoli
LMO7	0.00713148	5.70659	0.089	0	1	0	LMO7	Sertoli
calcrla	0.00713148	3.81065	0.089	0	1	0	calcrla	Sertoli
SMIM7	0.00726783	0.490903	0.089	0.312	1	0	SMIM7	Sertoli
DPYSL3	0.00736324	3.36304	0.156	0.025	1	0	DPYSL3	Sertoli
si.dkey.52l18.4	0.00737073	3.11631	0.178	0.038	1	0	si.dkey.52l18.4	Sertoli
PSMB3	0.00763292	0.122885	0.356	0.65	1	0	PSMB3	Sertoli
atp1b3b	0.00784477	3.16725	0.178	0.038	1	0	atp1b3b	Sertoli
CLIC2	0.00791914	0.484585	0.289	0.088	1	0	CLIC2	Sertoli
aste1a	0.00794592	2.3354	0.244	0.075	1	0	aste1a	Sertoli
s100v2	0.00810147	1.67791	0.6	0.475	1	0	s100v2	Sertoli
ERLIN2	0.00815691	2.13464	0.2	0.05	1	0	ERLIN2	Sertoli
HMGB3.1	0.00879799	0.735158	0.133	0.388	1	0	HMGB3.1	Sertoli
ZFP36L1.1	0.00887371	2.51232	0.489	0.35	1	0	ZFP36L1.1	Sertoli
DPP7	0.00891361	1.07829	0.111	0.362	1	0	DPP7	Sertoli
ANAPC13	0.00903074	0.431394	0.089	0.3	1	0	ANAPC13	Sertoli
SPARC	0.00918035	3.36494	0.467	0.362	1	0	SPARC	Sertoli
actb1	0.00940825	1.34006	0.822	0.863	1	0	actb1	Sertoli
DAP	0.00981739	0.202933	0.178	0.412	1	0	DAP	Sertoli
SOCS3.1	0.00984839	1.09734	0.756	0.787	1	0	SOCS3.1	Sertoli
myl12.1	0.00996627	1.01866	0.711	0.725	1	0	myl12.1	Sertoli
STAR	3.35603e-24	5.18899	0.976	0.036	8.79279e-20	1	STAR	Leydig
prok2	3.75687e-24	5.36562	0.976	0.06	9.843e-20	1	prok2	Leydig
PPP1R1C	4.61014e-24	4.9311	0.976	0.036	1.20786e-19	1	PPP1R1C	Leydig
hsd3b1	8.67458e-24	4.84372	0.976	0.036	2.27274e-19	1	hsd3b1	Leydig
fdx1b	9.21954e-24	4.99026	0.976	0.048	2.41552e-19	1	fdx1b	Leydig
cyp11c1	1.11204e-23	4.87915	0.976	0.048	2.91356e-19	1	cyp11c1	Leydig
CYP17A1	1.42706e-23	4.72574	0.976	0.048	3.73891e-19	1	CYP17A1	Leydig
aqp12	3.00497e-23	5.35395	0.951	0.06	7.87301e-19	1	aqp12	Leydig
CYP11A1	3.85335e-23	5.02641	0.951	0.036	1.00958e-18	1	CYP11A1	Leydig
PRKAG2	5.9186e-23	5.02073	0.951	0.06	1.55067e-18	1	PRKAG2	Leydig
RTN4R	7.16106e-23	5.82323	0.902	0.024	1.8762e-18	1	RTN4R	Leydig
OSR2	1.07935e-22	4.79272	0.951	0.048	2.8279e-18	1	OSR2	Leydig
ENSDARG00000117609.1	3.75782e-22	4.55323	0.976	0.119	9.8455e-18	1	ENSDARG00000117609.1	Leydig
NTS	6.97165e-22	5.64989	0.878	0.024	1.82657e-17	1	NTS	Leydig
RGS4	2.41927e-21	5.03288	0.902	0.036	6.33849e-17	1	RGS4	Leydig
insl3	3.1299e-21	5.54299	0.976	0.226	8.20034e-17	1	insl3	Leydig
SLC4A4.1	3.77241e-21	2.98194	0.927	0.048	9.8837e-17	1	SLC4A4.1	Leydig
rgs16	1.29859e-20	3.76674	0.976	0.095	3.4023e-16	1	rgs16	Leydig
MCTP1	1.54479e-20	3.86627	0.951	0.071	4.04736e-16	1	MCTP1	Leydig
MKNK2	3.56436e-20	4.00713	0.951	0.119	9.33862e-16	1	MKNK2	Leydig
cyp17a2	5.76793e-20	4.37649	0.878	0.048	1.5112e-15	1	cyp17a2	Leydig
FDXR	6.09693e-20	4.85426	0.854	0.036	1.5974e-15	1	FDXR	Leydig
mctp2b	7.96908e-20	4.05664	0.902	0.06	2.0879e-15	1	mctp2b	Leydig
sult2st2	2.77762e-19	3.9032	0.902	0.083	7.27736e-15	1	sult2st2	Leydig
ENSDARG00000038226.7	4.3271e-19	4.37829	0.829	0.036	1.1337e-14	1	ENSDARG00000038226.7	Leydig
NR2F1.1	4.59096e-19	3.09074	0.902	0.083	1.20283e-14	1	NR2F1.1	Leydig
NR5A1	6.04086e-18	2.18532	0.927	0.083	1.58271e-13	1	NR5A1	Leydig
asph	1.28995e-17	2.50745	0.854	0.083	3.37967e-13	1	asph	Leydig
PARVA.1	1.48178e-17	2.84557	0.927	0.131	3.88225e-13	1	PARVA.1	Leydig
FURIN.1	1.51718e-17	3.34313	0.878	0.071	3.97501e-13	1	FURIN.1	Leydig
TP53INP1	2.74473e-17	2.72693	0.902	0.107	7.19119e-13	1	TP53INP1	Leydig
myh7ba	6.18006e-17	5.07234	0.732	0.024	1.61918e-12	1	myh7ba	Leydig
FNDC3A	7.73451e-17	3.58568	0.805	0.06	2.02644e-12	1	FNDC3A	Leydig
slmapb	7.94946e-17	3.33802	0.854	0.083	2.08276e-12	1	slmapb	Leydig
si.dkeyp.1h4.9	1.52378e-16	2.60097	0.976	0.405	3.9923e-12	1	si.dkeyp.1h4.9	Leydig
CSDC2	2.18616e-16	3.45597	0.78	0.06	5.72773e-12	1	CSDC2	Leydig
CHCHD10	3.63712e-16	2.22454	0.902	0.119	9.52925e-12	1	CHCHD10	Leydig
slc51a	3.73927e-16	4.69785	0.707	0.024	9.79688e-12	1	slc51a	Leydig
RPS26.1	4.16923e-16	1.30525	1	0.905	1.09234e-11	1	RPS26.1	Leydig
nme2a	6.44311e-16	1.78076	0.927	0.131	1.68809e-11	1	nme2a	Leydig
PGRMC1	8.05378e-16	2.32593	0.976	0.25	2.11009e-11	1	PGRMC1	Leydig
SERP1.1	9.50083e-16	2.15092	0.976	0.619	2.48922e-11	1	SERP1.1	Leydig
HSD11B2	1.26763e-15	3.24522	0.951	0.238	3.32119e-11	1	HSD11B2	Leydig
DHCR7	1.36542e-15	3.02894	0.805	0.071	3.5774e-11	1	DHCR7	Leydig
ROBO2	1.40955e-15	4.39165	0.707	0.036	3.69303e-11	1	ROBO2	Leydig
mcrip2	2.67705e-15	2.91618	0.78	0.06	7.01388e-11	1	mcrip2	Leydig
jag1b	4.72964e-15	3.65421	0.732	0.048	1.23916e-10	1	jag1b	Leydig
FUNDC2	5.83146e-15	2.41325	0.951	0.262	1.52784e-10	1	FUNDC2	Leydig
MCFD2	8.1651e-15	3.4433	0.756	0.071	2.13926e-10	1	MCFD2	Leydig
SSR3	8.8012e-15	2.34795	0.951	0.393	2.30591e-10	1	SSR3	Leydig
SSR2	9.2347e-15	2.35442	0.976	0.357	2.41949e-10	1	SSR2	Leydig
ECE2	2.77117e-14	1.81964	0.756	0.071	7.26046e-10	1	ECE2	Leydig
baalcb	3.19367e-14	4.45041	0.634	0.024	8.36742e-10	1	baalcb	Leydig
OSTC	6.75157e-14	2.0152	0.902	0.226	1.76891e-09	1	OSTC	Leydig
ESR2	7.53225e-14	3.05319	0.756	0.071	1.97345e-09	1	ESR2	Leydig
gramd1a	7.90246e-14	3.54124	0.756	0.107	2.07044e-09	1	gramd1a	Leydig
basp1	8.20687e-14	4.12068	0.659	0.048	2.1502e-09	1	basp1	Leydig
HSP90B1	9.06501e-14	2.24465	0.927	0.202	2.37503e-09	1	HSP90B1	Leydig
MEIS1	1.03538e-13	2.91369	0.805	0.131	2.71269e-09	1	MEIS1	Leydig
IGF1R.1	1.13378e-13	3.55592	0.659	0.036	2.97051e-09	1	IGF1R.1	Leydig
TUSC3	1.31936e-13	4.5353	0.61	0.024	3.45673e-09	1	TUSC3	Leydig
rps27.1	2.33065e-13	0.964066	1	0.929	6.10631e-09	1	rps27.1	Leydig
PRKAR2A.1	2.48139e-13	2.58612	0.854	0.155	6.50124e-09	1	PRKAR2A.1	Leydig
SDR16C5.1	2.50453e-13	2.08733	0.878	0.179	6.56187e-09	1	SDR16C5.1	Leydig
si.dkeyp.77h1.4	2.52844e-13	5.11802	0.561	0.012	6.62451e-09	1	si.dkeyp.77h1.4	Leydig
IDH3B	2.6327e-13	2.06186	0.902	0.214	6.89768e-09	1	IDH3B	Leydig
atp1a3b	3.86857e-13	1.36636	0.902	0.179	1.01357e-08	1	atp1a3b	Leydig
TMEM208	6.84128e-13	2.80739	0.659	0.048	1.79241e-08	1	TMEM208	Leydig
cox7a1	7.4457e-13	1.93623	0.878	0.179	1.95077e-08	1	cox7a1	Leydig
si.dkey.16l2.20	7.66105e-13	3.0302	0.756	0.107	2.00719e-08	1	si.dkey.16l2.20	Leydig
RPS26	7.76233e-13	0.956075	1	0.929	2.03373e-08	1	RPS26	Leydig
gpx4a	9.01089e-13	2.28129	0.878	0.202	2.36085e-08	1	gpx4a	Leydig
SEC61G	1.00317e-12	1.35277	1	0.774	2.6283e-08	1	SEC61G	Leydig
CDON	1.01809e-12	1.57908	0.854	0.167	2.6674e-08	1	CDON	Leydig
cplx2a	1.02432e-12	1.92229	0.683	0.06	2.68373e-08	1	cplx2a	Leydig
vamp2	1.11595e-12	3.78644	0.634	0.048	2.92378e-08	1	vamp2	Leydig
HYOU1	1.21066e-12	2.19693	0.854	0.167	3.17193e-08	1	HYOU1	Leydig
RPS7	2.08925e-12	0.849251	1	0.94	5.47382e-08	1	RPS7	Leydig
RHOV	4.04075e-12	4.08032	0.61	0.048	1.05868e-07	1	RHOV	Leydig
ATP10A	4.09059e-12	2.42095	0.756	0.119	1.07173e-07	1	ATP10A	Leydig
IER3IP1	4.33354e-12	1.36533	0.854	0.19	1.13539e-07	1	IER3IP1	Leydig
MEIS2	5.9297e-12	4.32271	0.537	0.024	1.55358e-07	1	MEIS2	Leydig
sult2st1	7.35139e-12	2.69858	0.805	0.167	1.92606e-07	1	sult2st1	Leydig
PRDX3	8.24925e-12	1.71033	0.878	0.226	2.1613e-07	1	PRDX3	Leydig
dachd	9.34624e-12	4.08004	0.561	0.036	2.44872e-07	1	dachd	Leydig
SSR4	9.72892e-12	1.74519	0.976	0.429	2.54898e-07	1	SSR4	Leydig
rasd1	1.03351e-11	5.3411	0.512	0.012	2.70781e-07	1	rasd1	Leydig
si.dkey.153k10.6	1.12502e-11	3.96076	0.537	0.024	2.94756e-07	1	si.dkey.153k10.6	Leydig
SERPINE1	1.28609e-11	2.64161	0.756	0.119	3.36955e-07	1	SERPINE1	Leydig
nadsyn1	1.39019e-11	3.77431	0.537	0.024	3.64229e-07	1	nadsyn1	Leydig
RPS16	1.41879e-11	0.874963	1	0.893	3.71723e-07	1	RPS16	Leydig
POR.1	1.63081e-11	1.89897	0.78	0.167	4.27273e-07	1	POR.1	Leydig
tradv24.0.1	1.89941e-11	6.48188	0.463	0	4.97645e-07	1	tradv24.0.1	Leydig
BNIP3L	2.18957e-11	1.42255	0.951	0.298	5.73666e-07	1	BNIP3L	Leydig
INHBA.1	2.28581e-11	2.08171	0.659	0.083	5.98881e-07	1	INHBA.1	Leydig
frya	2.73155e-11	2.59731	0.683	0.107	7.15666e-07	1	frya	Leydig
RPS28	2.78535e-11	0.912378	1	0.964	7.29761e-07	1	RPS28	Leydig
CTNND2	3.0036e-11	3.24318	0.585	0.048	7.86944e-07	1	CTNND2	Leydig
id2b	3.47766e-11	3.56661	0.585	0.048	9.11147e-07	1	id2b	Leydig
MANF	3.48265e-11	2.70146	0.707	0.119	9.12455e-07	1	MANF	Leydig
SPCS3	3.52922e-11	1.31297	0.951	0.25	9.24656e-07	1	SPCS3	Leydig
P4HB	4.14166e-11	1.90291	0.902	0.226	1.08511e-06	1	P4HB	Leydig
TGFBR3	4.25553e-11	4.34064	0.512	0.024	1.11495e-06	1	TGFBR3	Leydig
cited4a	5.66597e-11	2.15075	0.659	0.083	1.48448e-06	1	cited4a	Leydig
MSI2	6.68598e-11	3.39	0.561	0.048	1.75173e-06	1	MSI2	Leydig
CD82.1	7.23485e-11	1.94379	0.707	0.119	1.89553e-06	1	CD82.1	Leydig
zgc.162608	7.67139e-11	5.88855	0.439	0	2.00991e-06	1	zgc.162608	Leydig
si.dkey.153k10.7	8.88245e-11	4.49709	0.488	0.024	2.3272e-06	1	si.dkey.153k10.7	Leydig
GRB14	9.36139e-11	4.43257	0.488	0.024	2.45268e-06	1	GRB14	Leydig
INHBA	9.56171e-11	3.73601	0.537	0.036	2.50517e-06	1	INHBA	Leydig
SHD	9.57712e-11	2.51979	0.585	0.048	2.50921e-06	1	SHD	Leydig
MT.CO2	1.00759e-10	0.952052	1	0.821	2.63987e-06	1	MT.CO2	Leydig
RPL13	1.08158e-10	0.647397	1	0.952	2.83375e-06	1	RPL13	Leydig
HMGB3.11	1.12918e-10	0.84082	0.707	0.095	2.95846e-06	1	HMGB3.1	Leydig
SND1	1.2208e-10	1.65203	0.707	0.131	3.1985e-06	1	SND1	Leydig
IFT172	1.33212e-10	2.43684	0.659	0.107	3.49015e-06	1	IFT172	Leydig
mtus1b	1.48394e-10	4.20095	0.512	0.036	3.88791e-06	1	mtus1b	Leydig
RPS3A	2.00248e-10	0.716669	1	0.905	5.24649e-06	1	RPS3A	Leydig
CYP11A1.1	2.21249e-10	3.90047	0.512	0.036	5.79673e-06	1	CYP11A1.1	Leydig
PDIA6	2.3835e-10	1.40788	0.805	0.155	6.24476e-06	1	PDIA6	Leydig
si.dkey.51e6.1	2.57895e-10	2.23279	0.78	0.167	6.75684e-06	1	si.dkey.51e6.1	Leydig
si.ch211.225p5.9	2.78063e-10	3.91654	0.488	0.024	7.28526e-06	1	si.ch211.225p5.9	Leydig
SERP1	3.07499e-10	1.77282	0.902	0.238	8.05647e-06	1	SERP1	Leydig
CKB	3.14538e-10	1.85562	0.951	0.524	8.24091e-06	1	CKB	Leydig
ARFGEF1	3.34741e-10	3.73395	0.512	0.048	8.7702e-06	1	ARFGEF1	Leydig
MFGE8	3.35882e-10	0.529764	0.902	0.202	8.80011e-06	1	MFGE8	Leydig
PDIA3	3.48038e-10	1.43142	0.951	0.31	9.11861e-06	1	PDIA3	Leydig
HS6ST1.1	3.66497e-10	3.15498	0.537	0.048	9.60221e-06	1	HS6ST1.1	Leydig
NR2F2	3.70683e-10	2.57502	0.585	0.071	9.71188e-06	1	NR2F2	Leydig
si.cabz01102082.1	3.71425e-10	2.63809	0.659	0.107	9.73134e-06	1	si.cabz01102082.1	Leydig
PLXNA4	3.9634e-10	1.78496	0.683	0.119	1.03841e-05	1	PLXNA4	Leydig
serpina10a	4.08767e-10	1.65501	0.78	0.131	1.07097e-05	1	serpina10a	Leydig
SYT11.1	4.43157e-10	1.86106	0.537	0.048	1.16107e-05	1	SYT11.1	Leydig
SPCS2	4.61278e-10	1.52047	0.854	0.202	1.20855e-05	1	SPCS2	Leydig
RNF128	4.63421e-10	1.83735	0.732	0.143	1.21416e-05	1	RNF128	Leydig
TRAM1	4.87216e-10	1.86876	0.683	0.119	1.27651e-05	1	TRAM1	Leydig
ACLY.1	4.89451e-10	2.55037	0.61	0.083	1.28236e-05	1	ACLY.1	Leydig
EML6	4.91331e-10	4.33021	0.463	0.024	1.28729e-05	1	EML6	Leydig
UBA52	5.01321e-10	0.722217	1	0.929	1.31346e-05	1	UBA52	Leydig
MAP1LC3A	5.46237e-10	0.615764	0.854	0.19	1.43114e-05	1	MAP1LC3A	Leydig
si.rp71.39b20.6	5.79782e-10	4.10758	0.439	0.012	1.51903e-05	1	si.rp71.39b20.6	Leydig
RPLP0	5.93675e-10	0.725241	1	0.964	1.55543e-05	1	RPLP0	Leydig
RPS23	6.13813e-10	0.644487	1	0.964	1.60819e-05	1	RPS23	Leydig
TRAPPC51	6.62727e-10	1.07714	0.732	0.143	1.73635e-05	1	TRAPPC5	Leydig
stx2a	6.93178e-10	2.74793	0.61	0.095	1.81613e-05	1	stx2a	Leydig
PROX1	7.40199e-10	4.12544	0.463	0.024	1.93932e-05	1	PROX1	Leydig
FSHR	9.11916e-10	3.56537	0.488	0.036	2.38922e-05	1	FSHR	Leydig
COX6A1	9.70323e-10	0.74523	0.902	0.179	2.54225e-05	1	COX6A1	Leydig
DPP71	9.9984e-10	0.247525	0.659	0.083	2.61958e-05	1	DPP7	Leydig
ALDH7A1	1.01857e-09	1.22246	0.707	0.131	2.66866e-05	1	ALDH7A1	Leydig
GJA1	1.09741e-09	1.94468	0.659	0.107	2.87521e-05	1	GJA1	Leydig
PRKCSH1	1.29789e-09	1.00482	0.732	0.131	3.40048e-05	1	PRKCSH	Leydig
ARIH2	1.39839e-09	2.0917	0.707	0.131	3.66379e-05	1	ARIH2	Leydig
nlgn4xa	1.52385e-09	4.67066	0.415	0.012	3.99249e-05	1	nlgn4xa	Leydig
NR5A1.1	1.52385e-09	5.10098	0.415	0.012	3.99249e-05	1	NR5A1.1	Leydig
RPL12	1.59558e-09	0.729812	1	0.952	4.18043e-05	1	RPL12	Leydig
LIAS	2.00704e-09	2.75931	0.561	0.071	5.25843e-05	1	LIAS	Leydig
VEGFA	2.28318e-09	1.90306	0.488	0.036	5.98194e-05	1	VEGFA	Leydig
rps17	3.0485e-09	0.878332	1	0.821	7.98707e-05	1	rps17	Leydig
SLC30A5	3.9373e-09	3.67835	0.488	0.048	0.000103157	1	SLC30A5	Leydig
RPL18	4.31983e-09	0.569706	1	0.94	0.00011318	1	RPL18	Leydig
SEC61B	4.38622e-09	1.08587	0.976	0.405	0.000114919	1	SEC61B	Leydig
NUCB2	4.44122e-09	2.89016	0.463	0.036	0.00011636	1	NUCB2	Leydig
TMEM30A	5.06179e-09	2.46886	0.512	0.06	0.000132619	1	TMEM30A	Leydig
TJP2.1	5.29452e-09	0.339973	0.585	0.071	0.000138716	1	TJP2.1	Leydig
ENSDARG00000115547.1	5.49526e-09	1.1657	0.634	0.119	0.000143976	1	ENSDARG00000115547.1	Leydig
tent5ba	5.56118e-09	1.66423	0.659	0.119	0.000145703	1	tent5ba	Leydig
AOC3	5.74251e-09	1.53357	0.805	0.179	0.000150454	1	AOC3	Leydig
FKBP2	6.8592e-09	0.962452	0.854	0.274	0.000179711	1	FKBP2	Leydig
ACKR3.1	7.0613e-09	4.27067	0.39	0.012	0.000185006	1	ACKR3.1	Leydig
zgc.136864	7.16669e-09	1.16782	0.756	0.179	0.000187767	1	zgc.136864	Leydig
tapbp.1	7.22149e-09	1.8453	0.659	0.143	0.000189203	1	tapbp.1	Leydig
RAB5IF	7.38956e-09	2.65965	0.537	0.071	0.000193607	1	RAB5IF	Leydig
CA8	7.48295e-09	1.93284	0.463	0.036	0.000196053	1	CA8	Leydig
RPS12	8.86807e-09	0.63216	1	0.905	0.000232343	1	RPS12	Leydig
si.dkey.151g10.6	9.77708e-09	0.636191	1	0.988	0.000256159	1	si.dkey.151g10.6	Leydig
RPL34	1.07239e-08	0.591215	1	0.952	0.000280966	1	RPL34	Leydig
JAGN1	1.18125e-08	2.09576	0.61	0.119	0.000309486	1	JAGN1	Leydig
DSTYK	1.25922e-08	0.450958	0.561	0.071	0.000329914	1	DSTYK	Leydig
LMAN1	1.5061e-08	1.99376	0.463	0.036	0.000394597	1	LMAN1	Leydig
gnav1	1.67533e-08	4.37707	0.341	0	0.000438937	1	gnav1	Leydig
acot18	1.67533e-08	4.36768	0.341	0	0.000438937	1	acot18	Leydig
ENSDARG00000074029.2	1.67533e-08	4.95986	0.341	0	0.000438937	1	ENSDARG00000074029.2	Leydig
RPL24	1.70068e-08	0.619523	1	0.952	0.000445577	1	RPL24	Leydig
KCNMA1.1	1.74027e-08	3.49419	0.415	0.024	0.000455952	1	KCNMA1.1	Leydig
AR	1.80231e-08	3.23613	0.463	0.048	0.000472205	1	AR	Leydig
ACSS1	1.87324e-08	1.97707	0.537	0.071	0.00049079	1	ACSS1	Leydig
SEPTIN10	2.05162e-08	0.751693	0.732	0.179	0.000537525	1	SEPTIN10	Leydig
PPM1L.1	2.11118e-08	1.36817	0.537	0.083	0.000553129	1	PPM1L.1	Leydig
RPL10A	2.13169e-08	0.785107	1	0.845	0.000558502	1	RPL10A	Leydig
RPL28	2.30387e-08	0.66082	1	0.94	0.000603614	1	RPL28	Leydig
ADCK5	2.33779e-08	4.70413	0.366	0.012	0.0006125	1	ADCK5	Leydig
rps27a	2.37289e-08	0.6031	1	0.929	0.000621697	1	rps27a	Leydig
nupr1b	2.43563e-08	2.82029	0.512	0.071	0.000638135	1	nupr1b	Leydig
CYB5A	2.48783e-08	0.910995	0.951	0.345	0.000651812	1	CYB5A	Leydig
RPL35A	2.52383e-08	0.658691	1	0.952	0.000661243	1	RPL35A	Leydig
fxyd2	2.59425e-08	4.61392	0.366	0.012	0.000679694	1	fxyd2	Leydig
atf6	2.62546e-08	1.68989	0.732	0.179	0.000687871	1	atf6	Leydig
DIO1	2.75992e-08	1.51395	0.512	0.06	0.000723099	1	DIO1	Leydig
PYGM.1	2.94994e-08	2.43881	0.463	0.048	0.000772885	1	PYGM.1	Leydig
UFM1	3.02611e-08	0.764577	0.707	0.167	0.000792842	1	UFM1	Leydig
IMPA1	3.0482e-08	2.01433	0.537	0.083	0.000798629	1	IMPA1	Leydig
AGRN	3.13048e-08	2.88731	0.512	0.071	0.000820185	1	AGRN	Leydig
MT.CYB	3.28006e-08	0.979753	1	0.679	0.000859377	1	MT.CYB	Leydig
ALDH2	3.34816e-08	1.01425	0.707	0.131	0.000877218	1	ALDH2	Leydig
eif1axb	3.43238e-08	0.987372	0.878	0.274	0.000899284	1	eif1axb	Leydig
pold4	3.4572e-08	1.07	0.854	0.238	0.000905788	1	pold4	Leydig
calr3a	3.59273e-08	1.84759	0.61	0.119	0.000941296	1	calr3a	Leydig
RPLP1	3.72931e-08	0.614209	1	0.964	0.000977079	1	RPLP1	Leydig
DDOST	3.77387e-08	0.759728	0.756	0.179	0.000988754	1	DDOST	Leydig
ALDOB	3.86215e-08	2.42213	0.561	0.095	0.00101188	1	ALDOB	Leydig
GALNT18.1	3.92151e-08	3.78651	0.366	0.012	0.00102744	1	GALNT18.1	Leydig
FAU	3.94352e-08	0.62626	1	0.905	0.0010332	1	FAU	Leydig
ENSDARG00000112132.1	4.01693e-08	1.98076	0.561	0.095	0.00105244	1	ENSDARG00000112132.1	Leydig
RPL36AL	4.202e-08	0.651405	1	0.976	0.00110092	1	RPL36AL	Leydig
SEC11A	4.33757e-08	0.982274	0.902	0.298	0.00113644	1	SEC11A	Leydig
CASKIN1	4.80099e-08	1.0797	0.561	0.083	0.00125786	1	CASKIN1	Leydig
PRICKLE1.1	4.82591e-08	1.62847	0.537	0.071	0.00126439	1	PRICKLE1.1	Leydig
MANBAL1	5.03779e-08	0.762785	0.488	0.06	0.0013199	1	MANBAL	Leydig
RPL17	5.16256e-08	0.568186	1	0.929	0.00135259	1	RPL17	Leydig
PPP1R14B	5.22934e-08	0.275509	0.634	0.119	0.00137009	1	PPP1R14B	Leydig
DNAJB11	5.23623e-08	3.03437	0.463	0.06	0.00137189	1	DNAJB11	Leydig
SMIM71	5.35486e-08	1.00915	0.537	0.083	0.00140297	1	SMIM7	Leydig
PMM2	5.62539e-08	2.57211	0.39	0.024	0.00147385	1	PMM2	Leydig
PDAP1	5.62989e-08	1.22429	0.634	0.119	0.00147503	1	PDAP1	Leydig
RPS17	6.08946e-08	0.71582	1	0.857	0.00159544	1	RPS17	Leydig
syne2a	6.11999e-08	2.51562	0.439	0.048	0.00160344	1	syne2a	Leydig
LRP1B	6.14683e-08	4.58154	0.317	0	0.00161047	1	LRP1B	Leydig
SPSB2	6.14683e-08	4.64139	0.317	0	0.00161047	1	SPSB2	Leydig
PIK3R3	6.22087e-08	1.9321	0.488	0.06	0.00162987	1	PIK3R3	Leydig
EEF1B2	6.27112e-08	0.697631	1	0.857	0.00164303	1	EEF1B2	Leydig
PPIB	6.46202e-08	0.967392	0.976	0.464	0.00169305	1	PPIB	Leydig
CHD7	6.83932e-08	0.265697	0.561	0.083	0.0017919	1	CHD7	Leydig
LMF2.1	6.88475e-08	1.9351	0.439	0.036	0.00180381	1	LMF2.1	Leydig
abhd15a	7.09493e-08	1.40235	0.463	0.048	0.00185887	1	abhd15a	Leydig
inka1a	7.87243e-08	2.41179	0.39	0.024	0.00206258	1	inka1a	Leydig
MAPK12	7.9942e-08	2.15586	0.537	0.095	0.00209448	1	MAPK12	Leydig
SCHIP1	8.05243e-08	0.763792	0.512	0.071	0.00210974	1	SCHIP1	Leydig
hoxa9b	8.87063e-08	2.87896	0.488	0.071	0.00232411	1	hoxa9b	Leydig
ZNRF2	9.08222e-08	3.13739	0.39	0.024	0.00237954	1	ZNRF2	Leydig
mrpl54	9.44528e-08	1.7215	0.61	0.119	0.00247466	1	mrpl54	Leydig
ptp4a2a	9.81366e-08	1.33675	0.585	0.107	0.00257118	1	ptp4a2a	Leydig
ms4a17a.11	9.84777e-08	4.20794	0.341	0.012	0.00258012	1	ms4a17a.11	Leydig
BCAP31	1.00786e-07	1.25641	0.659	0.155	0.00264059	1	BCAP31	Leydig
STMN2.1	1.03657e-07	3.97667	0.341	0.012	0.00271581	1	STMN2.1	Leydig
AIFM1	1.04714e-07	1.78783	0.61	0.131	0.0027435	1	AIFM1	Leydig
RPN1	1.04994e-07	1.58017	0.634	0.131	0.00275083	1	RPN1	Leydig
APP	1.20429e-07	2.09673	0.561	0.119	0.00315524	1	APP	Leydig
lrrc75ba	1.21766e-07	4.08451	0.366	0.024	0.00319026	1	lrrc75ba	Leydig
UCHL1	1.27303e-07	0.507776	0.78	0.214	0.00333533	1	UCHL1	Leydig
TMED9	1.33763e-07	0.854198	0.78	0.202	0.0035046	1	TMED9	Leydig
NDRG2	1.36893e-07	0.334513	0.561	0.107	0.0035866	1	NDRG2	Leydig
GATA6	1.38564e-07	2.10498	0.463	0.06	0.00363037	1	GATA6	Leydig
HOXB7	1.40399e-07	2.49232	0.439	0.048	0.00367845	1	HOXB7	Leydig
PCBP2	1.52322e-07	0.161737	0.854	0.25	0.00399084	1	PCBP2	Leydig
DCLRE1B	1.56556e-07	2.36169	0.488	0.071	0.00410177	1	DCLRE1B	Leydig
si.dkey.7j14.6	1.60359e-07	0.753316	1	0.357	0.00420141	1	si.dkey.7j14.6	Leydig
eif4ebp1	1.733e-07	0.517691	0.951	0.345	0.00454045	1	eif4ebp1	Leydig
MSI2.1	1.76838e-07	0.826602	0.659	0.143	0.00463316	1	MSI2.1	Leydig
TEAD1	1.77728e-07	2.51616	0.463	0.06	0.00465647	1	TEAD1	Leydig
ANAPC131	1.86166e-07	0.926661	0.512	0.083	0.00487754	1	ANAPC13	Leydig
CXCR4.1	1.98181e-07	0.355632	0.805	0.214	0.00519235	1	CXCR4.1	Leydig
nav2b	2.06104e-07	2.1663	0.366	0.024	0.00539993	1	nav2b	Leydig
RPL9	2.1037e-07	0.711225	1	0.857	0.00551169	1	RPL9	Leydig
dnajb6b	2.15273e-07	2.97234	0.39	0.036	0.00564014	1	dnajb6b	Leydig
CNNM2	2.21637e-07	4.19	0.293	0	0.00580688	1	CNNM2	Leydig
pigx	2.21637e-07	4.46909	0.293	0	0.00580688	1	pigx	Leydig
RPS5	2.24514e-07	0.586928	1	0.905	0.00588226	1	RPS5	Leydig
si.ch211.255i3.4	2.24789e-07	1.97622	0.439	0.048	0.00588948	1	si.ch211.255i3.4	Leydig
rpl7a	2.38014e-07	0.605868	1	0.929	0.00623597	1	rpl7a	Leydig
SYNGR1	2.41711e-07	3.2162	0.415	0.048	0.00633282	1	SYNGR1	Leydig
TSPAN6	2.42597e-07	1.16841	0.585	0.119	0.00635603	1	TSPAN6	Leydig
DPM1	2.42597e-07	1.28542	0.585	0.119	0.00635603	1	DPM1	Leydig
parp12b	2.79258e-07	2.48086	0.512	0.095	0.00731655	1	parp12b	Leydig
RPL13A	2.81797e-07	0.587973	1	0.94	0.00738307	1	RPL13A	Leydig
SEC61A1	2.84785e-07	0.917482	0.707	0.226	0.00746136	1	SEC61A1	Leydig
HSPA5	2.85816e-07	1.57106	0.927	0.464	0.00748838	1	HSPA5	Leydig
hist2h2l	2.93802e-07	0.760508	0.902	0.298	0.00769762	1	hist2h2l	Leydig
adob	3.26507e-07	2.36772	0.463	0.071	0.00855449	1	adob	Leydig
ENSDARG00000078366.5	3.3128e-07	4.02077	0.317	0.012	0.00867954	1	ENSDARG00000078366.5	Leydig
RPL23	3.33127e-07	0.630309	1	0.94	0.00872794	1	RPL23	Leydig
FKBP3	3.35089e-07	0.790966	0.902	0.25	0.00877933	1	FKBP3	Leydig
rps27.2	3.46241e-07	0.854771	1	0.738	0.00907153	1	rps27.2	Leydig
mrpl20	3.63458e-07	2.04837	0.512	0.095	0.00952259	1	mrpl20	Leydig
si.ch211.149k12.3	3.67852e-07	1.71966	0.463	0.071	0.00963771	1	si.ch211.149k12.3	Leydig
RPS10	3.82917e-07	0.539739	1	0.964	0.0100324	1	RPS10	Leydig
saraf	4.03896e-07	2.1925	0.415	0.048	0.0105821	1	saraf	Leydig
atpv0e2	4.06658e-07	2.75918	0.439	0.06	0.0106544	1	atpv0e2	Leydig
TMEM147	4.18022e-07	1.47358	0.634	0.143	0.0109522	1	TMEM147	Leydig
PCDH11X	4.6215e-07	3.45673	0.341	0.024	0.0121083	1	PCDH11X	Leydig
OSBPL10	4.6215e-07	3.89955	0.341	0.024	0.0121083	1	OSBPL10	Leydig
CCDC47	4.71912e-07	0.894577	0.512	0.095	0.0123641	1	CCDC47	Leydig
carhsp1	4.72603e-07	0.621909	0.488	0.071	0.0123822	1	carhsp1	Leydig
SELENOF	5.10336e-07	0.610927	0.927	0.381	0.0133708	1	SELENOF	Leydig
KRTCAP2	5.1548e-07	0.786907	0.854	0.262	0.0135056	1	KRTCAP2	Leydig
tstd3	5.19074e-07	2.05413	0.439	0.06	0.0135997	1	tstd3	Leydig
RPL10	5.32349e-07	0.529241	1	0.94	0.0139475	1	RPL10	Leydig
znf106b	5.48049e-07	3.68614	0.317	0.012	0.0143589	1	znf106b	Leydig
ANK1	5.48049e-07	4.36348	0.317	0.012	0.0143589	1	ANK1	Leydig
UNC5D.1	5.58161e-07	3.63695	0.341	0.024	0.0146238	1	UNC5D.1	Leydig
NUCB2.1	5.69152e-07	1.23093	0.659	0.155	0.0149118	1	NUCB2.1	Leydig
PRDX4	5.7362e-07	0.852464	0.707	0.167	0.0150289	1	PRDX4	Leydig
gpx1a	5.93082e-07	0.307859	0.951	0.381	0.0155387	1	gpx1a	Leydig
necap1	6.32939e-07	3.48981	0.39	0.048	0.016583	1	necap1	Leydig
TRAM2	6.35131e-07	1.43201	0.439	0.06	0.0166404	1	TRAM2	Leydig
RPL22L1	6.38002e-07	1.04644	1	0.548	0.0167156	1	RPL22L1	Leydig
RPS25	6.41702e-07	0.615619	1	0.893	0.0168126	1	RPS25	Leydig
GPR27	6.42509e-07	3.62494	0.341	0.024	0.0168337	1	GPR27	Leydig
MT.ND3	6.54555e-07	1.05105	0.976	0.5	0.0171493	1	MT.ND3	Leydig
NLK	6.86194e-07	3.0521	0.366	0.036	0.0179783	1	NLK	Leydig
crybg1a	6.88238e-07	1.5863	0.439	0.06	0.0180318	1	crybg1a	Leydig
EMC101	7.41729e-07	0.395139	0.756	0.226	0.0194333	1	EMC10	Leydig
PCDH20	7.83663e-07	3.31611	0.366	0.036	0.020532	1	PCDH20	Leydig
TMEM101	7.83663e-07	3.62204	0.366	0.036	0.020532	1	TMEM101	Leydig
col23a1a	7.85952e-07	4.06925	0.268	0	0.020592	1	col23a1a	Leydig
HOXC8	7.85952e-07	4.20957	0.268	0	0.020592	1	HOXC8	Leydig
RNASEK	7.8853e-07	2.17708	0.439	0.071	0.0206595	1	RNASEK	Leydig
PPP2R5E	8.36512e-07	1.66663	0.561	0.119	0.0219166	1	PPP2R5E	Leydig
SEMA4B	8.39646e-07	1.96629	0.463	0.083	0.0219987	1	SEMA4B	Leydig
PGP	8.48092e-07	0.416179	0.488	0.083	0.02222	1	PGP	Leydig
MT.CO3	8.52695e-07	0.697257	1	0.833	0.0223406	1	MT.CO3	Leydig
zgc.92606	8.8026e-07	0.738554	0.951	0.381	0.0230628	1	zgc.92606	Leydig
NDFIP1.1	8.85916e-07	1.25711	0.683	0.19	0.023211	1	NDFIP1.1	Leydig
rmdn2	8.89787e-07	2.93814	0.341	0.024	0.0233124	1	rmdn2	Leydig
smdt1b	9.03116e-07	0.787475	0.683	0.167	0.0236616	1	smdt1b	Leydig
SDF2L1	9.19171e-07	2.28003	0.415	0.06	0.0240823	1	SDF2L1	Leydig
SOD2	9.9333e-07	0.646768	0.756	0.202	0.0260252	1	SOD2	Leydig
RNF7	1.02861e-06	0.758827	0.756	0.25	0.0269496	1	RNF7	Leydig
ENSDARG00000117076.1	1.06569e-06	0.692625	0.366	0.036	0.0279211	1	ENSDARG00000117076.1	Leydig
HSPE1	1.12905e-06	0.941641	0.976	0.548	0.0295812	1	HSPE1	Leydig
LECT2.1	1.16761e-06	1.02423	0.659	0.167	0.0305913	1	LECT2.1	Leydig
ACAT1	1.20976e-06	0.540276	0.439	0.071	0.0316956	1	ACAT1	Leydig
DPY30	1.22947e-06	0.145511	0.805	0.226	0.0322122	1	DPY30	Leydig
TM9SF3	1.2488e-06	1.21248	0.512	0.107	0.0327185	1	TM9SF3	Leydig
P4HA1	1.29025e-06	0.786668	0.561	0.131	0.0338046	1	P4HA1	Leydig
pbxip1b	1.32948e-06	1.29501	0.659	0.202	0.0348324	1	pbxip1b	Leydig
UBA5	1.38308e-06	2.32894	0.366	0.036	0.0362367	1	UBA5	Leydig
UBR7	1.42424e-06	0.958799	0.61	0.155	0.037315	1	UBR7	Leydig
LRPAP1	1.43809e-06	0.846137	0.512	0.107	0.037678	1	LRPAP1	Leydig
acp1	1.50497e-06	0.79608	0.683	0.179	0.0394303	1	acp1	Leydig
TPK1	1.54596e-06	2.37348	0.415	0.06	0.0405042	1	TPK1	Leydig
zgc.171480	1.56217e-06	1.17144	0.537	0.119	0.0409288	1	zgc.171480	Leydig
sowahab	1.71675e-06	4.1511	0.293	0.012	0.0449789	1	sowahab	Leydig
fam32a	1.78211e-06	0.700904	0.854	0.274	0.0466912	1	fam32a	Leydig
EIF3F	1.86623e-06	0.681027	1	0.69	0.0488953	1	EIF3F	Leydig
YIF1A	1.87311e-06	2.35066	0.39	0.048	0.0490754	1	YIF1A	Leydig
VAPB	1.8987e-06	1.15099	0.585	0.155	0.0497458	1	VAPB	Leydig
PRAF2	2.01313e-06	3.57088	0.366	0.048	0.0527441	1	PRAF2	Leydig
UQCC2	2.13086e-06	0.837651	0.561	0.131	0.0558286	1	UQCC2	Leydig
RPS4Y2	2.16894e-06	0.634297	1	0.869	0.0568263	1	RPS4Y2	Leydig
CFL2	2.26137e-06	3.35866	0.317	0.024	0.0592478	1	CFL2	Leydig
MT.CO1	2.37531e-06	0.777177	0.976	0.738	0.0622332	1	MT.CO1	Leydig
flna	2.46328e-06	0.439835	0.707	0.214	0.0645379	1	flna	Leydig
col18a1a	2.47562e-06	1.60379	0.415	0.06	0.0648614	1	col18a1a	Leydig
LEPROTL1	2.52796e-06	0.192174	0.683	0.19	0.0662326	1	LEPROTL1	Leydig
ENSDARG00000108060.2	2.74338e-06	3.93524	0.244	0	0.0718767	1	ENSDARG00000108060.2	Leydig
ENSDARG00000099376.2	2.74338e-06	3.65514	0.244	0	0.0718767	1	ENSDARG00000099376.2	Leydig
NCAM1.1	2.74338e-06	4.41678	0.244	0	0.0718767	1	NCAM1.1	Leydig
BAHCC1	2.78208e-06	2.77812	0.341	0.036	0.0728905	1	BAHCC1	Leydig
PDCL	2.78248e-06	0.268548	0.707	0.19	0.0729009	1	PDCL	Leydig
FKBP14	2.80294e-06	1.21856	0.366	0.048	0.0734371	1	FKBP14	Leydig
CYRIA	2.88e-06	0.593059	0.585	0.155	0.0754561	1	CYRIA	Leydig
CLPP	3.19483e-06	1.40389	0.488	0.095	0.0837046	1	CLPP	Leydig
lifrb	3.20831e-06	2.00064	0.488	0.107	0.0840578	1	lifrb	Leydig
RPS8	3.21529e-06	0.495493	1	0.964	0.0842405	1	RPS8	Leydig
PDE7A	3.71842e-06	0.828408	0.561	0.131	0.0974227	1	PDE7A	Leydig
zgc.171772	3.74382e-06	0.45446	1	0.94	0.0980882	1	zgc.171772	Leydig
ROGDI	3.75489e-06	2.8579	0.341	0.036	0.0983781	1	ROGDI	Leydig
NDUFS7	3.91306e-06	0.424861	0.829	0.25	0.102522	1	NDUFS7	Leydig
FBLN2	4.077e-06	2.36533	0.317	0.024	0.106817	1	FBLN2	Leydig
PGPEP1	4.24801e-06	0.411447	0.463	0.095	0.111298	1	PGPEP1	Leydig
CHST1	4.35307e-06	4.26293	0.268	0.012	0.114051	1	CHST1	Leydig
SOX6	4.41183e-06	1.63589	0.537	0.131	0.11559	1	SOX6	Leydig
DYNLRB1	4.44137e-06	0.549595	0.902	0.321	0.116364	1	DYNLRB1	Leydig
SNRNP25	4.44935e-06	1.29853	0.341	0.036	0.116573	1	SNRNP25	Leydig
EMC4	4.44935e-06	2.19618	0.341	0.036	0.116573	1	EMC4	Leydig
PPP2R3C	4.45837e-06	0.557264	0.317	0.024	0.116809	1	PPP2R3C	Leydig
B3GAT2	4.57295e-06	3.65616	0.268	0.012	0.119811	1	B3GAT2	Leydig
SLC16A9	4.6413e-06	1.801	0.341	0.036	0.121602	1	SLC16A9	Leydig
MED30	5.11692e-06	0.39882	0.561	0.143	0.134063	1	MED30	Leydig
ABCA4	5.18219e-06	4.11663	0.293	0.024	0.135773	1	ABCA4	Leydig
HADH	5.20894e-06	0.776101	0.61	0.167	0.136474	1	HADH	Leydig
SMARCD1	5.40711e-06	0.801261	0.415	0.071	0.141666	1	SMARCD1	Leydig
rpz3	5.78538e-06	3.46722	0.317	0.036	0.151577	1	rpz3	Leydig
si.ch211.215a9.36p	5.9415e-06	3.54463	0.293	0.024	0.155667	1	si.ch211.215a9.36p	Leydig
TNRC18	5.95723e-06	2.6522	0.39	0.071	0.156079	1	TNRC18	Leydig
zgc.153675	6.04501e-06	1.68165	0.366	0.048	0.158379	1	zgc.153675	Leydig
si.ch73.141c7.1	6.04501e-06	1.34968	0.366	0.048	0.158379	1	si.ch73.141c7.1	Leydig
arhgef49	6.21747e-06	3.83604	0.293	0.024	0.162898	1	arhgef49	Leydig
zgc.64022	6.26126e-06	4.5136	0.341	0.048	0.164045	1	zgc.64022	Leydig
dnajc3a	6.29026e-06	1.61109	0.366	0.048	0.164805	1	dnajc3a	Leydig
OST4	6.43108e-06	1.12945	0.78	0.274	0.168494	1	OST4	Leydig
THSD7B	6.43818e-06	3.24116	0.268	0.012	0.16868	1	THSD7B	Leydig
CLPX.1	6.44629e-06	0.194314	0.463	0.095	0.168893	1	CLPX.1	Leydig
PHF14	6.48963e-06	0.552391	0.439	0.071	0.170028	1	PHF14	Leydig
TMEM178A	6.80663e-06	3.41721	0.293	0.024	0.178334	1	TMEM178A	Leydig
CELF4	6.80663e-06	3.38834	0.293	0.024	0.178334	1	CELF4	Leydig
LARGE2	7.04479e-06	1.75736	0.537	0.143	0.184573	1	LARGE2	Leydig
PKLR	7.09272e-06	2.96523	0.268	0.012	0.185829	1	PKLR	Leydig
larp4ab	7.19941e-06	0.188632	0.537	0.119	0.188624	1	larp4ab	Leydig
MPV17	7.4434e-06	2.17587	0.268	0.012	0.195017	1	MPV17	Leydig
MAP1A	7.4434e-06	1.34835	0.268	0.012	0.195017	1	MAP1A	Leydig
tmem14a	7.45631e-06	0.588374	0.561	0.143	0.195355	1	tmem14a	Leydig
MRPL35	7.50241e-06	0.498097	0.439	0.083	0.196563	1	MRPL35	Leydig
ETFDH	7.91896e-06	0.66494	0.463	0.095	0.207477	1	ETFDH	Leydig
lyrm4	8.03922e-06	1.3153	0.585	0.155	0.210628	1	lyrm4	Leydig
TMED2	8.06189e-06	0.340061	0.902	0.333	0.211221	1	TMED2	Leydig
si.dkey.16m19.4	8.06878e-06	1.18141	0.463	0.107	0.211402	1	si.dkey.16m19.4	Leydig
RPL5	8.10855e-06	0.602725	1	0.798	0.212444	1	RPL5	Leydig
ICA1L	8.14907e-06	2.93965	0.293	0.024	0.213506	1	ICA1L	Leydig
RRBP1	8.19376e-06	0.774347	0.463	0.095	0.214676	1	RRBP1	Leydig
TP53I11	8.19376e-06	0.544947	0.463	0.095	0.214676	1	TP53I11	Leydig
ENC1	8.44635e-06	3.34907	0.366	0.06	0.221294	1	ENC1	Leydig
NARS1	8.45116e-06	1.04071	0.585	0.167	0.22142	1	NARS1	Leydig
RPL30	8.497e-06	0.49743	1	0.893	0.222621	1	RPL30	Leydig
USP33	8.94274e-06	1.24607	0.439	0.083	0.2343	1	USP33	Leydig
RER1	9.28718e-06	0.142705	0.756	0.238	0.243324	1	RER1	Leydig
si.ch211.203d7.1	9.43523e-06	3.94404	0.22	0	0.247203	1	si.ch211.203d7.1	Leydig
SUSD2	9.43523e-06	3.90683	0.22	0	0.247203	1	SUSD2	Leydig
linc.0464	9.43523e-06	4.06303	0.22	0	0.247203	1	linc.0464	Leydig
ATP6V0C	9.44544e-06	0.543134	0.488	0.107	0.24747	1	ATP6V0C	Leydig
TRA2A	1.00729e-05	1.2596	0.707	0.25	0.263911	1	TRA2A	Leydig
selenos	1.00882e-05	0.992336	0.488	0.107	0.264311	1	selenos	Leydig
STARD13.1	1.0147e-05	2.76021	0.341	0.048	0.265851	1	STARD13.1	Leydig
ghrb	1.0147e-05	2.79472	0.341	0.048	0.265851	1	ghrb	Leydig
ENOSF1	1.042e-05	1.16291	0.415	0.071	0.273003	1	ENOSF1	Leydig
SLC39A7	1.09056e-05	0.301449	0.561	0.131	0.285727	1	SLC39A7	Leydig
APOO	1.11284e-05	2.59293	0.293	0.024	0.291565	1	APOO	Leydig
nfu1	1.11948e-05	1.76173	0.415	0.071	0.293304	1	nfu1	Leydig
CHTOP	1.12465e-05	0.947076	0.61	0.179	0.294657	1	CHTOP	Leydig
si.zfos.943e10.1	1.14593e-05	0.796401	0.366	0.06	0.300234	1	si.zfos.943e10.1	Leydig
RPS9	1.16937e-05	0.466693	1	0.94	0.306376	1	RPS9	Leydig
os9	1.26299e-05	1.13985	0.512	0.119	0.330904	1	os9	Leydig
si.ch211.194k22.8	1.27073e-05	0.971373	0.463	0.095	0.332932	1	si.ch211.194k22.8	Leydig
ndufa5	1.27095e-05	0.653121	0.854	0.274	0.332989	1	ndufa5	Leydig
MDK.1	1.28344e-05	2.65372	0.366	0.06	0.336261	1	MDK.1	Leydig
si.ch211.133n4.4	1.31599e-05	0.749693	0.512	0.131	0.344789	1	si.ch211.133n4.4	Leydig
ANKRD46	1.32714e-05	0.33982	0.293	0.024	0.347711	1	ANKRD46	Leydig
SCFD1	1.37338e-05	1.40254	0.463	0.107	0.359825	1	SCFD1	Leydig
hoxc3a	1.39203e-05	2.62924	0.341	0.048	0.364711	1	hoxc3a	Leydig
RPS15A	1.41678e-05	0.48069	1	0.929	0.371197	1	RPS15A	Leydig
RPL37	1.41812e-05	0.435603	1	0.964	0.371546	1	RPL37	Leydig
FUOM	1.46195e-05	2.42977	0.39	0.083	0.38303	1	FUOM	Leydig
RPL21	1.48524e-05	0.499112	1	0.917	0.389133	1	RPL21	Leydig
AGAP1	1.51723e-05	0.410332	0.415	0.083	0.397515	1	AGAP1	Leydig
OAF	1.53589e-05	3.81192	0.244	0.012	0.402403	1	OAF	Leydig
cmc4	1.53589e-05	3.30742	0.244	0.012	0.402403	1	cmc4	Leydig
MAGI3	1.53589e-05	3.81226	0.244	0.012	0.402403	1	MAGI3	Leydig
rheb	1.53589e-05	4.09483	0.244	0.012	0.402403	1	rheb	Leydig
gcshb	1.53589e-05	3.84527	0.244	0.012	0.402403	1	gcshb	Leydig
DAD1	1.55597e-05	0.693884	0.927	0.452	0.407663	1	DAD1	Leydig
RPS19	1.56027e-05	0.481664	1	0.964	0.408792	1	RPS19	Leydig
SELENOK	1.60376e-05	0.774929	0.878	0.381	0.420184	1	SELENOK	Leydig
PSMA6	1.6174e-05	0.248747	0.732	0.226	0.42376	1	PSMA6	Leydig
RPL27	1.6699e-05	0.530136	1	0.893	0.437515	1	RPL27	Leydig
ahrrb	1.69207e-05	3.38376	0.244	0.012	0.443322	1	ahrrb	Leydig
si.ch211.286b5.5	1.75245e-05	0.12393	0.878	0.357	0.459142	1	si.ch211.286b5.5	Leydig
WSB1	1.75369e-05	0.564174	0.732	0.226	0.459468	1	WSB1	Leydig
MT.ND5	1.77693e-05	0.384511	0.854	0.298	0.465556	1	MT.ND5	Leydig
UFC1	1.91724e-05	0.790408	0.561	0.143	0.502316	1	UFC1	Leydig
isg20	1.93647e-05	2.30288	0.39	0.083	0.507356	1	isg20	Leydig
SELENOT	2.02435e-05	0.201268	0.707	0.226	0.530381	1	SELENOT	Leydig
RPN2	2.05098e-05	3.16036	0.244	0.012	0.537357	1	RPN2	Leydig
ZNF609.1	2.05354e-05	1.35461	0.341	0.048	0.538029	1	ZNF609.1	Leydig
MYL12A	2.08957e-05	0.529024	0.634	0.19	0.547467	1	MYL12A	Leydig
si.ch211.276i12.12	2.09945e-05	0.218668	0.78	0.298	0.550056	1	si.ch211.276i12.12	Leydig
uck2b	2.10767e-05	4.09853	0.268	0.024	0.55221	1	uck2b	Leydig
lrrc59	2.15955e-05	1.42862	0.512	0.131	0.565802	1	lrrc59	Leydig
UBE2QL1	2.25657e-05	3.15943	0.244	0.012	0.59122	1	UBE2QL1	Leydig
ADA	2.36668e-05	0.888513	0.512	0.131	0.62007	1	ADA	Leydig
lrtm2b	2.40654e-05	3.31513	0.268	0.024	0.630513	1	lrtm2b	Leydig
ERRFI1	2.43492e-05	3.62248	0.293	0.036	0.637949	1	ERRFI1	Leydig
PLXNA3	2.48167e-05	2.34007	0.244	0.012	0.650197	1	PLXNA3	Leydig
IP6K2	2.49673e-05	0.414765	0.829	0.333	0.654144	1	IP6K2	Leydig
BAZ2B	2.65121e-05	0.109387	0.585	0.167	0.694618	1	BAZ2B	Leydig
SH3BP5	2.75536e-05	2.93695	0.293	0.036	0.721905	1	SH3BP5	Leydig
brd3b	2.76463e-05	1.35837	0.439	0.095	0.724333	1	brd3b	Leydig
mideasb	2.77374e-05	0.537713	0.537	0.155	0.726721	1	mideasb	Leydig
emc9	2.78485e-05	1.19389	0.537	0.143	0.729632	1	emc9	Leydig
NME3	2.8067e-05	0.918478	0.561	0.179	0.735356	1	NME3	Leydig
RPS2	2.80784e-05	0.502924	1	0.976	0.735654	1	RPS2	Leydig
SNX6	2.81676e-05	0.375658	0.488	0.119	0.737991	1	SNX6	Leydig
tmeff1b	2.87081e-05	3.09815	0.293	0.036	0.752152	1	tmeff1b	Leydig
PTGES3.1	2.92594e-05	0.915589	0.512	0.131	0.766596	1	PTGES3.1	Leydig
TIMM17A	2.97109e-05	0.847472	0.488	0.131	0.778425	1	TIMM17A	Leydig
COA8	2.99085e-05	2.25306	0.293	0.036	0.783602	1	COA8	Leydig
mia3	2.9962e-05	0.615196	0.488	0.119	0.785004	1	mia3	Leydig
FAM114A2	3.046e-05	3.09849	0.317	0.048	0.798051	1	FAM114A2	Leydig
TMED7	3.07314e-05	0.573445	0.805	0.333	0.805162	1	TMED7	Leydig
RPS11	3.07508e-05	0.410165	1	0.917	0.80567	1	RPS11	Leydig
C2H7orf25	3.11138e-05	0.572528	0.366	0.06	0.815181	1	C2H7orf25	Leydig
nt5c2b	3.13473e-05	0.77395	0.39	0.071	0.821299	1	nt5c2b	Leydig
cnpy2	3.20135e-05	3.46739	0.195	0	0.838754	1	cnpy2	Leydig
ABLIM2	3.20135e-05	3.47343	0.195	0	0.838754	1	ABLIM2	Leydig
FHL3	3.20135e-05	3.93584	0.195	0	0.838754	1	FHL3	Leydig
PGR	3.20135e-05	4.69308	0.195	0	0.838754	1	PGR	Leydig
NOL4L	3.20135e-05	3.39875	0.195	0	0.838754	1	NOL4L	Leydig
HOXC10	3.20135e-05	3.65699	0.195	0	0.838754	1	HOXC10	Leydig
si.ch73.314g15.3	3.20135e-05	3.51318	0.195	0	0.838754	1	si.ch73.314g15.3	Leydig
POU2F1	3.20135e-05	3.57535	0.195	0	0.838754	1	POU2F1	Leydig
SLC25A5	3.22189e-05	0.446151	1	0.929	0.844135	1	SLC25A5	Leydig
CDH2	3.3216e-05	1.89211	0.415	0.083	0.870258	1	CDH2	Leydig
EEF1G	3.37769e-05	0.645008	1	0.798	0.884955	1	EEF1G	Leydig
ctdsp1	3.44623e-05	2.03195	0.341	0.06	0.902912	1	ctdsp1	Leydig
BPHL	3.44623e-05	1.87609	0.341	0.06	0.902912	1	BPHL	Leydig
RPL38	3.49155e-05	0.485559	1	0.929	0.914786	1	RPL38	Leydig
NDUFAF1	3.55421e-05	2.51045	0.317	0.048	0.931203	1	NDUFAF1	Leydig
ANGPTL4	3.70791e-05	0.395196	0.61	0.179	0.971473	1	ANGPTL4	Leydig
RALA	3.71362e-05	0.55673	0.463	0.131	0.972969	1	RALA	Leydig
ANP32B	3.77323e-05	0.147514	0.732	0.226	0.988587	1	ANP32B	Leydig
PDS5B	3.88435e-05	2.27858	0.366	0.071	1	1	PDS5B	Leydig
NDUFB1	3.90739e-05	0.465495	0.512	0.143	1	1	NDUFB1	Leydig
TRAPPC13	3.95115e-05	0.302552	0.463	0.107	1	1	TRAPPC13	Leydig
camkvl	3.97478e-05	2.85433	0.293	0.036	1	1	camkvl	Leydig
TMEM18	4.02051e-05	0.873081	0.415	0.095	1	1	TMEM18	Leydig
TIMM50	4.0226e-05	1.91037	0.366	0.071	1	1	TIMM50	Leydig
NDUFS2	4.02574e-05	0.30214	0.707	0.226	1	1	NDUFS2	Leydig
mgst3b	4.13776e-05	0.356418	0.854	0.333	1	1	mgst3b	Leydig
TJP1	4.1614e-05	0.258175	0.585	0.179	1	1	TJP1	Leydig
CDK5RAP3	4.40134e-05	2.06036	0.39	0.083	1	1	CDK5RAP3	Leydig
VDR.2	4.78239e-05	0.292802	0.439	0.095	1	1	VDR.2	Leydig
SVBP	4.82192e-05	1.58344	0.317	0.048	1	1	SVBP	Leydig
NRIP1	4.82192e-05	2.22556	0.317	0.048	1	1	NRIP1	Leydig
slco5a1b	4.95526e-05	1.8577	0.366	0.071	1	1	slco5a1b	Leydig
tcta	4.98813e-05	0.162517	0.512	0.155	1	1	tcta	Leydig
SPG7	5.13979e-05	0.957224	0.341	0.06	1	1	SPG7	Leydig
QARS1	5.20015e-05	1.78501	0.317	0.048	1	1	QARS1	Leydig
LYPLA2	5.20831e-05	1.00755	0.415	0.095	1	1	LYPLA2	Leydig
atp6ap1lb	5.32621e-05	3.68111	0.22	0.012	1	1	atp6ap1lb	Leydig
TMCO4	5.32621e-05	3.36669	0.22	0.012	1	1	TMCO4	Leydig
ZNF326	5.32621e-05	3.45663	0.22	0.012	1	1	ZNF326	Leydig
sar1b	5.40759e-05	0.344016	0.561	0.167	1	1	sar1b	Leydig
atp5f1e	5.41551e-05	0.336623	0.976	0.536	1	1	atp5f1e	Leydig
si.ch211.276i12.9	5.43584e-05	0.97737	0.585	0.19	1	1	si.ch211.276i12.9	Leydig
ATPAF2	5.44087e-05	3.02933	0.293	0.048	1	1	ATPAF2	Leydig
SRPRA	5.49301e-05	0.647584	0.561	0.179	1	1	SRPRA	Leydig
IRF7	5.55349e-05	2.05074	0.415	0.095	1	1	IRF7	Leydig
RPL39	5.55975e-05	0.43699	1	0.976	1	1	RPL39	Leydig
GRIPAP1	5.58592e-05	3.19407	0.22	0.012	1	1	GRIPAP1	Leydig
uxt	5.59331e-05	0.758543	0.512	0.155	1	1	uxt	Leydig
COPE	5.72456e-05	0.187071	0.829	0.345	1	1	COPE	Leydig
arf4a	5.74416e-05	1.06827	0.39	0.083	1	1	arf4a	Leydig
ACAD9	5.92526e-05	0.99482	0.293	0.036	1	1	ACAD9	Leydig
RPS15	5.93978e-05	0.484273	1	0.929	1	1	RPS15	Leydig
RPL31	5.94211e-05	0.377488	1	0.94	1	1	RPL31	Leydig
EIF3I	6.02156e-05	0.307708	0.78	0.262	1	1	EIF3I	Leydig
TMCO1	6.0878e-05	0.612899	0.634	0.214	1	1	TMCO1	Leydig
ogdha	6.0925e-05	0.503408	0.488	0.131	1	1	ogdha	Leydig
chd6	6.13601e-05	0.326227	0.39	0.083	1	1	chd6	Leydig
si.ch211.276c2.4	6.14175e-05	3.10779	0.22	0.012	1	1	si.ch211.276c2.4	Leydig
RPL7	6.21034e-05	0.385772	1	0.929	1	1	RPL7	Leydig
slc11a2	6.30216e-05	1.39305	0.366	0.071	1	1	slc11a2	Leydig
WDFY3	6.41385e-05	3.6971	0.244	0.024	1	1	WDFY3	Leydig
PDCD10.11	6.62213e-05	0.188981	0.585	0.179	1	1	PDCD10.1	Leydig
HNRNPD	6.73928e-05	1.11854	0.634	0.226	1	1	HNRNPD	Leydig
SELENOM	6.75749e-05	1.36415	0.317	0.048	1	1	SELENOM	Leydig
DNAJB9.1	6.93519e-05	1.53864	0.293	0.036	1	1	DNAJB9.1	Leydig
DHDH	6.9738e-05	1.47202	0.463	0.131	1	1	DHDH	Leydig
DPM2	7.2641e-05	0.30092	0.61	0.202	1	1	DPM2	Leydig
ldlrap1a	7.29011e-05	1.21109	0.39	0.095	1	1	ldlrap1a	Leydig
RPS29	7.42018e-05	0.360427	1	0.976	1	1	RPS29	Leydig
IQSEC1	7.49925e-05	1.15289	0.293	0.036	1	1	IQSEC1	Leydig
CCDC32	7.52587e-05	0.60664	0.439	0.119	1	1	CCDC32	Leydig
si.dkey.19a16.7	7.81136e-05	0.297694	0.537	0.167	1	1	si.dkey.19a16.7	Leydig
ELOC	7.84319e-05	0.267495	0.878	0.381	1	1	ELOC	Leydig
patl1	7.85012e-05	1.78268	0.317	0.06	1	1	patl1	Leydig
RFK	7.99079e-05	1.41904	0.366	0.071	1	1	RFK	Leydig
RNF20	7.99306e-05	0.473405	0.439	0.119	1	1	RNF20	Leydig
tmem176l.1	8.07964e-05	0.524144	0.927	0.405	1	1	tmem176l.1	Leydig
TMEM59	8.11761e-05	0.38332	0.756	0.298	1	1	TMEM59	Leydig
TBX2	8.14036e-05	2.14994	0.22	0.012	1	1	TBX2	Leydig
GLRX5	8.52457e-05	0.243116	0.634	0.202	1	1	GLRX5	Leydig
NAA20	8.64076e-05	0.86307	0.659	0.226	1	1	NAA20	Leydig
POLR3K	8.66691e-05	1.64012	0.415	0.107	1	1	POLR3K	Leydig
si.ch73.119p20.1	8.67208e-05	3.20439	0.244	0.024	1	1	si.ch73.119p20.1	Leydig
ACSL4	8.92467e-05	0.101662	0.415	0.095	1	1	ACSL4	Leydig
fgfr4	9.0503e-05	2.99143	0.244	0.024	1	1	fgfr4	Leydig
AP3M1	9.05971e-05	0.616468	0.341	0.06	1	1	AP3M1	Leydig
NMRK2	9.20655e-05	0.600826	1	0.643	1	1	NMRK2	Leydig
hmgn1a	9.37132e-05	0.159222	0.829	0.298	1	1	hmgn1a	Leydig
brms1	9.38103e-05	1.69434	0.341	0.06	1	1	brms1	Leydig
zgc.194207	9.38883e-05	2.3729	0.317	0.06	1	1	zgc.194207	Leydig
HSPD1	9.44994e-05	1.23452	0.634	0.25	1	1	HSPD1	Leydig
TAF13	9.58062e-05	0.25569	0.805	0.286	1	1	TAF13	Leydig
2001-03-01	9.83723e-05	2.89874	0.268	0.036	1	1	2001-03-01	Leydig
PELO	9.85398e-05	2.29178	0.244	0.024	1	1	PELO	Leydig
mertka	9.85398e-05	2.09983	0.244	0.024	1	1	mertka	Leydig
FGFRL1	9.85398e-05	2.44651	0.244	0.024	1	1	FGFRL1	Leydig
CC2D1B	9.85398e-05	2.44969	0.244	0.024	1	1	CC2D1B	Leydig
PDXK.1	9.85398e-05	0.740927	0.244	0.024	1	1	PDXK.1	Leydig
FNTB	0.000100198	1.55268	0.39	0.095	1	1	FNTB	Leydig
DLC1	0.000102806	1.76467	0.244	0.024	1	1	DLC1	Leydig
RTCA	0.00010291	0.432072	0.585	0.19	1	1	RTCA	Leydig
CANX	0.000104934	0.802352	0.463	0.131	1	1	CANX	Leydig
BLOC1S1	0.000105575	0.300136	0.488	0.131	1	1	BLOC1S1	Leydig
CTNNA2	0.000106466	2.66756	0.268	0.036	1	1	CTNNA2	Leydig
cox8a	0.00010722	0.244066	1	0.583	1	1	cox8a	Leydig
CPE	0.000107329	3.49379	0.171	0	1	1	CPE	Leydig
NRG1	0.000107329	3.43413	0.171	0	1	1	NRG1	Leydig
hoxa10b	0.000107329	4.21734	0.171	0	1	1	hoxa10b	Leydig
fbxo44.5	0.000107329	3.92622	0.171	0	1	1	fbxo44.5	Leydig
ALG14	0.000107329	3.43726	0.171	0	1	1	ALG14	Leydig
si.ch73.252i11.1	0.000107329	3.43984	0.171	0	1	1	si.ch73.252i11.1	Leydig
si.dkey.193c22.1	0.000107329	3.86164	0.171	0	1	1	si.dkey.193c22.1	Leydig
IGDCC4	0.000107329	3.18475	0.171	0	1	1	IGDCC4	Leydig
RAB6A	0.000107605	2.37273	0.293	0.048	1	1	RAB6A	Leydig
sat2b	0.000108205	0.705681	0.317	0.06	1	1	sat2b	Leydig
zgc.86598	0.000109822	0.971999	0.585	0.179	1	1	zgc.86598	Leydig
eif4e2rs1	0.00011011	1.75259	0.39	0.095	1	1	eif4e2rs1	Leydig
DCLRE1C	0.000112093	2.43431	0.317	0.06	1	1	DCLRE1C	Leydig
KDELR2	0.000114905	0.47491	0.634	0.226	1	1	KDELR2	Leydig
setd2	0.000115185	2.62613	0.268	0.036	1	1	setd2	Leydig
MTX2	0.000115785	0.219877	0.512	0.155	1	1	MTX2	Leydig
scaf1	0.000117224	1.19924	0.39	0.095	1	1	scaf1	Leydig
GRTP1	0.000119793	2.47127	0.268	0.036	1	1	GRTP1	Leydig
IBA57	0.000120262	2.31113	0.293	0.048	1	1	IBA57	Leydig
nrip1b	0.000124564	2.20891	0.317	0.06	1	1	nrip1b	Leydig
TXNDC15	0.000125166	0.206921	0.585	0.179	1	1	TXNDC15	Leydig
CLK2	0.000125273	2.36455	0.341	0.071	1	1	CLK2	Leydig
YIPF2	0.000129004	1.98341	0.317	0.06	1	1	YIPF2	Leydig
TPST1	0.000132703	1.39533	0.415	0.107	1	1	TPST1	Leydig
kdelr2a	0.000136391	0.426123	0.512	0.155	1	1	kdelr2a	Leydig
OLA1	0.000136552	0.398705	0.902	0.405	1	1	OLA1	Leydig
tmsb	0.000137929	2.47837	0.244	0.024	1	1	tmsb	Leydig
CYBRD1	0.000139554	1.81138	0.39	0.107	1	1	CYBRD1	Leydig
C25H11orf96	0.000140145	0.200135	0.512	0.155	1	1	C25H11orf96	Leydig
RPS14	0.000142	0.386343	1	0.964	1	1	RPS14	Leydig
skib	0.000142745	2.40785	0.341	0.083	1	1	skib	Leydig
ZGPAT	0.000143179	1.06466	0.341	0.071	1	1	ZGPAT	Leydig
SLC38A3.1	0.000143786	1.2555	0.244	0.024	1	1	SLC38A3.1	Leydig
CREG1	0.000144523	2.01517	0.293	0.048	1	1	CREG1	Leydig
ADIPOR1	0.000145281	1.77538	0.366	0.083	1	1	ADIPOR1	Leydig
PUM2	0.000149876	1.206	0.244	0.024	1	1	PUM2	Leydig
FBXW4	0.000151301	1.49445	0.268	0.036	1	1	FBXW4	Leydig
PSMC3	0.000156639	0.381673	0.488	0.131	1	1	PSMC3	Leydig
svip	0.000160417	0.217945	0.512	0.155	1	1	svip	Leydig
si.dkey.238c7.12	0.000161246	0.355843	1	0.988	1	1	si.dkey.238c7.12	Leydig
NSFL1C	0.000164723	0.147765	0.488	0.143	1	1	NSFL1C	Leydig
SH3GL1	0.000169838	1.31545	0.268	0.036	1	1	SH3GL1	Leydig
ERP44	0.000171767	1.20415	0.439	0.119	1	1	ERP44	Leydig
RPL8	0.000174735	0.402185	1	0.881	1	1	RPL8	Leydig
PPP3CC	0.000176779	0.738938	0.439	0.119	1	1	PPP3CC	Leydig
h2ax1	0.000180715	0.706727	1	0.607	1	1	h2ax1	Leydig
CPEB4	0.000181644	3.33281	0.195	0.012	1	1	CPEB4	Leydig
zfhx3a	0.000181644	3.74234	0.195	0.012	1	1	zfhx3a	Leydig
rcn3	0.000181644	3.10666	0.195	0.012	1	1	rcn3	Leydig
erap2	0.000181644	3.00718	0.195	0.012	1	1	erap2	Leydig
bean1	0.000181644	2.90509	0.195	0.012	1	1	bean1	Leydig
si.ch211.191j22.3	0.000183702	0.344538	0.634	0.226	1	1	si.ch211.191j22.3	Leydig
U2AF2	0.000186455	0.425982	0.341	0.071	1	1	U2AF2	Leydig
EMC6	0.000186611	0.256096	0.561	0.179	1	1	EMC6	Leydig
grb2b	0.000189949	0.299714	0.61	0.226	1	1	grb2b	Leydig
STOX2	0.000191892	0.33864	0.39	0.095	1	1	STOX2	Leydig
UGCG	0.000199053	0.822005	0.341	0.071	1	1	UGCG	Leydig
SDK2	0.000199383	3.45264	0.195	0.012	1	1	SDK2	Leydig
HINT2	0.000201517	0.30529	0.537	0.19	1	1	HINT2	Leydig
UQCRC1	0.000202515	0.27152	0.805	0.333	1	1	UQCRC1	Leydig
RPL35	0.000215965	0.448744	1	0.94	1	1	RPL35	Leydig
SRSF4	0.000216068	0.447577	0.585	0.19	1	1	SRSF4	Leydig
hoxb10a	0.00021874	2.84557	0.195	0.012	1	1	hoxb10a	Leydig
LAS1L	0.000229067	2.73095	0.195	0.012	1	1	LAS1L	Leydig
THOC3	0.000230002	1.30751	0.39	0.095	1	1	THOC3	Leydig
mtss1	0.000230002	1.17351	0.39	0.095	1	1	mtss1	Leydig
RANBP9	0.000231128	0.750972	0.463	0.131	1	1	RANBP9	Leydig
hexd	0.000239287	0.760455	0.39	0.107	1	1	hexd	Leydig
PDK2	0.000239416	1.5162	0.317	0.06	1	1	PDK2	Leydig
fbxl6	0.000243483	1.52079	0.366	0.095	1	1	fbxl6	Leydig
TMEM237	0.000249727	2.16675	0.293	0.06	1	1	TMEM237	Leydig
ATG101	0.00024973	0.21126	0.341	0.071	1	1	ATG101	Leydig
brinp2	0.00025111	2.80679	0.195	0.012	1	1	brinp2	Leydig
SOX9.1	0.00025111	2.59925	0.195	0.012	1	1	SOX9.1	Leydig
TMEM167B	0.000259535	2.55787	0.244	0.036	1	1	TMEM167B	Leydig
NELL2	0.000259535	3.24343	0.244	0.036	1	1	NELL2	Leydig
PHB2	0.000261028	0.200175	0.488	0.143	1	1	PHB2	Leydig
TMEM266	0.000262863	1.15748	0.195	0.012	1	1	TMEM266	Leydig
pex26	0.000262863	2.46294	0.195	0.012	1	1	pex26	Leydig
HIPK3	0.000262945	2.21821	0.317	0.071	1	1	HIPK3	Leydig
RPS13	0.000264501	0.421678	1	0.881	1	1	RPS13	Leydig
ugt5b2	0.000264564	2.46768	0.268	0.048	1	1	ugt5b2	Leydig
SPCS1	0.000267849	0.508737	0.805	0.321	1	1	SPCS1	Leydig
SDHC	0.000271495	0.293877	0.756	0.298	1	1	SDHC	Leydig
RPS24	0.000282156	0.39432	1	0.952	1	1	RPS24	Leydig
pbx1a	0.000284908	0.157347	0.415	0.107	1	1	pbx1a	Leydig
AURKAIP1	0.000284908	0.936878	0.415	0.107	1	1	AURKAIP1	Leydig
si.dkey.23k10.5	0.000289299	0.354891	0.366	0.083	1	1	si.dkey.23k10.5	Leydig
ZNF536	0.000291335	3.2329	0.244	0.036	1	1	ZNF536	Leydig
PSMC5	0.000292451	0.201228	0.61	0.214	1	1	PSMC5	Leydig
TCF7L1	0.000306685	1.1633	0.293	0.06	1	1	TCF7L1	Leydig
CNPY3	0.000310972	1.05453	0.439	0.119	1	1	CNPY3	Leydig
EMC4.1	0.00031205	0.974313	0.463	0.131	1	1	EMC4.1	Leydig
akt2	0.000314524	2.19455	0.244	0.036	1	1	akt2	Leydig
fkbp11	0.000314524	2.72657	0.244	0.036	1	1	fkbp11	Leydig
PSMB5	0.000315065	0.426557	0.634	0.214	1	1	PSMB5	Leydig
cbx7a	0.000316206	0.288438	0.732	0.274	1	1	cbx7a	Leydig
ERGIC1	0.000316817	2.24282	0.268	0.048	1	1	ERGIC1	Leydig
ZNF503	0.000316856	1.90654	0.22	0.024	1	1	ZNF503	Leydig
zgc.110269	0.000316856	2.20199	0.22	0.024	1	1	zgc.110269	Leydig
saysd1	0.000316856	2.3701	0.22	0.024	1	1	saysd1	Leydig
TCEA3	0.000317122	0.289808	0.488	0.155	1	1	TCEA3	Leydig
selenot1b	0.000320675	0.408861	0.415	0.119	1	1	selenot1b	Leydig
PHF5A	0.000337893	0.302292	0.439	0.119	1	1	PHF5A	Leydig
ENSDARG00000116928.1	0.000339433	1.01614	0.244	0.036	1	1	ENSDARG00000116928.1	Leydig
chchd6a	0.000339501	0.67449	0.39	0.107	1	1	chchd6a	Leydig
REEP5	0.000347613	0.365958	0.854	0.357	1	1	REEP5	Leydig
DPM3	0.000347881	0.683935	0.415	0.107	1	1	DPM3	Leydig
PWWP2B	0.000352569	2.35976	0.244	0.036	1	1	PWWP2B	Leydig
bmpr1bb	0.000356313	3.22864	0.146	0	1	1	bmpr1bb	Leydig
ap1ar	0.000356313	3.10873	0.146	0	1	1	ap1ar	Leydig
LTBP1	0.000356313	3.08717	0.146	0	1	1	LTBP1	Leydig
CDH24	0.000356313	3.49707	0.146	0	1	1	CDH24	Leydig
FAM163A	0.000356313	3.72845	0.146	0	1	1	FAM163A	Leydig
si.dkey.108k21.13	0.000356313	3.21615	0.146	0	1	1	si.dkey.108k21.13	Leydig
MAP2K4	0.000356313	3.39574	0.146	0	1	1	MAP2K4	Leydig
si.dkey.193i10.3	0.000356313	3.13612	0.146	0	1	1	si.dkey.193i10.3	Leydig
hs3st1l2	0.000356313	3.12236	0.146	0	1	1	hs3st1l2	Leydig
apoa1a	0.000356313	3.57526	0.146	0	1	1	apoa1a	Leydig
PTPRN	0.000356313	3.35329	0.146	0	1	1	PTPRN	Leydig
PORCN.1	0.000356313	3.51845	0.146	0	1	1	PORCN.1	Leydig
SLC25A6	0.000356313	3.24397	0.146	0	1	1	SLC25A6	Leydig
SSR1	0.000358334	1.16107	0.22	0.024	1	1	SSR1	Leydig
VEGFA.1	0.000358334	2.34506	0.22	0.024	1	1	VEGFA.1	Leydig
STAG2	0.000368026	0.212272	0.512	0.179	1	1	STAG2	Leydig
NDUFS6	0.000371136	0.380123	0.683	0.226	1	1	NDUFS6	Leydig
POLB	0.000375528	1.23402	0.317	0.071	1	1	POLB	Leydig
CAMLG	0.000375636	1.75711	0.293	0.06	1	1	CAMLG	Leydig
PSMA6.1	0.000377068	0.583023	0.537	0.19	1	1	PSMA6.1	Leydig
MLF2	0.000378167	0.266158	0.463	0.143	1	1	MLF2	Leydig
PTPN11	0.000380296	0.365425	0.366	0.083	1	1	PTPN11	Leydig
COPS5	0.000387659	1.3531	0.415	0.131	1	1	COPS5	Leydig
EIF2A	0.000387738	1.72251	0.317	0.071	1	1	EIF2A	Leydig
PTEN.1	0.000390169	0.459445	0.488	0.155	1	1	PTEN.1	Leydig
dcbld2	0.00040167	0.180936	0.293	0.06	1	1	dcbld2	Leydig
rplp2l	0.000413668	0.354896	1	0.964	1	1	rplp2l	Leydig
ROCK2	0.000417433	0.243421	0.341	0.083	1	1	ROCK2	Leydig
SDF4	0.0004201	0.914205	0.463	0.143	1	1	SDF4	Leydig
FLRT3	0.000420919	1.94841	0.268	0.048	1	1	FLRT3	Leydig
RPL3	0.000429725	0.401648	1	0.905	1	1	RPL3	Leydig
ERGIC2	0.000432328	0.845701	0.488	0.155	1	1	ERGIC2	Leydig
mkrn1	0.00043255	1.18433	0.488	0.167	1	1	mkrn1	Leydig
SVEP1	0.000435976	1.90133	0.268	0.048	1	1	SVEP1	Leydig
PAIP2B	0.000446137	0.235559	0.805	0.345	1	1	PAIP2B	Leydig
TBXAS1	0.000456952	1.46842	0.22	0.024	1	1	TBXAS1	Leydig
TSHZ1	0.000456952	1.59216	0.22	0.024	1	1	TSHZ1	Leydig
clcc1	0.000456952	0.673029	0.22	0.024	1	1	clcc1	Leydig
SMARCD3.1	0.00045871	3.0771	0.244	0.036	1	1	SMARCD3.1	Leydig
acbd3	0.00046907	1.16146	0.366	0.095	1	1	acbd3	Leydig
PPM1G	0.000482944	1.22236	0.366	0.095	1	1	PPM1G	Leydig
si.ch1073.287p18.1	0.000484217	0.221372	0.268	0.048	1	1	si.ch1073.287p18.1	Leydig
CREBRF	0.000490243	0.514558	0.293	0.06	1	1	CREBRF	Leydig
si.ch211.13k12.2	0.000494117	1.72929	0.244	0.036	1	1	si.ch211.13k12.2	Leydig
btbd10a	0.000494117	1.72905	0.244	0.036	1	1	btbd10a	Leydig
NKTR	0.000505652	0.871523	0.39	0.107	1	1	NKTR	Leydig
si.dkey.286j15.3	0.000511846	1.00809	0.366	0.095	1	1	si.dkey.286j15.3	Leydig
MRPS24	0.000514837	0.565651	0.488	0.143	1	1	MRPS24	Leydig
IRS1	0.00051605	1.15822	0.341	0.083	1	1	IRS1	Leydig
CAAP1	0.00053199	0.32445	0.317	0.071	1	1	CAAP1	Leydig
TNRC6C	0.000536592	0.34985	0.732	0.321	1	1	TNRC6C	Leydig
TMEM230	0.0005374	0.326032	0.268	0.048	1	1	TMEM230	Leydig
arl14ep	0.000558877	0.341832	0.463	0.143	1	1	arl14ep	Leydig
YIPF3	0.000559072	1.08654	0.293	0.06	1	1	YIPF3	Leydig
cirbpb	0.000562729	0.415884	1	0.845	1	1	cirbpb	Leydig
RPL36	0.000566373	0.419505	1	0.929	1	1	RPL36	Leydig
ENSDARG00000098584.2	0.000573413	0.630106	0.463	0.143	1	1	ENSDARG00000098584.2	Leydig
si.ch211.225b11.1	0.000575827	0.469641	0.268	0.048	1	1	si.ch211.225b11.1	Leydig
LETM1	0.000576421	0.591965	0.341	0.095	1	1	LETM1	Leydig
cbr1l	0.000587353	0.243266	0.512	0.167	1	1	cbr1l	Leydig
OAZ1	0.000589252	0.430685	1	0.631	1	1	OAZ1	Leydig
AUP1	0.000595986	0.438849	0.268	0.048	1	1	AUP1	Leydig
YWHAE	0.000596501	0.272036	0.902	0.417	1	1	YWHAE	Leydig
CALR	0.000602611	1.30941	0.317	0.071	1	1	CALR	Leydig
SLC7A6OS	0.000608516	0.624209	0.366	0.095	1	1	SLC7A6OS	Leydig
MFAP4.1	0.000609566	4.41453	0.171	0.012	1	1	MFAP4.1	Leydig
IDS	0.000609566	3.44827	0.171	0.012	1	1	IDS	Leydig
si.ch73.256j6.5	0.000609566	2.72976	0.171	0.012	1	1	si.ch73.256j6.5	Leydig
wdr33	0.000626639	2.85493	0.268	0.06	1	1	wdr33	Leydig
FMNL3	0.000657767	1.91706	0.293	0.06	1	1	FMNL3	Leydig
CREBZF	0.000660781	0.128391	0.61	0.226	1	1	CREBZF	Leydig
MARCHF5	0.000662249	2.66413	0.244	0.048	1	1	MARCHF5	Leydig
RNASEH1	0.000694112	0.60321	0.488	0.167	1	1	RNASEH1	Leydig
RPS18	0.000698785	0.382968	1	0.881	1	1	RPS18	Leydig
ANKRD50	0.000721354	3.82489	0.195	0.024	1	1	ANKRD50	Leydig
ARHGAP42	0.000721354	3.08371	0.195	0.024	1	1	ARHGAP42	Leydig
mhc1laa	0.00073084	2.58859	0.171	0.012	1	1	mhc1laa	Leydig
EIF2S1.1	0.000733462	0.172995	0.951	0.44	1	1	EIF2S1.1	Leydig
DNAJC1	0.000734711	0.470659	0.659	0.274	1	1	DNAJC1	Leydig
ZBTB20	0.00073891	0.544538	0.537	0.202	1	1	ZBTB20	Leydig
SMAD2	0.000740073	1.06704	0.488	0.179	1	1	SMAD2	Leydig
rps20	0.000742252	0.323355	1	0.952	1	1	rps20	Leydig
SLC25A47	0.000751262	2.93679	0.195	0.024	1	1	SLC25A47	Leydig
CUX1	0.000753879	0.809564	0.39	0.119	1	1	CUX1	Leydig
ISCA2	0.000756533	0.67282	0.415	0.131	1	1	ISCA2	Leydig
RNF185	0.000774174	0.297979	0.537	0.19	1	1	RNF185	Leydig
YIPF5	0.000776546	1.21746	0.415	0.131	1	1	YIPF5	Leydig
TIMM8B	0.000776546	0.24161	0.415	0.131	1	1	TIMM8B	Leydig
KDELR3	0.000794646	2.39288	0.293	0.071	1	1	KDELR3	Leydig
ppp1cbl	0.000794646	1.78814	0.293	0.071	1	1	ppp1cbl	Leydig
si.dkey.33c12.4	0.000798348	0.311407	0.732	0.298	1	1	si.dkey.33c12.4	Leydig
slc25a23a	0.000799552	3.31346	0.171	0.012	1	1	slc25a23a	Leydig
IMPDH2	0.000799552	2.57126	0.171	0.012	1	1	IMPDH2	Leydig
HDAC1	0.000800761	0.523941	0.683	0.262	1	1	HDAC1	Leydig
BLCAP	0.000807694	0.317666	0.561	0.202	1	1	BLCAP	Leydig
ube2g1b	0.000809782	0.719751	0.317	0.083	1	1	ube2g1b	Leydig
SNRPA	0.000811674	0.626524	0.439	0.131	1	1	SNRPA	Leydig
TMEM19	0.000819745	0.273109	0.293	0.071	1	1	TMEM19	Leydig
SEC23B	0.000831194	0.804081	0.366	0.095	1	1	SEC23B	Leydig
ifi27.1	0.000835866	2.23727	0.683	0.286	1	1	ifi27.1	Leydig
miip	0.000836113	1.58637	0.171	0.012	1	1	miip	Leydig
SIL1	0.000836113	1.97663	0.171	0.012	1	1	SIL1	Leydig
si.ch73.364h19.1	0.000836113	1.40917	0.171	0.012	1	1	si.ch73.364h19.1	Leydig
si.ch211.145h19.1	0.000836113	1.97579	0.171	0.012	1	1	si.ch211.145h19.1	Leydig
AP3M2	0.000836113	2.08915	0.171	0.012	1	1	AP3M2	Leydig
LIMK2	0.000836113	1.55174	0.171	0.012	1	1	LIMK2	Leydig
mast4	0.000836113	1.71502	0.171	0.012	1	1	mast4	Leydig
FTO	0.000848038	2.52447	0.195	0.024	1	1	FTO	Leydig
CMTR1	0.000859304	0.930996	0.317	0.083	1	1	CMTR1	Leydig
TXNL1	0.000869575	0.363178	0.488	0.155	1	1	TXNL1	Leydig
FAM50A	0.000875377	0.861776	0.488	0.179	1	1	FAM50A	Leydig
IGDCC3	0.000882784	2.8985	0.195	0.024	1	1	IGDCC3	Leydig
si.ch73.238c9.1	0.000888539	0.378844	0.341	0.095	1	1	si.ch73.238c9.1	Leydig
FAM114A1	0.00090564	0.804961	0.244	0.048	1	1	FAM114A1	Leydig
SLC35B1	0.000906615	2.72224	0.22	0.036	1	1	SLC35B1	Leydig
ELOF1	0.000907207	0.317665	0.512	0.167	1	1	ELOF1	Leydig
bcl2l12	0.000940585	2.6654	0.22	0.036	1	1	bcl2l12	Leydig
serhl	0.00095627	2.50754	0.195	0.024	1	1	serhl	Leydig
CPT1A	0.00095627	2.35595	0.195	0.024	1	1	CPT1A	Leydig
USF1	0.000958343	0.335856	0.39	0.119	1	1	USF1	Leydig
MMADHC	0.000958343	0.141926	0.39	0.119	1	1	MMADHC	Leydig
WARS1	0.000975732	1.83282	0.22	0.036	1	1	WARS1	Leydig
synm	0.000975732	0.861454	0.22	0.036	1	1	synm	Leydig
kdm6al	0.000975732	1.16949	0.22	0.036	1	1	kdm6al	Leydig
ISCU.1	0.000989038	0.217331	0.683	0.286	1	1	ISCU.1	Leydig
TET2	0.000995101	2.09043	0.195	0.024	1	1	TET2	Leydig
ISOC1	0.000995101	1.13221	0.195	0.024	1	1	ISOC1	Leydig
fas	0.000995101	2.17037	0.195	0.024	1	1	fas	Leydig
WDR37	0.000995101	2.21881	0.195	0.024	1	1	WDR37	Leydig
si.ch73.211l13.2	0.000995101	2.46285	0.195	0.024	1	1	si.ch73.211l13.2	Leydig
LARP4B	0.000995655	1.77638	0.317	0.083	1	1	LARP4B	Leydig
KIF5B	0.00100367	1.45966	0.244	0.048	1	1	KIF5B	Leydig
PDGFRL	0.00103539	2.38088	0.195	0.024	1	1	PDGFRL	Leydig
PIGF	0.00103847	2.50301	0.244	0.048	1	1	PIGF	Leydig
gcsha	0.00104509	1.23978	0.366	0.107	1	1	gcsha	Leydig
HOXA3	0.0010497	1.95845	0.22	0.036	1	1	HOXA3	Leydig
HNRNPK	0.0010601	0.815231	0.463	0.155	1	1	HNRNPK	Leydig
rab1ba	0.00106056	0.36671	0.439	0.155	1	1	rab1ba	Leydig
RPL23A	0.00106156	0.398638	1	0.929	1	1	RPL23A	Leydig
SLC31A1	0.0010673	0.338549	0.366	0.095	1	1	SLC31A1	Leydig
FZD7	0.00108109	1.62749	0.293	0.071	1	1	FZD7	Leydig
RPL22	0.00108177	0.333631	1	0.94	1	1	RPL22	Leydig
FDPS	0.00108681	1.08471	0.317	0.083	1	1	FDPS	Leydig
ARL3	0.00108936	2.03842	0.317	0.095	1	1	ARL3	Leydig
MDH1.1	0.00112883	1.53921	0.22	0.036	1	1	MDH1.1	Leydig
ENSDARG00000090844.4	0.00116425	0.969442	0.366	0.107	1	1	ENSDARG00000090844.4	Leydig
plxnb2a.1	0.00117043	1.73838	0.22	0.036	1	1	plxnb2a.1	Leydig
TMED3	0.00117043	1.18812	0.22	0.036	1	1	TMED3	Leydig
TIPRL	0.0011749	3.16279	0.122	0	1	1	TIPRL	Leydig
KIRREL3	0.0011749	3.21944	0.122	0	1	1	KIRREL3	Leydig
BHLHA15	0.0011749	2.94567	0.122	0	1	1	BHLHA15	Leydig
si.ch211.225b10.2	0.0011749	3.07204	0.122	0	1	1	si.ch211.225b10.2	Leydig
ENSDARG00000103903.2	0.0011749	3.10139	0.122	0	1	1	ENSDARG00000103903.2	Leydig
ADSS2	0.0011749	2.9681	0.122	0	1	1	ADSS2	Leydig
HSPA13	0.0011749	2.96726	0.122	0	1	1	HSPA13	Leydig
cnksr1	0.0011749	3.06847	0.122	0	1	1	cnksr1	Leydig
KCNG4	0.0011749	3.00194	0.122	0	1	1	KCNG4	Leydig
si.dkey.151j17.7	0.0011749	3.21496	0.122	0	1	1	si.dkey.151j17.7	Leydig
ANKH	0.0011749	2.89781	0.122	0	1	1	ANKH	Leydig
AP1G2	0.0011749	3.57852	0.122	0	1	1	AP1G2	Leydig
afg1lb	0.0011749	3.03863	0.122	0	1	1	afg1lb	Leydig
VASN	0.0011749	3.21874	0.122	0	1	1	VASN	Leydig
CAMTA1.1	0.0011749	3.63531	0.122	0	1	1	CAMTA1.1	Leydig
zgc.112185	0.0011749	3.44253	0.122	0	1	1	zgc.112185	Leydig
GAS2	0.0011749	3.00944	0.122	0	1	1	GAS2	Leydig
srgap1b	0.0011749	2.99937	0.122	0	1	1	srgap1b	Leydig
KIF1A	0.0011749	2.93437	0.122	0	1	1	KIF1A	Leydig
ACP2	0.0011749	3.01123	0.122	0	1	1	ACP2	Leydig
RTRAF	0.00117698	1.25223	0.341	0.095	1	1	RTRAF	Leydig
sdc2	0.00117997	0.74226	0.39	0.131	1	1	sdc2	Leydig
C10H21orf91	0.00118913	0.933798	0.244	0.048	1	1	C10H21orf91	Leydig
slc25a39	0.00118913	1.69694	0.244	0.048	1	1	slc25a39	Leydig
SOX5	0.00118913	0.58296	0.244	0.048	1	1	SOX5	Leydig
LMBRD1	0.00120104	1.67235	0.268	0.06	1	1	LMBRD1	Leydig
PTX3	0.0012121	2.30009	0.195	0.024	1	1	PTX3	Leydig
CCDC93	0.00127181	1.68435	0.244	0.048	1	1	CCDC93	Leydig
ccdc187	0.00127961	1.05992	0.268	0.06	1	1	ccdc187	Leydig
rnf11a	0.00129607	1.76524	0.293	0.071	1	1	rnf11a	Leydig
MBIP	0.00130388	1.47125	0.22	0.036	1	1	MBIP	Leydig
C10H5orf63	0.00131054	0.53814	0.195	0.024	1	1	C10H5orf63	Leydig
rrbp1b	0.00131511	2.4401	0.244	0.048	1	1	rrbp1b	Leydig
RPL11	0.00132536	0.315422	1	0.964	1	1	RPL11	Leydig
PREB	0.00132807	1.64048	0.317	0.095	1	1	PREB	Leydig
si.dkey.250d21.1	0.00135139	1.21579	0.22	0.036	1	1	si.dkey.250d21.1	Leydig
BDH1	0.00135139	0.695974	0.22	0.036	1	1	BDH1	Leydig
ppifa	0.00135977	1.54137	0.244	0.048	1	1	ppifa	Leydig
EIF2B2	0.00136232	0.675111	0.415	0.131	1	1	EIF2B2	Leydig
GUSB	0.00136248	1.38538	0.195	0.024	1	1	GUSB	Leydig
COPZ2	0.0013629	1.5031	0.268	0.06	1	1	COPZ2	Leydig
cpeb4b	0.00137324	0.517784	0.512	0.179	1	1	cpeb4b	Leydig
MAPKAPK3	0.00137607	0.376606	0.293	0.071	1	1	MAPKAPK3	Leydig
MT.ND6	0.00141776	1.02247	0.293	0.071	1	1	MT.ND6	Leydig
TAF7	0.00145313	0.120024	0.463	0.179	1	1	TAF7	Leydig
ULK2	0.00146758	1.38488	0.341	0.095	1	1	ULK2	Leydig
MMP14.1	0.00146817	0.522895	0.415	0.131	1	1	MMP14.1	Leydig
HOXC9	0.00150227	1.53008	0.244	0.048	1	1	HOXC9	Leydig
elavl1a	0.0015052	2.00483	0.293	0.083	1	1	elavl1a	Leydig
DAAM1	0.00155275	1.73885	0.244	0.048	1	1	DAAM1	Leydig
FAM210A	0.00155275	0.611202	0.244	0.048	1	1	FAM210A	Leydig
ZDHHC4	0.00161383	1.59625	0.22	0.036	1	1	ZDHHC4	Leydig
CYP20A1	0.0016241	1.58662	0.341	0.107	1	1	CYP20A1	Leydig
TMEM242	0.00164366	0.122986	0.366	0.107	1	1	TMEM242	Leydig
HMGCL	0.00164369	0.658672	0.268	0.06	1	1	HMGCL	Leydig
TMEM14C	0.00164929	0.118797	0.585	0.226	1	1	TMEM14C	Leydig
ASB8	0.00171738	0.901305	0.317	0.083	1	1	ASB8	Leydig
RAB4A	0.00180738	0.151915	0.366	0.119	1	1	RAB4A	Leydig
asip2b	0.00185673	0.81882	0.22	0.036	1	1	asip2b	Leydig
IRS2.1	0.00185948	1.47812	0.268	0.06	1	1	IRS2.1	Leydig
LAPTM4A	0.00186688	0.293552	0.707	0.321	1	1	LAPTM4A	Leydig
ARID4A	0.00188278	0.537209	0.512	0.179	1	1	ARID4A	Leydig
si.ch211.225h24.2	0.00188988	0.273709	0.244	0.048	1	1	si.ch211.225h24.2	Leydig
NDUFB8	0.00193151	0.102872	0.878	0.44	1	1	NDUFB8	Leydig
cfap36	0.0019522	1.27506	0.244	0.048	1	1	cfap36	Leydig
C19H6orf62	0.00197179	0.134611	0.78	0.357	1	1	C19H6orf62	Leydig
RAB11B	0.00201056	0.106384	0.488	0.179	1	1	RAB11B	Leydig
zgc.77880	0.00201401	2.97587	0.146	0.012	1	1	zgc.77880	Leydig
gpank1	0.00201401	3.06443	0.146	0.012	1	1	gpank1	Leydig
cnot6b	0.00201401	2.87153	0.146	0.012	1	1	cnot6b	Leydig
alp3	0.00201401	3.03764	0.146	0.012	1	1	alp3	Leydig
pvrl2l	0.00201401	3.24683	0.146	0.012	1	1	pvrl2l	Leydig
pag1	0.00201401	2.46471	0.146	0.012	1	1	pag1	Leydig
si.dkeyp.93h6.3	0.00201401	2.75825	0.146	0.012	1	1	si.dkeyp.93h6.3	Leydig
fgfr1bl	0.00201401	3.30598	0.146	0.012	1	1	fgfr1bl	Leydig
ZFHX4	0.00201401	2.79322	0.146	0.012	1	1	ZFHX4	Leydig
si.ch211.151l1.2	0.00201401	3.17706	0.146	0.012	1	1	si.ch211.151l1.2	Leydig
CCNC	0.00201401	2.97515	0.146	0.012	1	1	CCNC	Leydig
CRELD2	0.00201401	2.64007	0.146	0.012	1	1	CRELD2	Leydig
si.ch211.63p21.1	0.00201401	3.08024	0.146	0.012	1	1	si.ch211.63p21.1	Leydig
RPL26	0.00201451	0.237347	0.976	0.512	1	1	RPL26	Leydig
ENSDARG00000082753.3	0.00202029	0.195572	0.976	0.726	1	1	ENSDARG00000082753.3	Leydig
SRSF3.1	0.00202468	0.22851	0.61	0.25	1	1	SRSF3.1	Leydig
ATP5MG	0.00206482	0.288501	1	0.702	1	1	ATP5MG	Leydig
rpl32	0.00207675	0.324082	1	0.94	1	1	rpl32	Leydig
RNF121	0.00208731	0.109354	0.317	0.083	1	1	RNF121	Leydig
si.dkey.238c7.131	0.00210173	0.190742	0.951	0.726	1	1	si.dkey.238c7.13	Leydig
THRA	0.00210529	3.04206	0.146	0.012	1	1	THRA	Leydig
CPT2	0.00210529	3.30153	0.146	0.012	1	1	CPT2	Leydig
golgb1	0.00215093	0.845194	0.463	0.167	1	1	golgb1	Leydig
zgc.154164	0.00219803	3.73915	0.22	0.048	1	1	zgc.154164	Leydig
PEF1	0.00219805	0.537008	0.488	0.19	1	1	PEF1	Leydig
ugt5b3	0.00220036	2.52542	0.146	0.012	1	1	ugt5b3	Leydig
si.ch211.165e15.1	0.00220036	2.9117	0.146	0.012	1	1	si.ch211.165e15.1	Leydig
ALG2	0.00220036	2.78042	0.146	0.012	1	1	ALG2	Leydig
PSME3IP1	0.00220835	2.85786	0.195	0.036	1	1	PSME3IP1	Leydig
GRK4	0.00226023	0.898757	0.415	0.143	1	1	GRK4	Leydig
DNAJC19	0.00226023	0.575395	0.415	0.143	1	1	DNAJC19	Leydig
GOSR2	0.00227333	0.424027	0.439	0.155	1	1	GOSR2	Leydig
ENSDARG00000112644.1	0.0022855	0.898692	0.341	0.107	1	1	ENSDARG00000112644.1	Leydig
ARHGEF10	0.00228858	3.00377	0.195	0.036	1	1	ARHGEF10	Leydig
MAN1A2	0.00228858	2.60267	0.195	0.036	1	1	MAN1A2	Leydig
MAP4K3	0.00229935	2.47653	0.146	0.012	1	1	MAP4K3	Leydig
si.dkey.51a16.9	0.00229935	3.04146	0.146	0.012	1	1	si.dkey.51a16.9	Leydig
DIPK2A	0.00229935	3.13037	0.146	0.012	1	1	DIPK2A	Leydig
MLLT3	0.00229935	2.63273	0.146	0.012	1	1	MLLT3	Leydig
CTNND1	0.00230523	0.292616	0.439	0.167	1	1	CTNND1	Leydig
COX15	0.00230826	0.676238	0.293	0.083	1	1	COX15	Leydig
DYNLT1.1	0.00231318	1.27205	0.244	0.06	1	1	DYNLT1.1	Leydig
parn	0.00232626	3.2378	0.171	0.024	1	1	parn	Leydig
tsnare1	0.00232626	2.94775	0.171	0.024	1	1	tsnare1	Leydig
NUS1	0.00232626	3.15959	0.171	0.024	1	1	NUS1	Leydig
si.dkey.208m12.2	0.00232626	2.89009	0.171	0.024	1	1	si.dkey.208m12.2	Leydig
MLXIP	0.00232626	2.74396	0.171	0.024	1	1	MLXIP	Leydig
AMT	0.00232626	2.82157	0.171	0.024	1	1	AMT	Leydig
YEATS4	0.00234213	0.773505	0.39	0.119	1	1	YEATS4	Leydig
nop2	0.00234543	0.611494	0.341	0.107	1	1	nop2	Leydig
zgc.112982	0.00235838	0.185789	0.463	0.155	1	1	zgc.112982	Leydig
si.ch73.288o11.5	0.00237147	2.62535	0.195	0.036	1	1	si.ch73.288o11.5	Leydig
ARID1B	0.00237374	1.71757	0.293	0.083	1	1	ARID1B	Leydig
naca	0.00237707	0.397155	1	0.845	1	1	naca	Leydig
SPHKAP	0.00240241	2.63242	0.146	0.012	1	1	SPHKAP	Leydig
MED23	0.00240241	2.42292	0.146	0.012	1	1	MED23	Leydig
NFYC	0.00242784	1.30852	0.317	0.095	1	1	NFYC	Leydig
POLR2C	0.00250644	0.522634	0.341	0.095	1	1	POLR2C	Leydig
VPS8	0.00250967	2.54213	0.146	0.012	1	1	VPS8	Leydig
DHX29	0.00250967	3.00969	0.146	0.012	1	1	DHX29	Leydig
KCTD2	0.00250967	2.43668	0.146	0.012	1	1	KCTD2	Leydig
BCL9L	0.00250967	2.28014	0.146	0.012	1	1	BCL9L	Leydig
ENSDARG00000112145.1	0.00250967	2.44385	0.146	0.012	1	1	ENSDARG00000112145.1	Leydig
ACBD3	0.00251441	2.73791	0.171	0.024	1	1	ACBD3	Leydig
PTER	0.00251441	2.45622	0.171	0.024	1	1	PTER	Leydig
CPVL	0.00253396	1.02956	0.341	0.107	1	1	CPVL	Leydig
SERPINB1.1	0.00257936	0.76356	0.268	0.071	1	1	SERPINB1.1	Leydig
efs	0.00259145	0.875136	0.22	0.048	1	1	efs	Leydig
TXN2	0.00260337	0.361185	0.415	0.143	1	1	TXN2	Leydig
MRPL44	0.00261334	1.019	0.39	0.131	1	1	MRPL44	Leydig
ACADSB.1	0.00261681	0.174779	0.244	0.06	1	1	ACADSB.1	Leydig
DDX55	0.0026213	1.64329	0.146	0.012	1	1	DDX55	Leydig
SGTB	0.0026213	1.66155	0.146	0.012	1	1	SGTB	Leydig
zgc.77151	0.0026213	1.81994	0.146	0.012	1	1	zgc.77151	Leydig
KAT14	0.0026213	0.855061	0.146	0.012	1	1	KAT14	Leydig
DCAKD	0.0026213	0.180095	0.146	0.012	1	1	DCAKD	Leydig
HOXB9	0.0026213	2.2583	0.146	0.012	1	1	HOXB9	Leydig
cln6a	0.0026213	2.31774	0.146	0.012	1	1	cln6a	Leydig
rab11fip1a	0.0026213	2.30805	0.146	0.012	1	1	rab11fip1a	Leydig
TBC1D4	0.0026213	1.59712	0.146	0.012	1	1	TBC1D4	Leydig
GPM6B.1	0.0026213	1.00865	0.146	0.012	1	1	GPM6B.1	Leydig
STON1	0.00263691	2.45549	0.195	0.036	1	1	STON1	Leydig
SMARCA4	0.00270075	0.61963	0.317	0.095	1	1	SMARCA4	Leydig
lnx2b	0.00272743	0.855089	0.293	0.083	1	1	lnx2b	Leydig
trim47	0.00278191	2.00851	0.244	0.06	1	1	trim47	Leydig
PPP2R2D	0.00280825	0.645772	0.39	0.131	1	1	PPP2R2D	Leydig
TMEM64	0.00282284	2.54164	0.171	0.024	1	1	TMEM64	Leydig
CRNKL1	0.00282867	1.99996	0.195	0.036	1	1	CRNKL1	Leydig
pagr1	0.00285486	0.969836	0.317	0.107	1	1	pagr1	Leydig
nop16	0.00289596	1.22891	0.268	0.071	1	1	nop16	Leydig
DCUN1D2	0.00292352	0.277344	0.317	0.095	1	1	DCUN1D2	Leydig
ASAP1	0.00292925	0.631274	0.195	0.036	1	1	ASAP1	Leydig
ENSDARG00000110361.1	0.00292925	1.18288	0.195	0.036	1	1	ENSDARG00000110361.1	Leydig
btr09	0.00292925	1.79092	0.195	0.036	1	1	btr09	Leydig
KIFAP3.1	0.00293309	2.56172	0.171	0.024	1	1	KIFAP3.1	Leydig
PHIP	0.00293309	2.18072	0.171	0.024	1	1	PHIP	Leydig
zgc.174862	0.00293309	2.3173	0.171	0.024	1	1	zgc.174862	Leydig
RASL12	0.00293309	2.03356	0.171	0.024	1	1	RASL12	Leydig
RPL5.1	0.00301634	0.504271	1	0.738	1	1	RPL5.1	Leydig
GLT8D1	0.00303309	2.67473	0.195	0.036	1	1	GLT8D1	Leydig
dennd4a	0.00303309	2.28876	0.195	0.036	1	1	dennd4a	Leydig
tubb6	0.00303309	0.570721	0.195	0.036	1	1	tubb6	Leydig
pak2b	0.00304435	0.810859	0.293	0.083	1	1	pak2b	Leydig
abcc3	0.00304726	2.24393	0.171	0.024	1	1	abcc3	Leydig
si.ch211.152p11.8	0.00304726	2.2159	0.171	0.024	1	1	si.ch211.152p11.8	Leydig
TDG.1	0.00304726	1.80944	0.171	0.024	1	1	TDG.1	Leydig
slf1	0.00304726	2.6005	0.171	0.024	1	1	slf1	Leydig
bag6	0.00304829	1.81495	0.22	0.048	1	1	bag6	Leydig
AP2B1	0.00308122	0.695191	0.317	0.095	1	1	AP2B1	Leydig
ncbp2as2	0.00308879	0.854438	0.39	0.131	1	1	ncbp2as2	Leydig
RPL14	0.00309609	0.265784	1	0.952	1	1	RPL14	Leydig
TFG	0.00313098	0.440752	0.366	0.119	1	1	TFG	Leydig
pip5k1ba	0.00314027	2.0846	0.195	0.036	1	1	pip5k1ba	Leydig
zgc.114046	0.00314027	1.49467	0.195	0.036	1	1	zgc.114046	Leydig
rbm4.1	0.00314098	1.57661	0.244	0.06	1	1	rbm4.1	Leydig
HNRNPDL	0.00314804	1.61865	0.22	0.048	1	1	HNRNPDL	Leydig
ZNF653	0.00314804	1.51752	0.22	0.048	1	1	ZNF653	Leydig
MAPRE3.1	0.00314804	2.01549	0.22	0.048	1	1	MAPRE3.1	Leydig
CRYL1	0.00314804	1.64142	0.22	0.048	1	1	CRYL1	Leydig
bcl2l13	0.00315626	0.558314	0.268	0.071	1	1	bcl2l13	Leydig
ENSDARG00000109276.1	0.00318575	0.202871	0.341	0.107	1	1	ENSDARG00000109276.1	Leydig
fmo5	0.00318575	0.164404	0.341	0.107	1	1	fmo5	Leydig
STK35.1	0.0032151	0.937239	0.293	0.083	1	1	STK35.1	Leydig
ACAD8	0.00323712	1.74155	0.244	0.06	1	1	ACAD8	Leydig
STX3.1	0.00324765	1.71995	0.268	0.071	1	1	STX3.1	Leydig
cptp	0.00325089	1.91506	0.195	0.036	1	1	cptp	Leydig
SNX9.1	0.00328719	0.79943	0.366	0.119	1	1	SNX9.1	Leydig
rhebl1	0.00330202	0.313481	0.415	0.155	1	1	rhebl1	Leydig
RIMKLA	0.0033037	0.470883	0.293	0.083	1	1	RIMKLA	Leydig
BLZF1	0.00335652	1.04073	0.22	0.048	1	1	BLZF1	Leydig
si.ch211.221j21.3	0.00336506	2.11357	0.195	0.036	1	1	si.ch211.221j21.3	Leydig
GMPPA	0.00336506	2.00599	0.195	0.036	1	1	GMPPA	Leydig
SOD1	0.00337036	0.223369	0.976	0.452	1	1	SOD1	Leydig
OTOF.1	0.0034145	1.78075	0.171	0.024	1	1	OTOF.1	Leydig
BBX	0.00343748	1.04564	0.244	0.06	1	1	BBX	Leydig
cyp2v1	0.00343748	1.20568	0.244	0.06	1	1	cyp2v1	Leydig
GSK3A	0.00343772	1.55359	0.268	0.071	1	1	GSK3A	Leydig
STN1	0.0034654	1.65143	0.22	0.048	1	1	STN1	Leydig
ERLEC1	0.00348762	0.881433	0.293	0.083	1	1	ERLEC1	Leydig
mfge8a	0.0035365	1.51569	0.268	0.071	1	1	mfge8a	Leydig
DFFB	0.00354559	1.36955	0.171	0.024	1	1	DFFB	Leydig
GNPNAT1	0.0036044	0.802943	0.195	0.036	1	1	GNPNAT1	Leydig
lyrm2	0.0036044	1.64482	0.195	0.036	1	1	lyrm2	Leydig
trim35.33	0.0036044	1.44136	0.195	0.036	1	1	trim35.33	Leydig
SCRN3	0.00364906	0.145898	0.244	0.06	1	1	SCRN3	Leydig
METTL16	0.00372979	2.18162	0.195	0.036	1	1	METTL16	Leydig
BTBD6	0.00372979	1.87964	0.195	0.036	1	1	BTBD6	Leydig
NDNF	0.00372979	0.415398	0.195	0.036	1	1	NDNF	Leydig
lyrm5a	0.0037926	0.242125	0.317	0.095	1	1	lyrm5a	Leydig
FICD	0.00381162	1.05649	0.22	0.048	1	1	FICD	Leydig
cyp3c1	0.00381569	0.256041	0.39	0.131	1	1	cyp3c1	Leydig
nub1	0.0038216	1.41151	0.171	0.024	1	1	nub1	Leydig
srrd	0.0038216	0.825796	0.171	0.024	1	1	srrd	Leydig
cfdp1	0.00384853	1.2293	0.268	0.071	1	1	cfdp1	Leydig
si.ch211.85n16.3	0.00384853	0.429542	0.268	0.071	1	1	si.ch211.85n16.3	Leydig
PPA2	0.00385913	1.58286	0.195	0.036	1	1	PPA2	Leydig
NEU1	0.00385913	0.689681	0.195	0.036	1	1	NEU1	Leydig
TIMM44	0.00385913	0.999616	0.195	0.036	1	1	TIMM44	Leydig
CBX4	0.00385913	1.31552	0.195	0.036	1	1	CBX4	Leydig
CIAO2B	0.0038649	0.340812	0.415	0.155	1	1	CIAO2B	Leydig
OSBP	0.00386616	2.68803	0.098	0	1	1	OSBP	Leydig
LRRTM4	0.00386616	2.69294	0.098	0	1	1	LRRTM4	Leydig
GFRA2	0.00386616	3.52332	0.098	0	1	1	GFRA2	Leydig
SRBD1	0.00386616	3.00298	0.098	0	1	1	SRBD1	Leydig
EGLN1.2	0.00386616	3.96205	0.098	0	1	1	EGLN1.2	Leydig
pcdh11	0.00386616	2.88458	0.098	0	1	1	pcdh11	Leydig
adh5l	0.00386616	2.78647	0.098	0	1	1	adh5l	Leydig
dnajc30b	0.00386616	2.66952	0.098	0	1	1	dnajc30b	Leydig
si.dkey.202l22.4	0.00386616	2.58991	0.098	0	1	1	si.dkey.202l22.4	Leydig
trmt9b	0.00386616	2.83544	0.098	0	1	1	trmt9b	Leydig
si.dkeyp.84f3.9	0.00386616	2.89662	0.098	0	1	1	si.dkeyp.84f3.9	Leydig
TSPAN9	0.00386616	2.94852	0.098	0	1	1	TSPAN9	Leydig
ttc9b	0.00386616	3.63453	0.098	0	1	1	ttc9b	Leydig
si.dkey.89b17.4	0.00386616	2.786	0.098	0	1	1	si.dkey.89b17.4	Leydig
epn1b	0.00386616	2.74786	0.098	0	1	1	epn1b	Leydig
ABCF3	0.00386616	2.67222	0.098	0	1	1	ABCF3	Leydig
ABHD17A	0.00386616	2.796	0.098	0	1	1	ABHD17A	Leydig
BACH2	0.00386616	2.84327	0.098	0	1	1	BACH2	Leydig
ZBTB1	0.00386616	2.64237	0.098	0	1	1	ZBTB1	Leydig
SLC5A6.1	0.00386616	2.53216	0.098	0	1	1	SLC5A6.1	Leydig
NSMF	0.00386616	2.67248	0.098	0	1	1	NSMF	Leydig
ENSDARG00000071636.5	0.00386616	3.13151	0.098	0	1	1	ENSDARG00000071636.5	Leydig
HYAL2	0.00386616	2.96799	0.098	0	1	1	HYAL2	Leydig
lrp1ba	0.00386616	2.89583	0.098	0	1	1	lrp1ba	Leydig
WWTR1	0.00386616	2.76143	0.098	0	1	1	WWTR1	Leydig
ccdc30	0.00386616	2.55009	0.098	0	1	1	ccdc30	Leydig
SRM	0.00386616	2.98588	0.098	0	1	1	SRM	Leydig
osbpl2a	0.00386616	2.91347	0.098	0	1	1	osbpl2a	Leydig
si.ch211.197l9.2	0.00386616	2.74902	0.098	0	1	1	si.ch211.197l9.2	Leydig
TGFBR1.1	0.00386616	2.91698	0.098	0	1	1	TGFBR1.1	Leydig
ABCB8	0.00386616	2.81449	0.098	0	1	1	ABCB8	Leydig
RASSF8	0.00386616	3.00968	0.098	0	1	1	RASSF8	Leydig
MCOLN1.1	0.00386616	2.91823	0.098	0	1	1	MCOLN1.1	Leydig
C3H17orf75	0.00386616	2.68547	0.098	0	1	1	C3H17orf75	Leydig
GRIP1	0.00386616	2.57638	0.098	0	1	1	GRIP1	Leydig
znf1020	0.00386616	2.84862	0.098	0	1	1	znf1020	Leydig
arhgap20b	0.00386616	2.82874	0.098	0	1	1	arhgap20b	Leydig
cacnb4b	0.00386616	2.85228	0.098	0	1	1	cacnb4b	Leydig
ALG6	0.00386616	2.90874	0.098	0	1	1	ALG6	Leydig
si.dkey.23a13.5	0.00386616	3.11176	0.098	0	1	1	si.dkey.23a13.5	Leydig
znf16l	0.00386616	2.71675	0.098	0	1	1	znf16l	Leydig
mtbl	0.00386616	2.5509	0.098	0	1	1	mtbl	Leydig
elovl8b	0.00386616	2.5324	0.098	0	1	1	elovl8b	Leydig
ACOT7	0.00386616	2.68885	0.098	0	1	1	ACOT7	Leydig
TRIM13	0.00386616	2.8334	0.098	0	1	1	TRIM13	Leydig
ENSDARG00000102110.2	0.00386616	2.93004	0.098	0	1	1	ENSDARG00000102110.2	Leydig
DDX24	0.00387243	1.39413	0.244	0.06	1	1	DDX24	Leydig
rex1bd	0.00387775	0.119657	0.341	0.119	1	1	rex1bd	Leydig
FAM3A	0.00387855	0.378591	0.317	0.107	1	1	FAM3A	Leydig
DUSP8	0.00393383	0.951223	0.22	0.048	1	1	DUSP8	Leydig
FLCN	0.00395797	0.915637	0.268	0.071	1	1	FLCN	Leydig
akap9	0.0039668	0.436953	0.171	0.024	1	1	akap9	Leydig
LMBRD2	0.0039668	0.978559	0.171	0.024	1	1	LMBRD2	Leydig
mydgf	0.00404352	1.02455	0.366	0.143	1	1	mydgf	Leydig
TPT1	0.00405027	0.171896	1	0.905	1	1	TPT1	Leydig
MRPL40	0.00407023	0.871067	0.268	0.071	1	1	MRPL40	Leydig
sesn2	0.00418899	1.3588	0.22	0.048	1	1	sesn2	Leydig
cops8	0.0042244	0.856773	0.415	0.155	1	1	cops8	Leydig
DDX21	0.00425266	0.214828	0.683	0.286	1	1	DDX21	Leydig
maf1a	0.00426723	1.08619	0.366	0.131	1	1	maf1a	Leydig
RPL6	0.00431296	0.287154	1	0.75	1	1	RPL6	Leydig
RACK1	0.00439233	0.337763	1	0.869	1	1	RACK1	Leydig
PIK3C2B	0.00445907	1.82162	0.22	0.048	1	1	PIK3C2B	Leydig
HEXA	0.00445907	0.449919	0.22	0.048	1	1	HEXA	Leydig
CCDC43	0.00445907	1.16168	0.22	0.048	1	1	CCDC43	Leydig
GNL3	0.00455468	1.58652	0.293	0.083	1	1	GNL3	Leydig
CYB5R3	0.00467621	0.559861	0.293	0.083	1	1	CYB5R3	Leydig
prdx1	0.00470896	0.454902	0.463	0.19	1	1	prdx1	Leydig
NDUFAF6	0.00474483	1.37833	0.22	0.048	1	1	NDUFAF6	Leydig
LONP2	0.00489547	0.719456	0.244	0.06	1	1	LONP2	Leydig
ADM.1	0.00492719	0.580648	0.415	0.155	1	1	ADM.1	Leydig
DDB1	0.00494049	0.693304	0.268	0.071	1	1	DDB1	Leydig
crsp7	0.00504981	0.669813	0.195	0.036	1	1	crsp7	Leydig
zgc.174906	0.00504981	0.796046	0.195	0.036	1	1	zgc.174906	Leydig
GAS1.1	0.0051868	0.871281	0.244	0.06	1	1	GAS1.1	Leydig
sc.d217	0.00534162	0.679222	0.244	0.071	1	1	sc.d217	Leydig
LACTB	0.00534162	2.56501	0.244	0.071	1	1	LACTB	Leydig
GPALPP1	0.00536248	0.323102	0.268	0.071	1	1	GPALPP1	Leydig
MRPS34	0.00536248	0.556414	0.268	0.071	1	1	MRPS34	Leydig
SNX17	0.0054457	0.359778	0.537	0.238	1	1	SNX17	Leydig
si.ch211.59h6.1	0.00555103	0.596388	0.341	0.119	1	1	si.ch211.59h6.1	Leydig
rp9	0.00576055	0.191993	0.317	0.107	1	1	rp9	Leydig
SEC22B.1	0.0057735	1.06786	0.268	0.083	1	1	SEC22B.1	Leydig
SH3BP5L	0.00584822	0.2021	0.293	0.095	1	1	SH3BP5L	Leydig
CMBL	0.00592755	0.688485	0.268	0.083	1	1	CMBL	Leydig
NDUFAF5	0.00596972	1.51601	0.244	0.071	1	1	NDUFAF5	Leydig
RNF175	0.00610575	1.63898	0.22	0.06	1	1	RNF175	Leydig
RPP14	0.00628665	1.7316	0.22	0.06	1	1	RPP14	Leydig
SLC38A6	0.00630333	2.16596	0.195	0.048	1	1	SLC38A6	Leydig
tssc4	0.00634463	0.497609	0.317	0.107	1	1	tssc4	Leydig
ptp4a3a	0.00641216	0.348259	0.268	0.083	1	1	ptp4a3a	Leydig
nufip2	0.00644444	0.300597	0.366	0.131	1	1	nufip2	Leydig
DFFA	0.00651519	0.792837	0.244	0.06	1	1	DFFA	Leydig
NDUFA4	0.00651913	0.238238	1	0.714	1	1	NDUFA4	Leydig
SMIM13	0.00653539	0.795066	0.341	0.119	1	1	SMIM13	Leydig
mhc1zea	0.00655422	2.85298	0.122	0.012	1	1	mhc1zea	Leydig
SLC27A6	0.00655422	2.65367	0.122	0.012	1	1	SLC27A6	Leydig
GNA13	0.00655422	2.73508	0.122	0.012	1	1	GNA13	Leydig
slc30a6	0.00655422	2.47907	0.122	0.012	1	1	slc30a6	Leydig
FGFR3	0.00655422	3.76378	0.122	0.012	1	1	FGFR3	Leydig
MRPL51	0.00655422	2.45092	0.122	0.012	1	1	MRPL51	Leydig
FLAD1	0.00655422	3.0414	0.122	0.012	1	1	FLAD1	Leydig
ADNP2	0.00655422	3.28549	0.122	0.012	1	1	ADNP2	Leydig
TTC27	0.00655422	2.38894	0.122	0.012	1	1	TTC27	Leydig
ARHGEF17	0.00655422	2.38442	0.122	0.012	1	1	ARHGEF17	Leydig
SLC33A1	0.00655422	2.33797	0.122	0.012	1	1	SLC33A1	Leydig
INTS8	0.00655422	2.58498	0.122	0.012	1	1	INTS8	Leydig
RPRD1A	0.00655422	2.5925	0.122	0.012	1	1	RPRD1A	Leydig
CDYL	0.00655422	2.58277	0.122	0.012	1	1	CDYL	Leydig
ENSDARG00000104640.2	0.00655422	2.79656	0.122	0.012	1	1	ENSDARG00000104640.2	Leydig
RREB1.1	0.00655422	2.85229	0.122	0.012	1	1	RREB1.1	Leydig
c2cd4a	0.00655422	3.0402	0.122	0.012	1	1	c2cd4a	Leydig
TBC1D16	0.00655422	2.6093	0.122	0.012	1	1	TBC1D16	Leydig
METTL2B	0.00655422	2.64898	0.122	0.012	1	1	METTL2B	Leydig
si.ch211.285c6.6	0.00655422	2.55861	0.122	0.012	1	1	si.ch211.285c6.6	Leydig
ANAPC7	0.00655422	2.96242	0.122	0.012	1	1	ANAPC7	Leydig
KLHL12	0.00655422	2.57316	0.122	0.012	1	1	KLHL12	Leydig
grk5l	0.00655422	3.28244	0.122	0.012	1	1	grk5l	Leydig
fhip2b	0.00655422	2.66339	0.122	0.012	1	1	fhip2b	Leydig
si.ch73.193i22.1	0.00655422	2.55536	0.122	0.012	1	1	si.ch73.193i22.1	Leydig
PDIA4	0.00672973	0.895452	0.341	0.131	1	1	PDIA4	Leydig
RPS6	0.00678766	0.323145	1	0.845	1	1	RPS6	Leydig
si.ch211.225p5.10	0.00684099	2.51287	0.122	0.012	1	1	si.ch211.225p5.10	Leydig
MIGA1	0.00684099	2.38769	0.122	0.012	1	1	MIGA1	Leydig
cnot3b	0.00691927	1.91675	0.195	0.048	1	1	cnot3b	Leydig
zgc.165555	0.00691927	2.58698	0.195	0.048	1	1	zgc.165555	Leydig
RPL18A	0.00692258	0.311518	1	0.917	1	1	RPL18A	Leydig
RPL15	0.00692707	0.227599	1	0.964	1	1	RPL15	Leydig
UQCC6	0.00693215	1.10427	0.268	0.083	1	1	UQCC6	Leydig
safb	0.00697505	0.273365	0.488	0.202	1	1	safb	Leydig
mrps18c	0.00704587	0.113083	0.39	0.155	1	1	mrps18c	Leydig
ms4a17a.5	0.00713899	2.43523	0.122	0.012	1	1	ms4a17a.5	Leydig
ftr53	0.00713899	3.05994	0.122	0.012	1	1	ftr53	Leydig
DDAH2	0.00713974	0.758231	0.293	0.095	1	1	DDAH2	Leydig
tcf3b	0.00723074	0.647783	0.244	0.071	1	1	tcf3b	Leydig
VPS11	0.00726555	1.30165	0.22	0.06	1	1	VPS11	Leydig
EIF2B4	0.00726555	1.04696	0.22	0.06	1	1	EIF2B4	Leydig
CLCN3	0.00726555	0.295859	0.22	0.06	1	1	CLCN3	Leydig
si.ch211.139d20.3	0.00728343	2.93519	0.146	0.024	1	1	si.ch211.139d20.3	Leydig
KDSR	0.00728343	2.36721	0.146	0.024	1	1	KDSR	Leydig
INSR.1	0.00728343	2.64841	0.146	0.024	1	1	INSR.1	Leydig
mhc1zja	0.00728343	2.81568	0.146	0.024	1	1	mhc1zja	Leydig
FBXO3	0.00728343	2.75145	0.146	0.024	1	1	FBXO3	Leydig
GLI2.1	0.00728343	2.2856	0.146	0.024	1	1	GLI2.1	Leydig
sde2	0.00732096	0.862741	0.317	0.107	1	1	sde2	Leydig
TATDN3	0.00735939	1.61392	0.195	0.048	1	1	TATDN3	Leydig
GGH	0.00742919	1.48072	0.244	0.071	1	1	GGH	Leydig
ifit12	0.00744859	2.6041	0.122	0.012	1	1	ifit12	Leydig
NDUFAF8	0.00744859	2.53917	0.122	0.012	1	1	NDUFAF8	Leydig
DAAM1.1	0.00744859	2.19729	0.122	0.012	1	1	DAAM1.1	Leydig
TMX2	0.00747701	0.195533	0.22	0.06	1	1	TMX2	Leydig
IMPDH1.1	0.0074897	0.634238	0.268	0.083	1	1	IMPDH1.1	Leydig
TPBG	0.00777017	2.20158	0.122	0.012	1	1	TPBG	Leydig
SHPRH	0.00777017	2.6496	0.122	0.012	1	1	SHPRH	Leydig
PDF	0.00777017	2.1729	0.122	0.012	1	1	PDF	Leydig
si.dkey.248g21.1	0.00777017	2.20038	0.122	0.012	1	1	si.dkey.248g21.1	Leydig
tomm40l	0.00785798	0.248294	0.317	0.107	1	1	tomm40l	Leydig
zgc.173587	0.00793637	3.49272	0.171	0.036	1	1	zgc.173587	Leydig
proza	0.00797453	0.456716	0.415	0.167	1	1	proza	Leydig
ELL2	0.00803052	0.715295	0.341	0.119	1	1	ELL2	Leydig
SLK	0.00805419	1.04165	0.244	0.071	1	1	SLK	Leydig
SEC23IP	0.00806675	0.977174	0.195	0.048	1	1	SEC23IP	Leydig
si.dkey.110g7.8	0.00806675	1.38855	0.195	0.048	1	1	si.dkey.110g7.8	Leydig
EIF2B1	0.00806675	1.53822	0.195	0.048	1	1	EIF2B1	Leydig
SLC30A7	0.00809041	0.120757	0.366	0.143	1	1	SLC30A7	Leydig
RRS1	0.00810293	1.12484	0.366	0.155	1	1	RRS1	Leydig
TMEM259	0.00810414	0.661713	0.122	0.012	1	1	TMEM259	Leydig
CNNM2.1	0.00810414	1.40676	0.122	0.012	1	1	CNNM2.1	Leydig
MARS2	0.00810414	1.86554	0.122	0.012	1	1	MARS2	Leydig
AP2M1	0.00810414	1.94093	0.122	0.012	1	1	AP2M1	Leydig
zgc.174263	0.00810414	1.83332	0.122	0.012	1	1	zgc.174263	Leydig
gfi1aa	0.00810414	1.06491	0.122	0.012	1	1	gfi1aa	Leydig
ITPK1.1	0.00810414	0.923918	0.122	0.012	1	1	ITPK1.1	Leydig
ppp1r26	0.00810414	1.85709	0.122	0.012	1	1	ppp1r26	Leydig
rapgef3	0.00810414	1.02638	0.122	0.012	1	1	rapgef3	Leydig
slco5a1a	0.00810414	1.36489	0.122	0.012	1	1	slco5a1a	Leydig
csnk2a2b	0.00810414	1.59003	0.122	0.012	1	1	csnk2a2b	Leydig
si.ch73.308m11.1	0.00810414	1.08806	0.122	0.012	1	1	si.ch73.308m11.1	Leydig
tob2	0.00810414	0.533465	0.122	0.012	1	1	tob2	Leydig
FSCN1.1	0.00810414	1.13643	0.122	0.012	1	1	FSCN1.1	Leydig
wdr54	0.00810414	1.37733	0.122	0.012	1	1	wdr54	Leydig
PKN2.1	0.00810414	1.67049	0.122	0.012	1	1	PKN2.1	Leydig
CD276	0.00813504	2.14573	0.146	0.024	1	1	CD276	Leydig
SDK1.1	0.00813504	3.02042	0.146	0.024	1	1	SDK1.1	Leydig
TANC1	0.00813504	3.09475	0.146	0.024	1	1	TANC1	Leydig
RCOR1	0.00814489	1.25011	0.22	0.06	1	1	RCOR1	Leydig
KIF1B	0.00814489	1.16278	0.22	0.06	1	1	KIF1B	Leydig
si.dkey.17o15.2	0.00814489	0.831588	0.22	0.06	1	1	si.dkey.17o15.2	Leydig
YIPF4	0.00816462	0.204146	0.512	0.226	1	1	YIPF4	Leydig
paxx	0.00820327	2.25416	0.171	0.036	1	1	paxx	Leydig
cdv3	0.00822709	0.395037	0.585	0.262	1	1	cdv3	Leydig
YIPF6	0.00823533	0.19948	0.317	0.107	1	1	YIPF6	Leydig
trub2	0.00827274	0.553076	0.244	0.071	1	1	trub2	Leydig
pbrm1l	0.0083791	0.582507	0.22	0.06	1	1	pbrm1l	Leydig
GARS1	0.00843002	0.110807	0.317	0.107	1	1	GARS1	Leydig
HS6ST1	0.00843811	2.24102	0.146	0.024	1	1	HS6ST1	Leydig
si.dkey.220k22.1	0.00843811	2.334	0.146	0.024	1	1	si.dkey.220k22.1	Leydig
PCDH7	0.00843811	2.43903	0.146	0.024	1	1	PCDH7	Leydig
RCC1	0.00847818	2.16094	0.171	0.036	1	1	RCC1	Leydig
TM9SF2	0.00852145	0.377366	0.39	0.155	1	1	TM9SF2	Leydig
SLC35E1	0.00857154	1.85516	0.195	0.048	1	1	SLC35E1	Leydig
TMEM70	0.00857154	1.76601	0.195	0.048	1	1	TMEM70	Leydig
unm-sa38659	0.00857154	1.62411	0.195	0.048	1	1	unm-sa38659	Leydig
homer3b	0.00861932	1.95985	0.22	0.06	1	1	homer3b	Leydig
MBOAT2.1	0.00861932	1.50845	0.22	0.06	1	1	MBOAT2.1	Leydig
RPSA2	0.00862079	0.272855	1	0.952	1	1	RPSA2	Leydig
DNAJA3	0.00872585	0.149558	0.244	0.071	1	1	DNAJA3	Leydig
MAP7D1.1	0.00875123	2.23238	0.146	0.024	1	1	MAP7D1.1	Leydig
ZZZ3	0.00875123	2.12852	0.146	0.024	1	1	ZZZ3	Leydig
si.dkey.222e15.4	0.00875123	2.20601	0.146	0.024	1	1	si.dkey.222e15.4	Leydig
PARVB	0.00875123	2.07625	0.146	0.024	1	1	PARVB	Leydig
KXD1	0.00876129	1.60091	0.171	0.036	1	1	KXD1	Leydig
MCUR1	0.00883161	0.7735	0.317	0.119	1	1	MCUR1	Leydig
zgc.101566	0.00883437	0.928438	0.195	0.048	1	1	zgc.101566	Leydig
CSNK1G1	0.00883437	0.640222	0.195	0.048	1	1	CSNK1G1	Leydig
DGCR2	0.00886568	0.930595	0.22	0.06	1	1	DGCR2	Leydig
TBC1D15	0.00896061	0.838298	0.244	0.071	1	1	TBC1D15	Leydig
ZMYND11	0.00896061	0.953779	0.244	0.071	1	1	ZMYND11	Leydig
SLC16A6.1	0.00905282	1.00001	0.171	0.036	1	1	SLC16A6.1	Leydig
TCP11L2	0.00905282	1.85197	0.171	0.036	1	1	TCP11L2	Leydig
ENSDARG00000113858.1	0.0090747	1.64896	0.146	0.024	1	1	ENSDARG00000113858.1	Leydig
NCOA1	0.0090747	2.23802	0.146	0.024	1	1	NCOA1	Leydig
PGAP2	0.0090747	1.92952	0.146	0.024	1	1	PGAP2	Leydig
znf1124	0.0090747	0.31958	0.146	0.024	1	1	znf1124	Leydig
DUS4L	0.0090747	1.58878	0.146	0.024	1	1	DUS4L	Leydig
TLE3.1	0.0090747	1.99969	0.146	0.024	1	1	TLE3.1	Leydig
zgc.113208	0.00908146	0.385857	0.415	0.179	1	1	zgc.113208	Leydig
MRPL10	0.00910438	0.127843	0.195	0.048	1	1	MRPL10	Leydig
gtf3c6	0.00910438	1.55177	0.195	0.048	1	1	gtf3c6	Leydig
ENSDARG00000111040.1	0.00910438	2.03523	0.195	0.048	1	1	ENSDARG00000111040.1	Leydig
UTP6	0.00910438	1.22004	0.195	0.048	1	1	UTP6	Leydig
UFL1	0.00911831	1.22082	0.22	0.06	1	1	UFL1	Leydig
VKORC1L1	0.00917542	1.15007	0.268	0.095	1	1	VKORC1L1	Leydig
foxj3	0.009201	1.44968	0.244	0.071	1	1	foxj3	Leydig
AFF4	0.00935298	2.35823	0.171	0.036	1	1	AFF4	Leydig
crybg1b	0.00938173	1.3493	0.195	0.048	1	1	crybg1b	Leydig
UBE2K	0.00939782	0.791513	0.341	0.119	1	1	UBE2K	Leydig
WASL.1	0.00964292	1.55888	0.22	0.06	1	1	WASL.1	Leydig
WRN	0.00966199	2.61579	0.171	0.036	1	1	WRN	Leydig
VTI1A	0.00966199	1.65206	0.171	0.036	1	1	VTI1A	Leydig
ASPG	0.00966199	1.62803	0.171	0.036	1	1	ASPG	Leydig
RABL2B	0.0096666	0.787171	0.195	0.048	1	1	RABL2B	Leydig
FAM171A2.1	0.0096666	0.501764	0.195	0.048	1	1	FAM171A2.1	Leydig
PHF8	0.00975383	1.92987	0.146	0.024	1	1	PHF8	Leydig
FNTA	0.00982405	0.71675	0.341	0.131	1	1	FNTA	Leydig
atraid	0.00991518	1.37651	0.22	0.06	1	1	atraid	Leydig
map9	0.00995915	0.499904	0.195	0.048	1	1	map9	Leydig
rac2	4.01282e-17	6.21373	0.718	0.023	1.05136e-12	2	rac2	hematopoietic immune cells
si.ch211.184m19.3	2.49439e-16	5.35232	0.718	0.035	6.5353e-12	2	si.ch211.184m19.3	hematopoietic immune cells
WAS	9.21795e-16	4.43437	0.692	0.023	2.4151e-11	2	WAS	hematopoietic immune cells
zgc.64051	1.9624e-15	6.23894	0.641	0.012	5.1415e-11	2	zgc.64051	hematopoietic immune cells
pfn1	4.32372e-15	3.74391	0.949	0.5	1.13281e-10	2	pfn1	hematopoietic immune cells
scinlb	1.48463e-13	8.54563	0.564	0.012	3.88974e-09	2	scinlb	hematopoietic immune cells
rgs13a	1.52579e-13	8.77922	0.538	0	3.99757e-09	2	rgs13a	hematopoietic immune cells
CORO1A	3.27601e-13	5.96496	0.615	0.047	8.58316e-09	2	CORO1A	hematopoietic immune cells
laptm5	2.33534e-12	3.4424	0.538	0.012	6.1186e-08	2	laptm5	hematopoietic immune cells
LCP1	2.47325e-12	3.2216	0.538	0.012	6.47991e-08	2	LCP1	hematopoietic immune cells
si.dkey.193e13.8	3.59775e-12	3.27652	0.59	0.035	9.42609e-08	2	si.dkey.193e13.8	hematopoietic immune cells
arhgdig	7.40856e-12	3.61393	0.641	0.07	1.94104e-07	2	arhgdig	hematopoietic immune cells
PTPN6	1.47107e-11	8.39464	0.462	0	3.85421e-07	2	PTPN6	hematopoietic immune cells
CCR9	1.47107e-11	8.90558	0.462	0	3.85421e-07	2	CCR9	hematopoietic immune cells
COTL1	4.69865e-11	3.34198	0.718	0.163	1.23105e-06	2	COTL1	hematopoietic immune cells
SYK	6.4518e-11	7.6498	0.436	0	1.69037e-06	2	SYK	hematopoietic immune cells
ptprc	6.4518e-11	7.59435	0.436	0	1.69037e-06	2	ptprc	hematopoietic immune cells
mhc2daa	9.58051e-11	4.22718	0.59	0.07	2.51009e-06	2	mhc2daa	hematopoietic immune cells
SPI1	2.76975e-10	9.08083	0.41	0	7.25674e-06	2	SPI1	hematopoietic immune cells
sla2b	1.16454e-09	8.7446	0.385	0	3.05109e-05	2	sla2b	hematopoietic immune cells
si.ch211.214p16.1	1.57454e-09	9.24658	0.41	0.012	4.1253e-05	2	si.ch211.214p16.1	hematopoietic immune cells
fcer1gl	2.19224e-09	5.24816	0.41	0.012	5.74368e-05	2	fcer1gl	hematopoietic immune cells
ENSDARG00000114387.1	3.04371e-09	4.08316	0.41	0.012	7.97452e-05	2	ENSDARG00000114387.1	hematopoietic immune cells
C18H15orf48	3.04371e-09	4.39151	0.41	0.012	7.97452e-05	2	C18H15orf48	hematopoietic immune cells
NFKBIE	3.23393e-09	3.06323	0.513	0.058	8.4729e-05	2	NFKBIE	hematopoietic immune cells
si.dkey.27i16.2	3.85556e-09	3.87632	0.436	0.023	0.000101016	2	si.dkey.27i16.2	hematopoietic immune cells
CAPG	4.79818e-09	6.38773	0.359	0	0.000125712	2	CAPG	hematopoietic immune cells
samsn1a	4.79818e-09	7.47182	0.359	0	0.000125712	2	samsn1a	hematopoietic immune cells
pycard	4.79818e-09	7.52919	0.359	0	0.000125712	2	pycard	hematopoietic immune cells
LYN	4.79818e-09	6.73742	0.359	0	0.000125712	2	LYN	hematopoietic immune cells
fyb1b	4.79818e-09	7.3231	0.359	0	0.000125712	2	fyb1b	hematopoietic immune cells
ARHGAP45.1	4.79818e-09	6.23014	0.359	0	0.000125712	2	ARHGAP45.1	hematopoietic immune cells
dok2	4.79818e-09	6.87156	0.359	0	0.000125712	2	dok2	hematopoietic immune cells
tagapa	4.95389e-09	5.77892	0.462	0.047	0.000129792	2	tagapa	hematopoietic immune cells
ENSDARG00000089327.3	6.38855e-09	6.11127	0.385	0.012	0.00016738	2	ENSDARG00000089327.3	hematopoietic immune cells
si.ch211.265g21.1	6.38855e-09	7.77614	0.385	0.012	0.00016738	2	si.ch211.265g21.1	hematopoietic immune cells
DUSP2	1.49352e-08	4.60666	0.564	0.128	0.000391301	2	DUSP2	hematopoietic immune cells
CEBPB	1.855e-08	2.67913	0.795	0.419	0.000486009	2	CEBPB	hematopoietic immune cells
PLEK	1.93858e-08	7.3709	0.333	0	0.000507908	2	PLEK	hematopoietic immune cells
si.ch211.153b23.7	1.93858e-08	7.04259	0.333	0	0.000507908	2	si.ch211.153b23.7	hematopoietic immune cells
si.dkey.183i3.6	1.93858e-08	7.6832	0.333	0	0.000507908	2	si.dkey.183i3.6	hematopoietic immune cells
APBB1IP	1.93858e-08	5.99997	0.333	0	0.000507908	2	APBB1IP	hematopoietic immune cells
NRROS	1.93858e-08	7.65409	0.333	0	0.000507908	2	NRROS	hematopoietic immune cells
si.dkey.78o7.3	2.68159e-08	7.66927	0.359	0.012	0.000702578	2	si.dkey.78o7.3	hematopoietic immune cells
NCF1	3.7043e-08	5.76878	0.359	0.012	0.000970526	2	NCF1	hematopoietic immune cells
tamalin	4.09877e-08	3.58873	0.513	0.093	0.00107388	2	tamalin	hematopoietic immune cells
GRAP2	4.12264e-08	4.95974	0.359	0.012	0.00108013	2	GRAP2	hematopoietic immune cells
si.dkey.4i23.7	4.58664e-08	4.86642	0.359	0.012	0.0012017	2	si.dkey.4i23.7	hematopoietic immune cells
NR4A1	5.31986e-08	2.59011	0.564	0.105	0.0013938	2	NR4A1	hematopoietic immune cells
nfkbiaa	6.37191e-08	2.51011	0.667	0.233	0.00166944	2	nfkbiaa	hematopoietic immune cells
hcls1	6.44275e-08	3.93154	0.385	0.023	0.001688	2	hcls1	hematopoietic immune cells
itgae.2	7.68561e-08	6.6462	0.308	0	0.00201363	2	itgae.2	hematopoietic immune cells
tnfb	7.68561e-08	7.8225	0.308	0	0.00201363	2	tnfb	hematopoietic immune cells
si.dkeyp.68b7.12	7.68561e-08	6.1653	0.308	0	0.00201363	2	si.dkeyp.68b7.12	hematopoietic immune cells
tmsb4x	8.91547e-08	1.87183	1	0.942	0.00233585	2	tmsb4x	hematopoietic immune cells
HSPA8	1.20911e-07	1.08228	0.923	0.942	0.00316787	2	HSPA8	hematopoietic immune cells
rab44	1.43782e-07	4.88769	0.333	0.012	0.00376708	2	rab44	hematopoietic immune cells
mcl1a	1.55262e-07	1.8601	0.897	0.814	0.00406786	2	mcl1a	hematopoietic immune cells
grap2b	1.59808e-07	4.93389	0.333	0.012	0.00418698	2	grap2b	hematopoietic immune cells
ccdc88b	2.18942e-07	1.86315	0.333	0.012	0.00573629	2	ccdc88b	hematopoietic immune cells
ENSDARG00000101479.2	2.4216e-07	2.63076	0.359	0.023	0.00634459	2	ENSDARG00000101479.2	hematopoietic immune cells
si.ch73.248e21.7	2.99223e-07	6.95648	0.282	0	0.00783964	2	si.ch73.248e21.7	hematopoietic immune cells
FMNL1	2.99223e-07	6.53067	0.282	0	0.00783964	2	FMNL1	hematopoietic immune cells
si.dkey.185m8.2	2.99223e-07	7.01349	0.282	0	0.00783964	2	si.dkey.185m8.2	hematopoietic immune cells
WIPF1	2.99223e-07	6.23025	0.282	0	0.00783964	2	WIPF1	hematopoietic immune cells
MAPRE1	3.55864e-07	2.43164	0.615	0.209	0.00932364	2	MAPRE1	hematopoietic immune cells
mfng	4.67825e-07	5.12107	0.308	0.012	0.012257	2	mfng	hematopoietic immune cells
il1b	4.9304e-07	6.20886	0.308	0.012	0.0129177	2	il1b	hematopoietic immune cells
GNAI2	6.14828e-07	2.01454	0.615	0.198	0.0161085	2	GNAI2	hematopoietic immune cells
si.ch211.102c2.4	7.8734e-07	3.50274	0.308	0.012	0.0206283	2	si.ch211.102c2.4	hematopoietic immune cells
grna.1	8.71379e-07	3.41948	0.359	0.035	0.0228301	2	grna.1	hematopoietic immune cells
si.ch211.132g1.4	1.14504e-06	7.20624	0.256	0	0.0299999	2	si.ch211.132g1.4	hematopoietic immune cells
VASP	1.14504e-06	5.79751	0.256	0	0.0299999	2	VASP	hematopoietic immune cells
si.ch211.237b12.4	1.14504e-06	6.42649	0.256	0	0.0299999	2	si.ch211.237b12.4	hematopoietic immune cells
ccl38.6	1.14504e-06	8.77587	0.256	0	0.0299999	2	ccl38.6	hematopoietic immune cells
dnase1l4.2	1.14504e-06	6.39195	0.256	0	0.0299999	2	dnase1l4.2	hematopoietic immune cells
rasal3	1.14504e-06	6.47224	0.256	0	0.0299999	2	rasal3	hematopoietic immune cells
fcer1g	1.14504e-06	6.73189	0.256	0	0.0299999	2	fcer1g	hematopoietic immune cells
si.dkey.183p4.10	1.14504e-06	7.35394	0.256	0	0.0299999	2	si.dkey.183p4.10	hematopoietic immune cells
ENSDARG00000101754.2	1.14504e-06	6.50932	0.256	0	0.0299999	2	ENSDARG00000101754.2	hematopoietic immune cells
ARPC2	1.2246e-06	2.75853	0.718	0.5	0.0320846	2	ARPC2	hematopoietic immune cells
fxyd5	1.84521e-06	5.66515	0.282	0.012	0.0483446	2	fxyd5	hematopoietic immune cells
CKB.1	1.85205e-06	8.36639	0.333	0.035	0.0485237	2	CKB.1	hematopoietic immune cells
si.ch211.165d12.4	1.99169e-06	6.75701	0.308	0.023	0.0521822	2	si.ch211.165d12.4	hematopoietic immune cells
ENO3	1.99979e-06	2.56582	0.692	0.36	0.0523944	2	ENO3	hematopoietic immune cells
lrrfip1a	2.15477e-06	3.37842	0.385	0.058	0.0564549	2	lrrfip1a	hematopoietic immune cells
ncaldb	2.2677e-06	4.9163	0.282	0.012	0.0594137	2	ncaldb	hematopoietic immune cells
adgrg3	2.2677e-06	5.29753	0.282	0.012	0.0594137	2	adgrg3	hematopoietic immune cells
capza1a	2.315e-06	2.57656	0.667	0.36	0.060653	2	capza1a	hematopoietic immune cells
ECHDC2	2.38334e-06	3.43233	0.436	0.093	0.0624435	2	ECHDC2	hematopoietic immune cells
septin12	2.43076e-06	4.30084	0.333	0.035	0.0636859	2	septin12	hematopoietic immune cells
TPI1	2.55253e-06	1.82988	0.744	0.442	0.0668763	2	TPI1	hematopoietic immune cells
calm1b	2.61934e-06	4.12909	0.436	0.105	0.0686267	2	calm1b	hematopoietic immune cells
si.dkey.262k9.2	2.78225e-06	4.09586	0.282	0.012	0.0728949	2	si.dkey.262k9.2	hematopoietic immune cells
ppp1r18	3.04214e-06	4.37237	0.333	0.035	0.0797041	2	ppp1r18	hematopoietic immune cells
cd74a	3.32964e-06	2.38383	0.59	0.186	0.0872367	2	cd74a	hematopoietic immune cells
rsrp1	3.47811e-06	1.8975	0.846	0.616	0.0911266	2	rsrp1	hematopoietic immune cells
si.ch211.79k12.1	3.50659e-06	3.54117	0.359	0.047	0.0918727	2	si.ch211.79k12.1	hematopoietic immune cells
si.ch211.239j9.1	3.815e-06	3.06528	0.359	0.047	0.099953	2	si.ch211.239j9.1	hematopoietic immune cells
DUSP1	3.88811e-06	3.10915	0.615	0.279	0.101868	2	DUSP1	hematopoietic immune cells
prkacba	4.31126e-06	6.52423	0.231	0	0.112955	2	prkacba	hematopoietic immune cells
grna.2	4.31126e-06	8.17376	0.231	0	0.112955	2	grna.2	hematopoietic immune cells
RGS2	4.31126e-06	7.54901	0.231	0	0.112955	2	RGS2	hematopoietic immune cells
NCF4	4.31126e-06	6.85298	0.231	0	0.112955	2	NCF4	hematopoietic immune cells
HCK	4.31126e-06	5.9649	0.231	0	0.112955	2	HCK	hematopoietic immune cells
AGAP2	4.31126e-06	6.63487	0.231	0	0.112955	2	AGAP2	hematopoietic immune cells
ccl35.1	4.31126e-06	8.44082	0.231	0	0.112955	2	ccl35.1	hematopoietic immune cells
si.ch73.248e21.5	4.31126e-06	6.5733	0.231	0	0.112955	2	si.ch73.248e21.5	hematopoietic immune cells
PLXNC1	4.31126e-06	5.58067	0.231	0	0.112955	2	PLXNC1	hematopoietic immune cells
CARD9	4.31126e-06	6.69458	0.231	0	0.112955	2	CARD9	hematopoietic immune cells
SLC2A6	4.31126e-06	7.43339	0.231	0	0.112955	2	SLC2A6	hematopoietic immune cells
si.ch211.9d9.1	4.73599e-06	3.59111	0.333	0.035	0.124083	2	si.ch211.9d9.1	hematopoietic immune cells
si.dkey.33i11.9	4.89237e-06	2.79861	0.308	0.023	0.12818	2	si.dkey.33i11.9	hematopoietic immune cells
ARPC1B	4.94429e-06	1.01043	0.744	0.372	0.12954	2	ARPC1B	hematopoietic immune cells
mhc2dhb	5.90842e-06	6.08332	0.333	0.047	0.1548	2	mhc2dhb	hematopoietic immune cells
stk17b	5.9228e-06	4.22308	0.385	0.07	0.155177	2	stk17b	hematopoietic immune cells
CMIP	5.9854e-06	3.90266	0.436	0.116	0.156818	2	CMIP	hematopoietic immune cells
slc2a3b	6.16387e-06	1.77206	0.308	0.023	0.161493	2	slc2a3b	hematopoietic immune cells
zgc.152863	6.78295e-06	5.9926	0.256	0.012	0.177713	2	zgc.152863	hematopoietic immune cells
tnfaip8l2a	6.78295e-06	5.7512	0.256	0.012	0.177713	2	tnfaip8l2a	hematopoietic immune cells
tppp	7.50892e-06	6.68555	0.256	0.012	0.196734	2	tppp	hematopoietic immune cells
LECT2	8.31104e-06	5.20193	0.256	0.012	0.217749	2	LECT2	hematopoietic immune cells
RHOG.1	8.68199e-06	1.83292	0.333	0.035	0.227468	2	RHOG.1	hematopoietic immune cells
akap13	8.98711e-06	4.23989	0.333	0.047	0.235462	2	akap13	hematopoietic immune cells
CTSC	9.10061e-06	5.28701	0.308	0.035	0.238436	2	CTSC	hematopoietic immune cells
wasa	9.39929e-06	5.03848	0.282	0.023	0.246261	2	wasa	hematopoietic immune cells
txnb	9.50275e-06	3.11207	0.436	0.105	0.248972	2	txnb	hematopoietic immune cells
lcp2a	9.66758e-06	4.03598	0.256	0.012	0.253291	2	lcp2a	hematopoietic immune cells
FAM53B	1.10356e-05	1.89619	0.513	0.163	0.289133	2	FAM53B	hematopoietic immune cells
tcnbb	1.12341e-05	3.0116	0.256	0.012	0.294334	2	tcnbb	hematopoietic immune cells
GNAI2.1	1.24131e-05	2.96965	0.282	0.023	0.325224	2	GNAI2.1	hematopoietic immune cells
CD63	1.33792e-05	1.62802	0.872	0.791	0.350536	2	CD63	hematopoietic immune cells
RHOF	1.59921e-05	5.41042	0.205	0	0.418993	2	RHOF	hematopoietic immune cells
IKZF1	1.59921e-05	5.92881	0.205	0	0.418993	2	IKZF1	hematopoietic immune cells
FERMT3	1.59921e-05	6.5162	0.205	0	0.418993	2	FERMT3	hematopoietic immune cells
si.dkey.29l4.4	1.59921e-05	6.09954	0.205	0	0.418993	2	si.dkey.29l4.4	hematopoietic immune cells
hdac9b	1.59921e-05	6.09142	0.205	0	0.418993	2	hdac9b	hematopoietic immune cells
si.ch73.322b17.3	1.59921e-05	6.55743	0.205	0	0.418993	2	si.ch73.322b17.3	hematopoietic immune cells
STX11	1.59921e-05	5.77793	0.205	0	0.418993	2	STX11	hematopoietic immune cells
si.ch211.284o19.8	1.59921e-05	6.63628	0.205	0	0.418993	2	si.ch211.284o19.8	hematopoietic immune cells
map4k6	1.59921e-05	5.4956	0.205	0	0.418993	2	map4k6	hematopoietic immune cells
CDA.1	1.59921e-05	7.07178	0.205	0	0.418993	2	CDA.1	hematopoietic immune cells
NPTN.1	1.59921e-05	7.54064	0.205	0	0.418993	2	NPTN.1	hematopoietic immune cells
fgd4b	1.59921e-05	6.76275	0.205	0	0.418993	2	fgd4b	hematopoietic immune cells
glipr2	1.59921e-05	5.13471	0.205	0	0.418993	2	glipr2	hematopoietic immune cells
tnfrsf18	1.59921e-05	7.64142	0.205	0	0.418993	2	tnfrsf18	hematopoietic immune cells
FES	1.59921e-05	4.93901	0.205	0	0.418993	2	FES	hematopoietic immune cells
SLC7A7	1.59921e-05	6.02227	0.205	0	0.418993	2	SLC7A7	hematopoietic immune cells
CLIC1	1.79307e-05	3.57804	0.436	0.128	0.469785	2	CLIC1	hematopoietic immune cells
ctss2.1	1.94801e-05	4.60906	0.359	0.07	0.510379	2	ctss2.1	hematopoietic immune cells
HSP90AA1	2.14608e-05	1.89807	0.897	0.826	0.562273	2	HSP90AA1	hematopoietic immune cells
srgn	2.33142e-05	1.8308	0.667	0.326	0.610832	2	srgn	hematopoietic immune cells
actb21	2.35406e-05	1.36782	1	0.977	0.616765	2	actb2	hematopoietic immune cells
B3GNT5	2.5769e-05	5.98203	0.231	0.012	0.675148	2	B3GNT5	hematopoietic immune cells
cd74b	2.66811e-05	1.88609	0.615	0.256	0.699044	2	cd74b	hematopoietic immune cells
AHSA1	2.68547e-05	2.97036	0.513	0.209	0.703594	2	AHSA1	hematopoietic immune cells
PNRC2	2.72585e-05	1.18275	0.846	0.791	0.714174	2	PNRC2	hematopoietic immune cells
PTPRE	2.84786e-05	4.52969	0.231	0.012	0.746139	2	PTPRE	hematopoietic immune cells
si.dkey.172h23.2	2.84786e-05	4.98187	0.231	0.012	0.746139	2	si.dkey.172h23.2	hematopoietic immune cells
vsir	2.85368e-05	3.30274	0.333	0.058	0.747664	2	vsir	hematopoietic immune cells
REL	2.97434e-05	5.57541	0.256	0.023	0.779276	2	REL	hematopoietic immune cells
ehbp1l1b	3.14577e-05	4.86517	0.231	0.012	0.82419	2	ehbp1l1b	hematopoietic immune cells
PALD1	3.14577e-05	4.08685	0.231	0.012	0.82419	2	PALD1	hematopoietic immune cells
EPHX2	3.25898e-05	5.71915	0.256	0.023	0.853852	2	EPHX2	hematopoietic immune cells
selplg	3.3056e-05	4.25048	0.231	0.012	0.866067	2	selplg	hematopoietic immune cells
CFL1	3.39311e-05	1.1203	0.846	0.802	0.888994	2	CFL1	hematopoietic immune cells
trbc1	3.41083e-05	5.2836	0.256	0.023	0.893636	2	trbc1	hematopoietic immune cells
si.dkey.102g19.3	3.41083e-05	6.11527	0.256	0.023	0.893636	2	si.dkey.102g19.3	hematopoietic immune cells
ms4a17a.6	3.83268e-05	2.4239	0.231	0.012	1	2	ms4a17a.6	hematopoietic immune cells
arl5c	4.05762e-05	1.66173	0.59	0.233	1	2	arl5c	hematopoietic immune cells
FERMT3.1	4.26813e-05	2.61872	0.282	0.035	1	2	FERMT3.1	hematopoietic immune cells
zgc.165573	4.28866e-05	4.67382	0.359	0.081	1	2	zgc.165573	hematopoietic immune cells
si.dkey.97i18.5	4.67588e-05	3.22239	0.308	0.047	1	2	si.dkey.97i18.5	hematopoietic immune cells
ARPC3	5.0549e-05	1.64988	0.692	0.5	1	2	ARPC3	hematopoietic immune cells
mhc2dab	5.42572e-05	2.53474	0.333	0.058	1	2	mhc2dab	hematopoietic immune cells
sdcbp2	5.47213e-05	1.8306	0.744	0.535	1	2	sdcbp2	hematopoietic immune cells
CYRIB	5.48189e-05	2.58801	0.282	0.035	1	2	CYRIB	hematopoietic immune cells
WBP2	5.5626e-05	4.58477	0.333	0.07	1	2	WBP2	hematopoietic immune cells
PNP.1	5.5626e-05	5.34618	0.333	0.07	1	2	PNP.1	hematopoietic immune cells
alox5b.2	5.59039e-05	2.76203	0.256	0.023	1	2	alox5b.2	hematopoietic immune cells
ENSDARG00000105033.2	5.85368e-05	6.51956	0.179	0	1	2	ENSDARG00000105033.2	hematopoietic immune cells
hhla2a.1	5.85368e-05	5.32673	0.179	0	1	2	hhla2a.1	hematopoietic immune cells
il1fma	5.85368e-05	5.54471	0.179	0	1	2	il1fma	hematopoietic immune cells
unc13d	5.85368e-05	5.36879	0.179	0	1	2	unc13d	hematopoietic immune cells
GALM	5.85368e-05	5.27287	0.179	0	1	2	GALM	hematopoietic immune cells
DOCK10	5.85368e-05	6.76155	0.179	0	1	2	DOCK10	hematopoietic immune cells
fli1rs	5.85368e-05	5.54082	0.179	0	1	2	fli1rs	hematopoietic immune cells
NDRG1.1	5.85368e-05	6.05069	0.179	0	1	2	NDRG1.1	hematopoietic immune cells
lpar5a	5.85368e-05	5.61785	0.179	0	1	2	lpar5a	hematopoietic immune cells
gig2i	5.85368e-05	4.92069	0.179	0	1	2	gig2i	hematopoietic immune cells
c1qc	5.85368e-05	7.11043	0.179	0	1	2	c1qc	hematopoietic immune cells
ENSDARG00000060200.6	5.85368e-05	5.66069	0.179	0	1	2	ENSDARG00000060200.6	hematopoietic immune cells
zmp.0000001139	5.85368e-05	5.21221	0.179	0	1	2	zmp.0000001139	hematopoietic immune cells
spice1	5.85368e-05	5.5524	0.179	0	1	2	spice1	hematopoietic immune cells
acp5b	5.85368e-05	5.41895	0.179	0	1	2	acp5b	hematopoietic immune cells
abi3a	5.85368e-05	5.49917	0.179	0	1	2	abi3a	hematopoietic immune cells
glipr1a	5.85368e-05	5.09373	0.179	0	1	2	glipr1a	hematopoietic immune cells
TSPAN33	5.85368e-05	5.23397	0.179	0	1	2	TSPAN33	hematopoietic immune cells
ATP2A3	5.85368e-05	4.78598	0.179	0	1	2	ATP2A3	hematopoietic immune cells
cxcl11.4	5.85368e-05	7.08333	0.179	0	1	2	cxcl11.4	hematopoietic immune cells
ACP5	5.85368e-05	5.64714	0.179	0	1	2	ACP5	hematopoietic immune cells
si.cabz01036022.1	5.85368e-05	5.40499	0.179	0	1	2	si.cabz01036022.1	hematopoietic immune cells
ncf2	5.85368e-05	6.40281	0.179	0	1	2	ncf2	hematopoietic immune cells
sult1st1	5.85368e-05	5.49859	0.179	0	1	2	sult1st1	hematopoietic immune cells
mxc	5.85368e-05	8.31914	0.179	0	1	2	mxc	hematopoietic immune cells
cxcr1	5.85368e-05	7.36905	0.179	0	1	2	cxcr1	hematopoietic immune cells
si.ch1073.443f11.2	6.38291e-05	2.12777	0.256	0.023	1	2	si.ch1073.443f11.2	hematopoietic immune cells
zgc.1627301	6.88443e-05	1.43508	0.795	0.36	1	2	zgc.162730	hematopoietic immune cells
rhoab	7.03565e-05	1.83574	0.692	0.5	1	2	rhoab	hematopoietic immune cells
BHLHE40	7.0597e-05	2.20392	0.487	0.174	1	2	BHLHE40	hematopoietic immune cells
UBB	7.14524e-05	1.46408	0.923	0.849	1	2	UBB	hematopoietic immune cells
HK2	7.31062e-05	1.601	0.282	0.035	1	2	HK2	hematopoietic immune cells
SKAP2	7.94759e-05	3.84524	0.359	0.093	1	2	SKAP2	hematopoietic immune cells
HSPBP1	8.76287e-05	2.90886	0.513	0.233	1	2	HSPBP1	hematopoietic immune cells
ARPC4	8.999e-05	1.6113	0.487	0.198	1	2	ARPC4	hematopoietic immune cells
TTC3	9.0966e-05	3.97388	0.282	0.047	1	2	TTC3	hematopoietic immune cells
SCPEP1	9.55285e-05	4.22692	0.385	0.116	1	2	SCPEP1	hematopoietic immune cells
CBFB	9.61238e-05	5.79576	0.205	0.012	1	2	CBFB	hematopoietic immune cells
il2rb	9.61238e-05	5.91975	0.205	0.012	1	2	il2rb	hematopoietic immune cells
ppp1r3c2b	9.61238e-05	6.17215	0.205	0.012	1	2	ppp1r3c2b	hematopoietic immune cells
ptmaa	9.86316e-05	1.58313	0.744	0.523	1	2	ptmaa	hematopoietic immune cells
si.ch211.119e14.1	0.000100956	6.29941	0.205	0.012	1	2	si.ch211.119e14.1	hematopoietic immune cells
si.rp71.68n21.9	0.000100956	4.61135	0.205	0.012	1	2	si.rp71.68n21.9	hematopoietic immune cells
ENSDARG00000090401.3	0.000103435	5.95405	0.256	0.035	1	2	ENSDARG00000090401.3	hematopoietic immune cells
dnajb1b	0.000111322	1.52455	0.872	0.814	1	2	dnajb1b	hematopoietic immune cells
dub	0.000116865	3.53286	0.205	0.012	1	2	dub	hematopoietic immune cells
TNIP1	0.000118495	1.61309	0.538	0.279	1	2	TNIP1	hematopoietic immune cells
si.dkeyp.4c4.2	0.000120893	5.59188	0.231	0.023	1	2	si.dkeyp.4c4.2	hematopoietic immune cells
ENSDARG00000117781.1	0.000135118	2.56838	0.205	0.012	1	2	ENSDARG00000117781.1	hematopoietic immune cells
TMC8	0.000141777	1.60273	0.205	0.012	1	2	TMC8	hematopoietic immune cells
zgc.152774	0.000141777	1.32051	0.205	0.012	1	2	zgc.152774	hematopoietic immune cells
caspa	0.000141777	2.74374	0.205	0.012	1	2	caspa	hematopoietic immune cells
CYRIB.1	0.000141777	2.34349	0.205	0.012	1	2	CYRIB.1	hematopoietic immune cells
h3f3d	0.000142089	1.06111	0.795	0.733	1	2	h3f3d	hematopoietic immune cells
PLK3	0.000143289	2.11043	0.385	0.105	1	2	PLK3	hematopoietic immune cells
hsp70l	0.000143385	1.24752	0.949	0.953	1	2	hsp70l	hematopoietic immune cells
ZC3H12A.1	0.000150184	2.53394	0.282	0.047	1	2	ZC3H12A.1	hematopoietic immune cells
IQGAP2	0.000150595	3.6245	0.231	0.023	1	2	IQGAP2	hematopoietic immune cells
GPR183.1	0.000150595	3.91838	0.231	0.023	1	2	GPR183.1	hematopoietic immune cells
KIF22	0.000157307	2.99498	0.231	0.023	1	2	KIF22	hematopoietic immune cells
lygl1	0.000164783	4.18262	0.513	0.267	1	2	lygl1	hematopoietic immune cells
sema4ab	0.000165938	5.27206	0.308	0.07	1	2	sema4ab	hematopoietic immune cells
HMGN2	0.00016945	1.3165	0.872	0.837	1	2	HMGN2	hematopoietic immune cells
DOCK8	0.00017917	2.60593	0.231	0.023	1	2	DOCK8	hematopoietic immune cells
UCP2	0.000202803	1.45471	0.667	0.442	1	2	UCP2	hematopoietic immune cells
dcsignlg	0.000211897	5.48068	0.154	0	1	2	dcsignlg	hematopoietic immune cells
rc3h2	0.000211897	5.0009	0.154	0	1	2	rc3h2	hematopoietic immune cells
ALOX5AP	0.000211897	6.04488	0.154	0	1	2	ALOX5AP	hematopoietic immune cells
tnfaip2b	0.000211897	7.13953	0.154	0	1	2	tnfaip2b	hematopoietic immune cells
rgs14a	0.000211897	4.64505	0.154	0	1	2	rgs14a	hematopoietic immune cells
ENSDARG00000108038.2	0.000211897	5.16857	0.154	0	1	2	ENSDARG00000108038.2	hematopoietic immune cells
tbc1d10c	0.000211897	4.77028	0.154	0	1	2	tbc1d10c	hematopoietic immune cells
si.ch211.207g17.3	0.000211897	5.75734	0.154	0	1	2	si.ch211.207g17.3	hematopoietic immune cells
CCR8	0.000211897	5.73055	0.154	0	1	2	CCR8	hematopoietic immune cells
cxcr3.2	0.000211897	5.36427	0.154	0	1	2	cxcr3.2	hematopoietic immune cells
CXCR3	0.000211897	6.61223	0.154	0	1	2	CXCR3	hematopoietic immune cells
si.dkey.260g12.1	0.000211897	6.33914	0.154	0	1	2	si.dkey.260g12.1	hematopoietic immune cells
PSTPIP1	0.000211897	4.70882	0.154	0	1	2	PSTPIP1	hematopoietic immune cells
c5ar1	0.000211897	5.93491	0.154	0	1	2	c5ar1	hematopoietic immune cells
si.ch211.264f5.2	0.000211897	5.59995	0.154	0	1	2	si.ch211.264f5.2	hematopoietic immune cells
fam49al	0.000211897	6.29696	0.154	0	1	2	fam49al	hematopoietic immune cells
rgs18	0.000211897	4.87528	0.154	0	1	2	rgs18	hematopoietic immune cells
ENSDARG00000033587.7	0.000211897	7.00385	0.154	0	1	2	ENSDARG00000033587.7	hematopoietic immune cells
BATF3	0.000211897	5.54305	0.154	0	1	2	BATF3	hematopoietic immune cells
cfbl	0.000211897	5.97443	0.154	0	1	2	cfbl	hematopoietic immune cells
cxcl32b.1	0.000211897	6.68352	0.154	0	1	2	cxcl32b.1	hematopoietic immune cells
csf2rb	0.000211897	5.41849	0.154	0	1	2	csf2rb	hematopoietic immune cells
si.dkey.58f10.6	0.000211897	5.32539	0.154	0	1	2	si.dkey.58f10.6	hematopoietic immune cells
trpv1	0.000211897	4.47308	0.154	0	1	2	trpv1	hematopoietic immune cells
cd7al	0.000211897	7.94176	0.154	0	1	2	cd7al	hematopoietic immune cells
INPP5D	0.000211897	4.8344	0.154	0	1	2	INPP5D	hematopoietic immune cells
si.cabz01074946.1	0.000211897	4.85845	0.154	0	1	2	si.cabz01074946.1	hematopoietic immune cells
adgrg1	0.000211897	5.46163	0.154	0	1	2	adgrg1	hematopoietic immune cells
si.ch211.189a15.3	0.000211897	6.08662	0.154	0	1	2	si.ch211.189a15.3	hematopoietic immune cells
C7H19orf12.2	0.000211897	5.60891	0.154	0	1	2	C7H19orf12.2	hematopoietic immune cells
si.dkey.109a10.2	0.000211897	6.43479	0.154	0	1	2	si.dkey.109a10.2	hematopoietic immune cells
si.dkey.177p2.6	0.000215678	1.92754	0.615	0.384	1	2	si.dkey.177p2.6	hematopoietic immune cells
N4BP1	0.000236428	4.40728	0.282	0.058	1	2	N4BP1	hematopoietic immune cells
COX7A2	0.000241925	1.85928	0.641	0.535	1	2	COX7A2	hematopoietic immune cells
si.ch211.214p16.2	0.000277974	3.06017	0.308	0.07	1	2	si.ch211.214p16.2	hematopoietic immune cells
RAB8B	0.000281371	3.79222	0.359	0.116	1	2	RAB8B	hematopoietic immune cells
zgc.101699	0.000314455	5.01588	0.282	0.058	1	2	zgc.101699	hematopoietic immune cells
[truncated: 442 more rows]
