# Supplementary material for: A single-cell multiomics roadmap of zebrafish spermatogenesis reveals regulatory principles of male germline formation
Source: Mol Syst Biol. 2025 Oct 14;22(1):42–68. doi: 10.1038/s44320-025-00157-7 (PMC12759076; doi:10.1038/s44320-025-00157-7)
Supplement: Supplementary file 5 — Dataset EV3 [file 44320_2025_157_MOESM5_ESM.xlsx]

## Sheet: Legend
Dataset EV3. Differentially expressed genes between testicular germ cell types (marker genes)
Representative marker genes identified between annotated testicular germ cell populations, including undifferentiated spermatogonia-A (SPG-Aun), differentiated spermatogonia-A (SPG-Ad), spermatogonia B (SPG-B), primary spermatocytes (SPC-I), secondary spermatocytes (SPC-II), round spermatids (SPT-r), and elongated spermatids (SPT-e), based on manual curation of Seurat clusters using known marker …

## Sheet: Dataset_EV3
	p_val	avg_log2FC	pct.1	pct.2	p_val_adj	cluster	gene
nop56	0	1.83014	0.973	0.251	0	SPG-A undiff	nop56
ENSDARG00000076659.4	0	1.77786	0.967	0.26	0	SPG-A undiff	ENSDARG00000076659.4
npm1a	0	1.74519	0.948	0.222	0	SPG-A undiff	npm1a
mcm4	0	1.74042	0.918	0.275	0	SPG-A undiff	mcm4
mcm3	0	1.70677	0.931	0.277	0	SPG-A undiff	mcm3
pho	0	1.61294	0.922	0.261	0	SPG-A undiff	pho
serbp1a	0	1.5741	0.996	0.541	0	SPG-A undiff	serbp1a
snu13b	0	1.51931	0.961	0.333	0	SPG-A undiff	snu13b
dkc1	0	1.51854	0.934	0.219	0	SPG-A undiff	dkc1
ddx4	0	1.50898	1	0.659	0	SPG-A undiff	ddx4
rps3a	0	1.48226	0.999	0.716	0	SPG-A undiff	rps3a
cnbpb	0	1.47334	0.968	0.269	0	SPG-A undiff	cnbpb
hp1bp3	0	1.46452	0.982	0.271	0	SPG-A undiff	hp1bp3
nop58	0	1.45206	0.916	0.244	0	SPG-A undiff	nop58
chtopb	0	1.42888	0.99	0.386	0	SPG-A undiff	chtopb
stmn1a	0	1.39912	0.997	0.42	0	SPG-A undiff	stmn1a
rpl17	0	1.39142	0.997	0.778	0	SPG-A undiff	rpl17
si.dkey.23i12.5	0	1.38397	0.976	0.386	0	SPG-A undiff	si.dkey.23i12.5
mcm5	0	1.37358	0.927	0.38	0	SPG-A undiff	mcm5
rps4x	0	1.36449	0.998	0.759	0	SPG-A undiff	rps4x
rpl18a	0	1.36014	1	0.748	0	SPG-A undiff	rpl18a
rpl8	0	1.35617	1	0.79	0	SPG-A undiff	rpl8
setb	0	1.3561	0.997	0.511	0	SPG-A undiff	setb
ENSDARG00000070959.5	0	1.35034	0.995	0.452	0	SPG-A undiff	ENSDARG00000070959.5
hmgn7	0	1.34819	0.995	0.385	0	SPG-A undiff	hmgn7
cnbpa	0	1.31235	0.965	0.304	0	SPG-A undiff	cnbpa
rpl5b	0	1.29979	0.998	0.651	0	SPG-A undiff	rpl5b
rpl39	0	1.29888	0.999	0.82	0	SPG-A undiff	rpl39
rplp2l	0	1.29832	0.999	0.833	0	SPG-A undiff	rplp2l
rps15a	0	1.29729	0.999	0.806	0	SPG-A undiff	rps15a
rpl10	0	1.29502	0.997	0.812	0	SPG-A undiff	rpl10
si.ch73.281n10.2	0	1.29433	0.954	0.356	0	SPG-A undiff	si.ch73.281n10.2
rsl1d1	0	1.2925	0.908	0.294	0	SPG-A undiff	rsl1d1
rps13	0	1.2854	1	0.789	0	SPG-A undiff	rps13
mcm2	0	1.273	0.939	0.395	0	SPG-A undiff	mcm2
rsl24d1	0	1.25661	0.979	0.429	0	SPG-A undiff	rsl24d1
rpl36a	0	1.256	0.998	0.818	0	SPG-A undiff	rpl36a
si.dkey.102m7.3	0	1.24673	0.922	0.29	0	SPG-A undiff	si.dkey.102m7.3
cfl1	0	1.24237	0.977	0.41	0	SPG-A undiff	cfl1
rpl23	0	1.23063	0.999	0.834	0	SPG-A undiff	rpl23
hspe1	0	1.22062	0.937	0.294	0	SPG-A undiff	hspe1
lsm7	0	1.2174	0.99	0.57	0	SPG-A undiff	lsm7
rps9	0	1.21655	0.999	0.807	0	SPG-A undiff	rps9
sumo3b	0	1.21116	0.985	0.324	0	SPG-A undiff	sumo3b
rpl18	0	1.20594	0.999	0.853	0	SPG-A undiff	rpl18
tomm20a	0	1.20133	0.935	0.274	0	SPG-A undiff	tomm20a
rps7	0	1.20023	0.998	0.873	0	SPG-A undiff	rps7
ywhaqa	0	1.19549	0.968	0.386	0	SPG-A undiff	ywhaqa
rpl35a	0	1.18633	0.999	0.859	0	SPG-A undiff	rpl35a
rpl10a	0	1.1792	1	0.838	0	SPG-A undiff	rpl10a
rps5	0	1.17856	0.998	0.792	0	SPG-A undiff	rps5
rps12	0	1.17721	1	0.85	0	SPG-A undiff	rps12
adh5	0	1.17697	0.981	0.424	0	SPG-A undiff	adh5
eef1g	0	1.17677	0.997	0.742	0	SPG-A undiff	eef1g
rps6	0	1.17506	0.998	0.767	0	SPG-A undiff	rps6
rpl23a	0	1.17435	0.999	0.839	0	SPG-A undiff	rpl23a
rpl13a	0	1.17381	0.999	0.83	0	SPG-A undiff	rpl13a
nop10	0	1.17076	0.961	0.324	0	SPG-A undiff	nop10
ncl	0	1.16798	0.967	0.445	0	SPG-A undiff	ncl
rps3	0	1.16564	0.997	0.776	0	SPG-A undiff	rps3
rpl7	0	1.16163	0.998	0.872	0	SPG-A undiff	rpl7
rcc2	0	1.16144	0.972	0.4	0	SPG-A undiff	rcc2
rps8a	0	1.15961	0.999	0.842	0	SPG-A undiff	rps8a
pabpn1	0	1.1582	0.974	0.431	0	SPG-A undiff	pabpn1
rpl22l1	0	1.15788	0.995	0.642	0	SPG-A undiff	rpl22l1
hnrnpa0b	0	1.15752	0.995	0.661	0	SPG-A undiff	hnrnpa0b
rpl7a	0	1.15749	0.998	0.825	0	SPG-A undiff	rpl7a
rpl13	0	1.15592	0.999	0.839	0	SPG-A undiff	rpl13
rack1	0	1.15485	0.998	0.72	0	SPG-A undiff	rack1
serf2b	0	1.15238	0.951	0.386	0	SPG-A undiff	serf2b
nop2	0	1.15062	0.818	0.21	0	SPG-A undiff	nop2
pa2g4a	0	1.13089	0.852	0.205	0	SPG-A undiff	pa2g4a
rpl15	0	1.12667	0.999	0.837	0	SPG-A undiff	rpl15
rps19	0	1.12614	0.999	0.884	0	SPG-A undiff	rps19
ptgr1.1	0	1.12609	0.979	0.486	0	SPG-A undiff	ptgr1.1
hmgb3a	0	1.12507	0.76	0.162	0	SPG-A undiff	hmgb3a
smfn	0	1.11263	0.909	0.281	0	SPG-A undiff	smfn
rps11	0	1.11216	0.999	0.755	0	SPG-A undiff	rps11
rpl4	0	1.10344	0.997	0.666	0	SPG-A undiff	rpl4
rps28	0	1.10271	0.999	0.822	0	SPG-A undiff	rps28
myl12.1	0	1.09982	0.982	0.449	0	SPG-A undiff	myl12.1
rpl21	0	1.09289	0.999	0.864	0	SPG-A undiff	rpl21
lsm14ab	0	1.07689	0.951	0.355	0	SPG-A undiff	lsm14ab
fbl	0	1.07682	0.799	0.175	0	SPG-A undiff	fbl
naca	0	1.07008	0.998	0.795	0	SPG-A undiff	naca
rps16	0	1.06789	0.999	0.833	0	SPG-A undiff	rps16
hdac1	0	1.06314	0.955	0.399	0	SPG-A undiff	hdac1
rpl29	0	1.05393	0.997	0.866	0	SPG-A undiff	rpl29
rpl7l1	0	1.04949	0.913	0.384	0	SPG-A undiff	rpl7l1
nifk	0	1.04918	0.811	0.184	0	SPG-A undiff	nifk
ppa1b	0	1.04814	0.836	0.196	0	SPG-A undiff	ppa1b
btf3l4	0	1.04706	0.881	0.246	0	SPG-A undiff	btf3l4
rps26l	0	1.03095	0.999	0.835	0	SPG-A undiff	rps26l
nip7	0	1.02557	0.787	0.158	0	SPG-A undiff	nip7
rpl24	0	1.01983	0.998	0.872	0	SPG-A undiff	rpl24
gmnn	0	1.01711	0.895	0.312	0	SPG-A undiff	gmnn
rpl32	0	1.01689	0.998	0.885	0	SPG-A undiff	rpl32
rpl30	0	1.01662	0.999	0.851	0	SPG-A undiff	rpl30
ddx18	0	1.01655	0.805	0.208	0	SPG-A undiff	ddx18
rpl11	0	1.00725	0.998	0.883	0	SPG-A undiff	rpl11
ppan	0	1.00401	0.73	0.115	0	SPG-A undiff	ppan
rpl27	0	1.00229	0.997	0.86	0	SPG-A undiff	rpl27
eif3g	0	1.0007	0.931	0.38	0	SPG-A undiff	eif3g
hmgn6	0	1.00022	0.92	0.325	0	SPG-A undiff	hmgn6
ahcy	0	0.998589	0.895	0.26	0	SPG-A undiff	ahcy
hspd1	0	0.994981	0.76	0.148	0	SPG-A undiff	hspd1
ccdc86	0	0.988391	0.74	0.162	0	SPG-A undiff	ccdc86
rpl36	0	0.986637	0.998	0.862	0	SPG-A undiff	rpl36
wdr43	0	0.980455	0.777	0.144	0	SPG-A undiff	wdr43
map2k6	0	0.978143	0.794	0.198	0	SPG-A undiff	map2k6
pdcd4a	0	0.977544	0.772	0.161	0	SPG-A undiff	pdcd4a
eif4ebp1	0	0.977353	0.796	0.206	0	SPG-A undiff	eif4ebp1
ENSDARG00000101707.2	0	0.967184	0.845	0.231	0	SPG-A undiff	ENSDARG00000101707.2
creb1a	0	0.967142	0.875	0.251	0	SPG-A undiff	creb1a
prdx4	0	0.965884	0.834	0.214	0	SPG-A undiff	prdx4
apex1	0	0.955245	0.877	0.253	0	SPG-A undiff	apex1
yaf2	0	0.953821	0.883	0.299	0	SPG-A undiff	yaf2
hnrnpul1	0	0.951955	0.871	0.266	0	SPG-A undiff	hnrnpul1
tdrd15	0	0.946658	0.805	0.217	0	SPG-A undiff	tdrd15
ebna1bp2	0	0.945411	0.805	0.225	0	SPG-A undiff	ebna1bp2
mrpl36	0	0.938765	0.813	0.23	0	SPG-A undiff	mrpl36
rps2	0	0.936186	0.999	0.905	0	SPG-A undiff	rps2
orc6	0	0.921228	0.7	0.104	0	SPG-A undiff	orc6
esd	0	0.918175	0.823	0.229	0	SPG-A undiff	esd
tdrd1	0	0.910901	0.75	0.184	0	SPG-A undiff	tdrd1
pes	0	0.909092	0.727	0.174	0	SPG-A undiff	pes
rpl22	0	0.908662	0.999	0.857	0	SPG-A undiff	rpl22
nop16	0	0.905925	0.817	0.244	0	SPG-A undiff	nop16
mgst3b	0	0.903116	0.871	0.306	0	SPG-A undiff	mgst3b
gtpbp4	0	0.892821	0.751	0.186	0	SPG-A undiff	gtpbp4
ENSDARG00000092033.4	0	0.888073	0.696	0.139	0	SPG-A undiff	ENSDARG00000092033.4
ENSDARG00000087555.3	0	0.878959	0.636	0.107	0	SPG-A undiff	ENSDARG00000087555.3
rrs1	0	0.872531	0.686	0.11	0	SPG-A undiff	rrs1
llph	0	0.868063	0.725	0.163	0	SPG-A undiff	llph
phf20b	0	0.86324	0.748	0.181	0	SPG-A undiff	phf20b
txndc17	0	0.856694	0.811	0.239	0	SPG-A undiff	txndc17
thoc3	0	0.84117	0.817	0.249	0	SPG-A undiff	thoc3
nhp2	0	0.839281	0.746	0.187	0	SPG-A undiff	nhp2
ddb2	0	0.837982	0.739	0.177	0	SPG-A undiff	ddb2
rbbp9	0	0.836194	0.73	0.165	0	SPG-A undiff	rbbp9
tomm70a	0	0.811791	0.758	0.195	0	SPG-A undiff	tomm70a
ENSDARG00000098338.2	0	0.810769	0.719	0.18	0	SPG-A undiff	ENSDARG00000098338.2
rps10	0	0.779289	1	0.954	0	SPG-A undiff	rps10
nol12	0	0.726719	0.62	0.123	0	SPG-A undiff	nol12
ENSDARG00000090337.3	0	0.666814	0.476	0.06	0	SPG-A undiff	ENSDARG00000090337.3
rrp9	0	0.662773	0.572	0.1	0	SPG-A undiff	rrp9
eef1b2	6.4036e-308	1.04057	0.997	0.751	1.6778e-303	SPG-A undiff	eef1b2
gar1	1.3162e-307	0.713398	0.645	0.143	3.4485e-303	SPG-A undiff	gar1
polr1d	5.5874e-307	0.846434	0.772	0.219	1.4639e-302	SPG-A undiff	polr1d
gmps	1.3953e-306	0.761196	0.661	0.152	3.6557e-302	SPG-A undiff	gmps
hnrnpaba	1.5889e-306	1.06376	0.979	0.466	4.1629e-302	SPG-A undiff	hnrnpaba
rpl38	6.5373e-306	1.03245	1	0.861	1.7128e-301	SPG-A undiff	rpl38
gnl3	9.3109e-306	0.774892	0.698	0.165	2.4395e-301	SPG-A undiff	gnl3
rps15	2.9215e-305	0.935431	0.999	0.878	7.6544e-301	SPG-A undiff	rps15
wdr12	3.1804e-305	0.710962	0.645	0.143	8.3328e-301	SPG-A undiff	wdr12
cirbpb	7.0446e-305	1.11529	0.996	0.662	1.8457e-300	SPG-A undiff	cirbpb
ENSDARG00000097507.3	7.3876e-305	0.630456	0.566	0.106	1.9355e-300	SPG-A undiff	ENSDARG00000097507.3
znf395b	8.6084e-305	0.716307	0.638	0.139	2.2554e-300	SPG-A undiff	znf395b
gstp1.2	3.2578e-304	1.13932	0.989	0.507	8.5356e-300	SPG-A undiff	gstp1.2
rps24	7.1122e-303	0.851019	1	0.9	1.8634e-298	SPG-A undiff	rps24
atp5f1c	9.2962e-303	0.979308	0.924	0.355	2.4356e-298	SPG-A undiff	atp5f1c
actb2	1.0441e-302	1.18871	0.987	0.633	2.7355e-298	SPG-A undiff	actb2
st13	1.1431e-302	0.797429	0.749	0.207	2.995e-298	SPG-A undiff	st13
abt1	1.2873e-302	0.721771	0.605	0.124	3.3726e-298	SPG-A undiff	abt1
rpl19	1.8677e-302	0.957008	0.999	0.863	4.8934e-298	SPG-A undiff	rpl19
rps27.1	2.0467e-302	0.956845	1	0.845	5.3622e-298	SPG-A undiff	rps27.1
fundc2	4.6921e-302	0.848906	0.805	0.251	1.2293e-297	SPG-A undiff	fundc2
mcm6	6.451e-302	1.24435	0.973	0.452	1.6902e-297	SPG-A undiff	mcm6
ENSDARG00000071652.6	6.5611e-301	0.752051	0.537	0.093	1.719e-296	SPG-A undiff	ENSDARG00000071652.6
ctps1a	8.2085e-301	0.771793	0.748	0.204	2.1506e-296	SPG-A undiff	ctps1a
coil	9.4034e-301	0.835631	0.714	0.189	2.4637e-296	SPG-A undiff	coil
faua	9.6002e-301	1.12128	0.998	0.769	2.5152e-296	SPG-A undiff	faua
cd99l2	3.3866e-300	0.752656	0.704	0.173	8.873e-296	SPG-A undiff	cd99l2
ENSDARG00000074667.5	3.9735e-300	0.843214	0.829	0.268	1.041e-295	SPG-A undiff	ENSDARG00000074667.5
rpl12	4.362e-300	0.986322	1	0.825	1.1428e-295	SPG-A undiff	rpl12
rpl34	9.5038e-300	0.909661	1	0.878	2.49e-295	SPG-A undiff	rpl34
rps18	8.8651e-299	1.02519	0.996	0.774	2.3227e-294	SPG-A undiff	rps18
mybbp1a	1.5917e-298	0.925766	0.771	0.223	4.1701e-294	SPG-A undiff	mybbp1a
snrpd3l	8.0322e-298	0.940033	0.946	0.393	2.1044e-293	SPG-A undiff	snrpd3l
mcmbp	8.6359e-298	0.755976	0.644	0.149	2.2626e-293	SPG-A undiff	mcmbp
anxa11a	4.3269e-297	0.623406	0.575	0.113	1.1337e-292	SPG-A undiff	anxa11a
pum3	3.7763e-295	0.781597	0.65	0.152	9.894e-291	SPG-A undiff	pum3
uqcc3	7.4259e-295	0.849936	0.841	0.288	1.9456e-290	SPG-A undiff	uqcc3
mrpl46	3.0497e-294	0.575683	0.551	0.101	7.9903e-290	SPG-A undiff	mrpl46
zgc.153675	2.3268e-293	0.745489	0.73	0.193	6.0963e-289	SPG-A undiff	zgc.153675
hmgb3b	2.7993e-293	0.895659	0.878	0.33	7.3342e-289	SPG-A undiff	hmgb3b
tomm7	2.8861e-293	0.866383	0.862	0.292	7.5617e-289	SPG-A undiff	tomm7
hnrnpa1b	2.29e-291	0.727771	0.725	0.191	5.9998e-287	SPG-A undiff	hnrnpa1b
metap2b	5.4042e-291	1.01382	0.955	0.412	1.4159e-286	SPG-A undiff	metap2b
eef2b	8.8842e-291	1.05503	0.993	0.708	2.3277e-286	SPG-A undiff	eef2b
ssr2	9.7161e-289	0.88156	0.901	0.338	2.5456e-284	SPG-A undiff	ssr2
polr1g	3.1435e-288	0.834057	0.77	0.234	8.2359e-284	SPG-A undiff	polr1g
pno1	4.6367e-288	0.777974	0.768	0.224	1.2148e-283	SPG-A undiff	pno1
khdrbs1a	1.6418e-287	1.13793	0.997	0.639	4.3016e-283	SPG-A undiff	khdrbs1a
eef1da	5.5252e-287	1.00718	0.978	0.55	1.4476e-282	SPG-A undiff	eef1da
syncrip	1.5509e-286	1.09303	0.987	0.56	4.0633e-282	SPG-A undiff	syncrip
ube2nb	6.4451e-286	0.749267	0.756	0.207	1.6886e-281	SPG-A undiff	ube2nb
rps20	3.2191e-285	1.04037	1	0.836	8.434e-281	SPG-A undiff	rps20
grwd1	1.2856e-284	0.69317	0.652	0.156	3.3682e-280	SPG-A undiff	grwd1
DDX24	1.0715e-283	0.622049	0.504	0.084	2.8074e-279	SPG-A undiff	DDX24
hells	1.712e-283	1.05425	0.929	0.418	4.4854e-279	SPG-A undiff	hells
ENSDARG00000092337.4	1.9719e-282	0.77428	0.728	0.206	5.1663e-278	SPG-A undiff	ENSDARG00000092337.4
ENSDARG00000105273.2	2.4907e-282	0.816154	0.8	0.243	6.5255e-278	SPG-A undiff	ENSDARG00000105273.2
rpl35	2.6899e-282	0.805806	1	0.912	7.0476e-278	SPG-A undiff	rpl35
ENSDARG00000090228.5	3.3285e-281	0.640009	0.604	0.134	8.7207e-277	SPG-A undiff	ENSDARG00000090228.5
mrpl12	3.9188e-281	0.830483	0.84	0.293	1.0267e-276	SPG-A undiff	mrpl12
rps27.2	4.7904e-281	1.00896	0.996	0.695	1.2551e-276	SPG-A undiff	rps27.2
eef1a1l1	9.7415e-281	0.953786	0.999	0.874	2.5523e-276	SPG-A undiff	eef1a1l1
rpl14	1.0786e-280	0.930706	0.998	0.843	2.8259e-276	SPG-A undiff	rpl14
nop53	5.9788e-280	0.911586	0.907	0.376	1.5664e-275	SPG-A undiff	nop53
mrto4	2.8051e-279	0.864698	0.871	0.318	7.3494e-275	SPG-A undiff	mrto4
rtf1	2.7135e-278	0.838052	0.751	0.225	7.1093e-274	SPG-A undiff	rtf1
gstm.1	3.3892e-277	1.02208	0.993	0.682	8.8797e-273	SPG-A undiff	gstm.1
pop5	3.4741e-277	0.696783	0.681	0.176	9.1021e-273	SPG-A undiff	pop5
ddx21	2.7884e-275	0.777503	0.735	0.213	7.3055e-271	SPG-A undiff	ddx21
RPS17	7.297e-275	1.03331	0.999	0.78	1.9118e-270	SPG-A undiff	RPS17
paics	7.9261e-275	0.787157	0.761	0.236	2.0767e-270	SPG-A undiff	paics
park7	1.0256e-274	0.789769	0.781	0.243	2.687e-270	SPG-A undiff	park7
eif4a2	1.4492e-274	0.741057	0.722	0.209	3.7968e-270	SPG-A undiff	eif4a2
tsn	1.0846e-273	0.851512	0.761	0.237	2.8418e-269	SPG-A undiff	tsn
atp5if1a	1.3126e-273	0.887493	0.903	0.328	3.4389e-269	SPG-A undiff	atp5if1a
marcksl1b	2.122e-273	1.03457	0.977	0.526	5.5597e-269	SPG-A undiff	marcksl1b
cbx3a	2.5165e-273	1.13903	0.997	0.576	6.5933e-269	SPG-A undiff	cbx3a
fen1	2.8951e-273	0.97085	0.931	0.362	7.5851e-269	SPG-A undiff	fen1
ENSDARG00000094097.3	3.0068e-272	0.707949	0.72	0.201	7.8779e-268	SPG-A undiff	ENSDARG00000094097.3
myg1	7.7832e-272	0.702777	0.705	0.193	2.0392e-267	SPG-A undiff	myg1
eif4ebp2	1.6069e-270	0.645946	0.62	0.15	4.21e-266	SPG-A undiff	eif4ebp2
hmgn2	3.0963e-270	1.1865	0.999	0.888	8.1122e-266	SPG-A undiff	hmgn2
si.dkey.7j14.6	7.8935e-270	0.714245	0.717	0.211	2.0681e-265	SPG-A undiff	si.dkey.7j14.6
emg1	2.3371e-269	0.59637	0.567	0.121	6.1233e-265	SPG-A undiff	emg1
snrpa	5.6567e-269	0.738277	0.747	0.225	1.4821e-264	SPG-A undiff	snrpa
eif4a1a	6.992e-269	0.831382	0.861	0.311	1.8319e-264	SPG-A undiff	eif4a1a
c1qbp	6.6066e-268	0.562174	0.469	0.077	1.7309e-263	SPG-A undiff	c1qbp
FAM120C	7.0855e-267	0.833266	0.848	0.301	1.8564e-262	SPG-A undiff	FAM120C
srfbp1	7.2021e-267	0.679667	0.577	0.127	1.887e-262	SPG-A undiff	srfbp1
ENSDARG00000097630.3	7.4089e-267	0.686162	0.647	0.164	1.9411e-262	SPG-A undiff	ENSDARG00000097630.3
cct5	5.5808e-266	0.992548	0.986	0.537	1.4622e-261	SPG-A undiff	cct5
hnrnpa0a	2.9642e-264	0.733782	0.74	0.221	7.7663e-260	SPG-A undiff	hnrnpa0a
e2f3	5.5806e-264	0.465508	0.392	0.048	1.4621e-259	SPG-A undiff	e2f3
timm10	6.4016e-264	0.706444	0.725	0.213	1.6772e-259	SPG-A undiff	timm10
pdap1a	1.8179e-263	0.816327	0.812	0.272	4.7629e-259	SPG-A undiff	pdap1a
rps14	2.2965e-263	0.863558	1	0.909	6.0167e-259	SPG-A undiff	rps14
tardbpb	4.1138e-263	0.699988	0.682	0.185	1.0778e-258	SPG-A undiff	tardbpb
lbr	7.6893e-263	1.01568	0.977	0.425	2.0146e-258	SPG-A undiff	lbr
ENSDARG00000092807.2	8.6024e-262	0.92075	0.999	0.968	2.2538e-257	SPG-A undiff	ENSDARG00000092807.2
rbm19	1.0579e-261	0.667033	0.597	0.14	2.7718e-257	SPG-A undiff	rbm19
mif	1.6047e-261	0.986648	0.989	0.61	4.2042e-257	SPG-A undiff	mif
spcs2	1.7471e-261	0.853985	0.906	0.377	4.5774e-257	SPG-A undiff	spcs2
cbx1a	8.0849e-260	0.798064	0.845	0.293	2.1182e-255	SPG-A undiff	cbx1a
mrpl54	9.6896e-260	0.703954	0.751	0.228	2.5387e-255	SPG-A undiff	mrpl54
nucks1a	1.6672e-259	0.707562	0.655	0.169	4.3681e-255	SPG-A undiff	nucks1a
ssb	2.3707e-259	0.535203	0.506	0.094	6.2113e-255	SPG-A undiff	ssb
ENSDARG00000103337.3	2.602e-259	0.665207	0.583	0.134	6.8172e-255	SPG-A undiff	ENSDARG00000103337.3
rpl3	4.5627e-259	0.921866	0.996	0.769	1.1954e-254	SPG-A undiff	rpl3
srprb	5.8057e-259	0.575336	0.566	0.125	1.5211e-254	SPG-A undiff	srprb
aldoaa	5.2443e-258	0.621163	0.63	0.16	1.374e-253	SPG-A undiff	aldoaa
hnrnpabb	1.1906e-257	0.907515	0.995	0.743	3.1194e-253	SPG-A undiff	hnrnpabb
prps1a	2.9933e-257	0.618645	0.606	0.144	7.8425e-253	SPG-A undiff	prps1a
pcna	5.4568e-257	1.07339	0.985	0.46	1.4297e-252	SPG-A undiff	pcna
hgh1	7.5161e-257	0.550001	0.476	0.084	1.9692e-252	SPG-A undiff	hgh1
pde7a	8.5137e-257	0.537205	0.534	0.109	2.2306e-252	SPG-A undiff	pde7a
eif4ebp3	4.284e-256	0.60219	0.544	0.117	1.1224e-251	SPG-A undiff	eif4ebp3
nfkbiab	4.5626e-256	0.584287	0.614	0.15	1.1954e-251	SPG-A undiff	nfkbiab
msrb1a	6.4377e-256	0.707059	0.675	0.186	1.6867e-251	SPG-A undiff	msrb1a
polr1f	1.2648e-255	0.608442	0.52	0.104	3.3138e-251	SPG-A undiff	polr1f
p2rx4b	3.5873e-255	0.688226	0.692	0.197	9.3987e-251	SPG-A undiff	p2rx4b
mak16	5.0648e-255	0.685039	0.671	0.186	1.327e-250	SPG-A undiff	mak16
ppat	1.3757e-253	0.629634	0.592	0.14	3.6044e-249	SPG-A undiff	ppat
aldh7a1	1.7955e-252	0.732414	0.769	0.252	4.7043e-248	SPG-A undiff	aldh7a1
utp3	7.7103e-252	0.736287	0.686	0.197	2.0201e-247	SPG-A undiff	utp3
mgmt	9.2149e-252	0.979562	0.965	0.525	2.4143e-247	SPG-A undiff	mgmt
tomm20b	5.2286e-251	0.710301	0.769	0.249	1.3699e-246	SPG-A undiff	tomm20b
pold4	5.4189e-251	0.779605	0.779	0.269	1.4198e-246	SPG-A undiff	pold4
fabp7a	2.1759e-250	0.703698	0.754	0.234	5.7009e-246	SPG-A undiff	fabp7a
cdkn2aipnl	5.5084e-250	0.710117	0.849	0.294	1.4432e-245	SPG-A undiff	cdkn2aipnl
eif1ad	1.0919e-249	0.866102	0.899	0.393	2.8607e-245	SPG-A undiff	eif1ad
ENSDARG00000095556.2	1.3287e-249	1.01249	0.999	0.863	3.4811e-245	SPG-A undiff	ENSDARG00000095556.2
jpt1b	6.9657e-249	0.719622	0.795	0.278	1.825e-244	SPG-A undiff	jpt1b
hnrnpl2	1.3121e-248	0.821915	0.884	0.362	3.4378e-244	SPG-A undiff	hnrnpl2
pfdn1	3.23e-248	0.765116	0.839	0.317	8.4627e-244	SPG-A undiff	pfdn1
ilf2	5.5862e-248	0.933958	0.986	0.575	1.4636e-243	SPG-A undiff	ilf2
zc4h2	9.7132e-247	0.713724	0.707	0.22	2.5449e-242	SPG-A undiff	zc4h2
churc1	6.3566e-246	0.598329	0.576	0.141	1.6654e-241	SPG-A undiff	churc1
tmem106a	3.3859e-245	0.686514	0.695	0.208	8.8712e-241	SPG-A undiff	tmem106a
wdr74	5.2188e-245	0.55143	0.536	0.117	1.3673e-240	SPG-A undiff	wdr74
hypk	2.8352e-244	0.860791	0.913	0.417	7.4282e-240	SPG-A undiff	hypk
bcl7bb	8.6973e-244	0.698017	0.715	0.221	2.2787e-239	SPG-A undiff	bcl7bb
rps25	1.0313e-243	0.928512	0.999	0.784	2.7021e-239	SPG-A undiff	rps25
ubr7	3.4551e-243	0.858749	0.915	0.42	9.0525e-239	SPG-A undiff	ubr7
itpa	3.9293e-243	0.763392	0.863	0.324	1.0295e-238	SPG-A undiff	itpa
polr3h	4.9621e-243	0.712125	0.738	0.233	1.3001e-238	SPG-A undiff	polr3h
rpl37	9.3279e-243	0.817335	1	0.938	2.4439e-238	SPG-A undiff	rpl37
pfn2a	1.1022e-242	0.891502	0.978	0.572	2.8876e-238	SPG-A undiff	pfn2a
rpl5a	1.1208e-242	0.887985	0.995	0.763	2.9365e-238	SPG-A undiff	rpl5a
rps26	3.1525e-242	1.01165	0.997	0.669	8.2596e-238	SPG-A undiff	rps26
polr3k	4.3484e-242	0.543957	0.58	0.14	1.1393e-237	SPG-A undiff	polr3k
bcas2	4.3854e-242	0.816769	0.901	0.401	1.149e-237	SPG-A undiff	bcas2
mrps18a	9.2311e-242	0.740027	0.724	0.233	2.4186e-237	SPG-A undiff	mrps18a
septin2	1.0278e-241	0.726361	0.801	0.267	2.6927e-237	SPG-A undiff	septin2
nudt1	1.7296e-241	0.760666	0.773	0.251	4.5317e-237	SPG-A undiff	nudt1
api5	1.1049e-240	0.860001	0.944	0.421	2.8949e-236	SPG-A undiff	api5
atp5fa1	1.9351e-240	0.926772	0.991	0.592	5.07e-236	SPG-A undiff	atp5fa1
esf1	2.5915e-240	0.596729	0.608	0.153	6.7898e-236	SPG-A undiff	esf1
mibp2	4.8e-240	0.867695	0.969	0.39	1.2576e-235	SPG-A undiff	mibp2
zgc.171772	6.9088e-240	0.860033	0.999	0.889	1.8101e-235	SPG-A undiff	zgc.171772
coa3a	1.0266e-239	0.735653	0.778	0.269	2.6898e-235	SPG-A undiff	coa3a
umps	1.6029e-239	0.595061	0.647	0.175	4.1996e-235	SPG-A undiff	umps
wdr75	6.7795e-239	0.504001	0.456	0.083	1.7762e-234	SPG-A undiff	wdr75
ENSDARG00000070822.5	5.5075e-238	0.746929	0.845	0.305	1.443e-233	SPG-A undiff	ENSDARG00000070822.5
mt.cyb	1.7416e-237	0.913185	0.991	0.851	4.5631e-233	SPG-A undiff	mt.cyb
eif4ebp3l	2.6419e-237	0.580061	0.592	0.152	6.9219e-233	SPG-A undiff	eif4ebp3l
im.7159173	9.0799e-237	0.959493	0.995	0.712	2.3789e-232	SPG-A undiff	im.7159173
tada2b	1.2654e-236	0.571147	0.555	0.132	3.3152e-232	SPG-A undiff	tada2b
tia1l	1.9026e-236	0.691574	0.728	0.233	4.9847e-232	SPG-A undiff	tia1l
adssl	3.8057e-236	0.679714	0.74	0.226	9.9708e-232	SPG-A undiff	adssl
ctdspl2b	1.4072e-235	0.656669	0.68	0.193	3.6867e-231	SPG-A undiff	ctdspl2b
rps21	4.5553e-234	0.723684	0.999	0.924	1.1935e-229	SPG-A undiff	rps21
dohh	8.341e-234	0.554149	0.544	0.127	2.1853e-229	SPG-A undiff	dohh
ppdpfb	2.5415e-233	0.800242	0.888	0.389	6.6588e-229	SPG-A undiff	ppdpfb
acadm	1.0691e-232	0.762044	0.885	0.386	2.8011e-228	SPG-A undiff	acadm
ssr4	1.7595e-232	0.799356	0.927	0.425	4.6099e-228	SPG-A undiff	ssr4
noc2l	1.8285e-232	0.523437	0.508	0.108	4.7906e-228	SPG-A undiff	noc2l
morf4l1	2.8113e-232	0.699837	0.779	0.262	7.3656e-228	SPG-A undiff	morf4l1
btf3	3.3634e-232	0.815318	0.994	0.755	8.8121e-228	SPG-A undiff	btf3
shmt1	1.0593e-230	0.685901	0.72	0.222	2.7754e-226	SPG-A undiff	shmt1
drg2	1.4378e-230	0.720616	0.78	0.278	3.7669e-226	SPG-A undiff	drg2
kdelr2b	5.6357e-230	0.685675	0.808	0.278	1.4766e-225	SPG-A undiff	kdelr2b
mgst3a	1.5914e-229	0.564902	0.572	0.141	4.1695e-225	SPG-A undiff	mgst3a
prmt1	2.8366e-228	0.838941	0.938	0.427	7.4318e-224	SPG-A undiff	prmt1
bysl	3.3415e-228	0.677208	0.726	0.23	8.7548e-224	SPG-A undiff	bysl
mych	3.423e-228	0.447792	0.397	0.062	8.9684e-224	SPG-A undiff	mych
prmt6	4.7622e-228	0.436008	0.424	0.073	1.2477e-223	SPG-A undiff	prmt6
tefa	7.7795e-228	0.60044	0.604	0.163	2.0382e-223	SPG-A undiff	tefa
bud23	1.5722e-227	0.500437	0.466	0.094	4.1191e-223	SPG-A undiff	bud23
rps29	2.2496e-227	0.793762	0.999	0.93	5.8939e-223	SPG-A undiff	rps29
exosc6	9.7644e-227	0.537396	0.512	0.111	2.5583e-222	SPG-A undiff	exosc6
ENSDARG00000104246.2	1.0262e-226	0.617866	0.641	0.18	2.6887e-222	SPG-A undiff	ENSDARG00000104246.2
tmsb4x	2.4883e-226	0.837322	0.969	0.455	6.5193e-222	SPG-A undiff	tmsb4x
gnl2	1.3372e-225	0.53595	0.5	0.108	3.5035e-221	SPG-A undiff	gnl2
gpatch4	2.2178e-225	0.532823	0.46	0.09	5.8107e-221	SPG-A undiff	gpatch4
golga7	2.7444e-225	0.656926	0.76	0.262	7.1904e-221	SPG-A undiff	golga7
diabloa	2.777e-225	0.527582	0.534	0.124	7.2757e-221	SPG-A undiff	diabloa
eif5a	3.1671e-225	0.893896	0.985	0.602	8.2978e-221	SPG-A undiff	eif5a
mcm7	3.0159e-224	0.821765	0.859	0.351	7.9015e-220	SPG-A undiff	mcm7
ddx47	7.0502e-224	0.544034	0.587	0.152	1.8472e-219	SPG-A undiff	ddx47
rps23	1.5407e-223	0.881336	1	0.832	4.0365e-219	SPG-A undiff	rps23
CDT1	1.7847e-223	0.614087	0.582	0.153	4.676e-219	SPG-A undiff	CDT1
mbd1a	2.394e-223	0.557797	0.571	0.145	6.2722e-219	SPG-A undiff	mbd1a
rpl28	2.5885e-223	0.668747	0.999	0.904	6.782e-219	SPG-A undiff	rpl28
cbx5	6.017e-223	0.825039	0.912	0.449	1.5764e-218	SPG-A undiff	cbx5
cdca7a	1.6191e-222	1.03866	0.992	0.697	4.2421e-218	SPG-A undiff	cdca7a
rpl9	1.6517e-222	0.870004	0.952	0.476	4.3275e-218	SPG-A undiff	rpl9
ythdf2	9.0604e-222	0.755065	0.804	0.305	2.3738e-217	SPG-A undiff	ythdf2
marcksb	4.1731e-221	0.877579	0.98	0.49	1.0933e-216	SPG-A undiff	marcksb
hmgb2a	1.5123e-220	0.922008	0.997	0.676	3.9623e-216	SPG-A undiff	hmgb2a
ddx39aa	6.682e-220	0.749907	0.88	0.357	1.7507e-215	SPG-A undiff	ddx39aa
piwil1	1.7586e-218	0.885792	0.997	0.741	4.6075e-214	SPG-A undiff	piwil1
m6pr	1.0159e-217	0.517785	0.547	0.134	2.6617e-213	SPG-A undiff	m6pr
tmed2	1.0934e-217	0.747471	0.915	0.406	2.8647e-213	SPG-A undiff	tmed2
rad21a	1.9111e-217	0.808355	0.947	0.495	5.0071e-213	SPG-A undiff	rad21a
mrpl48	2.3233e-217	0.560046	0.536	0.132	6.0871e-213	SPG-A undiff	mrpl48
mrpl57	3.702e-217	0.745619	0.902	0.406	9.6993e-213	SPG-A undiff	mrpl57
sptssa	4.3443e-217	0.485375	0.524	0.122	1.1382e-212	SPG-A undiff	sptssa
ENSDARG00000094469.3	8.0698e-217	0.458654	0.455	0.091	2.1143e-212	SPG-A undiff	ENSDARG00000094469.3
ARHGAP5	9.6835e-217	0.707337	0.758	0.268	2.5371e-212	SPG-A undiff	ARHGAP5
hsp70l	1.1693e-216	1.54416	0.95	0.616	3.0635e-212	SPG-A undiff	hsp70l
tcp1	2.1827e-216	0.827229	0.963	0.506	5.7187e-212	SPG-A undiff	tcp1
gemin2	4.164e-216	0.664156	0.765	0.281	1.091e-211	SPG-A undiff	gemin2
qkia	5.8389e-216	0.584078	0.7	0.225	1.5298e-211	SPG-A undiff	qkia
snrpd1	2.7962e-215	0.830582	0.996	0.748	7.3261e-211	SPG-A undiff	snrpd1
ftsj1	1.52e-214	0.517062	0.58	0.155	3.9824e-210	SPG-A undiff	ftsj1
imp3	2.119e-214	0.601915	0.611	0.175	5.5517e-210	SPG-A undiff	imp3
lyrm7	5.4843e-214	0.485776	0.512	0.119	1.4369e-209	SPG-A undiff	lyrm7
ppiaa	8.7109e-214	0.746845	0.997	0.82	2.2823e-209	SPG-A undiff	ppiaa
rpsa	1.2513e-213	0.76196	0.999	0.867	3.2783e-209	SPG-A undiff	rpsa
eif3d	3.1139e-212	0.747081	0.922	0.438	8.1585e-208	SPG-A undiff	eif3d
tgif1	6.51e-212	0.543695	0.602	0.167	1.7056e-207	SPG-A undiff	tgif1
cdc6	1.6726e-211	0.775001	0.735	0.247	4.3822e-207	SPG-A undiff	cdc6
rab5if	1.8845e-211	0.477453	0.469	0.101	4.9375e-207	SPG-A undiff	rab5if
nolc1	3.2866e-211	0.511464	0.476	0.103	8.6108e-207	SPG-A undiff	nolc1
nme2b.1	8.3671e-211	0.809032	0.997	0.794	2.1922e-206	SPG-A undiff	nme2b.1
notch2	4.1722e-210	0.669391	0.777	0.283	1.0931e-205	SPG-A undiff	notch2
seh1l	8.2075e-210	0.58294	0.645	0.2	2.1504e-205	SPG-A undiff	seh1l
eif3jb	3.8012e-209	0.581388	0.565	0.15	9.9591e-205	SPG-A undiff	eif3jb
gapdhs	4.2117e-208	0.779192	0.997	0.722	1.1035e-203	SPG-A undiff	gapdhs
zranb2	5.9423e-208	0.703815	0.751	0.278	1.5569e-203	SPG-A undiff	zranb2
txnrd3	6.269e-208	0.661478	0.809	0.303	1.6425e-203	SPG-A undiff	txnrd3
ddx27	6.6002e-208	0.710775	0.721	0.251	1.7292e-203	SPG-A undiff	ddx27
iscub	1.4001e-207	0.671958	0.734	0.269	3.6683e-203	SPG-A undiff	iscub
sap18	1.704e-207	0.785224	0.953	0.503	4.4644e-203	SPG-A undiff	sap18
rpp14	8.2805e-207	0.533156	0.567	0.154	2.1695e-202	SPG-A undiff	rpp14
dctpp1	1.1696e-206	0.821804	0.824	0.342	3.0644e-202	SPG-A undiff	dctpp1
syncripl	2.5842e-206	0.53276	0.567	0.154	6.7707e-202	SPG-A undiff	syncripl
khsrp	8.2971e-206	0.556195	0.64	0.191	2.1738e-201	SPG-A undiff	khsrp
zgc.162025	1.1093e-205	0.788246	0.869	0.386	2.9063e-201	SPG-A undiff	zgc.162025
polr2k	1.1825e-205	0.647197	0.767	0.283	3.0981e-201	SPG-A undiff	polr2k
tsr1	4.3949e-205	0.412022	0.405	0.074	1.1515e-200	SPG-A undiff	tsr1
tssc4	6.0842e-205	0.64304	0.708	0.244	1.5941e-200	SPG-A undiff	tssc4
trappc5	1.3377e-204	0.603307	0.697	0.233	3.5049e-200	SPG-A undiff	trappc5
AK6	2.8118e-204	0.549967	0.659	0.211	7.367e-200	SPG-A undiff	AK6
gabpb2a	4.1211e-204	0.496408	0.501	0.12	1.0797e-199	SPG-A undiff	gabpb2a
ppiab	6.2342e-204	0.898847	0.997	0.665	1.6334e-199	SPG-A undiff	ppiab
hsp70.2	1.4751e-203	1.32924	0.837	0.397	3.8648e-199	SPG-A undiff	hsp70.2
eif5	3.6626e-203	0.765443	0.918	0.463	9.5959e-199	SPG-A undiff	eif5
npepl1	4.373e-203	0.770934	0.944	0.48	1.1457e-198	SPG-A undiff	npepl1
mat2al	1.5348e-202	0.420193	0.407	0.077	4.0213e-198	SPG-A undiff	mat2al
ctnnb1	2.4207e-202	0.67545	0.798	0.321	6.3422e-198	SPG-A undiff	ctnnb1
dr1	3.4415e-202	0.534887	0.548	0.146	9.0167e-198	SPG-A undiff	dr1
UNKL	5.6105e-202	0.51986	0.51	0.125	1.47e-197	SPG-A undiff	UNKL
ttf1.1	1.4808e-201	0.661757	0.773	0.28	3.8797e-197	SPG-A undiff	ttf1.1
ENSDARG00000088619.3	5.4555e-201	0.507592	0.501	0.12	1.4294e-196	SPG-A undiff	ENSDARG00000088619.3
puf60a	1.2583e-200	0.654679	0.769	0.284	3.2968e-196	SPG-A undiff	puf60a
rps27a	1.6804e-200	0.656353	0.999	0.909	4.4026e-196	SPG-A undiff	rps27a
mphosph10	3.7016e-200	0.652554	0.654	0.214	9.6981e-196	SPG-A undiff	mphosph10
naa15a	8.2955e-200	0.465698	0.469	0.106	2.1734e-195	SPG-A undiff	naa15a
lman2	9.86e-200	0.554799	0.653	0.205	2.5833e-195	SPG-A undiff	lman2
eif3f	1.0852e-199	0.748504	0.983	0.689	2.8432e-195	SPG-A undiff	eif3f
timm9	1.2292e-199	0.561383	0.666	0.215	3.2206e-195	SPG-A undiff	timm9
rcl1	1.4732e-199	0.438882	0.387	0.07	3.8598e-195	SPG-A undiff	rcl1
lmnb2	2.1304e-199	0.643285	0.763	0.275	5.5815e-195	SPG-A undiff	lmnb2
tspan2a	3.2963e-199	0.477794	0.445	0.096	8.6362e-195	SPG-A undiff	tspan2a
fkbp2	5.9834e-199	0.721373	0.941	0.492	1.5677e-194	SPG-A undiff	fkbp2
rplp1	2.0975e-198	0.772135	1	0.934	5.4954e-194	SPG-A undiff	rplp1
utp11	2.1127e-198	0.597933	0.666	0.218	5.5354e-194	SPG-A undiff	utp11
srp68	1.1947e-197	0.57593	0.623	0.194	3.1302e-193	SPG-A undiff	srp68
prmt5	1.364e-197	0.522309	0.554	0.148	3.5737e-193	SPG-A undiff	prmt5
rpl6	1.9078e-197	0.765291	0.995	0.733	4.9984e-193	SPG-A undiff	rpl6
tomm6	4.8497e-197	0.746521	0.926	0.476	1.2706e-192	SPG-A undiff	tomm6
dcaf13	6.3422e-197	0.511297	0.571	0.162	1.6617e-192	SPG-A undiff	dcaf13
rbm4.3	8.3972e-197	0.70073	0.941	0.501	2.2001e-192	SPG-A undiff	rbm4.3
ccdc137	1.4273e-196	0.49442	0.491	0.119	3.7394e-192	SPG-A undiff	ccdc137
edc4	4.0217e-196	0.647643	0.699	0.244	1.0537e-191	SPG-A undiff	edc4
dek	4.638e-196	0.792355	0.961	0.509	1.2152e-191	SPG-A undiff	dek
abcf1	7.0271e-196	0.713716	0.753	0.287	1.8411e-191	SPG-A undiff	abcf1
timm8a	8.6261e-196	0.562048	0.65	0.209	2.26e-191	SPG-A undiff	timm8a
hspa14	1.2463e-195	0.507351	0.582	0.167	3.2654e-191	SPG-A undiff	hspa14
ENSDARG00000070568.6	1.2848e-195	0.638227	0.727	0.251	3.3662e-191	SPG-A undiff	ENSDARG00000070568.6
tmed10	1.3864e-195	0.715827	0.917	0.442	3.6323e-191	SPG-A undiff	tmed10
ssbp1	1.4095e-195	0.509304	0.562	0.157	3.6928e-191	SPG-A undiff	ssbp1
tut1	1.9783e-195	0.587481	0.685	0.235	5.1831e-191	SPG-A undiff	tut1
pus1	3.783e-195	0.384897	0.374	0.066	9.9115e-191	SPG-A undiff	pus1
alcamb	5.4298e-195	0.498559	0.479	0.113	1.4226e-190	SPG-A undiff	alcamb
FAM120A	5.8602e-195	0.522807	0.587	0.17	1.5354e-190	SPG-A undiff	FAM120A
pnn	5.9656e-195	0.666753	0.801	0.332	1.563e-190	SPG-A undiff	pnn
jagn1b	7.6465e-195	0.508491	0.523	0.139	2.0034e-190	SPG-A undiff	jagn1b
atp5mc3b	1.2421e-194	0.77589	0.996	0.787	3.2544e-190	SPG-A undiff	atp5mc3b
kmt5aa	1.5325e-194	0.468828	0.506	0.129	4.015e-190	SPG-A undiff	kmt5aa
ptbp1a	2.5283e-194	0.713526	0.897	0.41	6.6243e-190	SPG-A undiff	ptbp1a
nxf1a	6.4967e-194	0.564362	0.692	0.226	1.7021e-189	SPG-A undiff	nxf1a
bms1	1.4627e-193	0.528812	0.519	0.134	3.8324e-189	SPG-A undiff	bms1
rpl31	2.407e-193	0.780887	0.999	0.878	6.3063e-189	SPG-A undiff	rpl31
fip1l1b	1.1779e-192	0.582659	0.69	0.234	3.0861e-188	SPG-A undiff	fip1l1b
wdr3	3.2047e-192	0.505562	0.53	0.142	8.3962e-188	SPG-A undiff	wdr3
gtf2h3	5.9095e-192	0.492802	0.606	0.183	1.5483e-187	SPG-A undiff	gtf2h3
rrp12	6.5078e-192	0.432169	0.396	0.076	1.705e-187	SPG-A undiff	rrp12
dnmt1	7.2054e-192	0.639539	0.68	0.226	1.8878e-187	SPG-A undiff	dnmt1
znhit3	1.0271e-191	0.368285	0.328	0.048	2.691e-187	SPG-A undiff	znhit3
zc3h13	1.732e-191	0.596381	0.685	0.232	4.5378e-187	SPG-A undiff	zc3h13
tcea2	2.7794e-191	0.51609	0.542	0.15	7.2819e-187	SPG-A undiff	tcea2
nasp	3.3897e-191	0.795482	0.963	0.473	8.8811e-187	SPG-A undiff	nasp
ENSDARG00000094107.4	4.3579e-191	0.68163	0.771	0.298	1.1418e-186	SPG-A undiff	ENSDARG00000094107.4
snu13a	6.8545e-191	0.404488	0.38	0.07	1.7959e-186	SPG-A undiff	snu13a
znf346	2.4485e-190	0.596636	0.7	0.243	6.4151e-186	SPG-A undiff	znf346
polr1c	2.7849e-190	0.404446	0.399	0.078	7.2965e-186	SPG-A undiff	polr1c
mrps11	3.0009e-190	0.567932	0.665	0.228	7.8623e-186	SPG-A undiff	mrps11
hsp70.1	3.5781e-190	1.17787	0.918	0.505	9.3746e-186	SPG-A undiff	hsp70.1
trmt6	3.6194e-190	0.42019	0.41	0.083	9.4829e-186	SPG-A undiff	trmt6
ENSDARG00000079783.5	6.0677e-190	0.532656	0.611	0.185	1.5897e-185	SPG-A undiff	ENSDARG00000079783.5
hsp70.3	1.3299e-189	1.40047	0.829	0.433	3.4843e-185	SPG-A undiff	hsp70.3
wdr36	1.5368e-189	0.520029	0.59	0.178	4.0263e-185	SPG-A undiff	wdr36
uchl5	2.5625e-189	0.630704	0.816	0.329	6.7137e-185	SPG-A undiff	uchl5
pak1ip1	7.6885e-189	0.494946	0.639	0.206	2.0144e-184	SPG-A undiff	pak1ip1
ENSDARG00000095432.2	3.7476e-188	0.518406	0.75	0.263	9.8187e-184	SPG-A undiff	ENSDARG00000095432.2
myclb	4.1632e-188	0.399626	0.375	0.069	1.0908e-183	SPG-A undiff	myclb
wu.fa19b12	7.339e-188	0.454355	0.551	0.154	1.9228e-183	SPG-A undiff	wu.fa19b12
si.ch1073.429i10.3	3.0589e-186	0.739815	0.961	0.53	8.0143e-182	SPG-A undiff	si.ch1073.429i10.3
mapkapk2a	3.4901e-186	0.685756	0.789	0.324	9.144e-182	SPG-A undiff	mapkapk2a
mpdu1b	8.2117e-186	0.573457	0.64	0.208	2.1515e-181	SPG-A undiff	mpdu1b
idh2	9.5379e-186	0.745821	0.951	0.546	2.4989e-181	SPG-A undiff	idh2
tufm	2.2524e-185	0.558724	0.673	0.232	5.9013e-181	SPG-A undiff	tufm
szrd1	3.9932e-185	0.506375	0.572	0.166	1.0462e-180	SPG-A undiff	szrd1
ENSDARG00000096700.4	4.2353e-185	0.449571	0.368	0.068	1.1097e-180	SPG-A undiff	ENSDARG00000096700.4
slc35f2	1.3268e-184	0.409375	0.473	0.113	3.4763e-180	SPG-A undiff	slc35f2
usp5	1.9255e-184	0.63888	0.762	0.301	5.0449e-180	SPG-A undiff	usp5
polr1e	4.2278e-184	0.412091	0.428	0.093	1.1077e-179	SPG-A undiff	polr1e
aprt	4.5204e-184	0.46865	0.487	0.124	1.1843e-179	SPG-A undiff	aprt
pa2g4b	4.7914e-184	0.639294	0.817	0.357	1.2553e-179	SPG-A undiff	pa2g4b
rpp25l	1.2847e-183	0.492979	0.598	0.182	3.3659e-179	SPG-A undiff	rpp25l
etf1b	1.3874e-183	0.635148	0.748	0.303	3.6349e-179	SPG-A undiff	etf1b
atp5mc1	2.426e-183	0.726313	0.955	0.503	6.356e-179	SPG-A undiff	atp5mc1
si.dkey.93h22.8	3.3454e-183	0.409205	0.416	0.088	8.7649e-179	SPG-A undiff	si.dkey.93h22.8
tra2b	4.0263e-183	0.574108	0.669	0.232	1.0549e-178	SPG-A undiff	tra2b
rcc1	4.1828e-183	0.456892	0.477	0.12	1.0959e-178	SPG-A undiff	rcc1
tpst1l	5.2264e-183	0.510902	0.568	0.168	1.3693e-178	SPG-A undiff	tpst1l
nup43	7.172e-183	0.593282	0.727	0.262	1.8791e-178	SPG-A undiff	nup43
c1d	8.1712e-183	0.577731	0.745	0.296	2.1409e-178	SPG-A undiff	c1d
nansa	1.0959e-182	0.460181	0.512	0.136	2.8712e-178	SPG-A undiff	nansa
ap1m1	1.589e-182	0.516137	0.637	0.211	4.1632e-178	SPG-A undiff	ap1m1
hdlbpa	4.753e-182	0.550338	0.652	0.223	1.2453e-177	SPG-A undiff	hdlbpa
eif1b	5.6514e-182	0.672718	0.865	0.41	1.4807e-177	SPG-A undiff	eif1b
pcmtd1	1.6847e-181	0.400229	0.418	0.09	4.4139e-177	SPG-A undiff	pcmtd1
malsu1	1.8282e-181	0.519983	0.574	0.171	4.79e-177	SPG-A undiff	malsu1
ENSDARG00000099309.2	3.4769e-181	0.656254	0.836	0.357	9.1096e-177	SPG-A undiff	ENSDARG00000099309.2
dazl	4.9569e-181	0.770963	0.987	0.524	1.2987e-176	SPG-A undiff	dazl
mrpl44	5.773e-181	0.434457	0.504	0.133	1.5125e-176	SPG-A undiff	mrpl44
gstr	6.1597e-181	0.788729	0.994	0.666	1.6138e-176	SPG-A undiff	gstr
tp53	6.2463e-181	0.637615	0.646	0.214	1.6365e-176	SPG-A undiff	tp53
psmd10	9.1096e-181	0.507844	0.561	0.168	2.3867e-176	SPG-A undiff	psmd10
zc3h15	1.1364e-180	0.539711	0.592	0.185	2.9774e-176	SPG-A undiff	zc3h15
adkb	1.4391e-180	0.551725	0.665	0.229	3.7705e-176	SPG-A undiff	adkb
sinhcafl	3.0749e-180	0.509665	0.626	0.198	8.0562e-176	SPG-A undiff	sinhcafl
surf6	3.2368e-180	0.407067	0.356	0.065	8.4805e-176	SPG-A undiff	surf6
timm8b	1.4233e-179	0.495494	0.56	0.167	3.729e-175	SPG-A undiff	timm8b
chp2	3.7297e-179	0.369621	0.366	0.069	9.7718e-175	SPG-A undiff	chp2
parp1	5.5028e-179	0.704403	0.875	0.392	1.4417e-174	SPG-A undiff	parp1
mtch2	8.1614e-179	0.593464	0.727	0.276	2.1383e-174	SPG-A undiff	mtch2
mrpl4	8.6198e-179	0.466474	0.551	0.161	2.2584e-174	SPG-A undiff	mrpl4
rbpjb	1.2694e-178	0.425824	0.449	0.108	3.3257e-174	SPG-A undiff	rbpjb
gstm.2	2.8281e-178	0.536236	0.535	0.157	7.4095e-174	SPG-A undiff	gstm.2
ccdc82	3.9634e-178	0.511403	0.563	0.169	1.0384e-173	SPG-A undiff	ccdc82
coro1ca	7.0461e-178	0.490601	0.572	0.172	1.8461e-173	SPG-A undiff	coro1ca
mrps31	8.1907e-178	0.500626	0.584	0.18	2.146e-173	SPG-A undiff	mrps31
impdh2	8.8644e-178	0.347885	0.363	0.068	2.3225e-173	SPG-A undiff	impdh2
EPHX1	1.2561e-177	0.569131	0.699	0.255	3.2909e-173	SPG-A undiff	EPHX1
nap1l4a	2.4122e-177	0.527266	0.634	0.211	6.3199e-173	SPG-A undiff	nap1l4a
dgcr8	2.6257e-177	0.517255	0.544	0.162	6.8794e-173	SPG-A undiff	dgcr8
ENSDARG00000097189.2	5.5999e-177	0.338636	0.333	0.055	1.4672e-172	SPG-A undiff	ENSDARG00000097189.2
rfc2	1.0958e-176	0.636106	0.721	0.274	2.8709e-172	SPG-A undiff	rfc2
tomm22	1.4865e-176	0.537052	0.7	0.258	3.8947e-172	SPG-A undiff	tomm22
arpc2	2.7669e-176	0.640545	0.87	0.411	7.2493e-172	SPG-A undiff	arpc2
LARS1	5.139e-176	0.457376	0.487	0.129	1.3464e-171	SPG-A undiff	LARS1
phf19	9.2674e-176	0.515538	0.541	0.157	2.4281e-171	SPG-A undiff	phf19
mycla	9.9259e-176	0.394014	0.374	0.074	2.6006e-171	SPG-A undiff	mycla
tuba8l2	1.0098e-175	0.538347	0.643	0.222	2.6458e-171	SPG-A undiff	tuba8l2
rnaseh1	1.2523e-175	0.591271	0.799	0.34	3.2809e-171	SPG-A undiff	rnaseh1
cry3a	2.3532e-175	0.489237	0.551	0.164	6.1653e-171	SPG-A undiff	cry3a
prdx5	3.0559e-175	0.606446	0.823	0.359	8.0065e-171	SPG-A undiff	prdx5
rnf44	4.3427e-175	0.554216	0.514	0.142	1.1378e-170	SPG-A undiff	rnf44
rraga	4.7171e-175	0.60584	0.829	0.371	1.2359e-170	SPG-A undiff	rraga
kars1	5.9699e-175	0.599646	0.769	0.323	1.5641e-170	SPG-A undiff	kars1
lrwd1	6.5491e-175	0.368686	0.347	0.061	1.7159e-170	SPG-A undiff	lrwd1
brms1la	7.0022e-175	0.613175	0.756	0.295	1.8346e-170	SPG-A undiff	brms1la
rbm4.2	9.6679e-175	0.631889	0.847	0.387	2.533e-170	SPG-A undiff	rbm4.2
elavl1a	1.5034e-174	0.440658	0.505	0.138	3.9388e-170	SPG-A undiff	elavl1a
riok2	1.5397e-174	0.469111	0.537	0.155	4.0341e-170	SPG-A undiff	riok2
lamtor4	2.9076e-174	0.426846	0.472	0.122	7.6178e-170	SPG-A undiff	lamtor4
ddx52	5.5381e-174	0.514392	0.554	0.167	1.451e-169	SPG-A undiff	ddx52
nkain1	6.65e-174	0.438783	0.508	0.14	1.7423e-169	SPG-A undiff	nkain1
morc2	1.9777e-173	0.527951	0.707	0.251	5.1815e-169	SPG-A undiff	morc2
cldn12	3.2147e-173	0.534673	0.611	0.204	8.4225e-169	SPG-A undiff	cldn12
wdr18	8.051e-173	0.477973	0.558	0.168	2.1094e-168	SPG-A undiff	wdr18
ENSDARG00000060697.10	1.5572e-172	0.61314	0.737	0.283	4.0798e-168	SPG-A undiff	ENSDARG00000060697.10
ENSDARG00000117659.1	4.3227e-172	0.748431	0.723	0.29	1.1325e-167	SPG-A undiff	ENSDARG00000117659.1
selenof	5.3164e-172	0.656589	0.936	0.51	1.3929e-167	SPG-A undiff	selenof
cirbpa	2.0465e-171	0.822842	1	0.759	5.3618e-167	SPG-A undiff	cirbpa
tfb2m	2.0601e-171	0.329509	0.308	0.049	5.3975e-167	SPG-A undiff	tfb2m
gmfb	3.1492e-171	0.468372	0.558	0.17	8.251e-167	SPG-A undiff	gmfb
ENSDARG00000086626.4	3.8085e-171	0.438856	0.431	0.102	9.9784e-167	SPG-A undiff	ENSDARG00000086626.4
snrpb	4.4602e-171	0.706807	0.997	0.721	1.1686e-166	SPG-A undiff	snrpb
rnaseh2c	4.5967e-171	0.599016	0.722	0.278	1.2043e-166	SPG-A undiff	rnaseh2c
rtn4a	5.6802e-171	0.595029	0.772	0.321	1.4882e-166	SPG-A undiff	rtn4a
nfil3.5	1.5585e-170	0.5221	0.527	0.152	4.0834e-166	SPG-A undiff	nfil3.5
vbp1	1.7098e-170	0.511077	0.627	0.211	4.4797e-166	SPG-A undiff	vbp1
NARS1	4.44e-170	0.600772	0.738	0.294	1.1633e-165	SPG-A undiff	NARS1
hint1	5.393e-170	0.712121	0.991	0.689	1.413e-165	SPG-A undiff	hint1
fam117ab	5.5242e-170	0.473202	0.534	0.156	1.4473e-165	SPG-A undiff	fam117ab
wtap	6.1442e-170	0.558886	0.75	0.288	1.6098e-165	SPG-A undiff	wtap
mrps25	6.2254e-170	0.616845	0.879	0.415	1.631e-165	SPG-A undiff	mrps25
safb	6.8534e-170	0.620468	0.817	0.365	1.7956e-165	SPG-A undiff	safb
ENSDARG00000054128.6	5.3493e-169	0.338435	0.308	0.05	1.4015e-164	SPG-A undiff	ENSDARG00000054128.6
btc	1.3343e-168	0.540656	0.587	0.192	3.4958e-164	SPG-A undiff	btc
scmh1	2.0681e-168	0.482406	0.606	0.198	5.4183e-164	SPG-A undiff	scmh1
mrpl32	1.1329e-167	0.548857	0.716	0.282	2.9683e-163	SPG-A undiff	mrpl32
chtf8	1.3463e-167	0.558634	0.717	0.271	3.5272e-163	SPG-A undiff	chtf8
zgc.66448	1.3874e-167	0.463196	0.516	0.149	3.6349e-163	SPG-A undiff	zgc.66448
mrps33	1.7543e-167	0.505137	0.689	0.254	4.5962e-163	SPG-A undiff	mrps33
seta	4.653e-167	0.755148	0.995	0.704	1.2191e-162	SPG-A undiff	seta
qdprb.1	5.5987e-167	0.416499	0.473	0.126	1.4669e-162	SPG-A undiff	qdprb.1
cbx6a	8.1254e-167	0.485557	0.553	0.171	2.1289e-162	SPG-A undiff	cbx6a
hnrnpa3	2.2114e-166	0.576886	0.867	0.367	5.7938e-162	SPG-A undiff	hnrnpa3
nsun2	3.1951e-166	0.410926	0.496	0.137	8.3711e-162	SPG-A undiff	nsun2
smg7	3.8934e-166	0.655278	0.816	0.374	1.0201e-161	SPG-A undiff	smg7
srsf1a	7.9858e-166	0.511854	0.667	0.241	2.0923e-161	SPG-A undiff	srsf1a
ywhaz	9.0612e-166	0.615836	0.782	0.334	2.374e-161	SPG-A undiff	ywhaz
dnajc9	1.074e-165	0.717486	0.919	0.438	2.814e-161	SPG-A undiff	dnajc9
lrrc8db	1.0776e-165	0.375634	0.347	0.066	2.8232e-161	SPG-A undiff	lrrc8db
ENSDARG00000117609.1	1.4775e-165	0.739224	0.693	0.273	3.871e-161	SPG-A undiff	ENSDARG00000117609.1
clns1a	1.7587e-165	0.568407	0.769	0.305	4.6078e-161	SPG-A undiff	clns1a
nono	2.0097e-165	0.577921	0.765	0.325	5.2655e-161	SPG-A undiff	nono
phax	2.5309e-165	0.659507	0.925	0.462	6.6309e-161	SPG-A undiff	phax
krtcap2	5.9609e-165	0.669874	0.949	0.513	1.5618e-160	SPG-A undiff	krtcap2
acaa1	7.5388e-165	0.534165	0.616	0.21	1.9752e-160	SPG-A undiff	acaa1
cdv3	7.9052e-165	0.614235	0.765	0.332	2.0712e-160	SPG-A undiff	cdv3
srp9	1.0962e-164	0.498398	0.713	0.265	2.8721e-160	SPG-A undiff	srp9
znf644a	1.593e-164	0.458902	0.467	0.124	4.1737e-160	SPG-A undiff	znf644a
mcl1a	1.8614e-164	0.596915	0.775	0.32	4.8768e-160	SPG-A undiff	mcl1a
ddx56	2.5611e-164	0.426221	0.484	0.133	6.71e-160	SPG-A undiff	ddx56
fkbp11	5.1869e-164	0.378257	0.4	0.09	1.359e-159	SPG-A undiff	fkbp11
eef1akmt1	5.3895e-164	0.421376	0.4	0.091	1.4121e-159	SPG-A undiff	eef1akmt1
si.dkey.33c12.4	5.5008e-164	0.652467	0.905	0.49	1.4412e-159	SPG-A undiff	si.dkey.33c12.4
cct4	5.8671e-164	0.659636	0.936	0.523	1.5372e-159	SPG-A undiff	cct4
bcs1l	2.3325e-163	0.383689	0.417	0.099	6.1112e-159	SPG-A undiff	bcs1l
eif5a2	3.4041e-163	0.684332	0.98	0.63	8.9188e-159	SPG-A undiff	eif5a2
myca	4.1365e-163	0.42331	0.442	0.11	1.0838e-158	SPG-A undiff	myca
pnpo	5.0643e-163	0.553556	0.677	0.256	1.3268e-158	SPG-A undiff	pnpo
dus3l	5.6194e-163	0.364562	0.349	0.068	1.4723e-158	SPG-A undiff	dus3l
gcat	1.1818e-162	0.382721	0.427	0.104	3.0964e-158	SPG-A undiff	gcat
dctd	2.0885e-162	0.373004	0.355	0.071	5.4719e-158	SPG-A undiff	dctd
EIF2AK3	3.2433e-162	0.442767	0.517	0.153	8.4975e-158	SPG-A undiff	EIF2AK3
bzw1a	4.2331e-162	0.66854	0.865	0.434	1.1091e-157	SPG-A undiff	bzw1a
grhpra	6.9167e-162	0.518556	0.726	0.282	1.8122e-157	SPG-A undiff	grhpra
pwp2h	7.5852e-162	0.394995	0.37	0.079	1.9873e-157	SPG-A undiff	pwp2h
orc1	1.3863e-161	0.277062	0.272	0.037	3.6322e-157	SPG-A undiff	orc1
trim47	2.404e-161	0.349749	0.374	0.079	6.2986e-157	SPG-A undiff	trim47
cnpy3	4.848e-161	0.582387	0.778	0.329	1.2702e-156	SPG-A undiff	cnpy3
xndc1	5.0511e-161	0.444321	0.499	0.142	1.3234e-156	SPG-A undiff	xndc1
hddc3	6.8059e-161	0.631082	0.893	0.454	1.7831e-156	SPG-A undiff	hddc3
btg3	6.8609e-161	0.454224	0.583	0.187	1.7976e-156	SPG-A undiff	btg3
LSM3	1.1635e-160	0.655443	0.96	0.537	3.0484e-156	SPG-A undiff	LSM3
suv39h1b	1.4302e-160	0.454314	0.569	0.18	3.7472e-156	SPG-A undiff	suv39h1b
aldh9a1a.1	2.4921e-160	0.412005	0.464	0.126	6.5292e-156	SPG-A undiff	aldh9a1a.1
pgls	2.7182e-160	0.41926	0.494	0.143	7.1216e-156	SPG-A undiff	pgls
zgc.65997	2.7677e-160	0.384943	0.416	0.101	7.2514e-156	SPG-A undiff	zgc.65997
akr1b1.2	3.5575e-160	0.673837	0.97	0.623	9.3207e-156	SPG-A undiff	akr1b1.2
polr2h	4.1145e-160	0.529352	0.786	0.333	1.078e-155	SPG-A undiff	polr2h
rpp21	6.5487e-160	0.469061	0.597	0.199	1.7158e-155	SPG-A undiff	rpp21
dut	6.8134e-160	0.771046	0.988	0.53	1.7851e-155	SPG-A undiff	dut
taf10	7.7093e-160	0.523576	0.653	0.244	2.0198e-155	SPG-A undiff	taf10
cyb5a	9.4131e-160	0.422142	0.459	0.124	2.4662e-155	SPG-A undiff	cyb5a
kri1	1.6984e-159	0.524753	0.661	0.243	4.4498e-155	SPG-A undiff	kri1
aimp1a	2.5964e-159	0.44936	0.628	0.215	6.8026e-155	SPG-A undiff	aimp1a
pold3	4.9933e-159	0.472302	0.533	0.162	1.3082e-154	SPG-A undiff	pold3
rap1aa	5.5001e-159	0.584732	0.741	0.313	1.441e-154	SPG-A undiff	rap1aa
rpp40	2.3114e-158	0.375407	0.404	0.095	6.0559e-154	SPG-A undiff	rpp40
srsf2a	2.3331e-158	0.586556	0.858	0.394	6.1126e-154	SPG-A undiff	srsf2a
uba52	3.1441e-158	0.561225	0.999	0.928	8.2375e-154	SPG-A undiff	uba52
edc3	3.6762e-158	0.534219	0.679	0.258	9.6315e-154	SPG-A undiff	edc3
sdad1	6.9944e-158	0.451799	0.526	0.16	1.8325e-153	SPG-A undiff	sdad1
ENSDARG00000095427.4	8.1146e-158	0.341229	0.317	0.057	2.126e-153	SPG-A undiff	ENSDARG00000095427.4
PRR12.1	1.0428e-157	0.458985	0.411	0.102	2.7322e-153	SPG-A undiff	PRR12.1
utp4	1.0558e-157	0.352874	0.352	0.072	2.7663e-153	SPG-A undiff	utp4
pdcd11	1.314e-157	0.471246	0.51	0.151	3.4426e-153	SPG-A undiff	pdcd11
anp32b	4.0697e-157	0.64334	0.951	0.473	1.0663e-152	SPG-A undiff	anp32b
u2af2a	4.1259e-157	0.536652	0.713	0.283	1.081e-152	SPG-A undiff	u2af2a
mrpl9	4.4434e-157	0.44768	0.533	0.166	1.1642e-152	SPG-A undiff	mrpl9
sypa	5.5326e-157	0.39483	0.396	0.093	1.4495e-152	SPG-A undiff	sypa
hnrnpa1a	7.4624e-157	0.432271	0.534	0.164	1.9552e-152	SPG-A undiff	hnrnpa1a
cyfip1	9.6751e-157	0.443698	0.529	0.162	2.5349e-152	SPG-A undiff	cyfip1
mre11a	1.0545e-156	0.524637	0.616	0.216	2.7627e-152	SPG-A undiff	mre11a
ciao2b	1.5179e-156	0.462454	0.615	0.214	3.977e-152	SPG-A undiff	ciao2b
med19a	1.6194e-156	0.58994	0.836	0.399	4.2428e-152	SPG-A undiff	med19a
noc3l	1.9674e-156	0.458812	0.566	0.183	5.1546e-152	SPG-A undiff	noc3l
znf865	3.4009e-156	0.604176	0.836	0.378	8.9105e-152	SPG-A undiff	znf865
eif4bb	5.1841e-156	0.436506	0.527	0.163	1.3582e-151	SPG-A undiff	eif4bb
tfam	2.0045e-155	0.547094	0.79	0.335	5.2518e-151	SPG-A undiff	tfam
zpr1	2.0567e-155	0.389386	0.452	0.12	5.3885e-151	SPG-A undiff	zpr1
mettl9	2.4908e-155	0.380848	0.41	0.101	6.5258e-151	SPG-A undiff	mettl9
bop1	2.9243e-155	0.393399	0.428	0.11	7.6617e-151	SPG-A undiff	bop1
ENSDARG00000078442.5	3.9183e-155	0.361652	0.357	0.077	1.0266e-150	SPG-A undiff	ENSDARG00000078442.5
banf1	6.1531e-155	0.672322	0.987	0.527	1.6121e-150	SPG-A undiff	banf1
cast	6.9807e-155	0.483683	0.586	0.192	1.8289e-150	SPG-A undiff	cast
eif3s10	7.0612e-155	0.645054	0.852	0.429	1.85e-150	SPG-A undiff	eif3s10
pias4a	1.115e-154	0.532212	0.65	0.241	2.9212e-150	SPG-A undiff	pias4a
smarce1	1.4088e-154	0.582156	0.855	0.413	3.6912e-150	SPG-A undiff	smarce1
nudt5	9.1856e-154	0.334172	0.352	0.075	2.4066e-149	SPG-A undiff	nudt5
taf15	9.3298e-154	0.653922	0.934	0.538	2.4444e-149	SPG-A undiff	taf15
zgc.56095	1.5678e-153	0.485884	0.695	0.275	4.1077e-149	SPG-A undiff	zgc.56095
actr6	4.0624e-153	0.387728	0.441	0.118	1.0644e-148	SPG-A undiff	actr6
ccdc25	4.6118e-153	0.627422	0.826	0.389	1.2083e-148	SPG-A undiff	ccdc25
twnk	1.0052e-152	0.386482	0.364	0.079	2.6336e-148	SPG-A undiff	twnk
hnrnpr	1.6422e-152	0.43027	0.506	0.15	4.3025e-148	SPG-A undiff	hnrnpr
exosc7	1.6485e-152	0.405355	0.537	0.168	4.3192e-148	SPG-A undiff	exosc7
rrp36	2.0219e-152	0.524885	0.777	0.34	5.2974e-148	SPG-A undiff	rrp36
rrp15	2.4388e-152	0.406842	0.446	0.121	6.3898e-148	SPG-A undiff	rrp15
BPTF	3.1228e-152	0.461066	0.58	0.195	8.1816e-148	SPG-A undiff	BPTF
eif3k	3.1429e-152	0.609498	0.906	0.471	8.2344e-148	SPG-A undiff	eif3k
gdi1	3.9291e-152	0.364808	0.385	0.09	1.0294e-147	SPG-A undiff	gdi1
hmga1a	4.6253e-152	0.585819	0.941	0.502	1.2118e-147	SPG-A undiff	hmga1a
mrps27	1.9547e-151	0.387295	0.477	0.137	5.1214e-147	SPG-A undiff	mrps27
eif4g1a	2.013e-151	0.676542	0.826	0.408	5.274e-147	SPG-A undiff	eif4g1a
qtrt2	3.1456e-151	0.379305	0.368	0.084	8.2414e-147	SPG-A undiff	qtrt2
gpn1	3.3918e-151	0.524731	0.698	0.283	8.8864e-147	SPG-A undiff	gpn1
ube2g2	3.531e-151	0.531863	0.792	0.352	9.2512e-147	SPG-A undiff	ube2g2
selenoh	7.9613e-151	0.637535	0.958	0.508	2.0859e-146	SPG-A undiff	selenoh
phb	1.7987e-150	0.553335	0.724	0.303	4.7125e-146	SPG-A undiff	phb
hnrnpl	2.4903e-150	0.511219	0.689	0.275	6.5246e-146	SPG-A undiff	hnrnpl
wasla	3.1858e-150	0.479237	0.548	0.181	8.3469e-146	SPG-A undiff	wasla
pm20d1.2	4.2359e-150	0.429814	0.514	0.16	1.1098e-145	SPG-A undiff	pm20d1.2
gclc	4.4005e-150	0.402876	0.466	0.134	1.1529e-145	SPG-A undiff	gclc
nucks1b	5.9056e-150	0.517181	0.712	0.27	1.5473e-145	SPG-A undiff	nucks1b
CORO1C	1.5721e-149	0.361276	0.356	0.079	4.119e-145	SPG-A undiff	CORO1C
orc3	1.6654e-149	0.442041	0.557	0.18	4.3633e-145	SPG-A undiff	orc3
cbr1l	3.8793e-149	0.448118	0.59	0.207	1.0164e-144	SPG-A undiff	cbr1l
cox5aa	9.2016e-149	0.630812	0.982	0.622	2.4108e-144	SPG-A undiff	cox5aa
cry1a	1.1606e-148	0.345736	0.374	0.088	3.0409e-144	SPG-A undiff	cry1a
sms	1.1923e-148	0.560967	0.858	0.399	3.1239e-144	SPG-A undiff	sms
hmbsa	1.7336e-148	0.409812	0.446	0.124	4.542e-144	SPG-A undiff	hmbsa
si.dkey.177p2.6	1.7381e-148	0.589116	0.727	0.305	4.5538e-144	SPG-A undiff	si.dkey.177p2.6
sec62	2.328e-148	0.503876	0.687	0.267	6.0993e-144	SPG-A undiff	sec62
cct3	2.8502e-148	0.612079	0.966	0.614	7.4675e-144	SPG-A undiff	cct3
nup58	3.9478e-148	0.475715	0.602	0.212	1.0343e-143	SPG-A undiff	nup58
slc25a24	4.2211e-148	0.374097	0.398	0.099	1.1059e-143	SPG-A undiff	slc25a24
mtap	5.8204e-148	0.565077	0.858	0.426	1.525e-143	SPG-A undiff	mtap
ENSDARG00000001976.9	7.118e-148	0.421413	0.53	0.167	1.8649e-143	SPG-A undiff	ENSDARG00000001976.9
utp25	7.1653e-148	0.366666	0.364	0.083	1.8773e-143	SPG-A undiff	utp25
cth	7.8982e-148	0.344455	0.361	0.082	2.0693e-143	SPG-A undiff	cth
rars1	8.3806e-148	0.402399	0.503	0.153	2.1957e-143	SPG-A undiff	rars1
ngdn	1.1589e-147	0.435297	0.609	0.215	3.0363e-143	SPG-A undiff	ngdn
pip4k2ca	1.1993e-147	0.481244	0.673	0.263	3.1423e-143	SPG-A undiff	pip4k2ca
rplp0	1.5447e-147	0.600123	0.999	0.938	4.0472e-143	SPG-A undiff	rplp0
polr2i	2.0501e-147	0.58005	0.928	0.54	5.3712e-143	SPG-A undiff	polr2i
trappc6bl	2.0846e-147	0.376921	0.477	0.142	5.4616e-143	SPG-A undiff	trappc6bl
gng10	2.4025e-147	0.530498	0.913	0.476	6.2944e-143	SPG-A undiff	gng10
nr3c1	3.0926e-147	0.411346	0.516	0.163	8.1025e-143	SPG-A undiff	nr3c1
snrpe	3.1938e-147	0.638279	0.985	0.686	8.3678e-143	SPG-A undiff	snrpe
srsf10b	4.0188e-147	0.515899	0.693	0.272	1.0529e-142	SPG-A undiff	srsf10b
reep5	4.6474e-147	0.438763	0.596	0.209	1.2176e-142	SPG-A undiff	reep5
erh	4.6524e-147	0.649577	0.992	0.682	1.2189e-142	SPG-A undiff	erh
mrps17	5.0411e-147	0.297308	0.29	0.05	1.3208e-142	SPG-A undiff	mrps17
parp3	7.4099e-147	0.621181	0.88	0.46	1.9414e-142	SPG-A undiff	parp3
rab8b	9.0411e-147	0.440896	0.561	0.192	2.3688e-142	SPG-A undiff	rab8b
eef2k	9.9429e-147	0.386358	0.489	0.146	2.605e-142	SPG-A undiff	eef2k
triap1	2.2832e-146	0.348991	0.398	0.101	5.9819e-142	SPG-A undiff	triap1
uxt	2.8544e-146	0.419867	0.52	0.166	7.4785e-142	SPG-A undiff	uxt
anxa11b	4.1378e-146	0.278947	0.322	0.064	1.0841e-141	SPG-A undiff	anxa11b
ube2f	6.2161e-146	0.619933	0.841	0.426	1.6286e-141	SPG-A undiff	ube2f
krcp	6.2971e-146	0.433097	0.557	0.18	1.6498e-141	SPG-A undiff	krcp
actl6a	9.237e-146	0.579598	0.872	0.429	2.4201e-141	SPG-A undiff	actl6a
TADA1	9.949e-146	0.385182	0.485	0.146	2.6066e-141	SPG-A undiff	TADA1
stau2	2.6197e-145	0.454789	0.55	0.187	6.8635e-141	SPG-A undiff	stau2
ppme1	3.1347e-145	0.509569	0.809	0.371	8.213e-141	SPG-A undiff	ppme1
exosc8	4.8745e-145	0.438431	0.585	0.205	1.2771e-140	SPG-A undiff	exosc8
mrps16	7.3425e-145	0.409384	0.537	0.174	1.9237e-140	SPG-A undiff	mrps16
rps6kb1b	1.2164e-144	0.397976	0.475	0.139	3.187e-140	SPG-A undiff	rps6kb1b
eif4a3	1.2715e-144	0.627224	0.955	0.553	3.3313e-140	SPG-A undiff	eif4a3
actr2a	1.4114e-144	0.412488	0.484	0.148	3.698e-140	SPG-A undiff	actr2a
nsun5	2.3302e-144	0.363705	0.441	0.122	6.1052e-140	SPG-A undiff	nsun5
rida	2.7417e-144	0.408331	0.459	0.135	7.1832e-140	SPG-A undiff	rida
her9	2.8627e-144	0.712856	0.537	0.184	7.5004e-140	SPG-A undiff	her9
UTP14C	3.0114e-144	0.549112	0.716	0.298	7.89e-140	SPG-A undiff	UTP14C
gjc4b	4.3349e-144	0.476256	0.712	0.279	1.1357e-139	SPG-A undiff	gjc4b
cmc1	5.0942e-144	0.388951	0.459	0.133	1.3347e-139	SPG-A undiff	cmc1
sf3a3	6.4185e-144	0.564094	0.818	0.388	1.6816e-139	SPG-A undiff	sf3a3
calr3a	1.1283e-143	0.483429	0.575	0.2	2.9562e-139	SPG-A undiff	calr3a
ddx23	1.1297e-143	0.623193	0.859	0.426	2.9599e-139	SPG-A undiff	ddx23
tcf7l2	3.5496e-143	0.458591	0.549	0.184	9.3001e-139	SPG-A undiff	tcf7l2
dnaja3a	4.9683e-143	0.3579	0.42	0.113	1.3017e-138	SPG-A undiff	dnaja3a
ccnt2b	5.0638e-143	0.490133	0.641	0.244	1.3267e-138	SPG-A undiff	ccnt2b
gins2	6.9289e-143	0.642857	0.853	0.448	1.8154e-138	SPG-A undiff	gins2
vdac3	1.219e-142	0.58157	0.904	0.501	3.1938e-138	SPG-A undiff	vdac3
ENSDARG00000101029.3	1.2861e-142	0.529626	0.615	0.228	3.3695e-138	SPG-A undiff	ENSDARG00000101029.3
pold2	3.6941e-142	0.446157	0.497	0.156	9.6785e-138	SPG-A undiff	pold2
ccdc71	4.2095e-142	0.401322	0.518	0.167	1.1029e-137	SPG-A undiff	ccdc71
eif3ba	6.0749e-142	0.612968	0.939	0.531	1.5916e-137	SPG-A undiff	eif3ba
C20H12orf57	6.8515e-142	0.481498	0.612	0.228	1.7951e-137	SPG-A undiff	C20H12orf57
nat10	7.0617e-142	0.315398	0.317	0.064	1.8502e-137	SPG-A undiff	nat10
mt.nd2	9.5423e-142	0.66263	0.985	0.751	2.5001e-137	SPG-A undiff	mt.nd2
acbd7	9.943e-142	0.337843	0.366	0.088	2.6051e-137	SPG-A undiff	acbd7
rpf2	1.216e-141	0.36898	0.424	0.115	3.1859e-137	SPG-A undiff	rpf2
lyrm9	1.3953e-141	0.460733	0.558	0.193	3.6557e-137	SPG-A undiff	lyrm9
vrk3	1.7175e-141	0.386691	0.498	0.156	4.4998e-137	SPG-A undiff	vrk3
p4hb	2.0395e-141	0.364437	0.371	0.09	5.3435e-137	SPG-A undiff	p4hb
mzt2b	2.5914e-141	0.383322	0.523	0.172	6.7895e-137	SPG-A undiff	mzt2b
pfn2b	2.8062e-141	0.511512	0.836	0.395	7.3523e-137	SPG-A undiff	pfn2b
eif3ha	4.2897e-141	0.557204	0.865	0.449	1.1239e-136	SPG-A undiff	eif3ha
pdia7	1.0109e-140	0.536972	0.827	0.384	2.6485e-136	SPG-A undiff	pdia7
rpl26	2.161e-140	0.629327	0.878	0.434	5.6619e-136	SPG-A undiff	rpl26
ssr3	2.266e-140	0.426825	0.626	0.238	5.9368e-136	SPG-A undiff	ssr3
ube2na	5.5486e-140	0.538362	0.785	0.366	1.4537e-135	SPG-A undiff	ube2na
exosc9	5.7662e-140	0.37516	0.419	0.113	1.5108e-135	SPG-A undiff	exosc9
ndc1	8.6153e-140	0.52475	0.821	0.376	2.2572e-135	SPG-A undiff	ndc1
aldob	9.0498e-140	0.266595	0.272	0.046	2.371e-135	SPG-A undiff	aldob
eif2s1b	1.0838e-139	0.60551	0.929	0.538	2.8396e-135	SPG-A undiff	eif2s1b
acvr1ba	1.3803e-139	0.334205	0.362	0.086	3.6165e-135	SPG-A undiff	acvr1ba
snrnp200	1.3997e-139	0.500157	0.687	0.278	3.6673e-135	SPG-A undiff	snrnp200
aldh1l1	1.5939e-139	0.321524	0.324	0.069	4.176e-135	SPG-A undiff	aldh1l1
ATP10A	1.6258e-139	0.402791	0.46	0.135	4.2596e-135	SPG-A undiff	ATP10A
timm13	1.9002e-139	0.419926	0.614	0.228	4.9786e-135	SPG-A undiff	timm13
prkab1a	1.9805e-139	0.369401	0.359	0.086	5.1888e-135	SPG-A undiff	prkab1a
rfc3	2.025e-139	0.492551	0.709	0.279	5.3054e-135	SPG-A undiff	rfc3
oxsr1a	2.7686e-139	0.533441	0.726	0.313	7.2538e-135	SPG-A undiff	oxsr1a
psma1	3.2894e-139	0.565719	0.913	0.474	8.6183e-135	SPG-A undiff	psma1
fkbp6	5.413e-139	0.332527	0.367	0.089	1.4182e-134	SPG-A undiff	fkbp6
wls	6.7268e-139	0.312824	0.357	0.084	1.7624e-134	SPG-A undiff	wls
DDX6	1.0308e-138	0.499242	0.61	0.233	2.7007e-134	SPG-A undiff	DDX6
gsto1	1.1104e-138	0.322654	0.358	0.084	2.9093e-134	SPG-A undiff	gsto1
anp32e	1.8015e-138	0.469162	0.757	0.333	4.7199e-134	SPG-A undiff	anp32e
unga	2.1971e-138	0.601773	0.902	0.436	5.7564e-134	SPG-A undiff	unga
ranbp1	2.4951e-138	0.522303	0.928	0.54	6.5372e-134	SPG-A undiff	ranbp1
ptpn1	3.3686e-138	0.356236	0.359	0.086	8.8258e-134	SPG-A undiff	ptpn1
ctcf	6.3467e-138	0.488266	0.738	0.305	1.6628e-133	SPG-A undiff	ctcf
snrnp40	8.7935e-138	0.489773	0.799	0.357	2.3039e-133	SPG-A undiff	snrnp40
mrps34	9.0817e-138	0.342596	0.392	0.102	2.3794e-133	SPG-A undiff	mrps34
SMARCD2	9.2323e-138	0.397506	0.543	0.183	2.4189e-133	SPG-A undiff	SMARCD2
adhfe1	9.3421e-138	0.398685	0.517	0.168	2.4476e-133	SPG-A undiff	adhfe1
hspa4b	1.1199e-137	0.48782	0.676	0.272	2.934e-133	SPG-A undiff	hspa4b
htatsf1	2.0591e-137	0.587693	0.876	0.438	5.3948e-133	SPG-A undiff	htatsf1
sephs1	2.0733e-137	0.417175	0.548	0.188	5.432e-133	SPG-A undiff	sephs1
arpc5lb	2.6679e-137	0.45158	0.518	0.172	6.9898e-133	SPG-A undiff	arpc5lb
pdcd5	2.7614e-137	0.440831	0.629	0.244	7.2348e-133	SPG-A undiff	pdcd5
cdkn1a	3.2176e-137	0.344162	0.344	0.079	8.43e-133	SPG-A undiff	cdkn1a
mrpl24	3.9854e-137	0.326852	0.41	0.109	1.0442e-132	SPG-A undiff	mrpl24
ENSDARG00000099586.2	4.1962e-137	0.561046	0.824	0.398	1.0994e-132	SPG-A undiff	ENSDARG00000099586.2
adh8b	5.8418e-137	0.326866	0.314	0.067	1.5306e-132	SPG-A undiff	adh8b
chchd4a	6.2186e-137	0.372277	0.447	0.131	1.6293e-132	SPG-A undiff	chchd4a
ciarta	6.8013e-137	0.449079	0.529	0.178	1.7819e-132	SPG-A undiff	ciarta
snrpd2	1.5492e-136	0.603381	0.987	0.702	4.0589e-132	SPG-A undiff	snrpd2
zgc.110540	1.8587e-136	0.496882	0.659	0.248	4.8699e-132	SPG-A undiff	zgc.110540
snap23.1	2.9724e-136	0.462928	0.644	0.256	7.7876e-132	SPG-A undiff	snap23.1
rnf41	3.2817e-136	0.441446	0.564	0.199	8.598e-132	SPG-A undiff	rnf41
supt6h	3.5797e-136	0.50492	0.644	0.256	9.3788e-132	SPG-A undiff	supt6h
GIGYF1	4.4697e-136	0.463958	0.598	0.223	1.1711e-131	SPG-A undiff	GIGYF1
ENSDARG00000056387.8	4.8125e-136	0.534329	0.801	0.368	1.2609e-131	SPG-A undiff	ENSDARG00000056387.8
mrps35	5.8763e-136	0.337997	0.398	0.107	1.5396e-131	SPG-A undiff	mrps35
alyref	6.6604e-136	0.58374	0.988	0.707	1.745e-131	SPG-A undiff	alyref
si.dkeyp.55f12.3	1.0747e-135	0.53206	0.793	0.381	2.8158e-131	SPG-A undiff	si.dkeyp.55f12.3
elof1	1.3631e-135	0.494132	0.786	0.362	3.5712e-131	SPG-A undiff	elof1
nelfb	4.9038e-135	0.428958	0.634	0.248	1.2848e-130	SPG-A undiff	nelfb
sco2	6.9011e-135	0.337503	0.465	0.14	1.8081e-130	SPG-A undiff	sco2
sdhdb	6.9876e-135	0.435341	0.763	0.349	1.8308e-130	SPG-A undiff	sdhdb
siva1	7.6357e-135	0.475666	0.692	0.283	2.0005e-130	SPG-A undiff	siva1
tomm5	9.0848e-135	0.442745	0.55	0.195	2.3802e-130	SPG-A undiff	tomm5
sf3a2	1.4383e-134	0.560554	0.935	0.556	3.7685e-130	SPG-A undiff	sf3a2
ENSDARG00000105412.2	3.3556e-134	0.531542	0.899	0.455	8.7916e-130	SPG-A undiff	ENSDARG00000105412.2
snrnp70	5.4384e-134	0.480521	0.728	0.311	1.4249e-129	SPG-A undiff	snrnp70
rpe	8.1672e-134	0.468798	0.838	0.406	2.1398e-129	SPG-A undiff	rpe
snrpc	8.6257e-134	0.53385	0.838	0.402	2.2599e-129	SPG-A undiff	snrpc
tram1	8.9876e-134	0.442047	0.578	0.214	2.3548e-129	SPG-A undiff	tram1
top1a	1.1042e-133	0.65676	0.843	0.461	2.893e-129	SPG-A undiff	top1a
tdrd9	1.2533e-133	0.527292	0.755	0.338	3.2837e-129	SPG-A undiff	tdrd9
camlg	1.4777e-133	0.307996	0.37	0.093	3.8716e-129	SPG-A undiff	camlg
setd3	1.6615e-133	0.43467	0.541	0.188	4.3531e-129	SPG-A undiff	setd3
tars1	1.69e-133	0.46513	0.639	0.247	4.4278e-129	SPG-A undiff	tars1
EEF2	1.7022e-133	0.451839	0.544	0.191	4.4598e-129	SPG-A undiff	EEF2
ENSDARG00000099281.2	2.5611e-133	0.314048	0.319	0.069	6.7102e-129	SPG-A undiff	ENSDARG00000099281.2
sars1	3.0458e-133	0.43376	0.535	0.185	7.98e-129	SPG-A undiff	sars1
gnl3l	3.8735e-133	0.397715	0.512	0.173	1.0149e-128	SPG-A undiff	gnl3l
srsf11	4.1658e-133	0.489346	0.851	0.407	1.0914e-128	SPG-A undiff	srsf11
ENSDARG00000016548.11	4.4345e-133	0.551846	0.821	0.385	1.1619e-128	SPG-A undiff	ENSDARG00000016548.11
appb	6.0901e-133	0.257056	0.255	0.042	1.5956e-128	SPG-A undiff	appb
uqcc6	6.5667e-133	0.441946	0.692	0.288	1.7205e-128	SPG-A undiff	uqcc6
pinx1	8.4419e-133	0.330508	0.485	0.153	2.2118e-128	SPG-A undiff	pinx1
ube2l3a	1.0141e-132	0.556711	0.824	0.406	2.657e-128	SPG-A undiff	ube2l3a
aif1l	1.3751e-132	0.396796	0.549	0.188	3.6029e-128	SPG-A undiff	aif1l
ENSDARG00000080337.3	1.6994e-132	0.486827	0.995	0.995	4.4523e-128	SPG-A undiff	ENSDARG00000080337.3
tspan4b	1.9814e-132	0.257919	0.272	0.049	5.1912e-128	SPG-A undiff	tspan4b
rnmt	2.4019e-132	0.337166	0.44	0.13	6.2929e-128	SPG-A undiff	rnmt
ENSDARG00000069066.5	2.6223e-132	0.404482	0.479	0.157	6.8704e-128	SPG-A undiff	ENSDARG00000069066.5
mt.atp6	3.0054e-132	0.5643	0.991	0.924	7.8741e-128	SPG-A undiff	mt.atp6
dynll2a	3.1061e-132	0.465733	0.747	0.329	8.1379e-128	SPG-A undiff	dynll2a
rnaseh2a	3.3961e-132	0.506502	0.728	0.3	8.8979e-128	SPG-A undiff	rnaseh2a
ndufa5	3.6729e-132	0.547394	0.934	0.546	9.623e-128	SPG-A undiff	ndufa5
abce1	4.761e-132	0.50723	0.724	0.307	1.2474e-127	SPG-A undiff	abce1
ncbp2	7.0388e-132	0.554121	0.925	0.542	1.8442e-127	SPG-A undiff	ncbp2
aco2	8.5796e-132	0.440111	0.616	0.24	2.2479e-127	SPG-A undiff	aco2
selenot2	1.1162e-131	0.428631	0.585	0.223	2.9244e-127	SPG-A undiff	selenot2
txnipa	1.1265e-131	0.342959	0.364	0.089	2.9515e-127	SPG-A undiff	txnipa
calm3a	1.4925e-131	0.503371	0.722	0.324	3.9104e-127	SPG-A undiff	calm3a
spcs1	2.4442e-131	0.561575	0.949	0.555	6.4039e-127	SPG-A undiff	spcs1
fam210aa	4.5422e-131	0.340502	0.35	0.084	1.1901e-126	SPG-A undiff	fam210aa
mt.co3	5.3919e-131	0.424653	0.993	0.979	1.4127e-126	SPG-A undiff	mt.co3
rpa3	7.9468e-131	0.67998	0.96	0.614	2.0821e-126	SPG-A undiff	rpa3
prpf8	9.2831e-131	0.521401	0.818	0.415	2.4322e-126	SPG-A undiff	prpf8
cox10	9.7559e-131	0.36461	0.525	0.176	2.5561e-126	SPG-A undiff	cox10
zgc.66474	1.1461e-130	0.388238	0.463	0.145	3.0029e-126	SPG-A undiff	zgc.66474
rbm4.1	1.9981e-130	0.373942	0.47	0.147	5.2351e-126	SPG-A undiff	rbm4.1
gspt1l	2.013e-130	0.5031	0.729	0.323	5.2739e-126	SPG-A undiff	gspt1l
ebpl	2.4324e-130	0.306089	0.325	0.073	6.3729e-126	SPG-A undiff	ebpl
pcxa	2.5147e-130	0.327417	0.331	0.077	6.5884e-126	SPG-A undiff	pcxa
selenow2a	2.7962e-130	0.353358	0.391	0.106	7.3261e-126	SPG-A undiff	selenow2a
tuba1c	3.2707e-130	0.625593	0.773	0.372	8.5693e-126	SPG-A undiff	tuba1c
dicer1	6.3223e-130	0.533487	0.769	0.36	1.6564e-125	SPG-A undiff	dicer1
tmem14a	7.1039e-130	0.41028	0.603	0.227	1.8612e-125	SPG-A undiff	tmem14a
MDN1	8.1423e-130	0.333572	0.331	0.076	2.1333e-125	SPG-A undiff	MDN1
tcf25	8.6174e-130	0.394796	0.51	0.172	2.2578e-125	SPG-A undiff	tcf25
tp53rk	9.2942e-130	0.350836	0.44	0.133	2.4351e-125	SPG-A undiff	tp53rk
fhit	1.3037e-129	0.404095	0.545	0.196	3.4158e-125	SPG-A undiff	fhit
gins4	2.0527e-129	0.403217	0.52	0.175	5.3781e-125	SPG-A undiff	gins4
extl2	2.9647e-129	0.30894	0.381	0.101	7.7675e-125	SPG-A undiff	extl2
prpf31	3.1584e-129	0.471441	0.664	0.28	8.2749e-125	SPG-A undiff	prpf31
aatf	4.0512e-129	0.269378	0.284	0.056	1.0614e-124	SPG-A undiff	aatf
inppl1a	5.5322e-129	0.342311	0.377	0.1	1.4494e-124	SPG-A undiff	inppl1a
pycr1b	5.639e-129	0.267	0.275	0.052	1.4774e-124	SPG-A undiff	pycr1b
C25H12orf29	8.427e-129	0.365297	0.434	0.13	2.2079e-124	SPG-A undiff	C25H12orf29
rbm28	1.0723e-128	0.516299	0.741	0.33	2.8093e-124	SPG-A undiff	rbm28
paxip1	1.2972e-128	0.39465	0.625	0.233	3.3987e-124	SPG-A undiff	paxip1
ENSDARG00000090895.5	1.4724e-128	0.355514	0.411	0.118	3.8576e-124	SPG-A undiff	ENSDARG00000090895.5
ptprfb	1.5337e-128	0.440228	0.629	0.251	4.0182e-124	SPG-A undiff	ptprfb
srsf3b	2.0422e-128	0.592148	0.965	0.611	5.3506e-124	SPG-A undiff	srsf3b
tuba8l4	3.1853e-128	0.682644	0.977	0.622	8.3454e-124	SPG-A undiff	tuba8l4
setd6	3.5018e-128	0.289281	0.302	0.065	9.1747e-124	SPG-A undiff	setd6
zbtb8os	3.5368e-128	0.326133	0.492	0.162	9.2663e-124	SPG-A undiff	zbtb8os
POLR1A	3.7766e-128	0.415813	0.449	0.14	9.8948e-124	SPG-A undiff	POLR1A
lin7c	3.9503e-128	0.410156	0.493	0.164	1.035e-123	SPG-A undiff	lin7c
hnrnph1l	4.1968e-128	0.432875	0.553	0.199	1.0995e-123	SPG-A undiff	hnrnph1l
slc25a44b	5.2852e-128	0.322065	0.328	0.077	1.3847e-123	SPG-A undiff	slc25a44b
xrn2	5.7225e-128	0.476073	0.723	0.317	1.4993e-123	SPG-A undiff	xrn2
ppie	8.876e-128	0.34933	0.443	0.135	2.3255e-123	SPG-A undiff	ppie
flot2a	9.4215e-128	0.299024	0.303	0.065	2.4684e-123	SPG-A undiff	flot2a
ndufab1a	2.0579e-127	0.552398	0.87	0.479	5.3917e-123	SPG-A undiff	ndufab1a
mt.co2	2.4437e-127	0.430675	0.994	0.984	6.4024e-123	SPG-A undiff	mt.co2
pcid2	3.3807e-127	0.395671	0.544	0.193	8.8574e-123	SPG-A undiff	pcid2
exosc5	3.8491e-127	0.252441	0.443	0.134	1.0085e-122	SPG-A undiff	exosc5
eif4h	5.5433e-127	0.478329	0.751	0.333	1.4524e-122	SPG-A undiff	eif4h
sec11a	6.3156e-127	0.526769	0.867	0.454	1.6547e-122	SPG-A undiff	sec11a
stip1	6.7345e-127	0.526596	0.868	0.466	1.7644e-122	SPG-A undiff	stip1
septin15	6.8977e-127	0.372269	0.378	0.103	1.8072e-122	SPG-A undiff	septin15
mt.nd1	6.983e-127	0.645655	0.985	0.771	1.8295e-122	SPG-A undiff	mt.nd1
txn2	8.803e-127	0.409241	0.586	0.221	2.3064e-122	SPG-A undiff	txn2
fam53c	8.8664e-127	0.288459	0.3	0.064	2.323e-122	SPG-A undiff	fam53c
gatd3	9.8813e-127	0.54804	0.848	0.423	2.5889e-122	SPG-A undiff	gatd3
smn1	1.3665e-126	0.423487	0.674	0.283	3.5802e-122	SPG-A undiff	smn1
ENSDARG00000063553.5	1.7487e-126	0.413728	0.574	0.213	4.5817e-122	SPG-A undiff	ENSDARG00000063553.5
zgc.113149	2.0675e-126	0.275494	0.333	0.078	5.4168e-122	SPG-A undiff	zgc.113149
exosc3	2.5178e-126	0.328884	0.42	0.123	6.5967e-122	SPG-A undiff	exosc3
hcfc1b	2.5245e-126	0.551357	0.85	0.42	6.6143e-122	SPG-A undiff	hcfc1b
calr3b	3.0901e-126	0.464982	0.816	0.373	8.0961e-122	SPG-A undiff	calr3b
trmt112	3.2257e-126	0.559965	0.902	0.497	8.4514e-122	SPG-A undiff	trmt112
pigbos1	3.4685e-126	0.340207	0.425	0.127	9.0875e-122	SPG-A undiff	pigbos1
pcbp2	3.5581e-126	0.450701	0.709	0.31	9.3221e-122	SPG-A undiff	pcbp2
lrrc59	3.8935e-126	0.491879	0.682	0.293	1.0201e-121	SPG-A undiff	lrrc59
zgc.55733	3.9575e-126	0.37015	0.461	0.146	1.0369e-121	SPG-A undiff	zgc.55733
yy1a	5.4221e-126	0.444613	0.658	0.273	1.4206e-121	SPG-A undiff	yy1a
nle1	7.0523e-126	0.300248	0.268	0.052	1.8477e-121	SPG-A undiff	nle1
zcrb1	8.1996e-126	0.403071	0.551	0.196	2.1483e-121	SPG-A undiff	zcrb1
ENSDARG00000103507.2	1.3393e-125	0.375547	0.498	0.168	3.5091e-121	SPG-A undiff	ENSDARG00000103507.2
notch3	1.6514e-125	0.30635	0.285	0.058	4.3267e-121	SPG-A undiff	notch3
nol6	1.6941e-125	0.325237	0.333	0.081	4.4386e-121	SPG-A undiff	nol6
alg3	3.5252e-125	0.285854	0.321	0.074	9.236e-121	SPG-A undiff	alg3
ZNF827	3.702e-125	0.316969	0.366	0.096	9.6991e-121	SPG-A undiff	ZNF827
map2k2a	3.7571e-125	0.383985	0.526	0.18	9.8437e-121	SPG-A undiff	map2k2a
srsf5b	3.9255e-125	0.3771	0.586	0.221	1.0285e-120	SPG-A undiff	srsf5b
brk1	4.6452e-125	0.554668	0.953	0.583	1.217e-120	SPG-A undiff	brk1
gamt	6.7341e-125	0.257904	0.285	0.057	1.7643e-120	SPG-A undiff	gamt
slc25a10b	7.3043e-125	0.382669	0.454	0.146	1.9137e-120	SPG-A undiff	slc25a10b
snip1	7.9267e-125	0.406134	0.685	0.29	2.0768e-120	SPG-A undiff	snip1
cox14	1.4778e-124	0.468014	0.81	0.39	3.872e-120	SPG-A undiff	cox14
s100u	1.4923e-124	0.426516	0.572	0.208	3.9098e-120	SPG-A undiff	s100u
cdc73	2.8785e-124	0.398317	0.609	0.236	7.5416e-120	SPG-A undiff	cdc73
ppib	2.9064e-124	0.472563	0.729	0.328	7.6149e-120	SPG-A undiff	ppib
dtwd1	3.6808e-124	0.365793	0.41	0.121	9.6437e-120	SPG-A undiff	dtwd1
erf	4.0161e-124	0.335556	0.375	0.103	1.0522e-119	SPG-A undiff	erf
vma21	4.7993e-124	0.468289	0.704	0.312	1.2574e-119	SPG-A undiff	vma21
TRMT1	7.6614e-124	0.261333	0.301	0.065	2.0073e-119	SPG-A undiff	TRMT1
uqcrc1	1.2327e-123	0.514469	0.893	0.483	3.2297e-119	SPG-A undiff	uqcrc1
nudcd2	1.3092e-123	0.396996	0.628	0.253	3.4301e-119	SPG-A undiff	nudcd2
nup62l	1.6988e-123	0.365963	0.58	0.217	4.4509e-119	SPG-A undiff	nup62l
naa10	1.7616e-123	0.515582	0.937	0.585	4.6155e-119	SPG-A undiff	naa10
linc.epb41l4a	1.8062e-123	0.312019	0.334	0.082	4.7322e-119	SPG-A undiff	linc.epb41l4a
ENSDARG00000096428.4	2.5316e-123	0.321395	0.395	0.112	6.6327e-119	SPG-A undiff	ENSDARG00000096428.4
nol8	2.8026e-123	0.315812	0.325	0.077	7.3428e-119	SPG-A undiff	nol8
lyar	2.9379e-123	0.425778	0.607	0.235	7.6972e-119	SPG-A undiff	lyar
CHD7	3.331e-123	0.419566	0.572	0.216	8.7273e-119	SPG-A undiff	CHD7
rnf2	3.4502e-123	0.495233	0.809	0.42	9.0394e-119	SPG-A undiff	rnf2
atp5po	3.5174e-123	0.543363	0.962	0.627	9.2156e-119	SPG-A undiff	atp5po
atf4a	4.4864e-123	0.419329	0.671	0.276	1.1754e-118	SPG-A undiff	atf4a
aamp	4.8484e-123	0.321498	0.405	0.117	1.2703e-118	SPG-A undiff	aamp
tdrd5	5.3905e-123	0.385668	0.435	0.134	1.4123e-118	SPG-A undiff	tdrd5
cox15	7.1311e-123	0.28715	0.398	0.113	1.8683e-118	SPG-A undiff	cox15
rps17	7.5719e-123	0.541886	0.995	0.852	1.9838e-118	SPG-A undiff	rps17
lancl1	8.1697e-123	0.35986	0.4	0.116	2.1405e-118	SPG-A undiff	lancl1
pop4	9.4921e-123	0.322866	0.35	0.091	2.4869e-118	SPG-A undiff	pop4
ndufs3	1.2489e-122	0.458355	0.774	0.363	3.2721e-118	SPG-A undiff	ndufs3
cpsf6	1.2979e-122	0.470358	0.692	0.295	3.4006e-118	SPG-A undiff	cpsf6
si.dkeyp.113d7.1	1.7441e-122	0.313407	0.351	0.091	4.5696e-118	SPG-A undiff	si.dkeyp.113d7.1
ENSDARG00000061865.8	2.0149e-122	0.329483	0.367	0.099	5.2791e-118	SPG-A undiff	ENSDARG00000061865.8
eif4e2	2.032e-122	0.346085	0.362	0.096	5.3238e-118	SPG-A undiff	eif4e2
slc25a28	2.702e-122	0.317097	0.368	0.099	7.0791e-118	SPG-A undiff	slc25a28
coq8aa	3.3141e-122	0.32231	0.337	0.085	8.6829e-118	SPG-A undiff	coq8aa
eif3ea	4.5719e-122	0.538358	0.939	0.591	1.1978e-117	SPG-A undiff	eif3ea
FOXK2	5.0709e-122	0.478759	0.771	0.365	1.3286e-117	SPG-A undiff	FOXK2
bckdha	6.3974e-122	0.300388	0.358	0.095	1.6761e-117	SPG-A undiff	bckdha
pus7	7.9973e-122	0.336944	0.33	0.082	2.0953e-117	SPG-A undiff	pus7
smim8	9.8992e-122	0.394835	0.602	0.231	2.5936e-117	SPG-A undiff	smim8
G6PD	1.5451e-121	0.283096	0.348	0.089	4.0481e-117	SPG-A undiff	G6PD
cpt1aa	1.5676e-121	0.284312	0.325	0.079	4.1071e-117	SPG-A undiff	cpt1aa
gpx8	1.9376e-121	0.322706	0.486	0.164	5.0764e-117	SPG-A undiff	gpx8
ube2al	2.2836e-121	0.49029	0.711	0.332	5.983e-117	SPG-A undiff	ube2al
sae1	2.298e-121	0.431075	0.664	0.276	6.0208e-117	SPG-A undiff	sae1
tinf2	2.5161e-121	0.301915	0.302	0.066	6.5921e-117	SPG-A undiff	tinf2
mtdha	3.2008e-121	0.449126	0.599	0.234	8.3862e-117	SPG-A undiff	mtdha
ftsj3	5.2919e-121	0.292579	0.312	0.072	1.3865e-116	SPG-A undiff	ftsj3
ndufaf5	8.3493e-121	0.389069	0.482	0.165	2.1875e-116	SPG-A undiff	ndufaf5
gtf3c6	1.0435e-120	0.358448	0.447	0.144	2.7341e-116	SPG-A undiff	gtf3c6
cand1	1.1208e-120	0.492924	0.76	0.374	2.9365e-116	SPG-A undiff	cand1
eif2s3	1.5195e-120	0.508618	0.793	0.398	3.9812e-116	SPG-A undiff	eif2s3
nsd2	1.8961e-120	0.426166	0.704	0.298	4.9678e-116	SPG-A undiff	nsd2
pin4	4.1347e-120	0.408676	0.731	0.34	1.0833e-115	SPG-A undiff	pin4
mrpl40	4.3901e-120	0.33108	0.41	0.122	1.1502e-115	SPG-A undiff	mrpl40
zdhhc4	4.5083e-120	0.36633	0.495	0.168	1.1812e-115	SPG-A undiff	zdhhc4
baxa	5.5379e-120	0.365673	0.461	0.154	1.4509e-115	SPG-A undiff	baxa
ndufab1b	1.1633e-119	0.549557	0.953	0.577	3.0479e-115	SPG-A undiff	ndufab1b
cox17	1.4114e-119	0.410403	0.727	0.33	3.6979e-115	SPG-A undiff	cox17
prmt7	1.9387e-119	0.283375	0.309	0.073	5.0795e-115	SPG-A undiff	prmt7
dnttip2	2.0589e-119	0.293769	0.398	0.115	5.3943e-115	SPG-A undiff	dnttip2
ifi30	2.09e-119	0.449123	0.694	0.313	5.4757e-115	SPG-A undiff	ifi30
mycb	2.1074e-119	0.381036	0.578	0.221	5.5213e-115	SPG-A undiff	mycb
znf706	2.2967e-119	0.427522	0.717	0.326	6.0173e-115	SPG-A undiff	znf706
chmp6b	2.7062e-119	0.374444	0.581	0.225	7.0903e-115	SPG-A undiff	chmp6b
mrps14	2.7475e-119	0.522944	0.897	0.503	7.1983e-115	SPG-A undiff	mrps14
gnb2	2.7704e-119	0.355242	0.43	0.135	7.2584e-115	SPG-A undiff	gnb2
eif3s6ip	5.1902e-119	0.490095	0.805	0.413	1.3598e-114	SPG-A undiff	eif3s6ip
pals2a	7.351e-119	0.276528	0.275	0.058	1.926e-114	SPG-A undiff	pals2a
mrps18c	7.4825e-119	0.391193	0.708	0.308	1.9604e-114	SPG-A undiff	mrps18c
ENSDARG00000104726.2	8.3341e-119	0.354851	0.543	0.199	2.1835e-114	SPG-A undiff	ENSDARG00000104726.2
zgc.112185	8.791e-119	0.34983	0.38	0.108	2.3032e-114	SPG-A undiff	zgc.112185
ENSDARG00000074676.4	9.1612e-119	0.331405	0.349	0.092	2.4002e-114	SPG-A undiff	ENSDARG00000074676.4
gpx1b	9.2922e-119	0.33895	0.391	0.113	2.4346e-114	SPG-A undiff	gpx1b
zgc.114119	9.9938e-119	0.447105	0.711	0.319	2.6184e-114	SPG-A undiff	zgc.114119
ENSDARG00000110361.1	1.2242e-118	0.326419	0.398	0.116	3.2074e-114	SPG-A undiff	ENSDARG00000110361.1
exosc2	1.4325e-118	0.36592	0.584	0.224	3.7532e-114	SPG-A undiff	exosc2
gchfr	1.4515e-118	0.31408	0.39	0.112	3.8029e-114	SPG-A undiff	gchfr
pgm1	2.7868e-118	0.252533	0.274	0.057	7.3014e-114	SPG-A undiff	pgm1
homer3b	3.2079e-118	0.422135	0.602	0.237	8.4047e-114	SPG-A undiff	homer3b
egln1b	3.516e-118	0.321122	0.413	0.124	9.2118e-114	SPG-A undiff	egln1b
dcxr	3.8513e-118	0.374035	0.521	0.189	1.0091e-113	SPG-A undiff	dcxr
mdm4	5.457e-118	0.35997	0.455	0.148	1.4297e-113	SPG-A undiff	mdm4
mix23	1.1023e-117	0.324208	0.428	0.133	2.888e-113	SPG-A undiff	mix23
mt2	3.2475e-117	0.324492	0.332	0.086	8.5085e-113	SPG-A undiff	mt2
ddx55	3.5647e-117	0.266379	0.301	0.069	9.3395e-113	SPG-A undiff	ddx55
si.dkey.19e4.5	6.2391e-117	0.374121	0.47	0.16	1.6347e-112	SPG-A undiff	si.dkey.19e4.5
lasp1	7.4052e-117	0.544041	0.922	0.528	1.9402e-112	SPG-A undiff	lasp1
ENSDARG00000030012.11	7.6345e-117	0.315546	0.326	0.083	2.0002e-112	SPG-A undiff	ENSDARG00000030012.11
zgc.85858	7.8503e-117	0.356692	0.447	0.146	2.0568e-112	SPG-A undiff	zgc.85858
mthfd1b	9.1395e-117	0.350371	0.409	0.126	2.3946e-112	SPG-A undiff	mthfd1b
mrpl21	2.4665e-116	0.417085	0.691	0.297	6.4623e-112	SPG-A undiff	mrpl21
aldh3b1	2.8681e-116	0.291798	0.318	0.078	7.5143e-112	SPG-A undiff	aldh3b1
gskip	3.294e-116	0.404426	0.716	0.331	8.6302e-112	SPG-A undiff	gskip
timm21	4.3076e-116	0.253538	0.322	0.079	1.1286e-111	SPG-A undiff	timm21
kpna3	5.4195e-116	0.338552	0.464	0.155	1.4199e-111	SPG-A undiff	kpna3
ccdc59	6.328e-116	0.391725	0.515	0.187	1.6579e-111	SPG-A undiff	ccdc59
thap4	6.7619e-116	0.336206	0.488	0.17	1.7716e-111	SPG-A undiff	thap4
med18	7.2681e-116	0.318498	0.453	0.149	1.9042e-111	SPG-A undiff	med18
nufip1	8.2177e-116	0.262487	0.243	0.045	2.153e-111	SPG-A undiff	nufip1
tpm2	9.6266e-116	0.342028	0.398	0.119	2.5222e-111	SPG-A undiff	tpm2
ap2b1	9.9733e-116	0.337398	0.454	0.152	2.613e-111	SPG-A undiff	ap2b1
CREBBP	1.0003e-115	0.504157	0.772	0.381	2.6208e-111	SPG-A undiff	CREBBP
gnb1b	1.0094e-115	0.524221	0.809	0.423	2.6448e-111	SPG-A undiff	gnb1b
taf9	1.2479e-115	0.528116	0.907	0.501	3.2694e-111	SPG-A undiff	taf9
sgf29	1.4884e-115	0.315133	0.506	0.176	3.8996e-111	SPG-A undiff	sgf29
prpf19	2.0214e-115	0.442336	0.745	0.347	5.296e-111	SPG-A undiff	prpf19
clta	2.1479e-115	0.515313	0.954	0.582	5.6275e-111	SPG-A undiff	clta
MBTD1	2.1612e-115	0.325192	0.404	0.123	5.6624e-111	SPG-A undiff	MBTD1
zgc.110339	2.2858e-115	0.47849	0.871	0.446	5.9887e-111	SPG-A undiff	zgc.110339
prkcsh	4.6966e-115	0.377227	0.653	0.276	1.2305e-110	SPG-A undiff	prkcsh
ENSDARG00000097712.3	8.6745e-115	0.25731	0.298	0.069	2.2727e-110	SPG-A undiff	ENSDARG00000097712.3
oxa1l	9.208e-115	0.313906	0.345	0.093	2.4125e-110	SPG-A undiff	oxa1l
eif1axa	9.8434e-115	0.375671	0.548	0.208	2.579e-110	SPG-A undiff	eif1axa
cnn3b	1.0603e-114	0.383528	0.581	0.225	2.7779e-110	SPG-A undiff	cnn3b
ywhaqb	1.19e-114	0.481241	0.93	0.56	3.1178e-110	SPG-A undiff	ywhaqb
ndfip1	1.804e-114	0.444877	0.632	0.269	4.7266e-110	SPG-A undiff	ndfip1
mrpl27	2.2576e-114	0.376958	0.577	0.231	5.9148e-110	SPG-A undiff	mrpl27
mrps30	3.4169e-114	0.339573	0.477	0.166	8.9523e-110	SPG-A undiff	mrps30
nup35	3.662e-114	0.286233	0.342	0.091	9.5944e-110	SPG-A undiff	nup35
gcna	4.3274e-114	0.299125	0.386	0.114	1.1338e-109	SPG-A undiff	gcna
cstf2	6.5577e-114	0.442268	0.77	0.382	1.7181e-109	SPG-A undiff	cstf2
pdcd6	6.651e-114	0.331633	0.42	0.132	1.7426e-109	SPG-A undiff	pdcd6
ythdf1	6.7581e-114	0.31894	0.335	0.089	1.7706e-109	SPG-A undiff	ythdf1
hadhb	1.2522e-113	0.413407	0.664	0.29	3.2806e-109	SPG-A undiff	hadhb
ilk	1.5082e-113	0.311109	0.389	0.115	3.9516e-109	SPG-A undiff	ilk
mfge8a	1.7839e-113	0.360566	0.506	0.183	4.6738e-109	SPG-A undiff	mfge8a
rap1ab	1.8877e-113	0.318922	0.397	0.12	4.9458e-109	SPG-A undiff	rap1ab
skp2	1.9538e-113	0.326196	0.414	0.129	5.119e-109	SPG-A undiff	skp2
irf2bp1	2.3557e-113	0.330427	0.462	0.157	6.1718e-109	SPG-A undiff	irf2bp1
ACADSB	2.5814e-113	0.304097	0.388	0.116	6.7632e-109	SPG-A undiff	ACADSB
mettl18	3.3194e-113	0.259647	0.308	0.073	8.6968e-109	SPG-A undiff	mettl18
rca2.1	3.357e-113	0.355403	0.545	0.206	8.7954e-109	SPG-A undiff	rca2.1
ENSDARG00000071251.7	4.7631e-113	0.396583	0.422	0.135	1.2479e-108	SPG-A undiff	ENSDARG00000071251.7
polr2l	4.7657e-113	0.526214	0.983	0.664	1.2486e-108	SPG-A undiff	polr2l
ENSDARG00000071644.7	5.4175e-113	0.274648	0.34	0.09	1.4194e-108	SPG-A undiff	ENSDARG00000071644.7
mrpl45	5.4741e-113	0.354045	0.504	0.183	1.4342e-108	SPG-A undiff	mrpl45
cox5ab	5.714e-113	0.490266	0.932	0.505	1.4971e-108	SPG-A undiff	cox5ab
sp4	8.579e-113	0.390344	0.404	0.126	2.2477e-108	SPG-A undiff	sp4
gsk3ba	1.0473e-112	0.267514	0.314	0.076	2.7438e-108	SPG-A undiff	gsk3ba
glrx5	1.2093e-112	0.433503	0.709	0.332	3.1683e-108	SPG-A undiff	glrx5
ENSDARG00000067658.3	1.3541e-112	0.307277	0.41	0.126	3.5477e-108	SPG-A undiff	ENSDARG00000067658.3
gins1	1.815e-112	0.431583	0.707	0.321	4.7552e-108	SPG-A undiff	gins1
med20	2.4925e-112	0.440036	0.751	0.365	6.5303e-108	SPG-A undiff	med20
zgc.136439	2.6297e-112	0.311656	0.392	0.12	6.8899e-108	SPG-A undiff	zgc.136439
PHF3	3.1798e-112	0.44521	0.683	0.306	8.3311e-108	SPG-A undiff	PHF3
prpf4	4.2976e-112	0.415114	0.635	0.272	1.126e-107	SPG-A undiff	prpf4
lsm12a	4.5487e-112	0.392586	0.672	0.294	1.1918e-107	SPG-A undiff	lsm12a
mt.nd5	5.0601e-112	0.470462	0.842	0.452	1.3258e-107	SPG-A undiff	mt.nd5
pcgf1	6.4977e-112	0.344592	0.542	0.203	1.7024e-107	SPG-A undiff	pcgf1
ddx54	6.6291e-112	0.321387	0.389	0.117	1.7368e-107	SPG-A undiff	ddx54
lta4h	1.1661e-111	0.327708	0.367	0.106	3.0551e-107	SPG-A undiff	lta4h
bxdc2	1.1833e-111	0.401393	0.551	0.217	3.1003e-107	SPG-A undiff	bxdc2
zgc.114130	1.2125e-111	0.251491	0.427	0.135	3.1769e-107	SPG-A undiff	zgc.114130
gtf3aa	1.4643e-111	0.287695	0.345	0.095	3.8364e-107	SPG-A undiff	gtf3aa
tmx1	1.4885e-111	0.497262	0.808	0.415	3.8998e-107	SPG-A undiff	tmx1
supt3h	1.8765e-111	0.47874	0.831	0.444	4.9164e-107	SPG-A undiff	supt3h
gcsha	2.9502e-111	0.468925	0.837	0.455	7.7294e-107	SPG-A undiff	gcsha
ndufb10	3.0607e-111	0.494285	0.951	0.573	8.0191e-107	SPG-A undiff	ndufb10
ankrd67	3.0832e-111	0.265764	0.3	0.072	8.0781e-107	SPG-A undiff	ankrd67
orc5	3.2427e-111	0.278671	0.28	0.064	8.496e-107	SPG-A undiff	orc5
hars	4.3523e-111	0.324324	0.504	0.181	1.1403e-106	SPG-A undiff	hars
fntb	5.2804e-111	0.34443	0.53	0.201	1.3835e-106	SPG-A undiff	fntb
noc4l	5.5885e-111	0.255921	0.265	0.056	1.4642e-106	SPG-A undiff	noc4l
mhc1uba	1.1094e-110	0.352175	0.458	0.159	2.9065e-106	SPG-A undiff	mhc1uba
tatdn1	1.2323e-110	0.262293	0.26	0.055	3.2286e-106	SPG-A undiff	tatdn1
dnajc2	1.2641e-110	0.291892	0.378	0.112	3.312e-106	SPG-A undiff	dnajc2
atp5f1d	1.3157e-110	0.504495	0.966	0.542	3.4471e-106	SPG-A undiff	atp5f1d
plagx	1.6394e-110	0.253401	0.274	0.061	4.2952e-106	SPG-A undiff	plagx
sf3a1	1.6603e-110	0.392345	0.622	0.267	4.3501e-106	SPG-A undiff	sf3a1
ociad1	1.8127e-110	0.276861	0.297	0.071	4.7492e-106	SPG-A undiff	ociad1
plrg1	1.9784e-110	0.359661	0.572	0.226	5.1834e-106	SPG-A undiff	plrg1
mettl26	2.5819e-110	0.327161	0.463	0.162	6.7645e-106	SPG-A undiff	mettl26
kctd6b	2.8069e-110	0.356702	0.53	0.2	7.354e-106	SPG-A undiff	kctd6b
glud1a	3.4138e-110	0.385959	0.61	0.253	8.9441e-106	SPG-A undiff	glud1a
cybc1	4.1057e-110	0.260076	0.33	0.087	1.0757e-105	SPG-A undiff	cybc1
golt1bb	4.6678e-110	0.376506	0.638	0.265	1.223e-105	SPG-A undiff	golt1bb
hcfc1a	1.3652e-109	0.475914	0.79	0.382	3.5767e-105	SPG-A undiff	hcfc1a
psme3	1.7987e-109	0.401611	0.599	0.249	4.7125e-105	SPG-A undiff	psme3
mettl5	1.9256e-109	0.379059	0.724	0.328	5.0451e-105	SPG-A undiff	mettl5
magoh	2.6965e-109	0.495986	0.939	0.563	7.0649e-105	SPG-A undiff	magoh
DIS3L2	4.1358e-109	0.336579	0.564	0.224	1.0836e-104	SPG-A undiff	DIS3L2
slc7a3a	4.6051e-109	0.417193	0.781	0.355	1.2065e-104	SPG-A undiff	slc7a3a
spryd4	5.2922e-109	0.313139	0.444	0.149	1.3865e-104	SPG-A undiff	spryd4
ENSDARG00000053864.7	6.3889e-109	0.280354	0.297	0.072	1.6739e-104	SPG-A undiff	ENSDARG00000053864.7
mrpl14	6.4776e-109	0.387088	0.596	0.245	1.6971e-104	SPG-A undiff	mrpl14
nxt2	6.8284e-109	0.38402	0.626	0.27	1.789e-104	SPG-A undiff	nxt2
sdf4	7.5613e-109	0.358142	0.494	0.179	1.9811e-104	SPG-A undiff	sdf4
SMARCC2	1.0291e-108	0.300578	0.379	0.112	2.6961e-104	SPG-A undiff	SMARCC2
chchd10	1.4584e-108	0.370804	0.698	0.321	3.8209e-104	SPG-A undiff	chchd10
stk35l	1.6096e-108	0.327988	0.637	0.269	4.2171e-104	SPG-A undiff	stk35l
rbm12	1.6593e-108	0.287826	0.287	0.068	4.3473e-104	SPG-A undiff	rbm12
pfdn5	1.88e-108	0.366464	0.645	0.28	4.9256e-104	SPG-A undiff	pfdn5
si.ch211.51h9.6	1.8986e-108	0.330941	0.487	0.177	4.9743e-104	SPG-A undiff	si.ch211.51h9.6
iah1	3.5299e-108	0.319849	0.427	0.142	9.2482e-104	SPG-A undiff	iah1
samm50l	4.2272e-108	0.269199	0.299	0.074	1.1075e-103	SPG-A undiff	samm50l
ENSDARG00000105573.2	4.5405e-108	0.509527	0.734	0.347	1.1896e-103	SPG-A undiff	ENSDARG00000105573.2
zfyve21	4.8648e-108	0.302829	0.427	0.139	1.2746e-103	SPG-A undiff	zfyve21
laptm4b	5.016e-108	0.310867	0.348	0.099	1.3142e-103	SPG-A undiff	laptm4b
smarcb1b	5.5052e-108	0.380253	0.63	0.271	1.4424e-103	SPG-A undiff	smarcb1b
bccip	5.7241e-108	0.465247	0.842	0.47	1.4997e-103	SPG-A undiff	bccip
hsp90b1	6.9915e-108	0.413414	0.61	0.258	1.8318e-103	SPG-A undiff	hsp90b1
chek2	8.9992e-108	0.346428	0.423	0.139	2.3578e-103	SPG-A undiff	chek2
vars1	1.1298e-107	0.329813	0.434	0.144	2.9601e-103	SPG-A undiff	vars1
pitpnbl	1.2051e-107	0.372035	0.566	0.227	3.1573e-103	SPG-A undiff	pitpnbl
dmrt1	1.271e-107	0.507863	0.86	0.477	3.33e-103	SPG-A undiff	dmrt1
nopchap1	1.3129e-107	0.315158	0.39	0.12	3.4397e-103	SPG-A undiff	nopchap1
PRR12	1.7904e-107	0.302083	0.394	0.123	4.6907e-103	SPG-A undiff	PRR12
mrpl13	1.8478e-107	0.397167	0.667	0.293	4.8412e-103	SPG-A undiff	mrpl13
mbnl3	2.0835e-107	0.285315	0.278	0.064	5.4587e-103	SPG-A undiff	mbnl3
cse1l	2.1971e-107	0.482493	0.802	0.423	5.7563e-103	SPG-A undiff	cse1l
pfkfb4b	2.2556e-107	0.342014	0.448	0.152	5.9098e-103	SPG-A undiff	pfkfb4b
prdx2	2.3224e-107	0.540684	0.991	0.742	6.0846e-103	SPG-A undiff	prdx2
kpnb3	2.534e-107	0.398913	0.601	0.253	6.639e-103	SPG-A undiff	kpnb3
ENSDARG00000030636.9	2.6102e-107	0.276577	0.321	0.085	6.8387e-103	SPG-A undiff	ENSDARG00000030636.9
hnrnpm	2.9027e-107	0.375016	0.632	0.271	7.6051e-103	SPG-A undiff	hnrnpm
si.dkeyp.38g8.5	3.5112e-107	0.309998	0.331	0.091	9.1992e-103	SPG-A undiff	si.dkeyp.38g8.5
dnph1	3.7075e-107	0.454798	0.632	0.271	9.7137e-103	SPG-A undiff	dnph1
brd4	3.8589e-107	0.338809	0.406	0.131	1.011e-102	SPG-A undiff	brd4
carm1	4.0177e-107	0.292301	0.342	0.096	1.0526e-102	SPG-A undiff	carm1
ENSDARG00000075795.3	4.5698e-107	0.343179	0.499	0.183	1.1973e-102	SPG-A undiff	ENSDARG00000075795.3
hexim1	4.7044e-107	0.462014	0.832	0.426	1.2326e-102	SPG-A undiff	hexim1
snrpf	5.7568e-107	0.56639	0.997	0.721	1.5083e-102	SPG-A undiff	snrpf
sf3b4	7.794e-107	0.383285	0.548	0.219	2.042e-102	SPG-A undiff	sf3b4
naa38	9.6208e-107	0.38682	0.72	0.339	2.5207e-102	SPG-A undiff	naa38
zgc.153018	1.6654e-106	0.292088	0.326	0.088	4.3633e-102	SPG-A undiff	zgc.153018
utp23	2.0667e-106	0.35563	0.599	0.249	5.4148e-102	SPG-A undiff	utp23
fam174c	2.0743e-106	0.263651	0.36	0.102	5.4348e-102	SPG-A undiff	fam174c
gorab	2.435e-106	0.325664	0.383	0.118	6.3796e-102	SPG-A undiff	gorab
polr3gla	2.9801e-106	0.253188	0.251	0.052	7.8078e-102	SPG-A undiff	polr3gla
nrf1	3.7788e-106	0.39198	0.65	0.282	9.9004e-102	SPG-A undiff	nrf1
prdx3	5.5712e-106	0.318536	0.906	0.53	1.4597e-101	SPG-A undiff	prdx3
ttf1.2	6.3897e-106	0.358224	0.59	0.239	1.6741e-101	SPG-A undiff	ttf1.2
atp5mf	6.6549e-106	0.501876	0.987	0.698	1.7436e-101	SPG-A undiff	atp5mf
sypl2a	7.4446e-106	0.465932	0.875	0.458	1.9505e-101	SPG-A undiff	sypl2a
eif4ba	8.1804e-106	0.295133	0.338	0.094	2.1433e-101	SPG-A undiff	eif4ba
ENSDARG00000094554.3	8.5537e-106	0.397285	0.519	0.201	2.2411e-101	SPG-A undiff	ENSDARG00000094554.3
men1	1.0466e-105	0.294661	0.35	0.101	2.742e-101	SPG-A undiff	men1
atic	1.061e-105	0.350095	0.485	0.179	2.7799e-101	SPG-A undiff	atic
gpatch8	1.1641e-105	0.359117	0.554	0.217	3.05e-101	SPG-A undiff	gpatch8
tpd52l2a	1.1718e-105	0.318167	0.413	0.136	3.0701e-101	SPG-A undiff	tpd52l2a
zgc.66472	1.5386e-105	0.403914	0.716	0.334	4.0312e-101	SPG-A undiff	zgc.66472
ENSDARG00000103294.2	1.7177e-105	0.250991	0.301	0.075	4.5002e-101	SPG-A undiff	ENSDARG00000103294.2
higd1a	2.2656e-105	0.409206	0.775	0.38	5.9358e-101	SPG-A undiff	higd1a
cat	2.6305e-105	0.343976	0.493	0.184	6.8918e-101	SPG-A undiff	cat
ddx39b	2.7857e-105	0.52532	0.978	0.599	7.2986e-101	SPG-A undiff	ddx39b
SCAF4	3.1879e-105	0.338436	0.474	0.169	8.3524e-101	SPG-A undiff	SCAF4
ywhah	3.3166e-105	0.307942	0.362	0.107	8.6895e-101	SPG-A undiff	ywhah
cad	3.4694e-105	0.285626	0.349	0.101	9.09e-101	SPG-A undiff	cad
e2f4	3.6934e-105	0.385191	0.493	0.19	9.6768e-101	SPG-A undiff	e2f4
cfap100	4.5899e-105	0.294199	0.369	0.111	1.2026e-100	SPG-A undiff	cfap100
prpf6	4.9335e-105	0.440448	0.77	0.399	1.2926e-100	SPG-A undiff	prpf6
NUP210	6.4829e-105	0.332195	0.508	0.192	1.6985e-100	SPG-A undiff	NUP210
calm3b	6.9227e-105	0.497067	0.995	0.793	1.8137e-100	SPG-A undiff	calm3b
wdhd1	7.1645e-105	0.398866	0.476	0.172	1.8771e-100	SPG-A undiff	wdhd1
ENSDARG00000104903.2	7.4566e-105	0.322797	0.606	0.24	1.9536e-100	SPG-A undiff	ENSDARG00000104903.2
spag7	7.8963e-105	0.365962	0.599	0.256	2.0688e-100	SPG-A undiff	spag7
ptprb	9.6476e-105	0.324561	0.455	0.159	2.5277e-100	SPG-A undiff	ptprb
wdr5	1.202e-104	0.405516	0.628	0.276	3.1494e-100	SPG-A undiff	wdr5
paip2b	1.8807e-104	0.46783	0.943	0.601	4.9274e-100	SPG-A undiff	paip2b
srrm1	2.0245e-104	0.494563	0.872	0.483	5.3043e-100	SPG-A undiff	srrm1
cdpf1	2.1347e-104	0.307896	0.405	0.132	5.593e-100	SPG-A undiff	cdpf1
hadhab	2.1632e-104	0.320969	0.416	0.139	5.6677e-100	SPG-A undiff	hadhab
rnf7	2.6495e-104	0.417801	0.743	0.368	6.9416e-100	SPG-A undiff	rnf7
nsa2	3.2737e-104	0.458882	0.846	0.462	8.5772e-100	SPG-A undiff	nsa2
nsmce2	3.7104e-104	0.44731	0.909	0.481	9.7213e-100	SPG-A undiff	nsmce2
acss2	4.1229e-104	0.284128	0.364	0.109	1.0802e-99	SPG-A undiff	acss2
atf4b	4.703e-104	0.386196	0.653	0.295	1.2322e-99	SPG-A undiff	atf4b
rnf121	6.0329e-104	0.278846	0.383	0.119	1.5806e-99	SPG-A undiff	rnf121
grsf1	6.8396e-104	0.304388	0.442	0.153	1.792e-99	SPG-A undiff	grsf1
degs1	7.4969e-104	0.373903	0.583	0.24	1.9642e-99	SPG-A undiff	degs1
arglu1b	9.6851e-104	0.340198	0.542	0.211	2.5375e-99	SPG-A undiff	arglu1b
rangrf	1.3197e-103	0.342725	0.57	0.23	3.4576e-99	SPG-A undiff	rangrf
polr1h	1.321e-103	0.261463	0.279	0.067	3.461e-99	SPG-A undiff	polr1h
thap11	1.5036e-103	0.271378	0.381	0.118	3.9393e-99	SPG-A undiff	thap11
erlin1	2.796e-103	0.316097	0.464	0.166	7.3256e-99	SPG-A undiff	erlin1
mbpb	3.0027e-103	0.293772	0.523	0.2	7.8671e-99	SPG-A undiff	mbpb
CTNND1	3.0441e-103	0.381484	0.56	0.23	7.9754e-99	SPG-A undiff	CTNND1
ndufb11	3.5786e-103	0.343505	0.568	0.231	9.3759e-99	SPG-A undiff	ndufb11
ankrd10a	4.914e-103	0.364663	0.69	0.307	1.28746e-98	SPG-A undiff	ankrd10a
eny2	4.9715e-103	0.385734	0.715	0.346	1.30253e-98	SPG-A undiff	eny2
surf2	6.6385e-103	0.302002	0.471	0.169	1.73927e-98	SPG-A undiff	surf2
ctnnbip1	7.4323e-103	0.273463	0.371	0.114	1.94727e-98	SPG-A undiff	ctnnbip1
mrpl22	9.9921e-103	0.298582	0.44	0.151	2.61793e-98	SPG-A undiff	mrpl22
tbp	1.0644e-102	0.307312	0.42	0.141	2.7886e-98	SPG-A undiff	tbp
sec22a	1.1624e-102	0.317825	0.398	0.131	3.04538e-98	SPG-A undiff	sec22a
pqbp1	1.3311e-102	0.370319	0.61	0.265	3.48757e-98	SPG-A undiff	pqbp1
pfdn2	1.4646e-102	0.303692	0.419	0.142	3.83727e-98	SPG-A undiff	pfdn2
tcea1	2.1672e-102	0.372919	0.607	0.259	5.67814e-98	SPG-A undiff	tcea1
SFMBT1	2.4794e-102	0.335146	0.465	0.169	6.496e-98	SPG-A undiff	SFMBT1
smc1al	2.6771e-102	0.405443	0.689	0.307	7.0141e-98	SPG-A undiff	smc1al
phyhd1	5.2426e-102	0.251354	0.288	0.072	1.37355e-97	SPG-A undiff	phyhd1
ccdc12	6.9748e-102	0.382521	0.73	0.359	1.82741e-97	SPG-A undiff	ccdc12
ewsr1b	7.7833e-102	0.423612	0.881	0.518	2.03923e-97	SPG-A undiff	ewsr1b
rrm1	8.377e-102	0.427237	0.686	0.308	2.19477e-97	SPG-A undiff	rrm1
phb2b	1.0264e-101	0.402593	0.703	0.322	2.68914e-97	SPG-A undiff	phb2b
rhoaa	1.1875e-101	0.427091	0.694	0.335	3.11121e-97	SPG-A undiff	rhoaa
tob1a	1.3164e-101	0.385033	0.495	0.19	3.44897e-97	SPG-A undiff	tob1a
clint1a	1.5109e-101	0.343978	0.539	0.213	3.95845e-97	SPG-A undiff	clint1a
gemin8	1.7319e-101	0.375412	0.602	0.259	4.53761e-97	SPG-A undiff	gemin8
smyd2a	1.9336e-101	0.259072	0.28	0.069	5.06593e-97	SPG-A undiff	smyd2a
srsf6a	1.9834e-101	0.310005	0.446	0.159	5.19639e-97	SPG-A undiff	srsf6a
tyw5	2.0903e-101	0.254617	0.318	0.087	5.47668e-97	SPG-A undiff	tyw5
rnaseh2b	2.4873e-101	0.33483	0.631	0.267	6.51681e-97	SPG-A undiff	rnaseh2b
MAN2A2	2.6513e-101	0.335567	0.482	0.18	6.9464e-97	SPG-A undiff	MAN2A2
rybpa	2.6826e-101	0.270996	0.311	0.083	7.02842e-97	SPG-A undiff	rybpa
xpo7	3.7259e-101	0.276961	0.385	0.121	9.76173e-97	SPG-A undiff	xpo7
ifrd2	6.4831e-101	0.255802	0.29	0.074	1.69858e-96	SPG-A undiff	ifrd2
mob1ba	6.9789e-101	0.296816	0.419	0.145	1.82847e-96	SPG-A undiff	mob1ba
per1b	9.4399e-101	0.282262	0.397	0.127	2.47326e-96	SPG-A undiff	per1b
rif1	1.0595e-100	0.302372	0.379	0.118	2.77591e-96	SPG-A undiff	rif1
RFX7.1	1.2876e-100	0.307457	0.338	0.099	3.37348e-96	SPG-A undiff	RFX7.1
kctd2	1.6031e-100	0.262883	0.278	0.069	4.20005e-96	SPG-A undiff	kctd2
tmed9	2.051e-100	0.326693	0.547	0.219	5.37364e-96	SPG-A undiff	tmed9
ptrh2	2.3942e-100	0.315004	0.655	0.292	6.27273e-96	SPG-A undiff	ptrh2
C5H9orf85	3.0279e-100	0.272467	0.411	0.136	7.93298e-96	SPG-A undiff	C5H9orf85
ptk7a	3.7641e-100	0.327664	0.407	0.137	9.86201e-96	SPG-A undiff	ptk7a
GOLM2	4.6912e-100	0.262643	0.29	0.074	1.2291e-95	SPG-A undiff	GOLM2
rpz2	5.4818e-100	0.397076	0.819	0.432	1.43624e-95	SPG-A undiff	rpz2
nol11	5.6939e-100	0.320746	0.577	0.238	1.49181e-95	SPG-A undiff	nol11
mrpl43	6.6105e-100	0.313024	0.408	0.136	1.73194e-95	SPG-A undiff	mrpl43
mrpl15	6.7215e-100	0.306629	0.487	0.182	1.76104e-95	SPG-A undiff	mrpl15
sdhaf3	7.3349e-100	0.270967	0.418	0.142	1.92175e-95	SPG-A undiff	sdhaf3
ebp	1.3699e-99	0.298137	0.405	0.135	3.58927e-95	SPG-A undiff	ebp
calm1b	1.3974e-99	0.380943	0.559	0.229	3.66122e-95	SPG-A undiff	calm1b
mrpl38	1.7036e-99	0.329612	0.573	0.241	4.46335e-95	SPG-A undiff	mrpl38
acbd3	2.0471e-99	0.31005	0.459	0.165	5.36348e-95	SPG-A undiff	acbd3
fkbp1aa	2.1526e-99	0.421768	0.901	0.545	5.63994e-95	SPG-A undiff	fkbp1aa
ewsr1a	2.4247e-99	0.423948	0.913	0.526	6.35265e-95	SPG-A undiff	ewsr1a
calr	3.4595e-99	0.341367	0.534	0.216	9.06396e-95	SPG-A undiff	calr
phgdh	3.7012e-99	0.260707	0.349	0.104	9.69723e-95	SPG-A undiff	phgdh
phf5a	3.8774e-99	0.442381	0.904	0.541	1.01587e-94	SPG-A undiff	phf5a
ppil1	4.8497e-99	0.398036	0.755	0.383	1.27061e-94	SPG-A undiff	ppil1
snapc1a	7.2123e-99	0.283804	0.36	0.111	1.88962e-94	SPG-A undiff	snapc1a
g3bp1	7.2311e-99	0.392308	0.689	0.325	1.89455e-94	SPG-A undiff	g3bp1
dhrs12	9.9276e-99	0.389183	0.561	0.241	2.60104e-94	SPG-A undiff	dhrs12
arrb2b	1.13331e-98	0.279883	0.379	0.121	2.96928e-94	SPG-A undiff	arrb2b
ENSDARG00000097819.4	1.22133e-98	0.289411	0.309	0.085	3.19988e-94	SPG-A undiff	ENSDARG00000097819.4
fbxl3a	1.26748e-98	0.295508	0.384	0.123	3.3208e-94	SPG-A undiff	fbxl3a
hnrnpa0l	1.34825e-98	0.385183	0.997	0.929	3.53241e-94	SPG-A undiff	hnrnpa0l
rac1a	1.40277e-98	0.378232	0.749	0.359	3.67526e-94	SPG-A undiff	rac1a
ccdc32	1.6154e-98	0.299591	0.515	0.201	4.23235e-94	SPG-A undiff	ccdc32
isy1	1.88921e-98	0.273692	0.347	0.105	4.94974e-94	SPG-A undiff	isy1
eif3m	2.07249e-98	0.459981	0.96	0.658	5.42991e-94	SPG-A undiff	eif3m
adka	2.4684e-98	0.273418	0.291	0.076	6.46721e-94	SPG-A undiff	adka
polr2c	3.52929e-98	0.364481	0.731	0.351	9.24673e-94	SPG-A undiff	polr2c
fam184b	1.0715e-97	0.278846	0.266	0.065	2.80733e-93	SPG-A undiff	fam184b
celf1	2.05906e-97	0.33289	0.602	0.258	5.39473e-93	SPG-A undiff	celf1
ENSDARG00000090389.5	2.18468e-97	0.38172	0.751	0.382	5.72386e-93	SPG-A undiff	ENSDARG00000090389.5
rasgef1ba	2.36731e-97	0.28027	0.305	0.083	6.20236e-93	SPG-A undiff	rasgef1ba
elf2b	2.92328e-97	0.373228	0.585	0.25	7.65898e-93	SPG-A undiff	elf2b
utp6	3.34965e-97	0.28678	0.482	0.182	8.77607e-93	SPG-A undiff	utp6
tbpl2	3.77792e-97	0.285718	0.44	0.154	9.89814e-93	SPG-A undiff	tbpl2
nkap	4.60918e-97	0.479227	0.833	0.46	1.20761e-92	SPG-A undiff	nkap
tpt1	6.99029e-97	0.483712	0.996	0.817	1.83146e-92	SPG-A undiff	tpt1
arpc4	1.68661e-96	0.307163	0.449	0.163	4.41891e-92	SPG-A undiff	arpc4
rpia	2.61377e-96	0.343631	0.517	0.205	6.84807e-92	SPG-A undiff	rpia
capns1a	2.78253e-96	0.3603	0.539	0.228	7.29022e-92	SPG-A undiff	capns1a
EEF1AKMT4	3.68182e-96	0.281136	0.296	0.081	9.64637e-92	SPG-A undiff	EEF1AKMT4
CDKAL1	4.24936e-96	0.311975	0.412	0.144	1.11333e-91	SPG-A undiff	CDKAL1
pithd1	4.27472e-96	0.276107	0.45	0.163	1.11998e-91	SPG-A undiff	pithd1
ENSDARG00000052482.8	4.64146e-96	0.278314	0.326	0.096	1.21606e-91	SPG-A undiff	ENSDARG00000052482.8
mt.nd4	4.65672e-96	0.459702	0.984	0.765	1.22006e-91	SPG-A undiff	mt.nd4
smarcd1	4.86672e-96	0.319011	0.476	0.179	1.27508e-91	SPG-A undiff	smarcd1
PDE3B	8.01963e-96	0.273575	0.34	0.101	2.10114e-91	SPG-A undiff	PDE3B
snupn	8.07215e-96	0.297756	0.394	0.132	2.1149e-91	SPG-A undiff	snupn
jade1	9.11956e-96	0.301569	0.45	0.164	2.38933e-91	SPG-A undiff	jade1
cinp	1.05292e-95	0.299371	0.458	0.169	2.75864e-91	SPG-A undiff	cinp
kat7b	1.22063e-95	0.365704	0.578	0.247	3.19804e-91	SPG-A undiff	kat7b
riox2	1.6801e-95	0.253763	0.299	0.082	4.40186e-91	SPG-A undiff	riox2
dhrs11b.2	2.7677e-95	0.30054	0.409	0.14	7.25138e-91	SPG-A undiff	dhrs11b.2
dnmt3ba	4.56517e-95	0.25318	0.278	0.071	1.19607e-90	SPG-A undiff	dnmt3ba
taf1a	8.88161e-95	0.251683	0.316	0.091	2.32698e-90	SPG-A undiff	taf1a
mettl1	1.12055e-94	0.279463	0.293	0.08	2.93584e-90	SPG-A undiff	mettl1
gdpd1	1.14779e-94	0.30438	0.504	0.195	3.00722e-90	SPG-A undiff	gdpd1
ppp1r10	1.9232e-94	0.457693	0.744	0.379	5.03878e-90	SPG-A undiff	ppp1r10
ing5b	2.09657e-94	0.330941	0.615	0.266	5.49301e-90	SPG-A undiff	ing5b
mtg1	2.18979e-94	0.263985	0.347	0.107	5.73725e-90	SPG-A undiff	mtg1
tk2	2.44532e-94	0.345772	0.584	0.249	6.40673e-90	SPG-A undiff	tk2
ss18l2	2.49942e-94	0.439528	0.81	0.45	6.54847e-90	SPG-A undiff	ss18l2
ddx49	2.95566e-94	0.319319	0.432	0.156	7.74382e-90	SPG-A undiff	ddx49
TMBIM6	3.60587e-94	0.259147	0.336	0.101	9.44738e-90	SPG-A undiff	TMBIM6
ENSDARG00000020834.11	4.26022e-94	0.481655	0.796	0.412	1.11618e-89	SPG-A undiff	ENSDARG00000020834.11
csde1	4.71939e-94	0.369555	0.578	0.248	1.23648e-89	SPG-A undiff	csde1
atpaf2	4.72296e-94	0.303713	0.533	0.215	1.23742e-89	SPG-A undiff	atpaf2
jpt2	5.01335e-94	0.317923	0.597	0.255	1.3135e-89	SPG-A undiff	jpt2
aldh3a2a	6.45918e-94	0.294127	0.387	0.131	1.69231e-89	SPG-A undiff	aldh3a2a
glod5	8.07918e-94	0.310273	0.476	0.183	2.11674e-89	SPG-A undiff	glod5
mrps24	1.05103e-93	0.266369	0.366	0.117	2.7537e-89	SPG-A undiff	mrps24
ccdc6b	1.09612e-93	0.296696	0.447	0.165	2.87184e-89	SPG-A undiff	ccdc6b
mdh1aa	1.26889e-93	0.462859	0.963	0.638	3.32448e-89	SPG-A undiff	mdh1aa
ENSDARG00000002750.11	2.10038e-93	0.265227	0.314	0.091	5.50299e-89	SPG-A undiff	ENSDARG00000002750.11
n6amt1	2.13312e-93	0.360102	0.606	0.272	5.58876e-89	SPG-A undiff	n6amt1
trnau1apb	2.27075e-93	0.350834	0.725	0.361	5.94938e-89	SPG-A undiff	trnau1apb
ppm1g	2.27925e-93	0.39712	0.759	0.379	5.97164e-89	SPG-A undiff	ppm1g
utp15	2.28947e-93	0.314108	0.464	0.177	5.99842e-89	SPG-A undiff	utp15
rfc4	2.44423e-93	0.335493	0.87	0.44	6.40389e-89	SPG-A undiff	rfc4
ppp1cab	2.8448e-93	0.352811	0.572	0.25	7.45337e-89	SPG-A undiff	ppp1cab
ENSDARG00000051762.6	2.85047e-93	0.515225	0.568	0.256	7.46823e-89	SPG-A undiff	ENSDARG00000051762.6
si.ch211.198a12.6	3.32919e-93	0.367167	0.654	0.3	8.72248e-89	SPG-A undiff	si.ch211.198a12.6
ppp2r1ba	6.90673e-93	0.35733	0.746	0.38	1.80956e-88	SPG-A undiff	ppp2r1ba
gars1	7.13695e-93	0.290095	0.484	0.187	1.86988e-88	SPG-A undiff	gars1
hsdl2	8.86587e-93	0.3352	0.701	0.341	2.32286e-88	SPG-A undiff	hsdl2
snrpa1	9.16042e-93	0.440279	0.942	0.604	2.40003e-88	SPG-A undiff	snrpa1
ccdc117	1.01169e-92	0.342172	0.602	0.262	2.65064e-88	SPG-A undiff	ccdc117
h3f3b.1	1.04222e-92	0.365118	0.66	0.309	2.73061e-88	SPG-A undiff	h3f3b.1
polr2d	1.12595e-92	0.42062	0.912	0.539	2.94998e-88	SPG-A undiff	polr2d
C8H9orf64	1.56359e-92	0.280074	0.332	0.102	4.0966e-88	SPG-A undiff	C8H9orf64
cd164	1.60338e-92	0.258584	0.339	0.104	4.20087e-88	SPG-A undiff	cd164
sri	2.10367e-92	0.327371	0.507	0.205	5.51162e-88	SPG-A undiff	sri
ska2	2.1378e-92	0.349706	0.597	0.265	5.60104e-88	SPG-A undiff	ska2
phb2a	2.16469e-92	0.261115	0.596	0.256	5.67149e-88	SPG-A undiff	phb2a
dnlz	2.47256e-92	0.260067	0.349	0.109	6.47811e-88	SPG-A undiff	dnlz
ENSDARG00000100407.2	4.35529e-92	0.275864	0.383	0.129	1.14109e-87	SPG-A undiff	ENSDARG00000100407.2
apc	5.2092e-92	0.268085	0.368	0.119	1.36481e-87	SPG-A undiff	apc
mrpl42	7.14359e-92	0.310917	0.567	0.243	1.87162e-87	SPG-A undiff	mrpl42
ccnb3	9.32629e-92	0.438909	0.622	0.304	2.44349e-87	SPG-A undiff	ccnb3
ENSDARG00000096689.2	1.23182e-91	0.267237	0.363	0.119	3.22736e-87	SPG-A undiff	ENSDARG00000096689.2
nmt1a	1.23544e-91	0.254749	0.333	0.101	3.23685e-87	SPG-A undiff	nmt1a
coa4	1.39512e-91	0.3561	0.643	0.294	3.6552e-87	SPG-A undiff	coa4
CIR1	1.80415e-91	0.408436	0.711	0.355	4.72688e-87	SPG-A undiff	CIR1
tm2d3	1.98009e-91	0.294243	0.43	0.158	5.18785e-87	SPG-A undiff	tm2d3
rab3aa	2.04508e-91	0.255426	0.325	0.098	5.35811e-87	SPG-A undiff	rab3aa
hat1	2.07581e-91	0.390464	0.712	0.341	5.43863e-87	SPG-A undiff	hat1
sona	2.19986e-91	0.458369	0.931	0.589	5.76364e-87	SPG-A undiff	sona
gyg1a	2.23713e-91	0.291351	0.533	0.22	5.86127e-87	SPG-A undiff	gyg1a
si.ch211.51e12.7	3.20645e-91	0.465719	0.953	0.64	8.40089e-87	SPG-A undiff	si.ch211.51e12.7
dcp1b	3.66213e-91	0.256747	0.334	0.102	9.59477e-87	SPG-A undiff	dcp1b
glyr1	9.16919e-91	0.307828	0.423	0.155	2.40233e-86	SPG-A undiff	glyr1
ilf3b	9.55594e-91	0.396163	0.82	0.446	2.50366e-86	SPG-A undiff	ilf3b
nutf2l	1.24125e-90	0.515548	0.984	0.659	3.25208e-86	SPG-A undiff	nutf2l
aar2	1.2914e-90	0.265033	0.388	0.131	3.38348e-86	SPG-A undiff	aar2
sumo2b	1.71586e-90	0.429536	0.86	0.506	4.49555e-86	SPG-A undiff	sumo2b
fuom	1.85435e-90	0.280038	0.422	0.151	4.8584e-86	SPG-A undiff	fuom
kin	1.992e-90	0.294541	0.585	0.249	5.21905e-86	SPG-A undiff	kin
spcs3	2.09089e-90	0.35015	0.799	0.421	5.47812e-86	SPG-A undiff	spcs3
rbm12bb	4.79082e-90	0.288094	0.578	0.248	1.25519e-85	SPG-A undiff	rbm12bb
suz12a	5.0782e-90	0.263565	0.306	0.089	1.33049e-85	SPG-A undiff	suz12a
mrpl18	7.3168e-90	0.354357	0.765	0.401	1.917e-85	SPG-A undiff	mrpl18
ENSDARG00000000394.10	8.71271e-90	0.335751	0.762	0.378	2.28273e-85	SPG-A undiff	ENSDARG00000000394.10
HSPH1	9.05307e-90	0.418917	0.41	0.148	2.3719e-85	SPG-A undiff	HSPH1
ktn1	1.06489e-89	0.360759	0.587	0.26	2.79e-85	SPG-A undiff	ktn1
exosc10	1.43188e-89	0.250269	0.364	0.119	3.75152e-85	SPG-A undiff	exosc10
dnajc5ga	1.76772e-89	0.279008	0.36	0.119	4.63144e-85	SPG-A undiff	dnajc5ga
msl2a	1.90832e-89	0.297795	0.469	0.183	4.9998e-85	SPG-A undiff	msl2a
chst2a	2.10645e-89	0.253776	0.337	0.104	5.51891e-85	SPG-A undiff	chst2a
rsrp1	2.19683e-89	0.543199	0.807	0.482	5.75569e-85	SPG-A undiff	rsrp1
uchl1	2.36145e-89	0.346017	0.483	0.195	6.187e-85	SPG-A undiff	uchl1
mrpl28	3.1443e-89	0.350966	0.631	0.29	8.23807e-85	SPG-A undiff	mrpl28
aars1	3.55451e-89	0.278965	0.437	0.163	9.31282e-85	SPG-A undiff	aars1
naxd	3.72334e-89	0.303259	0.53	0.219	9.75516e-85	SPG-A undiff	naxd
ormdl1	3.94862e-89	0.365549	0.748	0.393	1.03454e-84	SPG-A undiff	ormdl1
tnpo2a	4.84211e-89	0.254152	0.636	0.294	1.26863e-84	SPG-A undiff	tnpo2a
slka	9.54378e-89	0.349699	0.599	0.271	2.50047e-84	SPG-A undiff	slka
map1lc3c	1.19053e-88	0.26088	0.447	0.167	3.11918e-84	SPG-A undiff	map1lc3c
snx6	1.2133e-88	0.25255	0.379	0.128	3.17885e-84	SPG-A undiff	snx6
tspan7	1.3187e-88	0.300796	0.392	0.139	3.455e-84	SPG-A undiff	tspan7
cct2	1.57532e-88	0.401744	0.945	0.549	4.12735e-84	SPG-A undiff	cct2
ANKRD11	1.71919e-88	0.422881	0.456	0.179	4.50428e-84	SPG-A undiff	ANKRD11
suz12b	2.33762e-88	0.312727	0.446	0.171	6.12457e-84	SPG-A undiff	suz12b
pik3r2	2.84096e-88	0.311963	0.41	0.151	7.44331e-84	SPG-A undiff	pik3r2
hnrnpub	3.87517e-88	0.409909	0.877	0.478	1.0153e-83	SPG-A undiff	hnrnpub
thrap3b	4.03105e-88	0.418701	0.817	0.445	1.05614e-83	SPG-A undiff	thrap3b
ccdc124	4.59955e-88	0.332829	0.65	0.31	1.20508e-83	SPG-A undiff	ccdc124
clptm1l	6.43861e-88	0.260226	0.338	0.107	1.68691e-83	SPG-A undiff	clptm1l
fus	9.2005e-88	0.314432	0.475	0.191	2.41053e-83	SPG-A undiff	fus
vdac2	1.16798e-87	0.429427	0.955	0.635	3.06012e-83	SPG-A undiff	vdac2
mib1	1.46839e-87	0.259822	0.41	0.147	3.84717e-83	SPG-A undiff	mib1
piwil2	1.70811e-87	0.40084	0.823	0.445	4.47526e-83	SPG-A undiff	piwil2
mybl2b	1.76198e-87	0.27843	0.399	0.14	4.61639e-83	SPG-A undiff	mybl2b
pdia3	1.88121e-87	0.324806	0.49	0.195	4.92878e-83	SPG-A undiff	pdia3
ENSDARG00000102946.2	1.97021e-87	0.46292	0.997	0.782	5.16195e-83	SPG-A undiff	ENSDARG00000102946.2
eif2b2	2.29525e-87	0.269158	0.473	0.186	6.01355e-83	SPG-A undiff	eif2b2
tktb	2.43669e-87	0.32148	0.783	0.414	6.38413e-83	SPG-A undiff	tktb
cish	2.49148e-87	0.331362	0.446	0.172	6.52768e-83	SPG-A undiff	cish
creg2	3.65331e-87	0.34386	0.673	0.323	9.57167e-83	SPG-A undiff	creg2
lcmt1	1.16781e-86	0.267277	0.414	0.152	3.05967e-82	SPG-A undiff	lcmt1
slc12a2	1.49272e-86	0.292436	0.437	0.164	3.91092e-82	SPG-A undiff	slc12a2
slc29a2	1.69742e-86	0.316149	0.425	0.158	4.44724e-82	SPG-A undiff	slc29a2
ENSDARG00000102873.2	1.74991e-86	0.402635	0.374	0.131	4.58476e-82	SPG-A undiff	ENSDARG00000102873.2
gpat2	2.86941e-86	0.374426	0.591	0.269	7.51785e-82	SPG-A undiff	gpat2
ENSDARG00000099154.2	3.50429e-86	0.274233	0.477	0.195	9.18125e-82	SPG-A undiff	ENSDARG00000099154.2
ap3s2	4.5496e-86	0.337284	0.584	0.265	1.192e-81	SPG-A undiff	ap3s2
asf1bb	5.17057e-86	0.367616	0.764	0.366	1.35469e-81	SPG-A undiff	asf1bb
axin1	9.13506e-86	0.261894	0.32	0.101	2.39339e-81	SPG-A undiff	axin1
eci1	9.74765e-86	0.29105	0.472	0.186	2.55388e-81	SPG-A undiff	eci1
dpm1	1.40145e-85	0.337493	0.74	0.379	3.67181e-81	SPG-A undiff	dpm1
tpm1	2.51621e-85	0.296946	0.481	0.193	6.59248e-81	SPG-A undiff	tpm1
immt	2.75974e-85	0.291384	0.416	0.155	7.23052e-81	SPG-A undiff	immt
kpna4	3.85758e-85	0.330495	0.614	0.282	1.01069e-80	SPG-A undiff	kpna4
cbx1b	4.10441e-85	0.39105	0.6	0.286	1.07535e-80	SPG-A undiff	cbx1b
sf3b5	4.94413e-85	0.342739	0.783	0.436	1.29536e-80	SPG-A undiff	sf3b5
ubiad1	5.88901e-85	0.29257	0.476	0.19	1.54292e-80	SPG-A undiff	ubiad1
rnasekb	7.27464e-85	0.266746	0.585	0.256	1.90595e-80	SPG-A undiff	rnasekb
naxe	8.099e-85	0.262981	0.534	0.229	2.12194e-80	SPG-A undiff	naxe
mef2d	8.26887e-85	0.322012	0.512	0.214	2.16644e-80	SPG-A undiff	mef2d
hmces	1.07099e-84	0.32883	0.645	0.299	2.80598e-80	SPG-A undiff	hmces
pdrg1	1.10179e-84	0.361852	0.679	0.332	2.8867e-80	SPG-A undiff	pdrg1
mtrex	1.51548e-84	0.301542	0.529	0.226	3.97057e-80	SPG-A undiff	mtrex
lrrc47	1.56423e-84	0.264766	0.404	0.147	4.09828e-80	SPG-A undiff	lrrc47
yeats4	1.94965e-84	0.363838	0.859	0.483	5.10808e-80	SPG-A undiff	yeats4
nras	1.95993e-84	0.254619	0.424	0.159	5.13503e-80	SPG-A undiff	nras
ENSDARG00000060016.7	2.25455e-84	0.252612	0.301	0.09	5.90693e-80	SPG-A undiff	ENSDARG00000060016.7
tmem106ba	2.31355e-84	0.297587	0.458	0.18	6.06149e-80	SPG-A undiff	tmem106ba
prkar2aa	3.1037e-84	0.331809	0.622	0.291	8.1317e-80	SPG-A undiff	prkar2aa
ube2g1b	3.96489e-84	0.252866	0.365	0.125	1.0388e-79	SPG-A undiff	ube2g1b
atpsckmt	4.68613e-84	0.255123	0.32	0.101	1.22777e-79	SPG-A undiff	atpsckmt
thap12a	6.93494e-84	0.348646	0.71	0.358	1.81695e-79	SPG-A undiff	thap12a
ifi27.7	8.22985e-84	0.335863	0.297	0.09	2.15622e-79	SPG-A undiff	ifi27.7
asf1ba	1.13341e-83	0.328568	0.619	0.283	2.96954e-79	SPG-A undiff	asf1ba
phf8	1.16431e-83	0.276436	0.457	0.181	3.0505e-79	SPG-A undiff	phf8
tmem258	1.27786e-83	0.432032	0.966	0.673	3.348e-79	SPG-A undiff	tmem258
med29	2.86026e-83	0.278391	0.476	0.191	7.49389e-79	SPG-A undiff	med29
tmem33	3.10032e-83	0.29171	0.498	0.205	8.12283e-79	SPG-A undiff	tmem33
tmem50a	3.4038e-83	0.337665	0.627	0.301	8.91795e-79	SPG-A undiff	tmem50a
ENSDARG00000025789.12	4.04799e-83	0.394275	0.704	0.368	1.06057e-78	SPG-A undiff	ENSDARG00000025789.12
fam168b	6.08121e-83	0.408479	0.937	0.549	1.59328e-78	SPG-A undiff	fam168b
dhx38	1.1842e-82	0.322036	0.548	0.243	3.1026e-78	SPG-A undiff	dhx38
ccnt1	1.39898e-82	0.261004	0.418	0.16	3.66533e-78	SPG-A undiff	ccnt1
hmgn3	1.44524e-82	0.309549	0.63	0.285	3.78653e-78	SPG-A undiff	hmgn3
purba	1.91999e-82	0.287508	0.704	0.36	5.03038e-78	SPG-A undiff	purba
pik3r1	2.0266e-82	0.271654	0.318	0.101	5.30968e-78	SPG-A undiff	pik3r1
ARID1A	2.04929e-82	0.292826	0.458	0.183	5.36914e-78	SPG-A undiff	ARID1A
phf21aa	3.0745e-82	0.299645	0.414	0.157	8.05519e-78	SPG-A undiff	phf21aa
zgc.161969	3.75675e-82	0.265165	0.407	0.151	9.8427e-78	SPG-A undiff	zgc.161969
hnrnpc	4.44493e-82	0.317247	0.56	0.253	1.16457e-77	SPG-A undiff	hnrnpc
cpsf1	6.59905e-82	0.306564	0.59	0.268	1.72895e-77	SPG-A undiff	cpsf1
parn	6.81168e-82	0.271623	0.409	0.154	1.78466e-77	SPG-A undiff	parn
ENSDARG00000101975.2	7.02833e-82	0.346296	0.578	0.268	1.84142e-77	SPG-A undiff	ENSDARG00000101975.2
bcat1	8.79053e-82	0.343714	0.753	0.378	2.30312e-77	SPG-A undiff	bcat1
adad1	9.31433e-82	0.39048	0.899	0.546	2.44035e-77	SPG-A undiff	adad1
xbp1	1.13538e-81	0.334939	0.644	0.311	2.97469e-77	SPG-A undiff	xbp1
SF3B1	1.52092e-81	0.331521	0.66	0.321	3.98481e-77	SPG-A undiff	SF3B1
dbi	1.58786e-81	0.340981	0.946	0.579	4.16019e-77	SPG-A undiff	dbi
spout1	1.62759e-81	0.299903	0.511	0.216	4.26428e-77	SPG-A undiff	spout1
dvl3a	1.68924e-81	0.306635	0.536	0.234	4.42582e-77	SPG-A undiff	dvl3a
mterf4	1.80516e-81	0.255538	0.35	0.119	4.72953e-77	SPG-A undiff	mterf4
arl6ip4	1.83289e-81	0.266943	0.442	0.174	4.80217e-77	SPG-A undiff	arl6ip4
txlng	2.22145e-81	0.252962	0.362	0.126	5.82019e-77	SPG-A undiff	txlng
sh3bgrl3	2.30869e-81	0.263592	0.41	0.156	6.04877e-77	SPG-A undiff	sh3bgrl3
copg2	2.58409e-81	0.287619	0.461	0.186	6.77032e-77	SPG-A undiff	copg2
dnpep	2.83176e-81	0.252006	0.392	0.143	7.41922e-77	SPG-A undiff	dnpep
C9H2orf76	4.78355e-81	0.360804	0.862	0.501	1.25329e-76	SPG-A undiff	C9H2orf76
ptges3b	8.82173e-81	0.398832	0.933	0.57	2.31129e-76	SPG-A undiff	ptges3b
cds2	9.10275e-81	0.274506	0.42	0.161	2.38492e-76	SPG-A undiff	cds2
fthl27	1.77162e-80	0.358707	0.982	0.622	4.64164e-76	SPG-A undiff	fthl27
isg15	2.33357e-80	0.597056	0.44	0.179	6.11397e-76	SPG-A undiff	isg15
ezrb	2.39968e-80	0.257433	0.297	0.091	6.28716e-76	SPG-A undiff	ezrb
slc25a5	2.75219e-80	0.477653	0.998	0.828	7.21073e-76	SPG-A undiff	slc25a5
zgc.153867	2.84144e-80	0.365905	0.781	0.423	7.44459e-76	SPG-A undiff	zgc.153867
rad18	5.70888e-80	0.279559	0.478	0.195	1.49573e-75	SPG-A undiff	rad18
ENSDARG00000062244.6	5.72507e-80	0.272172	0.398	0.15	1.49997e-75	SPG-A undiff	ENSDARG00000062244.6
tspo	6.56645e-80	0.401986	0.931	0.585	1.72041e-75	SPG-A undiff	tspo
emc10	7.40609e-80	0.350654	0.781	0.43	1.94039e-75	SPG-A undiff	emc10
vps35	1.51576e-79	0.250052	0.403	0.151	3.97129e-75	SPG-A undiff	vps35
arhgap46a	2.41163e-79	0.325704	0.607	0.285	6.31848e-75	SPG-A undiff	arhgap46a
mob3a	3.55933e-79	0.26001	0.464	0.188	9.32544e-75	SPG-A undiff	mob3a
tbl1xr1b	4.45619e-79	0.287663	0.503	0.216	1.16752e-74	SPG-A undiff	tbl1xr1b
si.dkey.88p24.11	4.91933e-79	0.325711	0.742	0.391	1.28886e-74	SPG-A undiff	si.dkey.88p24.11
ckbb	7.05198e-79	0.26921	0.354	0.124	1.84762e-74	SPG-A undiff	ckbb
mrps2	9.76125e-79	0.265293	0.386	0.146	2.55745e-74	SPG-A undiff	mrps2
si.dkey.4e7.3	1.11796e-78	0.33053	0.71	0.361	2.92905e-74	SPG-A undiff	si.dkey.4e7.3
e2f6	1.35484e-78	0.254796	0.398	0.148	3.54968e-74	SPG-A undiff	e2f6
chuk	1.99833e-78	0.317155	0.645	0.316	5.23563e-74	SPG-A undiff	chuk
cnot6a	2.52684e-78	0.262352	0.404	0.154	6.62032e-74	SPG-A undiff	cnot6a
dpy30	2.54838e-78	0.367414	0.984	0.763	6.67676e-74	SPG-A undiff	dpy30
sort1b	4.71514e-78	0.27523	0.39	0.146	1.23537e-73	SPG-A undiff	sort1b
lnpep	6.13098e-78	0.280489	0.452	0.184	1.60632e-73	SPG-A undiff	lnpep
REV3L	6.29554e-78	0.25115	0.395	0.148	1.64943e-73	SPG-A undiff	REV3L
scaf4b	8.88335e-78	0.303314	0.51	0.223	2.32744e-73	SPG-A undiff	scaf4b
tmem134	9.0525e-78	0.334284	0.601	0.287	2.37175e-73	SPG-A undiff	tmem134
auh	1.18912e-77	0.276206	0.652	0.321	3.1155e-73	SPG-A undiff	auh
eif3c	2.15369e-77	0.356165	0.812	0.478	5.64268e-73	SPG-A undiff	eif3c
mcm10	2.38188e-77	0.260849	0.35	0.121	6.24052e-73	SPG-A undiff	mcm10
fubp1	2.38583e-77	0.343006	0.763	0.411	6.25087e-73	SPG-A undiff	fubp1
shrprbck1r	2.49194e-77	0.259955	0.362	0.129	6.52889e-73	SPG-A undiff	shrprbck1r
strn3	3.4452e-77	0.341496	0.6	0.291	9.02641e-73	SPG-A undiff	strn3
atp5pf	4.71544e-77	0.385941	0.966	0.644	1.23545e-72	SPG-A undiff	atp5pf
ppp2r2d	5.00608e-77	0.322691	0.712	0.373	1.31159e-72	SPG-A undiff	ppp2r2d
prpf39	6.04143e-77	0.285877	0.731	0.374	1.58285e-72	SPG-A undiff	prpf39
nme3	7.21761e-77	0.281374	0.57	0.261	1.89101e-72	SPG-A undiff	nme3
foxj3	8.04417e-77	0.268308	0.42	0.165	2.10757e-72	SPG-A undiff	foxj3
USP10	9.13725e-77	0.330374	0.707	0.364	2.39396e-72	SPG-A undiff	USP10
usp1	9.74521e-77	0.391631	0.875	0.509	2.55324e-72	SPG-A undiff	usp1
adnp2b	1.02427e-76	0.253545	0.359	0.129	2.68358e-72	SPG-A undiff	adnp2b
prpf38a	1.20981e-76	0.266025	0.428	0.171	3.16969e-72	SPG-A undiff	prpf38a
polr2b	1.22934e-76	0.290444	0.622	0.298	3.22087e-72	SPG-A undiff	polr2b
hacd2	1.61381e-76	0.285807	0.467	0.197	4.22818e-72	SPG-A undiff	hacd2
mpc2b	1.81958e-76	0.277765	0.436	0.179	4.76729e-72	SPG-A undiff	mpc2b
pola2	1.9573e-76	0.270244	0.406	0.155	5.12813e-72	SPG-A undiff	pola2
nup107	1.96267e-76	0.297318	0.608	0.287	5.14219e-72	SPG-A undiff	nup107
sart3	2.01353e-76	0.299649	0.562	0.26	5.27545e-72	SPG-A undiff	sart3
si.ch211.191j22.3	2.19633e-76	0.298554	0.632	0.307	5.75438e-72	SPG-A undiff	si.ch211.191j22.3
uqcrh	3.18298e-76	0.355319	0.943	0.622	8.33941e-72	SPG-A undiff	uqcrh
FAM222B	3.97694e-76	0.269132	0.353	0.128	1.04196e-71	SPG-A undiff	FAM222B
ogt.1	4.10235e-76	0.28454	0.579	0.272	1.07482e-71	SPG-A undiff	ogt.1
ccnh	4.34609e-76	0.312344	0.495	0.216	1.13868e-71	SPG-A undiff	ccnh
arpc1a	7.04169e-76	0.339779	0.769	0.409	1.84492e-71	SPG-A undiff	arpc1a
psma2a	7.98497e-76	0.364307	0.917	0.591	2.09206e-71	SPG-A undiff	psma2a
atp1b3a	9.01455e-76	0.289198	0.369	0.138	2.36181e-71	SPG-A undiff	atp1b3a
cct7	9.28825e-76	0.396001	0.962	0.679	2.43352e-71	SPG-A undiff	cct7
mydgf	1.32526e-75	0.269387	0.478	0.203	3.47217e-71	SPG-A undiff	mydgf
terfa	3.31241e-75	0.267205	0.575	0.263	8.67851e-71	SPG-A undiff	terfa
mrps9	3.43944e-75	0.260789	0.448	0.183	9.01133e-71	SPG-A undiff	mrps9
nup37	3.51213e-75	0.262115	0.735	0.391	9.20178e-71	SPG-A undiff	nup37
ctps1b	3.99851e-75	0.263911	0.394	0.155	1.04761e-70	SPG-A undiff	ctps1b
tent5ba	5.14955e-75	0.329326	0.286	0.09	1.34918e-70	SPG-A undiff	tent5ba
max	5.81701e-75	0.34149	0.771	0.428	1.52406e-70	SPG-A undiff	max
marchf6	6.39286e-75	0.250437	0.478	0.207	1.67493e-70	SPG-A undiff	marchf6
ENSDARG00000091754.4	6.70014e-75	0.311783	0.62	0.302	1.75544e-70	SPG-A undiff	ENSDARG00000091754.4
ilf3a	7.01424e-75	0.313844	0.716	0.362	1.83773e-70	SPG-A undiff	ilf3a
ENSDARG00000089355.3	7.69693e-75	0.277397	0.506	0.223	2.0166e-70	SPG-A undiff	ENSDARG00000089355.3
zc3h7ba	1.2764e-74	0.252488	0.422	0.168	3.34418e-70	SPG-A undiff	zc3h7ba
eif3ja	1.47383e-74	0.336658	0.78	0.429	3.86144e-70	SPG-A undiff	eif3ja
ppp4cb	1.55114e-74	0.318696	0.595	0.287	4.06398e-70	SPG-A undiff	ppp4cb
mrpl11	1.90828e-74	0.292028	0.722	0.389	4.9997e-70	SPG-A undiff	mrpl11
tyms	2.59482e-74	0.263327	0.65	0.299	6.79843e-70	SPG-A undiff	tyms
lsg1	5.14943e-74	0.263776	0.401	0.156	1.34915e-69	SPG-A undiff	lsg1
pgam5	6.64288e-74	0.302655	0.786	0.411	1.74043e-69	SPG-A undiff	pgam5
ppig	7.88456e-74	0.411668	0.95	0.59	2.06576e-69	SPG-A undiff	ppig
taf12	1.04347e-73	0.286851	0.614	0.295	2.73389e-69	SPG-A undiff	taf12
org	1.9602e-73	0.287144	0.749	0.365	5.13573e-69	SPG-A undiff	org
mpped2a	2.03908e-73	0.306548	0.656	0.321	5.34239e-69	SPG-A undiff	mpped2a
slc25a55a	2.25052e-73	0.268576	0.47	0.202	5.89636e-69	SPG-A undiff	slc25a55a
ppt2b	2.65304e-73	0.268821	0.424	0.172	6.95097e-69	SPG-A undiff	ppt2b
tram2	7.07939e-73	0.261277	0.42	0.169	1.8548e-68	SPG-A undiff	tram2
PURA	9.4332e-73	0.26862	0.304	0.102	2.4715e-68	SPG-A undiff	PURA
si.ch211.271b14.1	2.17175e-72	0.25176	0.451	0.188	5.68998e-68	SPG-A undiff	si.ch211.271b14.1
g3bp2b	2.82017e-72	0.300236	0.643	0.324	7.38884e-68	SPG-A undiff	g3bp2b
atox1	4.01883e-72	0.311405	0.765	0.431	1.05293e-67	SPG-A undiff	atox1
fam53b	5.24679e-72	0.318236	0.8	0.432	1.37466e-67	SPG-A undiff	fam53b
ENSDARG00000099970.2	6.61864e-72	0.580058	0.991	0.871	1.73408e-67	SPG-A undiff	ENSDARG00000099970.2
sf3b2	9.12475e-72	0.32825	0.781	0.439	2.39068e-67	SPG-A undiff	sf3b2
ENSDARG00000070098.7	1.06762e-71	0.306874	0.548	0.252	2.79717e-67	SPG-A undiff	ENSDARG00000070098.7
ENSDARG00000089372.4	1.26714e-71	0.293251	0.604	0.293	3.31991e-67	SPG-A undiff	ENSDARG00000089372.4
snrpb2	1.79456e-71	0.297462	0.739	0.387	4.70174e-67	SPG-A undiff	snrpb2
sgta	1.84949e-71	0.312487	0.726	0.387	4.84567e-67	SPG-A undiff	sgta
mlf2	2.37408e-71	0.325405	0.568	0.275	6.22009e-67	SPG-A undiff	mlf2
gpx1a	3.23706e-71	0.276376	0.557	0.257	8.48109e-67	SPG-A undiff	gpx1a
brd3b	3.79788e-71	0.252169	0.7	0.362	9.95043e-67	SPG-A undiff	brd3b
ENSDARG00000098304.2	4.59493e-71	0.284433	0.447	0.191	1.20387e-66	SPG-A undiff	ENSDARG00000098304.2
hif1ab	4.84741e-71	0.275234	0.494	0.222	1.27002e-66	SPG-A undiff	hif1ab
EP300	5.51534e-71	0.277582	0.432	0.181	1.44502e-66	SPG-A undiff	EP300
capns1b	6.45062e-71	0.32933	0.851	0.504	1.69006e-66	SPG-A undiff	capns1b
mrpl39	1.20519e-70	0.259716	0.631	0.304	3.1576e-66	SPG-A undiff	mrpl39
eif2s1a	1.28332e-70	0.282621	0.663	0.339	3.3623e-66	SPG-A undiff	eif2s1a
hmgb2b	1.29763e-70	0.560053	0.999	0.862	3.39979e-66	SPG-A undiff	hmgb2b
ranbp3b	1.59888e-70	0.317241	0.716	0.38	4.18907e-66	SPG-A undiff	ranbp3b
mis12	1.89546e-70	0.29457	0.582	0.276	4.9661e-66	SPG-A undiff	mis12
chmp7	2.04651e-70	0.251345	0.423	0.174	5.36185e-66	SPG-A undiff	chmp7
elocb	3.31686e-70	0.326398	0.913	0.598	8.69018e-66	SPG-A undiff	elocb
ENSDARG00000101458.2	3.70297e-70	0.291679	0.621	0.302	9.70178e-66	SPG-A undiff	ENSDARG00000101458.2
b4galt6	9.67721e-70	0.317324	0.765	0.432	2.53543e-65	SPG-A undiff	b4galt6
ran	1.02853e-69	0.448039	0.997	0.789	2.69474e-65	SPG-A undiff	ran
arl15a	1.10097e-69	0.296317	0.724	0.377	2.88454e-65	SPG-A undiff	arl15a
RBM26	1.30348e-69	0.252355	0.406	0.164	3.41512e-65	SPG-A undiff	RBM26
ENSDARG00000117464.1	1.36683e-69	0.310718	0.816	0.466	3.58109e-65	SPG-A undiff	ENSDARG00000117464.1
neil1	1.52941e-69	0.250132	0.453	0.192	4.00707e-65	SPG-A undiff	neil1
b2ml	1.57546e-69	0.258275	0.504	0.23	4.1277e-65	SPG-A undiff	b2ml
tardbpa	1.59241e-69	0.313888	0.757	0.406	4.1721e-65	SPG-A undiff	tardbpa
rwdd1	2.72971e-69	0.308331	0.833	0.51	7.15183e-65	SPG-A undiff	rwdd1
sirt5	2.95968e-69	0.277716	0.53	0.247	7.75435e-65	SPG-A undiff	sirt5
ENSDARG00000060849.8	3.69478e-69	0.255594	0.461	0.2	9.68031e-65	SPG-A undiff	ENSDARG00000060849.8
elp5	4.04697e-69	0.25614	0.548	0.26	1.06031e-64	SPG-A undiff	elp5
micu2	5.85894e-69	0.296917	0.657	0.341	1.53504e-64	SPG-A undiff	micu2
tsc22d2	5.91852e-69	0.262777	0.598	0.292	1.55065e-64	SPG-A undiff	tsc22d2
ENSDARG00000087421.4	6.18058e-69	0.270976	0.53	0.247	1.61931e-64	SPG-A undiff	ENSDARG00000087421.4
rab14	7.69915e-69	0.277442	0.445	0.191	2.01718e-64	SPG-A undiff	rab14
sdhb	9.39745e-69	0.290173	0.752	0.414	2.46213e-64	SPG-A undiff	sdhb
mzt1	9.45156e-69	0.291938	0.615	0.31	2.47631e-64	SPG-A undiff	mzt1
dlgap5	1.67271e-68	0.438742	0.867	0.592	4.38251e-64	SPG-A undiff	dlgap5
prelid1a	2.15662e-68	0.311716	0.729	0.397	5.65035e-64	SPG-A undiff	prelid1a
wu.fb59d01	2.30404e-68	0.293081	0.644	0.33	6.03658e-64	SPG-A undiff	wu.fb59d01
sart1	2.67198e-68	0.348593	0.847	0.514	7.00059e-64	SPG-A undiff	sart1
rpn1	3.78347e-68	0.285167	0.634	0.321	9.9127e-64	SPG-A undiff	rpn1
cwc27	4.43019e-68	0.265523	0.541	0.259	1.16071e-63	SPG-A undiff	cwc27
cct6a	4.53687e-68	0.324225	0.949	0.623	1.18866e-63	SPG-A undiff	cct6a
ppp2r5d	5.92499e-68	0.260639	0.424	0.176	1.55235e-63	SPG-A undiff	ppp2r5d
faub	6.18427e-68	0.272893	0.509	0.234	1.62028e-63	SPG-A undiff	faub
usp36	6.42761e-68	0.267129	0.591	0.285	1.68403e-63	SPG-A undiff	usp36
zgc.171480	7.43263e-68	0.261092	0.536	0.254	1.94735e-63	SPG-A undiff	zgc.171480
lemd1	8.36988e-68	0.369907	0.95	0.613	2.19291e-63	SPG-A undiff	lemd1
ndufb6	1.04195e-67	0.311585	0.926	0.598	2.72991e-63	SPG-A undiff	ndufb6
TTN	1.34118e-67	0.251561	0.179	0.042	3.51388e-63	SPG-A undiff	TTN
hirip3	1.57101e-67	0.300598	0.964	0.55	4.11604e-63	SPG-A undiff	hirip3
tubb2b	2.89088e-67	0.417112	0.96	0.656	7.5741e-63	SPG-A undiff	tubb2b
TNRC6A	4.57113e-67	0.29653	0.666	0.357	1.19764e-62	SPG-A undiff	TNRC6A
kpna2	7.47307e-67	0.651366	0.811	0.545	1.95794e-62	SPG-A undiff	kpna2
pcf11	8.15003e-67	0.255258	0.612	0.308	2.13531e-62	SPG-A undiff	pcf11
ENSDARG00000061951.8	9.6259e-67	0.348114	0.672	0.36	2.52199e-62	SPG-A undiff	ENSDARG00000061951.8
mdh2	1.11691e-66	0.263717	0.642	0.336	2.92629e-62	SPG-A undiff	mdh2
gca	1.39958e-66	0.259707	0.784	0.439	3.6669e-62	SPG-A undiff	gca
ENSDARG00000041904.9	1.70202e-66	0.25144	0.369	0.146	4.4593e-62	SPG-A undiff	ENSDARG00000041904.9
cpsf3	1.92136e-66	0.277078	0.588	0.287	5.03396e-62	SPG-A undiff	cpsf3
kctd5a	2.13687e-66	0.400568	0.695	0.394	5.59859e-62	SPG-A undiff	kctd5a
ENSDARG00000104169.2	2.15071e-66	0.261546	0.628	0.317	5.63487e-62	SPG-A undiff	ENSDARG00000104169.2
pim1	2.17293e-66	0.254425	0.53	0.253	5.69307e-62	SPG-A undiff	pim1
ctnnb2	2.54808e-66	0.28323	0.65	0.339	6.67598e-62	SPG-A undiff	ctnnb2
ENSDARG00000092142.3	3.22321e-66	0.256675	0.288	0.098	8.4448e-62	SPG-A undiff	ENSDARG00000092142.3
dido1	4.0519e-66	0.392848	0.891	0.563	1.0616e-61	SPG-A undiff	dido1
gtf2f2a	5.28918e-66	0.342994	0.953	0.673	1.38576e-61	SPG-A undiff	gtf2f2a
sod2	6.27472e-66	0.274154	0.928	0.618	1.64398e-61	SPG-A undiff	sod2
stat2	9.54459e-66	0.258824	0.451	0.197	2.50068e-61	SPG-A undiff	stat2
itsn2b	1.04049e-65	0.255712	0.53	0.251	2.72608e-61	SPG-A undiff	itsn2b
h3f3a	1.08219e-65	0.309438	0.993	0.753	2.83533e-61	SPG-A undiff	h3f3a
vps29	1.58832e-65	0.270956	0.572	0.284	4.1614e-61	SPG-A undiff	vps29
hspa8b	4.28511e-65	0.294847	0.928	0.54	1.1227e-60	SPG-A undiff	hspa8b
uhrf1	4.6551e-65	0.377676	0.883	0.533	1.21964e-60	SPG-A undiff	uhrf1
ENSDARG00000004529.11	5.53209e-65	0.31671	0.774	0.44	1.44941e-60	SPG-A undiff	ENSDARG00000004529.11
ENSDARG00000054290.9	5.59389e-65	0.357601	0.917	0.583	1.4656e-60	SPG-A undiff	ENSDARG00000054290.9
usp44	8.32969e-65	0.295147	0.639	0.328	2.18238e-60	SPG-A undiff	usp44
atp6v0e1	9.35295e-65	0.255698	0.775	0.426	2.45047e-60	SPG-A undiff	atp6v0e1
cdc5l	1.30895e-64	0.261643	0.534	0.253	3.42945e-60	SPG-A undiff	cdc5l
zgc.162944	1.32052e-64	0.263009	0.875	0.506	3.45976e-60	SPG-A undiff	zgc.162944
ptp4a1	2.41986e-64	0.301592	0.804	0.48	6.34004e-60	SPG-A undiff	ptp4a1
gtf2f1	2.54072e-64	0.316386	0.845	0.524	6.6567e-60	SPG-A undiff	gtf2f1
ENSDARG00000096876.2	3.39579e-64	0.268286	0.698	0.382	8.89697e-60	SPG-A undiff	ENSDARG00000096876.2
ENSDARG00000062962.8	4.01694e-64	0.279144	0.627	0.32	1.05244e-59	SPG-A undiff	ENSDARG00000062962.8
znf207b	7.04855e-64	0.267481	0.634	0.326	1.84672e-59	SPG-A undiff	znf207b
ndufs6	7.60973e-64	0.271501	0.883	0.549	1.99375e-59	SPG-A undiff	ndufs6
dnajb1b	1.4744e-63	0.542761	0.741	0.448	3.86293e-59	SPG-A undiff	dnajb1b
ENSDARG00000078935.5	2.32909e-63	0.27743	0.604	0.306	6.10223e-59	SPG-A undiff	ENSDARG00000078935.5
ENSDARG00000082753.3	1.40189e-62	0.308643	0.993	0.918	3.67296e-58	SPG-A undiff	ENSDARG00000082753.3
sf1	1.61521e-62	0.25072	0.799	0.456	4.23184e-58	SPG-A undiff	sf1
atp5f1e	2.04912e-62	0.308241	0.967	0.71	5.36869e-58	SPG-A undiff	atp5f1e
ddost	2.72341e-62	0.26685	0.745	0.419	7.13533e-58	SPG-A undiff	ddost
srsf7a	2.90811e-62	0.297782	0.876	0.539	7.61924e-58	SPG-A undiff	srsf7a
CUX1	3.51744e-62	0.250755	0.41	0.177	9.2157e-58	SPG-A undiff	CUX1
znf576.2	5.69365e-62	0.280394	0.645	0.343	1.49174e-57	SPG-A undiff	znf576.2
taf3	6.60794e-62	0.344821	0.874	0.541	1.73128e-57	SPG-A undiff	taf3
srsf9	7.36142e-62	0.268974	0.79	0.455	1.92869e-57	SPG-A undiff	srsf9
ddi2	8.04868e-62	0.255186	0.508	0.242	2.10876e-57	SPG-A undiff	ddi2
atp2b1a	1.02914e-61	0.312222	0.813	0.492	2.69635e-57	SPG-A undiff	atp2b1a
socs6b	1.57645e-61	0.260458	0.634	0.338	4.13029e-57	SPG-A undiff	socs6b
emc2	1.78538e-61	0.281325	0.713	0.401	4.67769e-57	SPG-A undiff	emc2
sf3b3	2.53467e-61	0.282747	0.746	0.42	6.64083e-57	SPG-A undiff	sf3b3
ENSDARG00000088039.3	4.21899e-61	0.312721	0.811	0.477	1.10538e-56	SPG-A undiff	ENSDARG00000088039.3
khdrbs1b	5.21183e-61	0.289586	0.821	0.506	1.3655e-56	SPG-A undiff	khdrbs1b
larp7	5.38185e-61	0.313172	0.639	0.335	1.41004e-56	SPG-A undiff	larp7
thoc2	6.63326e-61	0.310089	0.782	0.45	1.73791e-56	SPG-A undiff	thoc2
ier3ip1	1.11945e-60	0.302684	0.823	0.496	2.93297e-56	SPG-A undiff	ier3ip1
rbx1	1.48852e-60	0.349159	0.984	0.69	3.89993e-56	SPG-A undiff	rbx1
waca	2.01338e-60	0.263991	0.633	0.331	5.27505e-56	SPG-A undiff	waca
uqcc2	2.06173e-60	0.266065	0.651	0.353	5.40173e-56	SPG-A undiff	uqcc2
adnpa	2.12987e-60	0.291785	0.613	0.318	5.58026e-56	SPG-A undiff	adnpa
dync1li2	3.765e-60	0.255145	0.497	0.236	9.86429e-56	SPG-A undiff	dync1li2
rabl3	7.12948e-60	0.25571	0.607	0.312	1.86792e-55	SPG-A undiff	rabl3
pnisr	1.04924e-59	0.25776	0.653	0.346	2.74902e-55	SPG-A undiff	pnisr
pabpc1a	1.29268e-59	0.367797	0.992	0.766	3.38681e-55	SPG-A undiff	pabpc1a
polr2f	2.36518e-59	0.305934	0.955	0.64	6.19677e-55	SPG-A undiff	polr2f
actr1b	2.45061e-59	0.254375	0.572	0.295	6.42059e-55	SPG-A undiff	actr1b
hsp90aa1.2	5.64912e-59	0.622259	0.98	0.786	1.48007e-54	SPG-A undiff	hsp90aa1.2
chek1	5.80474e-59	0.251728	0.734	0.386	1.52084e-54	SPG-A undiff	chek1
rbm39a	9.55022e-59	0.285096	0.817	0.481	2.50216e-54	SPG-A undiff	rbm39a
ENSDARG00000087950.3	1.45266e-58	0.278468	0.573	0.295	3.80598e-54	SPG-A undiff	ENSDARG00000087950.3
fbxw5	2.44966e-58	0.251925	0.491	0.236	6.4181e-54	SPG-A undiff	fbxw5
tln1	5.37858e-58	0.288133	0.649	0.357	1.40919e-53	SPG-A undiff	tln1
rpa2	8.75807e-58	0.308816	0.963	0.65	2.29461e-53	SPG-A undiff	rpa2
tbcb	9.17969e-58	0.267911	0.806	0.487	2.40508e-53	SPG-A undiff	tbcb
hspa9	9.81993e-58	0.276959	0.742	0.426	2.57282e-53	SPG-A undiff	hspa9
cox5ba	1.90504e-57	0.369725	0.991	0.76	4.99121e-53	SPG-A undiff	cox5ba
cpsf2	3.40794e-57	0.285621	0.864	0.535	8.9288e-53	SPG-A undiff	cpsf2
znhit1	3.46599e-57	0.269287	0.741	0.423	9.0809e-53	SPG-A undiff	znhit1
ccng1	4.39537e-57	0.304961	0.646	0.36	1.15159e-52	SPG-A undiff	ccng1
fam32a	5.09605e-57	0.26225	0.869	0.543	1.33517e-52	SPG-A undiff	fam32a
dap1b	1.03216e-56	0.276128	0.896	0.587	2.70427e-52	SPG-A undiff	dap1b
txnl1	2.64728e-56	0.274497	0.738	0.421	6.93587e-52	SPG-A undiff	txnl1
C7H11orf68	2.71998e-56	0.255249	0.679	0.375	7.12636e-52	SPG-A undiff	C7H11orf68
gins3	2.48647e-55	0.262719	0.818	0.488	6.51454e-51	SPG-A undiff	gins3
ENSDARG00000001162.11	4.68687e-55	0.277443	0.643	0.349	1.22796e-50	SPG-A undiff	ENSDARG00000001162.11
ndufa1	5.68384e-55	0.253765	0.957	0.625	1.48917e-50	SPG-A undiff	ndufa1
sf3b6	1.14222e-54	0.31237	0.973	0.73	2.99261e-50	SPG-A undiff	sf3b6
nfyba	1.40536e-54	0.286945	0.878	0.563	3.68205e-50	SPG-A undiff	nfyba
u2af2b	3.189e-54	0.299199	0.916	0.617	8.35518e-50	SPG-A undiff	u2af2b
esco2	3.20477e-54	0.309214	0.985	0.579	8.39649e-50	SPG-A undiff	esco2
ENSDARG00000095451.3	3.73812e-54	0.34003	0.992	0.693	9.79388e-50	SPG-A undiff	ENSDARG00000095451.3
sub1b	3.8133e-54	0.365797	0.996	0.773	9.99084e-50	SPG-A undiff	sub1b
nudt21	1.92213e-53	0.28822	0.895	0.585	5.03598e-49	SPG-A undiff	nudt21
ENSDARG00000079374.8	2.16518e-53	0.252959	0.422	0.197	5.67278e-49	SPG-A undiff	ENSDARG00000079374.8
sec61g	4.93791e-52	0.303418	0.881	0.589	1.29373e-47	SPG-A undiff	sec61g
sltm	1.23173e-51	0.26757	0.777	0.476	3.22712e-47	SPG-A undiff	sltm
ube2v2	1.26598e-51	0.348356	0.993	0.761	3.31687e-47	SPG-A undiff	ube2v2
bcap31	1.2757e-50	0.261962	0.807	0.495	3.34233e-46	SPG-A undiff	bcap31
rbbp6	1.39783e-50	0.294487	0.856	0.549	3.66232e-46	SPG-A undiff	rbbp6
ssrp1a	6.66007e-50	0.301467	0.839	0.531	1.74494e-45	SPG-A undiff	ssrp1a
gkap1	7.16138e-50	0.256058	0.842	0.541	1.87628e-45	SPG-A undiff	gkap1
hnrnpk	7.13233e-49	0.25982	0.888	0.566	1.86867e-44	SPG-A undiff	hnrnpk
FKBP3	2.49672e-48	0.279433	0.938	0.617	6.54141e-44	SPG-A undiff	FKBP3
rplp2	6.32041e-47	0.280265	0.997	0.922	1.65595e-42	SPG-A undiff	rplp2
actb1	3.67184e-46	0.482018	0.922	0.693	9.62022e-42	SPG-A undiff	actb1
flot1b	5.28434e-46	0.270427	0.931	0.62	1.3845e-41	SPG-A undiff	flot1b
sub1a	3.51524e-44	0.346935	0.994	0.786	9.20992e-40	SPG-A undiff	sub1a
ubb	5.22674e-42	0.350919	0.885	0.642	1.36941e-37	SPG-A undiff	ubb
stat1a	3.41265e-40	0.279388	0.626	0.38	8.94114e-36	SPG-A undiff	stat1a
lsm8	4.63508e-38	0.255769	0.975	0.733	1.21439e-33	SPG-A undiff	lsm8
cdc20	1.06679e-37	0.381716	0.675	0.479	2.795e-33	SPG-A undiff	cdc20
ccnb1	1.24414e-34	0.473432	0.673	0.5	3.25964e-30	SPG-A undiff	ccnb1
sod1	6.7476e-34	0.283955	0.995	0.779	1.76787e-29	SPG-A undiff	sod1
rbm8a	6.2523e-28	0.292058	0.999	0.801	1.6381e-23	SPG-A undiff	rbm8a
macroh2a2	2.56791e-27	0.265202	0.994	0.695	6.72792e-23	SPG-A undiff	macroh2a2
zgc.153409	0	2.58938	0.996	0.522	0	SPG-A diff	zgc.153409
tuba8l41	0	2.08972	1	0.63	0	SPG-A diff	tuba8l4
stmn1a1	0	1.99824	0.998	0.438	0	SPG-A diff	stmn1a
h2ax	0	1.93221	0.987	0.263	0	SPG-A diff	h2ax
pcna1	0	1.82428	0.988	0.477	0	SPG-A diff	pcna
lbr1	0	1.77071	0.998	0.44	0	SPG-A diff	lbr
sumo3b1	0	1.77019	0.993	0.344	0	SPG-A diff	sumo3b
tubb2b1	0	1.74731	0.999	0.659	0	SPG-A diff	tubb2b
si.dkey.261m9.17	0	1.65451	0.946	0.202	0	SPG-A diff	si.dkey.261m9.17
banf11	0	1.61764	0.998	0.54	0	SPG-A diff	banf1
ENSDARG00000051718.4	0	1.59189	0.892	0.092	0	SPG-A diff	ENSDARG00000051718.4
h3f3a1	0	1.5619	1	0.76	0	SPG-A diff	h3f3a
zgc.153405	0	1.55344	0.875	0.102	0	SPG-A diff	zgc.153405
setb1	0	1.54972	0.999	0.527	0	SPG-A diff	setb
hmgb2a1	0	1.52019	0.998	0.687	0	SPG-A diff	hmgb2a
dut1	0	1.50799	0.999	0.543	0	SPG-A diff	dut
hmgn71	0	1.48063	0.997	0.405	0	SPG-A diff	hmgn7
ddx41	0	1.47851	1	0.67	0	SPG-A diff	ddx4
zgc.110216	0	1.47791	0.895	0.145	0	SPG-A diff	zgc.110216
ENSDARG00000105409.2	0	1.47718	0.921	0.247	0	SPG-A diff	ENSDARG00000105409.2
hmga1a1	0	1.46568	0.997	0.507	0	SPG-A diff	hmga1a
ENSDARG00000075508.3	0	1.41916	0.909	0.167	0	SPG-A diff	ENSDARG00000075508.3
cfl11	0	1.38282	0.991	0.426	0	SPG-A diff	cfl1
cnbpb1	0	1.36814	0.967	0.292	0	SPG-A diff	cnbpb
hmgn21	0	1.34545	1	0.891	0	SPG-A diff	hmgn2
syncrip1	0	1.33944	0.998	0.572	0	SPG-A diff	syncrip
cbx3a1	0	1.33335	0.999	0.59	0	SPG-A diff	cbx3a
si.ch73.281n10.21	0	1.32124	0.981	0.371	0	SPG-A diff	si.ch73.281n10.2
hp1bp31	0	1.30177	0.981	0.294	0	SPG-A diff	hp1bp3
dek1	0	1.27871	0.991	0.519	0	SPG-A diff	dek
tomm20a1	0	1.26335	0.956	0.292	0	SPG-A diff	tomm20a
khdrbs1a1	0	1.25106	0.998	0.651	0	SPG-A diff	khdrbs1a
cnbpa1	0	1.24659	0.959	0.327	0	SPG-A diff	cnbpa
anp32b1	0	1.23935	0.989	0.482	0	SPG-A diff	anp32b
ahcy1	0	1.21259	0.94	0.273	0	SPG-A diff	ahcy
fbxo5	0	1.16858	0.925	0.252	0	SPG-A diff	fbxo5
cirbpa1	0	1.14698	1	0.767	0	SPG-A diff	cirbpa
zgc.1105401	0	1.09693	0.817	0.235	0	SPG-A diff	zgc.110540
slc7a3a1	0	1.09453	0.948	0.341	0	SPG-A diff	slc7a3a
eef1a1l11	0	1.08787	1	0.878	0	SPG-A diff	eef1a1l1
mibp	0	1.08393	0.715	0.144	0	SPG-A diff	mibp
ddx39aa1	0	1.05809	0.95	0.362	0	SPG-A diff	ddx39aa
org1	0	1.05124	0.95	0.343	0	SPG-A diff	org
ENSDARG00000051735.6	0	1.03527	0.739	0.085	0	SPG-A diff	ENSDARG00000051735.6
nucks1b1	0	1.03065	0.872	0.258	0	SPG-A diff	nucks1b
ENSDARG00000032637.5	0	1.00108	0.73	0.089	0	SPG-A diff	ENSDARG00000032637.5
apex11	0	0.99663	0.913	0.267	0	SPG-A diff	apex1
tdrd151	0	0.989409	0.829	0.232	0	SPG-A diff	tdrd15
ctdspl2b1	0	0.90113	0.786	0.191	0	SPG-A diff	ctdspl2b
cd99l21	0	0.807194	0.773	0.179	0	SPG-A diff	cd99l2
zgc.1536751	0	0.762683	0.8	0.199	0	SPG-A diff	zgc.153675
zgc.165555	0	0.515724	0.471	0.044	0	SPG-A diff	zgc.165555
ENSDARG00000115875.1	0	0.498643	0.431	0.034	0	SPG-A diff	ENSDARG00000115875.1
ube2nb1	1.7037e-306	0.913011	0.799	0.217	4.4636e-302	SPG-A diff	ube2nb
serbp1a1	4.1611e-306	1.35764	0.996	0.556	1.0902e-301	SPG-A diff	serbp1a
myb	4.038e-305	0.592213	0.521	0.074	1.0579e-300	SPG-A diff	myb
rps3a1	2.153e-302	1.34124	0.999	0.725	5.6408e-298	SPG-A diff	rps3a
hnrnpul11	3.8314e-302	0.954329	0.909	0.28	1.0038e-297	SPG-A diff	hnrnpul1
ENSDARG00000114133.1	8.2003e-302	0.414431	0.375	0.028	2.1485e-297	SPG-A diff	ENSDARG00000114133.1
ywhaqa1	6.4429e-301	1.1667	0.974	0.404	1.6881e-296	SPG-A diff	ywhaqa
rpl7a1	1.7221e-299	1.11723	0.999	0.83	4.5118e-295	SPG-A diff	rpl7a
krcp1	1.7636e-299	0.798044	0.711	0.167	4.6206e-295	SPG-A diff	krcp
smfn1	2.1508e-299	0.977991	0.921	0.3	5.6351e-295	SPG-A diff	smfn
cast1	2.096e-297	0.796889	0.732	0.18	5.4915e-293	SPG-A diff	cast
pho1	1.3392e-296	1.38615	0.895	0.287	3.5087e-292	SPG-A diff	pho
marcksb1	2.2942e-294	1.22407	0.995	0.503	6.0109e-290	SPG-A diff	marcksb
tuba1c1	2.8183e-294	1.03717	0.929	0.359	7.3839e-290	SPG-A diff	tuba1c
phf20b1	3.6406e-294	0.813185	0.771	0.196	9.5383e-290	SPG-A diff	phf20b
pfkfb4b1	1.0078e-293	0.667418	0.642	0.129	2.6404e-289	SPG-A diff	pfkfb4b
rps4x1	1.2303e-293	1.24162	1	0.767	3.2233e-289	SPG-A diff	rps4x
rplp2l1	2.5812e-293	1.20999	1	0.838	6.7628e-289	SPG-A diff	rplp2l
pa2g4a1	2.838e-293	0.895327	0.834	0.229	7.4357e-289	SPG-A diff	pa2g4a
map2k61	1.049e-292	0.828198	0.815	0.214	2.7484e-288	SPG-A diff	map2k6
ENSDARG00000104246.21	9.1137e-292	0.71041	0.738	0.178	2.3878e-287	SPG-A diff	ENSDARG00000104246.2
myg11	1.4345e-291	0.74813	0.78	0.197	3.7583e-287	SPG-A diff	myg1
lsm14ab1	1.0387e-290	1.0579	0.964	0.373	2.7214e-286	SPG-A diff	lsm14ab
ENSDARG00000070959.51	5.292e-290	1.2661	0.989	0.471	1.3865e-285	SPG-A diff	ENSDARG00000070959.5
chtopb1	1.4954e-289	1.1643	0.991	0.406	3.918e-285	SPG-A diff	chtopb
rpl18a1	2.1437e-289	1.22392	0.998	0.756	5.6166e-285	SPG-A diff	rpl18a
hnrnpaba1	3.5873e-288	1.11013	0.987	0.481	9.3988e-284	SPG-A diff	hnrnpaba
ENSDARG00000070822.51	6.2365e-288	0.90825	0.911	0.311	1.634e-283	SPG-A diff	ENSDARG00000070822.5
nop101	6.212e-286	1.02197	0.957	0.346	1.6275e-281	SPG-A diff	nop10
rpl23a1	1.7472e-285	1.11541	1	0.844	4.5777e-281	SPG-A diff	rpl23a
nop561	1.4389e-284	1.04693	0.928	0.282	3.7699e-280	SPG-A diff	nop56
ddb21	3.3821e-281	0.754636	0.757	0.192	8.861e-277	SPG-A diff	ddb2
cpsf61	3.569e-281	0.837832	0.861	0.279	9.3507e-277	SPG-A diff	cpsf6
tomm71	2.6893e-280	0.859064	0.905	0.303	7.046e-276	SPG-A diff	tomm7
rpl71	4.445e-280	1.05567	0.999	0.876	1.1646e-275	SPG-A diff	rpl7
ctcf1	3.1472e-279	0.929254	0.866	0.297	8.2456e-275	SPG-A diff	ctcf
hmgn61	2.037e-278	0.975142	0.936	0.342	5.3369e-274	SPG-A diff	hmgn6
rps201	3.1864e-278	1.06842	0.999	0.841	8.3483e-274	SPG-A diff	rps20
asf1bb1	6.7456e-278	1.03564	0.908	0.355	1.7674e-273	SPG-A diff	asf1bb
rps91	1.3424e-277	1.12559	0.999	0.813	3.5172e-273	SPG-A diff	rps9
seta1	2.5611e-277	1.05531	0.999	0.713	6.71e-273	SPG-A diff	seta
prdx41	8.1691e-277	0.751638	0.839	0.234	2.1403e-272	SPG-A diff	prdx4
zgc.173552.3	1.0367e-276	0.422584	0.408	0.042	2.7163e-272	SPG-A diff	zgc.173552.3
myl12.11	2.0851e-276	1.12149	0.984	0.467	5.4629e-272	SPG-A diff	myl12.1
api51	2.7608e-275	1.01262	0.97	0.433	7.2332e-271	SPG-A diff	api5
eef2b1	5.0997e-275	1.07925	0.999	0.716	1.3361e-270	SPG-A diff	eef2b
nxf1a1	2.3637e-274	0.761671	0.787	0.225	6.1928e-270	SPG-A diff	nxf1a
jpt21	4.2775e-274	0.720291	0.797	0.232	1.1207e-269	SPG-A diff	jpt2
si.dkey.102m7.31	1.5839e-273	0.943566	0.916	0.312	4.1498e-269	SPG-A diff	si.dkey.102m7.3
rpl101	3.9541e-273	1.13468	0.999	0.818	1.036e-268	SPG-A diff	rpl10
rpl10a1	4.4079e-273	1.06568	1	0.843	1.1549e-268	SPG-A diff	rpl10a
pabpn11	4.23e-272	1.09716	0.971	0.449	1.1083e-267	SPG-A diff	pabpn1
hdac11	5.089e-271	1.03948	0.958	0.417	1.3333e-266	SPG-A diff	hdac1
adh51	1.0275e-270	1.07721	0.988	0.441	2.692e-266	SPG-A diff	adh5
atp5if1a1	1.8254e-270	0.956038	0.929	0.342	4.7825e-266	SPG-A diff	atp5if1a
npm1a1	3.0779e-270	1.17692	0.862	0.261	8.064e-266	SPG-A diff	npm1a
tomm70a1	1.9853e-269	0.781272	0.771	0.211	5.2016e-265	SPG-A diff	tomm70a
rpl171	4.4746e-269	1.18921	0.999	0.785	1.1724e-264	SPG-A diff	rpl17
bysl1	7.2485e-269	0.781738	0.798	0.235	1.8991e-264	SPG-A diff	bysl
nudt11	1.0041e-268	0.871183	0.822	0.259	2.6307e-264	SPG-A diff	nudt1
rpl81	1.1982e-268	1.17907	1	0.797	3.1394e-264	SPG-A diff	rpl8
poglut1	6.1069e-268	0.825518	0.861	0.296	1.6e-263	SPG-A diff	poglut1
prmt51	1.4623e-266	0.645657	0.649	0.145	3.8312e-262	SPG-A diff	prmt5
lmnb21	1.6723e-265	0.864773	0.836	0.278	4.3813e-261	SPG-A diff	lmnb2
adssl1	1.8262e-265	0.93741	0.774	0.237	4.7847e-261	SPG-A diff	adssl
rcc21	2.1222e-264	0.994335	0.982	0.417	5.5602e-260	SPG-A diff	rcc2
txnrd31	3.5542e-264	0.840877	0.873	0.309	9.3119e-260	SPG-A diff	txnrd3
creb1a1	5.7277e-264	0.937472	0.848	0.276	1.5007e-259	SPG-A diff	creb1a
rpl131	1.1987e-263	1.06221	0.999	0.844	3.1406e-259	SPG-A diff	rpl13
tmsb4x1	3.4393e-263	1.02995	0.988	0.469	9.0109e-259	SPG-A diff	tmsb4x
rps15a1	3.4612e-263	1.14037	1	0.812	9.0684e-259	SPG-A diff	rps15a
ENSDARG00000092807.21	3.507e-263	0.955272	1	0.968	9.1883e-259	SPG-A diff	ENSDARG00000092807.2
rpl35a1	1.4162e-262	1.07524	1	0.863	3.7105e-258	SPG-A diff	rpl35a
aif1l1	3.585e-262	0.670966	0.7	0.175	9.3927e-258	SPG-A diff	aif1l
ppiab1	7.9391e-262	1.0861	1	0.675	2.0801e-257	SPG-A diff	ppiab
rps22	1.9392e-261	0.892061	1	0.908	5.0806e-257	SPG-A diff	rps2
ENSDARG00000111247.1	2.0796e-261	0.4184	0.427	0.052	5.4486e-257	SPG-A diff	ENSDARG00000111247.1
cdkn2aipnl1	2.8011e-261	0.778137	0.9	0.304	7.339e-257	SPG-A diff	cdkn2aipnl
ENSDARG00000105273.21	9.6839e-261	0.763468	0.839	0.255	2.5372e-256	SPG-A diff	ENSDARG00000105273.2
dkc11	3.2886e-260	0.941148	0.851	0.257	8.6162e-256	SPG-A diff	dkc1
ncl1	2.4819e-259	1.09353	0.992	0.458	6.5025e-255	SPG-A diff	ncl
gjc4b1	3.1153e-259	0.770035	0.842	0.271	8.1621e-255	SPG-A diff	gjc4b
nucks1a1	2.2709e-258	0.697368	0.701	0.177	5.9497e-254	SPG-A diff	nucks1a
rps161	2.4847e-258	0.981376	0.999	0.839	6.5099e-254	SPG-A diff	rps16
slc12a21	6.0174e-258	0.62413	0.631	0.14	1.5765e-253	SPG-A diff	slc12a2
eef1g1	5.8491e-256	1.07429	1	0.75	1.5325e-251	SPG-A diff	eef1g
hnrnpabb1	8.2522e-256	0.98214	0.997	0.751	2.1621e-251	SPG-A diff	hnrnpabb
mibp21	8.7743e-256	1.02386	0.972	0.409	2.2989e-251	SPG-A diff	mibp2
rsl1d11	1.0361e-255	0.916116	0.908	0.314	2.7146e-251	SPG-A diff	rsl1d1
ENSDARG00000113800.1	3.0522e-255	0.421103	0.414	0.049	7.9967e-251	SPG-A diff	ENSDARG00000113800.1
rpl391	2.6372e-254	1.17041	0.999	0.826	6.9095e-250	SPG-A diff	rpl39
rps31	4.1708e-254	1.05158	1	0.783	1.0927e-249	SPG-A diff	rps3
rps191	1.0224e-253	0.989573	1	0.887	2.6786e-249	SPG-A diff	rps19
rps71	2.464e-253	0.990314	1	0.877	6.4557e-249	SPG-A diff	rps7
rps131	1.7571e-252	1.07235	0.998	0.796	4.6037e-248	SPG-A diff	rps13
unga1	3.5484e-251	0.965387	0.967	0.441	9.2969e-247	SPG-A diff	unga
map2k2a1	6.754e-251	0.6405	0.674	0.167	1.7695e-246	SPG-A diff	map2k2a
sinhcafl1	1.0573e-250	0.683344	0.73	0.194	2.7701e-246	SPG-A diff	sinhcafl
rps51	1.3602e-250	1.06649	1	0.798	3.5638e-246	SPG-A diff	rps5
degs11	5.5492e-250	0.661997	0.775	0.218	1.4539e-245	SPG-A diff	degs1
rpl341	4.332e-249	0.858505	0.999	0.882	1.135e-244	SPG-A diff	rpl34
ppa1b1	7.2573e-249	0.720227	0.791	0.225	1.9014e-244	SPG-A diff	ppa1b
rps8a1	9.915e-249	1.00442	0.999	0.847	2.5977e-244	SPG-A diff	rps8a
snu13b1	1.9586e-247	0.974628	0.936	0.358	5.1316e-243	SPG-A diff	snu13b
hmgb3a1	5.1542e-247	0.745256	0.73	0.186	1.3504e-242	SPG-A diff	hmgb3a
si.dkey.23i12.51	8.7407e-247	0.947344	0.971	0.406	2.2901e-242	SPG-A diff	si.dkey.23i12.5
malsu11	1.5884e-246	0.633163	0.673	0.168	4.1616e-242	SPG-A diff	malsu1
hcfc1a1	2.303e-246	0.917089	0.905	0.376	6.0338e-242	SPG-A diff	hcfc1a
rpl181	3.2809e-246	1.04357	0.999	0.858	8.596e-242	SPG-A diff	rpl18
rps181	3.0567e-244	0.970755	0.999	0.781	8.0086e-240	SPG-A diff	rps18
rpl13a1	9.0394e-244	1.01029	1	0.835	2.3683e-239	SPG-A diff	rpl13a
ACADSB1	1.5332e-243	0.465286	0.532	0.1	4.017e-239	SPG-A diff	ACADSB
rps121	4.1515e-243	1.05037	0.999	0.855	1.0877e-238	SPG-A diff	rps12
rpl22l11	1.4372e-242	1.05791	0.995	0.653	3.7655e-238	SPG-A diff	rpl22l1
esd1	1.928e-242	0.688078	0.823	0.248	5.0515e-238	SPG-A diff	esd
scmh11	4.1868e-242	0.62686	0.719	0.193	1.0969e-237	SPG-A diff	scmh1
snrpf1	5.6198e-242	0.923119	0.998	0.73	1.4724e-237	SPG-A diff	snrpf
cbx4	2.1588e-241	0.465243	0.423	0.06	5.6561e-237	SPG-A diff	cbx4
rpl151	4.2441e-241	0.974875	0.999	0.842	1.112e-236	SPG-A diff	rpl15
mybl2b1	8.6277e-241	0.579225	0.566	0.121	2.2605e-236	SPG-A diff	mybl2b
snrpd11	1.7946e-239	0.906884	0.998	0.756	4.702e-235	SPG-A diff	snrpd1
pes1	2.7311e-239	0.706372	0.723	0.193	7.1556e-235	SPG-A diff	pes
hcfc1b1	3.8705e-239	0.927752	0.946	0.418	1.0141e-234	SPG-A diff	hcfc1b
orc31	1.0018e-238	0.637566	0.672	0.173	2.6247e-234	SPG-A diff	orc3
metap2b1	3.7502e-238	0.910784	0.983	0.425	9.8254e-234	SPG-A diff	metap2b
rpl5b1	1.031e-237	1.06789	0.997	0.662	2.7013e-233	SPG-A diff	rpl5b
rpl36a1	4.3671e-237	1.09005	1	0.824	1.1442e-232	SPG-A diff	rpl36a
rtf11	1.6658e-236	0.704158	0.788	0.236	4.3644e-232	SPG-A diff	rtf1
ENSDARG00000094097.31	6.6436e-236	0.669374	0.744	0.214	1.7406e-231	SPG-A diff	ENSDARG00000094097.3
srsf10b1	7.792e-236	0.715302	0.809	0.266	2.0415e-231	SPG-A diff	srsf10b
tsn1	1.0835e-235	0.744507	0.799	0.248	2.8387e-231	SPG-A diff	tsn
hspe11	1.6512e-235	0.84249	0.898	0.321	4.3262e-231	SPG-A diff	hspe1
rpl211	1.7163e-235	0.907863	0.999	0.869	4.4967e-231	SPG-A diff	rpl21
FAM120C1	1.9564e-235	0.826803	0.87	0.315	5.1257e-231	SPG-A diff	FAM120C
faua1	8.0559e-234	1.04353	1	0.776	2.1106e-229	SPG-A diff	faua
rpl111	1.1837e-233	0.901872	1	0.887	3.1014e-229	SPG-A diff	rpl11
mybbp1a1	2.1763e-233	0.825518	0.774	0.24	5.702e-229	SPG-A diff	mybbp1a
rack11	2.4182e-233	1.04389	0.998	0.729	6.3358e-229	SPG-A diff	rack1
rpl231	3.3387e-233	1.01825	1	0.839	8.7474e-229	SPG-A diff	rpl23
nup431	1.0029e-232	0.731157	0.801	0.264	2.6276e-228	SPG-A diff	nup43
rpl301	1.4894e-232	0.872608	0.999	0.856	3.9022e-228	SPG-A diff	rpl30
rpl381	2.4919e-232	0.950058	1	0.866	6.5288e-228	SPG-A diff	rpl38
calm1b1	2.7443e-232	0.668698	0.737	0.21	7.19e-228	SPG-A diff	calm1b
actl6a1	6.093e-232	0.850676	0.937	0.432	1.5964e-227	SPG-A diff	actl6a
tcp11	8.0765e-232	0.91741	0.991	0.517	2.116e-227	SPG-A diff	tcp1
dnph11	2.6482e-231	0.85744	0.785	0.257	6.9384e-227	SPG-A diff	dnph1
ddx181	1.2784e-230	0.746932	0.774	0.233	3.3495e-226	SPG-A diff	ddx18
rpl321	5.151e-230	0.893775	1	0.888	1.3496e-225	SPG-A diff	rpl32
eif5a1	7.3344e-230	0.965376	0.991	0.613	1.9216e-225	SPG-A diff	eif5a
mrps18a1	8.2184e-230	0.666377	0.782	0.239	2.1532e-225	SPG-A diff	mrps18a
rps61	2.6781e-229	0.959848	0.999	0.774	7.0167e-225	SPG-A diff	rps6
sephs11	4.6998e-229	0.568172	0.678	0.178	1.2313e-224	SPG-A diff	sephs1
gstm.11	1.9067e-228	0.97165	0.997	0.692	4.9955e-224	SPG-A diff	gstm.1
ss18l21	2.9329e-228	0.840031	0.941	0.44	7.6843e-224	SPG-A diff	ss18l2
phf191	3.1897e-228	0.573372	0.631	0.154	8.357e-224	SPG-A diff	phf19
ipo9	3.2173e-228	0.491325	0.52	0.104	8.4293e-224	SPG-A diff	ipo9
rps26l1	4.9684e-228	0.929132	0.999	0.841	1.3017e-223	SPG-A diff	rps26l
ENSDARG00000086552.4	4.9973e-227	0.354133	0.474	0.078	1.3093e-222	SPG-A diff	ENSDARG00000086552.4
ENSDARG00000105350.2	8.3462e-227	0.655102	0.771	0.219	2.1867e-222	SPG-A diff	ENSDARG00000105350.2
ankrd10a1	1.5935e-226	0.700476	0.836	0.294	4.1749e-222	SPG-A diff	ankrd10a
rps111	1.84e-226	0.980945	0.996	0.764	4.8209e-222	SPG-A diff	rps11
rsl24d11	1.3582e-225	0.913589	0.968	0.449	3.5586e-221	SPG-A diff	rsl24d1
prmt11	1.6605e-225	0.911587	0.95	0.442	4.3506e-221	SPG-A diff	prmt1
tdrd11	4.4675e-224	0.697164	0.726	0.207	1.1705e-219	SPG-A diff	tdrd1
cirbpb1	6.2596e-224	0.990337	0.996	0.672	1.64e-219	SPG-A diff	cirbpb
ctdp1	5.2226e-223	0.555462	0.59	0.137	1.3683e-218	SPG-A diff	ctdp1
rplp11	5.2512e-223	0.828496	1	0.936	1.3758e-218	SPG-A diff	rplp1
ywhah1	5.6147e-223	0.50917	0.49	0.093	1.471e-218	SPG-A diff	ywhah
rpl291	9.6154e-223	0.906343	1	0.87	2.5192e-218	SPG-A diff	rpl29
eif4a1a1	1.3762e-222	0.803127	0.869	0.328	3.6056e-218	SPG-A diff	eif4a1a
rpl271	2.0506e-221	0.85344	0.998	0.864	5.3725e-217	SPG-A diff	rpl27
sgf291	6.9219e-221	0.549942	0.637	0.165	1.8135e-216	SPG-A diff	sgf29
ENSDARG00000090228.51	2.0294e-220	0.533327	0.615	0.148	5.3169e-216	SPG-A diff	ENSDARG00000090228.5
hnrnpa31	3.2699e-220	0.798678	0.928	0.373	8.5671e-216	SPG-A diff	hnrnpa3
ENSDARG00000115766.1	3.5424e-220	0.430516	0.51	0.095	9.2811e-216	SPG-A diff	ENSDARG00000115766.1
rpl5a1	1.75e-219	0.896396	0.998	0.77	4.5849e-215	SPG-A diff	rpl5a
rps281	4.7781e-219	0.972679	1	0.828	1.2519e-214	SPG-A diff	rps28
septin21	1.2367e-218	0.685089	0.838	0.278	3.2401e-214	SPG-A diff	septin2
rnf441	1.5152e-218	0.617694	0.59	0.141	3.9698e-214	SPG-A diff	rnf44
cbx1a1	1.7733e-218	0.763994	0.851	0.31	4.6461e-214	SPG-A diff	cbx1a
RPS171	4.9327e-218	0.965328	1	0.787	1.2924e-213	SPG-A diff	RPS17
hnrnpa0a1	8.712e-218	0.623088	0.768	0.234	2.2826e-213	SPG-A diff	hnrnpa0a
rpl41	1.0617e-216	0.939947	0.998	0.677	2.7817e-212	SPG-A diff	rpl4
sp41	5.0876e-216	0.490217	0.534	0.113	1.3329e-211	SPG-A diff	sp4
nop161	8.7453e-216	0.688372	0.803	0.265	2.2913e-211	SPG-A diff	nop16
tuba8l21	1.8758e-214	0.60178	0.734	0.22	4.9146e-210	SPG-A diff	tuba8l2
rps101	1.9645e-214	0.682772	0.999	0.956	5.147e-210	SPG-A diff	rps10
nip71	3.3375e-214	0.620605	0.699	0.193	8.7442e-210	SPG-A diff	nip7
PRR12.11	9.2075e-214	0.47137	0.497	0.097	2.4124e-209	SPG-A diff	PRR12.1
ENSDARG00000062415.8	1.4317e-213	0.431012	0.368	0.05	3.7511e-209	SPG-A diff	ENSDARG00000062415.8
SMARCC21	2.1137e-213	0.47976	0.498	0.101	5.5378e-209	SPG-A diff	SMARCC2
rpsa1	6.4039e-213	0.794393	0.999	0.872	1.6778e-208	SPG-A diff	rpsa
eif4bb1	6.5948e-213	0.50712	0.623	0.158	1.7278e-208	SPG-A diff	eif4bb
pole2	9.3774e-213	0.64469	0.713	0.213	2.4569e-208	SPG-A diff	pole2
gstr1	1.3664e-212	0.909866	0.998	0.676	3.5801e-208	SPG-A diff	gstr
slc20a1b	1.6281e-212	0.690572	0.781	0.264	4.2656e-208	SPG-A diff	slc20a1b
parp11	1.8344e-212	0.840856	0.927	0.399	4.8062e-208	SPG-A diff	parp1
mrpl431	2.7999e-212	0.502158	0.544	0.122	7.3359e-208	SPG-A diff	mrpl43
zgc.173552.5	5.5927e-212	0.284531	0.267	0.019	1.4653e-207	SPG-A diff	zgc.173552.5
piwil11	9.1937e-212	0.926578	0.999	0.749	2.4088e-207	SPG-A diff	piwil1
morc21	1.5368e-211	0.668689	0.773	0.254	4.0263e-207	SPG-A diff	morc2
khsrp1	2.1079e-211	0.589027	0.689	0.198	5.5227e-207	SPG-A diff	khsrp
ENSDARG00000092033.41	2.1135e-211	0.551245	0.646	0.165	5.5373e-207	SPG-A diff	ENSDARG00000092033.4
lsm71	2.8494e-211	0.903472	0.99	0.584	7.4655e-207	SPG-A diff	lsm7
nhp21	4.8553e-211	0.588287	0.719	0.21	1.2721e-206	SPG-A diff	nhp2
siva11	7.442e-211	0.662132	0.812	0.276	1.9498e-206	SPG-A diff	siva1
adhfe11	9.1655e-211	0.534596	0.625	0.161	2.4014e-206	SPG-A diff	adhfe1
ENSDARG00000101707.21	1.226e-210	0.785102	0.777	0.263	3.2122e-206	SPG-A diff	ENSDARG00000101707.2
edc41	3.1485e-210	0.637134	0.769	0.247	8.249e-206	SPG-A diff	edc4
ENSDARG00000105573.21	5.3752e-210	0.786609	0.87	0.337	1.4083e-205	SPG-A diff	ENSDARG00000105573.2
tubb4b	8.371e-210	0.896118	1	0.851	2.1932e-205	SPG-A diff	tubb4b
znf395b1	1.6671e-209	0.551699	0.62	0.158	4.3679e-205	SPG-A diff	znf395b
[truncated: 9,366 more rows]
