# Supplementary material for: A single-cell multiomics roadmap of zebrafish spermatogenesis reveals regulatory principles of male germline formation
Source: Mol Syst Biol. 2025 Oct 14;22(1):42–68. doi: 10.1038/s44320-025-00157-7 (PMC12759076; doi:10.1038/s44320-025-00157-7)
Supplement: Supplementary file 6 — Dataset EV4 [file 44320_2025_157_MOESM6_ESM.xlsx]

## Sheet: Legend
Dataset EV4. Gene Ontology (GO) enrichment analysis of marker genes across testicular germ cell types.
GO term enrichment of each germ cell population, including undifferentiated spermatogonia-A (SPG-Aun), differentiated spermatogonia-A (SPG-Ad), spermatogonia B (SPG-B), primary spermatocytes (SPC-I), secondary spermatocytes (SPC-II), round spermatids (SPT-r), and elongated spermatids (SPT-e), using the respective marker gene sets identified in Dataset EV2. Enrichment analysis was conducted using …

## Sheet: Dataset_EV4
SPG-A (un)
source	term_name	term_id	highlighted	adjusted_p_value	negative_log10_of_adjusted_p_value	term_size	query_size	intersection_size	effective_domain_size	intersections
GO:BP	cellular nitrogen compound metabolic process	GO:0034641	true	2.25939e-75	9064600794971140	4867	1096	610	17954	ENSDARG00000076659,ENSDARG00000090337,ENSDARG00000071652,ENSDARG00000092807,ENSDARG00000103337,ENSDARG00000070822,ENSDARG00000104246,ENSDARG00000094469,ENSDARG00000088619,ENSDARG00000086626,ENSDARG00000101029,ENSDARG00000096428,ENSDARG00000110361,ENSDARG00000030012,ENSDARG00000053864,ENSDARG00000002750,ENSDARG00000096689,ENSDARG00000025789,ENSDARG00000062244,ENSDARG00000070098,ENSDARG00000104169,…
GO:BP	peptide biosynthetic process	GO:0043043	false	1.87309e-74	8972744031218150	416	1096	166	17954	ENSDARG00000092807,ENSDARG00000074242,ENSDARG00000035692,ENSDARG00000070922,ENSDARG00000057556,ENSDARG00000014690,ENSDARG00000025073,ENSDARG00000014867,ENSDARG00000045776,ENSDARG00000015862,ENSDARG00000036316,ENSDARG00000011201,ENSDARG00000010160,ENSDARG00000025581,ENSDARG00000036298,ENSDARG00000058105,ENSDARG00000053457,ENSDARG00000011405,ENSDARG00000029533,ENSDARG00000042566,ENSDARG00000088030,…
GO:BP	ribosome biogenesis	GO:0042254	false	6.02368e-45	5922013784617070	144	1096	83	17954	ENSDARG00000071652,ENSDARG00000097630,ENSDARG00000103337,ENSDARG00000104246,ENSDARG00000088619,ENSDARG00000012820,ENSDARG00000014329,ENSDARG00000023299,ENSDARG00000104353,ENSDARG00000015862,ENSDARG00000055868,ENSDARG00000011405,ENSDARG00000088030,ENSDARG00000043453,ENSDARG00000104227,ENSDARG00000007320,ENSDARG00000019230,ENSDARG00000030602,ENSDARG00000053912,ENSDARG00000045487,ENSDARG00000042864,…
GO:BP	protein folding	GO:0006457	true	14.1009	1.38508e+16	135	1096	40	17954	ENSDARG00000051762,ENSDARG00000056167,ENSDARG00000056160,ENSDARG00000021973,ENSDARG00000045399,ENSDARG00000014536,ENSDARG00000017891,ENSDARG00000009212,ENSDARG00000103994,ENSDARG00000029688,ENSDARG00000044540,ENSDARG00000021924,ENSDARG00000030241,ENSDARG00000037000,ENSDARG00000013475,ENSDARG00000016173,ENSDARG00000019339,ENSDARG00000103979,ENSDARG00000058494,ENSDARG00000105116,ENSDARG00000103234,…
GO:BP	nuclear transport	GO:0051169	true	3.40483e+07	7467904986632810	87	1096	25	17954	ENSDARG00000014329,ENSDARG00000056517,ENSDARG00000044298,ENSDARG00000105117,ENSDARG00000033965,ENSDARG00000014817,ENSDARG00000007216,ENSDARG00000013802,ENSDARG00000045127,ENSDARG00000059711,ENSDARG00000020527,ENSDARG00000052641,ENSDARG00000012222,ENSDARG00000061527,ENSDARG00000040245,ENSDARG00000036069,ENSDARG00000070046,ENSDARG00000005540,ENSDARG00000008395,ENSDARG00000014499,ENSDARG00000023190,…
GO:BP	ribosomal large subunit assembly	GO:0000027	true	0.0000028204788631702223	5549677150554050	7	1096	7	17954	ENSDARG00000015862,ENSDARG00000007130,ENSDARG00000020197,ENSDARG00000058451,ENSDARG00000043960,ENSDARG00000008976,ENSDARG00000057105
GO:BP	DNA replication initiation	GO:0006270	false	0.00002598064920287738	4585350001003380	23	1096	11	17954	ENSDARG00000040041,ENSDARG00000024204,ENSDARG00000019507,ENSDARG00000102798,ENSDARG00000075682,ENSDARG00000057683,ENSDARG00000101180,ENSDARG00000009942,ENSDARG00000039217,ENSDARG00000021579,ENSDARG00000045815
GO:BP	homeostasis of number of cells	GO:0048872	true	0.0000757950199502353	4120359328394110	61	1096	17	17954	ENSDARG00000011405,ENSDARG00000029533,ENSDARG00000088030,ENSDARG00000030602,ENSDARG00000043509,ENSDARG00000023298,ENSDARG00000036629,ENSDARG00000037835,ENSDARG00000041232,ENSDARG00000021864,ENSDARG00000020201,ENSDARG00000075211,ENSDARG00000060316,ENSDARG00000026655,ENSDARG00000028431,ENSDARG00000042644,ENSDARG00000062002
GO:BP	cellular component organization or biogenesis	GO:0071840	false	0.00011178317894239405	3.95162e+16	3296	1096	268	17954	ENSDARG00000071652,ENSDARG00000097630,ENSDARG00000103337,ENSDARG00000104246,ENSDARG00000088619,ENSDARG00000025789,ENSDARG00000101975,ENSDARG00000062244,ENSDARG00000098304,ENSDARG00000004529,ENSDARG00000078935,ENSDARG00000012820,ENSDARG00000014329,ENSDARG00000040041,ENSDARG00000024204,ENSDARG00000023299,ENSDARG00000044669,ENSDARG00000104353,ENSDARG00000004169,ENSDARG00000019507,ENSDARG00000003920,…
GO:BP	chromatin organization	GO:0006325	true	0.00014512245832504347	3.83827e+16	239	1096	37	17954	ENSDARG00000071652,ENSDARG00000025789,ENSDARG00000062244,ENSDARG00000014329,ENSDARG00000044669,ENSDARG00000003920,ENSDARG00000062326,ENSDARG00000053912,ENSDARG00000015427,ENSDARG00000003860,ENSDARG00000099572,ENSDARG00000004189,ENSDARG00000041155,ENSDARG00000010246,ENSDARG00000101205,ENSDARG00000061187,ENSDARG00000101624,ENSDARG00000070108,ENSDARG00000070560,ENSDARG00000031495,ENSDARG00000016871,…
GO:BP	mitochondrion organization	GO:0007005	true	0.000768732007686642	3.11423e+16	147	1096	26	17954	ENSDARG00000056160,ENSDARG00000103740,ENSDARG00000093382,ENSDARG00000069116,ENSDARG00000034291,ENSDARG00000100585,ENSDARG00000074790,ENSDARG00000039350,ENSDARG00000099900,ENSDARG00000057414,ENSDARG00000058494,ENSDARG00000045797,ENSDARG00000020623,ENSDARG00000069920,ENSDARG00000069313,ENSDARG00000010717,ENSDARG00000022303,ENSDARG00000017728,ENSDARG00000036092,ENSDARG00000056270,ENSDARG00000045297,…
GO:BP	RNA methylation	GO:0001510	false	0.0016148193165890323	2.79188e+16	45	1096	13	17954	ENSDARG00000043304,ENSDARG00000053912,ENSDARG00000056914,ENSDARG00000063596,ENSDARG00000057089,ENSDARG00000042344,ENSDARG00000074756,ENSDARG00000042642,ENSDARG00000056665,ENSDARG00000043209,ENSDARG00000071878,ENSDARG00000104938,ENSDARG00000068893
GO:BP	embryo development ending in birth or egg hatching	GO:0009792	false	0.0017374749065843167	2760081458974190	192	1096	30	17954	ENSDARG00000104246,ENSDARG00000045776,ENSDARG00000011201,ENSDARG00000088030,ENSDARG00000030602,ENSDARG00000015427,ENSDARG00000043509,ENSDARG00000053586,ENSDARG00000006413,ENSDARG00000070849,ENSDARG00000100371,ENSDARG00000033539,ENSDARG00000036629,ENSDARG00000011665,ENSDARG00000020197,ENSDARG00000008740,ENSDARG00000041232,ENSDARG00000005791,ENSDARG00000058451,ENSDARG00000052091,ENSDARG00000060767,…
GO:BP	chordate embryonic development	GO:0043009	true	0.0017374749065843167	2760081458974190	192	1096	30	17954	ENSDARG00000104246,ENSDARG00000045776,ENSDARG00000011201,ENSDARG00000088030,ENSDARG00000030602,ENSDARG00000015427,ENSDARG00000043509,ENSDARG00000053586,ENSDARG00000006413,ENSDARG00000070849,ENSDARG00000100371,ENSDARG00000033539,ENSDARG00000036629,ENSDARG00000011665,ENSDARG00000020197,ENSDARG00000008740,ENSDARG00000041232,ENSDARG00000005791,ENSDARG00000058451,ENSDARG00000052091,ENSDARG00000060767,…
GO:BP	establishment of RNA localization	GO:0051236	false	0.0021104569523818953	2.67562e+16	33	1096	11	17954	ENSDARG00000056517,ENSDARG00000044298,ENSDARG00000013802,ENSDARG00000059711,ENSDARG00000020527,ENSDARG00000061527,ENSDARG00000036069,ENSDARG00000070046,ENSDARG00000008395,ENSDARG00000014499,ENSDARG00000037503
GO:BP	cytochrome complex assembly	GO:0017004	true	0.036707375555889356	1.43525e+16	23	1096	8	17954	ENSDARG00000093382,ENSDARG00000034291,ENSDARG00000100585,ENSDARG00000045555,ENSDARG00000045797,ENSDARG00000069920,ENSDARG00000078974,ENSDARG00000011272
GO:BP	DNA-templated transcription initiation	GO:0006352	true	0.046228391853327194	1335091214097580	68	1096	14	17954	ENSDARG00000105098,ENSDARG00000006434,ENSDARG00000074756,ENSDARG00000068641,ENSDARG00000040443,ENSDARG00000077870,ENSDARG00000014994,ENSDARG00000097302,ENSDARG00000076509,ENSDARG00000104030,ENSDARG00000069910,ENSDARG00000032129,ENSDARG00000007720,ENSDARG00000053446
SPG-A (dif)
source	term_name	term_id	highlighted	adjusted_p_value	negative_log10_of_adjusted_p_value	term_size	query_size	intersection_size	effective_domain_size	intersections
GO:BP	translation	GO:0006412	true	5.287683374931561e-76	75.2767	412	936	142	17954	ENSDARG00000092807,ENSDARG00000070922,ENSDARG00000045776,ENSDARG00000020850,ENSDARG00000074242,ENSDARG00000035692,ENSDARG00000014690,ENSDARG00000011201,ENSDARG00000025073,ENSDARG00000006316,ENSDARG00000011405,ENSDARG00000100371,ENSDARG00000025581,ENSDARG00000042905,ENSDARG00000057556,ENSDARG00000014867,ENSDARG00000099380,ENSDARG00000010160,ENSDARG00000088030,ENSDARG00000077291,ENSDARG00000045487,…
GO:BP	ribosome biogenesis	GO:0042254	true	5.84805e-36	35.233	144	936	60	17954	ENSDARG00000104246,ENSDARG00000103337,ENSDARG00000088619,ENSDARG00000071652,ENSDARG00000019230,ENSDARG00000104227,ENSDARG00000012820,ENSDARG00000007320,ENSDARG00000011405,ENSDARG00000014329,ENSDARG00000088030,ENSDARG00000045487,ENSDARG00000055868,ENSDARG00000030602,ENSDARG00000043453,ENSDARG00000023299,ENSDARG00000018902,ENSDARG00000015862,ENSDARG00000020197,ENSDARG00000059075,ENSDARG00000023298,…
GO:BP	chromatin organization	GO:0006325	true	2.35054e-17	16.6288	239	936	54	17954	ENSDARG00000051718,ENSDARG00000105409,ENSDARG00000075508,ENSDARG00000051735,ENSDARG00000032637,ENSDARG00000111247,ENSDARG00000105350,ENSDARG00000115766,ENSDARG00000110152,ENSDARG00000074012,ENSDARG00000105430,ENSDARG00000076766,ENSDARG00000071652,ENSDARG00000025789,ENSDARG00000003920,ENSDARG00000062326,ENSDARG00000099572,ENSDARG00000003860,ENSDARG00000044669,ENSDARG00000070108,ENSDARG00000043713,…
GO:BP	chromatin remodeling	GO:0006338	false	9.09879e-12	11.041	193	936	41	17954	ENSDARG00000051718,ENSDARG00000105409,ENSDARG00000075508,ENSDARG00000051735,ENSDARG00000032637,ENSDARG00000111247,ENSDARG00000105350,ENSDARG00000115766,ENSDARG00000110152,ENSDARG00000074012,ENSDARG00000105430,ENSDARG00000076766,ENSDARG00000071652,ENSDARG00000025789,ENSDARG00000003920,ENSDARG00000044669,ENSDARG00000031495,ENSDARG00000015427,ENSDARG00000014329,ENSDARG00000101624,ENSDARG00000010246,…
GO:BP	protein folding	GO:0006457	true	5.6543e-11	10.2476	135	936	33	17954	ENSDARG00000051762,ENSDARG00000103994,ENSDARG00000056167,ENSDARG00000017891,ENSDARG00000021973,ENSDARG00000056160,ENSDARG00000014536,ENSDARG00000029688,ENSDARG00000092798,ENSDARG00000103979,ENSDARG00000045399,ENSDARG00000102808,ENSDARG00000030241,ENSDARG00000013475,ENSDARG00000105116,ENSDARG00000045017,ENSDARG00000021924,ENSDARG00000025391,ENSDARG00000018491,ENSDARG00000015422,ENSDARG00000044431,…
GO:BP	DNA replication	GO:0006260	true	2.93193e-10	9.53285	96	936	27	17954	ENSDARG00000077089,ENSDARG00000054155,ENSDARG00000008805,ENSDARG00000100028,ENSDARG00000014017,ENSDARG00000055969,ENSDARG00000054799,ENSDARG00000052721,ENSDARG00000101180,ENSDARG00000076169,ENSDARG00000009942,ENSDARG00000099900,ENSDARG00000095046,ENSDARG00000042458,ENSDARG00000057683,ENSDARG00000042571,ENSDARG00000039350,ENSDARG00000002613,ENSDARG00000005218,ENSDARG00000035634,ENSDARG00000014274,…
GO:BP	nuclear transport	GO:0051169	true	1.31411e-09	8.88137	87	936	25	17954	ENSDARG00000014329,ENSDARG00000033965,ENSDARG00000014499,ENSDARG00000056517,ENSDARG00000013802,ENSDARG00000102274,ENSDARG00000007216,ENSDARG00000057026,ENSDARG00000104889,ENSDARG00000014817,ENSDARG00000044298,ENSDARG00000041317,ENSDARG00000005540,ENSDARG00000070046,ENSDARG00000023190,ENSDARG00000008395,ENSDARG00000020527,ENSDARG00000040245,ENSDARG00000069056,ENSDARG00000052641,ENSDARG00000010281,…
GO:BP	cellular component organization or biogenesis	GO:0071840	false	1.12707e-07	6.94805	3296	936	249	17954	ENSDARG00000051718,ENSDARG00000105409,ENSDARG00000075508,ENSDARG00000051735,ENSDARG00000032637,ENSDARG00000104246,ENSDARG00000111247,ENSDARG00000105350,ENSDARG00000115766,ENSDARG00000062415,ENSDARG00000103337,ENSDARG00000110152,ENSDARG00000074012,ENSDARG00000105430,ENSDARG00000076766,ENSDARG00000088619,ENSDARG00000105394,ENSDARG00000071652,ENSDARG00000025789,ENSDARG00000110608,ENSDARG00000098304,…
GO:BP	disruption of cellular anatomical structure in another organism	GO:0140975	true	6.01638e-06	5.22066	23	936	11	17954	ENSDARG00000115875,ENSDARG00000086552,ENSDARG00000098595,ENSDARG00000113707,ENSDARG00000112593,ENSDARG00000051736,ENSDARG00000099123,ENSDARG00000103015,ENSDARG00000105314,ENSDARG00000105400,ENSDARG00000113399
GO:BP	regulation of RNA splicing	GO:0043484	true	6.77675e-06	5.16898	60	936	17	17954	ENSDARG00000028335,ENSDARG00000052856,ENSDARG00000103672,ENSDARG00000010244,ENSDARG00000057484,ENSDARG00000042642,ENSDARG00000032175,ENSDARG00000070437,ENSDARG00000059303,ENSDARG00000019362,ENSDARG00000005551,ENSDARG00000016085,ENSDARG00000018574,ENSDARG00000043757,ENSDARG00000103893,ENSDARG00000001241,ENSDARG00000018914
GO:BP	defense response to Gram-positive bacterium	GO:0050830	true	3.50074e-05	4.45584	32	936	12	17954	ENSDARG00000115875,ENSDARG00000086552,ENSDARG00000098595,ENSDARG00000113707,ENSDARG00000112593,ENSDARG00000051736,ENSDARG00000099123,ENSDARG00000103015,ENSDARG00000105314,ENSDARG00000105400,ENSDARG00000113399,ENSDARG00000003570
GO:BP	chromosome organization	GO:0051276	true	3.53785e-05	4.45126	186	936	30	17954	ENSDARG00000075508,ENSDARG00000032637,ENSDARG00000087238,ENSDARG00000075083,ENSDARG00000006092,ENSDARG00000017744,ENSDARG00000070109,ENSDARG00000034916,ENSDARG00000101180,ENSDARG00000058203,ENSDARG00000094892,ENSDARG00000099900,ENSDARG00000098897,ENSDARG00000075883,ENSDARG00000039302,ENSDARG00000034195,ENSDARG00000034773,ENSDARG00000020258,ENSDARG00000069045,ENSDARG00000057683,ENSDARG00000038917,…
GO:BP	homeostasis of number of cells	GO:0048872	false	0.000410373	3.38682	61	936	15	17954	ENSDARG00000011405,ENSDARG00000088030,ENSDARG00000030602,ENSDARG00000029533,ENSDARG00000043509,ENSDARG00000021864,ENSDARG00000023298,ENSDARG00000041232,ENSDARG00000036629,ENSDARG00000028431,ENSDARG00000037835,ENSDARG00000060316,ENSDARG00000020201,ENSDARG00000062002,ENSDARG00000026655
GO:BP	chordate embryonic development	GO:0043009	false	0.000854484	3.0683	192	936	28	17954	ENSDARG00000104246,ENSDARG00000045776,ENSDARG00000053666,ENSDARG00000011201,ENSDARG00000100371,ENSDARG00000015427,ENSDARG00000053586,ENSDARG00000088030,ENSDARG00000030602,ENSDARG00000043509,ENSDARG00000006413,ENSDARG00000020197,ENSDARG00000070849,ENSDARG00000041232,ENSDARG00000036629,ENSDARG00000033539,ENSDARG00000058451,ENSDARG00000052091,ENSDARG00000025032,ENSDARG00000058203,ENSDARG00000005791,…
GO:BP	embryo development ending in birth or egg hatching	GO:0009792	true	0.000854484	3.0683	192	936	28	17954	ENSDARG00000104246,ENSDARG00000045776,ENSDARG00000053666,ENSDARG00000011201,ENSDARG00000100371,ENSDARG00000015427,ENSDARG00000053586,ENSDARG00000088030,ENSDARG00000030602,ENSDARG00000043509,ENSDARG00000006413,ENSDARG00000020197,ENSDARG00000070849,ENSDARG00000041232,ENSDARG00000036629,ENSDARG00000033539,ENSDARG00000058451,ENSDARG00000052091,ENSDARG00000025032,ENSDARG00000058203,ENSDARG00000005791,…
GO:BP	non-membrane-bounded organelle assembly	GO:0140694	false	0.00188091	2.72563	145	936	23	17954	ENSDARG00000087238,ENSDARG00000100553,ENSDARG00000030602,ENSDARG00000043453,ENSDARG00000015862,ENSDARG00000020197,ENSDARG00000059075,ENSDARG00000023298,ENSDARG00000007130,ENSDARG00000070849,ENSDARG00000036629,ENSDARG00000043666,ENSDARG00000056160,ENSDARG00000058451,ENSDARG00000058968,ENSDARG00000045399,ENSDARG00000043960,ENSDARG00000094892,ENSDARG00000055475,ENSDARG00000020258,ENSDARG00000019156,…
GO:BP	pyrimidine nucleotide metabolic process	GO:0006220	true	0.00285089	2.54502	25	936	9	17954	ENSDARG00000106529,ENSDARG00000030700,ENSDARG00000103791,ENSDARG00000019924,ENSDARG00000054334,ENSDARG00000098386,ENSDARG00000042894,ENSDARG00000052103,ENSDARG00000012215
GO:BP	RNA transport	GO:0050658	true	0.00474268	2.32398	33	936	10	17954	ENSDARG00000014499,ENSDARG00000056517,ENSDARG00000013802,ENSDARG00000044298,ENSDARG00000070046,ENSDARG00000008395,ENSDARG00000020527,ENSDARG00000056531,ENSDARG00000036069,ENSDARG00000037503
GO:BP	multicellular organismal-level homeostasis	GO:0048871	false	0.00616725	2.20991	103	936	18	17954	ENSDARG00000011405,ENSDARG00000088030,ENSDARG00000030602,ENSDARG00000029533,ENSDARG00000043509,ENSDARG00000021864,ENSDARG00000023298,ENSDARG00000041232,ENSDARG00000036629,ENSDARG00000019362,ENSDARG00000056438,ENSDARG00000028431,ENSDARG00000037835,ENSDARG00000060316,ENSDARG00000020201,ENSDARG00000103409,ENSDARG00000062002,ENSDARG00000026655
GO:BP	DNA conformation change	GO:0071103	false	0.0112915	1.94725	36	936	10	17954	ENSDARG00000101180,ENSDARG00000099900,ENSDARG00000034195,ENSDARG00000057683,ENSDARG00000024488,ENSDARG00000005218,ENSDARG00000040041,ENSDARG00000099298,ENSDARG00000024204,ENSDARG00000102798
GO:BP	heterochromatin organization	GO:0070828	false	0.0139952	1.85402	23	936	8	17954	ENSDARG00000071652,ENSDARG00000044669,ENSDARG00000101624,ENSDARG00000034916,ENSDARG00000101205,ENSDARG00000044299,ENSDARG00000103409,ENSDARG00000008551
GO:BP	nucleoside triphosphate biosynthetic process	GO:0009142	true	0.015695	1.80424	45	936	11	17954	ENSDARG00000045514,ENSDARG00000030700,ENSDARG00000103791,ENSDARG00000010149,ENSDARG00000098386,ENSDARG00000009447,ENSDARG00000056008,ENSDARG00000042894,ENSDARG00000052103,ENSDARG00000019404,ENSDARG00000014313
GO:BP	negative regulation of nucleobase-containing compound metabolic process	GO:0045934	true	0.0215737	1.66608	251	936	30	17954	ENSDARG00000075508,ENSDARG00000032637,ENSDARG00000025789,ENSDARG00000040184,ENSDARG00000003860,ENSDARG00000045776,ENSDARG00000015427,ENSDARG00000104311,ENSDARG00000099441,ENSDARG00000004189,ENSDARG00000021702,ENSDARG00000101205,ENSDARG00000057854,ENSDARG00000069074,ENSDARG00000045768,ENSDARG00000059337,ENSDARG00000039302,ENSDARG00000105098,ENSDARG00000063417,ENSDARG00000056695,ENSDARG00000061187,…
GO:BP	protein localization to nucleus	GO:0034504	true	0.0311382	1.50671	40	936	10	17954	ENSDARG00000101624,ENSDARG00000014499,ENSDARG00000104889,ENSDARG00000023190,ENSDARG00000044299,ENSDARG00000008395,ENSDARG00000020527,ENSDARG00000040245,ENSDARG00000052641,ENSDARG00000056531
SPG-B
source	term_name	term_id	highlighted	adjusted_p_value	negative_log10_of_adjusted_p_value	term_size	query_size	intersection_size	effective_domain_size	intersections
GO:BP	peptide biosynthetic process	GO:0043043	true	4.52971e-58	57.3439	416	793	116	17954	ENSDARG00000092807,ENSDARG00000018425,ENSDARG00000034291,ENSDARG00000035860,ENSDARG00000077717,ENSDARG00000058105,ENSDARG00000037071,ENSDARG00000021838,ENSDARG00000046157,ENSDARG00000104011,ENSDARG00000036316,ENSDARG00000021864,ENSDARG00000070849,ENSDARG00000100499,ENSDARG00000053365,ENSDARG00000041232,ENSDARG00000099022,ENSDARG00000006413,ENSDARG00000023298,ENSDARG00000029533,ENSDARG00000036629,…
GO:BP	translation	GO:0006412	false	1.38538e-57	56.8584	412	793	115	17954	ENSDARG00000092807,ENSDARG00000018425,ENSDARG00000034291,ENSDARG00000035860,ENSDARG00000077717,ENSDARG00000058105,ENSDARG00000037071,ENSDARG00000021838,ENSDARG00000046157,ENSDARG00000104011,ENSDARG00000036316,ENSDARG00000021864,ENSDARG00000070849,ENSDARG00000100499,ENSDARG00000053365,ENSDARG00000041232,ENSDARG00000099022,ENSDARG00000006413,ENSDARG00000023298,ENSDARG00000029533,ENSDARG00000036629,…
GO:BP	macromolecule biosynthetic process	GO:0009059	false	8.2479e-26	25.0837	4855	793	357	17954	ENSDARG00000090664,ENSDARG00000092807,ENSDARG00000018425,ENSDARG00000104169,ENSDARG00000051762,ENSDARG00000063258,ENSDARG00000018491,ENSDARG00000053990,ENSDARG00000034291,ENSDARG00000038812,ENSDARG00000030479,ENSDARG00000035860,ENSDARG00000053291,ENSDARG00000077717,ENSDARG00000058105,ENSDARG00000037071,ENSDARG00000021838,ENSDARG00000089663,ENSDARG00000046157,ENSDARG00000104011,ENSDARG00000003860,…
GO:BP	biosynthetic process	GO:0009058	false	6.51626e-25	24.186	5586	793	391	17954	ENSDARG00000090664,ENSDARG00000092807,ENSDARG00000018425,ENSDARG00000104169,ENSDARG00000051762,ENSDARG00000063258,ENSDARG00000018491,ENSDARG00000053990,ENSDARG00000034291,ENSDARG00000038812,ENSDARG00000030479,ENSDARG00000035860,ENSDARG00000053291,ENSDARG00000077717,ENSDARG00000058105,ENSDARG00000037071,ENSDARG00000021059,ENSDARG00000021838,ENSDARG00000089663,ENSDARG00000046157,ENSDARG00000104011,…
GO:BP	primary metabolic process	GO:0044238	false	5.51617e-15	14.2584	8723	793	503	17954	ENSDARG00000090664,ENSDARG00000092807,ENSDARG00000103367,ENSDARG00000093659,ENSDARG00000018425,ENSDARG00000104169,ENSDARG00000111669,ENSDARG00000070822,ENSDARG00000076913,ENSDARG00000112918,ENSDARG00000051762,ENSDARG00000114158,ENSDARG00000063258,ENSDARG00000018491,ENSDARG00000039007,ENSDARG00000053990,ENSDARG00000026369,ENSDARG00000034291,ENSDARG00000038812,ENSDARG00000030479,ENSDARG00000035860,…
GO:BP	protein folding	GO:0006457	true	4.24562e-13	12.3721	135	793	33	17954	ENSDARG00000051762,ENSDARG00000018491,ENSDARG00000102808,ENSDARG00000087206,ENSDARG00000024746,ENSDARG00000029150,ENSDARG00000009212,ENSDARG00000103994,ENSDARG00000068992,ENSDARG00000092798,ENSDARG00000045399,ENSDARG00000044540,ENSDARG00000001734,ENSDARG00000063030,ENSDARG00000015422,ENSDARG00000003570,ENSDARG00000037108,ENSDARG00000014536,ENSDARG00000103979,ENSDARG00000029688,ENSDARG00000004754,…
GO:BP	cellular respiration	GO:0045333	true	3.00888e-08	7.5216	98	793	23	17954	ENSDARG00000091754,ENSDARG00000036684,ENSDARG00000037259,ENSDARG00000088383,ENSDARG00000099663,ENSDARG00000056583,ENSDARG00000095897,ENSDARG00000039346,ENSDARG00000011146,ENSDARG00000041314,ENSDARG00000017772,ENSDARG00000095273,ENSDARG00000044753,ENSDARG00000001788,ENSDARG00000059128,ENSDARG00000013333,ENSDARG00000010113,ENSDARG00000038577,ENSDARG00000007294,ENSDARG00000023648,ENSDARG00000038834,…
GO:BP	purine ribonucleoside triphosphate biosynthetic process	GO:0009206	true	2.77459e-06	5.5568	37	793	13	17954	ENSDARG00000014313,ENSDARG00000056008,ENSDARG00000095897,ENSDARG00000045514,ENSDARG00000011841,ENSDARG00000019404,ENSDARG00000009447,ENSDARG00000010149,ENSDARG00000103791,ENSDARG00000011553,ENSDARG00000001788,ENSDARG00000068940,ENSDARG00000043820
GO:BP	mitochondrial respiratory chain complex assembly	GO:0033108	true	8.28677e-06	5.08161	40	793	13	17954	ENSDARG00000034291,ENSDARG00000075709,ENSDARG00000098017,ENSDARG00000077859,ENSDARG00000068156,ENSDARG00000042469,ENSDARG00000045797,ENSDARG00000093382,ENSDARG00000010113,ENSDARG00000011272,ENSDARG00000051986,ENSDARG00000078974,ENSDARG00000006290
GO:BP	proton transmembrane transport	GO:1902600	true	1.13938e-05	4.94333	64	793	16	17954	ENSDARG00000036577,ENSDARG00000014313,ENSDARG00000088383,ENSDARG00000099663,ENSDARG00000056008,ENSDARG00000095897,ENSDARG00000011841,ENSDARG00000101794,ENSDARG00000009447,ENSDARG00000010149,ENSDARG00000035565,ENSDARG00000059057,ENSDARG00000069090,ENSDARG00000001788,ENSDARG00000018259,ENSDARG00000030694
GO:BP	ribosome assembly	GO:0042255	true	1.95905e-05	4.70795	18	793	9	17954	ENSDARG00000070849,ENSDARG00000023298,ENSDARG00000036629,ENSDARG00000030602,ENSDARG00000043453,ENSDARG00000015862,ENSDARG00000055475,ENSDARG00000058451,ENSDARG00000020197
GO:BP	erythrocyte differentiation	GO:0030218	true	0.000125069	3.90285	49	793	13	17954	ENSDARG00000026655,ENSDARG00000021864,ENSDARG00000041232,ENSDARG00000023298,ENSDARG00000029533,ENSDARG00000036629,ENSDARG00000088030,ENSDARG00000030602,ENSDARG00000043509,ENSDARG00000011405,ENSDARG00000060316,ENSDARG00000057912,ENSDARG00000020201
GO:BP	Golgi vesicle transport	GO:0048193	true	0.00039839	3.39969	134	793	21	17954	ENSDARG00000046022,ENSDARG00000037361,ENSDARG00000104230,ENSDARG00000041391,ENSDARG00000056252,ENSDARG00000026908,ENSDARG00000059308,ENSDARG00000057676,ENSDARG00000039882,ENSDARG00000054807,ENSDARG00000026068,ENSDARG00000019581,ENSDARG00000045416,ENSDARG00000004261,ENSDARG00000029885,ENSDARG00000004173,ENSDARG00000055763,ENSDARG00000019360,ENSDARG00000039270,ENSDARG00000068628,ENSDARG00000074246
GO:BP	ribosomal large subunit biogenesis	GO:0042273	true	0.00357199	2.44709	30	793	9	17954	ENSDARG00000088030,ENSDARG00000103433,ENSDARG00000015862,ENSDARG00000058451,ENSDARG00000101794,ENSDARG00000020197,ENSDARG00000102317,ENSDARG00000019230,ENSDARG00000007320
GO:BP	protein-DNA complex organization	GO:0071824	true	0.00370155	2.43162	286	793	31	17954	ENSDARG00000099572,ENSDARG00000003860,ENSDARG00000062326,ENSDARG00000036754,ENSDARG00000003920,ENSDARG00000016871,ENSDARG00000037855,ENSDARG00000063535,ENSDARG00000035066,ENSDARG00000087897,ENSDARG00000056099,ENSDARG00000043713,ENSDARG00000077870,ENSDARG00000116491,ENSDARG00000053685,ENSDARG00000031495,ENSDARG00000045874,ENSDARG00000044135,ENSDARG00000099675,ENSDARG00000019572,ENSDARG00000012776,…
GO:BP	NADH dehydrogenase complex assembly	GO:0010257	false	0.00625327	2.20389	18	793	7	17954	ENSDARG00000034291,ENSDARG00000075709,ENSDARG00000077859,ENSDARG00000042469,ENSDARG00000010113,ENSDARG00000051986,ENSDARG00000006290
GO:BP	RNA splicing	GO:0008380	false	0.00689574	2.16142	737	793	59	17954	ENSDARG00000104169,ENSDARG00000089663,ENSDARG00000103027,ENSDARG00000039424,ENSDARG00000098574,ENSDARG00000059360,ENSDARG00000052856,ENSDARG00000070437,ENSDARG00000103672,ENSDARG00000061735,ENSDARG00000010244,ENSDARG00000029724,ENSDARG00000091656,ENSDARG00000077126,ENSDARG00000105037,ENSDARG00000056649,ENSDARG00000039466,ENSDARG00000038635,ENSDARG00000021945,ENSDARG00000059303,ENSDARG00000014898,…
GO:BP	regulation of RNA splicing	GO:0043484	true	0.00948073	2.02316	60	793	12	17954	ENSDARG00000104169,ENSDARG00000052856,ENSDARG00000070437,ENSDARG00000103672,ENSDARG00000010244,ENSDARG00000039466,ENSDARG00000059303,ENSDARG00000035324,ENSDARG00000040881,ENSDARG00000018914,ENSDARG00000103893,ENSDARG00000018460
GO:BP	establishment of protein localization	GO:0045184	false	0.00997441	2.00111	662	793	54	17954	ENSDARG00000008803,ENSDARG00000036754,ENSDARG00000042851,ENSDARG00000045618,ENSDARG00000046022,ENSDARG00000059298,ENSDARG00000037361,ENSDARG00000104230,ENSDARG00000038066,ENSDARG00000041391,ENSDARG00000001557,ENSDARG00000016630,ENSDARG00000051888,ENSDARG00000026908,ENSDARG00000070539,ENSDARG00000061124,ENSDARG00000103566,ENSDARG00000030092,ENSDARG00000035149,ENSDARG00000057676,ENSDARG00000032802,…
GO:BP	cellular component organization or biogenesis	GO:0071840	true	0.014332	1.84369	3296	793	192	17954	ENSDARG00000090664,ENSDARG00000014402,ENSDARG00000101975,ENSDARG00000018425,ENSDARG00000076913,ENSDARG00000112918,ENSDARG00000114158,ENSDARG00000087869,ENSDARG00000040110,ENSDARG00000101844,ENSDARG00000003695,ENSDARG00000034291,ENSDARG00000038812,ENSDARG00000099572,ENSDARG00000008803,ENSDARG00000003860,ENSDARG00000022303,ENSDARG00000070849,ENSDARG00000006413,ENSDARG00000069260,ENSDARG00000062326,…
GO:BP	mRNA polyadenylation	GO:0006378	true	0.0170112	1.76926	9	793	5	17954	ENSDARG00000003153,ENSDARG00000028971,ENSDARG00000090788,ENSDARG00000059553,ENSDARG00000034178
GO:BP	DNA-templated transcription initiation	GO:0006352	true	0.0356816	1.44756	68	793	12	17954	ENSDARG00000040443,ENSDARG00000076509,ENSDARG00000037855,ENSDARG00000053446,ENSDARG00000035066,ENSDARG00000056099,ENSDARG00000012672,ENSDARG00000077870,ENSDARG00000053685,ENSDARG00000097302,ENSDARG00000019572,ENSDARG00000007720
GO:BP	transcription initiation at RNA polymerase II promoter	GO:0006367	false	0.0370094	1.43169	39	793	9	17954	ENSDARG00000040443,ENSDARG00000037855,ENSDARG00000053446,ENSDARG00000056099,ENSDARG00000012672,ENSDARG00000077870,ENSDARG00000053685,ENSDARG00000019572,ENSDARG00000007720
GO:BP	cytochrome complex assembly	GO:0017004	true	0.0396857	1.40137	23	793	7	17954	ENSDARG00000034291,ENSDARG00000098017,ENSDARG00000045797,ENSDARG00000093382,ENSDARG00000011272,ENSDARG00000078974,ENSDARG00000092677
GO:BP	multicellular organismal-level homeostasis	GO:0048871	false	0.0427032	1.36954	103	793	15	17954	ENSDARG00000026655,ENSDARG00000021864,ENSDARG00000041232,ENSDARG00000023298,ENSDARG00000029533,ENSDARG00000036629,ENSDARG00000088030,ENSDARG00000030602,ENSDARG00000043509,ENSDARG00000011405,ENSDARG00000014171,ENSDARG00000060316,ENSDARG00000057912,ENSDARG00000020201,ENSDARG00000056438
SPC-I
source	term_name	term_id	highlighted	adjusted_p_value	negative_log10_of_adjusted_p_value	term_size	query_size	intersection_size	effective_domain_size	intersections
GO:BP	DNA metabolic process	GO:0006259	true	5.25139e-24	23.2797	453	872	84	17954	ENSDARG00000093723,ENSDARG00000098537,ENSDARG00000097704,ENSDARG00000091821,ENSDARG00000076913,ENSDARG00000113834,ENSDARG00000090319,ENSDARG00000103367,ENSDARG00000058710,ENSDARG00000113858,ENSDARG00000077089,ENSDARG00000096229,ENSDARG00000076716,ENSDARG00000114158,ENSDARG00000055883,ENSDARG00000042236,ENSDARG00000041411,ENSDARG00000077479,ENSDARG00000009494,ENSDARG00000104639,ENSDARG00000116137,…
GO:BP	cell cycle	GO:0007049	true	6.30157e-23	22.2006	531	872	90	17954	ENSDARG00000014402,ENSDARG00000093723,ENSDARG00000098537,ENSDARG00000097704,ENSDARG00000076913,ENSDARG00000087596,ENSDARG00000018121,ENSDARG00000097691,ENSDARG00000090319,ENSDARG00000070239,ENSDARG00000114730,ENSDARG00000040110,ENSDARG00000055883,ENSDARG00000013438,ENSDARG00000026577,ENSDARG00000041411,ENSDARG00000078995,ENSDARG00000069260,ENSDARG00000010953,ENSDARG00000059131,ENSDARG00000104639,…
GO:BP	DNA repair	GO:0006281	false	3.18732e-19	18.4966	261	872	57	17954	ENSDARG00000098537,ENSDARG00000091821,ENSDARG00000076913,ENSDARG00000113834,ENSDARG00000103367,ENSDARG00000113858,ENSDARG00000077089,ENSDARG00000096229,ENSDARG00000076716,ENSDARG00000114158,ENSDARG00000055883,ENSDARG00000042236,ENSDARG00000041411,ENSDARG00000077479,ENSDARG00000009494,ENSDARG00000075632,ENSDARG00000021974,ENSDARG00000075826,ENSDARG00000026224,ENSDARG00000043720,ENSDARG00000022493,…
GO:BP	meiosis I cell cycle process	GO:0061982	false	5.31412e-19	18.2746	36	872	23	17954	ENSDARG00000093723,ENSDARG00000098537,ENSDARG00000097704,ENSDARG00000076913,ENSDARG00000090319,ENSDARG00000055883,ENSDARG00000041411,ENSDARG00000104639,ENSDARG00000116137,ENSDARG00000062442,ENSDARG00000099485,ENSDARG00000038812,ENSDARG00000037892,ENSDARG00000013837,ENSDARG00000074451,ENSDARG00000103187,ENSDARG00000058587,ENSDARG00000053574,ENSDARG00000024488,ENSDARG00000070485,ENSDARG00000003904,…
GO:BP	meiotic cell cycle process	GO:1903046	false	6.23471e-16	15.2052	45	872	23	17954	ENSDARG00000093723,ENSDARG00000098537,ENSDARG00000097704,ENSDARG00000076913,ENSDARG00000090319,ENSDARG00000055883,ENSDARG00000041411,ENSDARG00000104639,ENSDARG00000116137,ENSDARG00000062442,ENSDARG00000099485,ENSDARG00000038812,ENSDARG00000037892,ENSDARG00000013837,ENSDARG00000074451,ENSDARG00000103187,ENSDARG00000058587,ENSDARG00000053574,ENSDARG00000024488,ENSDARG00000070485,ENSDARG00000003904,…
GO:BP	DNA recombination	GO:0006310	false	1.21314e-15	14.9161	111	872	34	17954	ENSDARG00000093723,ENSDARG00000097704,ENSDARG00000091821,ENSDARG00000076913,ENSDARG00000090319,ENSDARG00000077089,ENSDARG00000096229,ENSDARG00000076716,ENSDARG00000055883,ENSDARG00000041411,ENSDARG00000104639,ENSDARG00000116137,ENSDARG00000021974,ENSDARG00000062442,ENSDARG00000037892,ENSDARG00000043720,ENSDARG00000022493,ENSDARG00000074451,ENSDARG00000037188,ENSDARG00000037046,ENSDARG00000060041,…
GO:BP	meiotic nuclear division	GO:0140013	false	6.38376e-15	14.1949	35	872	20	17954	ENSDARG00000093723,ENSDARG00000098537,ENSDARG00000076913,ENSDARG00000090319,ENSDARG00000055883,ENSDARG00000041411,ENSDARG00000104639,ENSDARG00000116137,ENSDARG00000062442,ENSDARG00000099485,ENSDARG00000038812,ENSDARG00000037892,ENSDARG00000074451,ENSDARG00000103187,ENSDARG00000058587,ENSDARG00000053574,ENSDARG00000024488,ENSDARG00000070485,ENSDARG00000003904,ENSDARG00000034195
GO:BP	aerobic electron transport chain	GO:0019646	true	7.33924e-15	14.1343	49	872	23	17954	ENSDARG00000097209,ENSDARG00000110700,ENSDARG00000053217,ENSDARG00000102115,ENSDARG00000068738,ENSDARG00000038075,ENSDARG00000038577,ENSDARG00000095273,ENSDARG00000032970,ENSDARG00000007745,ENSDARG00000029064,ENSDARG00000115557,ENSDARG00000104517,ENSDARG00000104537,ENSDARG00000037259,ENSDARG00000041314,ENSDARG00000010113,ENSDARG00000099663,ENSDARG00000013044,ENSDARG00000036684,ENSDARG00000056583,…
GO:BP	protein catabolic process	GO:0030163	true	1.45728e-13	12.8365	361	872	59	17954	ENSDARG00000030177,ENSDARG00000002165,ENSDARG00000013708,ENSDARG00000007836,ENSDARG00000038030,ENSDARG00000075445,ENSDARG00000102632,ENSDARG00000103409,ENSDARG00000015292,ENSDARG00000029107,ENSDARG00000010051,ENSDARG00000003151,ENSDARG00000045355,ENSDARG00000009640,ENSDARG00000098466,ENSDARG00000101295,ENSDARG00000037017,ENSDARG00000054696,ENSDARG00000027099,ENSDARG00000007141,ENSDARG00000037713,…
GO:BP	protein-DNA complex organization	GO:0071824	true	4.49321e-13	12.3474	286	872	51	17954	ENSDARG00000087238,ENSDARG00000105350,ENSDARG00000105409,ENSDARG00000105430,ENSDARG00000074012,ENSDARG00000115766,ENSDARG00000013346,ENSDARG00000076766,ENSDARG00000104644,ENSDARG00000060030,ENSDARG00000042236,ENSDARG00000041411,ENSDARG00000076590,ENSDARG00000116491,ENSDARG00000087897,ENSDARG00000068868,ENSDARG00000043720,ENSDARG00000056099,ENSDARG00000012776,ENSDARG00000053685,ENSDARG00000063535,…
GO:BP	chromosome organization	GO:0051276	false	5.50829e-12	11.259	186	872	39	17954	ENSDARG00000014402,ENSDARG00000098537,ENSDARG00000087238,ENSDARG00000113834,ENSDARG00000058710,ENSDARG00000113858,ENSDARG00000013346,ENSDARG00000114158,ENSDARG00000041411,ENSDARG00000069260,ENSDARG00000106560,ENSDARG00000019000,ENSDARG00000074326,ENSDARG00000022493,ENSDARG00000061052,ENSDARG00000103187,ENSDARG00000005058,ENSDARG00000058587,ENSDARG00000055022,ENSDARG00000033757,ENSDARG00000053574,…
GO:BP	chromatin remodeling	GO:0006338	false	1.13923e-08	7.94339	193	872	35	17954	ENSDARG00000105350,ENSDARG00000105409,ENSDARG00000105430,ENSDARG00000074012,ENSDARG00000115766,ENSDARG00000013346,ENSDARG00000076766,ENSDARG00000060030,ENSDARG00000042236,ENSDARG00000116491,ENSDARG00000087897,ENSDARG00000068868,ENSDARG00000012776,ENSDARG00000063535,ENSDARG00000103409,ENSDARG00000007751,ENSDARG00000056473,ENSDARG00000103610,ENSDARG00000098919,ENSDARG00000060679,ENSDARG00000008551,…
GO:BP	nucleoside triphosphate metabolic process	GO:0009141	true	2.60149e-07	6.58478	108	872	24	17954	ENSDARG00000068940,ENSDARG00000070083,ENSDARG00000043820,ENSDARG00000011841,ENSDARG00000039007,ENSDARG00000040988,ENSDARG00000098355,ENSDARG00000078113,ENSDARG00000025012,ENSDARG00000005423,ENSDARG00000054191,ENSDARG00000034534,ENSDARG00000012987,ENSDARG00000019404,ENSDARG00000011553,ENSDARG00000042894,ENSDARG00000070826,ENSDARG00000088390,ENSDARG00000014313,ENSDARG00000099730,ENSDARG00000052103,…
GO:BP	recombinational repair	GO:0000725	false	4.65643e-07	6.33195	36	872	14	17954	ENSDARG00000091821,ENSDARG00000096229,ENSDARG00000076716,ENSDARG00000041411,ENSDARG00000021974,ENSDARG00000043720,ENSDARG00000022493,ENSDARG00000037188,ENSDARG00000037046,ENSDARG00000002304,ENSDARG00000076379,ENSDARG00000044282,ENSDARG00000023584,ENSDARG00000079015
GO:BP	cellular localization	GO:0051641	true	1.52284e-05	4.81735	1137	872	98	17954	ENSDARG00000021402,ENSDARG00000013312,ENSDARG00000070239,ENSDARG00000013346,ENSDARG00000041493,ENSDARG00000062198,ENSDARG00000017740,ENSDARG00000113977,ENSDARG00000002690,ENSDARG00000025147,ENSDARG00000017844,ENSDARG00000061052,ENSDARG00000071396,ENSDARG00000002790,ENSDARG00000077360,ENSDARG00000057234,ENSDARG00000058587,ENSDARG00000016630,ENSDARG00000044573,ENSDARG00000039005,ENSDARG00000054578,…
GO:BP	proton transmembrane transport	GO:1902600	true	0.00164792	2.78306	64	872	14	17954	ENSDARG00000070083,ENSDARG00000011841,ENSDARG00000098355,ENSDARG00000078113,ENSDARG00000022315,ENSDARG00000007745,ENSDARG00000034534,ENSDARG00000057853,ENSDARG00000099663,ENSDARG00000014313,ENSDARG00000009447,ENSDARG00000036577,ENSDARG00000045601,ENSDARG00000069090
GO:BP	protein folding	GO:0006457	true	0.00199987	2.699	135	872	21	17954	ENSDARG00000068992,ENSDARG00000029150,ENSDARG00000056005,ENSDARG00000009315,ENSDARG00000037403,ENSDARG00000024746,ENSDARG00000004754,ENSDARG00000021252,ENSDARG00000038835,ENSDARG00000004680,ENSDARG00000087206,ENSDARG00000025554,ENSDARG00000008243,ENSDARG00000044431,ENSDARG00000033370,ENSDARG00000003035,ENSDARG00000039363,ENSDARG00000007385,ENSDARG00000037108,ENSDARG00000099383,ENSDARG00000059097
GO:BP	RNA transport	GO:0050658	true	0.00210327	2.67711	33	872	10	17954	ENSDARG00000021402,ENSDARG00000057234,ENSDARG00000036069,ENSDARG00000004757,ENSDARG00000014499,ENSDARG00000044298,ENSDARG00000007196,ENSDARG00000099652,ENSDARG00000056531,ENSDARG00000003487
SPC-II
source	term_name	term_id	highlighted	adjusted_p_value	negative_log10_of_adjusted_p_value	term_size	query_size	intersection_size	effective_domain_size	intersections
GO:BP	microtubule-based process	GO:0007017	true	1.43816e-27	26.8422	407	1040	92	17954	ENSDARG00000062606,ENSDARG00000022045,ENSDARG00000056888,ENSDARG00000087107,ENSDARG00000058508,ENSDARG00000031693,ENSDARG00000058416,ENSDARG00000033345,ENSDARG00000018121,ENSDARG00000078935,ENSDARG00000039770,ENSDARG00000010953,ENSDARG00000060948,ENSDARG00000061486,ENSDARG00000000606,ENSDARG00000115008,ENSDARG00000060165,ENSDARG00000087538,ENSDARG00000053240,ENSDARG00000012030,ENSDARG00000011240,…
GO:BP	proteolysis involved in protein catabolic process	GO:0051603	true	2.34323e-20	19.6302	344	1040	74	17954	ENSDARG00000094280,ENSDARG00000053828,ENSDARG00000095185,ENSDARG00000013708,ENSDARG00000033551,ENSDARG00000101295,ENSDARG00000089767,ENSDARG00000045928,ENSDARG00000015292,ENSDARG00000009868,ENSDARG00000037038,ENSDARG00000037962,ENSDARG00000043561,ENSDARG00000007141,ENSDARG00000010051,ENSDARG00000027099,ENSDARG00000040286,ENSDARG00000002165,ENSDARG00000015315,ENSDARG00000003151,ENSDARG00000102417,…
GO:BP	macromolecule catabolic process	GO:0009057	false	4.95679e-19	18.3048	478	1040	87	17954	ENSDARG00000094280,ENSDARG00000053828,ENSDARG00000061169,ENSDARG00000074031,ENSDARG00000095185,ENSDARG00000013708,ENSDARG00000043177,ENSDARG00000033551,ENSDARG00000101295,ENSDARG00000089767,ENSDARG00000045928,ENSDARG00000033855,ENSDARG00000015292,ENSDARG00000009868,ENSDARG00000037038,ENSDARG00000037962,ENSDARG00000043561,ENSDARG00000007141,ENSDARG00000010051,ENSDARG00000027099,ENSDARG00000040286,…
GO:BP	catabolic process	GO:0009056	false	8.4178e-17	16.0748	950	1040	128	17954	ENSDARG00000094280,ENSDARG00000053828,ENSDARG00000061169,ENSDARG00000074031,ENSDARG00000095185,ENSDARG00000027529,ENSDARG00000070598,ENSDARG00000070012,ENSDARG00000013708,ENSDARG00000043177,ENSDARG00000033551,ENSDARG00000101295,ENSDARG00000054777,ENSDARG00000089767,ENSDARG00000025012,ENSDARG00000045928,ENSDARG00000033855,ENSDARG00000029663,ENSDARG00000015292,ENSDARG00000009868,ENSDARG00000037038,…
GO:BP	cell cycle	GO:0007049	true	6.85444e-15	14.164	531	1040	85	17954	ENSDARG00000068719,ENSDARG00000098537,ENSDARG00000033345,ENSDARG00000114730,ENSDARG00000070239,ENSDARG00000018121,ENSDARG00000093723,ENSDARG00000091628,ENSDARG00000100236,ENSDARG00000054318,ENSDARG00000103187,ENSDARG00000010953,ENSDARG00000003904,ENSDARG00000017602,ENSDARG00000068214,ENSDARG00000027249,ENSDARG00000071410,ENSDARG00000079753,ENSDARG00000003200,ENSDARG00000037997,ENSDARG00000054414,…
GO:BP	proteasomal protein catabolic process	GO:0010498	false	5.89644e-12	11.2294	166	1040	40	17954	ENSDARG00000053828,ENSDARG00000033551,ENSDARG00000101295,ENSDARG00000045928,ENSDARG00000015292,ENSDARG00000009868,ENSDARG00000037038,ENSDARG00000037962,ENSDARG00000043561,ENSDARG00000007141,ENSDARG00000010051,ENSDARG00000027099,ENSDARG00000002165,ENSDARG00000015315,ENSDARG00000003151,ENSDARG00000102417,ENSDARG00000013505,ENSDARG00000042401,ENSDARG00000019398,ENSDARG00000013966,ENSDARG00000001303,…
GO:BP	intracellular transport	GO:0046907	false	2.99053e-10	9.52425	613	1040	83	17954	ENSDARG00000041493,ENSDARG00000021402,ENSDARG00000102890,ENSDARG00000039770,ENSDARG00000060948,ENSDARG00000011240,ENSDARG00000014793,ENSDARG00000063321,ENSDARG00000029663,ENSDARG00000037406,ENSDARG00000110302,ENSDARG00000111785,ENSDARG00000068103,ENSDARG00000055238,ENSDARG00000103718,ENSDARG00000007323,ENSDARG00000002190,ENSDARG00000030775,ENSDARG00000027899,ENSDARG00000101680,ENSDARG00000009743,…
GO:BP	proteolysis	GO:0006508	false	4.15457e-09	8.38147	1003	1040	113	17954	ENSDARG00000094280,ENSDARG00000053828,ENSDARG00000094330,ENSDARG00000093100,ENSDARG00000079992,ENSDARG00000014623,ENSDARG00000095185,ENSDARG00000075354,ENSDARG00000073837,ENSDARG00000005595,ENSDARG00000013708,ENSDARG00000045935,ENSDARG00000015540,ENSDARG00000033551,ENSDARG00000101295,ENSDARG00000089767,ENSDARG00000091836,ENSDARG00000045928,ENSDARG00000015292,ENSDARG00000079983,ENSDARG00000009868,…
GO:BP	cellular response to stress	GO:0033554	true	1.88881e-05	4.72381	461	1040	58	17954	ENSDARG00000098537,ENSDARG00000056334,ENSDARG00000113858,ENSDARG00000112918,ENSDARG00000114158,ENSDARG00000113834,ENSDARG00000091187,ENSDARG00000026766,ENSDARG00000054318,ENSDARG00000003904,ENSDARG00000025428,ENSDARG00000045606,ENSDARG00000070012,ENSDARG00000007175,ENSDARG00000078807,ENSDARG00000104907,ENSDARG00000041921,ENSDARG00000039008,ENSDARG00000094003,ENSDARG00000008472,ENSDARG00000077479,…
GO:BP	aerobic electron transport chain	GO:0019646	true	5.6911e-05	4.2448	49	1040	15	17954	ENSDARG00000068738,ENSDARG00000115557,ENSDARG00000038608,ENSDARG00000025549,ENSDARG00000104517,ENSDARG00000029064,ENSDARG00000013044,ENSDARG00000053217,ENSDARG00000058041,ENSDARG00000110700,ENSDARG00000097209,ENSDARG00000102115,ENSDARG00000054907,ENSDARG00000036438,ENSDARG00000032970
GO:BP	Golgi vesicle transport	GO:0048193	true	0.000168242	3.77407	134	1040	25	17954	ENSDARG00000010977,ENSDARG00000111785,ENSDARG00000018562,ENSDARG00000045364,ENSDARG00000055857,ENSDARG00000053070,ENSDARG00000016463,ENSDARG00000002690,ENSDARG00000043134,ENSDARG00000003641,ENSDARG00000007654,ENSDARG00000056871,ENSDARG00000100435,ENSDARG00000026654,ENSDARG00000040678,ENSDARG00000008678,ENSDARG00000012747,ENSDARG00000101602,ENSDARG00000025033,ENSDARG00000031343,ENSDARG00000103149,…
GO:BP	autophagy	GO:0006914	true	0.000267162	3.57323	119	1040	23	17954	ENSDARG00000070012,ENSDARG00000054777,ENSDARG00000029663,ENSDARG00000069545,ENSDARG00000027200,ENSDARG00000056479,ENSDARG00000016132,ENSDARG00000101127,ENSDARG00000028017,ENSDARG00000037871,ENSDARG00000019033,ENSDARG00000055292,ENSDARG00000040657,ENSDARG00000063573,ENSDARG00000054829,ENSDARG00000098486,ENSDARG00000019312,ENSDARG00000076559,ENSDARG00000052104,ENSDARG00000090219,ENSDARG00000059642,…
GO:BP	purine ribonucleoside triphosphate metabolic process	GO:0009205	true	0.000313408	3.50389	94	1040	20	17954	ENSDARG00000070598,ENSDARG00000041223,ENSDARG00000056193,ENSDARG00000034534,ENSDARG00000025012,ENSDARG00000041617,ENSDARG00000001950,ENSDARG00000070826,ENSDARG00000016138,ENSDARG00000078113,ENSDARG00000017775,ENSDARG00000088390,ENSDARG00000013443,ENSDARG00000103826,ENSDARG00000005926,ENSDARG00000040988,ENSDARG00000068940,ENSDARG00000019702,ENSDARG00000022456,ENSDARG00000100990
GO:BP	oxidative phosphorylation	GO:0006119	false	0.000464836	3.3327	64	1040	16	17954	ENSDARG00000041223,ENSDARG00000068738,ENSDARG00000115557,ENSDARG00000038608,ENSDARG00000025549,ENSDARG00000104517,ENSDARG00000029064,ENSDARG00000013044,ENSDARG00000053217,ENSDARG00000058041,ENSDARG00000110700,ENSDARG00000097209,ENSDARG00000102115,ENSDARG00000054907,ENSDARG00000036438,ENSDARG00000032970
GO:BP	meiotic cell cycle	GO:0051321	false	0.000535419	3.27131	50	1040	14	17954	ENSDARG00000098537,ENSDARG00000093723,ENSDARG00000103187,ENSDARG00000003904,ENSDARG00000054414,ENSDARG00000043912,ENSDARG00000013837,ENSDARG00000058587,ENSDARG00000012485,ENSDARG00000074730,ENSDARG00000015610,ENSDARG00000041411,ENSDARG00000005374,ENSDARG00000070485
GO:BP	axoneme assembly	GO:0035082	false	0.00128646	2.8906	27	1040	10	17954	ENSDARG00000012030,ENSDARG00000042182,ENSDARG00000102261,ENSDARG00000109977,ENSDARG00000100981,ENSDARG00000061095,ENSDARG00000098330,ENSDARG00000022660,ENSDARG00000061377,ENSDARG00000020158
GO:BP	reproduction	GO:0000003	false	0.00267099	2.57333	185	1040	28	17954	ENSDARG00000098537,ENSDARG00000078310,ENSDARG00000093723,ENSDARG00000056381,ENSDARG00000103187,ENSDARG00000003904,ENSDARG00000078644,ENSDARG00000054414,ENSDARG00000102261,ENSDARG00000109977,ENSDARG00000043912,ENSDARG00000034181,ENSDARG00000004874,ENSDARG00000013837,ENSDARG00000104686,ENSDARG00000058587,ENSDARG00000098330,ENSDARG00000022660,ENSDARG00000020158,ENSDARG00000012485,ENSDARG00000070052,…
GO:BP	chromosome organization	GO:0051276	false	0.00883894	2.0536	186	1040	27	17954	ENSDARG00000098537,ENSDARG00000113858,ENSDARG00000089698,ENSDARG00000112918,ENSDARG00000004529,ENSDARG00000114158,ENSDARG00000113834,ENSDARG00000103187,ENSDARG00000003904,ENSDARG00000007175,ENSDARG00000024471,ENSDARG00000058587,ENSDARG00000101285,ENSDARG00000092136,ENSDARG00000071694,ENSDARG00000102531,ENSDARG00000103996,ENSDARG00000015610,ENSDARG00000041411,ENSDARG00000077815,ENSDARG00000037640,…
GO:BP	generation of precursor metabolites and energy	GO:0006091	false	0.00932188	2.0305	208	1040	29	17954	ENSDARG00000087191,ENSDARG00000070598,ENSDARG00000041223,ENSDARG00000025012,ENSDARG00000068738,ENSDARG00000115557,ENSDARG00000038608,ENSDARG00000070826,ENSDARG00000025549,ENSDARG00000044753,ENSDARG00000052840,ENSDARG00000103826,ENSDARG00000104517,ENSDARG00000016875,ENSDARG00000101631,ENSDARG00000029064,ENSDARG00000013044,ENSDARG00000053217,ENSDARG00000058041,ENSDARG00000110700,ENSDARG00000097209,…
GO:BP	aerobic respiration	GO:0009060	false	0.0109483	1.96065	89	1040	17	17954	ENSDARG00000041223,ENSDARG00000068738,ENSDARG00000115557,ENSDARG00000038608,ENSDARG00000025549,ENSDARG00000044753,ENSDARG00000104517,ENSDARG00000029064,ENSDARG00000013044,ENSDARG00000053217,ENSDARG00000058041,ENSDARG00000110700,ENSDARG00000097209,ENSDARG00000102115,ENSDARG00000054907,ENSDARG00000036438,ENSDARG00000032970
GO:BP	meiosis I cell cycle process	GO:0061982	false	0.0240402	1.61906	36	1040	10	17954	ENSDARG00000098537,ENSDARG00000093723,ENSDARG00000103187,ENSDARG00000003904,ENSDARG00000043912,ENSDARG00000013837,ENSDARG00000058587,ENSDARG00000074730,ENSDARG00000041411,ENSDARG00000070485
SPD-r
source	term_name	term_id	highlighted	adjusted_p_value	negative_log10_of_adjusted_p_value	term_size	query_size	intersection_size	effective_domain_size	intersections
GO:BP	microtubule-based process	GO:0007017	true	1.22023e-41	40.9136	407	1115	114	17954	ENSDARG00000060496,ENSDARG00000062606,ENSDARG00000100261,ENSDARG00000031693,ENSDARG00000036304,ENSDARG00000058416,ENSDARG00000087107,ENSDARG00000056888,ENSDARG00000096307,ENSDARG00000101309,ENSDARG00000058508,ENSDARG00000071009,ENSDARG00000018121,ENSDARG00000005993,ENSDARG00000012485,ENSDARG00000007444,ENSDARG00000028899,ENSDARG00000053455,ENSDARG00000045675,ENSDARG00000059987,ENSDARG00000115469,…
GO:BP	cilium organization	GO:0044782	true	2.45242e-30	29.6104	167	1115	63	17954	ENSDARG00000078447,ENSDARG00000036304,ENSDARG00000087107,ENSDARG00000101309,ENSDARG00000058508,ENSDARG00000087299,ENSDARG00000018121,ENSDARG00000007444,ENSDARG00000053455,ENSDARG00000056794,ENSDARG00000102890,ENSDARG00000100981,ENSDARG00000102261,ENSDARG00000109977,ENSDARG00000059287,ENSDARG00000061899,ENSDARG00000012030,ENSDARG00000039770,ENSDARG00000042182,ENSDARG00000105093,ENSDARG00000054026,…
GO:BP	cilium assembly	GO:0060271	false	8.60926e-26	25.065	154	1115	56	17954	ENSDARG00000078447,ENSDARG00000036304,ENSDARG00000087107,ENSDARG00000058508,ENSDARG00000087299,ENSDARG00000018121,ENSDARG00000007444,ENSDARG00000053455,ENSDARG00000056794,ENSDARG00000102890,ENSDARG00000100981,ENSDARG00000102261,ENSDARG00000109977,ENSDARG00000059287,ENSDARG00000061899,ENSDARG00000012030,ENSDARG00000039770,ENSDARG00000042182,ENSDARG00000105093,ENSDARG00000054026,ENSDARG00000059911,…
GO:BP	cell projection assembly	GO:0030031	false	3.93882e-23	22.4046	196	1115	60	17954	ENSDARG00000078447,ENSDARG00000036304,ENSDARG00000087107,ENSDARG00000058508,ENSDARG00000087299,ENSDARG00000018121,ENSDARG00000007444,ENSDARG00000053455,ENSDARG00000056794,ENSDARG00000102890,ENSDARG00000100981,ENSDARG00000102261,ENSDARG00000109977,ENSDARG00000059287,ENSDARG00000061899,ENSDARG00000012030,ENSDARG00000039770,ENSDARG00000042182,ENSDARG00000105093,ENSDARG00000054026,ENSDARG00000059911,…
GO:BP	axoneme assembly	GO:0035082	false	5.9302e-09	8.22693	27	1115	15	17954	ENSDARG00000036304,ENSDARG00000053455,ENSDARG00000100981,ENSDARG00000102261,ENSDARG00000109977,ENSDARG00000012030,ENSDARG00000042182,ENSDARG00000105093,ENSDARG00000032005,ENSDARG00000020158,ENSDARG00000098330,ENSDARG00000061377,ENSDARG00000100584,ENSDARG00000061095,ENSDARG00000022660
GO:BP	chromosome segregation	GO:0007059	false	3.27931e-08	7.48422	113	1115	29	17954	ENSDARG00000074927,ENSDARG00000099194,ENSDARG00000078825,ENSDARG00000018121,ENSDARG00000101285,ENSDARG00000093597,ENSDARG00000071694,ENSDARG00000037276,ENSDARG00000003904,ENSDARG00000005619,ENSDARG00000014943,ENSDARG00000039354,ENSDARG00000042927,ENSDARG00000058587,ENSDARG00000016594,ENSDARG00000102531,ENSDARG00000103907,ENSDARG00000037640,ENSDARG00000015460,ENSDARG00000100918,ENSDARG00000001558,…
GO:BP	cellular response to stress	GO:0033554	true	4.07052e-07	6.39035	461	1115	65	17954	ENSDARG00000077900,ENSDARG00000087752,ENSDARG00000061414,ENSDARG00000056334,ENSDARG00000091187,ENSDARG00000076716,ENSDARG00000113858,ENSDARG00000035852,ENSDARG00000078315,ENSDARG00000025428,ENSDARG00000055493,ENSDARG00000029944,ENSDARG00000037174,ENSDARG00000026766,ENSDARG00000054318,ENSDARG00000008434,ENSDARG00000087554,ENSDARG00000003904,ENSDARG00000010610,ENSDARG00000003749,ENSDARG00000056832,…
GO:BP	ubiquitin-dependent protein catabolic process	GO:0006511	true	5.47954e-07	6.26126	283	1115	47	17954	ENSDARG00000053828,ENSDARG00000061631,ENSDARG00000106579,ENSDARG00000094280,ENSDARG00000056050,ENSDARG00000014770,ENSDARG00000076303,ENSDARG00000020107,ENSDARG00000058740,ENSDARG00000038967,ENSDARG00000074903,ENSDARG00000026035,ENSDARG00000018840,ENSDARG00000102531,ENSDARG00000000019,ENSDARG00000070164,ENSDARG00000015254,ENSDARG00000040571,ENSDARG00000040286,ENSDARG00000006924,ENSDARG00000115415,…
GO:BP	modification-dependent macromolecule catabolic process	GO:0043632	false	1.40956e-06	5.85092	291	1115	47	17954	ENSDARG00000053828,ENSDARG00000061631,ENSDARG00000106579,ENSDARG00000094280,ENSDARG00000056050,ENSDARG00000014770,ENSDARG00000076303,ENSDARG00000020107,ENSDARG00000058740,ENSDARG00000038967,ENSDARG00000074903,ENSDARG00000026035,ENSDARG00000018840,ENSDARG00000102531,ENSDARG00000000019,ENSDARG00000070164,ENSDARG00000015254,ENSDARG00000040571,ENSDARG00000040286,ENSDARG00000006924,ENSDARG00000115415,…
GO:BP	reproductive process	GO:0022414	false	2.01042e-06	5.69671	183	1115	35	17954	ENSDARG00000060496,ENSDARG00000078310,ENSDARG00000096307,ENSDARG00000104936,ENSDARG00000089139,ENSDARG00000012485,ENSDARG00000116848,ENSDARG00000102261,ENSDARG00000109977,ENSDARG00000003904,ENSDARG00000054414,ENSDARG00000078644,ENSDARG00000020158,ENSDARG00000004874,ENSDARG00000104686,ENSDARG00000056381,ENSDARG00000067719,ENSDARG00000098330,ENSDARG00000035607,ENSDARG00000058587,ENSDARG00000043912,…
GO:BP	nuclear chromosome segregation	GO:0098813	true	2.0825e-06	5.68142	67	1115	20	17954	ENSDARG00000074927,ENSDARG00000099194,ENSDARG00000078825,ENSDARG00000101285,ENSDARG00000071694,ENSDARG00000003904,ENSDARG00000014943,ENSDARG00000058587,ENSDARG00000102531,ENSDARG00000103907,ENSDARG00000037640,ENSDARG00000015460,ENSDARG00000100918,ENSDARG00000001558,ENSDARG00000103996,ENSDARG00000055133,ENSDARG00000077815,ENSDARG00000103187,ENSDARG00000015610,ENSDARG00000024471
GO:BP	cell cycle phase transition	GO:0044770	false	2.84904e-06	5.5453	96	1115	24	17954	ENSDARG00000074927,ENSDARG00000088346,ENSDARG00000078825,ENSDARG00000018121,ENSDARG00000003200,ENSDARG00000043236,ENSDARG00000101285,ENSDARG00000054318,ENSDARG00000087554,ENSDARG00000074796,ENSDARG00000017602,ENSDARG00000102531,ENSDARG00000002949,ENSDARG00000037640,ENSDARG00000011094,ENSDARG00000103996,ENSDARG00000054271,ENSDARG00000068214,ENSDARG00000040559,ENSDARG00000034855,ENSDARG00000055133,…
GO:BP	cilium-dependent cell motility	GO:0060285	false	2.85998e-06	5.54364	28	1115	13	17954	ENSDARG00000060496,ENSDARG00000096307,ENSDARG00000028899,ENSDARG00000061486,ENSDARG00000105093,ENSDARG00000000606,ENSDARG00000115008,ENSDARG00000020158,ENSDARG00000017355,ENSDARG00000045038,ENSDARG00000101331,ENSDARG00000098330,ENSDARG00000022660
GO:BP	protein modification by small protein conjugation or removal	GO:0070647	true	1.92359e-05	4.71589	563	1115	70	17954	ENSDARG00000061631,ENSDARG00000087752,ENSDARG00000114254,ENSDARG00000070812,ENSDARG00000094196,ENSDARG00000094280,ENSDARG00000116521,ENSDARG00000110939,ENSDARG00000014770,ENSDARG00000076303,ENSDARG00000110591,ENSDARG00000116389,ENSDARG00000101243,ENSDARG00000113484,ENSDARG00000056907,ENSDARG00000114602,ENSDARG00000115298,ENSDARG00000097592,ENSDARG00000111245,ENSDARG00000110460,ENSDARG00000042215,…
GO:BP	spermatogenesis	GO:0007283	true	7.88879e-05	4.10299	47	1115	15	17954	ENSDARG00000104936,ENSDARG00000089139,ENSDARG00000102261,ENSDARG00000109977,ENSDARG00000078644,ENSDARG00000020158,ENSDARG00000004874,ENSDARG00000104686,ENSDARG00000056381,ENSDARG00000098330,ENSDARG00000035607,ENSDARG00000052512,ENSDARG00000039820,ENSDARG00000022660,ENSDARG00000022968
GO:BP	mitotic sister chromatid segregation	GO:0000070	false	0.000161069	3.79299	43	1115	14	17954	ENSDARG00000074927,ENSDARG00000099194,ENSDARG00000078825,ENSDARG00000101285,ENSDARG00000071694,ENSDARG00000014943,ENSDARG00000102531,ENSDARG00000037640,ENSDARG00000015460,ENSDARG00000100918,ENSDARG00000001558,ENSDARG00000103996,ENSDARG00000015610,ENSDARG00000024471
GO:BP	sister chromatid segregation	GO:0000819	false	0.000198053	3.70322	50	1115	15	17954	ENSDARG00000074927,ENSDARG00000099194,ENSDARG00000078825,ENSDARG00000101285,ENSDARG00000071694,ENSDARG00000014943,ENSDARG00000102531,ENSDARG00000037640,ENSDARG00000015460,ENSDARG00000100918,ENSDARG00000001558,ENSDARG00000103996,ENSDARG00000077815,ENSDARG00000015610,ENSDARG00000024471
GO:BP	male gamete generation	GO:0048232	false	0.000198053	3.70322	50	1115	15	17954	ENSDARG00000104936,ENSDARG00000089139,ENSDARG00000102261,ENSDARG00000109977,ENSDARG00000078644,ENSDARG00000020158,ENSDARG00000004874,ENSDARG00000104686,ENSDARG00000056381,ENSDARG00000098330,ENSDARG00000035607,ENSDARG00000052512,ENSDARG00000039820,ENSDARG00000022660,ENSDARG00000022968
GO:BP	organonitrogen compound catabolic process	GO:1901565	false	0.00112299	2.94962	578	1115	66	17954	ENSDARG00000053828,ENSDARG00000086512,ENSDARG00000061631,ENSDARG00000106579,ENSDARG00000094280,ENSDARG00000056050,ENSDARG00000014770,ENSDARG00000076303,ENSDARG00000027529,ENSDARG00000103826,ENSDARG00000001656,ENSDARG00000020107,ENSDARG00000070598,ENSDARG00000058740,ENSDARG00000055078,ENSDARG00000010610,ENSDARG00000038967,ENSDARG00000052343,ENSDARG00000074903,ENSDARG00000026035,ENSDARG00000032272,…
GO:BP	gamete generation	GO:0007276	false	0.0034266	2.46514	93	1115	19	17954	ENSDARG00000104936,ENSDARG00000089139,ENSDARG00000102261,ENSDARG00000109977,ENSDARG00000078644,ENSDARG00000020158,ENSDARG00000004874,ENSDARG00000104686,ENSDARG00000056381,ENSDARG00000098330,ENSDARG00000035607,ENSDARG00000052512,ENSDARG00000076060,ENSDARG00000039820,ENSDARG00000022660,ENSDARG00000061062,ENSDARG00000054172,ENSDARG00000022968,ENSDARG00000099256
GO:BP	establishment of localization in cell	GO:0051649	false	0.00474375	2.32388	738	1115	77	17954	ENSDARG00000075747,ENSDARG00000007444,ENSDARG00000061066,ENSDARG00000104587,ENSDARG00000008727,ENSDARG00000102890,ENSDARG00000024694,ENSDARG00000055238,ENSDARG00000059287,ENSDARG00000039770,ENSDARG00000002403,ENSDARG00000032049,ENSDARG00000068103,ENSDARG00000071694,ENSDARG00000063321,ENSDARG00000054414,ENSDARG00000014793,ENSDARG00000014943,ENSDARG00000052928,ENSDARG00000101626,ENSDARG00000009743,…
GO:BP	peptidyl-glutamic acid modification	GO:0018200	true	0.0166408	1.77883	7	1115	5	17954	ENSDARG00000090778,ENSDARG00000053728,ENSDARG00000011926,ENSDARG00000027547,ENSDARG00000045900
GO:BP	regulation of mitotic metaphase/anaphase transition	GO:0030071	false	0.0376489	1.42425	17	1115	7	17954	ENSDARG00000074927,ENSDARG00000078825,ENSDARG00000101285,ENSDARG00000102531,ENSDARG00000037640,ENSDARG00000103996,ENSDARG00000077815
SPD-e
source	term_name	term_id	highlighted	adjusted_p_value	negative_log10_of_adjusted_p_value	term_size	query_size	intersection_size	effective_domain_size	intersections
GO:BP	microtubule-based process	GO:0007017	true	2.70352e-29	28.5681	407	524	68	17954	ENSDARG00000036304,ENSDARG00000031693,ENSDARG00000071009,ENSDARG00000056888,ENSDARG00000100261,ENSDARG00000101309,ENSDARG00000087107,ENSDARG00000058508,ENSDARG00000100584,ENSDARG00000031116,ENSDARG00000017355,ENSDARG00000101331,ENSDARG00000032005,ENSDARG00000099161,ENSDARG00000020158,ENSDARG00000042927,ENSDARG00000045909,ENSDARG00000100892,ENSDARG00000061377,ENSDARG00000021582,ENSDARG00000104643,…
GO:BP	cilium organization	GO:0044782	false	2.0026e-15	14.6984	167	524	33	17954	ENSDARG00000036304,ENSDARG00000101309,ENSDARG00000087107,ENSDARG00000058508,ENSDARG00000100584,ENSDARG00000017355,ENSDARG00000032005,ENSDARG00000020158,ENSDARG00000100892,ENSDARG00000061377,ENSDARG00000099279,ENSDARG00000053455,ENSDARG00000042182,ENSDARG00000100981,ENSDARG00000105093,ENSDARG00000005092,ENSDARG00000011240,ENSDARG00000058454,ENSDARG00000101120,ENSDARG00000035963,ENSDARG00000098330,…
GO:BP	cell projection assembly	GO:0030031	false	2.18042e-12	11.6615	196	524	32	17954	ENSDARG00000036304,ENSDARG00000087107,ENSDARG00000058508,ENSDARG00000100584,ENSDARG00000017355,ENSDARG00000032005,ENSDARG00000020158,ENSDARG00000100892,ENSDARG00000061377,ENSDARG00000099279,ENSDARG00000053455,ENSDARG00000042182,ENSDARG00000100981,ENSDARG00000105093,ENSDARG00000005092,ENSDARG00000058454,ENSDARG00000002587,ENSDARG00000101120,ENSDARG00000035963,ENSDARG00000098330,ENSDARG00000007444,…
GO:BP	axoneme assembly	GO:0035082	false	1.0493e-07	6.9791	27	524	11	17954	ENSDARG00000036304,ENSDARG00000100584,ENSDARG00000032005,ENSDARG00000020158,ENSDARG00000061377,ENSDARG00000053455,ENSDARG00000042182,ENSDARG00000100981,ENSDARG00000105093,ENSDARG00000098330,ENSDARG00000103132
GO:BP	regulation of cell cycle process	GO:0010564	true	4.567e-06	5.34037	126	524	19	17954	ENSDARG00000098445,ENSDARG00000071009,ENSDARG00000103137,ENSDARG00000074927,ENSDARG00000101309,ENSDARG00000088346,ENSDARG00000078825,ENSDARG00000099194,ENSDARG00000074796,ENSDARG00000077815,ENSDARG00000010792,ENSDARG00000075883,ENSDARG00000103145,ENSDARG00000005993,ENSDARG00000045675,ENSDARG00000056984,ENSDARG00000041361,ENSDARG00000040559,ENSDARG00000102531
GO:BP	protein modification process	GO:0036211	true	5.21054e-06	5.28312	2241	524	112	17954	ENSDARG00000077035,ENSDARG00000056838,ENSDARG00000041550,ENSDARG00000098133,ENSDARG00000101392,ENSDARG00000101352,ENSDARG00000103098,ENSDARG00000097940,ENSDARG00000113659,ENSDARG00000070015,ENSDARG00000094339,ENSDARG00000095386,ENSDARG00000094226,ENSDARG00000098818,ENSDARG00000088058,ENSDARG00000114493,ENSDARG00000095461,ENSDARG00000094491,ENSDARG00000044264,ENSDARG00000115435,ENSDARG00000093630,…
GO:BP	motile cilium assembly	GO:0044458	false	0.000126785	3.89693	6	524	5	17954	ENSDARG00000036304,ENSDARG00000020158,ENSDARG00000058454,ENSDARG00000098330,ENSDARG00000059287
GO:BP	chromosome segregation	GO:0007059	false	0.000187282	3.7275	113	524	16	17954	ENSDARG00000103137,ENSDARG00000074927,ENSDARG00000078825,ENSDARG00000099194,ENSDARG00000042927,ENSDARG00000015460,ENSDARG00000003904,ENSDARG00000077815,ENSDARG00000078433,ENSDARG00000005619,ENSDARG00000075883,ENSDARG00000014943,ENSDARG00000103907,ENSDARG00000001558,ENSDARG00000041361,ENSDARG00000102531
GO:BP	sexual reproduction	GO:0019953	true	0.00146993	2.8327	147	524	17	17954	ENSDARG00000089139,ENSDARG00000078310,ENSDARG00000020158,ENSDARG00000052512,ENSDARG00000116848,ENSDARG00000078644,ENSDARG00000104686,ENSDARG00000003904,ENSDARG00000054414,ENSDARG00000004874,ENSDARG00000044852,ENSDARG00000103907,ENSDARG00000098330,ENSDARG00000035607,ENSDARG00000039820,ENSDARG00000061062,ENSDARG00000038068
GO:BP	intraciliary transport	GO:0042073	false	0.00588635	2.23015	17	524	6	17954	ENSDARG00000099279,ENSDARG00000011240,ENSDARG00000058454,ENSDARG00000007444,ENSDARG00000059287,ENSDARG00000088984
GO:BP	spermatogenesis	GO:0007283	false	0.0075775	2.12047	47	524	9	17954	ENSDARG00000089139,ENSDARG00000020158,ENSDARG00000052512,ENSDARG00000078644,ENSDARG00000104686,ENSDARG00000004874,ENSDARG00000098330,ENSDARG00000035607,ENSDARG00000039820
GO:BP	phosphorylation	GO:0016310	true	0.00885407	2.05286	1307	524	66	17954	ENSDARG00000077035,ENSDARG00000056838,ENSDARG00000041550,ENSDARG00000098133,ENSDARG00000101392,ENSDARG00000101352,ENSDARG00000103098,ENSDARG00000097940,ENSDARG00000070015,ENSDARG00000094339,ENSDARG00000095386,ENSDARG00000094226,ENSDARG00000098818,ENSDARG00000088058,ENSDARG00000114493,ENSDARG00000095461,ENSDARG00000094491,ENSDARG00000044264,ENSDARG00000115435,ENSDARG00000093630,ENSDARG00000045157,…
GO:BP	peptidyl-glutamic acid modification	GO:0018200	true	0.0243847	1.61288	7	524	4	17954	ENSDARG00000027547,ENSDARG00000053728,ENSDARG00000045900,ENSDARG00000090778
