# Supplementary material for: A single-cell multiomics roadmap of zebrafish spermatogenesis reveals regulatory principles of male germline formation
Source: Mol Syst Biol. 2025 Oct 14;22(1):42–68. doi: 10.1038/s44320-025-00157-7 (PMC12759076; doi:10.1038/s44320-025-00157-7)
Supplement: Supplementary file 7 — Dataset EV5 [file 44320_2025_157_MOESM7_ESM.xlsx]

## Sheet: Legend
Dataset EV5. Pseudotime-associated driver genes identified by Monocle3 and SCORPIUS.
Genes associated with transcriptional dynamics across germ cell differentiation trajectories, identified independently using Monocle3 and SCORPIUS.In the Monocle3 analysis, reported columns include gene ID (gene), nominal p-value (p_value), Moran’s test statistic (morans_test_statistic), Moran’s I coefficient (morans_I), gene symbol (gene_short_name), and FDR-corrected significance (q_value). In …

## Sheet: Dataset_EV5
Drivers Monocle3								Drivers SCORPIUS
gene	status	p_value	morans_test_statistic	morans_I	gene_short_name	q_value		feature	orig_index	module	within_module_ordering
rpl24	OK	0	144.556	0.52035	rpl24	0		ENSDARG00000105564.2	116	1	0
mdh1b	OK	0	179.913	0.647825	mdh1b	0		ENSDARG00000092275.2	166	1	1
plk1	OK	0	149.495	0.538269	plk1	0		cfap299	6	2	0
rbm46	OK	0	151.536	0.545619	rbm46	0		si.ch211.163l21.7	51	2	0
ENSDARG00000062606.7	OK	0	148.414	0.534309	ENSDARG00000062606.7	0		dnali1	7	2	0.0444444
ENSDARG00000096515.3	OK	0	234.267	0.843587	ENSDARG00000096515.3	0		cfap126	13	2	0.0666667
hpf1	OK	0	199.195	0.717235	hpf1	0		pacrg	43	2	0.0888889
pcm1	OK	0	141.468	0.509353	pcm1	0		si.dkey.71b5.6	196	2	0.111111
ENSDARG00000092275.2	OK	0	211.946	0.762945	ENSDARG00000092275.2	0		ribc1	29	2	0.133333
rpl9	OK	0	150.352	0.541365	rpl9	0		si.ch211.248e11.2	2	2	0.155556
rps3a	OK	0	197.274	0.710328	rps3a	0		tekt1	24	2	0.177778
pdcd4a	OK	0	155.411	0.559507	pdcd4a	0		ccdc113	68	2	0.2
anp32b	OK	0	182.941	0.65874	anp32b	0		ENSDARG00000097573.3	38	2	0.222222
marchf4l	OK	0	169.693	0.610947	marchf4l	0		ropn1l	8	2	0.244444
creb1a	OK	0	164.23	0.591318	creb1a	0		enkur	14	2	0.266667
tpt1	OK	0	146.822	0.528551	tpt1	0		spag6	189	2	0.288889
ENSDARG00000095934.2	OK	0	185.344	0.667094	ENSDARG00000095934.2	0		dydc2	63	2	0.311111
hmgb2a	OK	0	178.844	0.64396	hmgb2a	0		FANK1	11	2	0.333333
ENSDARG00000093289.2	OK	0	180.73	0.650759	ENSDARG00000093289.2	0		RSPH6A	55	2	0.333333
rps6	OK	0	166.926	0.601003	rps6	0		ENSDARG00000097421.3	75	2	0.377778
ddx39aa	OK	0	152.153	0.547845	ddx39aa	0		ENSDARG00000077928.6	119	2	0.377778
cfap58	OK	0	165.368	0.595433	cfap58	0		CFAP90	15	2	0.422222
prdx2	OK	0	146.11	0.526042	prdx2	0		pvalb6	3	2	0.444444
pld6	OK	0	175.053	0.630289	pld6	0		tpgs1	16	2	0.466667
ccdc86	OK	0	150.315	0.541153	ccdc86	0		cfap77	21	2	0.488889
asf1bb	OK	0	143.883	0.518053	asf1bb	0		ENSDARG00000105458.2	58	2	0.511111
ENSDARG00000095223.2	OK	0	240.771	0.866967	ENSDARG00000095223.2	0		rsph9	80	2	0.533333
rfx3	OK	0	178.597	0.643039	rfx3	0		ENSDARG00000077900.5	120	2	0.555556
ddx4	OK	0	194.271	0.699528	ddx4	0		fam166b	30	2	0.577778
hint1	OK	0	145.88	0.525232	hint1	0		ENSDARG00000096515.3	5	2	0.6
sub1a	OK	0	163.322	0.588004	sub1a	0		spaca9	20	2	0.622222
ENSDARG00000092104.2	OK	0	139.702	0.502562	ENSDARG00000092104.2	0		odf3b	10	2	0.644444
phax	OK	0	147.376	0.530647	phax	0		si.ch211.121a2.2	47	2	0.644444
fam166b	OK	0	220.183	0.792859	fam166b	0		cfap144	65	2	0.688889
rab36	OK	0	226.995	0.817402	rab36	0		cfap52	200	2	0.711111
npm1a	OK	0	213.663	0.769344	npm1a	0		mlf1	22	2	0.733333
sod1	OK	0	165.864	0.597158	sod1	0		ccdc40	53	2	0.755556
fhdc3	OK	0	156.172	0.562296	fhdc3	0		tpd52	162	2	0.777778
tm7sf2	OK	0	172.096	0.619635	tm7sf2	0		cby1	127	2	0.8
ccdc83	OK	0	173.45	0.624553	ccdc83	0		ENSDARG00000101455.3	95	2	0.822222
hspa8	OK	0	171.056	0.615825	hspa8	0		si.dkey.86l18.10	125	2	0.822222
tmem218	OK	0	173.646	0.625228	tmem218	0		tp53inp2	26	2	0.866667
ccdc169	OK	0	198.196	0.713669	ccdc169	0		ube2h	28	2	0.888889
styxl1	OK	0	168.163	0.605477	styxl1	0		mif4gdb	188	2	0.911111
hhla2a.1	OK	0	154.218	0.555211	hhla2a.1	0		ube2b	87	2	0.933333
hmgb1a	OK	0	195.042	0.70218	hmgb1a	0		leng9	31	2	0.955556
dnajb13	OK	0	174.437	0.628102	dnajb13	0		srgn	186	2	0.977778
im.7159173	OK	0	192.862	0.694432	im.7159173	0		ENSDARG00000095223.2	18	2	1
rps25	OK	0	188.497	0.678676	rps25	0		sycp1	175	3	0
smfn	OK	0	177.835	0.64033	smfn	0		ENSDARG00000097876.3	79	3	0.0454545
pcna	OK	0	209.111	0.752991	pcna	0		h1.0	19	3	0.0909091
morn3	OK	0	183.225	0.659733	morn3	0		mapre1a	90	3	0.0909091
ppiab	OK	0	192.861	0.694445	ppiab	0		zgc.55461	33	3	0.181818
cnbpb	OK	0	213.994	0.770561	cnbpb	0		ckba	1	3	0.227273
rpl29	OK	0	140.854	0.507039	rpl29	0		rarres3l	23	3	0.272727
ENSDARG00000105387.2	OK	0	154.566	0.556487	ENSDARG00000105387.2	0		ENSDARG00000103492.2	4	3	0.318182
cdk2	OK	0	172.587	0.621432	cdk2	0		cremb	177	3	0.363636
rps15	OK	0	144.617	0.520561	rps15	0		gas8	34	3	0.409091
pole4	OK	0	157.418	0.566793	pole4	0		efcab2	78	3	0.454545
lsm4	OK	0	144.248	0.519314	lsm4	0		rab36	49	3	0.5
cdc6	OK	0	160.488	0.577823	cdc6	0		meig1	105	3	0.545455
rbb4l	OK	0	141.057	0.507877	rbb4l	0		si.ch211.122l24.6	61	3	0.590909
btf3l4	OK	0	159.312	0.573606	btf3l4	0		hoatz	41	3	0.636364
atp5f1b	OK	0	166.247	0.598541	atp5f1b	0		cfap20	40	3	0.681818
tp53inp2	OK	0	210.765	0.75893	tp53inp2	0		maf1a	163	3	0.727273
ENSDARG00000052912.7	OK	0	170.625	0.61436	ENSDARG00000052912.7	0		bida	176	3	0.727273
mala.2	OK	0	171.53	0.61762	mala.2	0		rnf4	104	3	0.818182
hp1bp3	OK	0	225.841	0.813234	hp1bp3	0		pttg1	56	3	0.863636
ENSDARG00000076532.5	OK	0	203	0.730804	ENSDARG00000076532.5	0		eif6	193	3	0.909091
rps23	OK	0	178.488	0.642593	rps23	0		sumo1	9	3	0.954545
eif4a3	OK	0	141.574	0.509747	eif4a3	0		ifi27.4	110	3	1
zgc.171772	OK	0	148.232	0.533566	zgc.171772	0		lin52	180	4	0
rfc4	OK	0	167.453	0.602952	rfc4	0		ENSDARG00000096072.2	141	4	0.111111
prkar1ab	OK	0	143.566	0.516884	prkar1ab	0		ENSDARG00000088950.4	187	4	0.222222
dnajc9	OK	0	189.739	0.68322	dnajc9	0		ENSDARG00000117346.1	168	4	0.333333
mki67	OK	0	149.971	0.539977	mki67	0		gtf2a1	103	4	0.444444
snu13b	OK	0	180.511	0.649975	snu13b	0		ankrd12	161	4	0.555556
top2a	OK	0	188.201	0.677635	top2a	0		cdk2	184	4	0.555556
ENSDARG00000027710.9	OK	0	171.506	0.617516	ENSDARG00000027710.9	0		atrx	197	4	0.777778
cby1	OK	0	185.461	0.667796	cby1	0		ENSDARG00000014402.10	76	4	0.888889
ENSDARG00000077900.5	OK	0	204.794	0.737435	ENSDARG00000077900.5	0		morc3a	109	4	1
dmc1	OK	0	188.83	0.679932	dmc1	0		ENSDARG00000097691.3	178	5	0
rsl1d1	OK	0	173.299	0.623993	rsl1d1	0		nasp	143	5	0.0526316
calm2b	OK	0	167.769	0.603966	calm2b	0		mcm6	158	5	0.0526316
ENSDARG00000117590.1	OK	0	154.027	0.554383	ENSDARG00000117590.1	0		dut	124	5	0.157895
ndel1a	OK	0	163.516	0.58877	ndel1a	0		anp32b	136	5	0.157895
ttll6	OK	0	153.972	0.554382	ttll6	0		hirip3	74	5	0.263158
ENSDARG00000096637.3	OK	0	205.523	0.740072	ENSDARG00000096637.3	0		dazl	89	5	0.263158
ccdc189	OK	0	160.1	0.576445	ccdc189	0		cox5ab	144	5	0.263158
tdrd1	OK	0	150.483	0.541772	tdrd1	0		atp5f1d	146	5	0.421053
map2k6	OK	0	161.544	0.581623	map2k6	0		cct2	167	5	0.421053
rpl38	OK	0	157.948	0.568596	rpl38	0		cct5	101	5	0.526316
FANK1	OK	0	235.663	0.848624	FANK1	0		atp5fa1	117	5	0.578947
dydc2	OK	0	205.584	0.740285	dydc2	0		ilf2	152	5	0.578947
ENSDARG00000093267.3	OK	0	175.334	0.631333	ENSDARG00000093267.3	0		fthl27	183	5	0.684211
macroh2a2	OK	0	207.538	0.74729	macroh2a2	0		esco2	59	5	0.736842
ppm1ba	OK	0	165.819	0.597056	ppm1ba	0		cdca7a	181	5	0.789474
dync2li1	OK	0	152.735	0.549938	dync2li1	0		nutf2l	138	5	0.842105
ckba	OK	0	235.759	0.848938	ckba	0		trip13	123	5	0.894737
srgn	OK	0	216.08	0.778048	srgn	0		ppig	137	5	0.894737
C13H10orf53	OK	0	142.409	0.512698	C13H10orf53	0		ddx39b	149	5	1
ppa1b	OK	0	164.756	0.593193	ppa1b	0		cnbpb	190	6	0
nusap1	OK	0	151.745	0.546371	nusap1	0		hp1bp3	191	6	0.0625
oip5	OK	0	158.134	0.569346	oip5	0		sumo3b	185	6	125
ENSDARG00000092456.3	OK	0	193.448	0.696413	ENSDARG00000092456.3	0		chtopb	159	6	0.1875
ifi27.4	OK	0	178.928	0.644257	ifi27.4	0		cfl1	174	6	0.25
khdrbs1a	OK	0	193.886	0.698144	khdrbs1a	0		hmgn7	160	6	0.3125
tomm20a	OK	0	201.897	0.726991	tomm20a	0		metap2b	199	6	0.3125
mcm7	OK	0	147.031	0.529393	mcm7	0		mibp2	150	6	0.4375
ENSDARG00000041215.8	OK	0	147.916	0.532538	ENSDARG00000041215.8	0		adh5	155	6	0.4375
gstp1.2	OK	0	183.577	0.661033	gstp1.2	0		serbp1a	132	6	0.5625
tubb4b	OK	0	152.287	0.548214	tubb4b	0		setb	115	6	625
rack1	OK	0	195.544	0.70409	rack1	0		marcksb	156	6	0.6875
nme5	OK	0	159.814	0.575438	nme5	0		ddx4	192	6	0.75
hnrnpaba	OK	0	170.83	0.615122	hnrnpaba	0		cbx3a	194	6	0.8125
ENSDARG00000052609.7	OK	0	151.663	0.546027	ENSDARG00000052609.7	0		banf1	96	6	875
hmgn6	OK	0	162.871	0.586443	hmgn6	0		ptgr1.1	195	6	875
atrx	OK	0	167.704	0.603845	atrx	0		gstp1.2	169	6	1
si.dkey.102m7.3	OK	0	172.684	0.621777	si.dkey.102m7.3	0		khdrbs1a	182	7	0
slbp	OK	0	172.576	0.62139	slbp	0		rpl5b	164	7	0.0344828
rnf4	OK	0	140.915	0.507334	rnf4	0		ppiab	140	7	0.0689655
ran	OK	0	162.558	0.585249	ran	0		rps3a	135	7	0.103448
ENSDARG00000105348.2	OK	0	180.578	0.650219	ENSDARG00000105348.2	0		rpl18a	154	7	0.137931
eef1g	OK	0	186.961	0.67317	eef1g	0		rps26	113	7	0.172414
cfl1	OK	0	191.72	0.690361	cfl1	0		gstr	112	7	0.206897
MAP7D3	OK	0	154.72	0.557087	MAP7D3	0		rps4x	114	7	0.241379
slc25a5	OK	0	162.866	0.58632	slc25a5	0		rack1	88	7	0.275862
rpl39	OK	0	188.526	0.678777	rpl39	0		im.7159173	145	7	0.275862
pttg1	OK	0	140.876	0.507182	pttg1	0		eef1g	171	7	0.275862
spata4	OK	0	152.139	0.547787	spata4	0		rpl17	108	7	0.37931
hnrnpa0b	OK	0	148.466	0.534555	hnrnpa0b	0		snrpf	179	7	0.413793
adh5	OK	0	194.455	0.700212	adh5	0		rpl8	93	7	0.448276
rarres3l	OK	0	235.629	0.848496	rarres3l	0		faua	91	7	0.482759
ENSDARG00000099970.2	OK	0	141.47	0.50925	ENSDARG00000099970.2	0		rps11	134	7	0.517241
mif	OK	0	167.713	0.603883	mif	0		rpl10	148	7	0.551724
mlf1	OK	0	220.943	0.795594	mlf1	0		rps9	99	7	0.586207
si.ch73.281n10.2	OK	0	192.472	0.693057	si.ch73.281n10.2	0		rps5	98	7	0.62069
si.ch211.116o3.5	OK	0	171.548	0.617561	si.ch211.116o3.5	0		rpl36a	64	7	0.655172
txndc17	OK	0	147.8	0.532141	txndc17	0		rps15a	52	7	0.689655
pih1d2	OK	0	141.975	0.511167	pih1d2	0		rpl39	32	7	0.724138
hspa8b	OK	0	156.729	0.564329	hspa8b	0		ENSDARG00000092807.2	36	7	0.758621
ENSDARG00000097876.3	OK	0	216.32	0.778936	ENSDARG00000097876.3	0		RPS17	102	7	0.793103
hmgb1b	OK	0	203.117	0.731334	hmgb1b	0		hmgn2	12	7	0.827586
tekt1	OK	0	237.059	0.853652	tekt1	0		cirbpa	71	7	0.862069
ENSDARG00000054136.6	OK	0	155.794	0.560916	ENSDARG00000054136.6	0		piwil1	142	7	0.896552
rps5	OK	0	185.084	0.666387	rps5	0		rplp2l	44	7	0.931034
lrrc51	OK	0	160.574	0.578168	lrrc51	0		rps28	122	7	0.965517
si.ch1073.429i10.3	OK	0	149.694	0.538992	si.ch1073.429i10.3	0		rpl3	170	7	0.965517
rpa2	OK	0	140.778	0.50687	rpa2	0		ENSDARG00000076532.5	27	8	0
cdca3	OK	0	143.638	0.517152	cdca3	0		h2az2b	62	8	0.0769231
josd2	OK	0	147.926	0.532589	josd2	0		rbm8a	73	8	0.153846
leng9	OK	0	216.144	0.77829	leng9	0		hmgb1a	126	8	0.230769
rpl18	OK	0	167.563	0.60324	rpl18	0		mphosph8	60	8	0.307692
nop2	OK	0	155.232	0.558894	nop2	0		pld6	153	8	0.307692
krtcap2	OK	0	149.545	0.538457	krtcap2	0		hpf1	100	8	0.461538
rps27.2	OK	0	164.525	0.592383	rps27.2	0		top2a	130	8	0.461538
rps19	OK	0	154.57	0.556401	rps19	0		macroh2a2	48	8	0.615385
fxyd6l	OK	0	189.073	0.680789	fxyd6l	0		hmgb1b	92	8	0.615385
nsmce2	OK	0	145.296	0.523154	nsmce2	0		ENSDARG00000095451.3	81	8	0.769231
ENSDARG00000018425.9	OK	0	147.442	0.530865	ENSDARG00000018425.9	0		erh	139	8	0.846154
rbm12ba	OK	0	151.661	0.546061	rbm12ba	0		smc3	165	8	0.923077
dcst2	OK	0	149.34	0.537678	dcst2	0		ptmaa	50	8	1
chtopb	OK	0	201.882	0.726957	chtopb	0
rps9	OK	0	179.99	0.648034	rps9	0
dnali1	OK	0	237.506	0.855258	dnali1	0
dek	OK	0	153.149	0.551438	dek	0
ENSDARG00000053828.7	OK	0	142.204	0.511939	ENSDARG00000053828.7	0
fbl	OK	0	163.841	0.589882	fbl	0
fxyd3	OK	0	193.954	0.698336	fxyd3	0
rbm8a	OK	0	195.897	0.705294	rbm8a	0
hmgn2	OK	0	187.06	0.673473	hmgn2	0
trip13	OK	0	180.087	0.648451	trip13	0
xrcc1	OK	0	149.939	0.53987	xrcc1	0
pabpc1a	OK	0	148.24	0.533698	pabpc1a	0
ANKRD66	OK	0	163.524	0.588797	ANKRD66	0
ahi1	OK	0	149.882	0.539664	ahi1	0
tex36	OK	0	139.514	0.502292	tex36	0
ENSDARG00000099745.2	OK	0	155.799	0.560959	ENSDARG00000099745.2	0
efcab2	OK	0	210.081	0.756482	efcab2	0
ANKEF1	OK	0	163.192	0.587582	ANKEF1	0
ENSDARG00000089320.4	OK	0	172.134	0.619798	ENSDARG00000089320.4	0
marcksb	OK	0	186.299	0.670835	marcksb	0
ak7b	OK	0	145.29	0.523121	ak7b	0
mgmt	OK	0	160.451	0.577736	mgmt	0
cdk1	OK	0	144.913	0.521769	cdk1	0
eno4	OK	0	166.249	0.598607	eno4	0
DYNLT1	OK	0	190.467	0.685836	DYNLT1	0
rpl13a	OK	0	177.5	0.639042	rpl13a	0
morn2	OK	0	143.032	0.514959	morn2	0
wdr43	OK	0	161.663	0.582012	wdr43	0
ENSDARG00000089959.3	OK	0	161.571	0.581469	ENSDARG00000089959.3	0
ENSDARG00000061169.8	OK	0	154.644	0.55678	ENSDARG00000061169.8	0
pacrg	OK	0	208.982	0.752525	pacrg	0
spata17	OK	0	143.18	0.515515	spata17	0
degs2	OK	0	164.319	0.591597	degs2	0
ENSDARG00000090753.4	OK	0	142.589	0.513353	ENSDARG00000090753.4	0
lin52	OK	0	166.671	0.600091	lin52	0
ENSDARG00000097485.2	OK	0	142.748	0.51393	ENSDARG00000097485.2	0
ENSDARG00000070526.6	OK	0	155.317	0.559206	ENSDARG00000070526.6	0
exd1	OK	0	139.443	0.502067	exd1	0
lsm14ab	OK	0	181.588	0.653862	lsm14ab	0
cox5ab	OK	0	158.879	0.572074	cox5ab	0
dnaaf4	OK	0	195.099	0.70252	dnaaf4	0
rps3	OK	0	164.283	0.591481	rps3	0
dut	OK	0	208.65	0.751334	dut	0
mibp2	OK	0	192.517	0.693229	mibp2	0
nip7	OK	0	167.668	0.603652	nip7	0
cfap161	OK	0	165.252	0.595011	cfap161	0
odf3b	OK	0	231.865	0.83493	odf3b	0
rpl4	OK	0	156.41	0.563163	rpl4	0
ddb2	OK	0	146.08	0.525914	ddb2	0
tsnaxip1	OK	0	138.984	0.500411	tsnaxip1	0
ENSDARG00000095451.3	OK	0	188.335	0.678133	ENSDARG00000095451.3	0
iqcg	OK	0	198.204	0.713704	iqcg	0
si.ch73.103b9.2	OK	0	179.544	0.646481	si.ch73.103b9.2	0
gas8	OK	0	210.554	0.758176	gas8	0
cfap45	OK	0	189.061	0.680762	cfap45	0
hnrnpul1	OK	0	174.723	0.629117	hnrnpul1	0
bcl2l10	OK	0	139.064	0.500675	bcl2l10	0
fbxo36a	OK	0	177.193	0.63803	fbxo36a	0
rpl35a	OK	0	173.135	0.623299	rpl35a	0
daw1	OK	0	180.756	0.650863	daw1	0
atp5if1a	OK	0	170.25	0.613019	atp5if1a	0
nup42	OK	0	186.204	0.670428	nup42	0
gstr	OK	0	188.884	0.680119	gstr	0
cfap20	OK	0	171.221	0.616488	cfap20	0
rplp1	OK	0	152.999	0.55064	rplp1	0
snrpd1	OK	0	164.686	0.592938	snrpd1	0
ENSDARG00000076659.4	OK	0	174.346	0.627752	ENSDARG00000076659.4	0
tomm7	OK	0	145.229	0.522897	tomm7	0
stpg1	OK	0	155.923	0.561404	stpg1	0
rps27.1	OK	0	154.262	0.555335	rps27.1	0
ENSDARG00000070959.5	OK	0	181.782	0.654568	ENSDARG00000070959.5	0
ssr2	OK	0	146.794	0.528542	ssr2	0
ENSDARG00000104274.2	OK	0	148.917	0.535895	ENSDARG00000104274.2	0
stmn1a	OK	0	210.525	0.758084	stmn1a	0
rpl15	OK	0	163.682	0.589267	rpl15	0
cbx3a	OK	0	191.459	0.689412	cbx3a	0
nfe2l3	OK	0	150.442	0.541669	nfe2l3	0
rps18	OK	0	164.695	0.592963	rps18	0
ENSDARG00000105273.2	OK	0	141.162	0.508234	ENSDARG00000105273.2	0
fam221a	OK	0	166.134	0.598172	fam221a	0
dazl	OK	0	196.804	0.708667	dazl	0
nutf2l	OK	0	177.433	0.638879	nutf2l	0
rpa3	OK	0	159.578	0.574583	rpa3	0
ddx39b	OK	0	166.733	0.600355	ddx39b	0
CFAP90	OK	0	232.847	0.838479	CFAP90	0
marcksl1b	OK	0	159.814	0.575441	marcksl1b	0
hdac1	OK	0	159.426	0.574044	hdac1	0
rbbp4	OK	0	146.109	0.526081	rbbp4	0
gmnn	OK	0	154.255	0.555406	gmnn	0
tpd52	OK	0	164.242	0.591375	tpd52	0
rpl30	OK	0	154.162	0.554961	rpl30	0
ENSDARG00000088316.5	OK	0	164.614	0.592715	ENSDARG00000088316.5	0
ENSDARG00000093432.2	OK	0	162.619	0.585452	ENSDARG00000093432.2	0
ilf2	OK	0	169.435	0.610089	ilf2	0
efcab1	OK	0	150.706	0.542627	efcab1	0
eef1a1l1	OK	0	166.025	0.597641	eef1a1l1	0
si.ch211.199g17.9	OK	0	158.392	0.57032	si.ch211.199g17.9	0
rpl11	OK	0	147.235	0.529985	rpl11	0
nme2b.1	OK	0	165.423	0.595567	nme2b.1	0
rpl14	OK	0	152.59	0.549318	rpl14	0
ENSDARG00000101799.3	OK	0	145.756	0.524696	ENSDARG00000101799.3	0
zte38	OK	0	149.599	0.538636	zte38	0
CCDC39	OK	0	139.771	0.503229	CCDC39	0
si.ch211.71m22.1	OK	0	156.889	0.564887	si.ch211.71m22.1	0
rpl5a	OK	0	153.729	0.553473	rpl5a	0
mffb	OK	0	154.064	0.5547	mffb	0
CFAP57	OK	0	139.721	0.503032	CFAP57	0
ebna1bp2	OK	0	139.391	0.501847	ebna1bp2	0
dynlt5	OK	0	199.879	0.719745	dynlt5	0
fbxo36b	OK	0	170.805	0.61501	fbxo36b	0
cdc20	OK	0	159.992	0.576074	cdc20	0
septin2	OK	0	146.616	0.527881	septin2	0
rps28	OK	0	167.054	0.601436	rps28	0
rps8a	OK	0	174.499	0.628214	rps8a	0
zswim5	OK	0	144.146	0.519003	zswim5	0
rpl7	OK	0	161.863	0.582677	rpl7	0
zgc.101744	OK	0	138.873	0.500013	zgc.101744	0
psmb5	OK	0	139.043	0.500618	psmb5	0
si.ch211.122l24.6	OK	0	203.055	0.731176	si.ch211.122l24.6	0
ift57	OK	0	171.428	0.617265	ift57	0
lig1	OK	0	142.21	0.512038	lig1	0
dnaaf6	OK	0	145.66	0.524441	dnaaf6	0
ENSDARG00000095607.2	OK	0	163.214	0.587374	ENSDARG00000095607.2	0
eef1da	OK	0	144.616	0.520702	eef1da	0
theg	OK	0	187.859	0.676442	theg	0
capsla	OK	0	152.196	0.547994	capsla	0
ankrd12	OK	0	171.966	0.619187	ankrd12	0
eef2b	OK	0	156.751	0.564383	eef2b	0
si.ch1073.325m22.2	OK	0	140.058	0.504237	si.ch1073.325m22.2	0
pias4b	OK	0	166.28	0.598717	pias4b	0
tpgs1	OK	0	212.047	0.763556	tpgs1	0
cirbpa	OK	0	198.079	0.713202	cirbpa	0
cfap206	OK	0	183.051	0.659125	cfap206	0
syncrip	OK	0	168.624	0.607171	syncrip	0
ENSDARG00000103492.2	OK	0	239.143	0.861142	ENSDARG00000103492.2	0
ak7a	OK	0	164.793	0.593354	ak7a	0
si.ch211.121a2.2	OK	0	220.637	0.794492	si.ch211.121a2.2	0
gtf2a1	OK	0	182.51	0.657159	gtf2a1	0
ENSDARG00000043328.8	OK	0	147.523	0.531107	ENSDARG00000043328.8	0
fam228a	OK	0	146.324	0.526782	fam228a	0
ENSDARG00000095266.4	OK	0	145.069	0.522104	ENSDARG00000095266.4	0
ywhaqa	OK	0	186.251	0.67066	ywhaqa	0
rps7	OK	0	157.493	0.566936	rps7	0
ENSDARG00000089110.3	OK	0	167.129	0.601736	ENSDARG00000089110.3	0
erh	OK	0	178.598	0.643067	erh	0
drc1	OK	0	147.974	0.532771	drc1	0
ENSDARG00000021913.9	OK	0	144.689	0.520937	ENSDARG00000021913.9	0
ppil6	OK	0	187.694	0.675854	ppil6	0
mcm3	OK	0	190.318	0.685279	mcm3	0
lbr	OK	0	201.799	0.726658	lbr	0
ephx1	OK	0	179.353	0.645782	ephx1	0
ENSDARG00000095457.3	OK	0	192.766	0.694121	ENSDARG00000095457.3	0
esco2	OK	0	216.279	0.778802	esco2	0
tdrd15	OK	0	160.567	0.57811	tdrd15	0
parp1	OK	0	158.143	0.569422	parp1	0
rad51	OK	0	147.461	0.530942	rad51	0
efhc1	OK	0	166.713	0.600282	efhc1	0
hsp90aa1.2	OK	0	173.586	0.624981	hsp90aa1.2	0
rps29	OK	0	140.545	0.505797	rps29	0
faua	OK	0	182.448	0.656909	faua	0
FKBP3	OK	0	149.116	0.536904	FKBP3	0
hnrnpabb	OK	0	139.334	0.501644	hnrnpabb	0
atp5fa1	OK	0	182.834	0.658346	atp5fa1	0
rpl37	OK	0	139.36	0.501508	rpl37	0
ccni	OK	0	139.088	0.500775	ccni	0
nop56	OK	0	218.205	0.785723	nop56	0
setb	OK	0	210.549	0.758174	setb	0
snrpd3l	OK	0	142.866	0.514401	snrpd3l	0
DNAI1	OK	0	163.581	0.589005	DNAI1	0
rpl17	OK	0	189.413	0.681987	rpl17	0
ENSDARG00000094059.2	OK	0	149.61	0.538467	ENSDARG00000094059.2	0
capslb	OK	0	149.854	0.539504	capslb	0
cfap53	OK	0	179.671	0.646956	cfap53	0
rpl23a	OK	0	165.925	0.597353	rpl23a	0
zgc.110540	OK	0	141.212	0.508399	zgc.110540	0
adssl	OK	0	144.786	0.521274	adssl	0
banf1	OK	0	203.179	0.731627	banf1	0
slc7a3a	OK	0	143.203	0.515605	slc7a3a	0
rps14	OK	0	144.267	0.519248	rps14	0
dkc1	OK	0	200.384	0.721517	dkc1	0
ube2b	OK	0	202.021	0.727427	ube2b	0
ENSDARG00000102926.2	OK	0	170.292	0.613122	ENSDARG00000102926.2	0
zgc.153675	OK	0	142.396	0.512653	zgc.153675	0
rpl36	OK	0	151.898	0.546801	rpl36	0
mcm2	OK	0	177.568	0.639381	mcm2	0
lsm7	OK	0	154.02	0.554571	lsm7	0
tssk6	OK	0	150.874	0.542874	tssk6	0
cirbpb	OK	0	143.302	0.515958	cirbpb	0
atp5f1d	OK	0	169.956	0.611969	atp5f1d	0
org	OK	0	153.712	0.553455	org	0
cks2	OK	0	176.017	0.633708	cks2	0
smc3	OK	0	183.36	0.660208	smc3	0
rpl32	OK	0	153.175	0.551366	rpl32	0
LSM3	OK	0	147.842	0.532322	LSM3	0
ncl	OK	0	183.031	0.659064	ncl	0
rbbp9	OK	0	143.201	0.515541	rbbp9	0
tcp1	OK	0	166.225	0.598534	tcp1	0
hmga1a	OK	0	145.644	0.524406	hmga1a	0
cnbpa	OK	0	194.141	0.699062	cnbpa	0
ptges3b	OK	0	141.482	0.509414	ptges3b	0
ENSDARG00000088950.4	OK	0	168.89	0.60812	ENSDARG00000088950.4	0
phf20b	OK	0	152.219	0.548024	phf20b	0
naca	OK	0	146.511	0.527465	naca	0
lemd1	OK	0	152.558	0.549301	lemd1	0
ssr4	OK	0	139.076	0.500752	ssr4	0
rpl10	OK	0	172.469	0.62094	rpl10	0
cfap126	OK	0	223.532	0.804925	cfap126	0
lrrc23	OK	0	151.101	0.544056	lrrc23	0
rcc2	OK	0	179.168	0.645149	rcc2	0
ENSDARG00000092807.2	OK	0	153.125	0.550992	ENSDARG00000092807.2	0
rps26	OK	0	200.657	0.722521	rps26	0
ribc1	OK	0	222.487	0.801163	ribc1	0
irak1bp1	OK	0	143.687	0.51734	irak1bp1	0
rps12	OK	0	170.799	0.614904	rps12	0
ENSDARG00000097071.3	OK	0	188.168	0.677551	ENSDARG00000097071.3	0
tuba1c	OK	0	147.79	0.532129	tuba1c	0
ddx19a	OK	0	164.376	0.591869	ddx19a	0
hmgb2b	OK	0	187.584	0.675336	hmgb2b	0
enkur	OK	0	232.593	0.83756	enkur	0
fen1	OK	0	178.999	0.644532	fen1	0
rec8b	OK	0	149.967	0.53996	rec8b	0
ube2wb	OK	0	169.19	0.609178	ube2wb	0
pabpn1	OK	0	175.648	0.632472	pabpn1	0
cct5	OK	0	183.026	0.659044	cct5	0
spag6	OK	0	208.633	0.751267	spag6	0
CSPP1	OK	0	142.164	0.511826	CSPP1	0
rpl21	OK	0	147.922	0.532479	rpl21	0
ropn1l	OK	0	234.761	0.845374	ropn1l	0
ppp1r42	OK	0	188.483	0.678665	ppp1r42	0
rpl22l1	OK	0	176.977	0.637244	rpl22l1	0
eif5a	OK	0	165.735	0.596759	eif5a	0
fam168b	OK	0	159.732	0.575145	fam168b	0
cremb	OK	0	210.586	0.758301	cremb	0
ENSDARG00000056888.8	OK	0	174.266	0.627496	ENSDARG00000056888.8	0
mcm4	OK	0	190.554	0.686125	mcm4	0
ENSDARG00000036304.7	OK	0	141.044	0.507797	ENSDARG00000036304.7	0
h1.0	OK	0	218.963	0.788359	h1.0	0
ENSDARG00000097691.3	OK	0	216.855	0.780878	ENSDARG00000097691.3	0
RPS17	OK	0	182.196	0.655992	RPS17	0
rsl24d1	OK	0	164.815	0.593456	rsl24d1	0
ENSDARG00000101455.3	OK	0	202.262	0.728304	ENSDARG00000101455.3	0
metap2b	OK	0	170.217	0.612911	metap2b	0
SHISAL1	OK	0	194.018	0.698526	SHISAL1	0
ENSDARG00000097573.3	OK	0	224.045	0.806776	ENSDARG00000097573.3	0
ENSDARG00000097421.3	OK	0	225.485	0.811964	ENSDARG00000097421.3	0
ccdc113	OK	0	201.055	0.723971	ccdc113	0
ENSDARG00000014402.10	OK	0	201.248	0.724649	ENSDARG00000014402.10	0
ENSDARG00000078310.6	OK	0	146.626	0.527939	ENSDARG00000078310.6	0
ribc2	OK	0	147.285	0.53031	ribc2	0
sycp3	OK	0	184.462	0.664145	sycp3	0
dynlrb2	OK	0	186.996	0.673341	dynlrb2	0
ENSDARG00000092825.4	OK	0	148.087	0.533178	ENSDARG00000092825.4	0
IQUB	OK	0	156.576	0.563758	IQUB	0
cox5aa	OK	0	141.014	0.507723	cox5aa	0
api5	OK	0	157.129	0.565773	api5	0
ENSDARG00000075508.3	OK	0	143.29	0.515856	ENSDARG00000075508.3	0
si.dkey.261m9.17	OK	0	162.341	0.584487	si.dkey.261m9.17	0
zgc.153405	OK	0	164.148	0.590921	zgc.153405	0
zgc.110216	OK	0	156.512	0.563457	zgc.110216	0
ENSDARG00000051718.4	OK	0	171.585	0.617691	ENSDARG00000051718.4	0
psma1	OK	0	140.593	0.506217	psma1	0
mif4gdb	OK	0	190.651	0.686474	mif4gdb	0
hirip3	OK	0	197.511	0.711212	hirip3	0
rpl19	OK	0	168.899	0.608021	rpl19	0
odad4	OK	0	160.878	0.579267	odad4	0
ENSDARG00000070822.5	OK	0	149.622	0.538717	ENSDARG00000070822.5	0
si.ch73.141c7.1	OK	0	143.62	0.517051	si.ch73.141c7.1	0
ndufb10	OK	0	139.876	0.50363	ndufb10	0
atp5mc1	OK	0	152.984	0.550845	atp5mc1	0
tmem150b	OK	0	146.848	0.528685	tmem150b	0
pvalb6	OK	0	246.067	0.886093	pvalb6	0
rbx1	OK	0	161.403	0.581137	rbx1	0
mcm5	OK	0	189.937	0.683927	mcm5	0
hmox1a	OK	0	155.489	0.559734	hmox1a	0
ENSDARG00000101707.2	OK	0	160.809	0.578987	ENSDARG00000101707.2	0
rps15a	OK	0	188.231	0.677715	rps15a	0
rpl3	OK	0	180.227	0.648898	rpl3	0
rpl27	OK	0	147.038	0.529295	rpl27	0
fthl27	OK	0	167.953	0.604746	fthl27	0
prmt1	OK	0	153.88	0.554071	prmt1	0
ccdc103	OK	0	167.086	0.601599	ccdc103	0
rpl23	OK	0	174.284	0.627461	rpl23	0
rps11	OK	0	186.194	0.670401	rps11	0
actb2	OK	0	161.138	0.580199	actb2	0
h3f3a	OK	0	172.619	0.621507	h3f3a	0
ENSDARG00000102946.2	OK	0	143.826	0.517793	ENSDARG00000102946.2	0
ppan	OK	0	151.447	0.545196	ppan	0
eif3g	OK	0	152.622	0.549536	eif3g	0
nptx2a	OK	0	153.755	0.553582	nptx2a	0
rpl18a	OK	0	180.841	0.651131	rpl18a	0
ENSDARG00000103870.2	OK	0	142.507	0.513029	ENSDARG00000103870.2	0
ripply2	OK	0	155.716	0.560623	ripply2	0
ube2nb	OK	0	145.247	0.52293	ube2nb	0
apex1	OK	0	180.45	0.649739	apex1	0
rsph9	OK	0	222.397	0.800837	rsph9	0
foxm1	OK	0	161.9	0.582934	foxm1	0
meig1	OK	0	202.55	0.72936	meig1	0
ENSDARG00000105458.2	OK	0	213.183	0.767649	ENSDARG00000105458.2	0
ube2h	OK	0	204.142	0.735074	ube2h	0
ppp6r2a	OK	0	140.055	0.50424	ppp6r2a	0
sinup	OK	0	149.798	0.539257	sinup	0
rps16	OK	0	157.084	0.56551	rps16	0
atp5f1c	OK	0	168.738	0.60758	atp5f1c	0
ENSDARG00000096072.2	OK	0	203.361	0.732262	ENSDARG00000096072.2	0
cct2	OK	0	161.333	0.580912	cct2	0
rabepk	OK	0	170.054	0.612309	rabepk	0
hsf5	OK	0	154.933	0.557846	hsf5	0
prdx4	OK	0	165.303	0.595167	prdx4	0
mybbp1a	OK	0	147.584	0.531351	mybbp1a	0
pes	OK	0	151.123	0.544069	pes	0
h2az2a	OK	0	161.505	0.58147	h2az2a	0
rpl36a	OK	0	183.153	0.659426	rpl36a	0
hmgn7	OK	0	220.493	0.793991	hmgn7	0
IQCD	OK	0	190.362	0.685455	IQCD	0
zgc.153409	OK	0	184.483	0.664276	zgc.153409	0
spaca9	OK	0	221.352	0.797067	spaca9	0
ak8	OK	0	143.774	0.517655	ak8	0
cfap77	OK	0	226.72	0.816406	cfap77	0
h2ax	OK	0	183.113	0.65932	h2ax	0
c2cd2l	OK	0	165.353	0.595294	c2cd2l	0
atp5l	OK	0	139.495	0.502159	atp5l	0
rpl12	OK	0	166.786	0.600456	rpl12	0
zgc.55461	OK	0	191.741	0.690294	zgc.55461	0
rpl7a	OK	0	180.522	0.649925	rpl7a	0
btf3	OK	0	153.238	0.551703	btf3	0
ENSDARG00000095735.2	OK	0	159.89	0.575645	ENSDARG00000095735.2	0
cfap299	OK	0	235.227	0.84705	cfap299	0
sub1b	OK	0	168.985	0.6084	sub1b	0
ENSDARG00000095282.2	OK	0	154.445	0.556032	ENSDARG00000095282.2	0
ENSDARG00000103843.3	OK	0	153.022	0.550912	ENSDARG00000103843.3	0
ccnb1	OK	0	161.389	0.581102	ccnb1	0
cfap68	OK	0	146.329	0.526817	cfap68	0
hoatz	OK	0	197.981	0.712882	hoatz	0
ENSDARG00000093734.2	OK	0	153.477	0.552614	ENSDARG00000093734.2	0
RSPH6A	OK	0	225.883	0.813398	RSPH6A	0
pho	OK	0	185.593	0.668263	pho	0
zgc.114041	OK	0	141.852	0.510717	zgc.114041	0
emb	OK	0	176.012	0.633699	emb	0
unga	OK	0	166.507	0.599549	unga	0
ENSDARG00000093783.2	OK	0	168.055	0.605099	ENSDARG00000093783.2	0
ENSDARG00000117346.1	OK	0	177.824	0.640289	ENSDARG00000117346.1	0
ppig	OK	0	160.482	0.577841	ppig	0
tuba8l4	OK	0	191.03	0.687858	tuba8l4	0
ccdc65	OK	0	170.781	0.614912	ccdc65	0
pa2g4a	OK	0	182.958	0.658749	pa2g4a	0
ttc26	OK	0	154.387	0.555889	ttc26	0
rpsa	OK	0	147.781	0.53196	rpsa	0
odad3	OK	0	178.049	0.641113	odad3	0
nop58	OK	0	177.127	0.637767	nop58	0
sumo1	OK	0	178.323	0.642079	sumo1	0
atp5mc3b	OK	0	171.482	0.617389	atp5mc3b	0
mcm6	OK	0	207.249	0.746289	mcm6	0
catip	OK	0	148.345	0.534131	catip	0
eef1b2	OK	0	168.854	0.607953	eef1b2	0
arl6ip6	OK	0	145.81	0.524972	arl6ip6	0
ccdc40	OK	0	208.778	0.751777	ccdc40	0
cfap52	OK	0	198.326	0.714135	cfap52	0
si.dkey.43k4.3	OK	0	156.747	0.564385	si.dkey.43k4.3	0
tomm70a	OK	0	148.127	0.533301	tomm70a	0
rpl5b	OK	0	190.622	0.686387	rpl5b	0
ptmaa	OK	0	210.388	0.757571	ptmaa	0
nasp	OK	0	192.479	0.69309	nasp	0
cfap144	OK	0	215.556	0.776193	cfap144	0
serbp1a	OK	0	197.368	0.710697	serbp1a	0
prok2	OK	0	143.71	0.517208	prok2	0
ppp4r2b	OK	0	151.845	0.546735	ppp4r2b	0
MOV10	OK	0	190.285	0.685135	MOV10	0
sycp1	OK	0	210.977	0.759695	sycp1	0
rps26l	OK	0	158.332	0.570004	rps26l	0
npepl1	OK	0	140.198	0.504795	npepl1	0
ahcy	OK	0	196.045	0.70591	ahcy	0
inka1b	OK	0	155.005	0.558044	inka1b	0
ube2c	OK	0	139.002	0.500425	ube2c	0
snrpb	OK	0	163.513	0.588725	snrpb	0
nop10	OK	0	172.326	0.620495	nop10	0
ENSDARG00000105409.2	OK	0	151.393	0.545073	ENSDARG00000105409.2	0
ENSDARG00000098445.2	OK	0	143.561	0.516871	ENSDARG00000098445.2	0
saxo2	OK	0	164.507	0.592283	saxo2	0
rplp2l	OK	0	182.254	0.656174	rplp2l	0
ENSDARG00000105564.2	OK	0	221.04	0.795769	ENSDARG00000105564.2	0
snrpf	OK	0	178.422	0.642421	snrpf	0
ENSDARG00000099752.2	OK	0	185.775	0.668902	ENSDARG00000099752.2	0
ENSDARG00000102228.2	OK	0	148.542	0.534817	ENSDARG00000102228.2	0
ccnb3	OK	0	173.098	0.623234	ccnb3	0
ptgr1.1	OK	0	179.684	0.647011	ptgr1.1	0
rcor2	OK	0	149.426	0.537986	rcor2	0
si.dkey.23i12.5	OK	0	175.003	0.630146	si.dkey.23i12.5	0
cd99l2	OK	0	152.698	0.549747	cd99l2	0
hmgb3a	OK	0	161.888	0.582838	hmgb3a	0
rps13	OK	0	172.932	0.62262	rps13	0
serf2b	OK	0	155.428	0.559643	serf2b	0
ctdspl2b	OK	0	140.298	0.505094	ctdspl2b	0
mns1	OK	0	150.392	0.541493	mns1	0
tex9	OK	0	138.873	0.500009	tex9	0
si.dkey.86l18.10	OK	0	210.63	0.75844	si.dkey.86l18.10	0
prc1b	OK	0	157.646	0.567603	prc1b	0
rps4x	OK	0	187.993	0.676883	rps4x	0
cart3	OK	0	204.233	0.735197	cart3	0
rps20	OK	0	177.311	0.638359	rps20	0
rpl13	OK	0	175.263	0.630982	rpl13	0
tyms	OK	0	140.138	0.504549	tyms	0
myl12.1	OK	0	176.762	0.636485	myl12.1	0
rpl6	OK	0	146.859	0.528745	rpl6	0
seta	OK	0	175.574	0.63217	seta	0
selenoh	OK	0	163.321	0.588071	selenoh	0
si.ch211.248e11.2	OK	0	242.844	0.874484	si.ch211.248e11.2	0
ift81	OK	0	152.642	0.549566	ift81	0
si.dkeyp.110g5.4	OK	0	175.67	0.632481	si.dkeyp.110g5.4	0
erich3	OK	0	152.256	0.548193	erich3	0
ENSDARG00000029859.8	OK	0	141.341	0.508893	ENSDARG00000029859.8	0
zgc.153738	OK	0	184.716	0.665121	zgc.153738	0
mapre1a	OK	0	153.048	0.550989	mapre1a	0
rpl10a	OK	0	169.258	0.609349	rpl10a	0
si.ch211.163l21.7	OK	0	222.598	0.801569	si.ch211.163l21.7	0
gstm.1	OK	0	174.18	0.62716	gstm.1	0
izumo1	OK	0	180.904	0.651372	izumo1	0
piwil1	OK	0	193.501	0.696718	piwil1	0
nkx3.1	OK	0	153.284	0.551851	nkx3.1	0
tubb2b	OK	0	190.844	0.687183	tubb2b	0
gnb1a	OK	0	151.206	0.544395	gnb1a	0
hnrnpa3	OK	0	145.004	0.522093	hnrnpa3	0
cdca7a	OK	0	192.753	0.69405	cdca7a	0
CFAP91	OK	0	169.42	0.610015	CFAP91	0
sumo3b	OK	0	217.95	0.784822	sumo3b	0
ENSDARG00000092033.4	OK	0	149.315	0.537535	ENSDARG00000092033.4	0
sap18	OK	0	146.068	0.525938	sap18	0
ift88	OK	0	152.065	0.547505	ift88	0
mphosph8	OK	0	210.916	0.759435	mphosph8	0
esd	OK	0	147.514	0.531108	esd	0
morc3a	OK	0	179.874	0.647682	morc3a	0
hspd1	OK	0	159.62	0.574652	hspd1	0
hspe1	OK	0	168.81	0.607826	hspe1	0
rpl8	OK	0	182.868	0.658412	rpl8	0
efhc2	OK	0	146.886	0.528853	efhc2	0
nifk	OK	0	155.122	0.558487	nifk	0
ddx18	OK	0	153.328	0.552035	ddx18	0
ENSDARG00000077928.6	OK	0	220.231	0.793041	ENSDARG00000077928.6	0
zgc.172182	OK	0	194.329	0.699738	zgc.172182	0
tmsb4x	OK	0	162.624	0.585563	tmsb4x	0
rpl31	OK	0	158.599	0.570912	rpl31	0
si.dkey.71b5.6	OK	0	203.569	0.73303	si.dkey.71b5.6	0
ENSDARG00000117812.1	OK	0	150.28	0.540835	ENSDARG00000117812.1	0
