# Supplementary material for: A single-cell multiomics roadmap of zebrafish spermatogenesis reveals regulatory principles of male germline formation
Source: Mol Syst Biol. 2025 Oct 14;22(1):42–68. doi: 10.1038/s44320-025-00157-7 (PMC12759076; doi:10.1038/s44320-025-00157-7)
Supplement: Supplementary file 8 — Dataset EV6 [file 44320_2025_157_MOESM8_ESM.xlsx]

## Sheet: Legend
Dataset EV6. Genomic annotation of differentially methylated regions (DMRs) and their nearest genes.
Genomic features associated with differentially methylated regions (DMRs), identified using HOMER's annotatePeaks.pl script with the merged DMR input annotated against danRer11 assembly. Each DMR (listed by PeakID) is annotated by chromosomal coordinates (Chr, Start, End), annotation category (e.g. Intergenic), and nearest gene features. Additional columns include, distance to the nearest transcr…

## Sheet: Dataset_EV6
PeakID (cmd=annotatePeaks.pl DSS_all_merged.bed danRer11)	Chr	Start	End	Annotation	Detailed Annotation	Distance to TSS	Nearest PromoterID	Entrez ID	Nearest Unigene	Nearest Refseq	Nearest Ensembl	Gene Name	Gene Alias	Gene Description	Gene Type
621	chr11	31830866	31831391	Intergenic	DNA8-4_DR|DNA|hAT-Charlie	150571	NM_001003624	445230		NM_001003624	ENSDARG00000090785	diaph3	zgc:100947	diaphanous-related formin 3	protein-coding
3255	chr22	21390677	21391756	Intergenic	(TTTTTA)n|Simple_repeat|Simple_repeat	-8372	NM_001045077	564537		NM_001045077	ENSDARG00000062109	shdb	shd|si:dkeyp-31e2.2|wu:fb38a12|wu:fi32h10|zgc:153246|zgc:153975|zgc:158798	Src homology 2 domain containing transforming protein D, b	protein-coding
1946	chr17	31531260	31531919	Intergenic	DNA-8-28_DR|DNA|P?	80103	NM_001201430	567090		NM_001201430	ENSDARG00000036781	haus2	fa17f11|si:dkey-170l10.1|wu:fa17f11	HAUS augmin like complex subunit 2	protein-coding
946	chr13	28777301	28777574	Intergenic	DNA-8-3_DR|DNA|DNA	-8422	NM_001020523	553544		NM_001020523	ENSDARG00000024311	nsmce4a	CH73-19J14.1|zgc:109897	NSE4 homolog A, SMC5-SMC6 complex component	protein-coding
1408	chr15	25162386	25162521	Intergenic	Harbinger-N11_DR|DNA|PIF-Harbinger	-9101	NM_001007458	492817		NM_001007458	ENSDARG00000069324	vps53	wu:fb77d11|zgc:103741	VPS53 subunit of GARP complex	protein-coding
446	chr10	42776677	42777246	promoter-TSS (NM_200231)	promoter-TSS (NM_200231)	-954	NM_200231	393200		NM_200231	ENSDARG00000090219	wdr45	zgc:56345|zgc:77017	WD repeat domain 45	protein-coding
3769	chr25	13883569	13883743	Intergenic	hAT-N68_DR|DNA|hAT-Ac	-12538	NM_131786	83774		NM_131786	ENSDARG00000102403	cry2	cry3|fe16d07|wu:fe16d07|zcry3	cryptochrome circadian regulator 2	protein-coding
2292	chr19	20902660	20902945	Intergenic	Gypsy100-LTR_DR|LTR|Gypsy	101316	NM_214704	327288		NM_214704	ENSDARG00000003931	cndp2	CN2|wu:fd20d11|wu:fe17f09|zgc:92569	carnosine dipeptidase 2	protein-coding
1921	chr17	21480188	21480789	Intergenic	Intergenic	-39024	NM_194410	373870		NM_194410	ENSDARG00000021916	vax1	-	ventral anterior homeobox 1	protein-coding
3339	chr22	30391308	30391492	Intergenic	DNA2-5_DR|DNA|hAT-Ac	55465	NM_001308638	30485		NM_131237	ENSDARG00000040884	mxi1	etID309773.22|fb16b12|fb55f03|wu:fb16b12|wu:fb55f03|wu:fd06a08|wu:fz74f10	max interactor 1, dimerization protein	protein-coding
1037	chr14	1524727	1525000	Intergenic	(TCCG)n|Simple_repeat|Simple_repeat	-70818	NM_001076637	767699		NM_001076637	ENSDARG00000100482	pmt	zgc:153034	phosphoethanolamine methyltransferase	protein-coding
2346	chr19	30475802	30476246	intron (NM_001328276, intron 23 of 23)	DNA2-2_DR|DNA|DNA	25899	NM_001082846	565228		NM_001082846	ENSDARG00000056165	si:ch211-215a10.4	fd21a03|wu:fd21a03	si:ch211-215a10.4	protein-coding
2181	chr18	40453997	40454362	Intergenic	Gypsy92-I_DR|LTR|Gypsy	-4525	NM_001177495	100415793		NM_001177495	ENSDARG00000061444	ugt5c1	si:ch211-278n20.4	UDP glucuronosyltransferase 5 family, polypeptide C1	protein-coding
2321	chr19	23830131	23830622	Intergenic	Gypsy-170-I_DR|LTR|Gypsy	87743	NM_199546	321491		NM_199546	ENSDARG00000057234	chtopa	fb17a05|wu:fb17a05|wu:fi05e09|zgc:55292	chromatin target of PRMT1a	protein-coding
3559	chr23	42592482	42593092	Intergenic	Intergenic	110650	NM_198369	386638		NM_198369	ENSDARG00000103347	cyp2aa3	cyp2aa3v1|zgc:63546	cytochrome P450, family 2, subfamily AA, polypeptide 3	protein-coding
1929	chr17	23674705	23674858	promoter-TSS (NM_200708).3	promoter-TSS (NM_200708).3	-716	NM_200708	794088		NM_200708	ENSDARG00000071018	ptena	wu:fc52g04|zgc:73086	phosphatase and tensin homolog A	protein-coding
3331	chr22	29541629	29541969	Intergenic	LTR1_DR|LTR|LTR	44810	NM_207637	266750		NM_207637	ENSDARG00000040841	adra2a	-	adrenoceptor alpha 2A	protein-coding
1085	chr14	9335549	9337640	TTS (NM_001256251)	TTS (NM_001256251)	48911	NM_001256251	553434		NM_001256251	ENSDARG00000028740	msnb	msn	moesin b	protein-coding
3761	chr25	12530527	12530967	Intergenic	BEL23-LTR_DR|LTR|Pao	36639	NM_199604	322425		NM_199604	ENSDARG00000101127	map1lc3b	Map1lc3|wu:fb60g11|zgc:56434	microtubule-associated protein 1 light chain 3 beta	protein-coding
2189	chr18	41852664	41852890	Intergenic	HATN8_DR|DNA|DNA	32984	NM_001166335	569575		NM_001166335	ENSDARG00000035966	pgr	gb:dq017620|pg|pr	progesterone receptor	protein-coding
3660	chr24	25751006	25754044	Intergenic	Intergenic	36316	NM_200440	393412		NM_200440		klhl24b	sb:eu993|zgc:63606	kelch-like family member 24b	protein-coding
3551	chr23	40785496	40785795	Intergenic	hAT-N68_DR|DNA|hAT-Ac	109523	NM_001139458	402976		NM_001139458	ENSDARG00000041644	cltrn	si:dkey-194e6.1|tmem27	collectrin, amino acid transport regulator	protein-coding
2329	chr19	24970025	24970354	Intergenic	Intergenic	78423	NM_001080052	571385		NM_001080052	ENSDARG00000036100	eya3	si:ch211-195b13.2|zgc:152966	EYA transcriptional coactivator and phosphatase 3	protein-coding
3656	chr24	23180074	23181312	Intergenic	Intergenic	421242	NM_001199998	555852		NM_001199998	ENSDARG00000094602	si:dkey-7n6.2	-	si:dkey-7n6.2	protein-coding
307	chr10	12899016	12899511	Intergenic	DNA-8-32_DR|DNA|hAT	-101441	NM_001004502	368461		NM_001004502	ENSDARG00000099840	lpar1	edg2|si:dz22b13.1|si:dz46m7.1|zgc:92157	lysophosphatidic acid receptor 1	protein-coding
3879	chr25	37310481	37310930	Intergenic	Intergenic	20651	NM_001130607	570705		NM_001130607	ENSDARG00000078600	ldlrad3	fb73h09|wu:fb73h09|zgc:194786	low density lipoprotein receptor class A domain containing 3	protein-coding
25	chr1	7948770	7949165	Intergenic	DNAX-1_DR|DNA|DNA	-28329	NR_120315	324906		NR_120315		wu:fc47e11	fc47e11	wu:fc47e11	ncRNA
260	chr1	59535954	59536264	Intergenic	DNA-1-5_DR|DNA|DNA	-2646	NM_205632	402928		NM_205632	ENSDARG00000099880	sp6	zgc:77358	Sp6 transcription factor	protein-coding
2288	chr19	19119388	19119800	Intergenic	LRS_DR|Unknown|Unknown	-74299	NM_200007	336283		NM_200007	ENSDARG00000103318	mrpl3	fj61d01|wu:fj61d01|zgc:66423	mitochondrial ribosomal protein L3	protein-coding
3476	chr23	21156459	21156593	Intergenic	LOOPERN2_DR|DNA|Kolobok-T2	89137	NR_137311	565014		NM_001328419	ENSDARG00000062134	kcnab2b	zgc:171453	potassium voltage-gated channel subfamily A regulatory beta subunit 2b	protein-coding
788	chr12	37091243	37092128	Intergenic	DNA-N4_DR|DNA|DNA	119702	NM_001080568	558084		NM_001080568	ENSDARG00000086645	hs3st3b1b	-	heparan sulfate (glucosamine) 3-O-sulfotransferase 3B1b	protein-coding
834	chr13	66280	66532	intron (NM_001007299, intron 9 of 16)	hAT-N70_DR|DNA|hAT?	-21983	NM_001327971	100334703		NM_001327971	ENSDARG00000104596	ston1	-	stonin 1	protein-coding
1783	chr16	47487342	47487716	Intergenic	hAT-N53_DR|DNA|hAT-Ac?	58794	NM_001013336	503758		NM_001013336	ENSDARG00000026835	slc25a32b	zgc:110786	solute carrier family 25 member 32b	protein-coding
1634	chr16	20422149	20422798	Intergenic	hAT-N68_DR|DNA|hAT-Ac	-74345	NM_199278	387531		NM_199278	ENSDARG00000056480	cpvl	cb1084|wu:fb69d02	carboxypeptidase vitellogenic like	protein-coding
3871	chr25	34920371	34920723	Intergenic	DNA-8-1_DR|DNA|hAT-Ac	-17770	NM_001076609	767670		NM_001076609	ENSDARG00000030114	vps4a	zgc:153907	vacuolar protein sorting 4 homolog A	protein-coding
1432	chr15	31558942	31559204	Intergenic	TDR15|DNA|hAT-Ac	-31151	NM_001302251	799443		NM_001302251	ENSDARG00000073917	b3glcta	b3galtla|si:dkey-1o1.2	beta 3-glucosyltransferase a	protein-coding
359	chr10	23906489	23907128	intron (NM_200664, intron 1 of 10)	intron (NM_200664, intron 1 of 10)	2304	NM_200664	793954		NM_200664	ENSDARG00000009930	cadm2a	igsf4d|zgc:66339	cell adhesion molecule 2a	protein-coding
3468	chr23	19177497	19177960	Intergenic	DNA-8-5_DR|DNA|hAT	-20516	NM_001013295	503608		NM_001013295	ENSDARG00000033533	ccdc115	zgc:113121	coiled-coil domain containing 115	protein-coding
1709	chr16	33410025	33410148	Intergenic	hAT-N68_DR|DNA|hAT-Ac	-183030	NM_131161	30398		NM_131161	ENSDARG00000009823	pou3f1	pou50|wu:fc09d06|zp-50|zp50|zp50pou	POU class 3 homeobox 1	protein-coding
784	chr12	36440496	36440724	intron (NM_200236, intron 5 of 14)	Gypsy11-LTR_DR|LTR|Gypsy	12558	NM_200236	393205		NM_200236	ENSDARG00000000935	unk	zc3h5|zc3hdc5|zgc:55407	unk zinc finger	protein-coding
812	chr12	43032463	43033245	Intergenic	Intergenic	596414	NM_001080602	567751		NM_001080602	ENSDARG00000100244	ebf3a	ebf3|zgc:158829	EBF transcription factor 3a	protein-coding
838	chr13	250061	250434	Intergenic	Intergenic	-4820	NM_001122624	100142648		NM_001122624	ENSDARG00000070053	foxg1d	zgc:175247	forkhead box G1d	protein-coding
1743	chr16	39910890	39911189	Intergenic	DNA2-2_DR|DNA|DNA	-51920	NM_001076716	767747		NM_001076716	ENSDARG00000044574	rbms3	zgc:153698	RNA binding motif, single stranded interacting protein	protein-coding
2248	chr19	7082832	7083545	intron (NM_131471, intron 2 of 7)	EnSpm-N2_DR|DNA|CMC-EnSpm	10334	NM_131471	30757		NM_131471	ENSDARG00000075963	mhc1uba	zgc:91955	major histocompatibility complex class I UBA	protein-coding
1701	chr16	31876330	31876894	Intergenic	TDR13B|DNA|DNA	42669	NM_214775	407613		NM_214775	ENSDARG00000021184	rbfox1l	Fox-1|a2bp1l|fox1l|hm:zeh0082|zeh0082	RNA binding fox-1 homolog 1, like	protein-coding
742	chr12	21691398	21692015	Intergenic	Intergenic	7415	NM_001020680	553709		NM_001020680	ENSDARG00000032985	mrpl27	zgc:112322	mitochondrial ribosomal protein L27	protein-coding
1600	chr16	15853118	15853381	Intergenic	DNA-6-N2_DR|DNA|DNA	27778	NR_138543	321085		NR_138543		sb:cb92	cb92	sb:cb92	ncRNA
1154	chr14	24072478	24076018	Intergenic	Intergenic	7681	NM_001030269	573620		NM_001030269	ENSDARG00000104651	msx2a	msh-A|mshA|msxa|zgc:111929	muscle segment homeobox 2a	protein-coding
1986	chr17	41536450	41537473	Intergenic	Intergenic	73019	NM_199658	323882		NM_199658	ENSDARG00000053301	insm1b	INSM-1|Insm1|fc13a09|wu:fc13a09|zINSM-1|zgc:63866	insulinoma-associated 1b	protein-coding
1172	chr14	28594719	28594943	Intergenic	Gypsy161-LTR_DR|LTR|Gypsy	-28593	NM_001039064	566735		NM_001039064	ENSDARG00000034610	insb	-	preproinsulin b	protein-coding
2141	chr18	29829780	29830032	Intergenic	hAT-N76_DR|DNA|hAT?	68463	NM_001282139	368857		NM_001002614	ENSDARG00000043635	cmc2	2310061C15Rik|DC13|si:busm1-241h12.4|si:dz241h12.4|zgc:92271	C-x(9)-C motif containing 2	protein-coding
2126	chr18	26034200	26034440	Intergenic	DNA-6-N2_DR|DNA|DNA	-13808	NM_199792	327348		NM_199792	ENSDARG00000014680	znf710a	fi04b07|wu:fi04b07|zgc:66441	zinc finger protein 710a	protein-coding
2386	chr19	42432174	42432275	promoter-TSS (NM_001214910)	promoter-TSS (NM_001214910)	-401	NM_001214910	100535215		NM_001214910	ENSDARG00000054778	pogza	im:7136628|si:dkey-200h23.5|wu:fe24e11	pogo transposable element derived with ZNF domain a	protein-coding
3136	chr22	100860	101197	Intergenic	Harbinger3_DR|DNA|PIF-Harbinger	-4348	NM_200859	393833		NM_200859	ENSDARG00000040401	slc25a20	zgc:77760	solute carrier family 25 member 20	protein-coding
2103	chr18	20561298	20562055	intron (NM_001044902, intron 3 of 11)	intron (NM_001044902, intron 3 of 11)	909	NM_001044902	327471		NM_001037222	ENSDARG00000012718	wee2	im:5913035|si:ch211-238n5.5|wu:fi13b10|zgc:123074	WEE2 oocyte meiosis inhibiting kinase	protein-coding
669	chr11	43991671	43991981	Intergenic	Intergenic	171338	NM_001077318	768175		NM_001077318	ENSDARG00000035808	clcn4	zgc:153764	chloride channel, voltage-sensitive 4	protein-coding
2612	chr2	45448983	45450073	Intergenic	Intergenic	61116	NM_200438	393410		NM_200438	ENSDARG00000017311	gpsm2	LGN|Pinsa|zgc:63574	G protein signaling modulator 2	protein-coding
1045	chr14	2047800	2048055	intron (NM_001024183, intron 4 of 7)	Harbinger2N_DR|DNA|PIF-Harbinger	2200	NM_001024183	554058		NM_001024183		pcdh2g10	-	protocadherin 2 gamma 10	protein-coding
2414	chr19	48070474	48071759	intron (NM_200422, intron 2 of 12)	HarbingerN4_DR|DNA|PIF-Harbinger	10643	NM_214744	406563		NM_214744	ENSDARG00000087529	zgc:85936	-	zgc:85936	protein-coding
3393	chr23	3767284	3767929	Intergenic	DNA-8-9_DR|DNA|hAT-Ac?	-8095	NM_213168	406447		NM_213168	ENSDARG00000028335	hmga1a	hmga1|hmgiy|wu:fb12b06|wu:fb18f11|wu:fc19f01|wu:fi38b05|zgc:85677	high mobility group AT-hook 1a	protein-coding
2149	chr18	31307318	31307594	intron (NM_001328206, intron 1 of 10)	Gypsy47-I_DR|LTR|Gypsy	26472	NM_001328206	492523		NM_001007395	ENSDARG00000068208	def8	zgc:101815	differentially expressed in FDCP 8 homolog	protein-coding
600	chr11	25313333	25313989	Intergenic	Intergenic	-14541	NM_001089355	492689		NM_001089355	ENSDARG00000077883	fam83d	im:7149534|zgc:162965	family with sequence similarity 83 member D	protein-coding
2051	chr18	6506920	6507109	intron (NM_001007319, intron 22 of 25)	DNA8-6_DR|DNA|hAT	27051	NM_001110450	555174		NM_001110450	ENSDARG00000063457	wash1	si:ch211-11f8.1|wash|washc1	WAS protein family homolog 1	protein-coding
2373	chr19	39758428	39758761	Intergenic	Intergenic	-267451	NM_213278	406564		NM_213278	ENSDARG00000011564	sfpq	hm:zeh0027|wu:fa11h12|wu:fd10f03|zgc:85935	splicing factor proline/glutamine-rich	protein-coding
1878	chr17	10528990	10529355	intron (NM_131432, intron 7 of 18)	DIRS-N3_DR|LTR|Ngaro	27525	NM_131432	30709		NM_131432	ENSDARG00000005356	tyro3	dtk	TYRO3 protein tyrosine kinase	protein-coding
1647	chr16	21545501	21546112	Intergenic	HATN2_DR|DNA|hAT	-56244	NM_001256189	402878		NM_001256189	ENSDARG00000056892	pals2a	im:6899520|mpp6a	protein associated with LIN7 2, MAGUK p55 family member a	protein-coding
1527	chr15	47431054	47431568	Intergenic	DNA-X-2B_DR|DNA|DNA	-9166	NM_207070	404602		NM_207070	ENSDARG00000007406	phox2a	arix|sou|zgc:77364	paired like homeobox 2A	protein-coding
1973	chr17	37023204	37023600	intron (NM_001328167, intron 3 of 22)	DNA13TA1a_DR|DNA|TcMar-Tc1	31520	NM_001328167	553189		NM_001018140	ENSDARG00000015566	dnmt3ab	dnmt3a1|dnmt6	DNA (cytosine-5-)-methyltransferase 3 alpha b	protein-coding
2059	chr18	8890196	8890610	Intergenic	DNA-2-24B_DR|DNA|DNA	-11457	NM_001201568	565091		NM_001201568	ENSDARG00000058345	si:dkey-5i3.5	si:ch211-233h19.4	si:dkey-5i3.5	protein-coding
285	chr10	7481687	7481923	Intergenic	DNA-6-N1_DR|DNA|DNA	-9446	NM_001277086	796461		NM_001044911	ENSDARG00000104314	nrg1	wu:fm70e01	neuregulin 1	protein-coding
1302	chr15	7201540	7201894	Intergenic	DNA-8-13_DR|DNA|hAT?	14486	NM_001017901	550600		NM_001017901	ENSDARG00000007097	her13	zgc:110599	hairy-related 13	protein-coding
1155	chr14	24157534	24157680	Intergenic	RTEX-2_DR|LINE|RTE-X	-46871	NM_001351720	393956		NM_200981	ENSDARG00000056691	cpeb4a	Cpeb3|cpeb4|zgc:66166	cytoplasmic polyadenylation element binding protein 4a	protein-coding
2902	chr20	48794751	48795639	Intergenic	Intergenic	-8053	NM_131589	58112		NM_131589	ENSDARG00000104107	nkx2.4b	nk2.1a|nkx2.1|nkx2.1a|nkx2.4a|titf1|titf1a	NK2 homeobox 4b	protein-coding
2833	chr20	37817987	37818189	intron (NM_001025521, intron 3 of 5)	DNA-5-5_DR|DNA|hAT	2841	NM_001025521	562522		NM_001025521	ENSDARG00000024471	nsl1	si:ch211-147d7.3	NSL1 component of MIS12 kinetochore complex	protein-coding
3443	chr23	16049649	16049925	Intergenic	Intergenic	-133501	NM_200736	393709		NM_200736	ENSDARG00000028894	mrgbp	c20orf20|zgc:73167	MRG/MORF4L binding protein	protein-coding
3806	chr25	18856369	18857229	Intergenic	DNA-8-13_DR|DNA|hAT?	63623	NM_001328157	796632		NM_001328157	ENSDARG00000052056	parietopsin	si:ch211-68a17.4	parietopsin	protein-coding
1558	chr16	6899092	6901115	Intergenic	L2-1_DR|LINE|L2	43998	NM_001083579	100003383		NM_001083579	ENSDARG00000070798	pmvk	zgc:162701	phosphomevalonate kinase	protein-coding
2938	chr20	53060495	53060749	Intergenic	DNA-2-27_DR|DNA|DNA	-92744	NM_131236	30483		NM_131236	ENSDARG00000098952	gata4	gata	GATA binding protein 4	protein-coding
970	chr13	38072051	38072309	Intergenic	DNA-3-3_DR|DNA|DNA	-141514	NM_001113581	557116		NM_001113581	ENSDARG00000039234	zgc:171579	-	zgc:171579	protein-coding
1768	chr16	45082420	45083755	Intergenic	DNA-8-13_DR|DNA|hAT?	-13273	NM_213094	406367		NM_213094	ENSDARG00000039914	gapdhs	cb350|fb71f08|fk58c09|g3pdh|gapdh|gapdh-2|gapds|wu:fb71f08|wu:fk58c09|zgc:76908	glyceraldehyde-3-phosphate dehydrogenase, spermatogenic	protein-coding
470	chr11	4240515	4240686	Intergenic	TDR13|DNA|DNA	-64827	NM_001020570	553593		NM_001020570	ENSDARG00000030632	ccdc3b	zgc:110191	coiled-coil domain containing 3b	protein-coding
3409	chr23	9599062	9600432	intron (NM_001039171, intron 60 of 79)	TDR13B|DNA|DNA	38772	NM_201013	796450		NM_201013	ENSDARG00000058560	adrm1	adrm1a|adrm1b|fa12d09|wu:fa10g10|wu:fa12d09|zgc:56107|zgc:77256	ADRM1 26S proteasome ubiquitin receptor	protein-coding
1090	chr14	10532042	10532269	Intergenic	DNA8-6_DR|DNA|hAT	26686	NM_001089527	100037375		NM_001089527	ENSDARG00000062811	p2ry10	zgc:162893	P2Y receptor family member 10	protein-coding
1338	chr15	10816522	10816963	Intergenic	DNA-3-1_DR|DNA|DNA	-361329	NM_130969	30156		NM_130969	ENSDARG00000105088	tenm4	odz4|ten-4|ten-m4	teneurin transmembrane protein 4	protein-coding
796	chr12	38709289	38710355	Intergenic	DNA8-8_DR|DNA|hAT-Charlie	-97823	NM_001099246	100151075		NM_001099246	ENSDARG00000074041	abca5	zgc:163009	ATP-binding cassette, sub-family A (ABC1), member 5	protein-coding
2263	chr19	12200655	12201118	Intergenic	EnSpm-N5_DR|DNA|CMC-EnSpm	-7168	NM_212757	336610		NM_212757	ENSDARG00000032575	ywhaz	fb14h09|wu:fb05g08|wu:fb14h09|ywhai|zgc:55807	tyrosine 3-monooxygenase/tryptophan 5-monooxygenase activation protein, zeta polypeptide	protein-coding
1910	chr17	18780918	18781091	intron (NM_213385, intron 8 of 12)	DNA-5-6_DR|DNA|hAT	16219	NM_213385	406694		NM_213385	ENSDARG00000018006	vrk1	wu:fe16f06|zgc:56266	VRK serine/threonine kinase 1	protein-coding
1044	chr14	1987787	1988217	intron (NM_001024174, intron 1 of 3)	intron (NM_001024174, intron 1 of 3)	13384	NM_001024189	554064		NM_001024189	ENSDARG00000098788	pcdh2g17	-	protocadherin 2 gamma 17	protein-coding
2415	chr2	36952	37466	Intergenic	Intergenic	29437	NM_001079979	559700		NM_001079979	ENSDARG00000063518	zgc:153913	cpn2|im:7138819	zgc:153913	protein-coding
30	chr1	9681749	9681987	Intergenic	EnSpm-N3_DR|DNA|CMC-EnSpm	-29138	NM_001177493	100415791		NM_001177493	ENSDARG00000104995	ugt5b1	-	UDP glucuronosyltransferase 5 family, polypeptide B1	protein-coding
2310	chr19	23085389	23086043	Intergenic	Gypsy-28-I_DR|LTR|Gypsy	86447	NM_130987	30180		NM_130987	ENSDARG00000005510	gdf6b	bmp13b|dynamo|gdf6a	growth differentiation factor 6b	protein-coding
3823	chr25	23586554	23586842	Intergenic	EXPANDER1_DR|LINE|RTE	-3565	NM_001089347	337155		NM_001089347	ENSDARG00000070560	nap1l4a	cb910|nap1l4|wu:fa99c07	nucleosome assembly protein 1-like 4a	protein-coding
3401	chr23	5605650	5605884	Intergenic	DNA-2-20_DR|DNA|CMC-EnSpm	39529	NM_001030219	567548		NM_001030219	ENSDARG00000040523	smpd2a	NSMase|smpd2	sphingomyelin phosphodiesterase 2a	protein-coding
257	chr1	58998687	58998888	Intergenic	Gypsy121-LTR_DR|LTR|Gypsy	-8531	NM_201038	394013		NM_201038		cdc37	zgc:56210	cell division cycle 37 homolog (S. cerevisiae)	protein-coding
3254	chr22	21322519	21322869	intron (NM_001044973, intron 1 of 12)	DNA-6-N1_DR|DNA|DNA	5097	NM_001044973	562011		NM_001044973	ENSDARG00000062080	shc2	si:dkey-94n12.3|zgc:162768	SHC (Src homology 2 domain containing) transforming protein 2	protein-coding
291	chr10	8709235	8709502	Intergenic	Intergenic	28638	NM_001002043	415131		NM_001002043	ENSDARG00000021055	isl1b	isl1l	ISL LIM homeobox 1b	protein-coding
1776	chr16	46398354	46398806	Intergenic	Intergenic	-3178	NM_001145238	100002737		NM_001145238	ENSDARG00000091161	rpz	-	rapunzel	protein-coding
3817	chr25	22489404	22489639	Intergenic	Intergenic	-97792	NM_001045312	724007		NM_001045312	ENSDARG00000051874	stra6	im:7151282|wu:fc51h06|zgc:136689	signaling receptor and transporter of retinol STRA6	protein-coding
3483	chr23	21853238	21854007	Intergenic	hAT-N68_DR|DNA|hAT-Ac	215358	NM_001110473	567714		NM_001110473	ENSDARG00000056084	igsf21b	zgc:162186	immunoglobin superfamily, member 21b	protein-coding
131	chr1	30074618	30074943	promoter-TSS (NR_134974)	promoter-TSS (NR_134974)	79	NR_134974	503945		NR_134974		im:7148405	-	im:7148405	ncRNA
2891	chr20	47288620	47289138	Intergenic	DNA-8-3_DR|DNA|DNA	59282	NM_001324537	325242		NM_199709	ENSDARG00000077694	dtnba	GDTN|dtnb|dtng|gtnb|wu:fc61h11	dystrobrevin, beta a	protein-coding
1570	chr16	10742130	10742422	Intergenic	EnSpm-N1_DR|DNA|CMC-EnSpm	17870	NM_001098756	797807		NM_001098756	ENSDARG00000091385	zgc:165409	-	zgc:165409	protein-coding
2722	chr20	8871995	8875684	Intergenic	hAT-N68_DR|DNA|hAT-Ac	249207	NM_001164029	561225		NM_001164029	ENSDARG00000034693	mysm1	im:7153144|si:ch211-59d15.8	Myb-like, SWIRM and MPN domains 1	protein-coding
1084	chr14	9292125	9295134	intron (NM_001256251, intron 1 of 12)	intron (NM_001256251, intron 1 of 12)	5946	NM_001256251	553434		NM_001256251	ENSDARG00000028740	msnb	msn	moesin b	protein-coding
3732	chr25	1080120	1080367	Intergenic	Intergenic	46168	NM_001174135	793551		NM_001174135		spg11	-	SPG11 vesicle trafficking associated, spatacsin	protein-coding
2496	chr2	20401467	20402157	Intergenic	TDR18|DNA|TcMar	-70338	NM_001172653	567798		NM_001172653	ENSDARG00000103811	agla	agl|si:ch211-153l6.1	amylo-alpha-1, 6-glucosidase, 4-alpha-glucanotransferase a	protein-coding
3362	chr22	34343427	34343825	Intergenic	DNA2-2_DR|DNA|DNA	270498	NM_001202416	407707		NM_001202416	ENSDARG00000103977	terf2ip	RAP1	telomeric repeat binding factor 2, interacting protein	protein-coding
2899	chr20	48684533	48685998	Intergenic	Intergenic	-53910	NM_001077284	550486		NM_001017789	ENSDARG00000042661	gfus.3	gfusl2|tsta3l2|zgc:110348|zgc:153776|zgc:173683	GDP-L-fucose synthase, tandem duplicate 3	protein-coding
209	chr1	45365533	45366112	intron (NM_001145709, intron 3 of 3)	intron (NM_001145709, intron 3 of 3)	13932	NM_001145709	100151507		NM_001145709	ENSDARG00000092240	si:ch211-243a20.3	-	si:ch211-243a20.3	protein-coding
1850	chr17	5433210	5433644	intron (NM_212858, intron 3 of 6)	intron (NM_212858, intron 3 of 6)	-9252	NM_001002625	436898		NM_001002625	ENSDARG00000098141	supt3h	zgc:92246	SPT3 homolog, SAGA and STAGA complex component	protein-coding
525	chr11	13572269	13572524	Intergenic	(TCTA)n|Simple_repeat|Simple_repeat	38736	NM_001122626	100142650		NM_001122626	ENSDARG00000076148	si:ch211-1a19.2	sc:d149	si:ch211-1a19.2	protein-coding
1866	chr17	8689349	8689532	intron (NM_131715, intron 1 of 8)	hAT-5_DR|DNA|hAT-Charlie	3282	NM_131715	65230		NM_131715	ENSDARG00000044062	ctbp2a	ctbp2|fe05b01|wu:fb96g03|wu:fe05b01|wu:fk19e02	C-terminal binding protein 2a	protein-coding
719	chr12	11585081	11585360	Intergenic	DNA-6-N2_DR|DNA|DNA	-127595	NM_001111182	565082		NM_001111182	ENSDARG00000014907	htra1b	zgc:172061	HtrA serine peptidase 1b	protein-coding
3708	chr24	36798245	36798511	TTS (NM_001320180)	TTS (NM_001320180)	4513	NM_001320180	751733		NM_001045443	ENSDARG00000061638	dcakd	zgc:153150	dephospho-CoA kinase domain containing	protein-coding
1236	chr14	45337440	45338516	Intergenic	DNA2-5_DR|DNA|hAT-Ac	8538	NM_001076639	767701		NM_001076639	ENSDARG00000060977	zgc:153018	cb120|fb83b10|fc14f09|fk60d11|id:ibd5041|sb:cb120|wu:fb83b10|wu:fc14f09|wu:fk60d11	zgc:153018	protein-coding
1469	chr15	37746216	37746439	Intergenic	LOOPERN1_DR|DNA|PiggyBac?	82834	NM_001004582	447843		NM_001004582	ENSDARG00000068680	ctrl	zgc:92292	chymotrypsin-like	protein-coding
1687	chr16	27715404	27715954	Intergenic	CpG	33493	NM_001017734	550429		NM_001017734	ENSDARG00000055901	steap4	si:dkey-53p21.1|zgc:112143	STEAP family member 4	protein-coding
1513	chr15	44866253	44866860	Intergenic	Intergenic	-56419	NM_214806	407735		NM_214806	ENSDARG00000037496	gria4a	glur4a|gria4|iGluR4	glutamate receptor, ionotropic, AMPA 4a	protein-coding
1635	chr16	20430160	20430683	Intergenic	DIRS-7_DR|LTR|Ngaro	-66397	NM_199278	387531		NM_199278	ENSDARG00000056480	cpvl	cb1084|wu:fb69d02	carboxypeptidase vitellogenic like	protein-coding
849	chr13	5193012	5193156	Intergenic	Intergenic	-128590	NM_001039639	569858		NM_001039639	ENSDARG00000058574	abcg2c	im:6903440	ATP-binding cassette, sub-family G (WHITE), member 2c	protein-coding
492	chr11	10231562	10232085	Intergenic	hAT-N53_DR|DNA|hAT-Ac?	224564	NM_001003883	445406		NM_001003883	ENSDARG00000007278	ect2	-	epithelial cell transforming 2	protein-coding
992	chr13	44319606	44319837	Intergenic	hAT-N22_DR|DNA|hAT	418830	NM_001030175	563496		NM_001030175	ENSDARG00000052833	zfand3	fj17a09|si:ch211-101n16.1|wu:fj17a09|zgc:110105	zinc finger, AN1-type domain 3	protein-coding
3272	chr22	25117461	25117765	Intergenic	Intergenic	-23309	NM_001102634
1461	chr15	36185143	36185657	Intergenic	LTR1_DR|LTR|LTR	28406	NM_183070	326018		NM_183070	ENSDARG00000040799	sst1.1	PPSS1|SS1|fd57e04|sst1|wu:fd57e04|zgc:92779	somatostatin 1, tandem duplicate 1	protein-coding
3723	chr24	41442641	41443171	Intergenic	HATN8_DR|DNA|DNA	-108289	NM_200729	393702		NM_200729		rheb	zgc:73144	Ras homolog, mTORC1 binding	protein-coding
2684	chr2	58765024	58765279	Intergenic	Intergenic	26685	NM_001130633	100170795		NM_001130633		prkab2	zgc:172285	protein kinase, AMP-activated, beta 2 non-catalytic subunit	protein-coding
94	chr1	23537704	23537832	intron (NM_001201530, intron 1 of 17)	Helitron-2_DR|RC|Helitron	20109	NM_001201530	557812		NM_001201530	ENSDARG00000055099	fam184b	si:dkeyp-26a9.4	family with sequence similarity 184 member B	protein-coding
44	chr1	12159693	12160191	intron (NM_001017730, intron 1 of 3)	EnSpm-N7_DR|DNA|CMC-EnSpm	1205	NM_001017730	550425		NM_001017730		b4galt1	zgc:111810	UDP-Gal:betaGlcNAc beta 1,4- galactosyltransferase, polypeptide 1	protein-coding
2482	chr2	17190169	17190526	Intergenic	Intergenic	8752	NM_001281996	560057		NM_001281996	ENSDARG00000079907	ptger4c	si:ch211-234e14.2	prostaglandin E receptor 4 (subtype EP4) c	protein-coding
169	chr1	36207436	36207745	Intergenic	Intergenic	12861	NM_001002077	415167		NM_001002077	ENSDARG00000036995	lsm6	zgc:92379	LSM6 homolog, U6 small nuclear RNA and mRNA degradation associated	protein-coding
2210	chr19	895345	895629	Intergenic	TDR8|DNA|DNA	-28416	NM_131679	64603		NM_131679	ENSDARG00000006640	eomesa	eom|eomes	eomesodermin homolog a	protein-coding
3500	chr23	24566956	24567102	Intergenic	Gypsy47-LTR_DR|LTR|Gypsy	-24096	NM_001080037	568666		NM_001080037	ENSDARG00000061890	atp13a2	im:7147302|zgc:136762	ATPase cation transporting 13A2	protein-coding
1963	chr17	35127975	35128395	intron (NM_001045207, intron 1 of 27)	CpG	31161	NM_001045207	570669		NM_001045207	ENSDARG00000010181	asap2a	ddef2a|si:dkey-27p7.2	ArfGAP with SH3 domain, ankyrin repeat and PH domain 2a	protein-coding
980	chr13	40345466	40345571	intron (NM_213119, intron 2 of 3)	DNA-1-3_DR|DNA|DNA	10791	NM_213119	100535877		NM_213119	ENSDARG00000052994	slc25a28	mfrn2|wu:fc48b02|wu:fc66h02|zgc:64212	solute carrier family 25 member 28	protein-coding
1868	chr17	8919346	8919615	Intergenic	EnSpm-4_DR|DNA|CMC-EnSpm	-11827	NM_001311794	103909014		NM_001311794	ENSDARG00000058673	nkl.1	Nk-lysin|nkla|si:rp71-40n14.7	NK-lysin tandem duplicate 1	protein-coding
480	chr11	5864141	5864815	intron (NM_001105595, intron 1 of 5)	intron (NM_001105595, intron 1 of 5)	1060	NM_001105595	796865		NM_001105595	ENSDARG00000070844	gamt	zgc:123136	guanidinoacetate N-methyltransferase	protein-coding
3706	chr24	35806548	35806966	Intergenic	Intergenic	-39256	NM_001080581	794932		NM_001080581	ENSDARG00000031015	dtna	adtn|atnb	dystrobrevin, alpha	protein-coding
2363	chr19	38179470	38179595	Intergenic	DNA8-9_DR|DNA|hAT	240043	NM_001044795	556132		NM_001044795	ENSDARG00000061446	smap2	si:dkeyp-89d7.2	small ArfGAP2	protein-coding
1238	chr14	45741338	45741891	Intergenic	DNA-1-4_DR|DNA|DNA	66308	NM_201014	393989		NM_201014	ENSDARG00000026926	rom1b	Rds|zgc:56548	retinal outer segment membrane protein 1b	protein-coding
2733	chr20	10367370	10367880	Intergenic	LRS_DR|Unknown|Unknown	120262	NM_213021	406294		NM_213021	ENSDARG00000043665	glrx5	grx5|id:ibd5119|wu:fa09g08|zgc:73343	glutaredoxin 5 homolog (S. cerevisiae)	protein-coding
1202	chr14	39110141	39110465	Intergenic	DIRS-N3_DR|LTR|Ngaro	-163504	NM_001006103	450083		NM_001006103	ENSDARG00000036155	gla	zgc:101584	galactosidase, alpha	protein-coding
2035	chr18	3039301	3039704	exon (NM_201153, exon 2 of 7)	exon (NM_201153, exon 2 of 7)	1329	NM_201153	336550		NM_201153	ENSDARG00000103007	rps3	fb13d09|wu:fb13d09|zgc:56088	ribosomal protein S3	protein-coding
2498	chr2	20668658	20668963	Intergenic	HATN5_DR|DNA|hAT-Ac	-1863	NM_001025177	573998		NM_001025177	ENSDARG00000076330	dusp12	zgc:114069	dual specificity phosphatase 12	protein-coding
256	chr1	58506816	58510896	Intergenic	Intergenic	-26450	NM_001114587	100136869		NM_001114587	ENSDARG00000103058	zgc:172091	-	zgc:172091	protein-coding
1139	chr14	21181371	21183926	intron (NM_001040390, intron 2 of 8)	Tc1-1_DR|DNA|TcMar-Tc1	22955	NM_001040390	678649		NM_001040390	ENSDARG00000019213	zgc:136929	fa96d06|wu:fa96d06	zgc:136929	protein-coding
275	chr10	4040708	4041337	Intergenic	DNA-1-4_DR|DNA|DNA	-5354	NM_200920	393894		NM_200920	ENSDARG00000036005	pitpnb	zgc:56092	phosphatidylinositol transfer protein, beta	protein-coding
797	chr12	38783726	38784128	Intergenic	Intergenic	-23718	NM_001099246	100151075		NM_001099246	ENSDARG00000074041	abca5	zgc:163009	ATP-binding cassette, sub-family A (ABC1), member 5	protein-coding
2273	chr19	15163293	15163540	Intergenic	TE-2-1_DR|Satellite|Satellite	118564	NM_001045185	569550		NM_001045185	ENSDARG00000070578	edn2	si:ch211-202b2.2	endothelin 2	protein-coding
1778	chr16	46628724	46628874	Intergenic	Intergenic	35652	NM_001277319	100331729		NM_001277319	ENSDARG00000074390	tmem176l.4	fc44a11|wu:fc44a11	transmembrane protein 176l.4	protein-coding
2087	chr18	17022176	17022451	intron (NM_001044336, intron 2 of 2)	DNAX-1_DR|DNA|DNA	953	NM_001044336	555570		NM_001044336	ENSDARG00000069045	chtf8	si:ch211-218c6.5|zgc:158641	CTF8, chromosome transmission fidelity factor 8 homolog (S. cerevisiae)	protein-coding
3025	chr21	18240373	18241170	Intergenic	DNA2-5_DR|DNA|hAT-Ac	34566	NM_001123389	327372		NM_001123389	ENSDARG00000006527	brd3a	brd3|fc01d09|fc74a08|fi36b10|wu:fa13h06|wu:fc01d09|wu:fc74a08|wu:fi04h10|wu:fi36b10	bromodomain containing 3a	protein-coding
1131	chr14	19688076	19691248	Intergenic	Intergenic	-466922	NM_152963	259191		NM_152963	ENSDARG00000037433	fmr1	zFMR1	fragile X messenger ribonucleoprotein 1	protein-coding
1659	chr16	22277102	22277871	Intergenic	Intergenic	16713	NM_001002349	436621		NM_001002349	ENSDARG00000007086	aqp10a	aqp10|zgc:92167	aquaporin 10a	protein-coding
3372	chr22	36798978	36804199	Intergenic	Intergenic	-27345	NM_200995	393970		NM_200995	ENSDARG00000038475	acy1	si:zfos-226g1.1|zgc:55605|zgc:76955	aminoacylase 1	protein-coding
751	chr12	24662588	24662775	Intergenic	hAT-N76_DR|DNA|hAT?	-76285	NM_001001812	195820		NM_001001812	ENSDARG00000071494	fshr	GTHR-I|zfGTHR-I	follicle stimulating hormone receptor	protein-coding
1651	chr16	22022372	22022847	Intergenic	Intergenic	104131	NM_001353864	562791		NM_001353864	ENSDARG00000102774	znf687a	si:dkey-71b5.10	zinc finger protein 687a	protein-coding
1560	chr16	7567886	7568148	Intergenic	Intergenic	-85888	NM_001001848	415108		NM_001001848	ENSDARG00000058551	popdc3	pop3	popeye domain containing 3	protein-coding
3808	chr25	18862812	18863196	Intergenic	hAT-N76_DR|DNA|hAT?	57418	NM_001328157	796632		NM_001328157	ENSDARG00000052056	parietopsin	si:ch211-68a17.4	parietopsin	protein-coding
1556	chr16	6829084	6829268	intron (NM_001271459, intron 3 of 3)	DNA25TWA1_DR|DNA|DNA	-7241	NM_001271460	368319		NM_001271459	ENSDARG00000089413	mbpb	sb:cb183|si:dkey-241k19.2|wu:fb71b08	myelin basic protein b	protein-coding
535	chr11	15010552	15010753	Intergenic	EnSpm-6N1_DR|DNA|CMC-EnSpm	-8950	NM_001308618	30065		NM_130909	ENSDARG00000101744	elavl1b	fb72d01|fk65g02|hug|wu:fb72d01|wu:fk65g02	ELAV like RNA binding protein 1b	protein-coding
1193	chr14	36833378	36833624	intron (NM_001020465, intron 2 of 8)	BHIKHARI-5-I_DR|LTR|LTR	29902	NM_001020465	553950		NM_001020465	ENSDARG00000089767	rnf130	wu:fc14g02|zgc:113271	ring finger protein 130	protein-coding
2936	chr20	52965623	52965860	intron (NM_131236, intron 1 of 5)	Harbinger2N_DR|DNA|PIF-Harbinger	2137	NM_131236	30483		NM_131236	ENSDARG00000098952	gata4	gata	GATA binding protein 4	protein-coding
1766	chr16	44803305	44803712	Intergenic	DNA8-9_DR|DNA|hAT	35147	NM_001040242	678515		NM_001040242	ENSDARG00000021866	upk1a	fb14a02|fk84c04|wu:fb14a02|wu:fk84c04|zgc:136832	uroplakin 1a	protein-coding
1750	chr16	42654180	42654516	Intergenic	TDR25|DNA|hAT-Charlie	-13212	NM_001002868	368327		NM_001002868	ENSDARG00000069995	dpy19l1l	kiaa0877l|sb:cb608	dpy-19-like 1, like (H. sapiens)	protein-coding
553	chr11	16984868	16985880	Intergenic	EnSpm-N3_DR|DNA|CMC-EnSpm	410659	NM_001110030	559966		NM_001110030	ENSDARG00000070698	kbtbd8	cb672|takrp|wu:fc57a10|zgc:152950	kelch repeat and BTB (POZ) domain containing 8	protein-coding
1336	chr15	10628162	10628333	Intergenic	Gypsy-169-I_DR|LTR|Gypsy	-172834	NM_130969	30156		NM_130969	ENSDARG00000105088	tenm4	odz4|ten-4|ten-m4	teneurin transmembrane protein 4	protein-coding
2047	chr18	5078109	5078338	Intergenic	Intergenic	33226	NM_200555	393527		NM_200555	ENSDARG00000035054	pdcd10a	ccm3a|pdcd10|zgc:65826	programmed cell death 10a	protein-coding
2799	chr20	25391184	25393787	intron (NM_001144800, intron 8 of 37)	(TTAAT)n|Simple_repeat|Simple_repeat	19696	NM_001144800	566412		NM_001144800	ENSDARG00000000161	itsn2a	si:dkey-266k12.1	intersectin 2a	protein-coding
3262	chr22	22304597	22304728	intron (NM_001025525, intron 3 of 6)	ENSPM-6_DR|DNA|CMC-EnSpm	2048	NM_001025525	562881		NM_001025525	ENSDARG00000010531	scamp4	si:ch211-129c21.2|zgc:114143	secretory carrier membrane protein 4	protein-coding
1471	chr15	37812233	37812760	Intergenic	DNA8-8_DR|DNA|hAT-Charlie	16665	NM_001004582	447843		NM_001004582	ENSDARG00000068680	ctrl	zgc:92292	chymotrypsin-like	protein-coding
2644	chr2	51635419	51635883	Intergenic	HATN2_DR|DNA|hAT	-1220	NM_001302250	566471		NM_001302250	ENSDARG00000101890	pigr	si:ch211-9d9.6	polymeric immunoglobulin receptor	protein-coding
2524	chr2	27547644	27548775	Intergenic	Intergenic	27490	NM_131347	30617		NM_131347	ENSDARG00000006818	urod	wu:fc43e09	uroporphyrinogen decarboxylase	protein-coding
2442	chr2	8392382	8392840	Intergenic	DNA-6-N4_DR|DNA|DNA	131370	NM_001007436	492795		NM_001007436	ENSDARG00000012816	dipk2aa	c3orf58a|dia1a|zgc:101666	divergent protein kinase domain 2Aa	protein-coding
3832	chr25	26117106	26117636	Intergenic	KibiDr2|LINE|L1-Tx1	351270	NM_200951	393926		NM_200951	ENSDARG00000030278	idh3a	zgc:56380|zgc:85631	isocitrate dehydrogenase (NAD(+)) 3 catalytic subunit alpha	protein-coding
4	chr1	1765821	1766379	Intergenic	Intergenic	-23257	NM_131687	64613		NM_131687	ENSDARG00000007739	atp1a1a.2	atp1a1l2|atp[a]1A2b|cb703|zgc:110523	ATPase Na+/K+ transporting subunit alpha 1a, tandem duplicate 2	protein-coding
9	chr1	4197205	4197566	Intergenic	A-rich|Low_complexity|Low_complexity	95644	NM_001305553	324096		NM_001305553	ENSDARG00000098769	slitrk6	wu:fc18f06	SLIT and NTRK-like family, member 6	protein-coding
2822	chr20	35024738	35025121	Intergenic	HAT1N_DR|DNA|hAT	-12836	NM_001025541	566273		NM_001025541	ENSDARG00000042759	cnstb	cnst|si:dkeyp-8f4.4|zgc:136264	consortin, connexin sorting protein b	protein-coding
893	chr13	14077833	14078108	intron (NM_001353962, intron 8 of 28)	LTR1_DR|LTR|LTR	71837	NM_001353962	794975		NM_001145615	ENSDARG00000062164	atrn	si:dkey-259n11.1	attractin	protein-coding
2791	chr20	24743582	24743727	Intergenic	DNA-3-3_DR|DNA|DNA	219384	NM_001044979	562195		NM_001044979	ENSDARG00000004635	epha7	fc51g03|si:dkey-23k6.1|wu:fc51g03	eph receptor A7	protein-coding
3354	chr22	32812041	32812170	Intergenic	Intergenic	-304139	NM_213117	406391		NM_213117	ENSDARG00000024276	pcbp4	wu:fc68f03|zgc:65870|zgc:77347	poly(rC) binding protein 4	protein-coding
1479	chr15	38629047	38629436	Intergenic	HATN17_DR|DNA|hAT	-230407	NM_131633	60309		NM_131633	ENSDARG00000014891	robo2	sb:eu937|unp1881	roundabout, axon guidance receptor, homolog 2 (Drosophila)	protein-coding
1876	chr17	10001924	10003390	Intergenic	hAT-N77_DR|DNA|hAT-Charlie	-6990	NM_001030217	567182		NM_001030217	ENSDARG00000058444	snx6	fa55b10|im:7146294|wu:fa55b10|zgc:110798	sorting nexin 6	protein-coding
2690	chr2	59205416	59205962	Intergenic	DNA-8-10_DR|DNA|DNA	-103437	NR_030000	100033559		NR_030000	ENSDARG00000081313	mir9-7	dre-mir-9-7	microRNA 9-7	ncRNA
3717	chr24	38546699	38547129	Intergenic	Intergenic	12031	NM_001077331	768188		NM_001077331	ENSDARG00000071463	zgc:154125	-	zgc:154125	protein-coding
3534	chr23	35691094	35691425	TTS (NM_001033918)	TTS (NM_001033918)	2912	NM_001105126	573122		NM_001105126	ENSDARG00000055216	tuba1c	tuba1l	tubulin, alpha 1c	protein-coding
121	chr1	27775631	27775809	Intergenic	MOSAT_DR|Satellite|Satellite	-33196	NM_001045258	692285		NM_001045258	ENSDARG00000006621	pspc1	fj85a06|wu:fj85a06|zgc:136470	paraspeckle component 1	protein-coding
3138	chr22	1273079	1273996	Intergenic	DNA-3-1_DR|DNA|DNA	-3143	NM_001100096	100005958		NM_001100096	ENSDARG00000104894	znf1186	si:ch73-138e16.2	zinc finger protein 1186	protein-coding
3670	chr24	27605447	27605865	intron (NM_131095, intron 3 of 16)	(TCCA)n|Simple_repeat|Simple_repeat	57169	NM_131095	30311		NM_131095	ENSDARG00000020080	ek1	epha3|etID309879.24|rtk7|zgc:100780	eph-like kinase 1	protein-coding
3771	chr25	14391236	14391486	intron (NM_001098746, intron 3 of 8)	DNA-8-1_DR|DNA|hAT-Ac	6904	NM_001098746	567716		NM_001098746	ENSDARG00000023583	coq9	si:ch211-51l3.4	coenzyme Q9 homolog (S. cerevisiae)	protein-coding
2000	chr17	43891384	43892037	Intergenic	A-rich|Low_complexity|Low_complexity	23269	NM_200428	393400		NM_200428	ENSDARG00000030357	amy2al1	zgc:66313	amylase alpha 2A-like 1	protein-coding
778	chr12	34149420	34150301	intron (NM_199722, intron 2 of 12)	DNA-8-4_DR|DNA|hAT	30407	NM_199722	325586		NM_199722	ENSDARG00000021488	cyth1b	fc89h04|wu:fc89h04|zgc:73134	cytohesin 1b	protein-coding
1417	chr15	27445537	27445801	Intergenic	EnSpm-N1_DR|DNA|CMC-EnSpm	58114	NM_130914	30070		NM_130914	ENSDARG00000030058	tbx4	-	T-box transcription factor 4	protein-coding
1883	chr17	10923147	10923435	Intergenic	EnSpm-6N1_DR|DNA|CMC-EnSpm	-84883	NM_214693	325599		NM_214693	ENSDARG00000044001	lgals3b	Drgal3|fc90g02|lgals3l|wu:fc90g02|zgc:123117	lectin, galactoside binding soluble 3b	protein-coding
1988	chr17	41991310	41991658	promoter-TSS (NM_001098390)	promoter-TSS (NM_001098390)	-696	NM_001098390	567100		NM_001098390	ENSDARG00000079753	kiz	plk1s1|zgc:162576	kizuna centrosomal protein	protein-coding
824	chr12	45532950	45533279	Intergenic	Intergenic	-30921	NM_001327878	562542		NM_001327876	ENSDARG00000106669	LOC562542	-	uncharacterized LOC562542	protein-coding
2128	chr18	26231862	26232275	Intergenic	BHIKHARI-5-I_DR|LTR|LTR	-28679	NR_030101	100033681		NR_030101	ENSDARG00000081763	dre-mir-184-1	dre-mir-184|mir-184-1|mir184	microRNA 184	ncRNA
447	chr10	42925363	42926120	Intergenic	DNA13TA1a_DR|DNA|TcMar-Tc1	26817	NM_198370	386639		NM_198370	ENSDARG00000007531	zcchc9	zgc:56467	zinc finger, CCHC domain containing 9	protein-coding
947	chr13	28899139	28899525	Intergenic	Gypsy104-I_Dr|LTR|Gypsy	-4629	NM_001327838	569792		NM_001327838	ENSDARG00000098392	ly6pge	si:ch73-28h20.1	lymphocyte antigen 6 family member pge	protein-coding
2388	chr19	43243819	43244407	Intergenic	TDR22|DNA|DNA	-17989	NM_001144980	100270672		NM_001144980	ENSDARG00000100593	gnrhr1	-	gonadotropin releasing hormone receptor 1	protein-coding
3779	chr25	15523126	15523658	Intergenic	Intergenic	-124601	NM_131517	58029		NM_131517	ENSDARG00000023694	spon1b	F-spondin2|cb1051	spondin 1b	protein-coding
2525	chr2	27876693	27877074	Intergenic	HE1_DR1|SINE|tRNA-V	16833	NM_001014358	541544		NM_001014358	ENSDARG00000087782	rnf152	zgc:110537	ring finger protein 152	protein-coding
2645	chr2	52018234	52018794	intron (NM_001044922, intron 1 of 25)	HarbingerN4_DR|DNA|PIF-Harbinger	1535	NM_001044922	795688		NM_001044922	ENSDARG00000090724	scn12aa	-	sodium channel, voltage gated, type XII, alpha a	protein-coding
1012	chr13	48249568	48249762	Intergenic	HATN5A_DR|DNA|hAT-Ac	-108806	NM_182860	260437		NM_182860	ENSDARG00000104541	msh6	cb326|wu:fb36c12	mutS homolog 6 (E. coli)	protein-coding
3231	chr22	16498122	16498411	exon (NM_001007197, exon 1 of 1)	exon (NM_001007197, exon 1 of 1)	596	NM_001007197	359827		NM_001007197	ENSDARG00000009881	ier5	si:dz129i22.1|wu:fa99a02|wu:fb04b03|wu:fb11f08|zgc:136422	immediate early response 5	protein-coding
3587	chr24	2999648	2999983	Intergenic	DNA-1-7_DR|DNA|PIF-Harbinger	38770	NM_001002645	436918		NM_001002645	ENSDARG00000102412	eci2	PECI|fd61c12|wu:fd61c12|zgc:175023|zgc:92030	enoyl-CoA delta isomerase 2	protein-coding
3861	chr25	34087957	34089243	Intergenic	CpG	67482	NM_131285	30542		NM_131285	ENSDARG00000089042	foxb1a	cb114|fkd3|foxb1.2|mar	forkhead box B1a	protein-coding
79	chr1	19523642	19524015	Intergenic	DNA-6-N6_DR|DNA|DNA	8352	NM_001114690	795807		NM_001114690	ENSDARG00000070321	clrn2	si:dkey-245p14.5	clarin 2	protein-coding
2229	chr19	4033657	4034574	Intergenic	Intergenic	9669	NM_001003756	445300		NM_001003756	ENSDARG00000101216	meaf6	fj63g06|wu:fj63g06|zgc:100869	MYST/Esa1-associated factor 6	protein-coding
465	chr11	1893633	1893812	Intergenic	DNA-1-9_DR|DNA|PIF-Harbinger?	62481	NM_001285533	571948		NM_001285533	ENSDARG00000059370	nr1d4b	gb:dq017623	nuclear receptor subfamily 1, group D, member 4b	protein-coding
965	chr13	36334339	36334593	intron (NM_001168286, intron 14 of 21)	(AGAC)n|Simple_repeat|Simple_repeat	-15200	NM_001017594	550257		NM_001017594	ENSDARG00000039136	cox16	zgc:110300	cytochrome c oxidase assembly factor COX16	protein-coding
3466	chr23	18952499	18952949	Intergenic	Intergenic	8228	NM_200803	393776		NM_200803	ENSDARG00000022509	cox4i2	zgc:73355	cytochrome c oxidase subunit 4I2	protein-coding
3239	chr22	19513867	19514157	Intergenic	Intergenic	-4183	NM_001083067	100034483		NM_001083067	ENSDARG00000095175	si:dkey-78l4.12	-	si:dkey-78l4.12	protein-coding
2157	chr18	33321023	33321605	Intergenic	Intergenic	16389	NM_001082899	794431		NM_001082899	ENSDARG00000040632	olfcu1	si:dkey-183j10.1|v2rx1	olfactory receptor C family, u1	protein-coding
3450	chr23	16563175	16563770	Intergenic	DNA9TA1_DR|DNA|TcMar-Tc1	118714	NM_212691	325004		NM_212691	ENSDARG00000012513	sdcbp2	sdcbp|wu:fc51c03|wu:fk31e01|zgc:55679|zgc:77716	syndecan binding protein (syntenin) 2	protein-coding
2392	chr19	44038987	44040734	promoter-TSS (NM_001045113)	promoter-TSS (NM_001045113)	-95	NM_001045113	566643		NM_001045113	ENSDARG00000060788	lrrc14b	si:dkey-231l1.3	leucine rich repeat containing 14B	protein-coding
631	chr11	34212692	34213012	intron (NM_001045355, intron 6 of 8)	intron (NM_001045355, intron 6 of 8)	6344	NM_001045355	751636		NM_001045355	ENSDARG00000068193	tmem44	zgc:153362	transmembrane protein 44	protein-coding
3355	chr22	32812282	32812425	Intergenic	DNA-3-3_DR|DNA|DNA	-304387	NM_213117	406391		NM_213117	ENSDARG00000024276	pcbp4	wu:fc68f03|zgc:65870|zgc:77347	poly(rC) binding protein 4	protein-coding
2221	chr19	3303311	3303877	Intergenic	Intergenic	-24819	NM_001128371	100147856		NM_001128371	ENSDARG00000094882	illr2	-	immune-related, lectin-like receptor 2	protein-coding
3613	chr24	13181268	13181816	intron (NM_200925, intron 13 of 14)	hAT-N21_DR|DNA|hAT-Charlie	91301	NM_001080583	562840		NM_001080583	ENSDARG00000058730	rdh10a	wu:fb92b11|zgc:158459	retinol dehydrogenase 10a	protein-coding
3102	chr21	33909868	33910001	Intergenic	L2-1_DR|LINE|L2	122716	NM_199763	327056		NM_199763	ENSDARG00000032373	rnf145b	fa20f10|rnf145|wu:fa20f10|zgc:56435	ring finger protein 145b	protein-coding
2246	chr19	7054290	7054530	Intergenic	LTR1_DR|LTR|LTR	-11059	NM_130974	30163		NM_130974	ENSDARG00000079402	tapbp.1	SI:dZ179B20.1|SI:dZ179B20.3|SI:dZ179B20.7|mhc1uda|mhc1ufa|tapbp|tpsn|zgc:109814	TAP binding protein (tapasin), tandem duplicate 1	protein-coding
306	chr10	12707796	12708184	Intergenic	KibiDr1|LINE|L1-Tx1	-292714	NM_001004502	368461		NM_001004502	ENSDARG00000099840	lpar1	edg2|si:dz22b13.1|si:dz46m7.1|zgc:92157	lysophosphatidic acid receptor 1	protein-coding
1992	chr17	42277297	42278275	intron (NM_001080592, intron 3 of 3)	intron (NM_001080592, intron 3 of 3)	2948	NM_001080592	564359		NM_001080592	ENSDARG00000008203	pax1a	zgc:158781	paired box 1a	protein-coding
3535	chr23	35710720	35711273	exon (NM_001190982, exon 4 of 4)	exon (NM_001190982, exon 4 of 4)	2329	NM_001190982	573216		NM_001190982	ENSDARG00000001889	tuba1a	tuba1l2|wu:fb37a10	tubulin, alpha 1a	protein-coding
3869	chr25	34879485	34880473	Intergenic	DNA-6-N2_DR|DNA|DNA	-8020	NM_001007342	492470		NM_001007342	ENSDARG00000003084	spire2	zgc:103506	spire-type actin nucleation factor 2	protein-coding
3627	chr24	14442547	14443020	TTS (NM_131777)	TTS (NM_131777)	-8621	NM_001163831	563151		NM_001163831	ENSDARG00000045371	prdm14	fc16b12|prmd14|wu:fc16b12	PR domain containing 14	protein-coding
913	chr13	19260702	19261377	Intergenic	Mariner-N3_DR|DNA|CMC-EnSpm?	-22964	NM_199820	327515		NM_199820	ENSDARG00000076815	eif3s10	wu:fi15c03|zgc:66194|zgc:77263	eukaryotic translation initiation factor 3, subunit 10 (theta)	protein-coding
413	chr10	37486966	37487223	Intergenic	DNA-8-13_DR|DNA|hAT?	-13121	NM_001320102	100002680		NM_212796	ENSDARG00000033901	msi2a	cb746|fi47b09|msi2|wu:fb02d08|wu:fi32d12|wu:fi47b09	musashi RNA-binding protein 2a	protein-coding
3547	chr23	39216041	39216520	Intergenic	(GA)n|Simple_repeat|Simple_repeat	-64949	NM_001110410	796774		NM_001110410	ENSDARG00000099038	kcng1	si:dkey-79l8.1|zgc:172103	potassium voltage-gated channel, subfamily G, member 1	protein-coding
2685	chr2	58925389	58925730	Intergenic	(CA)n|Simple_repeat|Simple_repeat	-56105	NM_199837	327613		NM_199837		fem1a	fi20c04|wu:fi20c04|zgc:63483	fem-1 homolog a	protein-coding
3293	chr22	27240194	27240546	Intergenic	EnSpm-N2_DR|DNA|CMC-EnSpm	-125151	NM_212980	406253		NM_212980	ENSDARG00000029011	xpnpep1	fa02e02|wu:fa02e02|zgc:56366|zgc:77772	X-prolyl aminopeptidase (aminopeptidase P) 1, soluble	protein-coding
2286	chr19	18710262	18710722	Intergenic	DNA-6-N4_DR|DNA|DNA	-47774	NM_212682	324481		NM_212682	ENSDARG00000103340	clic1	wu:fc30e04|zgc:77044	chloride intracellular channel 1	protein-coding
2637	chr2	50882128	50882575	exon (NM_001013444, exon 10 of 12)	exon (NM_001013444, exon 10 of 12)	60511	NM_001013444	541315		NM_001013444	ENSDARG00000105201	adcyap1r1a	adcyap1r1	adenylate cyclase activating polypeptide 1a (pituitary) receptor type I	protein-coding
3478	chr23	21299548	21300764	Intergenic	Intergenic	-124591	NM_001039525	654781		NM_001039525	ENSDARG00000056739	tas1r1	-	taste receptor, type 1, member 1	protein-coding
502	chr11	12185866	12186140	Intergenic	CpG	12911	NM_001002392	436665		NM_001002392	ENSDARG00000014356	krt95	zgc:92035	keratin 95	protein-coding
2034	chr18	3037562	3037799	promoter-TSS (NM_201153)	promoter-TSS (NM_201153)	-493	NM_201153	336550		NM_201153	ENSDARG00000103007	rps3	fb13d09|wu:fb13d09|zgc:56088	ribosomal protein S3	protein-coding
311	chr10	13397382	13401776	Intergenic	(ATTT)n|Simple_repeat|Simple_repeat	-2886	NM_001099446
1423	chr15	29021689	29022068	Intergenic	Intergenic	-3044	NM_001328091	777613		NM_001077721	ENSDARG00000068926	si:ch211-137a8.2	zgc:152987	si:ch211-137a8.2	protein-coding
1801	chr16	50958515	50958905	Intergenic	LTR1_DR|LTR|LTR	113696	NM_001302232	567622		NM_001302232	ENSDARG00000059888	ago3a	eif2c1|eif2c3a|sb:eu275|sb:eu416	argonaute RISC catalytic component 3a	protein-coding
3658	chr24	24298664	24305186	Intergenic	Intergenic	16085	NM_199870	334191		NM_199870	ENSDARG00000057939	ythdf3	wu:fi35c09|zgc:55441	YTH N6-methyladenosine RNA binding protein F3	protein-coding
1406	chr15	25009508	25009717	Intergenic	CpG	84105	NM_001037413	641427		NM_001037413	ENSDARG00000042727	exo5	Exo V|zgc:123272	exonuclease 5	protein-coding
1948	chr17	31627212	31627632	Intergenic	DNA-8-13_DR|DNA|hAT?	5630	NM_001202484	100003640		NM_001202484	ENSDARG00000073910	cinp	im:6903816	cyclin dependent kinase 2 interacting protein	protein-coding
774	chr12	32457881	32458367	Intergenic	HATN13_DR|DNA|hAT-Ac	-31439	NM_001328040	557817		NM_001328040	ENSDARG00000053525	enpp7.2	dZ64D20.2|si:busm1-64d20.2|si:dkey-33g13.2	ectonucleotide pyrophosphatase/phosphodiesterase 7, tandem duplicate 2	protein-coding
1843	chr17	4206130	4206354	Intergenic	HATN13_DR|DNA|hAT-Ac	25146	NM_131359	30631		NM_131359	ENSDARG00000013409	bmp2a	bmp2|wu:fc59d09	bone morphogenetic protein 2a	protein-coding
2348	chr19	31213515	31213802	Intergenic	Intergenic	128192	NM_200318	338267		NM_200318	ENSDARG00000033182	arl4ab	arl4|arl4l|id:ibd5140|zgc:56555|zgc:77711	ADP-ribosylation factor-like 4ab	protein-coding
1162	chr14	25437158	25437727	Intergenic	Intergenic	-68032	NM_001003758	445302		NM_001003758	ENSDARG00000056517	thoc3	zgc:100815	THO complex 3	protein-coding
828	chr12	47659029	47659454	Intergenic	EnSpmN1_DR|DNA|CMC-EnSpm	-4154	NM_130934	30098		NM_130934		hhex	hex	hematopoietically expressed homeobox	protein-coding
3024	chr21	18239644	18239892	Intergenic	DNA2-5_DR|DNA|hAT-Ac	35569	NM_001123389	327372		NM_001123389	ENSDARG00000006527	brd3a	brd3|fc01d09|fc74a08|fi36b10|wu:fa13h06|wu:fc01d09|wu:fc74a08|wu:fi04h10|wu:fi36b10	bromodomain containing 3a	protein-coding
100	chr1	25549051	25549509	Intergenic	LTR1_DR|LTR|LTR	-53147	NM_001077384	566878		NM_001077384	ENSDARG00000070050	sfrp2	hm:zeh0225|sb:eu233|zeh0225|zgc:153618	secreted frizzled-related protein 2	protein-coding
1809	chr16	52411902	52412556	Intergenic	Intergenic	68324	NM_001197202	100332149		NM_001197202	ENSDARG00000087131	ifnlr1	crfb14	interferon lambda receptor 1	protein-coding
2218	chr19	2362874	2363163	Intergenic	DNA9NNN1_DR|DNA|DNA	41049	NM_001007153	402856		NM_001007153	ENSDARG00000024416	polr1f	twistnb	RNA polymerase I subunit F	protein-coding
781	chr12	35687693	35695986	Intergenic	Intergenic	18766	NR_034207	100033713		NR_034207	ENSDARG00000103334	dre-mir-338-1	mir338-1	microRNA 338-1	ncRNA
1713	chr16	33711540	33711947	Intergenic	DNA-6-N9_DR|DNA|DNA	-61187	NM_199998	336149		NM_199998	ENSDARG00000039958	utp11	CGI-94|fj52a01|utp11l|wu:fj52a01|zgc:56621	UTP11 small subunit processome component	protein-coding
1451	chr15	35113723	35114739	Intergenic	HarbingerN2_DR|DNA|PIF-Harbinger	-1282	NM_001309531	406830		NM_213509	ENSDARG00000014208	ppt2a.3	wu:fc23c11|wu:fi06h07|zgc:55413	palmitoyl-protein thioesterase 2a, tandem duplicate 3	protein-coding
1860	chr17	6459298	6459448	intron (NM_001200022, intron 7 of 9)	Helitron-2_DR|RC|Helitron	6862	NM_001200022	571912		NM_001200022	ENSDARG00000044072	LOC571912	-	TatD DNase domain containing 3-like	protein-coding
526	chr11	13850420	13850932	Intergenic	(AG)n|Simple_repeat|Simple_repeat	208498	NM_001005206	445819		NM_001005206	ENSDARG00000041113	wdr18	wu:fa16f06|wu:fb79d07|zgc:92370	WD repeat domain 18	protein-coding
1856	chr17	6194599	6194876	Intergenic	Rex1-31_DRe|LINE|Rex-Babar	-81822	NM_001002462	436735		NM_001002462	ENSDARG00000089245	dusp23b	zgc:92902	dual specificity phosphatase 23b	protein-coding
3508	chr23	25668827	25669037	Intergenic	DNA2-5_DR|DNA|hAT-Ac	-39873	NM_001003541	445147		NM_001003541	ENSDARG00000056150	rbms2b	zgc:100836	RNA binding motif, single stranded interacting protein 2b	protein-coding
3374	chr22	36983501	36984060	Intergenic	DNA-1-3_DR|DNA|DNA	-57388	NM_001082886	792189		NM_001082886	ENSDARG00000040230	si:dkey-37m8.11	-	si:dkey-37m8.11	protein-coding
1459	chr15	35849280	35849615	Intergenic	TE-X-5_DR|Satellite|Satellite	-83647	NM_001017614	550277		NM_001017614	ENSDARG00000021046	rhbdd1	zgc:110266	rhomboid domain containing 1	protein-coding
583	chr11	21889942	21892644	Intergenic	Intergenic	-19459	NM_001199491	557245		NM_001199491	ENSDARG00000076120	foxp4	id:ibd2556	forkhead box P4	protein-coding
1230	chr14	44609110	44609406	Intergenic	hAT-N45_DR|DNA|hAT?	164595	NM_001044886	559137		NM_001044886	ENSDARG00000102753	si:dkey-109l4.3	si:ch211-240l14.1|zC240L14.1	si:dkey-109l4.3	protein-coding
3197	chr22	9185386	9186279	Intergenic	hAT-N53_DR|DNA|hAT-Ac?	-286982	NM_001089420	568759		NM_001089420	ENSDARG00000078169	cacna2d2b	si:ch211-11p18.4	calcium channel, voltage-dependent, alpha 2/delta subunit 2b	protein-coding
628	chr11	33780410	33781003	Intergenic	Intergenic	-37596	NM_001079969	558170		NM_001079969	ENSDARG00000003974	spoplb	im:6961637|zgc:153365	speckle type BTB/POZ protein like b	protein-coding
2824	chr20	35315456	35316197	Intergenic	Intergenic	35858	NM_001324495	378872		NM_200108	ENSDARG00000006672	fam49a	fam49ab|sb:cb866|si:ch211-223o11.1|si:ch211-89p3.1|zgc:55309|znf395	family with sequence similarity 49 member A	protein-coding
2395	chr19	45568535	45568735	intron (NM_001177934, intron 4 of 7)	DNA2-1_DR|DNA|TcMar?	82359	NM_001177934	795613		NM_001177934	ENSDARG00000104082	trps1	wu:fb11b10	trichorhinophalangeal syndrome I	protein-coding
1907	chr17	18367715	18367941	Intergenic	DNA-1-3_DR|DNA|DNA	250799	NM_001328407	100093707		NM_001099260	ENSDARG00000062510	bcl11ba	si:dkey-238i13.1|wu:fj43a03|zgc:165628	BCL11 transcription factor B a	protein-coding
3352	chr22	32236208	32236366	5' UTR (NM_001114590, exon 1 of 2)	5' UTR (NM_001114590, exon 1 of 2)	365	NM_001114590	100136872		NM_001114590		rbm15b	zgc:175165	RNA binding motif protein 15B	protein-coding
2490	chr2	19496986	19497413	Intergenic	TE-X-5_DR|Satellite|Satellite	-8064	NM_001126484	100006444		NM_001126484	ENSDARG00000057253	pimr141	si:dkey-236a14.13	Pim proto-oncogene, serine/threonine kinase, related 141	protein-coding
1679	chr16	25780241	25780850	intron (NM_001128252, intron 8 of 10)	intron (NM_001128252, intron 8 of 10)	19444	NM_001128252	565383		NM_001128252	ENSDARG00000078217	cblc	si:ch211-175g6.9|zgc:172162	Cbl proto-oncogene C, E3 ubiquitin protein ligase	protein-coding
3105	chr21	34082901	34083162	intron (NM_001017643, intron 2 of 2)	hAT-N45_DR|DNA|hAT?	3961	NM_001017643	550336		NM_001017643		zgc:110222	-	zgc:110222	protein-coding
2111	chr18	22046614	22047001	Intergenic	MuDR-N1_DR|DNA|MULE-MuDR	-62664	NM_001080629	791147		NM_001080629	ENSDARG00000069379	zgc:158868	-	zgc:158868	protein-coding
2307	chr19	22627756	22628186	intron (NM_001362621, intron 11 of 12)	DNA-6-N5_DR|DNA|DNA	36157	NM_001362621	561049		NM_001044951	ENSDARG00000002549	eif3eb	eif3s6b|im:7147439	eukaryotic translation initiation factor 3, subunit E, b	protein-coding
1995	chr17	42719231	42719603	Intergenic	DNA-8-4_DR|DNA|hAT	122712	NM_200127	393095		NM_200127	ENSDARG00000008239	mocs3	zgc:55696	molybdenum cofactor synthesis 3	protein-coding
3532	chr23	35435970	35436312	Intergenic	hAT-N26_DR|DNA|hAT?	-39270	NM_200133	393102		NM_200133	ENSDARG00000030830	cmtr1	MTr1|ftsjd2|zgc:55336	cap methyltransferase 1	protein-coding
3264	chr22	22509518	22509949	Intergenic	Intergenic	70950	NM_001044976	562052		NM_001044976	ENSDARG00000062187	kif14	si:dkey-39e8.3|wu:fi16h07	kinesin family member 14	protein-coding
1770	chr16	45126420	45126784	Intergenic	DNA-3-3_DR|DNA|DNA	-56788	NM_213094	406367		NM_213094	ENSDARG00000039914	gapdhs	cb350|fb71f08|fk58c09|g3pdh|gapdh|gapdh-2|gapds|wu:fb71f08|wu:fk58c09|zgc:76908	glyceraldehyde-3-phosphate dehydrogenase, spermatogenic	protein-coding
2642	chr2	51309983	51310534	intron (NM_001306098, intron 6 of 10)	DIRS-7_DR|LTR|Ngaro	5932	NM_001306098	105665598		NM_001306098	ENSDARG00000099938	pigrl3.5	si:ch211-215e19.2	polymeric immunoglobulin receptor-like 3.5	protein-coding
1015	chr13	49137712	49138418	intron (NM_001142263, intron 1 of 13)	DNA2-2_DR|DNA|DNA	6816	NM_001142263	407621		NM_001142263	ENSDARG00000021895	disc1	-	DISC1 scaffold protein	protein-coding
2522	chr2	27332105	27332560	intron (NM_001110476, intron 1 of 10)	intron (NM_001110476, intron 1 of 10)	1871	NM_001110476	568213		NM_001110476	ENSDARG00000061450	tesk2	zgc:158349	testis associated actin remodelling kinase 2	protein-coding
1576	chr16	12020283	12020506	Intergenic	HATN11_DR|DNA|hAT	-56487	NM_001366060	100334281		NM_001366060		cd4-2.2	CD4-2|CD4L-2|cd4-2.1|cd4rel1|cd4rel2|si:ch73-296e2.2	CD4-2 molecule, tandem duplicate 2	protein-coding
2119	chr18	24175556	24175815	Intergenic	LOOPERN5_DR|DNA|PiggyBac	-300315	NM_131183	30424		NM_131183	ENSDARG00000040926	nr2f2	svp40|svp[40]|wu:fc94g08	nuclear receptor subfamily 2, group F, member 2	protein-coding
537	chr11	15308086	15308345	Intergenic	DNA-1-8_DR|DNA|DNA	-11442	NM_212748	335985		NM_212748	ENSDARG00000009724	rpn2	fb95d11|fj62b10|wu:fb61f08|wu:fb74e07|wu:fb95d11|wu:fj41f11|wu:fj62b10	ribophorin II	protein-coding
2444	chr2	8477216	8477403	Intergenic	TDR8D|DNA|DNA	134366	NM_001128395	100149582		NM_001128395	ENSDARG00000058638	si:ch211-71m22.1	-	si:ch211-71m22.1	protein-coding
1671	chr16	24185207	24185608	Intergenic	Intergenic	9178	NM_200750	393723		NM_200750	ENSDARG00000030602	rps19	zgc:73211	ribosomal protein S19	protein-coding
3834	chr25	27069830	27070270	intron (NM_001287539, intron 2 of 9)	DNA-8-26_DR|DNA|hAT-Tip100	146857	NM_001287539	569768		NM_001287539	ENSDARG00000076508	grm8b	si:dkey-56n2.1	glutamate receptor, metabotropic 8b	protein-coding
277	chr10	4304930	4305276	Intergenic	DNA-3-1_DR|DNA|DNA	64289	NM_001002132	415222		NM_001002132		plppr1	lppr1|sb:cb978|zgc:86759	phospholipid phosphatase related 1	protein-coding
1916	chr17	20368617	20369657	Intergenic	EnSpm-N3_DR|DNA|CMC-EnSpm	-81607	NM_001202527	553243		NM_001202527	ENSDARG00000056250	add3b	-	adducin 3 (gamma) b	protein-coding
624	chr11	32505989	32506408	Intergenic	Intergenic	216163	NM_001160822	561336		NM_001160822	ENSDARG00000027041	pcdh17	-	protocadherin 17	protein-coding
2316	chr19	23515527	23515670	Intergenic	CpG	218985	NM_001320423	100137101		NM_001114698	ENSDARG00000070774	irgf1	-	immunity-related GTPase family, f1	protein-coding
3800	chr25	18807337	18807611	Intergenic	DNA-8-13_DR|DNA|hAT?	112948	NM_001328157	796632		NM_001328157	ENSDARG00000052056	parietopsin	si:ch211-68a17.4	parietopsin	protein-coding
1568	chr16	9560926	9561928	Intergenic	IS4EU-2_DR|DNA|PIF-ISL2EU	-19262	NM_001003835	324486		NM_001003835	ENSDARG00000102307	taf2	TAFII-150|TAFII150|fc30f02|fc56a05|wu:fc30f02|wu:fc56a05	TAF2 RNA polymerase II, TATA box binding protein (TBP)-associated factor	protein-coding
950	chr13	29993633	29994370	exon (NM_130959, exon 6 of 6)	exon (NM_130959, exon 6 of 6)	12259	NM_130959	30144		NM_130959	ENSDARG00000006911	wnt8b	wnt-8b	wingless-type MMTV integration site family, member 8b	protein-coding
450	chr10	43327354	43327471	Intergenic	Rex1-31_DRe|LINE|Rex-Babar	138734	NM_214688	323465		NM_214688	ENSDARG00000009401	vcanb	cspg2b|dcan|fb99b07|wu:fb99b07	versican b	protein-coding
149	chr1	32358881	32359074	intron (NM_001020615, intron 3 of 3)	TDR8D|DNA|DNA	17243	NM_001020615	553642		NM_001020615	ENSDARG00000027826	pudp	hdhd1|hdhd1a|zgc:110639	pseudouridine 5'-phosphatase	protein-coding
2682	chr2	58461828	58461938	Intergenic	L2-2_DRe|LINE|L2	84229	NM_001002546	436819		NM_001002546	ENSDARG00000115862	vapal	zgc:92788	VAMP (vesicle-associated membrane protein)-associated protein A, like	protein-coding
2484	chr2	17955703	17955920	Intergenic	Mariner-N2_DR|DNA|TcMar	-127532	NM_001083576	799867		NM_001083576	ENSDARG00000005754	ptprfb	fj23e12|lar|ptprf|si:dkey-21k10.1|wu:fj23e12	protein tyrosine phosphatase receptor type Fb	protein-coding
46	chr1	12497964	12499548	Intergenic	Intergenic	104252	NM_200896	393870		NM_200896	ENSDARG00000017985	zgc:77739	-	zgc:77739	protein-coding
1758	chr16	44300798	44301009	intron (NM_001123063, intron 1 of 8)	Mariner-N3_DR|DNA|CMC-EnSpm?	2001	NM_001123063	100144569		NM_001123063	ENSDARG00000079543	dpys	-	dihydropyrimidinase	protein-coding
96	chr1	24606380	24606824	Intergenic	DIRS1a_DR|LTR|DIRS	-49335	NM_001013446	541317		NM_001013446	ENSDARG00000037309	gatb	Pet112l|pet112|si:ch211-150a22.1|zC150A22.1|zgc:103736	glutamyl-tRNA(Gln) amidotransferase, subunit B	protein-coding
1096	chr14	11102205	11102941	Intergenic	Intergenic	148214	NM_001077781	777734		NM_001077781	ENSDARG00000071872	zdhhc15b	fc02b12|wu:fc02b12|zdhhc15|zgc:152683	zinc finger DHHC-type palmitoyltransferase 15b	protein-coding
795	chr12	38400423	38400776	Intergenic	DNA-3-3_DR|DNA|DNA	-155892	NM_001002486	436759		NM_001002486	ENSDARG00000006413	rpl38	si:dkey-1f1.2|wu:fb06b10|zgc:92860	ribosomal protein L38	protein-coding
2253	chr19	7598047	7598610	intron (NM_001003989, intron 1 of 3)	LOOPERN1_DR|DNA|PiggyBac?	392	NM_001003989	445481		NM_001003989	ENSDARG00000036773	s100s	zgc:91995	S100 calcium binding protein S	protein-coding
2069	chr18	12210668	12211109	Intergenic	HarbingerN1_DR|DNA|PIF-Harbinger	59960	NM_001313687	445382		NM_001003859	ENSDARG00000042530	nup205	zgc:111802	nucleoporin 205	protein-coding
286	chr10	7614651	7615058	intron (NM_213293, intron 6 of 6).2	ERV1-N3-LTR_DR|LTR|LTR	21486	NM_001024412	554116		NM_001024412	ENSDARG00000098902	ubxn8	im:7151693|zgc:112045	UBX domain protein 8	protein-coding
1165	chr14	26350842	26351193	Intergenic	(TCTG)n|Simple_repeat|Simple_repeat	26027	NM_131279	30536		NM_131279	ENSDARG00000020417	emx3	emx1|zgc:110517	empty spiracles homeobox 3	protein-coding
831	chr12	48473144	48473532	intron (NM_200855, intron 3 of 4)	HATN17_DR|DNA|hAT	3675	NM_200855	393829		NM_200855	ENSDARG00000010113	ndufb8	nduf8|zgc:77718	NADH:ubiquinone oxidoreductase subunit B8	protein-coding
223	chr1	51049388	51050094	intron (NM_131514, intron 10 of 10)	intron (NM_131514, intron 10 of 10)	10183	NR_130111	436711		NM_001002438	ENSDARG00000004427	dpy30	zgc:92638	dpy-30 histone methyltransferase complex regulatory subunit	protein-coding
1204	chr14	39716300	39716422	Intergenic	Kolobok-1_DR|DNA|Kolobok-T2	674349	NM_001127519	555688		NM_001127519	ENSDARG00000034344	pcdh19	fc83e05|wu:fc83e05	protocadherin 19	protein-coding
322	chr10	15730354	15731046	Intergenic	DNA9TA1_DR|DNA|TcMar-Tc1	-85760	NM_001193541	566749		NM_201210	ENSDARG00000044282	smc5	SMC5L1|pufa|pum3|wu:fb70d10|wu:fi47h05|zgc:152845|zgc:66377	structural maintenance of chromosomes 5	protein-coding
2061	chr18	9010752	9011058	Intergenic	EnSpm-6N1_DR|DNA|CMC-EnSpm	93207	NM_001089407	565175		NM_001089407	ENSDARG00000042213	elapor2a	si:ch211-233h19.2	endosome-lysosome associated apoptosis and autophagy regulator family member 2a	protein-coding
1727	chr16	36599375	36599902	Intergenic	Intergenic	-148923	NM_001002444	436717		NM_001002444	ENSDARG00000003869	decr1	fe38b07|wu:fe38b07|zgc:92356	2,4-dienoyl CoA reductase 1, mitochondrial	protein-coding
2698	chr20	2127795	2128021	intron (NM_001044796, intron 1 of 5)	hAT-N76_DR|DNA|hAT?	429	NM_001245964	403075		NM_001245964	ENSDARG00000025983	l3mbtl3	si:ch211-45m15.2	L3MBTL histone methyl-lysine binding protein 3	protein-coding
3847	chr25	29028976	29029259	intron (NM_001083002, intron 4 of 8)	hAT-N68_DR|DNA|hAT-Ac	44947	NM_001083002	571249		NM_001083002	ENSDARG00000104034	arid3b	wu:fc16g09|wu:fc87c02|zgc:158235	AT-rich interactive domain 3B	protein-coding
2437	chr2	8117296	8118194	Intergenic	Intergenic	5296	NM_001079995	561896		NM_001079995	ENSDARG00000075007	chst2a	chst2|wu:fj55f04|zgc:154070	carbohydrate (N-acetylglucosamine-6-O) sulfotransferase 2a	protein-coding
3678	chr24	29842598	29843476	Intergenic	Mariner-N2_DR|DNA|TcMar	-65584	NM_001089557	100038777		NM_001089557	ENSDARG00000061481	zgc:163022	fj05g07|frrs1|wu:fj05g07	zgc:163022	protein-coding
3130	chr21	44626627	44626781	Intergenic	Harbinger2N_DR|DNA|PIF-Harbinger	-57873	NM_131826	114437		NM_131826	ENSDARG00000068732	spry4	cb511|sprouty4|wu:fb92b06|zSpry4	sprouty homolog 4 (Drosophila)	protein-coding
294	chr10	10366440	10367216	Intergenic	Intergenic	-19745	NM_001326686	394103		NM_201128	ENSDARG00000058102	sardh	zgc:56363	sarcosine dehydrogenase	protein-coding
2008	chr17	45810516	45811162	Intergenic	Intergenic	2686	NR_029933	100033770		NR_029933	ENSDARG00000081779	mir203a	dre-mir-203a	microRNA 203a	ncRNA
134	chr1	30519732	30520227	Intergenic	HATN5_DR|DNA|hAT-Ac	-32340	NM_001130812	100150688		NM_001130812	ENSDARG00000074302	gpr183b	si:dkey-22o12.5	G protein-coupled receptor 183b	protein-coding
1980	chr17	39625651	39626067	Intergenic	Gypsy42-LTR_DR|LTR|Gypsy	-71762	NM_001288652	562037		NM_001204248	ENSDARG00000060494	eprs1	eprs|wu:fb06c03|wu:fb38d08|wu:ft34d10	glutamyl-prolyl-tRNA synthetase 1	protein-coding
2485	chr2	17978916	17979182	Intergenic	hAT-N35_DR|DNA|hAT-Ac	-150770	NM_001083576	799867		NM_001083576	ENSDARG00000005754	ptprfb	fj23e12|lar|ptprf|si:dkey-21k10.1|wu:fj23e12	protein tyrosine phosphatase receptor type Fb	protein-coding
2120	chr18	24349581	24354160	Intergenic	Mariner-N3_DR|DNA|CMC-EnSpm?	125015	NR_120393	100307110		NR_120393	ENSDARG00000094853	si:ch211-147m20.3	-	si:ch211-147m20.3	ncRNA
2380	chr19	40920567	40925621	Intergenic	(TAGA)n|Simple_repeat|Simple_repeat	-16933	NM_001002046	415135		NM_001002046	ENSDARG00000034885	bet1	si:ch211-262k23.5|zgc:86622	Bet1 golgi vesicular membrane trafficking protein	protein-coding
3427	chr23	13318733	13321288	Intergenic	TE-X-4_DR|Unknown|Unknown	-24087	NM_001161602	100001444		NM_001161602	ENSDARG00000099759	LOC100001444	-	uncharacterized LOC100001444	protein-coding
53	chr1	14658307	14658484	Intergenic	DNA-1-4_DR|DNA|DNA	-15382	NR_045255	100310757		NR_045255	ENSDARG00000116255	mir2185-1	dre-mir-2185|dre-mir-2185-1|mir2185	microRNA mir-2185-1	ncRNA
1501	chr15	44048913	44049114	intron (NM_001329981, intron 5 of 22)	DNA8-3_DR|DNA|DNA	3914	NM_001329981	572344		NM_001329981	ENSDARG00000102483	numa1	NuMA|fb44b02|wu:fb44b02	nuclear mitotic apparatus protein 1	protein-coding
1164	chr14	26255731	26256296	Intergenic	hAT-N35_DR|DNA|hAT-Ac	31472	NM_001017831	550529		NM_001017831	ENSDARG00000088439	gm2a	zgc:110188	ganglioside GM2 activator	protein-coding
3022	chr21	17996102	17996610	Intergenic	DNA2-2_DR|DNA|DNA	39500	NM_001080558	555705		NM_001080558	ENSDARG00000038788	dnai1.2	zgc:158666	dynein, axonemal, intermediate chain 1, paralog 2	protein-coding
1606	chr16	16687880	16688178	intron (NM_001365137, intron 15 of 40)	HarbingerN6_DR|DNA|PIF-Harbinger	13751	NM_001365137	794635		NM_001365137	ENSDARG00000038424	c4b	c4-2|c4bl|si:dkey-8k3.2	complement C4B (Chido/Rodgers blood group)	protein-coding
693	chr12	5074685	5075189	Intergenic	Intergenic	26863	NM_001113591	561788		NM_001113591	ENSDARG00000102624	kif22	zgc:171724	kinesin family member 22	protein-coding
2032	chr18	1270101	1270235	Intergenic	Intergenic	-11391	NM_001177500	100415800		NM_001177500	ENSDARG00000054835	ugt5f1	-	UDP glucuronosyltransferase 5 family, polypeptide F1	protein-coding
1205	chr14	39747507	39749000	Intergenic	Mariner-N5_DR|DNA|TcMar	642457	NM_001127519	555688		NM_001127519	ENSDARG00000034344	pcdh19	fc83e05|wu:fc83e05	protocadherin 19	protein-coding
3458	chr23	16951182	16951623	Intergenic	hAT-N20_DR|DNA|hAT	9570	NM_001039923	556226		NM_001039923	ENSDARG00000057869	cdc42l2	zgc:136923	cell division cycle 42 like 2	protein-coding
1543	chr16	1963316	1963655	Intergenic	DNA-3-1_DR|DNA|DNA	-460462	NM_178222	260351		NM_178222	ENSDARG00000023316	sim1a	sim1	SIM bHLH transcription factor 1a	protein-coding
1623	chr16	18639430	18639933	Intergenic	LTR1_DR|LTR|LTR	103993	NM_131238	30486		NM_131238	ENSDARG00000002006	rxrbb	RXR|rxrd|unp286	retinoid x receptor, beta b	protein-coding
1297	chr15	6040106	6040330	Intergenic	Gypsy-168-LTR_DR|LTR|Gypsy	116365	NM_001362478	445130		NM_001003524	ENSDARG00000021633	sh3bgr	zgc:100896	SH3 domain binding glutamate-rich protein	protein-coding
379	chr10	29834003	29834344	Intergenic	HATN9_DR|DNA|DNA	-2248	NM_213108	406382		NM_213108	ENSDARG00000043542	zpr1	Zfp259|fc17g10|si:rp71-56i13.4|wu:fc17g10|zgc:56478|znf259	ZPR1 zinc finger	protein-coding
1509	chr15	44637980	44638356	promoter-TSS (NM_001278839)	promoter-TSS (NM_001278839)	-676	NM_001278839	100330410		NM_001278839	ENSDARG00000098063	alp3	-	alkaline phosphatase 3	protein-coding
467	chr11	2590260	2590546	intron (NM_001114482, intron 1 of 6)	DNA-5-8_DR|DNA|hAT-hAT5	3642	NM_001114482	100005680		NM_001114482	ENSDARG00000078076	nab2	zgc:172085	NGFI-A binding protein 2 (EGR1 binding protein 2)	protein-coding
967	chr13	37800836	37801117	Intergenic	Gypsy-22-LTR_DR|LTR|Gypsy	-147136	NM_001256713	100004663		NM_001256713	ENSDARG00000092895	ifi27.8	isg12.8|si:dkey-188i13.11	interferon alpha inducible protein 27.8	protein-coding
510	chr11	12394453	12395525	Intergenic	Intergenic	57440	NM_001111152	555814		NM_001111152	ENSDARG00000111826	zgc:174354	-	zgc:174354	protein-coding
1617	chr16	18050717	18051008	Intergenic	Intergenic	287014	NM_001080634	791152		NM_001080634	ENSDARG00000061621	them4	zgc:158847	thioesterase superfamily member 4	protein-coding
1583	chr16	13140405	13140879	Intergenic	hAT-N36_DR|DNA|hAT?	-283892	NM_001007444	492803		NM_001007444	ENSDARG00000022807	pitpnc1b	wu:fb02h08|zgc:101640	phosphatidylinositol transfer protein cytoplasmic 1b	protein-coding
3470	chr23	19384315	19385902	Intergenic	Intergenic	-154521	NM_131871	140431		NM_131871	ENSDARG00000013393	guca1b	gcap2	guanylate cyclase activator 1B	protein-coding
27	chr1	9027500	9027830	intron (NM_201029, intron 2 of 16)	TDR8|DNA|DNA	22934	NM_201029	100006675		NM_201029	ENSDARG00000008723	prkcba	Pkc53E|prkcb1l|zgc:64063	protein kinase C, beta a	protein-coding
3375	chr22	37110582	37110886	Intergenic	TE-X-4_DR|Unknown|Unknown	-184342	NM_001082886	792189		NM_001082886	ENSDARG00000040230	si:dkey-37m8.11	-	si:dkey-37m8.11	protein-coding
2177	chr18	39392438	39392820	Intergenic	Gypsy47-LTR_DR|LTR|Gypsy	-23875	NM_001003507	445113		NM_001003507	ENSDARG00000091771	lysmd2	zgc:91941	LysM, putative peptidoglycan-binding, domain containing 2	protein-coding
2825	chr20	35430707	35431512	Intergenic	(TA)n|Simple_repeat|Simple_repeat	-2083	NM_001002067	415157		NM_001002067	ENSDARG00000009753	sf3b6	sf3b14|zgc:86708	splicing factor 3b, subunit 6	protein-coding
298	chr10	10828249	10828794	Intergenic	HarbingerN6_DR|DNA|PIF-Harbinger	26957	NM_201118	394093		NM_201118	ENSDARG00000004296	ambp	ambpl|zgc:66321	alpha-1-microglobulin/bikunin precursor	protein-coding
2394	chr19	45449080	45449365	intron (NM_001177934, intron 6 of 7)	TDR4|DNA|DNA	201772	NM_001177934	795613		NM_001177934	ENSDARG00000104082	trps1	wu:fb11b10	trichorhinophalangeal syndrome I	protein-coding
3751	chr25	8760144	8760651	intron (NM_001045109, intron 15 of 15)	Helitron-N3_DR|RC|Helitron	-99671	NM_001017671	550364		NM_001017671	ENSDARG00000103643	unc45a	zgc:112031	unc-45 myosin chaperone A	protein-coding
3413	chr23	10264653	10265386	Intergenic	DNA-1-4_DR|DNA|DNA	-82837	NM_178437	352912		NM_178437	ENSDARG00000018404	krt18a.1	DreK18|cb83|dapk1|krt18|sb:cb83|wu:fa13f02|wu:fb36b04	keratin 18a, tandem duplicate 1	protein-coding
138	chr1	30770863	30771780	Intergenic	Intergenic	47860	NM_001007450	555606		NM_001007450	ENSDARG00000042688	bora	zgc:101616	bora aurora kinase A activator	protein-coding
3650	chr24	22417004	22418218	Intergenic	Intergenic	-314056	NM_131572	58093		NM_131572	ENSDARG00000000069	dap	DAP-1|DAP-1A|dap1a|wu:fa16h08|wu:fc06d11	death-associated protein	protein-coding
3104	chr21	34081701	34082153	exon (NM_001017643, exon 2 of 3)	exon (NM_001017643, exon 2 of 3)	2857	NM_001017643	550336		NM_001017643		zgc:110222	-	zgc:110222	protein-coding
3561	chr23	42774132	42775074	intron (NM_201008, intron 14 of 15)	intron (NM_201008, intron 14 of 15)	36061	NM_201008	393983		NM_201008	ENSDARG00000023840	pfkfb2a	pfkfb2|zgc:56282	6-phosphofructo-2-kinase/fructose-2,6-biphosphatase 2a	protein-coding
112	chr1	27398456	27398605	Intergenic	Mariner-N5_DR|DNA|TcMar	286083	NM_001327752	559327		NM_001122755	ENSDARG00000069989	bnc2	bnp|coral|crl|fi18b05|poppy|si:dkey-114f6.1|wu:fi18b05	basonuclin zinc finger protein 2	protein-coding
1994	chr17	42437952	42438234	Intergenic	LTR1_DR|LTR|LTR	126041	NR_133016	106660635		NR_133015	ENSDARG00000097567	linc.alien	si:dkey-208c12.2	linc RNA alien	ncRNA
3666	chr24	26089527	26089988	Intergenic	Intergenic	-44272	NM_001312679	100334480		NM_001312679	ENSDARG00000032246	tmtopsb	si:ch211-174k6.1|tmt3b|tmtops1b	teleost multiple tissue opsin b	protein-coding
3265	chr22	22541491	22541702	Intergenic	DNA2-1_DR|DNA|TcMar?	102813	NM_001044976	562052		NM_001044976	ENSDARG00000062187	kif14	si:dkey-39e8.3|wu:fi16h07	kinesin family member 14	protein-coding
945	chr13	28716134	28716495	Intergenic	DNA-6-N2_DR|DNA|DNA	-15858	NM_131316	30579		NM_131316	ENSDARG00000010137	ldb1a	ldb4|ldb4b	LIM domain binding 1a	protein-coding
445	chr10	42765573	42765986	intron (NM_200231, intron 8 of 10)	HarbingerN4_DR|DNA|PIF-Harbinger	-5861	NM_001005591	449549		NM_001005591	ENSDARG00000087243	zgc:100918	-	zgc:100918	protein-coding
1014	chr13	48345963	48346481	Intergenic	TE-X-5_DR|Satellite|Satellite	-12249	NM_182860	260437		NM_182860	ENSDARG00000104541	msh6	cb326|wu:fb36c12	mutS homolog 6 (E. coli)	protein-coding
3759	chr25	11235110	11235511	Intergenic	DNA-8-5_DR|DNA|hAT	-208505	NM_001265607	100148845		NM_001265607	ENSDARG00000097947	mespbb	mesp-bb	mesoderm posterior bb	protein-coding
1940	chr17	29901718	29902177	Intergenic	Intergenic	-24611	NM_212954	405890		NM_212954	ENSDARG00000004861	esrrga	errg|errgamma|esrrg	estrogen-related receptor gamma a	protein-coding
2445	chr2	8560683	8560893	Intergenic	DNA21TA1_DR|DNA|TcMar-Tc1	50887	NM_001128395	100149582		NM_001128395	ENSDARG00000058638	si:ch211-71m22.1	-	si:ch211-71m22.1	protein-coding
2340	chr19	27628707	27629137	intron (NM_001099987, intron 18 of 24)	LTR1_DR|LTR|LTR	-40089	NM_001114887	335411		NM_001114887	ENSDARG00000092498	si:dkeyp-46h3.2	fj09f07|wu:fj09f07	si:dkeyp-46h3.2	protein-coding
3569	chr23	43834283	43834599	Intergenic	LOOPERN3_DR|DNA|PiggyBac	64292	NM_001017554	792211		NM_001017554	ENSDARG00000009524	rnf150b	rnf150|zgc:92168	ring finger protein 150b	protein-coding
3835	chr25	27579553	27579863	Intergenic	Mariner-N2_DR|DNA|TcMar	-38090	NM_001080685	791203		NM_001080685	ENSDARG00000004199	spam1	im:6902904|zgc:158668	sperm adhesion molecule 1	protein-coding
389	chr10	31133534	31133992	intron (NM_153654, intron 1 of 10)	DNA-6-N2_DR|DNA|DNA	41981	NM_153654	386959		NM_153654	ENSDARG00000055349	pknox2	ft92g05|id:ibd2866|prep2|wu:ft92g05|zgc:136733	pbx/knotted 1 homeobox 2	protein-coding
3099	chr21	33231308	33231443	Intergenic	DNA-6-N2_DR|DNA|DNA	-1458	NM_213214	406495		NM_213214	ENSDARG00000010238	rbm22	fb37a01|fc62e03|fe05c04|wu:fb37a01|wu:fc62e03|wu:fe05c04|zgc:77910	RNA binding motif protein 22	protein-coding
1400	chr15	23115144	23115383	Intergenic	Mariner-N5_DR|DNA|TcMar	91299	NM_001111210	792470		NM_001111210	ENSDARG00000077161	drc12	ccdc153|zgc:171582	dynein regulatory complex subunit 12 homolog	protein-coding
2997	chr21	13513532	13513835	Intergenic	hAT-N68_DR|DNA|hAT-Ac	125718	NM_001020714	553743		NM_001020714	ENSDARG00000052923	zgc:113162	-	zgc:113162	protein-coding
1305	chr15	7243705	7244096	Intergenic	DNA-8-13_DR|DNA|hAT?	56669	NM_001017901	550600		NM_001017901	ENSDARG00000007097	her13	zgc:110599	hairy-related 13	protein-coding
762	chr12	27694272	27694953	Intergenic	DNA-8-9_DR|DNA|hAT-Ac?	158385	NM_131425	30700		NM_131425	ENSDARG00000018303	etv4	pea3	ETS variant transcription factor 4	protein-coding
754	chr12	25548702	25549014	Intergenic	DIRS1a_DR|LTR|DIRS	-51892	NM_131363	30636		NM_131363	ENSDARG00000054879	six3b	SIX3|cb347|six3.2|six6	SIX homeobox 3b	protein-coding
1152	chr14	23761132	23761578	intron (NM_001020711, intron 4 of 8)	hAT-N54_DR|DNA|hAT-Ac	-23762	NM_200760	393733		NM_200760	ENSDARG00000017542	fgf1a	HBGF-1|aFGF|fgf1|zgc:73249	fibroblast growth factor 1a	protein-coding
2905	chr20	49752613	49752989	Intergenic	DNA-6-N4_DR|DNA|DNA	-142419	NM_001077270	768124		NM_001077270	ENSDARG00000067913	ints9	im:7144223|zgc:154012	integrator complex subunit 9	protein-coding
1397	chr15	20365036	20365181	intron (NM_131673, intron 1 of 29)	EnSpm-N1_DR|DNA|CMC-EnSpm	503	NM_131673	64275		NM_131673	ENSDARG00000042724	supt5h	Spt5|etID10129.15|etID37101.15|fb37g01|fb95e05|fog|foggy|wu:fb37g01|wu:fb95e05|wu:fc10f02	SPT5 homolog, DSIF elongation factor subunit	protein-coding
52	chr1	13882808	13883291	Intergenic	DNA9TA1_DR|DNA|TcMar-Tc1	85104	NM_199219	387534		NM_199219	ENSDARG00000079626	elf2b	ef2|elf2|zef2	E74-like factor 2b (ets domain transcription factor)	protein-coding
3091	chr21	32472611	32472921	Intergenic	DNA2-2_DR|DNA|DNA	-4967	NM_001039994	664766		NM_001039994	ENSDARG00000003127	zgc:123105	p33monox|sb:eu284	zgc:123105	protein-coding
2017	chr17	49309327	49309798	Intergenic	HATN3_DR|DNA|hAT	27965	NM_001014337	554708		NM_001014337	ENSDARG00000040487	zgc:113176	im:7148213	zgc:113176	protein-coding
3668	chr24	26670147	26670640	Intergenic	DNA-8-4_DR|DNA|hAT	-38197	NM_001037676	556959		NM_001037676		tnikb	im:6898857|zgc:123033|zgc:152783	TRAF2 and NCK interacting kinase b	protein-coding
2614	chr2	45837998	45838123	Intergenic	Gypsy152-LTR_DR|LTR|Gypsy	-146988	NM_001045316	724011		NM_001045316	ENSDARG00000053104	eeig2a	fam102b|fam102ba|zgc:136846	EEIG family member 2a	protein-coding
2412	chr19	47930790	47931021	Intergenic	SINE2-1_DR|SINE|tRNA	66516	NM_001001889	324004		NM_001001889	ENSDARG00000023472	ctnnb2	ich|wu:fa12h09|wu:fc16f05|zgc:65770	catenin, beta 2	protein-coding
649	chr11	38112648	38113120	Intergenic	DNA9TA1_DR|DNA|TcMar-Tc1	62266	NR_034195	100033656		NR_034195	ENSDARG00000080100	mir135c-1	dre-mir-135c-1	microRNA 135c-1	ncRNA
2280	chr19	17226017	17226334	Intergenic	DNA2-1_DR|DNA|TcMar?	-15467	NM_001040375	678630		NM_001040375	ENSDARG00000004169	stmn1a	cb959|stmn1|wu:fb14e04|zgc:136942	stathmin 1a	protein-coding
1174	chr14	28670302	28670829	Intergenic	LTR1_DR|LTR|LTR	-104327	NM_001039064	566735		NM_001039064	ENSDARG00000034610	insb	-	preproinsulin b	protein-coding
124	chr1	28338003	28338482	Intergenic	DNA-8-3_DR|DNA|DNA	248539	NM_001020726	553760		NM_001020726	ENSDARG00000104710	psip1a	im:7149861|psip1|zgc:109898	PC4 and SFRS1 interacting protein 1a	protein-coding
3747	chr25	6135269	6135972	intron (NM_001002409, intron 4 of 7)	DNA-8-9_DR|DNA|hAT-Ac?	12669	NM_001002409	436682		NM_001002409	ENSDARG00000045930	rbpms2a	zgc:92689	RNA binding protein, mRNA processing factor 2a	protein-coding
3456	chr23	16807191	16809869	intron (NM_001030193, intron 2 of 4).2	intron (NM_001030193, intron 2 of 4).2	745	NM_001030193	564984		NM_001030193	ENSDARG00000057899	fbxo6.2	fbxo44.4|zgc:114081	F-box protein 6, tandem duplicate 2	protein-coding
2167	chr18	35347574	35347998	Intergenic	Mariner-N2_DR|DNA|TcMar	59909	NM_199671	324121		NM_199671	ENSDARG00000018890	snrpa	fc19d01|wu:fc19d01|zgc:77810	small nuclear ribonucleoprotein polypeptide A	protein-coding
3735	chr25	1882259	1882393	Intergenic	DNA-2-27_DR|DNA|DNA	149488	NM_131042	30240		NM_131042	ENSDARG00000103311	fbln1	FIBL-1|fbln1c|fbln1d|wu:fc52c06	fibulin 1	protein-coding
3460	chr23	17662613	17663146	Intergenic	Intergenic	-5531	NM_001030133	559796		NM_001030133	ENSDARG00000037588	bhlhe23	bhlhb4|zgc:111964	basic helix-loop-helix family, member e23	protein-coding
3365	chr22	35457373	35457650	Intergenic	Helitron-2_DR|RC|Helitron	-28347	NM_001128720	565147		NM_001128720	ENSDARG00000073994	si:ch211-276k2.1	zgc:195253|zgc:195254	si:ch211-276k2.1	protein-coding
2240	chr19	5982908	5983551	Intergenic	Intergenic	100599	NM_001044921	560194		NM_001044921	ENSDARG00000029501	gsk3aa	sb:eu851|si:ch211-39e15.2|zgc:158379	glycogen synthase kinase 3 alpha a	protein-coding
305	chr10	11926143	11926937	Intergenic	Intergenic	-86187	NM_001076644	767706		NM_001076644	ENSDARG00000069420	trim23	zgc:153463	tripartite motif containing 23	protein-coding
3859	chr25	33031209	33031410	Intergenic	HATN5_DR|DNA|hAT-Ac	-107766	NR_030102	100033682		NR_030102	ENSDARG00000081636	dre-mir-190a	dre-mir-190|mir-190a|mir190	microRNA 190	ncRNA
2294	chr19	21127047	21127562	Intergenic	DIRS-7_DR|LTR|Ngaro	-281405	NM_001042746	369196		NM_001042746	ENSDARG00000005026	tshz1	sdccag33|tsh1|tshz1a|tsrt	teashirt zinc finger homeobox 1	protein-coding
3787	chr25	16652208	16652472	Intergenic	DNA-5-5_DR|DNA|hAT	-37298	NM_001033717	373884		NM_001033717	ENSDARG00000051746	ada2a	cecr1|cecr1a|fj65e02|wu:fj65e02	adenosine deaminase 2a	protein-coding
3851	chr25	30230795	30231694	TTS (NM_200881)	TTS (NM_200881)	-2501	NM_001003511	792266		NM_001003511	ENSDARG00000045606	alkbh3	im:6900103|zgc:91935	alkB homolog 3, alpha-ketoglutarate dependent dioxygenase	protein-coding
800	chr12	39064444	39064890	Intergenic	HarbingerN2_DR|DNA|PIF-Harbinger	257022	NM_001099246	100151075		NM_001099246	ENSDARG00000074041	abca5	zgc:163009	ATP-binding cassette, sub-family A (ABC1), member 5	protein-coding
128	chr1	28605585	28605728	Intergenic	(CACGCACA)n|Simple_repeat|Simple_repeat	23815	NM_131197	30442		NM_131197	ENSDARG00000089334	ednrba	ednrb1|ednrb1a	endothelin receptor Ba	protein-coding
2725	chr20	9349350	9349600	Intergenic	Intergenic	-6437	NM_001045010	563117		NM_001045010	ENSDARG00000043673	si:dkey-174m14.3	fj56d07|wu:fj56d07	si:dkey-174m14.3	protein-coding
966	chr13	37634154	37634359	Intergenic	DNA2-2_DR|DNA|DNA	-3329	NM_001291933	100302471		NM_001291933	ENSDARG00000078389	ifi27.4	ifi46|isg12-4|isg12.4|si:dkey-188i13.7|uo:ion004	interferon alpha inducible protein 27.4	protein-coding
1608	chr16	17594355	17596867	Intergenic	Intergenic	-8807	NM_213205	406486		NM_213205	ENSDARG00000018432	m6pr	MPR46|wu:fj81h11|zgc:77757	mannose-6-phosphate receptor (cation dependent)	protein-coding
466	chr11	2064411	2064917	Intergenic	Intergenic	-24822	NM_001083310	100034753		NM_001083310	ENSDARG00000054003	rargb	NR1B3-B|RAR-gamma-B|RARgamma-B|nr1b3b	retinoic acid receptor, gamma b	protein-coding
3579	chr23	45370445	45370619	intron (NM_001003641, intron 5 of 5)	intron (NM_001003641, intron 5 of 5)	28090	NM_001003641	445247		NM_001003641	ENSDARG00000036897	sgms2b	zgc:100911	sphingomyelin synthase 2b	protein-coding
2023	chr17	52043497	52044473	Intergenic	DNA-3-1_DR|DNA|DNA	47325	NM_194386	369195		NM_194386	ENSDARG00000019367	tgfb3	wu:fc78g09|zgc:92058	transforming growth factor, beta 3	protein-coding
28	chr1	9085977	9086499	Intergenic	TDR19|DNA|hAT	-66949	NM_001003890	280649		NM_001003890	ENSDARG00000058471	plk1	cb525|cb636|ik:tdsubc_2d1|plk|wu:fb37g11|wu:fb76g03|xx:tdsubc_2d1	polo-like kinase 1 (Drosophila)	protein-coding
1632	chr16	20260427	20261086	Intergenic	DNA-6-N5_DR|DNA|DNA	33478	NM_001007374	492502		NM_001007374	ENSDARG00000040698	plekha8	fc68b04|wu:fc68b04|zgc:101886	pleckstrin homology domain containing, family A (phosphoinositide binding specific) member 8	protein-coding
1434	chr15	32453396	32453584	exon (NM_001137661, exon 17 of 24)	exon (NM_001137661, exon 17 of 24)	142492	NM_001137661	566673		NM_001137661	ENSDARG00000102626	frem2b	-	FRAS1 related extracellular matrix 2b	protein-coding
3275	chr22	25283047	25283455	Intergenic	hAT-N26_DR|DNA|hAT?	-6146	NM_001105134	795141		NM_001105134	ENSDARG00000087583	zgc:171717	si:ch211-226h8.12	zgc:171717	protein-coding
758	chr12	26730978	26731324	Intergenic	Gypsy-28-LTR_DR|LTR|Gypsy	109099	NM_200874	393848		NM_200874	ENSDARG00000026482	arhgap12b	arhgap12|zgc:73239	Rho GTPase activating protein 12b	protein-coding
3676	chr24	29589661	29590047	Intergenic	hAT-N36B_DR|DNA|hAT?	187599	NM_001089557	100038777		NM_001089557	ENSDARG00000061481	zgc:163022	fj05g07|frrs1|wu:fj05g07	zgc:163022	protein-coding
240	chr1	56653171	56653937	Intergenic	Mariner-N2_DR|DNA|TcMar	-162002	NM_001113805	100135433		NM_001113805		sc:d0284	-	sc:d0284	protein-coding
3571	chr23	44798455	44798660	Intergenic	Intergenic	65684	NM_131669	64269		NM_131669	ENSDARG00000099203	atp1b2a	atp1b2|cb711|wu:fc09e11|zgc:86580	ATPase Na+/K+ transporting subunit beta 2a	protein-coding
2006	chr17	45464478	45464780	Intergenic	DNA-6-N4_DR|DNA|DNA	-7979	NM_001014367	378742		NM_001014367	ENSDARG00000070487	marc1	marc2|mosc1|mosc2|mtarc1|sb:cb792|zgc:110783	mitochondrial amidoxime reducing component 1	protein-coding
3033	chr21	19903741	19904203	Intergenic	Intergenic	11928	NM_001020614	553641		NM_001020614	ENSDARG00000044692	eri1	thex1|zgc:110635	exoribonuclease 1	protein-coding
1082	chr14	9286977	9289538	intron (NM_001256251, intron 1 of 12)	intron (NM_001256251, intron 1 of 12)	574	NM_001256251	553434		NM_001256251	ENSDARG00000028740	msnb	msn	moesin b	protein-coding
3734	chr25	1502699	1504787	Intergenic	DNA-8-4_DR|DNA|hAT	-46477	NM_001301114	571591		NM_001301114	ENSDARG00000077083	avpr1aa	avpr1a|si:ch211-150f22.3	arginine vasopressin receptor 1Aa	protein-coding
3517	chr23	28800931	28801123	Intergenic	HATN5_DR|DNA|hAT-Ac	7453	NM_001002631	436904		NM_001002631	ENSDARG00000055770	dffa	zgc:92229	DNA fragmentation factor, alpha polypeptide	protein-coding
3364	chr22	35451152	35451313	Intergenic	Harbinger-N13_DR|DNA|PIF-Harbinger	-22068	NM_001128720	565147		NM_001128720	ENSDARG00000073994	si:ch211-276k2.1	zgc:195253|zgc:195254	si:ch211-276k2.1	protein-coding
2591	chr2	41737524	41738397	Intergenic	Intergenic	-14795	NM_001362582	553590		NM_001020567	ENSDARG00000056490	zgc:110158	-	zgc:110158	protein-coding
1870	chr17	8921363	8922507	Intergenic	DNA-8-13_DR|DNA|hAT?	-14282	NM_001311794	103909014		NM_001311794	ENSDARG00000058673	nkl.1	Nk-lysin|nkla|si:rp71-40n14.7	NK-lysin tandem duplicate 1	protein-coding
2696	chr20	673068	673929	TTS (NM_001040331)	TTS (NM_001040331)	12461	NM_001040331	554169		NM_001040331	ENSDARG00000100466	nrl	zgc:136315	neural retina leucine zipper	protein-coding
527	chr11	14069146	14069423	Intergenic	Gypsy6-LTR_DR|LTR|Gypsy	-35195	NM_001199872	570199		NM_001199872	ENSDARG00000040779	med16	fc22c09|fc29h12|lppr3b|wu:fc22c09|wu:fc29h12	mediator complex subunit 16	protein-coding
3252	chr22	21011953	21012204	intron (NM_001202512, intron 3 of 17)	HATN5_DR|DNA|hAT-Ac	34616	NM_001202512	321750		NM_001202512	ENSDARG00000056483	ssbp4	si:ch211-202n20.1|ssbp|wu:fb33f07	single stranded DNA binding protein 4	protein-coding
2295	chr19	21332165	21332730	Intergenic	Intergenic	-76262	NM_001042746	369196		NM_001042746	ENSDARG00000005026	tshz1	sdccag33|tsh1|tshz1a|tsrt	teashirt zinc finger homeobox 1	protein-coding
612	chr11	29239852	29240817	Intergenic	DNA9TA1_DR|DNA|TcMar-Tc1	-158159	NM_001278321	569872		NM_001034184	ENSDARG00000031049	igsf21a	zgc:112341	immunoglobin superfamily, member 21a	protein-coding
638	chr11	36318511	36318864	intron (NM_213230, intron 2 of 20)	Kolobok-N2A_DR|DNA|Kolobok-T2	22341	NM_213230	406511		NM_213230	ENSDARG00000029402	sort1a	sort1|zgc:85953	sortilin 1a	protein-coding
2207	chr19	584174	584661	Intergenic	Intergenic	32758	NM_001001730	414331		NM_001001730	ENSDARG00000042641	cyp51	LDM|wu:fb66a09	cytochrome P450, family 51	protein-coding
3683	chr24	31104455	31104570	Intergenic	DNA8-9_DR|DNA|hAT	-11936	NM_201451	58016		NM_201451	ENSDARG00000099358	hccsb	hccs|id:ibd1278|wu:fb18h01|wu:fc64e12|wu:fi43e01	holocytochrome c synthase b	protein-coding
2599	chr2	42332669	42332953	Intergenic	TDR8|DNA|DNA	42422	NM_199851	334050		NM_199851	ENSDARG00000018961	gtpbp4	fi28d07|wu:fi28d07|zgc:55757	GTP binding protein 4	protein-coding
2724	chr20	9092393	9092611	Intergenic	Intergenic	30544	NM_001164029	561225		NM_001164029	ENSDARG00000034693	mysm1	im:7153144|si:ch211-59d15.8	Myb-like, SWIRM and MPN domains 1	protein-coding
1661	chr16	22575445	22575871	Intergenic	Intergenic	107728	NM_001013495	541368		NM_001013495	ENSDARG00000055589	s100t	im:7139587|zgc:110771	S100 calcium binding protein T	protein-coding
1550	chr16	5089398	5089819	intron (NM_001080653, intron 4 of 10)	CpG	15687	NM_001080653	569980		NM_001080653	ENSDARG00000014676	bckdhb	zgc:158777	branched chain keto acid dehydrogenase E1 subunit beta	protein-coding
314	chr10	13823325	13823670	Intergenic	EnSpm-N2_DR|DNA|CMC-EnSpm	-50650	NM_001098242	368438		NM_001098242	ENSDARG00000028661	cntfr	cb549|fj33e02|sb:cb549|si:bz76a6.1|si:dz248f2.1|si:rp71-76a6.1|wu:fj33e02	ciliary neurotrophic factor receptor	protein-coding
573	chr11	20701803	20701990	intron (NM_131086, intron 6 of 16)	hAT-N76_DR|DNA|hAT?	-197068	NM_001089549	100038769		NM_001089549	ENSDARG00000099409	ogfr1	zgc:162182	opioid growth factor receptor 1	protein-coding
2930	chr20	52705085	52705422	Intergenic	Intergenic	-69187	NM_001353933	100334776		NM_001347685	ENSDARG00000023916	phactr1	-	phosphatase and actin regulator 1	protein-coding
536	chr11	15017054	15017458	Intergenic	Intergenic	-15554	NM_001308618	30065		NM_130909	ENSDARG00000101744	elavl1b	fb72d01|fk65g02|hug|wu:fb72d01|wu:fk65g02	ELAV like RNA binding protein 1b	protein-coding
1566	chr16	7946735	7947341	Intergenic	Intergenic	-38848	NM_001030206	566425		NM_001030206	ENSDARG00000057736	ano10a	ano10|fc37b04|wu:fc37b04|zgc:114140	anoctamin 10a	protein-coding
1756	chr16	44268711	44269804	Intergenic	Gypsy148-I_DR|LTR|Gypsy	-29645	NM_001123063	100144569		NM_001123063	ENSDARG00000079543	dpys	-	dihydropyrimidinase	protein-coding
1098	chr14	11314646	11314904	Intergenic	DNA-8-13_DR|DNA|hAT?	-80654	NM_001020678	553706		NM_001020678	ENSDARG00000071871	glod5	zgc:112315	glyoxalase domain containing 5	protein-coding
1330	chr15	9846922	9847147	Intergenic	DNA-8-13_DR|DNA|hAT?	-215442	NM_001077155	561673		NM_001077155	ENSDARG00000098441	nars2	zgc:153218	asparaginyl-tRNA synthetase 2, mitochondrial	protein-coding
869	chr13	9317655	9318227	exon (NM_001201557, exon 1 of 3).2	exon (NM_001201557, exon 1 of 3).2	950	NM_001201557	335380		NM_001201557	ENSDARG00000057881	neff2	fj08a04|si:ch211-243o19.7|si:dkey-33c12.3|wu:fj08a04	neuronal intermediate filament family member 2	protein-coding
1435	chr15	32623624	32623984	Intergenic	HATN17_DR|DNA|hAT	-20069	NM_001289881	102725536		NM_001289881	ENSDARG00000102017	trpc4b	trpc4a	transient receptor potential cation channel, subfamily C, member 4b	protein-coding
1760	chr16	44452528	44453175	Intergenic	Intergenic	153949	NM_001123063	100144569		NM_001123063	ENSDARG00000079543	dpys	-	dihydropyrimidinase	protein-coding
3274	chr22	25215240	25215541	intron (NM_001102634, intron 6 of 6)	EnSpm-N1_DR|DNA|CMC-EnSpm	-21311	NM_001110119	793798		NM_001110119	ENSDARG00000089869	zgc:172218	zgc:174165	zgc:172218	protein-coding
1487	chr15	41375356	41375819	Intergenic	L2-3_DRe|LINE|L2	-64292	NM_001146097	569700		NM_001146097	ENSDARG00000060633	usp16	si:ch211-238e22.5|si:dkey-121n8.2|wu:fc76b02|wu:fc76b08	ubiquitin specific peptidase 16	protein-coding
771	chr12	31506604	31507008	Intergenic	CpG	-22129	NM_001008594	494051		NM_001008594	ENSDARG00000045268	tectb	zgc:101843	tectorin beta	protein-coding
1813	chr16	52464095	52464536	Intergenic	Intergenic	-47710	NM_152960	171481		NM_152960	ENSDARG00000038439	fabp10a	L-FABP|Lb-FABP|Lfabp|Zf-FABP10|fabp10|z-L-BABP|zgc:103719|zgc:92741	fatty acid binding protein 10a, liver basic	protein-coding
1918	chr17	21153199	21153724	TTS (NM_212809).2	TTS (NM_212809).2	26959	NM_212809	403051		NM_212809	ENSDARG00000002021	pygb	-	phosphorylase, glycogen; brain	protein-coding
1669	chr16	24041526	24041660	intron (NM_001365889, intron 10 of 15)	LOOPERN2_DR|DNA|Kolobok-T2	56838	NM_001326448	568972		NM_001326448	ENSDARG00000092155	apoc2	fb71a04|fb98g08|wu:fb52e03|wu:fb71a04|wu:fb98g08	apolipoprotein C-II	protein-coding
2318	chr19	23542007	23545065	Intergenic	EnSpm-N2_DR|DNA|CMC-EnSpm	246923	NM_001320423	100137101		NM_001114698	ENSDARG00000070774	irgf1	-	immunity-related GTPase family, f1	protein-coding
318	chr10	14747905	14748317	Intergenic	DNA-6-N6_DR|DNA|DNA	181548	NM_131366	30639		NM_131366	ENSDARG00000006389	smad2	fj43c06|madh2|wu:fj43c06	SMAD family member 2	protein-coding
332	chr10	18893995	18894403	intron (NM_001309438, intron 6 of 10)	Helitron-2_DR|RC|Helitron	16846	NM_001309438	327263		NM_199776	ENSDARG00000006624	ppp2r2ab	MDS026|ppp2r2a|ppp2r2d|wu:fd19g04|zgc:63780	protein phosphatase 2, regulatory subunit B, alpha b	protein-coding
1304	chr15	7231365	7231698	Intergenic	DNA-8-13_DR|DNA|hAT?	44300	NM_001017901	550600		NM_001017901	ENSDARG00000007097	her13	zgc:110599	hairy-related 13	protein-coding
1578	chr16	12067691	12067842	intron (NM_201156, intron 14 of 14).2	DNA-8-9_DR|DNA|hAT-Ac?	29578	NM_201156	394131		NM_201156	ENSDARG00000070654	pex5	PXR1|zgc:56318	peroxisomal biogenesis factor 5	protein-coding
1827	chr16	55137820	55138283	intron (NM_200561, intron 7 of 7)	intron (NM_200561, intron 7 of 7)	-15165	NM_213326	406630		NM_213326	ENSDARG00000103670	cmc1	zgc:77499	C-x(9)-C motif containing 1	protein-coding
2904	chr20	49686563	49686903	Intergenic	Intergenic	-208487	NM_001077270	768124		NM_001077270	ENSDARG00000067913	ints9	im:7144223|zgc:154012	integrator complex subunit 9	protein-coding
193	chr1	42474441	42474543	intron (NM_001159372, intron 4 of 15)	intron (NM_001159372, intron 4 of 15)	194776	NM_001159372	567500		NM_001159372	ENSDARG00000024785	ctnna2	bZ1H10.1|catna2l|im:5410539|si:rp71-1h10.1	catenin (cadherin-associated protein), alpha 2	protein-coding
255	chr1	58277435	58278344	Intergenic	Rex1-31_DRe|LINE|Rex-Babar	-164805	NM_001130673	100170839		NM_001130673	ENSDARG00000095773	zgc:194906	-	zgc:194906	protein-coding
1447	chr15	34925118	34925956	intron (NM_200024, intron 6 of 20)	HarbingerN4_DR|DNA|PIF-Harbinger	8023	NM_200024	336645		NM_200024	ENSDARG00000013150	dhx16	fa91b12|wu:fa91b12|zgc:55590	DEAH (Asp-Glu-Ala-His) box polypeptide 16	protein-coding
233	chr1	54508176	54508450	Intergenic	hAT-N62_DR|DNA|hAT?	113914	NM_001145690	559407		NM_001145690	ENSDARG00000028899	tekt4	zgc:162848	tektin 4	protein-coding
821	chr12	45180958	45181527	intron (NM_001202472, intron 8 of 10)	intron (NM_001202472, intron 8 of 10)	15155	NM_001013475	541348		NM_001013475	ENSDARG00000004948	bccip	mp:zf637-1-000774|zgc:110272	BRCA2 and CDKN1A interacting protein	protein-coding
276	chr10	4209809	4210100	Intergenic	DNA25TWA1_DR|DNA|DNA	-30860	NM_001002132	415222		NM_001002132		plppr1	lppr1|sb:cb978|zgc:86759	phospholipid phosphatase related 1	protein-coding
3601	chr24	11267070	11267541	intron (NM_001353925, intron 2 of 15)	hAT-N39_DR|DNA|hAT-Tip100	58544	NM_001353925	567049		NM_001353925	ENSDARG00000038814	myripb	SlaC2-c|myrip|si:dkey-189e1.4	myosin VIIA and Rab interacting protein b	protein-coding
2533	chr2	30528719	30529311	Intergenic	DNA-TTAA0-5_DR|DNA|DNA	39151	NM_001291707	100002072		NM_001291707	ENSDARG00000076066	marchf6	fa98a02|im:7161807|march6|si:dkey-40c17.2|wu:fa98a02	membrane-associated ring finger (C3HC4) 6	protein-coding
1953	chr17	33187494	33187744	intron (NM_001012313, intron 10 of 17)	DIRS-7_DR|LTR|Ngaro	29269	NM_001012313	368424		NM_001012313	ENSDARG00000000837	snx9a	si:bz36d5.4|snx9|zgc:113455	sorting nexin 9a	protein-coding
1858	chr17	6414613	6414787	Intergenic	ENSPM-6_DR|DNA|CMC-EnSpm	-32308	NM_001328168	564166		NM_001083553	ENSDARG00000076241	txlnbb	zgc:162968	taxilin beta b	protein-coding
3506	chr23	25646430	25646968	Intergenic	hAT-N53_DR|DNA|hAT-Ac?	-62106	NM_001003541	445147		NM_001003541	ENSDARG00000056150	rbms2b	zgc:100836	RNA binding motif, single stranded interacting protein 2b	protein-coding
2615	chr2	46189653	46190025	Intergenic	hAT-N76_DR|DNA|hAT?	157161	NM_201020	393995		NM_201020	ENSDARG00000090585	gpc1b	gpc1|im:7148416|zgc:63947	glypican 1b	protein-coding
1042	chr14	1980799	1981133	intron (NM_001024174, intron 1 of 3)	intron (NM_001024174, intron 1 of 3)	20420	NM_001024189	554064		NM_001024189	ENSDARG00000098788	pcdh2g17	-	protocadherin 2 gamma 17	protein-coding
2071	chr18	12371733	12372270	Intergenic	HATN5_DR|DNA|hAT-Ac	-44523	NM_198372	386641		NM_198372	ENSDARG00000026865	fam107b	wu:fc52f02|zgc:56216	family with sequence similarity 107 member B	protein-coding
2353	chr19	32845613	32845883	intron (NM_001044842, intron 2 of 3)	Harbinger-N11_DR|DNA|PIF-Harbinger	3288	NM_001044842	557830		NM_001044842	ENSDARG00000095638	si:dkey-284p5.3	-	si:dkey-284p5.3	protein-coding
3700	chr24	34177072	34177382	Intergenic	L1-13_DR|LINE|L1	63797	NM_174861	142985		NM_174861	ENSDARG00000071418	gbx1	cb619|fj77a06|wu:fj77a06	gastrulation brain homeobox 1	protein-coding
634	chr11	35223783	35224421	Intergenic	DNA2-2_DR|DNA|DNA	52701	NM_001320431	100073333		NM_001098770	ENSDARG00000078585	mon1a	zgc:162873	MON1 secretory trafficking family member A	protein-coding
3609	chr24	12141506	12141700	intron (NM_199587, intron 1 of 9)	hAT-N35_DR|DNA|hAT-Ac	7694	NM_199587	322226		NM_199587	ENSDARG00000105010	lztfl1	fb53f12|wu:fb53f12|zgc:56268	leucine zipper transcription factor-like 1	protein-coding
1175	chr14	29021523	29021651	Intergenic	Gypsy-21-LTR_DR|LTR|Gypsy	-455349	NM_001039064	566735		NM_001039064	ENSDARG00000034610	insb	-	preproinsulin b	protein-coding
2216	chr19	2272566	2272977	Intergenic	hAT-2n1_DR|DNA|hAT-Charlie	-41583	NM_130984	30175		NM_130984	ENSDARG00000030402	twist1a	Twist1b|twist-1|twist1|wu:fd04c01|zgc:101115	twist family bHLH transcription factor 1a	protein-coding
3523	chr23	30859034	30859320	promoter-TSS (NM_001012252)	promoter-TSS (NM_001012252)	91	NM_001012252	497072		NM_001012252	ENSDARG00000036952	xkr7a	si:dkey-202m22.6|xkr5l|zgc:198371	XK related 7a	protein-coding
3643	chr24	20990081	20990399	intron (NM_183067, intron 6 of 6)	Gypsy52-LTR_DR|LTR|Gypsy	20882	NM_183067	282554		NM_183067	ENSDARG00000032131	drd3	-	dopamine receptor D3	protein-coding
2079	chr18	14547158	14547532	Intergenic	Mariner-N3_DR|DNA|CMC-EnSpm?	-16740	NM_001113338	559426		NM_001113338	ENSDARG00000013775	si:dkey-246g23.4	-	si:dkey-246g23.4	protein-coding
287	chr10	7877226	7877477	Intergenic	DNA25TWA1_DR|DNA|DNA	32488	NM_001017857	550555		NM_001017857	ENSDARG00000009459	slc35e4	zgc:110140	solute carrier family 35 member E4	protein-coding
3001	chr21	13530304	13530702	Intergenic	HarbingerN6_DR|DNA|PIF-Harbinger	131734	NM_001080655	791173		NM_001080655	ENSDARG00000062986	pnpla7a	zgc:158748	patatin-like phospholipase domain containing 7a	protein-coding
2015	chr17	48885675	48885942	Intergenic	DNA9NNN1_DR|DNA|DNA	50064	NM_212816	403338		NM_212816	ENSDARG00000006840	gnmt	-	glycine N-methyltransferase	protein-coding
1642	chr16	21139458	21139709	Intergenic	Intergenic	-101568	NM_001110396	569469		NM_001110396	ENSDARG00000040474	snx10b	-	sorting nexin 10b	protein-coding
597	chr11	24773969	24774080	intron (NM_001002741, intron 1 of 10)	TE-X-1_DR|DNA|DNA	-12394	NM_200189	336553		NM_200189	ENSDARG00000018966	cyb5r1	dia1|wu:fb13e02|wu:fb15h03|zgc:56042	cytochrome b5 reductase 1	protein-coding
1522	chr15	46989734	46989944	Intergenic	DNA8-3_DR|DNA|DNA	-90100	NM_001080683	791201		NM_001080683		cep57	zgc:158647	centrosomal protein 57	protein-coding
885	chr13	12752624	12754460	Intergenic	HATN10_DR|DNA|hAT	-8228	NM_205603	402895		NM_205603	ENSDARG00000011837	zgc:100846	C9orf72|c13h9orf72	zgc:100846	protein-coding
2770	chr20	20291937	20292241	Intergenic	BEL27-LTR_DR|LTR|Pao	-21916	NM_194415	373881		NM_194415	ENSDARG00000015474	ppp2r5ea	ppp2r5e2|wdb1|zgc:85613	protein phosphatase 2, regulatory subunit B', epsilon isoform a	protein-coding
34	chr1	10583961	10584488	intron (NM_001044827, intron 2 of 6)	TDR5|DNA|CMC-EnSpm	-6279	NM_001327747	557456		NM_001044827	ENSDARG00000070504	trpc5a	trpc5|wu:fi73f08	transient receptor potential cation channel, subfamily C, member 5a	protein-coding
2671	chr2	57065476	57066005	Intergenic	HE1_DR1|SINE|tRNA-V	37745	NR_105069	102465986		NR_105069	ENSDARG00000098943	mir7148	dre-mir-7148	microRNA mir-7148	ncRNA
1444	chr15	34559558	34560024	intron (NM_001077802, intron 1 of 10)	HarbingerN6_DR|DNA|PIF-Harbinger	7574	NM_001017598	550261		NM_001017598	ENSDARG00000068892	sostdc1a	zgc:110293	sclerostin domain containing 1a	protein-coding
1119	chr14	15610940	15611202	Intergenic	LRS_DR|Unknown|Unknown	129019	NM_001326539	553620		NM_001020594	ENSDARG00000099694	neurl1b	si:dkey-203a12.1|zgc:110426	neuralized E3 ubiquitin protein ligase 1B	protein-coding
2576	chr2	39550915	39551352	Intergenic	HAT1N_DR|DNA|hAT	124696	NM_001256642	557906		NM_001256642	ENSDARG00000016084	spsb4a	si:dkeyp-90g12.2|spsb4|ssb-4|wu:fb38e11	splA/ryanodine receptor domain and SOCS box containing 4a	protein-coding
1490	chr15	41411838	41412262	Intergenic	hAT-N70_DR|DNA|hAT?	-100755	NM_001146097	569700		NM_001146097	ENSDARG00000060633	usp16	si:ch211-238e22.5|si:dkey-121n8.2|wu:fc76b02|wu:fc76b08	ubiquitin specific peptidase 16	protein-coding
1395	chr15	20203023	20203310	Intergenic	Intergenic	-36003	NM_001077250	562009		NM_001077250	ENSDARG00000069476	spint2	fb52h04|fe24a06|wu:fb52h04|wu:fe24a06|zgc:153795	serine peptidase inhibitor, Kunitz type, 2	protein-coding
2907	chr20	50378150	50378669	Intergenic	DNA2-5_DR|DNA|hAT-Ac	-139003	NM_001144797	569213		NM_001144797	ENSDARG00000090499	tmem121ab	si:ch211-87l8.3|tmem121b	transmembrane protein 121Ab	protein-coding
1824	chr16	54988031	54988556	intron (NM_200561, intron 7 of 7)	DNA-TA-3_DR|DNA|DNA	-17016	NM_001130606	570606		NM_001130606	ENSDARG00000059760	wdtc1	fc31b01|wu:fc31b01|zgc:194983	WD and tetratricopeptide repeats 1	protein-coding
380	chr10	29910761	29911401	Intergenic	Intergenic	-7916	NM_001020556	573354		NM_001020556	ENSDARG00000068974	lim2.1	mp19-1|zgc:110024	lens intrinsic membrane protein 2.1	protein-coding
3009	chr21	15315048	15315232	Intergenic	DNA8-9_DR|DNA|hAT	-32688	NM_201168	394143		NM_201168	ENSDARG00000005980	sfswap	sfrs8|srsf8|zgc:56184	splicing factor SWAP	protein-coding
1307	chr15	7720599	7720837	intron (NM_001113555, intron 1 of 9)	TDR4|DNA|DNA	8761	NM_001113555	571698		NM_001113555	ENSDARG00000062633	cadm2b	si:ch211-220p9.1	cell adhesion molecule 2b	protein-coding
2995	chr21	13200883	13201589	intron (NM_001098488, intron 42 of 55)	DNA-2-12_DR|DNA|CMC-EnSpm	24166	NM_001105690	794361		NM_001105690	ENSDARG00000057635	dync2i2	dync2i1|wdr34|zgc:171284	dynein 2 intermediate chain 2	protein-coding
1111	chr14	12677309	12677563	intron (NM_198360, intron 4 of 14)	DNA2-2_DR|DNA|DNA	159616	NM_198360	368416		NM_198360	ENSDARG00000037498	gria3b	AMPA|GRIN3A|SI:zC231H1.1|glur3b|gria3|gria3.2|si:bz1o18.1|si:zc140k5.3|zfGRIA3[b]	glutamate receptor, ionotropic, AMPA 3b	protein-coding
2679	chr2	58077255	58077614	TTS (NM_001100156)	TTS (NM_001100156)	8002	NM_001100156	100101653		NM_001100156	ENSDARG00000104077	fcer1gl	-	Fc receptor, IgE, high affinity I, gamma polypeptide like	protein-coding
3043	chr21	20890446	20890890	Intergenic	Intergenic	41935	NM_200638	393611		NM_200638	ENSDARG00000057113	c6	zgc:64073	complement component 6	protein-coding
2856	chr20	42333772	42334192	intron (NM_001039977, intron 6 of 14)	Mariner-N2_DR|DNA|TcMar	44921	NM_001039977	664747		NM_001039977	ENSDARG00000015907	dcbld1	zgc:114082	discoidin, CUB and LCCL domain containing 1	protein-coding
3745	chr25	4911225	4911620	Intergenic	LOOPERN1_DR|DNA|PiggyBac?	-6987	NM_131642	60640		NM_131642	ENSDARG00000098360	cyp19a1b	AroB|CYP19a2|P450aromB|cyp19|cyp19b|zgc:92614	cytochrome P450, family 19, subfamily A, polypeptide 1b	protein-coding
2860	chr20	42864149	42864428	Intergenic	DNA-6-N6_DR|DNA|DNA	-16816	NM_001089390	561422		NM_001089390	ENSDARG00000016605	pimr110	si:ch211-215m21.17	Pim proto-oncogene, serine/threonine kinase, related 110	protein-coding
2230	chr19	4285755	4286189	Intergenic	LOOPERN1_DR|DNA|PiggyBac?	-148885	NM_001100068	100000325		NM_001100068	ENSDARG00000099049	rragcb	si:dkey-218f9.9	Ras-related GTP binding Cb	protein-coding
857	chr13	7215399	7215594	intron (NM_001281798, intron 3 of 25)	DNA-5-5_DR|DNA|hAT	18315	NM_001281798	561921		NM_001281798	ENSDARG00000098414	ninl	-	ninein-like	protein-coding
68	chr1	18153658	18153899	Intergenic	hAT-N63_DR|DNA|hAT-Ac	183100	NM_131393	30667		NM_131393	ENSDARG00000037545	mtnr1aa	mel1ar|mt1|mtnr1ar|zgc:110628	melatonin receptor 1A a	protein-coding
2459	chr2	12067589	12067721	Intergenic	Harbinger-N11_DR|DNA|PIF-Harbinger	121111	NM_200348	393319		NM_200348	ENSDARG00000020201	cdc73	hrpt2|zgc:63956	cell division cycle 73, Paf1/RNA polymerase II complex component, homolog (S. cerevisiae)	protein-coding
3220	chr22	11315180	11317072	Intergenic	Intergenic	122374	NM_200832	393805		NM_200832	ENSDARG00000019302	mid1ip1b	zgc:73223	MID1 interacting protein 1b	protein-coding
2451	chr2	9820543	9820879	Intergenic	DNA8-4_DR|DNA|hAT-Charlie	-1075	NM_001024414	554118		NM_001024414	ENSDARG00000013613	anxa13l	zgc:112421	annexin A13, like	protein-coding
2713	chr20	7005554	7005943	Intergenic	HATN17_DR|DNA|hAT	-5523	NM_001168349	557026		NM_001168349	ENSDARG00000069026	adcy1a	si:dkey-162m2.1	adenylate cyclase 1a	protein-coding
1218	chr14	42385508	42386977	Intergenic	Intergenic	213741	NM_001115099	562031		NM_001115099	ENSDARG00000052494	pcdh18b	fj19f12|pcdh18|wu:fj19f12	protocadherin 18b	protein-coding
640	chr11	36667093	36668410	Intergenic	Kolobok-1N1_DR|DNA|Kolobok-T2	-109862	NM_001005312	368725		NM_001005312	ENSDARG00000044672	parapinopsinb	opsin|pp2|si:busm1-136d19.2|si:dz136d19.2|vispp	parapinopsin b	protein-coding
2727	chr20	9724938	9725255	Intergenic	hAT-N70_DR|DNA|hAT?	30454	NM_001128721	565231		NM_001128721	ENSDARG00000089556	si:dkey-63j12.4	-	si:dkey-63j12.4	protein-coding
1061	chr14	5156343	5157114	Intergenic	DIRS-4N1_DR|LTR|Ngaro	39656	NM_001305661	322903		NM_001305661	ENSDARG00000109337	nanos1	fb76c12|fb93h11|fb98e07|wu:fb76c12|wu:fb93h11|wu:fb98e07|wu:fq21a10	nanos homolog 1	protein-coding
2204	chr18	50802882	50803330	intron (NM_001002348, intron 1 of 7)	intron (NM_001002348, intron 1 of 7)	1799	NM_001002348	436620		NM_001002348	ENSDARG00000089354	tspan4a	zgc:92174	tetraspanin 4a	protein-coding
3785	chr25	16357447	16358459	intron (NM_212847, intron 2 of 13)	intron (NM_212847, intron 2 of 13)	1837	NM_212847	405773		NM_212847	ENSDARG00000028159	tead1a	tead1|zgc:63696	TEA domain family member 1a	protein-coding
1698	chr16	31154099	31154271	Intergenic	BHIKHARI_LTR|LTR|LTR	34530	NM_001014347	541533		NM_001014347	ENSDARG00000040214	scrt1b	zgc:113646	scratch family zinc finger 1b	protein-coding
3812	chr25	20030207	20031201	intron (NM_001040302, intron 17 of 17)	DNA-6-N4_DR|DNA|DNA	18748	NM_001040302	678543		NM_001040302	ENSDARG00000070830	zgc:136858	fb68f01|wu:fb68f01	zgc:136858	protein-coding
809	chr12	41409119	41409761	Intergenic	TDR3|DNA|hAT-Charlie	209391	NM_001020516	553411		NM_001020516	ENSDARG00000103490	dpysl4	CRMP-3	dihydropyrimidinase like 4	protein-coding
186	chr1	40457623	40458439	Intergenic	Intergenic	-104787	NM_001077559	562638		NM_001077559	ENSDARG00000087333	scoca	id:ibd5102|im:7136056|scoc|zgc:153769	short coiled-coil protein a	protein-coding
891	chr13	13657425	13657802	Intergenic	Nimb-1_DR|LINE|I	-24066	NM_001020532	553553		NM_001020532	ENSDARG00000039579	cfd	cfdl|fb61f12|wu:fb61f12|zgc:109940|zgc:92376	complement factor D (adipsin)	protein-coding
1069	chr14	7815362	7815659	intron (NM_001017856, intron 6 of 13)	TDR8|DNA|DNA	-32882	NM_001278837	101243556		NM_001278837	ENSDARG00000091058	sting1	tmem173	stimulator of interferon response cGAMP interactor 1	protein-coding
3367	chr22	35915447	35915850	Intergenic	DNA-1-3_DR|DNA|DNA	-14878	NM_001365582	108181204		NM_001365582		ephb3b	epha3b|ephb3	eph receptor B3b	protein-coding
3514	chr23	27833730	27834008	Intergenic	Gypsy40-LTR_DR|LTR|Gypsy	-11049	NM_130990	30183		NM_130990	ENSDARG00000018968	acvr1ba	acvr1b|alk4|axis|taram-a|tarama|wu:fb75f01	activin A receptor type 1Ba	protein-coding
123	chr1	28030659	28030822	promoter-TSS (NM_001003779)	promoter-TSS (NM_001003779)	-981	NM_001003779	445322		NM_001003779	ENSDARG00000031632	chst10	zgc:100964	carbohydrate sulfotransferase 10	protein-coding
3737	chr25	2627781	2628087	Intergenic	TE-X-5_DR|Satellite|Satellite	-40942	NM_001077466	768303		NM_001077466	ENSDARG00000063522	bbs4	zgc:152964	Bardet-Biedl syndrome 4	protein-coding
2165	chr18	34443561	34443711	intron (NM_001014354, intron 2 of 13)	DNA-8-5_DR|DNA|hAT	81028	NM_001014354	541540		NM_001014354	ENSDARG00000008140	kcnab1a	kcnab1|zgc:113627	potassium voltage-gated channel subfamily A regulatory beta subunit 1a	protein-coding
735	chr12	19341718	19341932	exon (NM_200336, exon 3 of 3)	exon (NM_200336, exon 3 of 3)	4822	NM_200336	393307		NM_200336	ENSDARG00000028957	maff	zgc:63868	v-maf avian musculoaponeurotic fibrosarcoma oncogene homolog F	protein-coding
1682	chr16	27155943	27157357	Intergenic	KibiDr2|LINE|L1-Tx1	-67418	NM_001002527	791986		NM_001002527	ENSDARG00000076568	sec61b	fa20b05|wu:fa20b05|zgc:92922	SEC61 translocon subunit beta	protein-coding
2568	chr2	38225142	38225272	promoter-TSS (NM_001244795)	promoter-TSS (NM_001244795)	-220	NM_001244794	368892		NM_001007177	ENSDARG00000054292	si:ch211-14a17.11	si:zc14a17.11|zgc:110048	si:ch211-14a17.11	protein-coding
249	chr1	57878735	57879386	Intergenic	DNAX-1_DR|DNA|DNA	121378	NM_001110761	796649		NM_001110761	ENSDARG00000092894	si:ch211-114l13.9	-	si:ch211-114l13.9	protein-coding
753	chr12	25084659	25084842	Intergenic	Intergenic	-1094	NM_131667	64263		NM_131667	ENSDARG00000099101	gch2	camembert|fb51g02|gch|gch1b|unm_vc44|wu:fb51g02	GTP cyclohydrolase 2	protein-coding
1253	chr14	48307763	48308379	Intergenic	(CTTT)n|Simple_repeat|Simple_repeat	-62255	NM_001190934	100498669		NM_001190934	ENSDARG00000090071	rxfp1	-	relaxin family peptide receptor 1	protein-coding
1484	chr15	41103412	41103917	Intergenic	hAT-N45_DR|DNA|hAT?	76198	NM_131395	30669		NM_131395	ENSDARG00000053833	mtnr1ba	mel1b|mt2|mtnr1b	melatonin receptor type 1Ba	protein-coding
2758	chr20	17177740	17178334	Intergenic	Helitron-1_DR|RC|Helitron	-271440	NM_001002589	436862		NM_001002589	ENSDARG00000013966	psma6b	zgc:92716	proteasome 20S subunit alpha 6b	protein-coding
2096	chr18	18903244	18903552	Intergenic	DNA-6-N6_DR|DNA|DNA	-28103	NM_201001	393976		NM_201001	ENSDARG00000025383	arl2bp	BART1|zgc:66308|zgc:77496	ADP-ribosylation factor-like 2 binding protein	protein-coding
3	chr1	1575138	1575715	promoter-TSS (NR_039328)	promoter-TSS (NR_039328)	-57	NR_039328	100628775		NR_039328	ENSDARG00000080051	mir459	dre-mir-459	microRNA 459	ncRNA
2916	chr20	51849045	51849612	intron (NM_001045274, intron 3 of 10)	DNA9TA1_DR|DNA|TcMar-Tc1	16378	NM_001045274	567105		NM_001045274	ENSDARG00000052471	taf1a	si:ch211-180b22.3|zgc:136232	TATA box binding protein (TBP)-associated factor, RNA polymerase I, A	protein-coding
3277	chr22	25477219	25477575	Intergenic	Intergenic	24061	NM_001089400	562920		NM_001089400	ENSDARG00000093841	si:ch211-12h2.6	zgc:152936	si:ch211-12h2.6	protein-coding
177	chr1	38743858	38744554	intron (NM_214687, intron 1 of 6)	hAT-N53_DR|DNA|hAT-Ac?	12664	NM_214687	407734		NM_214687	ENSDARG00000004621	gpm6ab	DMbeta2|gm6a	glycoprotein M6Ab	protein-coding
1316	chr15	9722224	9722649	Intergenic	DNA-8-13_DR|DNA|hAT?	-90844	NM_001077155	561673		NM_001077155	ENSDARG00000098441	nars2	zgc:153218	asparaginyl-tRNA synthetase 2, mitochondrial	protein-coding
551	chr11	16880034	16881536	Intergenic	Intergenic	306070	NM_001110030	559966		NM_001110030	ENSDARG00000070698	kbtbd8	cb672|takrp|wu:fc57a10|zgc:152950	kelch repeat and BTB (POZ) domain containing 8	protein-coding
3083	chr21	31216108	31216603	intron (NM_001076710, intron 1 of 14)	DNA-6-N2_DR|DNA|DNA	9682	NM_001076710	767741		NM_001076710	ENSDARG00000016789	zgc:152891	alox12b|wu:fi89d03|zgc:153926	zgc:152891	protein-coding
2543	chr2	32595713	32596224	Intergenic	TE-X-5_DR|Satellite|Satellite	-1191	NM_001170819	564534		NM_001170819	ENSDARG00000077075	fastk	si:dkeyp-73d8.3	Fas-activated serine/threonine kinase	protein-coding
2623	chr2	48210450	48210564	intron (NM_001030161, intron 26 of 28)	Harbinger-N13_DR|DNA|PIF-Harbinger	45293	NM_001030161	561830		NM_001030161	ENSDARG00000009735	gigyf2	fb57e02|gigfy2|im:6911549|wu:fb57e02|zgc:111944	GRB10 interacting GYF protein 2	protein-coding
3211	chr22	10075614	10076399	Intergenic	Intergenic	9160	NM_001083059	100034442		NM_001083059	ENSDARG00000071578	si:ch211-222k6.3	-	si:ch211-222k6.3	protein-coding
1032	chr13	51655417	51655867	Intergenic	HATN5_DR|DNA|hAT-Ac	76042	NM_001135784	565782		NM_001135784	ENSDARG00000104735	nkx6.2	-	NK6 homeobox 2	protein-coding
3784	chr25	15901875	15902197	intron (NM_001003985, intron 6 of 7)	intron (NM_001003985, intron 6 of 7)	-36844	NM_001326598	436635		NM_001002362	ENSDARG00000029168	ppfibp2b	zgc:92104	PPFIA binding protein 2b	protein-coding
2205	chr18	50851179	50851368	Intergenic	DNA-2-18_DR|DNA|CMC-EnSpm	-12177	NM_200626	393599		NM_200626		ddb1	zgc:63840	damage-specific DNA binding protein 1	protein-coding
2509	chr2	22815047	22815390	intron (NM_001110014, intron 3 of 13)	Kolobok-1_DR|DNA|Kolobok-T2	6272	NM_001110014	100007662		NM_001110014	ENSDARG00000056784	aire	si:dkey-261l2.5	autoimmune regulator	protein-coding
2297	chr19	21809324	21809462	Intergenic	DNA25TWA1_DR|DNA|DNA	-92800	NM_001159669	100003866		NM_001159669	ENSDARG00000070809	znf516	si:ch211-135j15.1	zinc finger protein 516	protein-coding
3076	chr21	29824433	29824542	Intergenic	LTR1_DR|LTR|LTR	-117016	NM_001102646	100124620		NM_001102646		zgc:171310	-	zgc:171310	protein-coding
633	chr11	35140989	35141153	Intergenic	Intergenic	30090	NM_205607	402900		NM_205607	ENSDARG00000011262	traip	TRIP|zgc:100878	TRAF-interacting protein	protein-coding
3219	chr22	11290692	11291143	Intergenic	HATN8_DR|DNA|DNA	146764	NM_205626	402921		NM_205626	ENSDARG00000017798	bcor	-	BCL6 corepressor	protein-coding
676	chr12	779419	779631	Intergenic	Intergenic	70844	NM_212974	406245		NM_212974	ENSDARG00000021372	tob1b	tob1l|wu:fb54d02|wu:fb98h12|wu:fd15f10|zgc:65837	transducer of ERBB2, 1b	protein-coding
2606	chr2	43971287	43972153	intron (NM_001130651, intron 12 of 14)	DNA-N4_DR|DNA|DNA	51261	NM_001130402	100170660		NM_001130402	ENSDARG00000003244	si:ch211-195h23.3	Gene2604|Gene38616	si:ch211-195h23.3	protein-coding
655	chr11	40320807	40321346	Intergenic	DNA-CCGG-1_DR|DNA|DNA	97899	NM_001080674	791192		NM_001080674	ENSDARG00000060901	trim62.1	trim62|zgc:158653	tripartite motif containing 62, tandem duplicate 1	protein-coding
3515	chr23	28408428	28409116	Intergenic	Intergenic	31321	NM_213638	337226		NM_213638	ENSDARG00000033738	zgc:153867	MLC3SM|fb02e09|hm:zehn1575|wu:fa98e09|wu:fb02e09	zgc:153867	protein-coding
347	chr10	21651897	21652364	exon (NM_001020804, exon 1 of 4)	exon (NM_001020804, exon 1 of 4)	1302	NM_001020804	553983		NM_001020804	ENSDARG00000104007	pcdh1g1	DrPcdh1g1|DrPcdh1ga1|pcdh1ga1	protocadherin 1 gamma 1	protein-coding
3633	chr24	15858891	15859086	Intergenic	Harbinger-N11_DR|DNA|PIF-Harbinger	-210982	NM_001098738	560583		NM_001098738	ENSDARG00000077151	cbln2b	zgc:163051	cerebellin 2b precursor	protein-coding
2501	chr2	20850094	20850959	Intergenic	Intergenic	-16365	NM_200616	393588		NM_200616	ENSDARG00000042671	odr4	c1orf27|c2h1orf27|zgc:63674	odr-4 GPCR localization factor homolog	protein-coding
2164	chr18	33941052	33941363	Intergenic	hAT-N76_DR|DNA|hAT?	122630	NM_001083877	100003908		NM_001083877	ENSDARG00000068566	olfcq19	si:dkey-10i19.2	olfactory receptor C family, q19	protein-coding
59	chr1	16207738	16208204	intron (NM_001020560, intron 8 of 9)	Mariner-N5_DR|DNA|TcMar	134084	NM_001020560	553582		NM_001020560	ENSDARG00000078854	tusc3	zgc:110044	tumor suppressor candidate 3	protein-coding
3118	chr21	39581388	39581734	Intergenic	Nimb-1_DR|LINE|I	-3861	NM_200593	393565		NM_200593	ENSDARG00000017843	srsf1b	sfrs1|sfrs1b|wu:fb80g05|zgc:111894|zgc:65898|zgc:76897	serine and arginine rich splicing factor 1b	protein-coding
578	chr11	21309966	21310238	Intergenic	(TGGA)n|Simple_repeat|Simple_repeat	-43228	NM_001114928	100141364		NM_001114928	ENSDARG00000070600	dyrk3	dyrk2|zgc:172180	dual specificity tyrosine phosphorylation regulated kinase 3	protein-coding
2980	chr21	8352857	8353148	TTS (NM_001045564)	TTS (NM_001045564)	11212	NM_001045564	64278		NM_001045564	ENSDARG00000037962	psmb7	C167P9.3|beta2|unp311|zgc:110090	proteasome 20S subunit beta 7	protein-coding
1380	chr15	17284546	17284979	Intergenic	Copia4-LTR_DR|LTR|Copia	-1227	NM_001194978	503600		NM_001194978	ENSDARG00000090716	cltcb	fd07f11|im:7145213|wu:fd07f11|zgc:113234	clathrin, heavy chain b (Hc)	protein-coding
365	chr10	25692888	25693620	Intergenic	ANGEL|DNA|hAT	6175	NM_131294	30553		NM_131294	ENSDARG00000043848	sod1	Cu/Zn-SOD|ZSOD|cuzn	superoxide dismutase 1, soluble	protein-coding
1485	chr15	41363733	41364039	Intergenic	Gypsy-115-I_DR|LTR|Gypsy	-52591	NM_001146097	569700		NM_001146097	ENSDARG00000060633	usp16	si:ch211-238e22.5|si:dkey-121n8.2|wu:fc76b02|wu:fc76b08	ubiquitin specific peptidase 16	protein-coding
1120	chr14	16215346	16215462	Intergenic	DNA8-9_DR|DNA|hAT	-64353	NM_001037372	553325		NM_001037372	ENSDARG00000103856	ptcd3	fa08d08|wu:fa08d08|zgc:123014	pentatricopeptide repeat domain 3	protein-coding
85	chr1	21222089	21223221	Intergenic	HATN5_DR|DNA|hAT-Ac	-86741	NM_001007770	493610		NM_001007770	ENSDARG00000037410	med28	wu:fc74b11|zgc:103633	mediator complex subunit 28	protein-coding
194	chr1	42674294	42674602	intron (NM_001159372, intron 5 of 15)	LTR1_DR|LTR|LTR	394732	NM_001159372	567500		NM_001159372	ENSDARG00000024785	ctnna2	bZ1H10.1|catna2l|im:5410539|si:rp71-1h10.1	catenin (cadherin-associated protein), alpha 2	protein-coding
1437	chr15	32885446	32886012	Intergenic	Intergenic	18309	NM_001127474	100151759		NM_001127474	ENSDARG00000104664	dclk1b	dckl1b|wu:fc23h02|zgc:171845	doublecortin-like kinase 1b	protein-coding
687	chr12	3566205	3566630	Intergenic	(GTGC)n|Simple_repeat|Simple_repeat	-5353	NM_001114916	100141351		NM_001114916	ENSDARG00000100585	coa3a	ccdc56|coa3|im:7163732|zgc:171846	cytochrome C oxidase assembly factor 3a	protein-coding
234	chr1	54654430	54654692	Intergenic	HATN8_DR|DNA|DNA	15768	NM_001291935	559550		NM_001291935	ENSDARG00000078138	si:ch211-202h22.8	-	si:ch211-202h22.8	protein-coding
860	chr13	7715950	7716140	Intergenic	DNA-6-N6_DR|DNA|DNA	51549	NM_001025502	558711		NM_001025502	ENSDARG00000087897	macroh2a2	h2afy2|im:6898017|wu:fa14g05|zgc:114051	macroH2A.2 histone	protein-coding
906	chr13	18387356	18387487	intron (NM_001145599, intron 7 of 24)	HATN11_DR|DNA|hAT	21122	NM_001145599	568087		NM_001145599	ENSDARG00000074759	ccar1	hm:zehn1480|si:dkey-85g17.2|zehn1480	cell division cycle and apoptosis regulator 1	protein-coding
1008	chr13	47510712	47510979	Intergenic	DNA-8-5_DR|DNA|hAT	-62628	NM_205625	402920		NM_205625	ENSDARG00000026081	lhcgr	GTHR-II|lhr|zfGTHR-II	luteinizing hormone/choriogonadotropin receptor	protein-coding
406	chr10	34277407	34277532	Intergenic	TDR8|DNA|DNA	-148787	NM_001013500	541373		NM_001013500	ENSDARG00000070080	nbeaa	im:7138260|nbea|si:ch211-125n11.1|zgc:113510	neurobeachin a	protein-coding
313	chr10	13794779	13795431	Intergenic	DNA9TA1_DR|DNA|TcMar-Tc1	-22258	NM_001098242	368438		NM_001098242	ENSDARG00000028661	cntfr	cb549|fj33e02|sb:cb549|si:bz76a6.1|si:dz248f2.1|si:rp71-76a6.1|wu:fj33e02	ciliary neurotrophic factor receptor	protein-coding
574	chr11	20846223	20846560	Intergenic	TE-2-1_DR|Satellite|Satellite	-52573	NM_001089549	100038769		NM_001089549	ENSDARG00000099409	ogfr1	zgc:162182	opioid growth factor receptor 1	protein-coding
2940	chr20	53326439	53327047	Intergenic	Intergenic	-41882	NM_001009990	494534		NM_001009990	ENSDARG00000041226	cdc40	zgc:86860	cell division cycle 40 homolog (S. cerevisiae)	protein-coding
2014	chr17	48505933	48506251	Intergenic	TDR4|DNA|DNA	191368	NM_001201393	100529120		NM_001201393	ENSDARG00000088255	smoc1	-	SPARC related modular calcium binding 1	protein-coding
1340	chr15	10965997	10966497	Intergenic	CpG	337444	NM_001002694	436967		NM_001002694	ENSDARG00000037883	prcp	zgc:91816	prolylcarboxypeptidase (angiotensinase C)	protein-coding
1445	chr15	34812460	34812676	Intergenic	Polinton-1N1_DR|DNA|Maverick	53242	NM_213160	406439		NM_213160	ENSDARG00000019160	sh3bp5la	wu:fb57h06|wu:fe18g01|zgc:63903	SH3-binding domain protein 5-like, a	protein-coding
1394	chr15	20092795	20093183	intron (NM_001083838, intron 9 of 29)	DNA-6-N6_DR|DNA|DNA	32175	NM_001083838	564707		NM_001083838	ENSDARG00000003910	med13b	fc43h07|fc43h08|med13|wu:fb66c06|wu:fc43h07|wu:fc43h08|zgc:153454	mediator complex subunit 13b	protein-coding
198	chr1	43610930	43611353	Intergenic	TDR8B|DNA|hAT-Ac	73411	NM_001002577	436850		NM_001002577	ENSDARG00000052712	suclg1	zgc:103729|zgc:92738	succinate-CoA ligase GDP/ADP-forming subunit alph	protein-coding
1825	chr16	55124160	55124549	intron (NM_200561, intron 7 of 7)	DNA9NNN1_DR|DNA|DNA	-1468	NM_213326	406630		NM_213326	ENSDARG00000103670	cmc1	zgc:77499	C-x(9)-C motif containing 1	protein-coding
2994	chr21	12640215	12640609	Intergenic	Intergenic	-367869	NM_001002562	436835		NM_001002562	ENSDARG00000070045	celf4	CELF-4|brunol4|zgc:92761	CUGBP, Elav-like family member 4	protein-coding
212	chr1	46596553	46596894	Intergenic	SINE3-1|SINE|5S-Deu-L2	-2147	NM_001007327	492361		NM_001007327	ENSDARG00000036658	cab39l	fc52g02|wu:fc52g02|zgc:92575	calcium binding protein 39-like	protein-coding
238	chr1	56332866	56333581	Intergenic	MuDR-N1_DR|DNA|MULE-MuDR	30751	NR_030502	100033732		NR_030502	ENSDARG00000080893	dre-mir-722	mir722	microRNA 722	ncRNA
3699	chr24	34164196	34165141	Intergenic	Harbinger-N9_DR|DNA|PIF-Harbinger	51238	NM_174861	142985		NM_174861	ENSDARG00000071418	gbx1	cb619|fj77a06|wu:fj77a06	gastrulation brain homeobox 1	protein-coding
3744	chr25	4745596	4746416	Intergenic	DNA-TA-2_DR|DNA|DNA	-12785	NM_001012616	503564		NM_001012616	ENSDARG00000038363	drd4a	zgc:158147	dopamine receptor D4a	protein-coding
2583	chr2	40296019	40296724	intron (NM_153658, intron 1 of 16)	intron (NM_153658, intron 1 of 16)	2058	NM_153658	64270		NM_153658	ENSDARG00000011600	epha4b	EphA3|epha4|id:ibd2782|rtk2	eph receptor A4b	protein-coding
911	chr13	18846846	18847183	Intergenic	Kolobok-1N1_DR|DNA|Kolobok-T2	-11736	NM_001145606	570926		NM_001145606	ENSDARG00000074597	lzts2a	lzts2|si:dkey-250a11.1	leucine zipper, putative tumor suppressor 2a	protein-coding
411	chr10	36487959	36488363	intron (NM_001161447, intron 41 of 46)	intron (NM_001161447, intron 41 of 46)	29585	NM_200061	337376		NM_200061	ENSDARG00000054755	alox5ap	wu:fj65d02|zgc:63982	arachidonate 5-lipoxygenase-activating protein	protein-coding
1177	chr14	30075611	30075780	Intergenic	hAT-N31_DR|DNA|hAT?	100335	NM_001079996	562008		NM_001079996	ENSDARG00000061585	cyp4v2b	cyp4v7|zgc:154042	cytochrome P450, family 4, subfamily V, member 2b	protein-coding
702	chr12	6644593	6644905	intron (NM_001012486, intron 22 of 34)	LTR1_DR|LTR|LTR	179139	NM_131003	30197		NM_131003	ENSDARG00000045219	dkk1b	dkk1	dickkopf WNT signaling pathway inhibitor 1b	protein-coding
17	chr1	5401531	5401699	promoter-TSS (NM_200691)	promoter-TSS (NM_200691)	-869	NM_200691	393664		NM_200691	ENSDARG00000031164	tuba8l2	zgc:73046|zgc:77601	tubulin, alpha 8 like 2	protein-coding
3596	chr24	10026591	10027130	Intergenic	DNA25TWA2_DR|DNA|DNA	-5519	NM_001109709	561590		NM_001109709	ENSDARG00000045424	zgc:173856	fd14f05|fd20f07|wu:fd14f05|wu:fd20f07|wu:fy58a05	zgc:173856	protein-coding
3153	chr22	5374491	5377271	Intergenic	TE-2-1_DR|Satellite|Satellite	-52397	NM_001118891	402857		NM_001118891	ENSDARG00000074851	s1pr4	edg6|im:6805837|si:ch211-35n24.1	sphingosine-1-phosphate receptor 4	protein-coding
3691	chr24	32702038	32702573	Intergenic	Intergenic	-37636	NM_199215	387526		NM_199215	ENSDARG00000014488	ca2	CA17a|ca2a|cb1082|wu:fb50f02|wu:fk91a02	carbonic anhydrase II	protein-coding
3790	chr25	17186575	17186745	Intergenic	DNA-3-3_DR|DNA|DNA	-57913	NM_001202419	503902		NM_001202419	ENSDARG00000018559	kdm7ab	DrKDM7b|im:7141664|jhdm1D|jhdm1db	lysine (K)-specific demethylase 7Ab	protein-coding
2617	chr2	47016480	47016655	Intergenic	DNA-8-9_DR|DNA|hAT-Ac?	414637	NM_131277	30532		NM_131277	ENSDARG00000010192	pax3a	pax3|zgc:92547	paired box 3a	protein-coding
3068	chr21	27634437	27638129	TTS (NM_001079970)	TTS (NM_001079970)	-14896	NM_001328187	107992390		NM_001328187		pcnx3	pcnxl3|si:ch211-196o14.4	pecanex 3	protein-coding
346	chr10	21584055	21584811	exon (NM_001045337, exon 1 of 2)	exon (NM_001045337, exon 1 of 2)	322	NM_001045337	735300		NM_001045337		zgc:123181	-	zgc:123181	protein-coding
3598	chr24	11056007	11056302	Intergenic	HATN8_DR|DNA|DNA	13205	NM_001366027	793765		NM_001115129	ENSDARG00000090548	gimap4	-	GTPase IMAP family member 4	protein-coding
2174	chr18	38510004	38510235	Intergenic	Helitron-2_DR|RC|Helitron	189080	NM_001310078	497424		NM_001089357	ENSDARG00000074442	alx4b	im:7142878|si:ch73-220n21.1|zgc:162606	ALX homeobox 4b	protein-coding
3050	chr21	21940761	21941184	intron (NM_212752, intron 2 of 15).2	DNA-8-5_DR|DNA|hAT	34301	NM_212752	336069		NM_212752	ENSDARG00000059368	gria4b	ZfGluR4b|fj46g06|glur4b|wu:fj46g06	glutamate receptor, ionotropic, AMPA 4b	protein-coding
677	chr12	1442958	1443697	Intergenic	Intergenic	-11736	NM_199685	335720		NM_199685		cops3	wu:fc32a02|wu:fk59f01|zgc:111903|zgc:55643|zgc:77615	COP9 signalosome subunit 3	protein-coding
224	chr1	51159430	51159632	Intergenic	Intergenic	-1871	NM_131861	140421		NM_131861	ENSDARG00000030289	jag1a	cb243|jag1|sb:cb243|serrateC	jagged canonical Notch ligand 1a	protein-coding
3066	chr21	26697410	26697810	promoter-TSS (NM_131841)	promoter-TSS (NM_131841)	-69	NM_131841	114462		NM_131841	ENSDARG00000009553	gng3	[g]3|wu:fj56b02|zgc:92852	guanine nucleotide binding protein (G protein), gamma 3	protein-coding
1614	chr16	17854985	17855702	Intergenic	DNA8-1_DR|DNA|hAT-Ac	91495	NM_001080634	791152		NM_001080634	ENSDARG00000061621	them4	zgc:158847	thioesterase superfamily member 4	protein-coding
588	chr11	22637729	22638215	Intergenic	Intergenic	14683	NM_001128241	558435		NM_001128241	ENSDARG00000074098	si:ch211-86h15.1	-	si:ch211-86h15.1	protein-coding
1280	chr15	2143428	2143758	Intergenic	Intergenic	44743	NM_201196	394171		NM_201196	ENSDARG00000075713	shox2	zgc:65884|zgc:77344	shox homeobox 2	protein-coding
1412	chr15	26627204	26627691	intron (NM_001302254, intron 11 of 16)	intron (NM_001302254, intron 11 of 16)	9165	NM_001302254	555258		NM_001302254	ENSDARG00000079340	slc47a4	mate7|si:dkey-175a17.4	solute carrier family 47 member 4	protein-coding
907	chr13	18408208	18408521	intron (NM_001145599, intron 12 of 24)	intron (NM_001145599, intron 12 of 24)	42065	NM_001145599	568087		NM_001145599	ENSDARG00000074759	ccar1	hm:zehn1480|si:dkey-85g17.2|zehn1480	cell division cycle and apoptosis regulator 1	protein-coding
407	chr10	34456152	34456287	intron (NM_001013500, intron 1 of 58)	hAT-N53_DR|DNA|hAT-Ac?	29963	NM_001013500	541373		NM_001013500	ENSDARG00000070080	nbeaa	im:7138260|nbea|si:ch211-125n11.1|zgc:113510	neurobeachin a	protein-coding
3319	chr22	28151661	28152409	Intergenic	Mariner-N5_DR|DNA|TcMar	-60809	NM_001083852	570464		NM_001083852	ENSDARG00000103860	wu:fu71h07	-	wu:fu71h07	protein-coding
623	chr11	32274993	32275190	Intergenic	MuDR-N1_DR|DNA|MULE-MuDR	447270	NM_001160822	561336		NM_001160822	ENSDARG00000027041	pcdh17	-	protocadherin 17	protein-coding
686	chr12	3215279	3215723	Intergenic	Intergenic	36762	NM_001204332	797361		NM_001204332	ENSDARG00000103543	gngt2b	-	guanine nucleotide binding protein (G protein), gamma transducing activity polypeptide 2b	protein-coding
3582	chr24	940919	941565	Intergenic	Intergenic	41201	NM_001013480	541353		NM_001013480	ENSDARG00000006617	napga	fi35f06|napgl|wu:fi35f06|zgc:110177	N-ethylmaleimide-sensitive factor attachment protein, gamma a	protein-coding
1017	chr13	49466781	49467206	Intergenic	TE-X-4_DR|Unknown|Unknown	-22357	NM_199981	335866		NM_199981		irf2bp2a	CH1073-404G22.1|IRF2BP2|fj35c12|irf2bp2b|wu:fj35c12|zgc:56251	interferon regulatory factor 2 binding protein 2a	protein-coding
1997	chr17	42979342	42979817	Intergenic	DNA-6-N4_DR|DNA|DNA	8693	NM_001003729	445049		NM_001003729	ENSDARG00000009443	amy2al2	zgc:92137	amylase alpha 2A-like 2	protein-coding
2305	chr19	22212119	22212785	Intergenic	DNA-X-2_DR|DNA|DNA	-4326	NM_001045159	568315		NM_001045159	ENSDARG00000036168	nfatc1	si:ch211-198c22.2	nuclear factor of activated T cells 1	protein-coding
2400	chr19	45935264	45935794	intron (NM_001035264, intron 2 of 7)	HATN8_DR|DNA|DNA	24653	NM_001035264	567151		NM_001035264	ENSDARG00000036116	eif3hb	zgc:123049	eukaryotic translation initiation factor 3, subunit H, b	protein-coding
3107	chr21	35090789	35091035	Intergenic	BHIKHARI-4-LTR_DR|LTR|LTR	-8183	NM_001089471	100037315		NM_001089471	ENSDARG00000054510	adrb2b	zgc:162188	adrenoceptor beta 2, surface b	protein-coding
3311	chr22	27826766	27827078	Intergenic	Intergenic	264304	NM_001083852	570464		NM_001083852	ENSDARG00000103860	wu:fu71h07	-	wu:fu71h07	protein-coding
1905	chr17	17906465	17906716	Intergenic	DNA13TA1a_DR|DNA|TcMar-Tc1	41997	NM_001327900	100002738		NM_001327900	ENSDARG00000062501	hhipl1	-	HHIP-like 1	protein-coding
2397	chr19	45735137	45735569	Intergenic	DNA9NNN1_DR|DNA|DNA	-84359	NM_001177934	795613		NM_001177934	ENSDARG00000104082	trps1	wu:fb11b10	trichorhinophalangeal syndrome I	protein-coding
2152	chr18	32109755	32110030	Intergenic	HATN9_DR|DNA|DNA	24971	NM_001037427	641487		NM_001037427		zgc:123060	-	zgc:123060	protein-coding
3195	chr22	9014781	9015798	Intergenic	Tc1-5_DR|DNA|TcMar-Tc1	-457525	NM_001089420	568759		NM_001089420	ENSDARG00000078169	cacna2d2b	si:ch211-11p18.4	calcium channel, voltage-dependent, alpha 2/delta subunit 2b	protein-coding
3424	chr23	12765673	12766076	Intergenic	Intergenic	-74226	NM_212810	403060		NM_212810	ENSDARG00000058203	smc1al	im:7158706|smc1a|smc1l1|zgc:76902	structural maintenance of chromosomes 1A, like	protein-coding
140	chr1	30849355	30849615	Intergenic	LOOPERN1_DR|DNA|PiggyBac?	-96747	NM_001024392	554090		NM_001024392	ENSDARG00000019715	metap1d	MAP 1D|MetAP 1D|map1d|zgc:110461	methionyl aminopeptidase type 1D (mitochondrial)	protein-coding
959	chr13	33672646	33673015	Intergenic	DNA-3-1_DR|DNA|DNA	-1131	NM_001089413	566959		NM_001089413	ENSDARG00000069192	zgc:163030	im:7157354	zgc:163030	protein-coding
459	chr11	603086	603635	Intergenic	Intergenic	-6855	NM_001076651	767713		NM_001076651	ENSDARG00000091851	tsen2	zgc:154067	TSEN2 tRNA splicing endonuclease subunit	protein-coding
1006	chr13	47330406	47331061	Intergenic	Intergenic	72421	NM_001135791	100190951		NM_001135791	ENSDARG00000079144	bcl2l11	bim	BCL2 like 11	protein-coding
3622	chr24	13886237	13886520	Intergenic	(GA)n|Simple_repeat|Simple_repeat	-38751	NM_131193	30436		NM_131193	ENSDARG00000014259	eya1	wu:fc13c10|zgc:100770	EYA transcriptional coactivator and phosphatase 1	protein-coding
3542	chr23	38530204	38530621	Intergenic	LTR1_DR|LTR|LTR	284802	NM_001351640	100537540		NM_001351640	ENSDARG00000088123	znf217	fc11a05|wu:fc11a05	zinc finger protein 217	protein-coding
18	chr1	5452478	5453309	intron (NM_001009887, intron 1 of 2)	intron (NM_001009887, intron 1 of 2)	2609	NM_001009887	406206		NM_001009887	ENSDARG00000030350	mnx2b	hlxb9lb|mnr2b	motor neuron and pancreas homeobox 2b	protein-coding
2632	chr2	50177974	50178313	Intergenic	TE-2-1_DR|Satellite|Satellite	47370	NM_001025533	564982		NM_001025533	ENSDARG00000033231	mcm6l	MCM6m|Mcm6|zgc:112244	MCM6 minichromosome maintenance deficient 6, like	protein-coding
3116	chr21	39261002	39261687	Intergenic	MuDR-N1_DR|DNA|MULE-MuDR	63926	NM_001328400	555848		NM_001077540	ENSDARG00000053877	cpdb	zgc:152928	carboxypeptidase D, b	protein-coding
1023	chr13	50181960	50182419	Intergenic	DNA-6-N2_DR|DNA|DNA	17930	NM_001040376	503703		NM_001040376	ENSDARG00000052396	pkz	zgc:136657	protein kinase containing Z-DNA binding domains	protein-coding
2434	chr2	5395210	5395563	Intergenic	HE2_DR|SINE|tRNA-V	-10852	NM_001163995	407688		NM_001163995	ENSDARG00000070284	sft2d3	fj41a01|wu:fj41a01	SFT2 domain containing 3	protein-coding
3844	chr25	28810373	28810805	Intergenic	ERVN1-LTR_DR|LTR|LTR	-13371	NM_001013322	503744		NM_001013322	ENSDARG00000045611	nfybb	nfyb|zgc:110533	nuclear transcription factor Y, beta b	protein-coding
3078	chr21	29865855	29866157	Intergenic	LTR1_DR|LTR|LTR	-141560	NM_001007382	492510		NM_001007382	ENSDARG00000044567	ttc1	im:7143277|zgc:101838	tetratricopeptide repeat domain 1	protein-coding
542	chr11	15477755	15477875	Intergenic	HATN5_DR|DNA|hAT-Ac	-2880	NM_001110379	558659		NM_001110379	ENSDARG00000044925	cdk5rap1	zgc:162738	CDK5 regulatory subunit associated protein 1	protein-coding
1294	chr15	5097385	5098124	Intergenic	DNA25TWA1_DR|DNA|DNA	-18425	NM_001098485	449945		NM_001098485	ENSDARG00000014704	pgm2l1	im:7140576|zgc:198285	phosphoglucomutase 2-like 1	protein-coding
228	chr1	51980064	51980328	intron (NM_001366171, intron 3 of 13)	HarbingerN2_DR|DNA|PIF-Harbinger	20467	NM_001366173	103909284		NM_001366171	ENSDARG00000043226	nfixa	nfix	nuclear factor I/Xa	protein-coding
2608	chr2	44524381	44524513	Intergenic	Gypsy152-LTR_DR|LTR|Gypsy	-21465	NM_001126468	100000849		NM_001126468	ENSDARG00000079124	mterf4	si:dkeyp-94h10.5	mitochondrial transcription termination factor 4	protein-coding
1725	chr16	36321909	36322283	Intergenic	Intergenic	-125396	NM_001135108	556792		NM_001135108	ENSDARG00000102987	capn7	-	calpain 7	protein-coding
1167	chr14	26870338	26870710	Intergenic	HATN11_DR|DNA|hAT	68529	NM_001110457	559349		NM_001110457	ENSDARG00000016531	klhl4	khlh4|zgc:162298	kelch-like family member 4	protein-coding
584	chr11	21929981	21931621	intron (NM_001199491, intron 1 of 17)	intron (NM_001199491, intron 1 of 17)	20049	NM_001199491	557245		NM_001199491	ENSDARG00000076120	foxp4	id:ibd2556	forkhead box P4	protein-coding
1240	chr14	46050670	46051759	intron (NM_001004116, intron 8 of 8)	DNA-5-6_DR|DNA|hAT	19562	NM_001004116	445489		NM_001004116	ENSDARG00000019459	elf2a	fj65e10|wu:fj65e10|zgc:91894	E74-like factor 2a (ets domain transcription factor)	protein-coding
3180	chr22	7953268	7953582	intron (NM_001122619, intron 4 of 10)	hAT-N38_DR|DNA|hAT-hAT6	52852	NM_001122619	100142642		NM_001122619		sc:d217	-	sc:d217	protein-coding
3425	chr23	12985538	12986391	Intergenic	hAT-N47_DR|DNA|hAT	-72833	NM_001282090	386658		NM_198812	ENSDARG00000058212	ndnl2	mage|zgc:101850	necdin-like 2	protein-coding
3320	chr22	28156507	28157530	Intergenic	DIRS-7_DR|LTR|Ngaro	-65792	NM_001083852	570464		NM_001083852	ENSDARG00000103860	wu:fu71h07	-	wu:fu71h07	protein-coding
2918	chr20	51990891	51991502	Intergenic	Intergenic	158246	NM_001045274	567105		NM_001045274	ENSDARG00000052471	taf1a	si:ch211-180b22.3|zgc:136232	TATA box binding protein (TBP)-associated factor, RNA polymerase I, A	protein-coding
2669	chr2	56106555	56107154	Intergenic	(TG)n|Simple_repeat|Simple_repeat	24458	NM_001128342	564873		NM_001128342	ENSDARG00000067850	jund	si:dkey-251j8.3	JunD proto-oncogene, AP-1 transcription factor subunit	protein-coding
2813	chr20	32084800	32085176	Intergenic	LTR1_DR|LTR|LTR	-33598	NM_001044791	555639		NM_001044791	ENSDARG00000013628	cd164	fb75f06|fj87f10|si:ch211-51a19.2|wu:fb75f06|wu:fj87f10	CD164 molecule, sialomucin	protein-coding
2487	chr2	18332963	18333916	Intergenic	hAT-N44_DR|DNA|hAT-Tip100	497283	NM_131615	58138		NM_131614	ENSDARG00000100494	pbx1a	fi29e01|pbx1b|wu:fi29e01|zgc:55265	pre-B-cell leukemia homeobox 1a	protein-coding
1318	chr15	9756100	9756807	Intergenic	DNA-8-13_DR|DNA|hAT?	-124861	NM_001077155	561673		NM_001077155	ENSDARG00000098441	nars2	zgc:153218	asparaginyl-tRNA synthetase 2, mitochondrial	protein-coding
67	chr1	17879662	17879837	Intergenic	hAT-N53_DR|DNA|hAT-Ac?	-13195	NM_001013269	403126		NM_001013269	ENSDARG00000016065	tlr3	zgc:123006	toll-like receptor 3	protein-coding
2566	chr2	38176582	38177627	Intergenic	ENSPM-6_DR|DNA|CMC-EnSpm	-48323	NM_001244794	368892		NM_001007177	ENSDARG00000054292	si:ch211-14a17.11	si:zc14a17.11|zgc:110048	si:ch211-14a17.11	protein-coding
1930	chr17	23911097	23911504	Intergenic	L2-1_DR|LINE|L2	-15496	NM_200645	393618		NM_200645	ENSDARG00000071037	pex13	zgc:66124	peroxisomal biogenesis factor 13	protein-coding
2661	chr2	55422756	55423034	Intergenic	DNA-X-12_DR|DNA|DNA	-7093	NM_001331127	100330411		NM_001331127	ENSDARG00000096249	ap1m1	-	adaptor related protein complex 1 subunit mu 1	protein-coding
2550	chr2	35614648	35614945	Intergenic	Intergenic	11142	NM_201308	334202		NM_201308	ENSDARG00000038754	plk3	cnk|wu:fi35f10	polo-like kinase 3 (Drosophila)	protein-coding
596	chr11	24714961	24716055	Intergenic	Intergenic	-13838	NM_001080005	563192		NM_001080005	ENSDARG00000070571	inavab	wu:fk70d05|zgc:153953	innate immunity activator b	protein-coding
2760	chr20	17325966	17326310	Intergenic	EnSpm-N3_DR|DNA|CMC-EnSpm	-413966	NM_131081	30291		NM_131081	ENSDARG00000018693	cdh2	bib|glo|lyr|ncad|pac|wu:fb47h04	cadherin 2, type 1, N-cadherin (neuronal)	protein-coding
2435	chr2	6209668	6210159	Intergenic	DNA25TWA1_DR|DNA|DNA	-33231	NM_214721	337838		NM_214721	ENSDARG00000039830	gng5	ik:tdsubc_2c12|xx:tdsubc_2c12|zgc:100880	guanine nucleotide binding protein (G protein), gamma 5	protein-coding
2098	chr18	19117961	19118440	Intergenic	Intergenic	-23059	NM_001080989	558211		NM_001080989	ENSDARG00000062721	dennd4a	si:ch211-117i10.9	DENN/MADD domain containing 4A	protein-coding
2756	chr20	17173885	17174076	Intergenic	DNA-2-27_DR|DNA|DNA	-267383	NM_001002589	436862		NM_001002589	ENSDARG00000013966	psma6b	zgc:92716	proteasome 20S subunit alpha 6b	protein-coding
2330	chr19	25257422	25257991	intron (NM_001100009, intron 1 of 5)	EnSpmN1_DR|DNA|CMC-EnSpm	13407	NM_001100009	563414		NM_001100009	ENSDARG00000062305	rims3	si:ch211-239d6.1	regulating synaptic membrane exocytosis 3	protein-coding
3845	chr25	28937848	28938350	Intergenic	Harbinger-N11_DR|DNA|PIF-Harbinger	114139	NM_001013322	503744		NM_001013322	ENSDARG00000045611	nfybb	nfyb|zgc:110533	nuclear transcription factor Y, beta b	protein-coding
1295	chr15	5754832	5755118	Intergenic	DNA9NNN1_DR|DNA|DNA	-12444	NM_001077612	565379		NM_001077612	ENSDARG00000030604	phkg1a	zgc:153009	phosphorylase kinase, gamma 1a (muscle)	protein-coding
370	chr10	26582701	26582932	intron (NM_001113476, intron 8 of 15)	DNA9NNN1_DR|DNA|DNA	11642	NM_001113476	556638		NM_001113476	ENSDARG00000075382	slc9a6b	nhe6	solute carrier family 9 member 6b	protein-coding
1724	chr16	36272577	36272980	Intergenic	Intergenic	-76078	NM_001135108	556792		NM_001135108	ENSDARG00000102987	capn7	-	calpain 7	protein-coding
698	chr12	5682636	5683541	Intergenic	DNA-8-9_DR|DNA|hAT-Ac?	-13901	NR_030660	100310775		NR_030660		mir2186	dre-mir-2186	microRNA mir-2186	ncRNA
1599	chr16	15174327	15174636	intron (NM_001002175, intron 5 of 6)	intron (NM_001002175, intron 5 of 6)	-76968	NM_001020534	553555		NM_001020534	ENSDARG00000056903	mrpl13	zgc:109948	mitochondrial ribosomal protein L13	protein-coding
1207	chr14	40108656	40108942	Intergenic	CpG	281911	NM_001127519	555688		NM_001127519	ENSDARG00000034344	pcdh19	fc83e05|wu:fc83e05	protocadherin 19	protein-coding
2082	chr18	15545324	15545452	intron (NM_001044970, intron 1 of 26).3	LTR1_DR|LTR|LTR	6068	NM_001044970	561961		NM_001044970	ENSDARG00000100057	ppfibp1b	si:dkey-103i16.1	PPFIA binding protein 1b	protein-coding
856	chr13	6332217	6332380	Intergenic	L1-15_DR|LINE|L1-Tx1	-8287	NM_001040363	678616		NM_001040363	ENSDARG00000058372	mcph1	zgc:136403	microcephalin 1	protein-coding
2870	chr20	45595192	45595601	Intergenic	Intergenic	65653	NM_001080702	568195		NM_001045156	ENSDARG00000069101	napbb	beta-snap1|coa|corona|si:rp71-81o21.2|zgc:158643	N-ethylmaleimide-sensitive factor attachment protein, beta b	protein-coding
875	chr13	10653115	10653343	Intergenic	hAT-N64_DR|DNA|hAT-Ac	31972	NM_001145616	796680		NM_001145616	ENSDARG00000017853	prepl	si:dkey-202m23.1	prolyl endopeptidase like	protein-coding
1696	chr16	30580705	30581074	Intergenic	Intergenic	3209	NM_173280	286835		NM_173280	ENSDARG00000054946	mc5rb	mc5br|mc5ra|zMC5b|zgc:194217	melanocortin 5b receptor	protein-coding
90	chr1	22158991	22159331	Intergenic	Mariner-N5_DR|DNA|TcMar	221948	NM_001083851	570194		NM_001083851	ENSDARG00000061504	kdm4c	jmjd2c|wu:fd55d07|zgc:153957	lysine (K)-specific demethylase 4C	protein-coding
40	chr1	11654514	11655412	Intergenic	DNA-6-N2_DR|DNA|DNA	34535	NM_001040305	678547		NM_001040305	ENSDARG00000062585	brat1	baat1|zgc:136845	BRCA1-associated ATM activator 1	protein-coding
1591	chr16	14126702	14127359	intron (NR_147500, intron 7 of 15)	Helitron-2_DR|RC|Helitron	40649	NR_147500	100537860		NR_147500	ENSDARG00000088741	LOC100537860	-	ash1 (absent, small, or homeotic)-like (Drosophila) pseudogene	pseudo
2175	chr18	38835721	38836009	intron (NM_001202420, intron 5 of 11)	DNA25TWA1_DR|DNA|DNA	-49444	NM_200630	393603		NM_200630	ENSDARG00000032532	arpp19a	arpp19|zgc:63870	cAMP-regulated phosphoprotein 19a	protein-coding
3377	chr22	37261302	37262040	Intergenic	Intergenic	88307	NM_213118	378723		NM_213118	ENSDARG00000070913	sox2	cb236|soxp|wu:fb83g04|wu:fc14d07|zgc:65860|zgc:77389	SRY-box transcription factor 2	protein-coding
187	chr1	40575528	40575889	intron (NM_001077541, intron 14 of 14)	hAT-N53_DR|DNA|hAT-Ac?	12890	NM_001077559	562638		NM_001077559	ENSDARG00000087333	scoca	id:ibd5102|im:7136056|scoc|zgc:153769	short coiled-coil protein a	protein-coding
1079	chr14	9147302	9147690	intron (NM_001161663, intron 10 of 10)	hAT-N22_DR|DNA|hAT	52472	NM_001161663	560923		NM_001161663	ENSDARG00000078624	arhgef9b	arhgef9|wu:fj33b10	Cdc42 guanine nucleotide exchange factor (GEF) 9b	protein-coding
694	chr12	5128901	5129926	exon (NM_200871, exon 1 of 22)	exon (NM_200871, exon 1 of 22)	168	NM_200871	393845		NM_200871	ENSDARG00000100397	pde6c	zgc:73085	phosphodiesterase 6C, cGMP-specific, cone, alpha prime	protein-coding
1216	chr14	42118309	42119066	Intergenic	Intergenic	-53814	NM_001115099	562031		NM_001115099	ENSDARG00000052494	pcdh18b	fj19f12|pcdh18|wu:fj19f12	protocadherin 18b	protein-coding
1615	chr16	17857246	17857860	Intergenic	Intergenic	93705	NM_001080634	791152		NM_001080634	ENSDARG00000061621	them4	zgc:158847	thioesterase superfamily member 4	protein-coding
2042	chr18	4429962	4430482	Intergenic	hAT-N44_DR|DNA|hAT-Tip100	681227	NM_200555	393527		NM_200555	ENSDARG00000035054	pdcd10a	ccm3a|pdcd10|zgc:65826	programmed cell death 10a	protein-coding
2858	chr20	42544331	42544723	intron (NM_001195281, intron 2 of 4)	hAT-N68_DR|DNA|hAT-Ac	6759	NM_001195281	799498		NM_001195281	ENSDARG00000014039	tdrd15	si:ch211-214g8.1|si:dkeyp-93d12.1	tudor domain containing 15	protein-coding
2953	chr21	1856008	1856480	Intergenic	Intergenic	-56982	NM_001113432	553510		NM_001113432	ENSDARG00000045301	st8sia3	siat 8C	ST8 alpha-N-acetyl-neuraminide alpha-2,8-sialyltransferase 3	protein-coding
1533	chr16	333394	333760	Intergenic	Intergenic	50087	NM_205698	402999		NM_205698	ENSDARG00000035648	irx4a	zgc:77362|ziro4a	iroquois homeobox 4a	protein-coding
725	chr12	13335853	13336313	exon (NM_001100438, exon 2 of 5)	exon (NM_001100438, exon 2 of 5)	948	NM_001100438	563948		NM_001100438	ENSDARG00000071573	lsm5	zgc:171959	LSM5 homolog, U6 small nuclear RNA and mRNA degradation associated	protein-coding
519	chr11	12522778	12523019	Intergenic	Intergenic	-70469	NM_001111152	555814		NM_001111152	ENSDARG00000111826	zgc:174354	-	zgc:174354	protein-coding
1071	chr14	8537503	8537835	Intergenic	Intergenic	62609	NM_212677	324373		NM_212677	ENSDARG00000024090	dnajc4	fa66f02|wu:fa66f02|wu:fc26h09|zgc:56236|zgc:77513	DnaJ (Hsp40) homolog, subfamily C, member 4	protein-coding
1353	chr15	13803735	13804275	Intergenic	Intergenic	-180874	NM_001089404	564559		NM_001089404	ENSDARG00000103720	zgc:162730	fi61b04|wu:fi61b04	zgc:162730	protein-coding
3837	chr25	27647760	27648145	Intergenic	DNA-6-N6_DR|DNA|DNA	87338	NM_001077719	777611		NM_001077719	ENSDARG00000036888	zgc:153935	-	zgc:153935	protein-coding
2447	chr2	9111206	9111679	intron (NM_001002149, intron 10 of 10)	HATN2_DR|DNA|hAT	49557	NM_001002149	415239		NM_001002149	ENSDARG00000024479	pigk	zgc:86702	phosphatidylinositol glycan anchor biosynthesis, class K	protein-coding
155	chr1	34060295	34062513	Intergenic	Intergenic	-61476	NR_030517	100033747		NR_030517	ENSDARG00000081597	mir734	dre-mir-734	microRNA 734	ncRNA
3140	chr22	1438150	1438886	intron (NM_001089396, intron 1 of 2)	Helitron-2_DR|RC|Helitron	2742	NM_001089396	562337		NM_001089396	ENSDARG00000098664	si:dkeyp-53d3.3	-	si:dkeyp-53d3.3	protein-coding
293	chr10	9150001	9150409	Intergenic	hAT-N21_DR|DNA|hAT-Charlie	-45253	NM_001102568	560841		NM_001102568	ENSDARG00000063011	antxr2b	cmg2b	ANTXR cell adhesion molecule 2b	protein-coding
176	chr1	38743260	38743542	intron (NM_214687, intron 1 of 6)	hAT-N53_DR|DNA|hAT-Ac?	13469	NM_214687	407734		NM_214687	ENSDARG00000004621	gpm6ab	DMbeta2|gm6a	glycoprotein M6Ab	protein-coding
133	chr1	30326335	30326577	Intergenic	DIRS-1_DR|LTR|DIRS	40368	NM_001126467	100000151		NM_001126467	ENSDARG00000091513	si:dkey-22o12.2	c3orf70a|si:dkey-24b15.2	si:dkey-22o12.2	protein-coding
3267	chr22	23500970	23503102	intron (NM_001044943, intron 12 of 12).2	L2-3_DRe|LINE|L2	43271	NM_001044943	560942		NM_001044943	ENSDARG00000100506	crb1	si:dkey-114d20.6|si:dkey-114d20.7	crumbs cell polarity complex component 1	protein-coding
2304	chr19	22016807	22017256	Intergenic	A-rich|Low_complexity|Low_complexity	-45776	NM_001045150	568041		NM_001045150	ENSDARG00000057586	sall3b	im:7138196|sallb|si:dkey-195c14.1|wu:fb01e09	spalt-like transcription factor 3b	protein-coding
3712	chr24	37831016	37831890	Intergenic	Harbinger-N11_DR|DNA|PIF-Harbinger	31351	NM_001030218	777634		NM_001030218	ENSDARG00000000830	telo2	si:ch211-153c20.2|zC153C20.2|zgc:153824	TEL2, telomere maintenance 2, homolog (S. cerevisiae)	protein-coding
1904	chr17	17695855	17696223	intron (NM_001123049, intron 2 of 9)	intron (NM_001123049, intron 2 of 9)	60239	NM_001123049	100144553		NM_001123049	ENSDARG00000062561	adck1	zgc:175225	aarF domain containing kinase 1	protein-coding
392	chr10	31746155	31746603	intron (NM_213396, intron 9 of 9)	intron (NM_213396, intron 9 of 9)	36237	NM_213396	406705		NM_213396	ENSDARG00000023174	fez1	wu:fj14c12|zgc:73258	fasciculation and elongation protein zeta 1 (zygin I)	protein-coding
2827	chr20	35710097	35711203	Intergenic	DNA-8-9_DR|DNA|hAT-Ac?	130931	NM_001042688	564874		NM_001042688	ENSDARG00000001807	tnfrsf21	dr6|im:6795346|wu:fa55e01|wu:fb02e11|wu:fc29a09|wu:fi27h08	tumor necrosis factor receptor superfamily, member 21	protein-coding
3194	chr22	8997202	8997702	Intergenic	TDR8|DNA|DNA	-475362	NM_001089420	568759		NM_001089420	ENSDARG00000078169	cacna2d2b	si:ch211-11p18.4	calcium channel, voltage-dependent, alpha 2/delta subunit 2b	protein-coding
2578	chr2	39685329	39685696	Intergenic	LOOPERN1_DR|DNA|PiggyBac?	-9683	NM_001256642	557906		NM_001256642	ENSDARG00000016084	spsb4a	si:dkeyp-90g12.2|spsb4|ssb-4|wu:fb38e11	splA/ryanodine receptor domain and SOCS box containing 4a	protein-coding
489	chr11	9225785	9226323	Intergenic	DNA-8-14_DR|DNA|hAT-Charlie	660226	NM_001020583	553608		NM_001020583	ENSDARG00000058696	tbl1xr1a	CH211-51H4.1|TBL1XR1|fc46g07|wu:fc46g07|zgc:110312	TBL1X/Y related 1a	protein-coding
989	chr13	43831481	43831854	Intergenic	DNA-3-3_DR|DNA|DNA	191786	NM_001160346	100004144		NM_001160346	ENSDARG00000027887	zfyve21	fb66b01|wu:fb66b01	zinc finger, FYVE domain containing 21	protein-coding
2634	chr2	50207206	50207686	intron (NM_001025533, intron 15 of 16)	Helitron-2_DR|RC|Helitron	18067	NM_001025533	564982		NM_001025533	ENSDARG00000033231	mcm6l	MCM6m|Mcm6|zgc:112244	MCM6 minichromosome maintenance deficient 6, like	protein-coding
3163	chr22	6391002	6391798	Intergenic	Intergenic	13543	NM_001013487	554678		NM_001013487	ENSDARG00000043198	si:rp71-1i20.2	im:7148368|wu:fa95b07|zgc:113457	si:rp71-1i20.2	protein-coding
3590	chr24	6105090	6105264	Intergenic	TDR22|DNA|DNA	-26977	NM_200634	393607		NM_200634	ENSDARG00000016505	apbb1ip	zgc:63968	amyloid beta (A4) precursor protein-binding, family B, member 1 interacting protein	protein-coding
2432	chr2	5331966	5332570	Intergenic	DNA2-2_DR|DNA|DNA	-73970	NM_001163995	407688		NM_001163995	ENSDARG00000070284	sft2d3	fj41a01|wu:fj41a01	SFT2 domain containing 3	protein-coding
3058	chr21	24269196	24269528	intron (NM_001113551, intron 2 of 11)	DNA-6-N2_DR|DNA|DNA	266079	NM_001004630	447891		NM_001004630	ENSDARG00000044642	sc5d	sc5dl|zgc:101732	sterol-C5-desaturase	protein-coding
3796	chr25	18695158	18695494	Intergenic	DNA2-1_DR|DNA|TcMar?	107988	NM_001007124	100150664		NM_001007124	ENSDARG00000070903	met	c-met|cmet|don	MET proto-oncogene, receptor tyrosine kinase	protein-coding
3842	chr25	28550663	28551592	Intergenic	DNA-2-7_DR|DNA|CMC-EnSpm	36782	NM_001320152	107197950		NM_001320152	ENSDARG00000113783	LOC107197950	-	PKc_like domain-containing protein	protein-coding
3422	chr23	12512314	12512744	Intergenic	DNA-6-N2_DR|DNA|DNA	-58829	NM_001077368	555580		NM_001077368	ENSDARG00000062770	snx21	zgc:153354	sorting nexin family member 21	protein-coding
15	chr1	4835217	4835721	Intergenic	Intergenic	-440342	NM_001003842	335098		NM_001003842	ENSDARG00000078308	spry2	wu:fk66h11|wu:fk93e11|zgc:110440	sprouty RTK signaling antagonist 2	protein-coding
894	chr13	14226257	14226510	intron (NM_001123058, intron 5 of 9)	LOOPERN2_DR|DNA|Kolobok-T2	220250	NM_001353962	794975		NM_001145615	ENSDARG00000062164	atrn	si:dkey-259n11.1	attractin	protein-coding
2783	chr20	23592979	23593409	Intergenic	HATN5_DR|DNA|hAT-Ac	64110	NM_205656	402954		NM_205656	ENSDARG00000009074	cbr4	im:6908596|zgc:77144	carbonyl reductase 4	protein-coding
160	chr1	34899827	34900355	Intergenic	Nimb-2_DR|LINE|I	136548	NM_001111204	571844		NM_001111204	ENSDARG00000079191	zgc:172122	sc:d816|si:dkey-151m22.6	zgc:172122	protein-coding
3624	chr24	14202066	14203084	Intergenic	Intergenic	-12315	NM_153669	266757		NM_153669	ENSDARG00000019137	tram1	cb289|tcamp|tram|wu:fb67f10|wu:fc67b03|wu:fi09h09	translocation associated membrane protein 1	protein-coding
3544	chr23	38806676	38807232	Intergenic	DNA-4-2_DR|DNA|DNA	-134576	NM_001080609	572527		NM_001080609	ENSDARG00000044485	sall4	cb372|cb614|ik:tdsubc_2c1|sb:cb372|sb:cb614|wu:fa01g03|xx:tdsubc_2c1	spalt-like transcription factor 4	protein-coding
1288	chr15	3532306	3533021	intron (NM_001320347, intron 1 of 18)	DNA8-6_DR|DNA|hAT	1938	NM_001320347	393290		NM_200320	ENSDARG00000103149	cog6	si:ch211-203f4.1|zgc:56117	component of oligomeric golgi complex 6	protein-coding
72	chr1	18414712	18416635	intron (NM_001170942, intron 2 of 10).3	intron (NM_001170942, intron 2 of 10).3	30488	NM_001170942	560697		NM_001170942	ENSDARG00000062122	klhl5	-	kelch-like family member 5	protein-coding
3027	chr21	18464358	18464579	Intergenic	BHIKHARI_LTR|LTR|LTR	188453	NM_213099	406372		NM_213099	ENSDARG00000016903	wdr5	wu:fk47f04|zgc:56591|zgc:76895	WD repeat domain 5	protein-coding
2085	chr18	16265460	16265624	Intergenic	Intergenic	-83590	NM_001245072	565315		NM_001245072	ENSDARG00000062821	slc6a15	si:ch211-154h20.4	solute carrier family 6 member 15	protein-coding
2929	chr20	52654851	52655079	Intergenic	Intergenic	108779	NM_001030147	560745		NM_001030147	ENSDARG00000030053	eef1db	eef1d|im:7233939|si:dkey-235d18.4|wu:fa14f09|zgc:114052	eukaryotic translation elongation factor 1 delta b (guanine nucleotide exchange protein)	protein-coding
1329	chr15	9830071	9830748	Intergenic	DNA-8-13_DR|DNA|hAT?	-198817	NM_001077155	561673		NM_001077155	ENSDARG00000098441	nars2	zgc:153218	asparaginyl-tRNA synthetase 2, mitochondrial	protein-coding
1189	chr14	36069225	36069499	Intergenic	Intergenic	-156884	NM_130975	30164		NM_130975	ENSDARG00000036194	pitx2	pitx2a|pitx2c|zgc:110508	paired-like homeodomain 2	protein-coding
2921	chr20	52186475	52187205	Intergenic	Intergenic	12456	NM_212701	327096		NM_212701	ENSDARG00000009134	hlx1	fa28a07|wu:fa28a07|zgc:76923	H2.0-like homeo box 1 (Drosophila)	protein-coding
1292	chr15	4941212	4941581	Intergenic	hAT-2n1_DR|DNA|hAT-Charlie	25906	NM_001039993	664765		NM_001039993	ENSDARG00000069852	lipt2	zgc:136925	lipoyl(octanoyl) transferase 2	protein-coding
2946	chr20	54155767	54156385	Intergenic	Intergenic	42054	NM_199993	336063		NM_199993	ENSDARG00000101626	arf6a	arf6|wu:fj46d09|zgc:77665	ADP-ribosylation factor 6a	protein-coding
2408	chr19	47487576	47488014	intron (NM_001040330, intron 2 of 7)	Kolobok-N6_DR|DNA|Kolobok-T2?	10887	NM_001033754	619273		NM_001033754	ENSDARG00000098992	zgc:114119	-	zgc:114119	protein-coding
1321	chr15	9773210	9773482	Intergenic	DNA-8-13_DR|DNA|hAT?	-141754	NM_001077155	561673		NM_001077155	ENSDARG00000098441	nars2	zgc:153218	asparaginyl-tRNA synthetase 2, mitochondrial	protein-coding
1181	chr14	32127187	32127617	Intergenic	Intergenic	105130	NM_001001837	415097		NM_001001837	ENSDARG00000071496	zic6	-	zic family member 6	protein-coding
554	chr11	16999618	17000577	Intergenic	Intergenic	425382	NM_001110030	559966		NM_001110030	ENSDARG00000070698	kbtbd8	cb672|takrp|wu:fc57a10|zgc:152950	kelch repeat and BTB (POZ) domain containing 8	protein-coding
1346	chr15	12059127	12059453	Intergenic	Intergenic	-103805	NM_001115148	100002553		NM_001115148	ENSDARG00000099953	si:dkey-202l22.3	-	si:dkey-202l22.3	protein-coding
562	chr11	18156235	18156504	promoter-TSS (NM_001114478).2	promoter-TSS (NM_001114478).2	-773	NM_001114478	100003631		NM_001114478	ENSDARG00000092026	zgc:173545	-	zgc:173545	protein-coding
2037	chr18	3447533	3448575	intron (NM_152983, intron 2 of 47)	intron (NM_152983, intron 2 of 47)	16168	NM_152983	252846		NM_152983	ENSDARG00000099871	myo7aa	myo7a	myosin VIIAa	protein-coding
2045	chr18	5043442	5043607	Intergenic	Harbinger-N9_DR|DNA|PIF-Harbinger	67925	NM_200555	393527		NM_200555	ENSDARG00000035054	pdcd10a	ccm3a|pdcd10|zgc:65826	programmed cell death 10a	protein-coding
1612	chr16	17795255	17795584	intron (NM_001080634, intron 6 of 6)	DNA-6-N4_DR|DNA|DNA	31571	NM_001080634	791152		NM_001080634	ENSDARG00000061621	them4	zgc:158847	thioesterase superfamily member 4	protein-coding
1103	chr14	11352889	11353232	Intergenic	DNA-6-N2_DR|DNA|DNA	-42369	NM_001020678	553706		NM_001020678	ENSDARG00000071871	glod5	zgc:112315	glyoxalase domain containing 5	protein-coding
1149	chr14	23217900	23218176	Intergenic	DNA-2-7_DR|DNA|CMC-EnSpm	-375953	NM_001039461	566632		NM_001039461	ENSDARG00000103953	med12	kgt|kto|mot_m807|shr|trap230	mediator complex subunit 12	protein-coding
87	chr1	21721231	21721462	Intergenic	DNA2-2_DR|DNA|DNA	-4475	NM_131638	60636		NM_131638	ENSDARG00000037383	pax5	Pax[Zf-b]|noi|pax2.1|pax2a|paxzf-b	paired box 5	protein-coding
905	chr13	18304236	18305781	Intergenic	Intergenic	-6463	NM_001017851	550549		NM_001017851	ENSDARG00000012274	eif4e1c	eif4E-1C|fb57e09|wu:fb57e09|zgc:110154	eukaryotic translation initiation factor 4E family member 1c	protein-coding
405	chr10	34227905	34228244	Intergenic	hAT-N39_DR|DNA|hAT-Tip100	180607	NM_001114706	100137109		NM_001114706	ENSDARG00000111633	htra2-14	htra2-13|zgc:174193	HtrA serine peptidase 2-14	protein-coding
1414	chr15	27088776	27088954	intron (NM_200622, intron 21 of 24)	hAT-N35_DR|DNA|hAT-Ac	147790	NM_200622	393594		NM_200622	ENSDARG00000090764	bcas3	zgc:63764	BCAS3 microtubule associated cell migration factor	protein-coding
2172	chr18	37410454	37411095	Intergenic	Intergenic	-55108	NM_001139480	561411		NM_001139480	ENSDARG00000068401	yap1	YAP65|cb194|sb:cb194|si:ch211-181p1.5|si:dkey-3b8.3|wu:fc18c04|zYAP|zgc:158380	Yes1 associated transcriptional regulator	protein-coding
2986	chr21	10654378	10654716	intron (NM_001163923, intron 8 of 10)	DNA-6-N9_DR|DNA|DNA	77020	NM_001163923	555629		NM_001163923	ENSDARG00000086158	ccbe1	fof	collagen and calcium binding EGF domains 1	protein-coding
558	chr11	17433896	17434333	Intergenic	DNA-8-29_DR|DNA|DNA	279873	NM_001077273	768127		NM_001077273	ENSDARG00000062471	tafa4b	fam19a4b|sam4|zgc:154141	TAFA chemokine like family member 4b	protein-coding
1386	chr15	19183207	19183485	Intergenic	EnSpmN1_DR|DNA|CMC-EnSpm	-141377	NM_213375	406684		NM_213375	ENSDARG00000015823	vps26b	wu:fb49d07|wu:fb50d06|zgc:56297	VPS26, retromer complex component B	protein-coding
3013	chr21	16092682	16092812	intron (NM_001130782, intron 7 of 7)	Harbinger-N11_DR|DNA|PIF-Harbinger	-4867	NM_001316934	445174		NM_001003568	ENSDARG00000057928	mzt2b	fam128|mzt2|zgc:101080	mitotic spindle organizing protein 2B	protein-coding
1126	chr14	17646926	17647339	Intergenic	DNA-5-5_DR|DNA|hAT	-47712	NM_001045428	751718		NM_001045428	ENSDARG00000057394	rab33a	zgc:153710	RAB33A, member RAS oncogene family	protein-coding
366	chr10	26111123	26111614	exon (NM_001137657, exon 24 of 24)	exon (NM_001137657, exon 24 of 24)	-6774	NM_200284	393254		NM_200284	ENSDARG00000056678	trim47	fc04b02|wu:fc04b02|zgc:56368	tripartite motif containing 47	protein-coding
1141	chr14	21838905	21839188	intron (NM_131714, intron 8 of 10).2	DNA-3-1_DR|DNA|DNA	18959	NM_131714	65229		NM_131714	ENSDARG00000057007	ctbp1	wu:fi43a11	C-terminal binding protein 1	protein-coding
2701	chr20	2906619	2907027	Intergenic	HE1_DR1|SINE|tRNA-V	-43182	NM_001161601	792097		NM_001161601	ENSDARG00000043856	amd1	fb26e03|si:ch211-257g8.2|wu:fb26e03|zgc:55614	adenosylmethionine decarboxylase 1	protein-coding
3070	chr21	29011166	29011416	intron (NM_001198550, intron 2 of 13)	DNA9TA1_DR|DNA|TcMar-Tc1	52819	NM_001198550	794574		NM_001198550	ENSDARG00000004988	ppp3ca	fj46e08|si:dkeyp-79c2.2|wu:fj46e08	protein phosphatase 3, catalytic subunit, alpha isozyme	protein-coding
3715	chr24	38212685	38213600	Intergenic	Intergenic	-21139	NM_001102627	100124600		NM_001102627	ENSDARG00000071456	crp7	CRP|zgc:171660	C-reactive protein 7	protein-coding
675	chr12	673602	674051	Intergenic	(TG)n|Simple_repeat|Simple_repeat	-17425	NM_001078169	777793		NM_001078169	ENSDARG00000103785	sult2st2	-	sulfotransferase family 2, cytosolic sulfotransferase 2	protein-coding
656	chr11	40778828	40779620	Intergenic	Intergenic	-36717	NM_001039628	562318		NM_001039628	ENSDARG00000006341	tas1r3	t1rc1	taste receptor, type 1, member 3	protein-coding
2600	chr2	42339985	42340352	Intergenic	Kolobok-N7_DR|DNA|Kolobok-T2	35065	NM_199851	334050		NM_199851	ENSDARG00000018961	gtpbp4	fi28d07|wu:fi28d07|zgc:55757	GTP binding protein 4	protein-coding
2154	chr18	32351944	32352224	Intergenic	Gypsy-19-LTR_DR|LTR|Gypsy	-212190	NM_001018147	553200		NM_001018147	ENSDARG00000100604	olfcw1	si:ch211-128b10.3|v2r5|v2rd1|zgc:112465	olfactory receptor C family, w1	protein-coding
2709	chr20	5635143	5635560	intron (NM_001080047, intron 3 of 19)	intron (NM_001080047, intron 3 of 19)	72309	NM_001080047	570698		NM_001080047	ENSDARG00000062693	nrxn3b	-	neurexin 3b	protein-coding
898	chr13	15166814	15167492	Intergenic	Intergenic	-15017	NM_001080584	562867		NM_001080584	ENSDARG00000069733	mavs	wu:fj20d04|zgc:158392	mitochondrial antiviral signaling protein	protein-coding
1248	chr14	47853362	47853663	Intergenic	DNA-X-4_DR|DNA|DNA	-191681	NM_001002065	415155		NM_001002065	ENSDARG00000038835	ppid	wu:fb18b07|zgc:86711	peptidylprolyl isomerase D	protein-coding
3584	chr24	1776446	1776682	Intergenic	MOSAT_DR|Satellite|Satellite	344668	NM_001113644	100002312		NM_001113644	ENSDARG00000092918	crhr2	crf-r2|si:bz46j2.3|si:rp71-46j2.3|zgc:172101	corticotropin releasing hormone receptor 2	protein-coding
2743	chr20	12099733	12099874	Intergenic	LOOPERN2_DR|DNA|Kolobok-T2	-603153	NM_001045461	751751		NM_001045461	ENSDARG00000100439	zgc:153383	-	zgc:153383	protein-coding
2044	chr18	4770317	4772502	Intergenic	EnSpm-N1_DR|DNA|CMC-EnSpm	340040	NM_200555	393527		NM_200555	ENSDARG00000035054	pdcd10a	ccm3a|pdcd10|zgc:65826	programmed cell death 10a	protein-coding
571	chr11	20357210	20357415	Intergenic	DNA-6-N2_DR|DNA|DNA	-13870	NM_001045273	30297		NM_131086	ENSDARG00000015002	cdh4	R-cadherin|rcad|zgc:136316	cadherin 4, type 1, R-cadherin (retinal)	protein-coding
3188	chr22	8796955	8797729	Intergenic	Intergenic	-675472	NM_001089420	568759		NM_001089420	ENSDARG00000078169	cacna2d2b	si:ch211-11p18.4	calcium channel, voltage-dependent, alpha 2/delta subunit 2b	protein-coding
2910	chr20	51036228	51036667	intron (NM_001177747, intron 5 of 13)	Copia-7-I_DR|LTR|Gypsy?	30085	NM_001177747	100422734		NM_001177747	ENSDARG00000004721	pals1b	im:7140055|mpp5b|ponli|sb:eu974|si:ch211-105d18.1	protein associated with LIN7 1, MAGUK p55 family member b	protein-coding
3328	chr22	29145327	29145606	Intergenic	DNA-8-3_DR|DNA|DNA	53921	NM_213097	406370		NM_213097	ENSDARG00000060921	pla2g6	wu:fc06g09|zgc:77476	phospholipase A2, group VI (cytosolic, calcium-independent)	protein-coding
157	chr1	34789275	34789537	intron (NM_001111204, intron 6 of 7)	DNA13TA1a_DR|DNA|TcMar-Tc1	25863	NM_001111204	571844		NM_001111204	ENSDARG00000079191	zgc:172122	sc:d816|si:dkey-151m22.6	zgc:172122	protein-coding
1310	chr15	8411768	8412279	Intergenic	Intergenic	17185	NM_001128700	559491		NM_001128700	ENSDARG00000069649	tmem160	si:ch211-113p18.5	transmembrane protein 160	protein-coding
1415	chr15	27180268	27181049	intron (NM_200622, intron 22 of 24)	intron (NM_200622, intron 22 of 24)	-183740	NM_131051	30253		NM_131051	ENSDARG00000006120	tbx2b	hm:zeh1581|tbx-c|tbx2|tbxc|zeh1581	T-box transcription factor 2b	protein-coding
1938	chr17	28145319	28146010	Intergenic	Intergenic	22881	NM_001145686	556429		NM_001145686	ENSDARG00000054124	htr1d	htr1bd	5-hydroxytryptamine (serotonin) receptor 1D, G protein-coupled	protein-coding
736	chr12	19554602	19554723	Intergenic	LTR1_DR|LTR|LTR	170032	NM_001326710	563247		NM_001326710	ENSDARG00000055868	rsl1d1	si:dkey-16i5.10	ribosomal L1 domain containing 1	protein-coding
2558	chr2	36588604	36588851	Intergenic	DNA-6-N2_DR|DNA|DNA	-17279	NM_001007168	368450		NM_001007168	ENSDARG00000068175	ing5b	ING1|p33|si:busm1-40g1.1|si:dz40g1.1|wu:fc94a02|zgc:100910	inhibitor of growth family, member 5b	protein-coding
773	chr12	31598646	31598852	Intergenic	Gypsy80-I_DR|LTR|Gypsy	-17766	NM_212770	337172		NM_212770	ENSDARG00000005185	cpn1	cb1037|fa99g08|wu:fa99g08|zgc:77485	carboxypeptidase N, polypeptide 1	protein-coding
1833	chr17	1011816	1012240	Intergenic	Intergenic	15519	NM_001114849	100137725		NM_001114849	ENSDARG00000101789	cyp1c2	-	cytochrome P450, family 1, subfamily C, polypeptide 2	protein-coding
1263	chr14	49758821	49759046	intron (NM_001123045, intron 9 of 10)	hAT-N68_DR|DNA|hAT-Ac	75166	NM_001123045	324950		NM_001123045	ENSDARG00000114067	tspan17	fc49c03|wu:fc49c03|zgc:158284	tetraspanin 17	protein-coding
2338	chr19	27103748	27104245	Intergenic	DNA2-2_DR|DNA|DNA	84564	NM_212859	405785		NM_212859	ENSDARG00000009511	tnfa	-	tumor necrosis factor a (TNF superfamily, member 2)	protein-coding
2090	chr18	17893509	17893855	intron (NM_001080030, intron 5 of 7)	TDR8|DNA|DNA	107134	NM_001080030	566696		NM_001080030	ENSDARG00000059707	znf423	si:ch211-212o1.3|si:ch211-216l23.1|wu:fc95d03|zgc:158272	zinc finger protein 423	protein-coding
2768	chr20	20006054	20007147	intron (NM_001276280, intron 11 of 11).2	Gypsy-28-I_DR|LTR|Gypsy	-147667	NM_212570	245950		NM_212570	ENSDARG00000039577	ptk2bb	im:6900512|ptk2b|ptk2bl	protein tyrosine kinase 2 beta, b	protein-coding
914	chr13	20609085	20609499	Intergenic	Gypsy-34-LTR_Dr|LTR|Gypsy	-68502	NM_001144786	555816		NM_001144786	ENSDARG00000092858	si:ch1073-126c3.2	fd36h06|wu:fd36h06	si:ch1073-126c3.2	protein-coding
3281	chr22	26369229	26369523	Intergenic	DNA-AT-2_DR|DNA|DNA	-15460	NM_001018227	563053		NM_001018227	ENSDARG00000055592	capn2b	im:6908877|zgc:109906	calpain 2, (m/II) large subunit b	protein-coding
2302	chr19	21976907	21977193	Intergenic	Intergenic	-85757	NM_001045150	568041		NM_001045150	ENSDARG00000057586	sall3b	im:7138196|sallb|si:dkey-195c14.1|wu:fb01e09	spalt-like transcription factor 3b	protein-coding
414	chr10	37581150	37581390	intron (NM_001320102, intron 6 of 14)	TDR4|DNA|DNA	81055	NM_001320102	100002680		NM_212796	ENSDARG00000033901	msi2a	cb746|fi47b09|msi2|wu:fb02d08|wu:fi32d12|wu:fi47b09	musashi RNA-binding protein 2a	protein-coding
3537	chr23	37022449	37023327	Intergenic	Intergenic	63071	NM_001020621	553648		NM_001020621	ENSDARG00000025212	ints11	cpsf3l|zgc:110671	integrator complex subunit 11	protein-coding
185	chr1	40169202	40169400	Intergenic	Intergenic	20556	NM_001130615	100170776		NM_001130615	ENSDARG00000078182	zgc:194443	-	zgc:194443	protein-coding
1059	chr14	3657087	3657783	Intergenic	Intergenic	140875	NM_001080560	555882		NM_001080560	ENSDARG00000099143	fnta	im:6909421|wu:fb51d12|wu:fz92f09|zgc:158397	farnesyltransferase, CAAX box, subunit alpha	protein-coding
3714	chr24	37987870	37988188	Intergenic	TDR8D|DNA|DNA	-32035	NM_001009983	494493		NM_001009983	ENSDARG00000030367	metrn	mtrn|wu:fb81a08|zgc:92132	meteorin, glial cell differentiation regulator	protein-coding
3357	chr22	33040240	33040562	Intergenic	GypsyDR1|LTR|Gypsy	-94852	NM_173274	286829		NM_173274	ENSDARG00000016153	dag1	dag|wu:fb83d06|wu:fi25f06|wu:fi37b08|zgc:109786	dystroglycan 1	protein-coding
1902	chr17	17620844	17621302	intron (NM_001123049, intron 3 of 9)	intron (NM_001123049, intron 3 of 9)	135205	NM_001123049	100144553		NM_001123049	ENSDARG00000062561	adck1	zgc:175225	aarF domain containing kinase 1	protein-coding
2155	chr18	32376568	32376865	Intergenic	DIRS-7_DR|LTR|Ngaro	-236822	NM_001018147	553200		NM_001018147	ENSDARG00000100604	olfcw1	si:ch211-128b10.3|v2r5|v2rd1|zgc:112465	olfactory receptor C family, w1	protein-coding
3192	chr22	8964146	8965316	Intergenic	DNA25TWA1_DR|DNA|DNA	-508083	NM_001089420	568759		NM_001089420	ENSDARG00000078169	cacna2d2b	si:ch211-11p18.4	calcium channel, voltage-dependent, alpha 2/delta subunit 2b	protein-coding
1051	chr14	2312756	2312995	intron (NM_001009585, intron 1 of 3)	intron (NM_001009585, intron 1 of 3)	5715	NM_001009587	493597		NM_001009587	ENSDARG00000089874	pcdh2aa3	DrPcdh2a10|Pcdh2a10	protocadherin 2 alpha a 3	protein-coding
1373	chr15	15339923	15340352	Intergenic	L2-1_DR|LINE|L2	23811	NM_001130625	100170786		NM_001130625	ENSDARG00000015134	camkk1b	zgc:194737	calcium/calmodulin-dependent protein kinase kinase 1, alpha b	protein-coding
3289	chr22	26746789	26747112	Intergenic	Kolobok-N7_DR|DNA|Kolobok-T2	87207	NM_001045127	567109		NM_001045127	ENSDARG00000061256	mcrip2	im:7142214|si:dkey-44g23.5|zgc:153437	MAPK regulated corepressor interacting protein 2	protein-coding
2973	chr21	6421096	6421391	Intergenic	Harbinger-N11_DR|DNA|PIF-Harbinger	284213	NM_212591	321602		NM_212591	ENSDARG00000044811	cdk9	wu:fb22e09|wu:fc06c02	cyclin-dependent kinase 9 (CDC2-related kinase)	protein-coding
727	chr12	14123807	14124101	Intergenic	Intergenic	-26089	NM_001077160	563254		NM_001077160	ENSDARG00000087226	kbtbd2	im:7146937|zgc:152954	kelch repeat and BTB (POZ) domain containing 2	protein-coding
3585	chr24	1893505	1893980	Intergenic	hAT-N76_DR|DNA|hAT?	461846	NM_001113644	100002312		NM_001113644	ENSDARG00000092918	crhr2	crf-r2|si:bz46j2.3|si:rp71-46j2.3|zgc:172101	corticotropin releasing hormone receptor 2	protein-coding
2647	chr2	52445546	52445754	intron (NM_001312685, intron 2 of 7)	intron (NM_001312685, intron 2 of 7)	9875	NM_001312685	30067		NM_130911	ENSDARG00000019588	chico	-	chico	protein-coding
2527	chr2	28602997	28603429	Intergenic	hAT-N76_DR|DNA|hAT?	67931	NM_201330	378446		NM_201330	ENSDARG00000103226	dhcr7	-	7-dehydrocholesterol reductase	protein-coding
2878	chr20	46274883	46275152	intron (NM_001083055, intron 1 of 1)	intron (NM_001083055, intron 1 of 1)	899	NM_001083055	795424		NM_001083055	ENSDARG00000090812	taar14g	si:ch211-119b12.2	trace amine associated receptor 14g	protein-coding
3226	chr22	14764087	14764337	Intergenic	Intergenic	-72132	NM_001024811	402863		NM_001024811	ENSDARG00000042900	gtpbp1l	-	GTP binding protein 1, like	protein-coding
2635	chr2	50426979	50427484	Intergenic	Harbinger-N11_DR|DNA|PIF-Harbinger	35900	NM_200773	393746		NM_200773	ENSDARG00000044501	viml	zgc:73275	vimentin like	protein-coding
918	chr13	21927430	21927566	Intergenic	Gypsy42-LTR_DR|LTR|Gypsy	101402	NM_001145707	100148379		NM_001145707	ENSDARG00000069397	zswim8	wu:fc49c05|wu:fi39c11|zgc:113421	zinc finger, SWIM-type containing 8	protein-coding
3241	chr22	20260448	20262118	Intergenic	Intergenic	48000	NM_212580	321217		NM_212580	ENSDARG00000061810	mbd3b	cb357|cb99|mdb3b|sb:cb357|sb:cb99|wu:fc41c05|zgc:111851	methyl-CpG binding domain protein 3b	protein-coding
418	chr10	37940463	37940665	Intergenic	DNA-3-1_DR|DNA|DNA	13464	NM_001202415	323481		NM_001202415	ENSDARG00000103981	bhlha9	bhlhf42|wu:fb99e06	basic helix-loop-helix family, member a9	protein-coding
2513	chr2	24389258	24389604	intron (NM_001080004, intron 5 of 7)	TE-X-5_DR|Satellite|Satellite	12911	NM_001080004	563016		NM_001080004	ENSDARG00000061797	zgc:154006	-	zgc:154006	protein-coding
932	chr13	24758504	24759512	Intergenic	Intergenic	-13850	NM_001082860	568747		NM_001082860	ENSDARG00000021974	sfr1	meir5|zgc:162162	SWI5-dependent homologous recombination repair protein 1	protein-coding
432	chr10	40343162	40343683	Intergenic	DNA-1-5_DR|DNA|DNA	59419	NM_001080188	567190		NM_001080188	ENSDARG00000042791	git2b	git2|zgc:158416	G protein-coupled receptor kinase interacting ArfGAP 2b	protein-coding
2461	chr2	13635345	13635542	Intergenic	DNA-TA-4_DR|DNA|TcMar	-59466	NM_001003840	335049		NM_001003840	ENSDARG00000054980	ebna1bp2	ebna1bp2l|fa12d07|wu:fa12d07	EBNA1 binding protein 2	protein-coding
3249	chr22	20909612	20910806	intron (NM_199707, intron 1 of 11)	TE-X-5_DR|Satellite|Satellite	14355	NM_199707	325221		NM_199707	ENSDARG00000000568	ell	wu:fc60b11|zgc:63836	elongation factor RNA polymerase II	protein-coding
2866	chr20	44631933	44632167	intron (NM_001365967, intron 17 of 27)	DNA8-6_DR|DNA|hAT	49759	NM_001365966	100331225		NM_001365966	ENSDARG00000060537	atad2b	si:ch73-97d3.2	ATPase family AAA domain containing 2B	protein-coding
877	chr13	10895200	10895355	intron (NM_001142592, intron 30 of 37)	intron (NM_001142592, intron 30 of 37)	49955	NM_001114569	100136850		NM_001114569	ENSDARG00000063059	abcg8	zgc:172358	ATP-binding cassette, sub-family G (WHITE), member 8	protein-coding
2850	chr20	41512744	41513141	Intergenic	hAT-N76_DR|DNA|hAT?	-289046	NM_001346160	555610		NM_001346160	ENSDARG00000013528	mcm9	mcmdc1|si:ch211-112m17.2	minichromosome maintenance 9 homologous recombination repair factor	protein-coding
2687	chr2	59019013	59019456	Intergenic	MSAT-3_DR|Satellite|Satellite	-21847	NM_001017839	550537		NM_001017839	ENSDARG00000046074	stk11	wu:fj61a05|zgc:110180	serine/threonine kinase 11	protein-coding
3203	chr22	9302645	9303096	Intergenic	hAT-N39_DR|DNA|hAT-Tip100	-169944	NM_001089420	568759		NM_001089420	ENSDARG00000078169	cacna2d2b	si:ch211-11p18.4	calcium channel, voltage-dependent, alpha 2/delta subunit 2b	protein-coding
2236	chr19	5384698	5385164	Intergenic	Intergenic	-4235	NM_001003445	445051		NM_001003445	ENSDARG00000036830	krt91	fa97a07|fb05e09|wu:fa91b04|wu:fa97a07|wu:fb05e09|zgc:92533	keratin 91	protein-coding
2469	chr2	15264160	15264489	Intergenic	DNA-10-1_DR|DNA|DNA	60390	NM_001006023	450002		NM_001006023	ENSDARG00000039979	tecrl2b	tecrl2|zgc:103479	trans-2,3-enoyl-CoA reductase-like 2b	protein-coding
3545	chr23	38963131	38963544	Intergenic	hAT-N20_DR|DNA|hAT	21807	NM_001080609	572527		NM_001080609	ENSDARG00000044485	sall4	cb372|cb614|ik:tdsubc_2c1|sb:cb372|sb:cb614|wu:fa01g03|xx:tdsubc_2c1	spalt-like transcription factor 4	protein-coding
3625	chr24	14264218	14264718	intron (NM_131777, intron 1 of 21)	HarbingerN5_DR|DNA|PIF-Harbinger	24266	NM_131777	81884		NM_131777	ENSDARG00000017929	ncoa2	tif2|wu:fc41a10|wu:fe26a11	nuclear receptor coactivator 2	protein-coding
3148	chr22	4269639	4269766	Intergenic	TDR13|DNA|DNA	138169	NM_001082805	556504		NM_001082805	ENSDARG00000099675	kdm4b	jmjd2b|si:ch211-124a3.4	lysine (K)-specific demethylase 4B	protein-coding
2084	chr18	15626098	15626398	intron (NM_001082835, intron 5 of 11)	intron (NM_001082835, intron 5 of 11)	10081	NM_001082835	563467		NM_001082835	ENSDARG00000057728	slc17a8	si:ch211-264e16.4|vglut3	solute carrier family 17 member 8	protein-coding
1496	chr15	43040415	43040732	intron (NM_001045128, intron 2 of 13)	TE-X-5_DR|Satellite|Satellite	32118	NM_001045128	567157		NM_001045128	ENSDARG00000032079	acsl3a	si:dkeyp-109h9.2	acyl-CoA synthetase long chain family member 3a	protein-coding
109	chr1	26846412	26852534	Intergenic	Intergenic	-66960	NM_201116	394091		NM_201116	ENSDARG00000023600	sh3gl2a	sh3gl2|zgc:55616	SH3 domain containing GRB2 like 2a, endophilin A1	protein-coding
1899	chr17	17107932	17108840	intron (NM_001080009, intron 18 of 24)	CpG	235004	NM_212789	352937		NM_212789	ENSDARG00000094857	dio2	Deio2|cb684	iodothyronine deiodinase 2	protein-coding
2776	chr20	22779767	22780440	Intergenic	DNA-8-3_DR|DNA|DNA	-19768	NM_001013564	792105		NM_001013564	ENSDARG00000040005	scfd2	si:dkey-161n17.2|zgc:110750	sec1 family domain containing 2	protein-coding
191	chr1	41936087	41936354	Intergenic	DNA13TA1a_DR|DNA|TcMar-Tc1	87068	NM_001328186	387290		NM_201502	ENSDARG00000036967	smox	cb1027|wu:fq32f10|zgc:77167	spermine oxidase	protein-coding
886	chr13	12806637	12806878	intron (NM_001145584, intron 5 of 83)	(CAGA)n|Simple_repeat|Simple_repeat	5665	NM_001145584	564367		NM_001145584	ENSDARG00000062330	kiaa1109	bltp1|si:ch211-233a24.2	KIAA1109	protein-coding
823	chr12	45396966	45397337	Intergenic	Harbinger-N11_DR|DNA|PIF-Harbinger	-47302	NM_001328030	100332446		NM_001328030	ENSDARG00000109276	LOC100332446	-	uncharacterized LOC100332446	protein-coding
1722	chr16	35908265	35908644	intron (NM_001037432, intron 1 of 15)	HATN13_DR|DNA|hAT-Ac	3423	NM_001037432	641492		NM_001037432	ENSDARG00000099448	sh3d21	zgc:123285	SH3 domain containing 21	protein-coding
2570	chr2	38743545	38744240	intron (NM_001317765, intron 1 of 39)	HATN11_DR|DNA|hAT	1554	NM_001317765	100537031		NM_001317765	ENSDARG00000086990	carmil3	lrrc16b|si:ch211-204d18.1	capping protein regulator and myosin 1 linker 3	protein-coding
1891	chr17	14165568	14165707	Intergenic	(GGAC)n|Simple_repeat|Simple_repeat	286003	NM_200482	393454		NM_200482	ENSDARG00000028581	jkamp	zgc:63678|zgc:92212	jnk1/mapk8 associated membrane protein	protein-coding
231	chr1	53799185	53799527	Intergenic	Gypsy52-LTR_DR|LTR|Gypsy	-42988	NM_001135979	571368		NM_001135979	ENSDARG00000074771	ifngr1	IFNGR1-2|crfb17|ifngr1-1|zgc:194858|zgc:194873	interferon gamma receptor 1	protein-coding
3129	chr21	43971529	43971765	Intergenic	LTR1_DR|LTR|LTR	-18689	NM_001017741	550436		NM_001017741	ENSDARG00000053617	camk2a	zgc:112538|zgc:123320	calcium/calmodulin-dependent protein kinase II alpha	protein-coding
3389	chr23	2902771	2903566	Intergenic	Intergenic	-2961	NM_199850	334006		NM_199850	ENSDARG00000074790	rab5if	c20orf24|c23h20orf24|fi26d09|wu:fi26d09|zgc:55393	RAB5 interacting factor	protein-coding
2778	chr20	22970276	22971025	intron (NM_001013564, intron 5 of 5)	Mariner-N2_DR|DNA|TcMar	55573	NM_200140	393109		NM_200140	ENSDARG00000015611	rasl11b	fc21f04|wu:fc21f04|zgc:55750|zgc:77749	RAS-like, family 11, member B	protein-coding
1273	chr14	52484318	52484478	exon (NM_198357, exon 2 of 21)	exon (NM_198357, exon 2 of 21)	3106	NM_198357	323071		NM_198357	ENSDARG00000098822	tcerg1a	tcerg1|wu:fb80g01	transcription elongation regulator 1a (CA150)	protein-coding
2131	chr18	27693350	27693671	Intergenic	DNA-3-1_DR|DNA|DNA	-38862	NM_001002439	436712		NM_001002439	ENSDARG00000015015	tspan18b	zgc:92637	tetraspanin 18b	protein-coding
3512	chr23	27729517	27729916	Intergenic	Intergenic	-10821	NM_001030115	558147		NM_001030115	ENSDARG00000037062	dhh	sb:eu600	desert hedgehog signaling molecule	protein-coding
1087	chr14	10080106	10080550	intron (NM_001142584, intron 1 of 9)	EnSpm-4_DR|DNA|CMC-EnSpm	180198	NM_001142584	100149452		NM_001142584	ENSDARG00000037553	il1rapl2	il18r|ilrapl2|si:ch211-149o12.1	interleukin 1 receptor accessory protein-like 2	protein-coding
737	chr12	20660715	20660875	Intergenic	DNA-1-9_DR|DNA|PIF-Harbinger?	-2510	NM_001007412	492771		NM_001007412	ENSDARG00000058076	snf8	zgc:101578	SNF8 subunit of ESCRT-II	protein-coding
3146	chr22	4085853	4086261	Intergenic	Intergenic	171739	NM_001317750	796419		NM_001317750	ENSDARG00000059039	mhc1ula	-	major histocompatibility complex class I ULA	protein-coding
1498	chr15	43180848	43181051	intron (NM_203511, intron 5 of 10)	Gypsy-22-LTR_DR|LTR|Gypsy	14462	NM_203511	677747		NM_203511	ENSDARG00000010764	dhrs12la	36K|fj52f06|flj13639|wu:fj52f06|wu:fq25e07|zgc:136710	dehydrogenase/reductase 12-like a	protein-coding
156	chr1	34204970	34205252	intron (NM_001008733, intron 1 of 7)	TE-X-4_DR|Unknown|Unknown	1186	NM_001008733	494134		NM_001008733	ENSDARG00000032056	arl6	zgc:101762	ADP-ribosylation factor-like 6	protein-coding
3121	chr21	40678908	40679123	Intergenic	Intergenic	-6880	NM_199822	327538		NM_199822	ENSDARG00000014966	ccdc82	fi16c06|wu:fi16c06|zgc:66477	coiled-coil domain containing 82	protein-coding
3381	chr22	38996530	38997497	Intergenic	Intergenic	18929	NM_001082868	570228		NM_001082868	ENSDARG00000013834	arhgef3	si:ch211-258l4.8	Rho guanine nucleotide exchange factor (GEF) 3	protein-coding
2202	chr18	49821760	49822250	Intergenic	Intergenic	-147563	NM_001045317	724012		NM_001045317	ENSDARG00000012005	mob2b	zgc:136844	MOB kinase activator 2b	protein-coding
1035	chr14	35983	36368	Intergenic	CpG	-2969	NM_001029973	574426		NM_001029973		tmem128	zgc:110421	transmembrane protein 128	protein-coding
175	chr1	37218026	37218210	intron (NM_001145789, intron 2 of 17)	DNA-6-N4_DR|DNA|DNA	22012	NM_001145787	572548		NM_001081693	ENSDARG00000034093	dclk2a	cb572|dclk|dclk2|sb:cb572|si:dkey-180n16.1	doublecortin-like kinase 2a	protein-coding
3814	chr25	21046605	21046873	Intergenic	Intergenic	-15695	NM_198805	323509		NM_198805	ENSDARG00000044760	gnaia	cb874|fc01b07|wu:fc01b07	guanine nucleotide binding protein (G protein), alpha inhibiting activity polypeptide a	protein-coding
2139	chr18	29759380	29760610	Intergenic	DNA-6-N6_DR|DNA|DNA	138374	NM_001282139	368857		NM_001002614	ENSDARG00000043635	cmc2	2310061C15Rik|DC13|si:busm1-241h12.4|si:dz241h12.4|zgc:92271	C-x(9)-C motif containing 2	protein-coding
3257	chr22	21907446	21908289	Intergenic	MuDR-N1_DR|DNA|MULE-MuDR	-10664	NM_001045036	563953		NM_001045036	ENSDARG00000010002	gna11a	gna11|si:dkey-42p8.2	guanine nucleotide binding protein (G protein), alpha 11a (Gq class)	protein-coding
2868	chr20	45488515	45488804	Intergenic	hAT-N26_DR|DNA|hAT?	172390	NM_001080702	568195		NM_001045156	ENSDARG00000069101	napbb	beta-snap1|coa|corona|si:rp71-81o21.2|zgc:158643	N-ethylmaleimide-sensitive factor attachment protein, beta b	protein-coding
2963	chr21	3777626	3777815	intron (NM_001200015, intron 1 of 4)	intron (NM_001200015, intron 1 of 4)	2189	NM_001200015	565062		NM_001200015	ENSDARG00000077950	tor1	im:7165310|si:ch73-178d14.1	torsin family 1	protein-coding
726	chr12	13537841	13538359	intron (NM_001089358, intron 7 of 10)	DNA-6-N4_DR|DNA|DNA	11409	NM_001089358	497449		NM_001089358	ENSDARG00000055569	ghdc	ghdcl|im:7144495|zgc:163113	GH3 domain containing	protein-coding
783	chr12	36297157	36297608	Intergenic	TDR4|DNA|DNA	-32932	NM_001331216	564522		NM_001278802	ENSDARG00000019418	kcnj2a	kcnj2	potassium inwardly rectifying channel subfamily J member 2a	protein-coding
1733	chr16	37927147	37927377	intron (NM_001353863, intron 16 of 25)	Mariner-N5_DR|DNA|TcMar	35480	NM_001353863	562035		NM_001353863	ENSDARG00000087369	cep162	si:ch211-198c19.2	centrosomal protein 162	protein-coding
2238	chr19	5629021	5629369	Intergenic	hAT-N57_DR|DNA|hAT-Ac	-11309	NM_001128773	792063		NM_001128773	ENSDARG00000109567	ft2	zFT2|zgc:194457	alpha(1,3)fucosyltransferase gene 2	protein-coding
1363	chr15	14926847	14926995	Intergenic	hAT-N41_DR|DNA|hAT-Ac	72026	NM_200346	393317		NM_200346	ENSDARG00000104172	diabloa	diablo|zgc:63938	diablo, IAP-binding mitochondrial protein a	protein-coding
1684	chr16	27377033	27377167	Intergenic	DNA-6-N4_DR|DNA|DNA	-6617	NM_001007449	492808		NM_001007449	ENSDARG00000006869	stx17	zgc:101617	syntaxin 17	protein-coding
3228	chr22	15376920	15377395	Intergenic	LTR1_DR|LTR|LTR	8285	NM_001082927	798655		NM_001082927	ENSDARG00000062712	tmem264	si:dkey-236e20.7	transmembrane protein 264	protein-coding
581	chr11	21390830	21393041	intron (NM_001002751, intron 4 of 21)	ENSPM-6_DR|DNA|CMC-EnSpm	12105	NM_001002751	437024		NM_001002751	ENSDARG00000070606	ikbke	zgc:100844	inhibitor of nuclear factor kappa B kinase subunit epsilon	protein-coding
1210	chr14	40644239	40645264	intron (NM_001114413, intron 1 of 6)	intron (NM_001114413, intron 1 of 6)	3020	NM_001114413	556984		NM_001114413	ENSDARG00000052615	tnmd	zgc:172161	tenomodulin	protein-coding
269	chr10	801131	802432	Intergenic	Intergenic	-81735	NM_001099984	557316		NM_001099984		unc5cb	fb03d07|unc5c|wu:fb03d07	unc-5 netrin receptor Cb	protein-coding
1482	chr15	40270545	40270922	Intergenic	Copia6-LTR_DR|LTR|Gypsy?	-43577	NM_001045549	555691		NM_001045549	ENSDARG00000043443	kcnj13	kir7.1	potassium inwardly rectifying channel subfamily J member 13	protein-coding
2479	chr2	16896787	16897110	intron (NM_001328709, intron 20 of 24)	BEL5-LTR_DR|LTR|Pao	50176	NM_001114579	100136860		NM_001114579	ENSDARG00000077022	fam131aa	fam131a|zgc:172298	family with sequence similarity 131 member Aa	protein-coding
1791	chr16	48583921	48585608	Intergenic	DNA-2-30_DR|DNA|DNA	-31456	NM_131612	58136		NM_131612	ENSDARG00000019717	pbx2	pbxy|wu:fb73g03	pre-B-cell leukemia homeobox 2	protein-coding
1822	chr16	54706391	54706681	intron (NM_200561, intron 7 of 7)	DNA-5-5_DR|DNA|hAT	14942	NM_001177450	564687		NM_001177450		gnrhr3	-	gonadotropin releasing hormone receptor 3	protein-coding
855	chr13	6246078	6246505	TTS (NM_199795)	TTS (NM_199795)	6222	NM_199795	327377		NM_199795	ENSDARG00000074289	tuba4l	fi05b01|wu:fi05b01|zgc:55727|zgc:76934	tubulin, alpha 4 like	protein-coding
221	chr1	50823864	50824640	intron (NM_001099240, intron 8 of 19)	intron (NM_001099240, intron 8 of 19)	13908	NM_001099240	555481		NM_001099240	ENSDARG00000100792	zgc:154142	-	zgc:154142	protein-coding
876	chr13	10797988	10798185	Intergenic	DNA-5-5_DR|DNA|hAT	-1363	NM_001142592	557195		NM_001142592	ENSDARG00000043970	lrpprc	fc13c04|im:7150924|im:7151572|wu:fc13c04|wu:fj38h02	leucine-rich pentatricopeptide repeat containing	protein-coding
833	chr13	58567	59312	intron (NM_001007299, intron 9 of 16)	intron (NM_001007299, intron 9 of 16)	-14516	NM_001327971	100334703		NM_001327971	ENSDARG00000104596	ston1	-	stonin 1	protein-coding
2876	chr20	46126594	46126731	TTS (NM_001082904).3	TTS (NM_001082904).3	1928	NM_001082904	794715		NM_001082904	ENSDARG00000089000	taar1b	si:dkey-7c18.14	trace amine associated receptor 1b	protein-coding
1690	chr16	28629120	28629820	exon (NM_001316714, exon 28 of 28)	exon (NM_001316714, exon 28 of 28)	27474	NM_001018151	553204		NM_001018151	ENSDARG00000040352	crot	zgc:110643	carnitine O-octanoyltransferase	protein-coding
1644	chr16	21200963	21201495	Intergenic	DIRS-4N1_DR|LTR|Ngaro	-163214	NM_001110396	569469		NM_001110396	ENSDARG00000040474	snx10b	-	sorting nexin 10b	protein-coding
2471	chr2	15586024	15586431	intron (NM_001113648, intron 2 of 10).3	EnSpm-5_DR|DNA|CMC-EnSpm	643	NM_001113648	100003064		NM_001113648	ENSDARG00000094890	si:ch211-163b2.4	-	si:ch211-163b2.4	protein-coding
350	chr10	21788335	21788651	exon (NM_001024124, exon 1 of 4).2	exon (NM_001024124, exon 1 of 4).2	-1461	NM_001012656	503571		NM_001012656	ENSDARG00000104826	pcdh1gc5	pcdh1g27|pcdh1gc5-A	protocadherin 1 gamma c 5	protein-coding
1524	chr15	47368822	47369307	Intergenic	hAT-N32_DR|DNA|hAT-Charlie	26940	NM_001098772	100073336		NM_001098772	ENSDARG00000102442	folr	zgc:165502	folate receptor	protein-coding
1799	chr16	50827463	50827991	Intergenic	Intergenic	244679	NM_001302232	567622		NM_001302232	ENSDARG00000059888	ago3a	eif2c1|eif2c3a|sb:eu275|sb:eu416	argonaute RISC catalytic component 3a	protein-coding
36	chr1	10614248	10615448	intron (NM_001044827, intron 2 of 6)	intron (NM_001044827, intron 2 of 6)	5497	NM_001044827	557456		NM_001044827	ENSDARG00000070504	trpc5a	trpc5|wu:fi73f08	transient receptor potential cation channel, subfamily C, member 5a	protein-coding
1442	chr15	34441636	34442541	Intergenic	Intergenic	-23563	NM_212883	405819		NM_212883	ENSDARG00000025595	agmo	tmem195|zgc:77121	alkylglycerol monooxygenase	protein-coding
2193	chr18	44960816	44961399	Intergenic	DNA8-6_DR|DNA|hAT	-25989	NM_001025169	573990		NM_001025169	ENSDARG00000058202	pex16	im:6894523|zgc:112248	peroxisomal biogenesis factor 16	protein-coding
1936	chr17	27498610	27498829	Intergenic	DNA2-2_DR|DNA|DNA	41746	NM_001002368	436641		NM_001002368	ENSDARG00000003902	ctsl.1	zgc:92089	cathepsin L.1	protein-coding
660	chr11	42121651	42121969	Intergenic	Intergenic	107802	NM_001360555	561947		NM_001360555		si:ch211-193l2.6	-	si:ch211-193l2.6	protein-coding
2556	chr2	36576184	36576425	Intergenic	Intergenic	-29702	NM_001007168	368450		NM_001007168	ENSDARG00000068175	ing5b	ING1|p33|si:busm1-40g1.1|si:dz40g1.1|wu:fc94a02|zgc:100910	inhibitor of growth family, member 5b	protein-coding
2651	chr2	53286940	53287489	Intergenic	Intergenic	81707	NM_001098751	571425		NM_001098751	ENSDARG00000098702	zgc:165603	-	zgc:165603	protein-coding
3349	chr22	31012890	31013304	intron (NM_001089568, intron 4 of 12)	DNA-6-N2_DR|DNA|DNA	7513	NM_001089568	100038788		NM_001089568	ENSDARG00000054827	ssuh2.4	zgc:162724	ssu-2 homolog, tandem duplicate 4	protein-coding
2560	chr2	37208072	37208683	intron (NM_001076582, intron 4 of 4)	intron (NM_001076582, intron 4 of 4)	915	NM_001201350	100148022		NM_001201348	ENSDARG00000060350	apoda.2	si:dkey-52k20.7	apolipoprotein Da, duplicate 2	protein-coding
1047	chr14	2194260	2194644	exon (NM_001009596, exon 1 of 4)	exon (NM_001009596, exon 1 of 4)	-1204	NM_001009589	493598		NM_001009589	ENSDARG00000103906	pcdh2ab10	zcnrv10	protocadherin 2 alpha b 10	protein-coding
595	chr11	24690377	24690739	Intergenic	DNA-CCGG-1_DR|DNA|DNA	-38788	NM_001080005	563192		NM_001080005	ENSDARG00000070571	inavab	wu:fk70d05|zgc:153953	innate immunity activator b	protein-coding
2750	chr20	13857961	13858242	intron (NM_001029958, intron 6 of 7)	(TA)n|Simple_repeat|Simple_repeat	-25064	NM_201050	394025		NM_201050	ENSDARG00000005619	nek2	zgc:55602	NIMA-related kinase 2	protein-coding
887	chr13	12877056	12877361	intron (NM_001145584, intron 34 of 83)	DNA-8-4_DR|DNA|hAT	76116	NM_001145584	564367		NM_001145584	ENSDARG00000062330	kiaa1109	bltp1|si:ch211-233a24.2	KIAA1109	protein-coding
2336	chr19	26761496	26761813	intron (NM_201347, intron 1 of 16)	DNA-6-N6_DR|DNA|DNA	8213	NM_201347	394248		NM_201347	ENSDARG00000031494	prrc2a	bat2|fb96a05|wu:fb96a05|wu:fb96a11	proline-rich coiled-coil 2A	protein-coding
65	chr1	17707014	17707470	Intergenic	DNA13TA1a_DR|DNA|TcMar-Tc1	11816	NM_001145614	793783		NM_001145614	ENSDARG00000056376	ankrd37	-	ankyrin repeat domain 37	protein-coding
2766	chr20	19800333	19800870	Intergenic	DNA-6-N2_DR|DNA|DNA	58332	NM_212570	245950		NM_212570	ENSDARG00000039577	ptk2bb	im:6900512|ptk2b|ptk2bl	protein tyrosine kinase 2 beta, b	protein-coding
3303	chr22	27563377	27564030	Intergenic	Intergenic	-448484	NM_212980	406253		NM_212980	ENSDARG00000029011	xpnpep1	fa02e02|wu:fa02e02|zgc:56366|zgc:77772	X-prolyl aminopeptidase (aminopeptidase P) 1, soluble	protein-coding
922	chr13	22139390	22139651	Intergenic	DNA-3-1_DR|DNA|DNA	-141503	NM_001327875	563912		NM_001201566	ENSDARG00000077948	usp54a	-	ubiquitin specific peptidase 54a	protein-coding
422	chr10	38317956	38318153	Intergenic	DNA25TWA1_DR|DNA|DNA	-74475	NM_001001886	406790		NM_001001886	ENSDARG00000012314	usp25	wu:fi33c05|wu:fo67e06|wu:fp97a04|zgc:55791	ubiquitin specific peptidase 25	protein-coding
3341	chr22	30425088	30425294	Intergenic	hAT-N29_DR|DNA|hAT	-21796	NM_001126460	796658		NM_001126460	ENSDARG00000077862	si:dkey-169i5.4	fa94f04|wu:fa94f04	si:dkey-169i5.4	protein-coding
2659	chr2	55324238	55324480	Intergenic	LOOPERN2_DR|DNA|Kolobok-T2	-7220	NM_199675	324244		NM_199675	ENSDARG00000019128	tpm4b	tmp4|wu:fc22f09|zgc:63734	tropomyosin 4b	protein-coding
3186	chr22	8700302	8700915	Intergenic	Intergenic	-694331	NM_001122619	100142642		NM_001122619		sc:d217	-	sc:d217	protein-coding
3326	chr22	29008147	29008471	Intergenic	Intergenic	74746	NM_001003768	799294		NM_001003768	ENSDARG00000071051	cbx6a	cbx6|zgc:101049	chromobox homolog 6a	protein-coding
1392	chr15	19818437	19819748	Intergenic	Intergenic	-19366	NM_212634	323919		NM_212634	ENSDARG00000058538	alcamb	fb53h09|fb80a10|nlcam|si:ch211-190h2.4|wu:fb53h09|wu:fb80a10|wu:fc14b01	activated leukocyte cell adhesion molecule b	protein-coding
1157	chr14	24180799	24181112	Intergenic	DIRS1_DR|LTR|DIRS	-34163	NM_001014827	544665		NM_001014827	ENSDARG00000056680	stc2a	fd13c01|im:6908722|stc2|wu:fd13c01|zgc:136650	stanniocalcin 2a	protein-coding
2992	chr21	12565922	12566514	Intergenic	Intergenic	-293675	NM_001002562	436835		NM_001002562	ENSDARG00000070045	celf4	CELF-4|brunol4|zgc:92761	CUGBP, Elav-like family member 4	protein-coding
1246	chr14	46703717	46704310	intron (NM_131314, intron 5 of 8)	intron (NM_131314, intron 5 of 8)	-87651	NM_001115143	322857		NM_001115143	ENSDARG00000039966	prom1a	fb75c01|prom1|proml1|wu:fb75c01	prominin 1a	protein-coding
691	chr12	4267204	4267516	Intergenic	Intergenic	-18427	NM_001002596	436869		NM_001002596	ENSDARG00000040513	zgc:92313	fd15b06|wu:fd15b06	zgc:92313	protein-coding
1221	chr14	43475743	43475859	Intergenic	Nimb-1_DR|LINE|I	-78689	NM_001007358	492486		NM_001007358	ENSDARG00000041173	adra1bb	zgc:103685	adrenoceptor alpha 1Bb	protein-coding
1525	chr15	47383510	47384425	Intergenic	Intergenic	41843	NM_001098772	100073336		NM_001098772	ENSDARG00000102442	folr	zgc:165502	folate receptor	protein-coding
2012	chr17	47125893	47127190	intron (NM_001362516, intron 6 of 14)	intron (NM_001362516, intron 6 of 14)	23584	NM_001362516	449988		NM_001006009	ENSDARG00000104663	zgc:103755	-	zgc:103755	protein-coding
1645	chr16	21426665	21427249	intron (NM_001001947, intron 2 of 9)	(TA)n|Simple_repeat|Simple_repeat	1803	NM_001001947	335722		NM_001001947	ENSDARG00000040485	gsdmeb	dfna5|dfna5b|fk59f08|wu:fc41e05|wu:fk59f08|zgc:91916	gasdermin Eb	protein-coding
73	chr1	18540874	18541115	Intergenic	LOOPERN2_DR|DNA|Kolobok-T2	74069	NM_131859	117603		NM_131859	ENSDARG00000015495	klf3	klf12	Kruppel like factor 3 (basic)	protein-coding
609	chr11	28525035	28525398	Intergenic	Intergenic	89392	NM_001006070	450050		NM_001006070	ENSDARG00000044803	dhrs3b	ik:tdsubc_1f3|tdsubc_1f3|xx:tdsubc_1f3|zgc:101705	dehydrogenase/reductase (SDR family) member 3b	protein-coding
1229	chr14	44352220	44352509	Intergenic	DNA25TWA1_DR|DNA|DNA	421489	NM_001044886	559137		NM_001044886	ENSDARG00000102753	si:dkey-109l4.3	si:ch211-240l14.1|zC240L14.1	si:dkey-109l4.3	protein-coding
3173	chr22	7518134	7518613	Intergenic	DNA2-2_DR|DNA|DNA	21033	NM_001003450	445056		NM_001003450	ENSDARG00000043168	cela1.5	zgc:92511	chymotrypsin like elastase family member 1, tandem duplicate 5	protein-coding
3110	chr21	35866064	35866414	Intergenic	DNA-3-1_DR|DNA|DNA	-12994	NM_001001816	324961		NM_001001816	ENSDARG00000098573	sgcd	wu:fc49e11|zgc:110649	sarcoglycan, delta (dystrophin-associated glycoprotein)	protein-coding
2988	chr21	11247185	11247624	intron (NM_001080201, intron 1 of 5)	intron (NM_001080201, intron 1 of 5)	3336	NM_001080201	572528		NM_001080201	ENSDARG00000069988	arid6	arid5b|zgc:158706	AT-rich interaction domain 6	protein-coding
2883	chr20	46489748	46490028	Intergenic	DNA-6-N2_DR|DNA|DNA	-22608	NM_001083050	100034410		NM_001083050	ENSDARG00000041407	rmdn3	fam82a2|fam82c|si:dkey-199i12.5|zRMD-1	regulator of microtubule dynamics 3	protein-coding
2417	chr2	214408	214571	Intergenic	HATN17_DR|DNA|hAT	8726	NM_001017894	550593		NM_001017894	ENSDARG00000038271	zgc:113293	-	zgc:113293	protein-coding
1388	chr15	19321221	19321746	Intergenic	HATN17_DR|DNA|hAT	-3240	NM_213375	406684		NM_213375	ENSDARG00000015823	vps26b	wu:fb49d07|wu:fb50d06|zgc:56297	VPS26, retromer complex component B	protein-coding
1128	chr14	18540329	18540436	Intergenic	Helitron-2_DR|RC|Helitron	-940962	NM_001045428	751718		NM_001045428	ENSDARG00000057394	rab33a	zgc:153710	RAB33A, member RAS oncogene family	protein-coding
3491	chr23	23494503	23495022	intron (NM_001177452, intron 2 of 35)	DNA8-4_DR|DNA|hAT-Charlie	8904	NM_001177452	565373		NM_001177452	ENSDARG00000079388	agrn	hm:gc12|sb:eu553|wu:fb57e07	agrin	protein-coding
3742	chr25	4691810	4692118	Intergenic	(CGGA)n|Simple_repeat|Simple_repeat	30935	NM_001130779	563776		NM_001130779	ENSDARG00000088844	deaf1	zgc:194895	DEAF1 transcription factor	protein-coding
1000	chr13	45390723	45391432	Intergenic	CpG	-40618	NM_001003437	445043		NM_001003437	ENSDARG00000004706	syf2	hm:zeh0031|zeh0031|zgc:113871|zgc:92835	SYF2 pre-mRNA-splicing factor	protein-coding
479	chr11	5847924	5848310	intron (NM_001199912, intron 5 of 7)	DNA-1-3_DR|DNA|DNA	5469	NM_001199912	796997		NM_001199912	ENSDARG00000074552	ndufs7	fj19d10|im:7149436|wu:fj19d10	NADH:ubiquinone oxidoreductase core subunit S7	protein-coding
979	chr13	40149693	40149939	Intergenic	DNA9TA1_DR|DNA|TcMar-Tc1	132954	NM_001145554	641500		NM_001145554	ENSDARG00000039082	zgc:123010	fk11h08|wu:fk11h08	zgc:123010	protein-coding
3499	chr23	24565935	24566112	Intergenic	Gypsy47-I_DR|LTR|Gypsy	-23090	NM_001080037	568666		NM_001080037	ENSDARG00000061890	atp13a2	im:7147302|zgc:136762	ATPase cation transporting 13A2	protein-coding
2843	chr20	38851550	38851957	intron (NM_001002312, intron 16 of 47)	intron (NM_001002312, intron 16 of 47)	14515	NM_001002312	432389		NM_001002312	ENSDARG00000041870	ift172	-	intraflagellar transport 172	protein-coding
367	chr10	26181242	26183466	Intergenic	Intergenic	-18365	NM_001080168	555391		NM_001080168	ENSDARG00000005397	trim3b	zgc:153967	tripartite motif containing 3b	protein-coding
3433	chr23	14085803	14086173	Intergenic	hAT-N53_DR|DNA|hAT-Ac?	130508	NM_199882	334283		NM_199882	ENSDARG00000021945	ddx23	wu:fi39b12|zgc:63742	DEAD (Asp-Glu-Ala-Asp) box polypeptide 23	protein-coding
2948	chr20	54538764	54539271	intron (NM_001077734, intron 1 of 1)	intron (NM_001077734, intron 1 of 1)	-16357	NM_001045391	751676		NM_001045391	ENSDARG00000068916	ppp1r35	zgc:153512	protein phosphatase 1, regulatory subunit 35	protein-coding
2406	chr19	47361045	47361155	Intergenic	L2-2_DRe|LINE|L2	-44812	NM_001002609	436882		NM_001002609	ENSDARG00000031511	psmb2	zgc:92282	proteasome 20S subunit beta 2	protein-coding
2809	chr20	29432601	29433089	Intergenic	Intergenic	38774	NM_212852	405778		NM_212852	ENSDARG00000029546	grem1a	grem1|zgc:136702	gremlin 1a, DAN family BMP antagonist	protein-coding
200	chr1	44100647	44100947	Intergenic	LOOPERN1_DR|DNA|PiggyBac?	-26495	NM_001030268	572226		NM_001030268	ENSDARG00000052016	cabp2a	zgc:112300	calcium binding protein 2a	protein-coding
2162	chr18	33870062	33870207	Intergenic	DNA-3-3_DR|DNA|DNA	51557	NM_001083877	100003908		NM_001083877	ENSDARG00000068566	olfcq19	si:dkey-10i19.2	olfactory receptor C family, q19	protein-coding
1348	chr15	12830955	12831407	Intergenic	HarbingerN2_DR|DNA|PIF-Harbinger	-285498	NR_144433	777666		NM_001077629	ENSDARG00000101713	scn2b	-	sodium channel, voltage-gated, type II, beta	protein-coding
1034	chr13	51941745	51942202	intron (NM_199954, intron 1 of 8)	A-rich|Low_complexity|Low_complexity	-14424	NM_213270	406554		NM_213270	ENSDARG00000103320	lclat1	1-AGPAT 8|lycat|lycat1|wu:fj17g04|zgc:77380	lysocardiolipin acyltransferase 1	protein-coding
3782	chr25	15857840	15857986	intron (NM_001003985, intron 2 of 7)	(CA)n|Simple_repeat|Simple_repeat	16194	NM_001003985	445476		NM_001003985	ENSDARG00000029239	syt9b	zgc:91875	synaptotagmin IXb	protein-coding
3815	chr25	21144374	21144897	Intergenic	Helitron-2_DR|RC|Helitron	-36135	NM_001015065	548606		NM_001015065	ENSDARG00000009941	erc1a	zgc:198416	ELKS/RAB6-interacting/CAST family member 1a	protein-coding
685	chr12	2955425	2955738	Intergenic	DNA2-1_DR|DNA|TcMar?	-15511	NM_001130780	564308		NM_001130780	ENSDARG00000079486	fam20a	zgc:194501	FAM20A golgi associated secretory pathway pseudokinase	protein-coding
2801	chr20	26207128	26207419	Intergenic	Intergenic	-141253	NM_001082917	796556		NM_001082917	ENSDARG00000056125	myct1a	myct1|si:dkey-12h9.2	myc target 1a	protein-coding
2423	chr2	2424754	2425101	intron (NM_131357, intron 1 of 12)	DNA-3-3_DR|DNA|DNA	26254	NM_131357	30629		NM_131357	ENSDARG00000020957	pth1r	pth1ra|pthr1|zPTH1R	parathyroid hormone 1 receptor	protein-coding
840	chr13	356601	357106	Intergenic	CpG	-6851	NM_001327806	799862		NM_001327804	ENSDARG00000074869	si:ch1073-291c23.2	-	si:ch1073-291c23.2	protein-coding
1637	chr16	20798181	20799817	intron (NM_001034992, intron 4 of 4)	TDR8D|DNA|DNA	60225	NM_001034992	494088		NM_001008631	ENSDARG00000056793	jazf1b	zgc:103778	JAZF zinc finger 1b	protein-coding
1286	chr15	3329776	3330227	intron (NM_001077257, intron 1 of 2)	TDR13|DNA|DNA	45317	NM_001077257	768121		NM_001077257	ENSDARG00000099555	foxo1a	FoxO1a.1|foxo1|zgc:153388	forkhead box O1 a	protein-coding
88	chr1	22145160	22145429	Intergenic	Harbinger-N11_DR|DNA|PIF-Harbinger	208081	NM_001083851	570194		NM_001083851	ENSDARG00000061504	kdm4c	jmjd2c|wu:fd55d07|zgc:153957	lysine (K)-specific demethylase 4C	protein-coding
345	chr10	21074944	21075263	Intergenic	DNA9TA1_DR|DNA|TcMar-Tc1	286968	NM_001201442	567678		NM_001201442	ENSDARG00000087961	avd	-	avidin	protein-coding
1685	chr16	27415063	27415324	Intergenic	Intergenic	27134	NM_200892	393866		NM_200892	ENSDARG00000019008	erp44	txndc4|zgc:77883	endoplasmic reticulum protein 44	protein-coding
657	chr11	41074896	41075187	Intergenic	DNA21TA1_DR|DNA|TcMar-Tc1	9317	NM_001113798	559776		NM_001113798	ENSDARG00000099306	fbxo2	zgc:175088	F-box protein 2	protein-coding
3060	chr21	25527695	25528225	Intergenic	hAT-N53_DR|DNA|hAT-Ac?	73688	NM_001160358	572703		NM_001160358	ENSDARG00000020811	efemp2b	CB257|fbln4|id:ibd2923|sb:cb257|wu:fc56c09|wu:fc56c09.x1	EGF containing fibulin extracellular matrix protein 2b	protein-coding
3798	chr25	18785981	18786399	Intergenic	DNA-8-13_DR|DNA|hAT?	134232	NM_001328157	796632		NM_001328157	ENSDARG00000052056	parietopsin	si:ch211-68a17.4	parietopsin	protein-coding
3056	chr21	22776418	22776664	intron (NM_001202443, intron 10 of 23)	TDR8B|DNA|hAT-Ac	37602	NM_001202443	566275		NM_001202443	ENSDARG00000056619	arhgap42a	arhgap42|bZ1P14.10|fj51b01|si:rp71-1p14.10|wu:fj51b01	Rho GTPase activating protein 42a	protein-coding
710	chr12	9767725	9768140	Intergenic	DNA-1-4_DR|DNA|DNA	22532	NM_200902	393876		NM_200902	ENSDARG00000005382	prdm9	zgc:63970	PR domain containing 9	protein-coding
2780	chr20	23273396	23273631	Intergenic	DNA-6-N2_DR|DNA|DNA	-19943	NM_200302	393272		NM_200302	ENSDARG00000052334	ociad1	zgc:56639|zgc:76992	OCIA domain containing 1	protein-coding
598	chr11	24778310	24778443	intron (NM_001002741, intron 3 of 10)	hAT-N34_DR|DNA|hAT?	-8042	NM_200189	336553		NM_200189	ENSDARG00000018966	cyb5r1	dia1|wu:fb13e02|wu:fb15h03|zgc:56042	cytochrome b5 reductase 1	protein-coding
2586	chr2	40769598	40770024	Intergenic	Intergenic	120193	NM_001077534	553288		NM_001077534	ENSDARG00000054746	uggt1	zgc:152896	UDP-glucose glycoprotein glucosyltransferase 1	protein-coding
2681	chr2	58461417	58461624	Intergenic	L2-2_DRe|LINE|L2	83866	NM_001002546	436819		NM_001002546	ENSDARG00000115862	vapal	zgc:92788	VAMP (vesicle-associated membrane protein)-associated protein A, like	protein-coding
3247	chr22	20906209	20906526	intron (NM_199707, intron 1 of 11)	DNA-5-4_DR|DNA|DNA	18197	NM_199707	325221		NM_199707	ENSDARG00000000568	ell	wu:fc60b11|zgc:63836	elongation factor RNA polymerase II	protein-coding
174	chr1	37197499	37197751	intron (NM_001145789, intron 1 of 17)	TE-2-1_DR|Satellite|Satellite	1519	NM_001145787	572548		NM_001081693	ENSDARG00000034093	dclk2a	cb572|dclk|dclk2|sb:cb572|si:dkey-180n16.1	doublecortin-like kinase 2a	protein-coding
2689	chr2	59180645	59182810	Intergenic	Intergenic	-79475	NR_030000	100033559		NR_030000	ENSDARG00000081313	mir9-7	dre-mir-9-7	microRNA 9-7	ncRNA
3160	chr22	6162517	6162816	Intergenic	hAT-N76_DR|DNA|hAT?	-18320	NM_001135552	557050		NM_001135552	ENSDARG00000071657	si:dkey-19a16.4	-	si:dkey-19a16.4	protein-coding
3593	chr24	8457843	8458096	Intergenic	DNA-6-N2_DR|DNA|DNA	-45443	NM_001039995	664769		NM_001039995	ENSDARG00000045437	slc35b3	zgc:136770	solute carrier family 35 member B3	protein-coding
2467	chr2	14909757	14910842	Intergenic	DNA-1-9_DR|DNA|PIF-Harbinger?	122853	NM_001002498	436771		NM_001002498	ENSDARG00000028131	hccsa.1	hccsa|zgc:92841	holocytochrome c synthase a	protein-coding
3156	chr22	5831363	5831704	Intergenic	DNA-1-11_DR|DNA|DNA	-9800	NM_199628	323020		NM_199628	ENSDARG00000002365	cers5	lass5|wu:fb79b03|zgc:63908	ceramide synthase 5	protein-coding
700	chr12	6502868	6503278	Intergenic	Intergenic	37463	NM_131003	30197		NM_131003	ENSDARG00000045219	dkk1b	dkk1	dickkopf WNT signaling pathway inhibitor 1b	protein-coding
1805	chr16	51831160	51831522	intron (NM_001163294, intron 28 of 57)	Looper-N8_DR|DNA|Kolobok-T2	54805	NR_030656	100310771		NR_030656	ENSDARG00000080578	mir455-2	dre-mir-455-2|dre-mir-455b|mir-455-2|mir455b	microRNA mir-455-2	ncRNA
339	chr10	19966446	19966882	Intergenic	DNA-6-N6_DR|DNA|DNA	-103514	NM_001128230	407710		NM_001128230	ENSDARG00000005540	xpo7	-	exportin 7	protein-coding
210	chr1	46414019	46414428	intron (NM_001004513, intron 7 of 21)	DNA-8-4_DR|DNA|hAT	8750	NM_001004513	563517		NM_001004513	ENSDARG00000029133	tubgcp3	GCP3|SPC98P|si:dz75p05.1|wu:fc09h08	tubulin gamma complex component 3	protein-coding
1897	chr17	16952455	16952639	intron (NM_001080009, intron 22 of 24)	DNA25TWA1_DR|DNA|DNA	79165	NM_212789	352937		NM_212789	ENSDARG00000094857	dio2	Deio2|cb684	iodothyronine deiodinase 2	protein-coding
858	chr13	7472341	7472766	Intergenic	Intergenic	84731	NM_001144794	563246		NM_001144794	ENSDARG00000058180	exoc3l4	si:dkey-45k15.2	exocyst complex component 3-like 4	protein-coding
2062	chr18	9094161	9094456	Intergenic	EnSpm-6N1_DR|DNA|CMC-EnSpm	-77470	NM_131048	30250		NM_131048	ENSDARG00000017369	sema3d	sema2|semaZ2	sema domain, immunoglobulin domain (Ig), short basic domain, secreted, (semaphorin) 3D	protein-coding
696	chr12	5337199	5337338	intron (NM_001161653, intron 3 of 31)	DNA-3-1_DR|DNA|DNA	81070	NM_001002863	321289		NM_001002863	ENSDARG00000002487	noc3l	AD24|c10orf117|cb522|sb:cb522	NOC3-like DNA replication regulator	protein-coding
1134	chr14	19978324	19978561	Intergenic	DIRS1a_DR|LTR|DIRS	-178142	NM_152963	259191		NM_152963	ENSDARG00000037433	fmr1	zFMR1	fragile X messenger ribonucleoprotein 1	protein-coding
57	chr1	15831018	15831208	Intergenic	DNA2-2_DR|DNA|DNA	-242774	NM_001020560	553582		NM_001020560	ENSDARG00000078854	tusc3	zgc:110044	tumor suppressor candidate 3	protein-coding
3775	chr25	14754779	14755017	Intergenic	DNA2-2_DR|DNA|DNA	60022	NM_200042	336959		NM_200042	ENSDARG00000034443	mpped2	brpl|cb1097|fk34e08|wu:fk34e08|zgc:56667	metallophosphoesterase domain containing 2b	protein-coding
3010	chr21	15459179	15459456	Intergenic	HarbingerN1_DR|DNA|PIF-Harbinger	23374	NM_001328169	566004		NM_001328169	ENSDARG00000094859	si:dkey-11o15.10	-	si:dkey-11o15.10	protein-coding
23	chr1	6302710	6302949	Intergenic	HATN9_DR|DNA|DNA	58923	NM_001256242	553318		NM_001256242	ENSDARG00000043247	gtf3c3	im:7136784	general transcription factor IIIC, polypeptide 3	protein-coding
1028	chr13	50649714	50650400	Intergenic	DNA-TA-4_DR|DNA|TcMar	-25903	NM_131698	64807		NM_131698	ENSDARG00000099761	vox	vega1|zgc:136532	ventral homeobox	protein-coding
854	chr13	6245518	6245950	Intergenic	Harbinger3N_DR|DNA|PIF-Harbinger	6779	NM_199795	327377		NM_199795	ENSDARG00000074289	tuba4l	fi05b01|wu:fi05b01|zgc:55727|zgc:76934	tubulin, alpha 4 like	protein-coding
19	chr1	5481445	5482577	Intergenic	Intergenic	-3842	NM_001082796	140622		NM_001082796	ENSDARG00000016706	atic	cb72|id:ibd1333|wu:fb50b10|wu:fb58a11|wu:fi76g09|wu:fy77g01	5-aminoimidazole-4-carboxamide ribonucleotide formyltransferase/IMP cyclohydrolase	protein-coding
862	chr13	8156560	8157046	Intergenic	DIRS-N3_DR|LTR|Ngaro	73225	NM_001365219	100535981		NM_001365219	ENSDARG00000092199	si:ch211-250c4.3	im:7140162	si:ch211-250c4.3	protein-coding
1452	chr15	35123641	35123824	intron (NM_212909, intron 2 of 8)	hAT-N41_DR|DNA|hAT-Ac	2600	NM_212909	405845		NM_212909	ENSDARG00000093176	ppt2a.4	zgc:77118	palmitoyl-protein thioesterase 2a, tandem duplicate 4	protein-coding
1100	chr14	11338712	11339111	Intergenic	Intergenic	-56518	NM_001020678	553706		NM_001020678	ENSDARG00000071871	glod5	zgc:112315	glyoxalase domain containing 5	protein-coding
1654	chr16	22150580	22151376	Intergenic	Intergenic	43422	NM_001330258	100135755		NM_001114318	ENSDARG00000104474	il6r	il-6ra	interleukin 6 receptor	protein-coding
3865	chr25	34636310	34639819	Intergenic	(AGAC)n|Simple_repeat|Simple_repeat	-3423	NM_001172680	677743		NM_001172680	ENSDARG00000100513	rps27l	zgc:136826	ribosomal protein S27 like	protein-coding
3539	chr23	37392391	37392822	Intergenic	BEL4-LTR_DR|LTR|Pao	-65996	NM_001351715	559958		NM_001351715	ENSDARG00000111188	cdaa	-	cytidine deaminase a	protein-coding
2740	chr20	11888310	11888625	Intergenic	HE2_DR|SINE|tRNA-V	-782771	NM_001100043	571972		NM_001100043	ENSDARG00000079355	flrt2	sc:d0374|si:ch73-312h4.1|si:ct990627.1	fibronectin leucine rich transmembrane protein 2	protein-coding
1672	chr16	24366188	24366805	intron (NM_001007428, intron 1 of 7)	intron (NM_001007428, intron 1 of 7)	151543	NM_001007428	492787		NM_001007428	ENSDARG00000040291	cadm4	zgc:101704	cell adhesion molecule 4	protein-coding
594	chr11	24669432	24669786	Intergenic	DIRS-2_DR|LTR|DIRS	-59737	NM_001080005	563192		NM_001080005	ENSDARG00000070571	inavab	wu:fk70d05|zgc:153953	innate immunity activator b	protein-coding
1057	chr14	3379746	3380410	Intergenic	TC1DR3|DNA|TcMar-Tc1	-31543	NM_001289884	101887082		NM_001289884		trpc3	-	transient receptor potential cation channel, subfamily C, member 3	protein-coding
3359	chr22	33739142	33739394	intron (NM_001302247, intron 2 of 7)	hAT-N36C_DR|DNA|hAT?	176804	NM_001302247	100331190		NM_001302247		grm7	-	glutamate metabotropic receptor 7	protein-coding
2521	chr2	27304332	27304721	Intergenic	Rex1-26_DRe|LINE|Rex-Babar	24608	NM_001020557	553578		NM_001020557	ENSDARG00000038894	tmx3a	tmx3|txndc10|zgc:110025	thioredoxin related transmembrane protein 3a	protein-coding
2641	chr2	51278880	51279415	Intergenic	Harbinger3_DR|DNA|PIF-Harbinger	-19773	NM_001306099	103910135		NM_001306099	ENSDARG00000101360	pigrl3.9	-	polymeric immunoglobulin receptor-like 3.9	protein-coding
1474	chr15	37925638	37925957	Intergenic	Intergenic	-74836	NM_200614	393586		NM_200614	ENSDARG00000012381	hsc70	zgc:63663	heat shock cognate 70	protein-coding
2546	chr2	34186633	34187024	Intergenic	TE-2-1_DR|Satellite|Satellite	-48701	NM_001003878	445401		NM_001003878	ENSDARG00000038802	cenpl	dj383j4.3l|si:dj383j4.3l	centromere protein L	protein-coding
2626	chr2	49052966	49053170	intron (NM_001089323, intron 2 of 4)	DNA-6-N2_DR|DNA|DNA	13909	NM_001089323	322121		NM_001089323	ENSDARG00000091433	abhd17aa	fb50g01|wu:fb50g01|zgc:162293	abhydrolase domain containing 17A, depalmitoylase a	protein-coding
3235	chr22	18405503	18406406	intron (NM_001044843, intron 1 of 5)	hAT-N63_DR|DNA|hAT-Ac	16581	NM_001044843	557840		NM_001044843	ENSDARG00000061692	yjefn3	apoa1bp2|si:ch211-212d10.3	YjeF N-terminal domain containing 3	protein-coding
3636	chr24	17578803	17579233	intron (NM_001281991, intron 15 of 23)	KibiDr2|LINE|L1-Tx1	-178889	NM_213495	406816		NM_213495	ENSDARG00000007691	cul1b	cul1|wu:fi43h07|wu:fj43a08|zgc:111899|zgc:55483	cullin 1b	protein-coding
2225	chr19	3642719	3643118	Intergenic	Intergenic	-11058	NM_001077282	768136		NM_001077282	ENSDARG00000089878	nedd9	fc45g12|wu:fc45g12|zgc:154043	neural precursor cell expressed, developmentally down-regulated 9	protein-coding
178	chr1	38813355	38813742	intron (NM_001017753, intron 1 of 6)	intron (NM_001017753, intron 1 of 6)	3119	NM_001017753	550449		NM_001017753	ENSDARG00000053222	asb5b	asb5|zgc:112094	ankyrin repeat and SOCS box containing 5b	protein-coding
619	chr11	31278451	31278897	Intergenic	DNA-8-13_DR|DNA|hAT?	-2620	NM_001014332	541519		NM_001014332	ENSDARG00000001897	man2b1	zgc:110815	mannosidase, alpha, class 2B, member 1	protein-coding
3531	chr23	35202620	35202777	promoter-TSS (NM_001113644).4	promoter-TSS (NM_001113644).4	53	NM_001113644	100002312		NM_001113644	ENSDARG00000092918	crhr2	crf-r2|si:bz46j2.3|si:rp71-46j2.3|zgc:172101	corticotropin releasing hormone receptor 2	protein-coding
2603	chr2	43405134	43406066	Intergenic	Intergenic	-63641	NM_205674	402973		NM_205674	ENSDARG00000027290	nrp1b	-	neuropilin 1b	protein-coding
3287	chr22	26716566	26716804	Intergenic	HATN11_DR|DNA|hAT	117472	NM_001045127	567109		NM_001045127	ENSDARG00000061256	mcrip2	im:7142214|si:dkey-44g23.5|zgc:153437	MAPK regulated corepressor interacting protein 2	protein-coding
2112	chr18	22247073	22251100	intron (NM_001045108, intron 8 of 20)	intron (NM_001045108, intron 8 of 20)	21322	NM_001045108	566573		NM_001045108	ENSDARG00000062178	ripor1	fam65a|si:dkey-45h7.2	RHO family interacting cell polarization regulator 1	protein-coding
2649	chr2	52578273	52578759	Intergenic	BHIKHARI-5-I_DR|LTR|LTR	-28381	NM_001007773	493613		NM_001007773	ENSDARG00000053326	gna11b	wu:fb12d06|zgc:101761	guanine nucleotide binding protein (G protein), alpha 11b (Gq class)	protein-coding
3073	chr21	29542131	29542307	intron (NM_001102646, intron 1 of 2)	DNA-8-22_DR|DNA|hAT?	-125144	NM_001102646	100124620		NM_001102646		zgc:171310	-	zgc:171310	protein-coding
3351	chr22	31770005	31770151	Intergenic	BEL32-I_DR|LTR|Pao	-252780	NM_001037661	569098		NM_001037661	ENSDARG00000098438	slc6a6b	fc26e12|slc6a6|tau|taut|wu:fc26e12	solute carrier family 6 member 6b	protein-coding
2529	chr2	29304049	29304421	Intergenic	hAT-N57_DR|DNA|hAT-Ac	54649	NM_001076735	767768		NM_001076735	ENSDARG00000061371	cdh18a	cdh18|zgc:153531	cadherin 18, type 2a	protein-coding
2794	chr20	25091994	25092281	Intergenic	Intergenic	-129099	NM_001044979	562195		NM_001044979	ENSDARG00000004635	epha7	fc51g03|si:dkey-23k6.1|wu:fc51g03	eph receptor A7	protein-coding
1260	chr14	49272295	49272771	Intergenic	hAT-N53_DR|DNA|hAT-Ac?	-25344	NM_001002038	353363		NM_001002038	ENSDARG00000013335	anxa6	anx6	annexin A6	protein-coding
3774	chr25	14735581	14736093	intron (NM_200042, intron 6 of 6)	intron (NM_200042, intron 6 of 6)	40961	NM_200042	336959		NM_200042	ENSDARG00000034443	mpped2	brpl|cb1097|fk34e08|wu:fk34e08|zgc:56667	metallophosphoesterase domain containing 2b	protein-coding
586	chr11	22335223	22336143	Intergenic	Intergenic	-23550	NM_001257192	562289		NM_001257192	ENSDARG00000010794	tfeb	-	transcription factor EB	protein-coding
2093	chr18	18573213	18573516	intron (NM_213503, intron 8 of 26)	hAT-N36B_DR|DNA|hAT?	11475	NM_213503	406824		NM_213503	ENSDARG00000103553	sf3b3	ik:tdsubc_2b2|wu:fb81f05|xx:tdsubc_2b2|zgc:55440	splicing factor 3b, subunit 3	protein-coding
1256	chr14	48804792	48805111	Intergenic	BEL27-LTR_DR|LTR|Pao	-7549	NM_001365503	100322027		NM_001365502	ENSDARG00000102956	mmp17b	mmpl2|sb:eu434|si:ch211-199b20.1	matrix metallopeptidase 17b	protein-coding
1147	chr14	22820546	22820648	Intergenic	(TG)n|Simple_repeat|Simple_repeat	321840	NM_001004614	447875		NM_001004614	ENSDARG00000071669	smyd5	zgc:103480	SMYD family member 5	protein-coding
523	chr11	13397573	13397738	Intergenic	HATN5_DR|DNA|hAT-Ac	-26583	NM_201113	394088		NM_201113	ENSDARG00000010789	homer3b	homer3|zgc:55557	homer scaffold protein 3b	protein-coding
1830	chr17	329388	330058	Intergenic	Intergenic	-113539	NM_001128763	571824		NM_001128763	ENSDARG00000102983	emc7a	zgc:195050	ER membrane protein complex subunit 7a	protein-coding
1313	chr15	9327086	9328195	5' UTR (NM_001003748, exon 1 of 8)	5' UTR (NM_001003748, exon 1 of 8)	338	NM_001003748	445292		NM_001003748	ENSDARG00000038107	sgcg	zgc:100924	sarcoglycan, gamma	protein-coding
3086	chr21	31796215	31796629	Intergenic	Intergenic	240175	NM_001098766	100073329		NM_001098766	ENSDARG00000102482	zgc:165573	cystm1	zgc:165573	protein-coding
2818	chr20	34310303	34310794	Intergenic	(CAGA)n|Simple_repeat|Simple_repeat	-16324	NM_199279	387591		NM_199279	ENSDARG00000031100	ivns1abpa	cb1052|fj23g11|ivns1abp|wu:fj23g11	influenza virus NS1A binding protein a	protein-coding
1655	chr16	22155590	22155986	Intergenic	DNA-1-9_DR|DNA|PIF-Harbinger?	38612	NM_001330258	100135755		NM_001114318	ENSDARG00000104474	il6r	il-6ra	interleukin 6 receptor	protein-coding
348	chr10	21758273	21759871	intron (NM_001024117, intron 1 of 3).2	intron (NM_001024117, intron 1 of 3).2	-17839	NM_212658	108191476		NM_212658		pcdh1g22	fc15h06|fj64d07|wu:fc15h06|wu:fj64d07|zgc:73319	protocadherin 1 gamma 22	protein-coding
721	chr12	11819189	11819307	Intergenic	DNA25TWA1_DR|DNA|DNA	-361623	NM_001111182	565082		NM_001111182	ENSDARG00000014907	htra1b	zgc:172061	HtrA serine peptidase 1b	protein-coding
2913	chr20	51463375	51463884	Intergenic	HATN8_DR|DNA|DNA	-8350	NM_001130595	403139		NM_001130595	ENSDARG00000052322	tlr5b	tlr5	toll-like receptor 5b	protein-coding
2970	chr21	4831938	4832718	intron (NM_131441, intron 2 of 32)	intron (NM_131441, intron 2 of 32)	16701	NM_131441	30718		NM_131441		notch1a	des|n1a|wu:fc01e02|wu:fc37a05	notch receptor 1a	protein-coding
3864	chr25	34416863	34417317	Intergenic	Intergenic	95012	NM_001076772	767805		NM_001076772	ENSDARG00000061368	klf13	klf13l|zgc:152886	Kruppel like factor 13	protein-coding
577	chr11	21304419	21304644	Intergenic	(CT)n|Simple_repeat|Simple_repeat	-37657	NM_001114928	100141364		NM_001114928	ENSDARG00000070600	dyrk3	dyrk2|zgc:172180	dual specificity tyrosine phosphorylation regulated kinase 3	protein-coding
1475	chr15	37958674	37958907	Intergenic	hAT-N45_DR|DNA|hAT?	-56245	NM_001361237	100003913		NM_001098263	ENSDARG00000075697	si:ch73-380l3.2	sc:d136	si:ch73-380l3.2	protein-coding
1370	chr15	15148971	15149267	Intergenic	CpG	-167207	NM_001130625	100170786		NM_001130625	ENSDARG00000015134	camkk1b	zgc:194737	calcium/calmodulin-dependent protein kinase kinase 1, alpha b	protein-coding
3234	chr22	17527868	17528291	Intergenic	Helitron-2_DR|RC|Helitron	-2922	NM_001256631	555643		NM_001256631	ENSDARG00000061735	hnrnpm	si:ch211-197g15.1|wu:fa10g07|wu:fa98b02	heterogeneous nuclear ribonucleoprotein M	protein-coding
151	chr1	33243784	33244370	Intergenic	DNA-1-4_DR|DNA|DNA	109701	NM_001145576	561803		NM_001145576	ENSDARG00000033380	gyg2	dkeyp-86f8.6|zgc:194962	glycogenin 2	protein-coding
688	chr12	3740186	3740591	Intergenic	Intergenic	16738	NM_001326689	326076		NM_001326689	ENSDARG00000076966	pagr1	c16orf53|wu:fd61a05	PAXIP1 associated glutamate-rich protein 1	protein-coding
3562	chr23	42938116	42938612	Intergenic	Intergenic	124946	NM_001006027	450006		NM_001006027	ENSDARG00000038123	myl9a	mlc9a|zgc:103467	myosin, light chain 9a, regulatory	protein-coding
2224	chr19	3552863	3553337	Intergenic	(GA)n|Simple_repeat|Simple_repeat	-100876	NM_001077282	768136		NM_001077282	ENSDARG00000089878	nedd9	fc45g12|wu:fc45g12|zgc:154043	neural precursor cell expressed, developmentally down-regulated 9	protein-coding
2707	chr20	4635896	4636059	Intergenic	Gypsy6-LTR_DR|LTR|Gypsy	102156	NM_205758	404041		NM_205758	ENSDARG00000009585	papola	papolb|si:ch211-199l3.6|wu:fc43b06|wu:fp01g10|zgc:109706	poly(A) polymerase alpha	protein-coding
3752	chr25	9186437	9186667	Intergenic	DNA2-2_DR|DNA|DNA	-172589	NM_131385	30658		NM_131385	ENSDARG00000052121	rag2	rag-2|zgc:136743	recombination activating gene 2	protein-coding
2795	chr20	25098628	25098992	Intergenic	Intergenic	-126468	NM_001045206	570584		NM_001045206	ENSDARG00000031136	moxd1	fj65c11|si:dkeyp-119b4.5|wu:fj65c11	monooxygenase, DBH-like 1	protein-coding
3200	chr22	9234172	9234432	Intergenic	DNA2-1_DR|DNA|TcMar?	-238512	NM_001089420	568759		NM_001089420	ENSDARG00000078169	cacna2d2b	si:ch211-11p18.4	calcium channel, voltage-dependent, alpha 2/delta subunit 2b	protein-coding
1358	chr15	14397967	14398531	Intergenic	Mariner-N5_DR|DNA|TcMar	-22678	NM_001030204	566219		NM_001030204	ENSDARG00000099927	dpf1	zgc:110104	double PHD fingers 1	protein-coding
2958	chr21	2348616	2349004	Intergenic	Intergenic	-6904	NM_001128691	557346		NM_001128691		zgc:193790	zgc:193803	zgc:193790	protein-coding
642	chr11	37681389	37681643	Intergenic	DNA2-2_DR|DNA|DNA	11127	NM_001080668	791186		NM_001080668	ENSDARG00000070229	zgc:158258	-	zgc:158258	protein-coding
1538	chr16	1042126	1042387	Intergenic	Intergenic	228637	NM_207185	403019		NM_207184	ENSDARG00000101831	irx1a	irx1|zgc:109702|zgc:136490|ziro1|ziro1a	iroquois homeobox 1a	protein-coding
2853	chr20	41788632	41788882	Intergenic	DNA-1-9_DR|DNA|PIF-Harbinger?	-13231	NM_001346160	555610		NM_001346160	ENSDARG00000013528	mcm9	mcmdc1|si:ch211-112m17.2	minichromosome maintenance 9 homologous recombination repair factor	protein-coding
197	chr1	43289770	43289878	Intergenic	LOOPERN1_DR|DNA|PiggyBac?	394728	NM_001002577	436850		NM_001002577	ENSDARG00000052712	suclg1	zgc:103729|zgc:92738	succinate-CoA ligase GDP/ADP-forming subunit alph	protein-coding
2716	chr20	7169766	7170023	intron (NM_001008645, intron 3 of 8)	hAT-N21_DR|DNA|hAT-Charlie	6916	NM_001008645	494102		NM_001008645	ENSDARG00000013236	dhcr24	zgc:101638	24-dehydrocholesterol reductase	protein-coding
684	chr12	2886351	2886640	intron (NM_001017732, intron 8 of 10)	Helitron-N3_DR|RC|Helitron	15817	NM_001017732	550427		NM_001017732	ENSDARG00000101755	prkar1ab	zgc:112145	protein kinase, cAMP-dependent, regulatory, type I, alpha (tissue specific extinguisher 1) b	protein-coding
237	chr1	55898729	55898852	Intergenic	EnSpm-N1_DR|DNA|CMC-EnSpm	-9883	NM_214757	792029		NM_214757	ENSDARG00000043713	asf1bb	asb1bb|asf1a|wu:fb20g03|zgc:76977	anti-silencing function 1Bb histone chaperone	protein-coding
2510	chr2	23128361	23129063	Intergenic	Intergenic	43691	NM_214734	406431		NM_214734	ENSDARG00000033971	prrx1a	cb329|pmx1|prrx1|wu:fa09h05|wu:fb52c01|zgc:64055	paired related homeobox 1a	protein-coding
1804	chr16	51594099	51594411	Intergenic	Mariner-N3_DR|DNA|CMC-EnSpm?	-142425	NM_001163294	100004688		NM_001163294		col27a1a	cb221|sb:cb221	collagen, type XXVII, alpha 1a	protein-coding
382	chr10	30325851	30326183	intron (NM_001003852, intron 1 of 9)	LTR1_DR|LTR|LTR	362450	NM_001003852	678534		NM_001003852	ENSDARG00000018065	ntm	zgc:136455	neurotrimin	protein-coding
3029	chr21	18943584	18943849	intron (NM_213073, intron 5 of 17)	Harbinger3N_DR|DNA|PIF-Harbinger	2825	NM_213073	406346		NM_213073	ENSDARG00000014292	med15	arc105|fi85b10|pcqap|wu:fd19g01|wu:fi19d01|wu:fi85b10|zgc:55839	mediator complex subunit 15	protein-coding
2573	chr2	38880609	38880941	intron (NM_001317765, intron 34 of 39)	intron (NM_001317765, intron 34 of 39)	-44200	NM_001123046	798285		NM_001123046	ENSDARG00000074064	rem2	si:ch211-119o8.5|wu:fb02c07	RAS (RAD and GEM)-like GTP binding 2	protein-coding
2927	chr20	52495772	52496060	intron (NM_001003528, intron 1 of 9)	DNA2-2_DR|DNA|DNA	3724	NM_001003528	445134		NM_001003528	ENSDARG00000039669	gfus.2	gfusl1|si:dkey-235d18.2|tsta3l1|wu:fe16c04|zgc:100864	GDP-L-fucose synthase, tandem duplicate 2	protein-coding
769	chr12	31039825	31040178	intron (NM_131259, intron 4 of 14)	HATN11_DR|DNA|hAT	63186	NM_131259	30510		NM_131259	ENSDARG00000004415	tcf7l2	tcf4	transcription factor 7 like 2	protein-coding
2031	chr18	1266204	1266304	Intergenic	LOOPERN2_DR|DNA|Kolobok-T2	-7477	NM_001177500	100415800		NM_001177500	ENSDARG00000054835	ugt5f1	-	UDP glucuronosyltransferase 5 family, polypeptide F1	protein-coding
1327	chr15	9817294	9818040	Intergenic	DNA-8-13_DR|DNA|hAT?	-186075	NM_001077155	561673		NM_001077155	ENSDARG00000098441	nars2	zgc:153218	asparaginyl-tRNA synthetase 2, mitochondrial	protein-coding
1187	chr14	35403437	35403631	Intergenic	DNA-6-N9_DR|DNA|DNA	11021	NM_001161377	100005387		NM_001161377	ENSDARG00000089637	rnaseh2c	fc08g11|im:5617510|si:dkey-147f20.5|wu:fc08g11	ribonuclease H2, subunit C	protein-coding
1502	chr15	44142889	44143240	Intergenic	Intergenic	-41415	NM_001099235	449909		NM_001099235	ENSDARG00000076214	zgc:165514	im:7138970	zgc:165514	protein-coding
871	chr13	9690233	9690590	Intergenic	Mariner-N5_DR|DNA|TcMar	-128724	NM_001167661	556203		NM_001167661	ENSDARG00000062965	dennd10	fam45a|si:ch211-117n7.2|wu:fc44d12|wu:fd19e06	DENN domain containing 10	protein-coding
3046	chr21	21353846	21354206	Intergenic	Intergenic	9343	NR_131904	325517		NR_131904	ENSDARG00000095459	si:ch211-191j22.3	fc84b12|wu:fc84b12	si:ch211-191j22.3	ncRNA
226	chr1	51556995	51557690	TTS (NM_001004553)	TTS (NM_001004553)	20092	NM_001111157	558278		NM_001111157	ENSDARG00000074915	etaa1a	etaa1|zgc:171518	ETAA1 activator of ATR kinase a	protein-coding
1135	chr14	20253789	20255839	Intergenic	Intergenic	98230	NM_152963	259191		NM_152963	ENSDARG00000037433	fmr1	zFMR1	fragile X messenger ribonucleoprotein 1	protein-coding
3021	chr21	17402290	17402497	Intergenic	Intergenic	80029	NM_001018132	553186		NM_001018132	ENSDARG00000019013	barhl1b	BarH2|barhl1|barhl1.1	BarH-like homeobox 1b	protein-coding
283	chr10	7181740	7184837	Intergenic	Intergenic	-72496	NM_001012374	497615		NM_001012374	ENSDARG00000100322	fut10	zgc:195147	fucosyltransferase 10	protein-coding
2039	chr18	3781621	3782340	Intergenic	Intergenic	209579	NM_200034	336797		NM_200034	ENSDARG00000099439	serp1	RAMP4|wu:fb05f06|zgc:56419|zgc:86736	stress-associated endoplasmic reticulum protein 1	protein-coding
344	chr10	21067992	21068181	Intergenic	(TCTG)n|Simple_repeat|Simple_repeat	293985	NM_001201442	567678		NM_001201442	ENSDARG00000087961	avd	-	avidin	protein-coding
3852	chr25	30809159	30809317	Intergenic	Intergenic	234969	NR_030401	100033730		NR_030401	ENSDARG00000081047	dre-mir-135a	mir135a	microRNA 135a	ncRNA
3048	chr21	21769060	21769378	Intergenic	DNA-8-16_DR|DNA|hAT-hobo?	11939	NM_001130959	563085		NM_001130959	ENSDARG00000078916	chrdl2	chl|sb:eu491|sb:eu494|si:dkey-11j5.7|si:dkey-11j5.7-like	chordin-like 2	protein-coding
2895	chr20	47973567	47973993	intron (NM_001105276, intron 14 of 19)	DNA8-5_DR|DNA|hAT-Ac	20733	NM_001105276	553401		NM_001105276	ENSDARG00000057128	hadhaa	cb1055|hadha|im:7136067|wu:fa14c08	hydroxyacyl-CoA dehydrogenase trifunctional multienzyme complex subunit alpha a	protein-coding
2324	chr19	24514302	24514664	Intergenic	TE-X-5_DR|Satellite|Satellite	26028	NM_200087	368359		NM_200087	ENSDARG00000036107	txnipa	sb:cb368|txnip	thioredoxin interacting protein a	protein-coding
2184	chr18	40950673	40950938	Intergenic	Harbinger-N10_DR|DNA|PIF-Harbinger	-37479	NM_001006013	449992		NM_001006013	ENSDARG00000040443	polr2i	zgc:103515	RNA polymerase II subunit I	protein-coding
2807	chr20	28980941	28981486	Intergenic	DNA25TWA1_DR|DNA|DNA	20873	NM_001128711	561969		NM_001128711	ENSDARG00000042515	gpr176	si:dkey-11e23.2	G protein-coupled receptor 176	protein-coding
119	chr1	27601503	27602151	Intergenic	DNA-6-N2_DR|DNA|DNA	-207089	NM_001045258	692285		NM_001045258	ENSDARG00000006621	pspc1	fj85a06|wu:fj85a06|zgc:136470	paraspeckle component 1	protein-coding
678	chr12	1510274	1510600	intron (NM_001045248, intron 4 of 11)	intron (NM_001045248, intron 4 of 11)	41347	NM_001045248	692275		NM_001045248	ENSDARG00000040407	usp22	zgc:136342	ubiquitin specific peptidase 22	protein-coding
1924	chr17	21907738	21908042	intron (NM_213436, intron 11 of 11).2	DNA8-6_DR|DNA|hAT	-11241	NM_001002219	431766		NM_001002219	ENSDARG00000032831	htra1a	htra1|zgc:92029	HtrA serine peptidase 1a	protein-coding
390	chr10	31145358	31146211	intron (NM_153654, intron 1 of 10)	intron (NM_153654, intron 1 of 10)	29960	NM_153654	386959		NM_153654	ENSDARG00000055349	pknox2	ft92g05|id:ibd2866|prep2|wu:ft92g05|zgc:136733	pbx/knotted 1 homeobox 2	protein-coding
3554	chr23	41958928	41959184	intron (NM_001190760, intron 10 of 10)	DNA8-4_DR|DNA|hAT-Charlie	127840	NM_001006093	450073		NM_001006093	ENSDARG00000102356	scp2b	zgc:101621	sterol carrier protein 2b	protein-coding
3334	chr22	29877111	29877818	intron (NM_214689, intron 19 of 28)	hAT-N79_DR|DNA|hAT-Ac	29300	NM_214689	324475		NM_214689	ENSDARG00000019000	smc3	cspg6|im:7142991|wu:fb22e01|wu:fc30d07	structural maintenance of chromosomes 3	protein-coding
895	chr13	14320644	14321101	intron (NM_001123058, intron 1 of 9)	LTR1_DR|LTR|LTR	166652	NM_001123058	100144564		NM_001123058	ENSDARG00000056651	gfra4a	gfra4|zgc:171814	GDNF family receptor alpha 4a	protein-coding
3764	chr25	12715095	12715384	intron (NM_001126430, intron 10 of 11).2	HATN11_DR|DNA|hAT	15021	NM_001126430	569887		NM_001126430	ENSDARG00000100206	klhdc4	fb95f04|wu:fb95f04	kelch domain containing 4	protein-coding
1270	chr14	51349633	51349995	intron (NM_001114465, intron 3 of 14)	Gypsy47-LTR_DR|LTR|Gypsy	269574	NM_001114465	799734		NM_001114465	ENSDARG00000099034	unc5a	zgc:175190	unc-5 netrin receptor A	protein-coding
587	chr11	22499673	22500115	intron (NM_001100151, intron 4 of 28)	intron (NM_001100151, intron 4 of 28)	99673	NM_131006	30200		NM_131006	ENSDARG00000009438	myog	cb553|zgc:100763	myogenin	protein-coding
1213	chr14	41792282	41792398	Intergenic	MOSAT_DR|Satellite|Satellite	-113983	NM_001012263	497135		NM_001012263	ENSDARG00000052556	fgfrl1b	im:7154242	fibroblast growth factor receptor like 1b	protein-coding
2718	chr20	7397479	7398246	Intergenic	Intergenic	70235	NM_001256637	560026		NM_001256637	ENSDARG00000076945	dsg2.1	dsc|dsg2|dsga|si:dkeyp-51f12.6|wu:fj23f02	desmoglein 2, tandem duplicate 1	protein-coding
408	chr10	35695443	35695917	Intergenic	DNA-8-29_DR|DNA|DNA	-27101	NM_001020555	553576		NM_001020555	ENSDARG00000103748	ovca2	zgc:110011	OVCA2 serine hydrolase domain containing	protein-coding
908	chr13	18461013	18461177	Intergenic	Gypsy153-I_DR|LTR|Gypsy	-10451	NM_001123010	568146		NM_001123010	ENSDARG00000062593	stox1	sb:cb624|zgc:174575	storkhead box 1	protein-coding
731	chr12	18800483	18800593	Intergenic	DIRS-1_DR|LTR|DIRS	82343	NM_001201558	559638		NM_001201558	ENSDARG00000076229	mrtfab	fb39e12|mkl1b|wu:fb39e12	myocardin related transcription factor Ab	protein-coding
1639	chr16	21050526	21051089	Intergenic	Intergenic	-12792	NM_001110396	569469		NM_001110396	ENSDARG00000040474	snx10b	-	sorting nexin 10b	protein-coding
3572	chr23	44869588	44869924	intron (NM_001044343, intron 1 of 18)	hAT-N21_DR|DNA|hAT-Charlie	2231	NM_001044343	556077		NM_001044343	ENSDARG00000076317	plod3	cb479|cb816|diwanka|fb72h05|im:6912725|wu:fb72f10|wu:fb72h05	procollagen-lysine, 2-oxoglutarate 5-dioxygenase 3	protein-coding
1730	chr16	37765418	37765592	Intergenic	DNA25TWA1_DR|DNA|DNA	-126277	NM_001353863	562035		NM_001353863	ENSDARG00000087369	cep162	si:ch211-198c19.2	centrosomal protein 162	protein-coding
555	chr11	17097356	17097843	Intergenic	hAT-N76_DR|DNA|hAT?	522884	NM_001110030	559966		NM_001110030	ENSDARG00000070698	kbtbd8	cb672|takrp|wu:fc57a10|zgc:152950	kelch repeat and BTB (POZ) domain containing 8	protein-coding
1356	chr15	14293060	14293699	intron (NM_001328069, intron 8 of 11)	DNA-3-2_DR|DNA|DNA	82192	NM_001328069	566219		NM_001030204	ENSDARG00000099927	dpf1	zgc:110104	double PHD fingers 1	protein-coding
1465	chr15	36435022	36435535	Intergenic	TDR8|DNA|DNA	-187136	NM_001326409	100333936		NM_001326409	ENSDARG00000054055	ostn	-	osteocrin	protein-coding
69	chr1	18165216	18165465	Intergenic	Intergenic	171538	NM_131393	30667		NM_131393	ENSDARG00000037545	mtnr1aa	mel1ar|mt1|mtnr1ar|zgc:110628	melatonin receptor 1A a	protein-coding
1360	chr15	14555929	14556158	Intergenic	DNA21TA1_DR|DNA|TcMar-Tc1	-3942	NM_001012375	497616		NM_001012375	ENSDARG00000101949	numbl	z-numb|zgc:123031	NUMB like endocytic adaptor protein	protein-coding
2956	chr21	2193591	2193841	Intergenic	DNA-1-9_DR|DNA|PIF-Harbinger?	-8116	NM_001109830	100126101		NM_001109830	ENSDARG00000102959	zgc:171220	-	zgc:171220	protein-coding
533	chr11	14931130	14931518	Intergenic	DNA-6-N2_DR|DNA|DNA	70378	NM_001308617	30065		NM_130909	ENSDARG00000101744	elavl1b	fb72d01|fk65g02|hug|wu:fb72d01|wu:fk65g02	ELAV like RNA binding protein 1b	protein-coding
1536	chr16	684336	684911	Intergenic	CpG	-121449	NM_201057	394032		NM_201057	ENSDARG00000001785	irx2a	Irx2|zgc:65872|zgc:77209|ziro2a	iroquois homeobox 2a	protein-coding
2960	chr21	2980564	2980735	Intergenic	DNA8-3_DR|DNA|DNA	-22227	NM_001130630	100170792		NM_001130630	ENSDARG00000105690	zgc:194215	-	zgc:194215	protein-coding
3874	chr25	35370810	35371563	Intergenic	DNA-1-3B_DR|DNA|DNA	-11015	NM_001302626	100006207		NM_001302626	ENSDARG00000097236	svip	si:ch73-147o17.1	small VCP interacting protein	protein-coding
576	chr11	20926865	20927110	Intergenic	hAT-N70_DR|DNA|hAT?	28023	NM_001089549	100038769		NM_001089549	ENSDARG00000099409	ogfr1	zgc:162182	opioid growth factor receptor 1	protein-coding
1631	chr16	19834702	19835141	Intergenic	hAT-N76_DR|DNA|hAT?	55353	NM_200816	393789		NM_200816	ENSDARG00000056642	hdac9b	hdac9|zgc:73392	histone deacetylase 9b	protein-coding
273	chr10	3361198	3361956	Intergenic	Intergenic	24805	NM_001002466	436739		NM_001002466	ENSDARG00000008560	brap	zgc:92894	BRCA1 associated protein	protein-coding
904	chr13	18288505	18288745	Intergenic	DNA2-1_DR|DNA|TcMar?	-22846	NM_001017851	550549		NM_001017851	ENSDARG00000012274	eif4e1c	eif4E-1C|fb57e09|wu:fb57e09|zgc:110154	eukaryotic translation initiation factor 4E family member 1c	protein-coding
404	chr10	34190010	34190779	intron (NM_001114706, intron 3 of 6).2	(TTTA)n|Simple_repeat|Simple_repeat	142927	NM_001114706	100137109		NM_001114706	ENSDARG00000111633	htra2-14	htra2-13|zgc:174193	HtrA serine peptidase 2-14	protein-coding
1159	chr14	24864728	24865069	Intergenic	DNA8-1_DR|DNA|hAT-Ac	-103765	NM_131736	80354		NM_131736	ENSDARG00000034268	slit3	zgc:111911	slit homolog 3 (Drosophila)	protein-coding
236	chr1	55767306	55767531	intron (NM_201299, intron 5 of 12)	EnSpm-N1_DR|DNA|CMC-EnSpm	14775	NM_201299	326954		NM_201299	ENSDARG00000025904	tecrb	cb250|gpsn2|mg:db03b10|sb:cb250|wu:fj63b12	trans-2,3-enoyl-CoA reductase b	protein-coding
881	chr13	12351574	12351776	Intergenic	HATN11_DR|DNA|hAT	37897	NM_001077718	777610		NM_001077718	ENSDARG00000028201	commd8	im:7156477|zgc:153407	COMM domain containing 8	protein-coding
3092	chr21	32603070	32603554	Intergenic	hAT-N25_DR|DNA|hAT-Ac	-135513	NM_001039994	664766		NM_001039994	ENSDARG00000003127	zgc:123105	p33monox|sb:eu284	zgc:123105	protein-coding
2055	chr18	8362955	8363562	intron (NM_001328192, intron 17 of 18)	intron (NM_001328192, intron 17 of 18)	16344	NM_001328192	449677		NM_001005940	ENSDARG00000058285	cpt1b	cpt1al|zgc:103709	carnitine palmitoyltransferase 1B (muscle)	protein-coding
196	chr1	42917461	42917828	intron (NM_001159372, intron 7 of 15)	DNA-3-1_DR|DNA|DNA	637928	NM_001159372	567500		NM_001159372	ENSDARG00000024785	ctnna2	bZ1H10.1|catna2l|im:5410539|si:rp71-1h10.1	catenin (cadherin-associated protein), alpha 2	protein-coding
1151	chr14	23496406	23496856	Intergenic	Intergenic	-97360	NM_001039461	566632		NM_001039461	ENSDARG00000103953	med12	kgt|kto|mot_m807|shr|trap230	mediator complex subunit 12	protein-coding
1693	chr16	29288744	29290061	Intergenic	(TA)n|Simple_repeat|Simple_repeat	-12216	NM_200071	337596		NM_200071	ENSDARG00000009018	rhbg	fj85f07|wu:fj85f07|zgc:56354	Rh family B glycoprotein	protein-coding
1227	chr14	44307636	44308189	Intergenic	KibiDr2|LINE|L1-Tx1	465941	NM_001044886	559137		NM_001044886	ENSDARG00000102753	si:dkey-109l4.3	si:ch211-240l14.1|zC240L14.1	si:dkey-109l4.3	protein-coding
1704	chr16	32740542	32741280	intron (NM_001114427, intron 8 of 10)	intron (NM_001114427, intron 8 of 10)	4323	NM_001114427	564165		NM_001114427	ENSDARG00000053201	zgc:172323	-	zgc:172323	protein-coding
372	chr10	27686303	27686889	Intergenic	Intergenic	342420	NM_001020542	553563		NM_001020542	ENSDARG00000069085	ints2	zgc:109975	integrator complex subunit 2	protein-coding
2144	chr18	30027017	30027713	Intergenic	Intergenic	-65547	NM_001128400	100150067		NM_001128400	ENSDARG00000092489	si:ch73-103b9.2	-	si:ch73-103b9.2	protein-coding
3088	chr21	31904471	31904618	Intergenic	EnSpm-N2_DR|DNA|CMC-EnSpm	132053	NM_001098766	100073329		NM_001098766	ENSDARG00000102482	zgc:165573	cystm1	zgc:165573	protein-coding
2419	chr2	849022	849567	Intergenic	Intergenic	30506	NM_001122710	100002070		NM_001122710	ENSDARG00000006560	irf4a	si:ch73-170d1.2	interferon regulatory factor 4a	protein-coding
674	chr12	637766	638041	intron (NM_198914, intron 1 of 5)	HATN9_DR|DNA|DNA	8069	NM_198914	338214		NM_198914	ENSDARG00000033170	sult2st1	id:ibd1140|sult2st	sulfotransferase family 2, cytosolic sulfotransferase 1	protein-coding
2816	chr20	34208892	34209141	intron (NM_001190304, intron 34 of 106)	LTR1_DR|LTR|LTR	57331	NM_201509	399482		NM_201509	ENSDARG00000019062	arpc5b	-	actin related protein 2/3 complex, subunit 5B	protein-coding
227	chr1	51956180	51956491	intron (NM_001366172, intron 1 of 12)	intron (NM_001366172, intron 1 of 12)	-3394	NM_001366173	103909284		NM_001366171	ENSDARG00000043226	nfixa	nfix	nuclear factor I/Xa	protein-coding
2411	chr19	47884533	47885012	Intergenic	Intergenic	-51919	NM_001252559	100535764		NM_001252559	ENSDARG00000100854	2024-08-04	eif2c4|fd14f04|wu:fd14f04	argonaute RISC component 4	protein-coding
2753	chr20	16778449	16778785	Intergenic	Helitron-2_DR|RC|Helitron	35476	NM_200082	368217		NM_200082	ENSDARG00000034187	calm1b	CaMbeta-2|zgc:73137	calmodulin 1b	protein-coding
3405	chr23	8206512	8206673	Intergenic	DNA-1-9_DR|DNA|PIF-Harbinger?	9296	NM_001030258	571123		NM_001030258		npbwr2b	npbwr2	neuropeptides B/W receptor 2b	protein-coding
1258	chr14	48819779	48820400	intron (NM_001365503, intron 1 of 10)	BELPADRE_LTR|LTR|Pao	7587	NM_001365502	100322027		NM_001365502	ENSDARG00000102956	mmp17b	mmpl2|sb:eu434|si:ch211-199b20.1	matrix metallopeptidase 17b	protein-coding
3300	chr22	27447289	27447493	Intergenic	Intergenic	-332172	NM_212980	406253		NM_212980	ENSDARG00000029011	xpnpep1	fa02e02|wu:fa02e02|zgc:56366|zgc:77772	X-prolyl aminopeptidase (aminopeptidase P) 1, soluble	protein-coding
2190	chr18	42356742	42356959	intron (NM_199804, intron 4 of 22)	DNA8-9_DR|DNA|hAT	51515	NM_199804	327429		NM_199804	ENSDARG00000021584	cntn5	fi09g01|wu:fi09g01|zgc:55318	contactin 5	protein-coding
3497	chr23	24049338	24049548	Intergenic	DNA8-9_DR|DNA|hAT	-22586	NR_030112	100033693		NR_030112	ENSDARG00000081868	mir200b	dre-mir-200b	microRNA 200b	ncRNA
2563	chr2	37795243	37795854	Intergenic	Intergenic	-8598	NM_001308970	100537296		NM_001308970	ENSDARG00000054170	ltb4r2b	LTB4R|si:dkeyp-66d1.2	leukotriene B4 receptor 2b	protein-coding
3638	chr24	17883257	17883485	intron (NM_001281991, intron 2 of 23)	HATN5_DR|DNA|hAT-Ac	296472	NM_001281991	559157		NM_001281991	ENSDARG00000058969	cntnap2a	Caspr2a	contactin associated protein 2a	protein-coding
2477	chr2	16720370	16720805	intron (NM_001001951, intron 1 of 10)	intron (NM_001001951, intron 1 of 10)	9698	NM_001001951	402913		NM_001001951	ENSDARG00000009436	ubxn7	im:7157366|zgc:92437	UBX domain protein 7	protein-coding
58	chr1	15936741	15937177	Intergenic	DNA2-1_DR|DNA|TcMar?	-136928	NM_001020560	553582		NM_001020560	ENSDARG00000078854	tusc3	zgc:110044	tumor suppressor candidate 3	protein-coding
3170	chr22	6674864	6676082	Intergenic	REX1-1_DR|LINE|Rex-Babar	-112855	NM_001113586	558926		NM_001113586	ENSDARG00000071643	zgc:171490	-	zgc:171490	protein-coding
2054	chr18	7974488	7975200	Intergenic	Intergenic	-256294	NM_001013543	541416		NM_001013543	ENSDARG00000042270	arsa	zgc:101575	arylsulfatase A	protein-coding
329	chr10	17189444	17189777	Intergenic	DNA-6-N6_DR|DNA|DNA	-19524	NM_213164	406443		NM_213164	ENSDARG00000005560	ywhah	fb93e02|wu:fb51h04|wu:fb93e02|ywhag|zgc:63883	tyrosine 3-monooxygenase/tryptophan 5-monooxygenase activation protein, eta polypeptide	protein-coding
540	chr11	15441455	15441733	Intergenic	hAT-N54_DR|DNA|hAT-Ac	-6099	NM_001080092	791105		NM_001080092	ENSDARG00000069481	ghrh	-	growth hormone releasing hormone	protein-coding
1797	chr16	50324507	50325250	Intergenic	CpG	34962	NM_205583	402837		NM_205583	ENSDARG00000102175	hamp	hamp1|hamp2|hep	hepcidin antimicrobial peptide	protein-coding
2628	chr2	49602961	49603311	exon (NM_131049, exon 16 of 16)	exon (NM_131049, exon 16 of 16)	22686	NM_001083865	796377		NM_131049	ENSDARG00000052997	sema4e	sema7|semaZ7	semaphorin 4e	protein-coding
1705	chr16	33156878	33157228	Intergenic	Intergenic	35836	NM_001007186	406432		NM_001007186	ENSDARG00000039969	akirin1	wu:fa96c11|wu:fc08a11|zgc:64050	akirin 1	protein-coding
2548	chr2	35037443	35038070	Intergenic	hAT-N30_DR|DNA|hAT?	-78871	NM_001089542	100037391		NM_001089542	ENSDARG00000079329	cop1	rfwd2|zgc:163067	COP1 E3 ubiquitin ligase	protein-coding
1003	chr13	46731729	46732002	Intergenic	hAT-N41_DR|DNA|hAT-Ac	-18604	NM_001089468	100037311		NM_001089468		ate1	zgc:158849	arginyltransferase 1	protein-coding
2145	chr18	30782794	30783454	Intergenic	DNA9TA1_DR|DNA|TcMar-Tc1	-64113	NM_001080186	566407		NM_001080186	ENSDARG00000015399	foxf1	si:dkey-199i24.2|zgc:158301	forkhead box F1	protein-coding
3347	chr22	30766822	30767319	Intergenic	Intergenic	232365	NM_001127475	797780		NM_001127475	ENSDARG00000076614	ssuh2.3	zgc:175175	ssu-2 homolog, tandem duplicate 3	protein-coding
1049	chr14	2293717	2293899	intron (NM_001009585, intron 1 of 3)	intron (NM_001009585, intron 1 of 3)	24782	NM_001009587	493597		NM_001009587	ENSDARG00000089874	pcdh2aa3	DrPcdh2a10|Pcdh2a10	protocadherin 2 alpha a 3	protein-coding
184	chr1	40157758	40157893	Intergenic	TDR13|DNA|DNA	9080	NM_001130615	100170776		NM_001130615	ENSDARG00000078182	zgc:194443	-	zgc:194443	protein-coding
697	chr12	5490637	5490946	Intergenic	Intergenic	-72453	NM_001002863	321289		NM_001002863	ENSDARG00000002487	noc3l	AD24|c10orf117|cb522|sb:cb522	NOC3-like DNA replication regulator	protein-coding
915	chr13	20900511	20900621	Intergenic	DNA8-9_DR|DNA|hAT	-359776	NM_001144786	555816		NM_001144786	ENSDARG00000092858	si:ch1073-126c3.2	fd36h06|wu:fd36h06	si:ch1073-126c3.2	protein-coding
415	chr10	37758574	37758711	intron (NM_001320102, intron 11 of 14)	intron (NM_001320102, intron 11 of 14)	-168458	NM_001202415	323481		NM_001202415	ENSDARG00000103981	bhlha9	bhlhf42|wu:fb99e06	basic helix-loop-helix family, member a9	protein-coding
2072	chr18	12616950	12617228	intron (NM_001099985, intron 1 of 14)	DNA-8-14_DR|DNA|hAT-Charlie	36922	NM_001099985	557551		NM_001099985	ENSDARG00000042518	hipk2	cb1009|si:dkey-16j24.2|si:dkey-239k7.1|wu:fk56d12	homeodomain interacting protein kinase 2	protein-coding
2657	chr2	54893401	54893955	intron (NM_001083017, intron 4 of 8)	intron (NM_001083017, intron 4 of 8)	48595	NM_001083017	100009648		NM_001083017	ENSDARG00000104076	rnf126	zgc:158807	ring finger protein 126	protein-coding
142	chr1	30920445	30920703	Intergenic	LOOPERN1_DR|DNA|PiggyBac?	-25658	NM_001024392	554090		NM_001024392	ENSDARG00000019715	metap1d	MAP 1D|MetAP 1D|map1d|zgc:110461	methionyl aminopeptidase type 1D (mitochondrial)	protein-coding
3404	chr23	7333915	7334891	Intergenic	CpG	-15771	NM_001166126	100307112		NM_001166126	ENSDARG00000079785	si:dkeyp-73a2.2	-	si:dkeyp-73a2.2	protein-coding
3113	chr21	38018069	38018435	intron (NM_001007405, intron 5 of 6)	DNA-8-3_DR|DNA|DNA	12827	NM_001007405	492764		NM_001007405	ENSDARG00000054096	rbm41	zgc:101754	RNA binding motif protein 41	protein-coding
1026	chr13	50374052	50374507	Intergenic	DNA-8-13_DR|DNA|hAT?	-1521	NM_001045357	751638		NM_001045357	ENSDARG00000068738	cox5b2	mg:cb01c08|zgc:153978|zgc:173509	cytochrome c oxidase subunit 5B2	protein-coding
3602	chr24	11398602	11398892	intron (NM_200178, intron 13 of 20)	HarbingerN1_DR|DNA|PIF-Harbinger	47419	NM_200178	393147		NM_200178	ENSDARG00000045411	acad11	zgc:55835	acyl-CoA dehydrogenase family, member 11	protein-coding
2880	chr20	46470176	46470877	Intergenic	EnSpmN1_DR|DNA|CMC-EnSpm	-3246	NM_001083050	100034410		NM_001083050	ENSDARG00000041407	rmdn3	fam82a2|fam82c|si:dkey-199i12.5|zRMD-1	regulator of microtubule dynamics 3	protein-coding
1041	chr14	1978536	1978884	intron (NM_001024174, intron 1 of 3)	intron (NM_001024174, intron 1 of 3)	-19716	NM_001024200	554075		NM_001024200		pcdh2g28	-	protocadherin 2 gamma 28	protein-coding
3127	chr21	43642484	43642800	Intergenic	hAT-N76_DR|DNA|hAT?	-59374	NM_001033107	613144		NM_001033107	ENSDARG00000016484	dkc1	fc87a02|fi24a05|fv62a07|wu:fa28f10|wu:fc87a02|wu:fi24a05|wu:fv62a07|zgc:110395	dyskeratosis congenita 1, dyskerin	protein-coding
963	chr13	35917946	35918182	Intergenic	DNA2-2_DR|DNA|DNA	-7469	NM_001007451	492810		NM_001007451	ENSDARG00000030630	mfsd2aa	NLS1-A|mfsd2a|zgc:101615	MFSD2 lysolipid transporter A, lysophospholipid a	protein-coding
463	chr11	1220242	1220553	intron (NM_001123238, intron 3 of 21)	intron (NM_001123238, intron 3 of 21)	70615	NM_001123238	557430		NM_001123238	ENSDARG00000063433	atp2b2	-	ATPase plasma membrane Ca2+ transporting 2	protein-coding
2894	chr20	47877611	47878016	Intergenic	Intergenic	74934	NM_200019	336606		NM_200019	ENSDARG00000102055	hadhb	fb14g10|wu:fb14g10|zgc:56274	hydroxyacyl-CoA dehydrogenase trifunctional multienzyme complex subunit beta	protein-coding
3387	chr23	1803597	1804172	Intergenic	DNA-6-N9_DR|DNA|DNA	101260	NM_001076663	767725		NM_001076663	ENSDARG00000061024	rabggta	zgc:153107	Rab geranylgeranyltransferase subunit alpha	protein-coding
2325	chr19	24671353	24671740	intron (NM_001045221, intron 20 of 21)	HarbingerN1_DR|DNA|PIF-Harbinger	73771	NM_001045221	571487		NM_001045221	ENSDARG00000036104	myo1g	si:dkeyp-92c9.3	myosin IG	protein-coding
2420	chr2	933461	933623	Intergenic	DNA-8-6_DR|DNA|hAT-Charlie	-2410	NM_001126425	567583		NM_001126425	ENSDARG00000008906	si:ch211-241e1.5	fi43c02|wu:fi43c02	si:ch211-241e1.5	protein-coding
2185	chr18	40966575	40968883	Intergenic	DNA-6-N5_DR|DNA|DNA	-54403	NM_001006013	449992		NM_001006013	ENSDARG00000040443	polr2i	zgc:103515	RNA polymerase II subunit I	protein-coding
3251	chr22	20923063	20923513	intron (NM_199707, intron 1 of 11)	Harbinger-N10_DR|DNA|PIF-Harbinger	1276	NM_199707	325221		NM_199707	ENSDARG00000000568	ell	wu:fc60b11|zgc:63836	elongation factor RNA polymerase II	protein-coding
1089	chr14	10432239	10432549	Intergenic	DIRS-2_DR|LTR|DIRS	-28872	NM_001020648	553675		NM_001020648	ENSDARG00000058246	cysltr1	zgc:112062	cysteinyl leukotriene receptor 1	protein-coding
1925	chr17	22001170	22001518	Intergenic	Intergenic	9307	NM_200349	393320		NM_200349	ENSDARG00000056643	slc22a7b.1	oat2e|slc22a7b|zgc:63958	solute carrier family 22 member 7b, tandem duplicate 1	protein-coding
188	chr1	40993383	40993728	exon (NM_207639, exon 1 of 1)	exon (NM_207639, exon 1 of 1)	662	NM_207639	266752		NM_207639	ENSDARG00000069669	adra2c	zgc:194523|zgc:194541	adrenoceptor alpha 2C	protein-coding
651	chr11	38252020	38252417	Intergenic	(CACG)n|Simple_repeat|Simple_repeat	-77068	NR_034195	100033656		NR_034195	ENSDARG00000080100	mir135c-1	dre-mir-135c-1	microRNA 135c-1	ncRNA
3555	chr23	41969023	41969767	intron (NM_001190760, intron 8 of 10)	intron (NM_001190760, intron 8 of 10)	124142	NM_001190760	100463517		NM_001190760	ENSDARG00000026248	slc1a7b	si:ch73-116b16.2	solute carrier family 1 member 7b	protein-coding
2592	chr2	41807433	41807578	Intergenic	LOOPERN1_DR|DNA|PiggyBac?	53535	NM_182864	321837		NM_182864	ENSDARG00000016132	keap1a	keap1|wu:fb36f11	kelch-like ECH-associated protein 1a	protein-coding
3335	chr22	29963003	29963238	Intergenic	Kolobok-1_DR|DNA|Kolobok-T2	-27328	NM_001089576	100038796		NM_001044351	ENSDARG00000071036	si:dkey-286j15.3	-	si:dkey-286j15.3	protein-coding
1081	chr14	9283201	9283423	Intergenic	DNA9TA1_DR|DNA|TcMar-Tc1	-2080	NM_001004009	445507		NM_001004009	ENSDARG00000037558	asb12b	zgc:100881	ankyrin repeat and SOCS box-containing 12b	protein-coding
2840	chr20	38313242	38313727	Intergenic	(TG)n|Simple_repeat|Simple_repeat	-8960	NM_001030171	562918		NM_001030171	ENSDARG00000041915	stum	si:dkeyp-59a8.4|wu:fq26c01	stum, mechanosensory transduction mediator homolog	protein-coding
3430	chr23	13651644	13651906	Intergenic	DIRS-10_DR|LTR|DIRS	47557	NR_030650	100310765		NR_030650	ENSDARG00000082246	mir1388	dre-mir-1388|mir-1388	microRNA mir-1388	ncRNA
3765	chr25	12733063	12733313	Intergenic	TE-X-5_DR|Satellite|Satellite	-2928	NM_001126430	569887		NM_001126430	ENSDARG00000100206	klhdc4	fb95f04|wu:fb95f04	kelch domain containing 4	protein-coding
2137	chr18	28931543	28931958	Intergenic	DNA-1-9_DR|DNA|PIF-Harbinger?	367110	NM_131515	58027		NM_131515	ENSDARG00000010029	spon1a	F-spondin1	spondin 1a	protein-coding
3259	chr22	22097137	22097781	Intergenic	HATN9_DR|DNA|DNA	66879	NM_200958	393933		NM_200958	ENSDARG00000069708	cdc34a	Ube2r2|zgc:55452	cell division cycle 34 homolog (S. cerevisiae) a	protein-coding
3063	chr21	26119400	26120169	Intergenic	Intergenic	-4906	NM_001002664	436937		NM_001002664	ENSDARG00000059365	nipal4	zgc:91960	NIPA like domain containing 4	protein-coding
361	chr10	24050171	24050335	Intergenic	HATN5_DR|DNA|hAT-Ac	-141141	NM_200664	793954		NM_200664	ENSDARG00000009930	cadm2a	igsf4d|zgc:66339	cell adhesion molecule 2a	protein-coding
3158	chr22	6066401	6068301	Intergenic	Intergenic	15094	NM_001013312	503734		NM_001013312	ENSDARG00000058794	si:dkey-19a16.2	zgc:113324	si:dkey-19a16.2	protein-coding
22	chr1	6145011	6145254	intron (NM_001145693, intron 4 of 19)	intron (NM_001145693, intron 4 of 19)	9944	NM_001145693	564067		NM_001145693	ENSDARG00000063297	abcb6a	abcb6	ATP binding cassette subfamily B member 6 (LAN blood group) a	protein-coding
1464	chr15	36428798	36429719	Intergenic	Intergenic	-181116	NM_001326409	100333936		NM_001326409	ENSDARG00000054055	ostn	-	osteocrin	protein-coding
2588	chr2	41285748	41286666	Intergenic	DNA-8-13_DR|DNA|hAT?	-162194	NM_001020508	553162		NM_001020508	ENSDARG00000054754	hs6st1a	hs6st1|zgc:110038	heparan sulfate 6-O-sulfotransferase 1a	protein-coding
1662	chr16	22606272	22606554	Intergenic	Intergenic	76973	NM_001013495	541368		NM_001013495	ENSDARG00000055589	s100t	im:7139587|zgc:110771	S100 calcium binding protein T	protein-coding
3875	chr25	35502265	35502978	Intergenic	CpG	-5566	NM_200368	393339		NM_200368	ENSDARG00000005004	slc5a12	smctn|zgc:64037	solute carrier family 5 member 12	protein-coding
225	chr1	51188394	51189568	Intergenic	Intergenic	-2070	NM_001145581	563691		NM_001145581	ENSDARG00000005544	btbd3a	btbd3|si:dkey-210m15.6	BTB (POZ) domain containing 3a	protein-coding
3040	chr21	20858175	20858788	Intergenic	DNA-AT-2_DR|DNA|DNA	74122	NM_200638	393611		NM_200638	ENSDARG00000057113	c6	zgc:64073	complement component 6	protein-coding
1493	chr15	42150314	42151180	Intergenic	Looper-N7_DR|DNA|PiggyBac	56143	NM_001328397	100150137		NM_001328397	ENSDARG00000028348	pax3b	-	paired box 3b	protein-coding
1702	chr16	31967675	31967878	TTS (NM_001305565)	TTS (NM_001305565)	8489	NM_001305565	324714		NM_001305565	ENSDARG00000041947	styk1b	styk1|styk1c|wu:fc39b09|wu:fe11d05	serine/threonine/tyrosine kinase 1b	protein-coding
851	chr13	5228877	5229136	Intergenic	HE2_DR|SINE|tRNA-V	-164512	NM_001039639	569858		NM_001039639	ENSDARG00000058574	abcg2c	im:6903440	ATP-binding cassette, sub-family G (WHITE), member 2c	protein-coding
1278	chr15	830643	831089	Intergenic	Intergenic	7424	NR_023333	556913		NR_023333		wu:fc20e06	fc20e06	wu:fc20e06	pseudo
3094	chr21	32700919	32701107	Intergenic	DNA25TWA1_DR|DNA|DNA	80599	NM_212660	324048		NM_212660	ENSDARG00000008255	cnot6a	cnot6|wu:fa03c11|wu:fc17f01|zgc:65822	CCR4-NOT transcription complex, subunit 6a	protein-coding
2773	chr20	21035363	21035601	Intergenic	hAT-N34_DR|DNA|hAT?	-102700	NM_001024815	553533		NM_001024815	ENSDARG00000032369	btbd6b	btbd6|btbd6a|sb:cb776|si:dkey-11b8.2|zgc:152751	BTB (POZ) domain containing 6b	protein-coding
2710	chr20	6622966	6624241	Intergenic	DNA-8-9_DR|DNA|hAT-Ac?	88426	NM_001171033	100150331		NM_001045201	ENSDARG00000037528	si:ch211-191a24.4	fd10g01|wu:fd10g01	si:ch211-191a24.4	protein-coding
3697	chr24	33959390	33959574	intron (NM_214789, intron 1 of 8)	LOOPERN5_DR|DNA|PiggyBac	75449	NM_214789	407670		NM_214789	ENSDARG00000098428	asic1c	ASIC1|ASIC1-C|accn2c|zASIC1.3	acid-sensing (proton-gated) ion channel 1c	protein-coding
2075	chr18	14206465	14206627	Intergenic	TDR13B|DNA|DNA	68255	NM_001089503	100037349		NM_001089503	ENSDARG00000104732	mlycd	zgc:162977	malonyl-CoA decarboxylase	protein-coding
591	chr11	24581197	24581624	Intergenic	Intergenic	-122632	NM_001080582	562784		NM_001080582	ENSDARG00000062222	mxra8a	fj65f09|si:ch211-15p9.5|wu:fj65f09|zgc:158401	matrix-remodelling associated 8a	protein-coding
1179	chr14	31085922	31086210	intron (NM_194421, intron 1 of 1)	TE-X-1_DR|DNA|DNA	1733	NM_194421	378450		NM_194421	ENSDARG00000012025	hs6st2	fb80f12|hs6st|wu:fb80f12	heparan sulfate 6-O-sulfotransferase 2	protein-coding
2516	chr2	25031259	25032167	intron (NM_001362340, intron 1 of 33)	DNA8-8_DR|DNA|hAT-Charlie	12323	NM_001362340	564533		NM_001362340	ENSDARG00000061205	stag1a	si:dkey-223d7.4|wu:fc28h03	STAG1 cohesin complex component a	protein-coding
3605	chr24	11996210	11996399	Intergenic	DNA-6-N4_DR|DNA|DNA	87824	NM_001328507	386707		NM_198820	ENSDARG00000011404	fen1	FEN-1|cb879	flap structure-specific endonuclease 1	protein-coding
3223	chr22	13603839	13604141	Intergenic	hAT-N76_DR|DNA|hAT?	247303	NM_001002552	436825		NM_001002552	ENSDARG00000057598	s100b	si:dkey-110p14.2|wu:fq18b10|zgc:92776	S100 calcium binding protein, beta (neural)	protein-coding
2611	chr2	45158015	45158535	Intergenic	DNA-8-6_DR|DNA|hAT-Charlie	-22657	NM_001014815	541523		NM_001014815	ENSDARG00000038585	eif4e2	eIF4E2A|id:ibd1007|zgc:110542|zgc:158544	eukaryotic translation initiation factor 4E family member 2	protein-coding
2233	chr19	4950630	4952305	intron (NM_001281924, intron 3 of 3)	(CA)n|Simple_repeat|Simple_repeat	-17480	NM_131662	63998		NM_131662	ENSDARG00000017809	stard3	fc66d12|mln64|wu:fc66d12	StAR related lipid transfer domain containing 3	protein-coding
2142	chr18	29912052	29912539	Intergenic	Intergenic	13306	NM_001002341	368856		NM_001002341	ENSDARG00000043640	cenpn	hi3634|id:ibd2033|si:busm1-241h12.3|si:dz241h12.3|un-named|unm|zgc:92188	centromere protein N	protein-coding
1368	chr15	15131470	15132135	Intergenic	DNA-6-N3_DR|DNA|DNA	-184524	NM_001130625	100170786		NM_001130625	ENSDARG00000015134	camkk1b	zgc:194737	calcium/calmodulin-dependent protein kinase kinase 1, alpha b	protein-coding
930	chr13	24351391	24352532	Intergenic	Intergenic	27308	NM_001007443	492802		NM_001007443	ENSDARG00000019709	rhoua	zgc:101642	ras homolog family member Ua	protein-coding
430	chr10	39905316	39906047	TTS (NM_200744)	TTS (NM_200744)	12234	NM_200744	393717		NM_200744	ENSDARG00000009806	smfn	zgc:73191	small fragment nuclease	protein-coding
793	chr12	38176012	38176310	Intergenic	DNA8-6_DR|DNA|hAT	-380330	NM_001002486	436759		NM_001002486	ENSDARG00000006413	rpl38	si:dkey-1f1.2|wu:fb06b10|zgc:92860	ribosomal protein L38	protein-coding
3206	chr22	9321986	9322353	Intergenic	DNA-10-1_DR|DNA|DNA	-150645	NM_001089420	568759		NM_001089420	ENSDARG00000078169	cacna2d2b	si:ch211-11p18.4	calcium channel, voltage-dependent, alpha 2/delta subunit 2b	protein-coding
1738	chr16	38330733	38330847	5' UTR (NM_200060, exon 2 of 5).2	5' UTR (NM_200060, exon 2 of 5).2	3201	NM_200060	791998		NM_200060	ENSDARG00000023724	cdc42se1	spec1|wu:fa55c04|wu:fc05d06|zgc:55642	CDC42 small effector 1	protein-coding
2619	chr2	47355364	47356433	Intergenic	Mariner-N3_DR|DNA|CMC-EnSpm?	75306	NM_131277	30532		NM_131277	ENSDARG00000010192	pax3a	pax3|zgc:92547	paired box 3a	protein-coding
2968	chr21	4754845	4754944	intron (NM_001166255, intron 2 of 18)	DNA9NNN1_DR|DNA|DNA	9230	NM_001166255	402833		NM_001166255	ENSDARG00000019208	camsap1a	camsap1	calmodulin regulated spectrin-associated protein 1a	protein-coding
1171	chr14	28557336	28557592	intron (NM_199580, intron 14 of 19)	hAT-N57_DR|DNA|hAT-Ac	8774	NM_001039064	566735		NM_001039064	ENSDARG00000034610	insb	-	preproinsulin b	protein-coding
2863	chr20	43696288	43696534	intron (NM_001044946, intron 3 of 14)	hAT-N36_DR|DNA|hAT?	5203	NM_001044946	560867		NM_001044946	ENSDARG00000028475	lin9	si:dkey-206f10.4|wu:fb79c09|wu:fi32a10|zgc:153599	lin-9 DREAM MuvB core complex component	protein-coding
509	chr11	12344910	12345330	Intergenic	CpG	107309	NM_001111152	555814		NM_001111152	ENSDARG00000111826	zgc:174354	-	zgc:174354	protein-coding
3552	chr23	41045988	41046690	Intergenic	Intergenic	-151171	NM_001139458	402976		NM_001139458	ENSDARG00000041644	cltrn	si:dkey-194e6.1|tmem27	collectrin, amino acid transport regulator	protein-coding
2595	chr2	41893903	41894182	intron (NM_001002650, intron 4 of 7)	ENSPM-6_DR|DNA|CMC-EnSpm	17414	NM_001002650	436923		NM_001002650	ENSDARG00000024365	crlf1a	clf-1.a|fd24a10|wu:fd24a10|zgc:91992	cytokine receptor-like factor 1a	protein-coding
2507	chr2	22431628	22431895	Intergenic	Intergenic	22157	NM_200272	393242		NM_200272	ENSDARG00000110020	zgc:56628	-	zgc:56628	protein-coding
3332	chr22	29804458	29804600	Intergenic	DNA25TWA1_DR|DNA|DNA	102235	NM_214689	324475		NM_214689	ENSDARG00000019000	smc3	cspg6|im:7142991|wu:fb22e01|wu:fc30d07	structural maintenance of chromosomes 3	protein-coding
2299	chr19	21877161	21877494	Intergenic	DIRS-13_DR|LTR|DIRS	-160734	NM_001159669	100003866		NM_001159669	ENSDARG00000070809	znf516	si:ch211-135j15.1	zinc finger protein 516	protein-coding
3762	chr25	12577453	12577857	Intergenic	Intergenic	-62556	NM_001122702	569861		NM_001122702	ENSDARG00000102204	jph3b	fc26e06|jph3|si:ch211-255l14.9|wu:fc26e06	junctophilin 3b	protein-coding
3854	chr25	31713003	31713641	Intergenic	Gypsy101-LTRb_DR|LTR|Gypsy	-14772	NM_173276	286831		NM_173276	ENSDARG00000039133	lamb4	fa05e06|wu:fa05e06	laminin, beta 4	protein-coding
171	chr1	36466610	36466896	Intergenic	EnSpm-N3_DR|DNA|CMC-EnSpm	29817	NM_212807	402816		NM_212807	ENSDARG00000069737	pou4f2	brn-3b|brn3.2	POU class 4 homeobox 2	protein-coding
3217	chr22	11117582	11117834	Intergenic	DNA-5-5_DR|DNA|hAT	19040	NM_213023	406296		NM_213023	ENSDARG00000008735	atp6ap2	wu:fj36c03|wu:fq15e04|zgc:73194	ATPase H+ transporting accessory protein 2	protein-coding
2976	chr21	7386167	7387039	Intergenic	CpG	-121384	NM_001040385	678640		NM_001040385	ENSDARG00000100657	egfl7	zgc:136669|zgc:152804	EGF-like-domain, multiple 7	protein-coding
2322	chr19	24161198	24161406	TTS (NM_001317760)	TTS (NM_001317760)	2347	NM_001317760	103909237		NM_001317760	ENSDARG00000021444	prf1.2	si:ch211-282e16.3	perforin 1.2	protein-coding
2182	chr18	40519043	40519221	Intergenic	DNA14-5-1_DR|DNA|DNA	-10167	NM_001017885	550584		NM_001017885	ENSDARG00000003420	chrna5	zgc:110642	cholinergic receptor, nicotinic, alpha 5	protein-coding
2291	chr19	20832100	20832907	Intergenic	Intergenic	31017	NM_214704	327288		NM_214704	ENSDARG00000003931	cndp2	CN2|wu:fd20d11|wu:fe17f09|zgc:92569	carnosine dipeptidase 2	protein-coding
91	chr1	22233779	22234216	Intergenic	(GA)n|Simple_repeat|Simple_repeat	278066	NM_001042684	555747		NM_001042684	ENSDARG00000055559	chrna6	si:dkey-234d14.1	cholinergic receptor, nicotinic, alpha 6	protein-coding
41	chr1	11657329	11657658	Intergenic	DNA-6-N2_DR|DNA|DNA	32005	NM_001040305	678547		NM_001040305	ENSDARG00000062585	brat1	baat1|zgc:136845	BRCA1-associated ATM activator 1	protein-coding
1922	chr17	21768264	21768476	Intergenic	Intergenic	15867	NM_001115098	555632		NM_001115098	ENSDARG00000070954	hmx2	-	H6 family homeobox 2	protein-coding
557	chr11	17402157	17402900	Intergenic	Intergenic	311459	NM_001077273	768127		NM_001077273	ENSDARG00000062471	tafa4b	fam19a4b|sam4|zgc:154141	TAFA chemokine like family member 4b	protein-coding
1376	chr15	16502441	16502889	Intergenic	tRNA-Glu-GAG_|tRNA|tRNA	115531	NM_200639	393612		NM_200639	ENSDARG00000069774	flot2b	zgc:64103	flotillin 2b	protein-coding
1431	chr15	30926197	30926391	Intergenic	LOOPERN2_DR|DNA|Kolobok-T2	-68944	NM_001098179	556208		NM_001098179	ENSDARG00000006062	akap1b	akap1|fa08b04|wu:fa08b04	A kinase (PRKA) anchor protein 1b	protein-coding
3080	chr21	30654584	30655021	Intergenic	DNA9TA1_DR|DNA|TcMar-Tc1	59753	NM_001042713	562262		NM_001042713	ENSDARG00000032746	tnfsf10l3	dl1b	tumor necrosis factor (ligand) superfamily, member 10 like 3	protein-coding
1665	chr16	23205273	23205698	Intergenic	Intergenic	-77175	NM_200783	494151		NM_200783	ENSDARG00000018787	efna1b	efna1|ephrin-A-L1	ephrin-A1b	protein-coding
3872	chr25	34994571	34995505	Intergenic	Intergenic	-21827	NM_001017622	550285		NM_001017622	ENSDARG00000034256	cdk10	zgc:110252	cyclin dependent kinase 10	protein-coding
897	chr13	14521260	14521633	Intergenic	HE1_DR1|SINE|tRNA-V	-33922	NM_001123058	100144564		NM_001123058	ENSDARG00000056651	gfra4a	gfra4|zgc:171814	GDNF family receptor alpha 4a	protein-coding
1250	chr14	48145507	48146073	intron (NM_001190934, intron 8 of 16)	Mariner-N5_DR|DNA|TcMar	-42637	NM_001004598	447859		NM_001004598	ENSDARG00000038834	etfdh	fa05a11|fb71g06|wu:fa05a11|wu:fb71g06|zgc:92093	electron transfer flavoprotein dehydrogenase	protein-coding
585	chr11	22062416	22062658	intron (NM_001199491, intron 10 of 17)	hAT-N53_DR|DNA|hAT-Ac?	151785	NM_001199491	557245		NM_001199491	ENSDARG00000076120	foxp4	id:ibd2556	forkhead box P4	protein-coding
3308	chr22	27660237	27660452	Intergenic	hAT-N76_DR|DNA|hAT?	430882	NM_001083852	570464		NM_001083852	ENSDARG00000103860	wu:fu71h07	-	wu:fu71h07	protein-coding
1439	chr15	34090955	34091420	Intergenic	Intergenic	21387	NM_200860	393834		NM_200860	ENSDARG00000099918	arl4aa	arl4|arl4a|zgc:56468|zgc:77800	ADP-ribosylation factor-like 4aa	protein-coding
1266	chr14	50452452	50452876	Intergenic	L2-2_DRe|LINE|L2	-317873	NM_200969	393944		NM_200969	ENSDARG00000104945	sncb	zgc:66343	synuclein, beta	protein-coding
1836	chr17	1928259	1928966	Intergenic	DNA-8-13_DR|DNA|hAT?	110875	NM_213152	406426		NM_213152	ENSDARG00000102332	spint1a	cb376|sb:cb376|spint1l|zgc:64075	serine peptidase inhibitor, Kunitz type 1 a	protein-coding
3574	chr23	45105120	45105478	Intergenic	DIRS1_DR|LTR|DIRS	-35911	NM_001353977	794400		NM_001201337		sh3gl2b	-	SH3 domain containing GRB2 like 2b, endophilin A1	protein-coding
2198	chr18	47719514	47719953	Intergenic	Intergenic	418568	NM_199925	334784		NM_199925	ENSDARG00000020841	rbm7	CH73-374A6.3|fa03f03|wu:fa03f03|zgc:56619|zgc:77304	RNA binding motif protein 7	protein-coding
2729	chr20	9807580	9807921	intron (NM_001030246, intron 11 of 12)	HarbingerN3_DR|DNA|PIF-Harbinger	-21217	NM_001020738	100002110		NM_001020738	ENSDARG00000028354	stxbp6l	si:dkey-29m11.7|si:dkey-63j12.1|zgc:110123	syntaxin binding protein 6 (amisyn), like	protein-coding
2594	chr2	41875405	41875756	Intergenic	hAT-N76_DR|DNA|hAT?	-1048	NM_001002650	436923		NM_001002650	ENSDARG00000024365	crlf1a	clf-1.a|fd24a10|wu:fd24a10|zgc:91992	cytokine receptor-like factor 1a	protein-coding
3178	chr22	7894402	7894724	Intergenic	HATN11_DR|DNA|hAT	111714	NM_001122619	100142642		NM_001122619		sc:d217	-	sc:d217	protein-coding
3630	chr24	14979459	14979756	intron (NM_001089439, intron 1 of 7)	BEL32-LTR_DR|LTR|Pao	42402	NM_001089439	795289		NM_001089439	ENSDARG00000063032	dok6	zgc:162250	docking protein 6	protein-coding
3731	chr25	1005396	1006171	Intergenic	Intergenic	-7889	NM_001098393	793767		NM_001098393	ENSDARG00000103388	znf609a	fi39d03|wu:fi39d03|zgc:162740	zinc finger protein 609a	protein-coding
3361	chr22	34106877	34107286	Intergenic	Intergenic	-191009	NM_001302247	100331190		NM_001302247		grm7	-	glutamate metabotropic receptor 7	protein-coding
158	chr1	34857328	34857615	Intergenic	Intergenic	93928	NM_001111204	571844		NM_001111204	ENSDARG00000079191	zgc:172122	sc:d816|si:dkey-151m22.6	zgc:172122	protein-coding
3855	chr25	31955727	31956112	Intergenic	Intergenic	-48251	NM_201214	394189		NM_201214	ENSDARG00000012603	eif3ja	eif3j|eif3s1|fb48g07|wu:fb48g07|zgc:63801	eukaryotic translation initiation factor 3, subunit Ja	protein-coding
2746	chr20	13024399	13024617	intron (NM_173267, intron 19 of 19)	Helitron-1N1_DR|RC|Helitron	115762	NM_173267	286776		NM_173267	ENSDARG00000019300	ints7	chunp6916	integrator complex subunit 7	protein-coding
681	chr12	2650473	2651528	exon (NM_001171586, exon 2 of 2)	exon (NM_001171586, exon 2 of 2)	2957	NM_001171586	563287		NM_001171586	ENSDARG00000059173	gdf2	BMP-9|GDF-2|bmp9	growth differentiation factor 2	protein-coding
2892	chr20	47664159	47664830	Intergenic	Intergenic	40705	NM_001024665	550545		NM_001017847	ENSDARG00000012667	tfap2b	si:dkey-5e16.1|zgc:110163	transcription factor AP-2 beta	protein-coding
2721	chr20	8850705	8851366	Intergenic	DNA-6-N5_DR|DNA|DNA	272011	NM_001164029	561225		NM_001164029	ENSDARG00000034693	mysm1	im:7153144|si:ch211-59d15.8	Myb-like, SWIRM and MPN domains 1	protein-coding
1067	chr14	7470225	7470369	intron (NM_001256636, intron 1 of 7)	intron (NM_001256636, intron 1 of 7)	17993	NM_001256636	556647		NM_001256636	ENSDARG00000087704	gfra3	-	GDNF family receptor alpha 3	protein-coding
3369	chr22	36511465	36511723	Intergenic	hAT-N21_DR|DNA|hAT-Charlie	18673	NM_001017600	550263		NM_001017600	ENSDARG00000038505	polr2h	zgc:110289	RNA polymerase II, I and III subunit H	protein-coding
2540	chr2	32067368	32067843	Intergenic	Intergenic	51324	NM_200172	393141		NM_200172	ENSDARG00000007241	mycb	zgc:55680	MYC proto-oncogene, bHLH transcription factor b	protein-coding
2620	chr2	47834998	47835157	Intergenic	Helitron-2_DR|RC|Helitron	-71106	NM_001365971	560494		NM_001365971	ENSDARG00000067985	ftr23	si:ch211-77g15.5	finTRIM family, member 23	protein-coding
3739	chr25	3180934	3181189	intron (NM_001089539, intron 6 of 22)	(GCAC)n|Simple_repeat|Simple_repeat	11383	NM_001089539	100037388		NM_001089539	ENSDARG00000071062	hps5	zgc:162420	HPS5 biogenesis of lysosomal organelles complex 2 subunit 2	protein-coding
443	chr10	42509508	42509877	intron (NM_199739, intron 4 of 6)	DNA-6-N9_DR|DNA|DNA	9997	NM_199739	326067		NM_199739	ENSDARG00000028559	marchf5l	march5|march5l|marchf5|wu:fd60f03|zgc:56713	membrane-associated ring finger (C3HC4) 5, like	protein-coding
943	chr13	28649137	28649470	TTS (NM_001328500)	TTS (NM_001328500)	25119	NM_001328500	324845		NM_201427	ENSDARG00000039399	nt5c2a	fc36f11|nt5c2|sb:eu835|wu:fc36f11|wu:fc45b10	5'-nucleotidase, cytosolic IIa	protein-coding
1462	chr15	36209054	36211063	Intergenic	DIRS-15_DR|LTR|Ngaro	38084	NM_001326409	100333936		NM_001326409	ENSDARG00000054055	ostn	-	osteocrin	protein-coding
3271	chr22	24823792	24824245	Intergenic	Intergenic	-5933	NM_001122610	559229		NM_001122610	ENSDARG00000016825	vtg6	si:rp71-23d18.1|vg6|wu:fb62e09	vitellogenin 6	protein-coding
1664	chr16	23053299	23055025	Intergenic	Intergenic	-33228	NM_131854	117506		NM_131854	ENSDARG00000098295	efna3b	D160|efna3|ephrin-A3|zgc:100772	ephrin-A3b	protein-coding
1106	chr14	11368861	11369201	Intergenic	DNA-1-5_DR|DNA|DNA	-26398	NM_001020678	553706		NM_001020678	ENSDARG00000071871	glod5	zgc:112315	glyoxalase domain containing 5	protein-coding
3279	chr22	25545492	25545761	Intergenic	Intergenic	67039	NM_001144808	100126138		NM_001109864	ENSDARG00000088923	si:ch211-12h2.8	si:dkeyp-98a7.10	si:ch211-12h2.8	protein-coding
1383	chr15	18601376	18601855	Intergenic	hAT-N76_DR|DNA|hAT?	-26899	NM_131831	114442		NM_131831	ENSDARG00000007220	ncam1b	ncam3|zPCAM	neural cell adhesion molecule 1b	protein-coding
874	chr13	10409581	10410008	Intergenic	CpG	-148411	NM_131362	30635		NM_131362	ENSDARG00000058008	six3a	six3|six3.1|wu:fc10a08	SIX homeobox 3a	protein-coding
3016	chr21	16567782	16567982	intron (NM_001328349, intron 1 of 16)	DNA-2-12_DR|DNA|CMC-EnSpm	65325	NM_001328349	566274		NM_001328349	ENSDARG00000092722	unc5da	unc5d	unc-5 netrin receptor Da	protein-coding
1123	chr14	17019640	17019739	Intergenic	LOOPERN5_DR|DNA|PiggyBac	18429	NM_001258226	100884137		NM_001258226	ENSDARG00000035101	dicp2.1	-	diverse immunoglobulin domain-containing protein 2.1	protein-coding
2888	chr20	47179175	47179496	Intergenic	Intergenic	-151952	NM_001018134	553187		NM_001018134	ENSDARG00000005394	dnmt3aa	dnmt8	DNA (cytosine-5-)-methyltransferase 3 alpha a	protein-coding
341	chr10	20256429	20256595	Intergenic	Intergenic	76358	NM_001080594	565241		NM_001080594	ENSDARG00000057456	ppp3ccb	im:7163784|zgc:158685	protein phosphatase 3, catalytic subunit, gamma isozyme, b	protein-coding
3575	chr23	45143194	45143627	Intergenic	Intergenic	-74022	NM_001353977	794400		NM_001201337		sh3gl2b	-	SH3 domain containing GRB2 like 2b, endophilin A1	protein-coding
728	chr12	15642627	15643049	Intergenic	BHIKHARI-5-LTR_DR|LTR|LTR	-22748	NM_213095	406368		NM_213095	ENSDARG00000027070	acbd4	zgc:85611	acyl-CoA binding domain containing 4	protein-coding
2983	chr21	9034164	9035328	Intergenic	(TAT)n|Simple_repeat|Simple_repeat	349607	NM_173230	286746		NM_173230	ENSDARG00000105117	sdad1	chunp6864|fa94e12|flj10498|wu:fa94e12	SDA1 domain containing 1	protein-coding
695	chr12	5236005	5236360	Intergenic	Nimb-1_DR|LINE|I	-15465	NM_001161653	568288		NM_001161653	ENSDARG00000087921	plce1	-	phospholipase C, epsilon 1	protein-coding
2428	chr2	4994428	4994829	intron (NM_001012388, intron 2 of 21)	hAT-5_DR|DNA|hAT-Charlie	20001	NM_001012388	497648		NM_001012388	ENSDARG00000102216	dlg1b	dlg1l	discs large MAGUK scaffold protein 1b	protein-coding
917	chr13	21813308	21813469	Intergenic	LTR1_DR|LTR|LTR	-12708	NM_001145707	100148379		NM_001145707	ENSDARG00000069397	zswim8	wu:fc49c05|wu:fi39c11|zgc:113421	zinc finger, SWIM-type containing 8	protein-coding
417	chr10	37873774	37874265	Intergenic	HE1_DR1|SINE|tRNA-V	-53081	NM_001202415	323481		NM_001202415	ENSDARG00000103981	bhlha9	bhlhf42|wu:fb99e06	basic helix-loop-helix family, member a9	protein-coding
55	chr1	15212736	15213243	Intergenic	HATN13_DR|DNA|hAT-Ac	-3670	NM_001076622	767684		NM_001076622	ENSDARG00000007534	itln1	INTL1|zgc:153267	intelectin 1	protein-coding
2901	chr20	48707862	48708248	Intergenic	DIRS-7_DR|LTR|Ngaro	-31120	NM_001077284	550486		NM_001017789	ENSDARG00000042661	gfus.3	gfusl2|tsta3l2|zgc:110348|zgc:153776|zgc:173683	GDP-L-fucose synthase, tandem duplicate 3	protein-coding
560	chr11	17957289	17957684	Intergenic	Gypsy-14-LTR_DR|LTR|Gypsy	7039	NM_001114554	100136861		NM_001114554	ENSDARG00000016773	cishb	cish.b|socs8|zgc:175109	cytokine inducible SH2-containing protein b	protein-coding
1301	chr15	6752170	6752969	Intergenic	HarbingerN7_DR|DNA|PIF-Harbinger	-34253	NM_199596	322309		NM_199596	ENSDARG00000011488	sirt2	wu:fb57d05|zgc:55966|zgc:77003	sirtuin 2 (silent mating type information regulation 2, homolog) 2 (S. cerevisiae)	protein-coding
1117	chr14	14992986	14993224	Intergenic	CpG	-71791	NM_213548	407077		NM_213548	ENSDARG00000099427	nkx1.2lb	sax2|zsax2	NK1 transcription factor related 2-like,b	protein-coding
1343	chr15	11094431	11094802	Intergenic	DNA8-9_DR|DNA|hAT	209075	NM_001002694	436967		NM_001002694	ENSDARG00000037883	prcp	zgc:91816	prolylcarboxypeptidase (angiotensinase C)	protein-coding
878	chr13	11069606	11070125	Intergenic	Mariner-N3_DR|DNA|CMC-EnSpm?	-3443	NM_001346162	556980		NM_001346162	ENSDARG00000078947	sdccag8	si:dkey-60b15.1	SHH signaling and ciliogenesis regulator sdccag8	protein-coding
2909	chr20	50708306	50708533	Intergenic	TE-X-4_DR|Unknown|Unknown	-143937	NM_001172400	100007749		NM_001172400	ENSDARG00000100851	gphnb	fj59a01|gphn2|wu:fj59a01	gephyrin b	protein-coding
3007	chr21	14112059	14113237	Intergenic	hAT-N57_DR|DNA|hAT-Ac	250999	NM_001025182	574003		NM_001025182	ENSDARG00000001994	stxbp1a	fj43h10|stxbp1|wu:fj36d12|wu:fj43h10|zgc:114171	syntaxin binding protein 1a	protein-coding
1309	chr15	8348944	8350133	Intergenic	Intergenic	-40421	NM_001044904	559725		NM_001044904	ENSDARG00000041869	tnfrsf19	fa04d10|si:ch211-113p18.2|troy|wu:fa04d10|wu:fk80e07|zgc:136805	tumor necrosis factor receptor superfamily, member 19	protein-coding
724	chr12	13210234	13210497	intron (NM_212710, intron 3 of 6)	TE-2-1_DR|Satellite|Satellite	4410	NM_212710	327301		NM_212710	ENSDARG00000071566	ppp1cab	Ppp1ca|fb18b03|fd20h04|wu:fb18b03|wu:fd20h04|wu:fl22a03|zgc:55744|zgc:76940	protein phosphatase 1, catalytic subunit, alpha isozyme b	protein-coding
2943	chr20	53802639	53802984	promoter-TSS (NM_001177935)	promoter-TSS (NM_001177935)	-716	NM_001177935	798872		NM_001177935	ENSDARG00000095767	dio3b	dio3|si:ch211-156m19.1	iodothyronine deiodinase 3b	protein-coding
2848	chr20	41297940	41298186	Intergenic	LOOPERN2_DR|DNA|Kolobok-T2	-503925	NM_001346160	555610		NM_001346160	ENSDARG00000013528	mcm9	mcmdc1|si:ch211-112m17.2	minichromosome maintenance 9 homologous recombination repair factor	protein-coding
3095	chr21	32858750	32859319	Intergenic	Intergenic	38859	NM_194365	266755		NM_194365	ENSDARG00000054667	adra2db	zgc:194662	adrenergic, alpha-2D-, receptor b	protein-coding
3438	chr23	15298432	15298615	intron (NM_001003833, intron 1 of 20).2	Polinton-1_DR|DNA|Maverick	31645	NM_001003833	322056		NM_001003833	ENSDARG00000013838	sulf2b	SULF2|si:dkeyp-84g9.1|sulf2l|wu:fb48e04	sulfatase 2b	protein-coding
2677	chr2	57795225	57795468	Intergenic	hAT-N22_DR|DNA|hAT	42502	NM_201043	394018		NM_201043	ENSDARG00000021107	sf3a2	zgc:56097|zgc:77448	splicing factor 3a, subunit 2	protein-coding
2052	chr18	6746347	6746683	Intergenic	HATN5A_DR|DNA|hAT-Ac	-4258	NM_001030266	571850		NM_001030266	ENSDARG00000002764	miox	CH73-30N17.2|zgc:114168	myo-inositol oxygenase	protein-coding
3793	chr25	18290306	18290636	Intergenic	TDR8|DNA|DNA	145010	NM_200118	386932		NM_200118	ENSDARG00000021110	poc1b	TUWD12|wdr51b|wu:fl36w17|zgc:63538	POC1 centriolar protein B	protein-coding
2074	chr18	13633942	13634349	Intergenic	TDR13|DNA|DNA	385189	NM_001044968	561747		NM_001044968	ENSDARG00000068763	plcg2	fj85b03|sb:eu1064|si:ch211-260p9.2|wu:fj85b03|zgc:152893	phospholipase C, gamma 2	protein-coding
3402	chr23	6671479	6671828	Intergenic	DNA2-5_DR|DNA|hAT-Ac	-30435	NM_001020520	553420		NM_001020520	ENSDARG00000013963	mipb	mip2|zgc:110015	major intrinsic protein of lens fiber b	protein-coding
154	chr1	33861600	33861797	Intergenic	Helitron-2_DR|RC|Helitron	164528	NM_001025302	553534		NM_001025302	ENSDARG00000013023	nsun3	im:7142194|zgc:109983	NOP2/Sun RNA methyltransferase 3	protein-coding
3150	chr22	4949933	4950140	Intergenic	DNA-1-1_DR|DNA|PIF-Harbinger?	39874	NM_200074	337851		NM_200074	ENSDARG00000021812	cherp	fc83d01|ik:tdsubc_2h12|scaf6|tdsubc_2h12|wu:fc83d01|xx:tdsubc_2h12|zgc:55518	calcium homeostasis endoplasmic reticulum protein	protein-coding
89	chr1	22154860	22156717	Intergenic	DNA-5-2_DR|DNA|hAT-Tip100	218575	NM_001083851	570194		NM_001083851	ENSDARG00000061504	kdm4c	jmjd2c|wu:fd55d07|zgc:153957	lysine (K)-specific demethylase 4C	protein-coding
3604	chr24	11986104	11986980	Intergenic	DNA-6-N4_DR|DNA|DNA	78062	NM_001328507	386707		NM_198820	ENSDARG00000011404	fen1	FEN-1|cb879	flap structure-specific endonuclease 1	protein-coding
162	chr1	34970320	34970726	Intergenic	Gypsy57-LTR_DR|LTR|Gypsy	206980	NM_001111204	571844		NM_001111204	ENSDARG00000079191	zgc:172122	sc:d816|si:dkey-151m22.6	zgc:172122	protein-coding
2457	chr2	11337742	11337998	Intergenic	BEL3-LTR_DR|LTR|Pao	132075	NM_001003980	378959		NM_001003980	ENSDARG00000002330	lhx8a	cb875|fk78g12|lhx7|lhx8|wu:fk78g12	LIM homeobox 8a	protein-coding
3166	chr22	6606541	6607083	Intergenic	Gypsy72-LTR_DR|LTR|Gypsy	-44194	NM_001113586	558926		NM_001113586	ENSDARG00000071643	zgc:171490	-	zgc:171490	protein-coding
2786	chr20	23742028	23742265	promoter-TSS (NM_001045487)	promoter-TSS (NM_001045487)	-428	NM_001045487	556523		NM_001044792	ENSDARG00000070470	sh3rf1	fi42f11|si:ch211-114c9.2|si:dkey-15j16.4|wu:fi42f11	SH3 domain containing ring finger 1	protein-coding
2580	chr2	39910490	39910945	Intergenic	EnSpm-N2_DR|DNA|CMC-EnSpm	-151658	NM_001002667	436940		NM_001002667	ENSDARG00000038731	slc25a36a	zgc:92447	solute carrier family 25 member 36a	protein-coding
1283	chr15	2631875	2632091	3' UTR (NM_131769, exon 1 of 1)	3' UTR (NM_131769, exon 1 of 1)	908	NM_131769	81589		NM_131769	ENSDARG00000058880	cldnj	cldn8l|fc30g01|wu:fc30g01	claudin j	protein-coding
2788	chr20	23843992	23844889	Intergenic	DNA-3-1_DR|DNA|DNA	-1807	NM_001083824	556440		NM_001083824	ENSDARG00000042683	si:dkey-15j16.3	fd51a09|si:ch211-87e4.2|wu:fd51a09	si:dkey-15j16.3	protein-coding
3379	chr22	38237711	38238947	intron (NM_001099265, intron 7 of 7)	intron (NM_001099265, intron 7 of 7)	8967	NM_001099265	563738		NM_001045024	ENSDARG00000070918	si:ch211-284e20.8	-	si:ch211-284e20.8	protein-coding
1454	chr15	35128628	35130037	Intergenic	Intergenic	-3000	NM_212909	405845		NM_212909	ENSDARG00000093176	ppt2a.4	zgc:77118	palmitoyl-protein thioesterase 2a, tandem duplicate 4	protein-coding
401	chr10	33734371	33734847	Intergenic	Intergenic	-20358	NM_001328384	792884		NM_200443	ENSDARG00000032820	rxfp2a	lgr8.1|rxfp2|rxfp2b|zgc:63668	relaxin family peptide receptor 2a	protein-coding
901	chr13	16967746	16968122	intron (NM_001020701, intron 6 of 6)	EnSpmN1_DR|DNA|CMC-EnSpm	445275	NM_001145600	568554		NM_001145600	ENSDARG00000079840	kcnma1a	kcnma1|si:ch211-39f22.2	potassium large conductance calcium-activated channel, subfamily M, alpha member 1a	protein-coding
712	chr12	9993531	9994327	intron (NM_001198660, intron 2 of 5)	TE-2-1_DR|Satellite|Satellite	44941	NM_001198660	564338		NM_001198660	ENSDARG00000089223	ngfrb	ngfrl	nerve growth factor receptor b	protein-coding
884	chr13	12714044	12714178	intron (NM_001145582, intron 1 of 1)	LOOPERN2_DR|DNA|Kolobok-T2	12866	NM_001145582	564052		NM_001145582	ENSDARG00000069970	lingo2b	lingo2|zgc:194817	leucine rich repeat and Ig domain containing 2b	protein-coding
1077	chr14	9054745	9059274	promoter-TSS (NM_200266)	promoter-TSS (NM_200266)	-942	NM_200266	393236		NM_200266	ENSDARG00000030775	sybl1	zgc:56506	synaptobrevin-like 1	protein-coding
1652	chr16	22027865	22028583	Intergenic	DNA-8-5_DR|DNA|hAT	109746	NM_001353864	562791		NM_001353864	ENSDARG00000102774	znf687a	si:dkey-71b5.10	zinc finger protein 687a	protein-coding
738	chr12	20689762	20690754	Intergenic	DNA-1-8_DR|DNA|DNA	-1052	NM_001082934	799868		NM_001082934	ENSDARG00000043816	st6galnac1.2	si:ch211-51n14.2|siat3	ST6 (alpha-N-acetyl-neuraminyl-2,3-beta-galactosyl-1,3)-N-acetylgalactosaminide alpha-2,6-sialyltransferase 1, tandem duplicate 2	protein-coding
3053	chr21	22657546	22657816	intron (NM_001245986, intron 1 of 1)	DNA-1-9_DR|DNA|PIF-Harbinger?	6873	NM_001245986	100005454		NM_001245986		gig2k	-	grass carp reovirus (GCRV)-induced gene 2k	protein-coding
3371	chr22	36637396	36637801	Intergenic	DNA-10-1_DR|DNA|DNA	-19100	NM_201294	286748		NM_201294	ENSDARG00000038489	b3gnt7	cb543|ssp1	UDP-GlcNAc:betaGal beta-1,3-N-acetylglucosaminyltransferase 7	protein-coding
842	chr13	1928719	1928859	intron (NM_001110400, intron 1 of 8)	LRS_DR|Unknown|Unknown	428	NM_001110400	571388		NM_001110400	ENSDARG00000088740	hmgcll1	zgc:172206	3-hydroxymethyl-3-methylglutaryl-CoA lyase like 1	protein-coding
999	chr13	45288379	45288489	Intergenic	HATN17_DR|DNA|hAT	-43769	NM_001145701	792757		NM_001145701	ENSDARG00000079524	znfl1g	si:ch211-168h21.3	zinc finger-like gene 1g	protein-coding
499	chr11	11713618	11714172	Intergenic	DNA-6-N1_DR|DNA|DNA	-5715	NM_131177	30415		NM_131177	ENSDARG00000070787	jupa	cb80|danPG|fb11b06|jup|wu:fb11b06	junction plakoglobin a	protein-coding
3168	chr22	6653054	6653341	Intergenic	DNA21TA1_DR|DNA|TcMar-Tc1	-90579	NM_001113586	558926		NM_001113586	ENSDARG00000071643	zgc:171490	-	zgc:171490	protein-coding
3839	chr25	28075592	28075736	Intergenic	Harbinger2_DR|DNA|PIF-Harbinger	-197244	NM_001114348	558801		NM_001114348	ENSDARG00000010270	fezf1	fez|fezf2|wu:fc29c05|wu:fc89h05|zgc:153730	FEZ family zinc finger 1	protein-coding
3565	chr23	43382681	43382924	intron (NM_001122622, intron 1 of 2)	EnSpm-N1_DR|DNA|CMC-EnSpm	10129	NM_001122622	100142646		NM_001122622	ENSDARG00000077571	zgc:174862	-	zgc:174862	protein-coding
2449	chr2	9543666	9544032	exon (NM_001003884, exon 1 of 10)	exon (NM_001003884, exon 1 of 10)	312	NM_001003884	678557		NM_001003884	ENSDARG00000038977	slc25a24l	zgc:136678	solute carrier family 25 member 24, like	protein-coding
303	chr10	11812847	11813500	intron (NM_001076644, intron 5 of 11)	DNA-TA-4_DR|DNA|TcMar	27180	NM_001076644	767706		NM_001076644	ENSDARG00000069420	trim23	zgc:153463	tripartite motif containing 23	protein-coding
2114	chr18	22466863	22466973	intron (NM_001100035, intron 5 of 6)	L2-2_DRe|LINE|L2	50867	NM_001100035	567870		NM_001100035	ENSDARG00000095086	cfdp1	fi15f05|gaz|si:dkey-6e12.6|wu:fi15f05|zgc:136405	craniofacial development protein 1	protein-coding
2821	chr20	35023906	35024162	Intergenic	EnSpm-N2_DR|DNA|CMC-EnSpm	-11941	NM_001025541	566273		NM_001025541	ENSDARG00000042759	cnstb	cnst|si:dkeyp-8f4.4|zgc:136264	consortin, connexin sorting protein b	protein-coding
2403	chr19	46760282	46760812	Intergenic	DNA9TA1_DR|DNA|TcMar-Tc1	17416	NM_001003986	445477		NM_001003986	ENSDARG00000033854	abrab	abra|zgc:92005	actin binding Rho activating protein b	protein-coding
3755	chr25	10228624	10230567	Intergenic	Gypsy-116-I_DR|LTR|Gypsy	-187067	NM_001039822	568223		NM_001039822	ENSDARG00000052115	ehf	zgc:136967	ets homologous factor	protein-coding
671	chr11	44867558	44868242	intron (NM_001079657, intron 2 of 5)	DNA-6-N9_DR|DNA|DNA	5880	NM_001079657	780836		NM_001079657	ENSDARG00000102430	opn6a	novopsin-1|zgc:158340	opsin 6, group member a	protein-coding
2846	chr20	39429690	39429960	Intergenic	DNA-5-5_DR|DNA|hAT	-27772	NM_001089392	561550		NM_001089392	ENSDARG00000069445	pimr128	si:ch211-10j20.1	Pim proto-oncogene, serine/threonine kinase, related 128	protein-coding
2792	chr20	24784544	24784669	Intergenic	Gypsy-169-I_DR|LTR|Gypsy	178432	NM_001044979	562195		NM_001044979	ENSDARG00000004635	epha7	fc51g03|si:dkey-23k6.1|wu:fc51g03	eph receptor A7	protein-coding
3269	chr22	24768319	24768523	Intergenic	DIRS-4N2_DR|LTR|Ngaro	-10631	NM_001025189	64260		NM_001025189	ENSDARG00000092126	vtg5	si:rp71-23d18.5|vg5|wu:fi49a01|zgc:114012	vitellogenin 5	protein-coding
3436	chr23	14831239	14831473	Intergenic	DNA13TA1a_DR|DNA|TcMar-Tc1	-5906	NM_001114435	568515		NM_001114435	ENSDARG00000020788	sla2b	sla2|zgc:171590	Src like adaptor 2b	protein-coding
2426	chr2	2918912	2919773	Intergenic	Intergenic	15262	NM_001113597	563613		NM_001113597	ENSDARG00000074995	eif2b5	fd14g07|wu:fd14g07	eukaryotic translation initiation factor 2B, subunit 5 epsilon	protein-coding
3831	chr25	26055937	26056272	Intergenic	Intergenic	290003	NM_200951	393926		NM_200951	ENSDARG00000030278	idh3a	zgc:56380|zgc:85631	isocitrate dehydrogenase (NAD(+)) 3 catalytic subunit alpha	protein-coding
2441	chr2	8302302	8302774	intron (NM_001007436, intron 3 of 3)	DNA2-5_DR|DNA|hAT-Ac	41297	NM_001007436	492795		NM_001007436	ENSDARG00000012816	dipk2aa	c3orf58a|dia1a|zgc:101666	divergent protein kinase domain 2Aa	protein-coding
1674	chr16	24762976	24763359	Intergenic	DNA-6-N5_DR|DNA|DNA	79060	NM_199562	321729		NM_199562	ENSDARG00000040287	ywhabl	hm:zehn0976|wu:fb33b01|zehn0976|zgc:73065|zgc:77351	tyrosine 3-monooxygenase/tryptophan 5-monooxygenase activation protein, beta polypeptide like	protein-coding
1472	chr15	37852720	37852948	Intergenic	DNA2-2_DR|DNA|DNA	-1873	NM_200614	393586		NM_200614	ENSDARG00000012381	hsc70	zgc:63663	heat shock cognate 70	protein-coding
3261	chr22	22190347	22190559	intron (NM_001045015, intron 21 of 32).2	Harbinger-N13_DR|DNA|PIF-Harbinger	-26115	NM_200958	393933		NM_200958	ENSDARG00000069708	cdc34a	Ube2r2|zgc:55452	cell division cycle 34 homolog (S. cerevisiae) a	protein-coding
2829	chr20	36077284	36077436	intron (NM_001030185, intron 2 of 2)	DNA8-4_DR|DNA|hAT-Charlie	29866	NM_001030185	564097		NM_001030185	ENSDARG00000008249	ptchd4	ptchd1|si:ch211-105n9.1|si:ch211-105n9.1-like protein	patched domain containing 4	protein-coding
202	chr1	44431798	44432210	intron (NM_001005965, intron 3 of 5)	intron (NM_001005965, intron 3 of 5)	2696	NM_001005965	449792		NM_001005965	ENSDARG00000014803	cryba1l2	cryba1c|zgc:101859	crystallin, beta A1, like 2	protein-coding
2667	chr2	55997358	55997790	Intergenic	Intergenic	-14496	NM_001102574	100124531		NM_001102574	ENSDARG00000076904	loxl5b	-	lysyl oxidase-like 5b	protein-coding
2489	chr2	18993286	18993571	Intergenic	Intergenic	5018	NM_181559	100000775		NM_181559	ENSDARG00000099776	glula	cb195|cb757|etID49849.2|fb39g09|fd19d09|gso1|sb:cb195|wu:fb39g09|wu:fd19d09	glutamate-ammonia ligase (glutamine synthase) a	protein-coding
3018	chr21	16792329	16792620	Intergenic	LTR1_DR|LTR|LTR	-159267	NM_001328349	566274		NM_001328349	ENSDARG00000092722	unc5da	unc5d	unc-5 netrin receptor Da	protein-coding
2886	chr20	47008858	47009182	intron (NM_001018134, intron 3 of 19)	DNA-6-N2_DR|DNA|DNA	18363	NM_001018134	553187		NM_001018134	ENSDARG00000005394	dnmt3aa	dnmt8	DNA (cytosine-5-)-methyltransferase 3 alpha a	protein-coding
1020	chr13	50038630	50039845	Intergenic	EnSpm-N5_DR|DNA|CMC-EnSpm	160882	NM_001040376	503703		NM_001040376	ENSDARG00000052396	pkz	zgc:136657	protein kinase containing Z-DNA binding domains	protein-coding
2481	chr2	17010280	17010479	intron (NM_001328709, intron 1 of 24)	TC1DR2|DNA|TcMar-Tc1	34580	NM_001328709	100150892		NM_001328709	ENSDARG00000062427	clcn2a	clcn2|si:ch211-117k11.1	chloride channel, voltage-sensitive 2a	protein-coding
916	chr13	21500095	21500310	Intergenic	CpG	150172	NM_001045412	751700		NM_001045412	ENSDARG00000055938	tspan14	zgc:153613	tetraspanin 14	protein-coding
1108	chr14	11918928	11919395	Intergenic	Gypsy135-I_DR|LTR|Gypsy	101557	NM_001105523	562505		NM_001105523	ENSDARG00000071868	znf711	sb:eu767|si:dkey-152p16.4|zvep	zinc finger protein 711	protein-coding
416	chr10	37815080	37815413	Intergenic	HATN11_DR|DNA|hAT	-111854	NM_001202415	323481		NM_001202415	ENSDARG00000103981	bhlha9	bhlhf42|wu:fb99e06	basic helix-loop-helix family, member a9	protein-coding
2748	chr20	13145658	13145834	intron (NM_173241, intron 5 of 14)	DNA8-4_DR|DNA|hAT-Charlie	4332	NM_173241	192314		NM_173241	ENSDARG00000023002	dtl	cb151|chunp6871|wu:fb54b02	denticleless E3 ubiquitin protein ligase homolog (Drosophila)	protein-coding
1505	chr15	44358681	44359176	Intergenic	DNA-N4_DR|DNA|DNA	75227	NM_001033752	619271		NM_001033752	ENSDARG00000091760	cwf19l2	-	CWF19 like cell cycle control factor 2	protein-coding
1132	chr14	19775626	19775962	Intergenic	DNA-1-9_DR|DNA|PIF-Harbinger?	-380790	NM_152963	259191		NM_152963	ENSDARG00000037433	fmr1	zFMR1	fragile X messenger ribonucleoprotein 1	protein-coding
1243	chr14	46187226	46188259	Intergenic	Harbinger-N9_DR|DNA|PIF-Harbinger	10221	NM_001033592	572060		NM_001033592	ENSDARG00000052290	rab33ba	rab33b|zgc:114080	RAB33B, member RAS oncogene family a	protein-coding
1597	chr16	14695903	14696283	Intergenic	BHIKHARI-5-I_DR|LTR|LTR	107945	NM_001077320	768177		NM_001077320	ENSDARG00000040930	deptor	depdc6|fd14h03|fi11e09|wu:fd14h03|wu:fi11e09|zgc:152943	DEP domain containing MTOR-interacting protein	protein-coding
888	chr13	12988441	12990943	Intergenic	EnSpm-N1_DR|DNA|CMC-EnSpm	41149	NM_001082551	100000709		NM_001082551	ENSDARG00000026225	nsd2	fc12c04|si:rp71-77d7.2|whsc1|wu:fc12c04|wu:fi20c01	nuclear receptor binding SET domain protein 2	protein-coding
1209	chr14	40556471	40557042	Intergenic	Gypsy-31-LTR_DR|LTR|Gypsy	-84975	NM_001114413	556984		NM_001114413	ENSDARG00000052615	tnmd	zgc:172161	tenomodulin	protein-coding
734	chr12	18854353	18854694	Intergenic	DNA-8-5_DR|DNA|hAT	43952	NM_200208	793871		NM_200208	ENSDARG00000089529	desi1b	desi2b|fam152bb|pppde2b|zgc:56199	desumoylating isopeptidase 1b	protein-coding
3176	chr22	7809346	7809737	Intergenic	HATN17_DR|DNA|hAT	196736	NM_001122619	100142642		NM_001122619		sc:d217	-	sc:d217	protein-coding
1201	chr14	38831941	38832237	Intergenic	LTR1_DR|LTR|LTR	-17411	NM_001281721	321899		NM_001114881	ENSDARG00000036161	hnrnpa0l	fb38a07|hnrpa0l|wu:fb38a07|wu:fb82e07	heterogeneous nuclear ribonucleoprotein A0, like	protein-coding
2064	chr18	9547839	9550126	intron (NM_001045084, intron 6 of 16).2	intron (NM_001045084, intron 6 of 16).2	55262	NM_001045084	565658		NM_001045084	ENSDARG00000036571	sema3e	fj37c11|si:ch211-120m13.2|wu:fj37c11	sema domain, immunoglobulin domain (Ig), short basic domain, secreted, (semaphorin) 3E	protein-coding
2763	chr20	18091078	18091984	Intergenic	hAT-N29_DR|DNA|hAT	-71837	NM_001358313	445293		NM_001003749	ENSDARG00000010565	aqp4	si:ch211-192k9.1|zgc:100922	aquaporin 4	protein-coding
3306	chr22	27617756	27618001	Intergenic	Harbinger-N11_DR|DNA|PIF-Harbinger	473348	NM_001083852	570464		NM_001083852	ENSDARG00000103860	wu:fu71h07	-	wu:fu71h07	protein-coding
420	chr10	38029827	38030837	Intergenic	Intergenic	21434	NR_030069	100033638		NR_030069	ENSDARG00000083557	mir125b-3	dre-mir-125b-3	microRNA 125b-3	ncRNA
1268	chr14	50621675	50621838	Intergenic	(TG)n|Simple_repeat|Simple_repeat	-148781	NM_200969	393944		NM_200969	ENSDARG00000104945	sncb	zgc:66343	synuclein, beta	protein-coding
920	chr13	21934026	21934392	Intergenic	hAT-N53_DR|DNA|hAT-Ac?	108113	NM_001145707	100148379		NM_001145707	ENSDARG00000069397	zswim8	wu:fc49c05|wu:fi39c11|zgc:113421	zinc finger, SWIM-type containing 8	protein-coding
2333	chr19	26148135	26148478	intron (NM_001202459, intron 14 of 17)	DNA8-4_DR|DNA|hAT-Charlie	86914	NM_001044814	556784		NM_001044814	ENSDARG00000055206	dtnbp1b	si:ch211-285p6.1	dystrobrevin binding protein 1b	protein-coding
1838	chr17	2735822	2736232	intron (NM_001161399, intron 1 of 5)	DNA-8-5_DR|DNA|hAT	1696	NM_001161399	565629		NM_001161399	ENSDARG00000045956	kcnk10b	k2p10.1|si:ch211-51o12.3|trek2b	potassium channel, subfamily K, member 10b	protein-coding
2196	chr18	46912948	46913785	Intergenic	Gypsy105-LTR_Dr|LTR|Gypsy	-150196	NM_001282486	100332110		NM_001282486	ENSDARG00000061031	dner	-	delta/notch-like EGF repeat containing	protein-coding
1933	chr17	25288567	25288831	Intergenic	Intergenic	14511	NM_001017678	550373		NM_001017678	ENSDARG00000103234	ppie	zgc:112471	peptidylprolyl isomerase E (cyclophilin E)	protein-coding
2553	chr2	35895801	35896304	intron (NM_173277, intron 1 of 27)	DNA-1-5_DR|DNA|DNA	15452	NM_173277	286832		NM_173277	ENSDARG00000036279	lamc1	sly	laminin, gamma 1	protein-coding
662	chr11	42171055	42171882	Intergenic	DNA2-5_DR|DNA|hAT-Ac	157460	NM_001360555	561947		NM_001360555		si:ch211-193l2.6	-	si:ch211-193l2.6	protein-coding
654	chr11	39632714	39633298	Intergenic	Intergenic	-295817	NM_001002073	415163		NM_001002073	ENSDARG00000070161	vamp3	zgc:86726	vesicle-associated membrane protein 3 (cellubrevin)	protein-coding
3183	chr22	8579898	8580298	Intergenic	DNA-8-3_DR|DNA|DNA	-573821	NM_001122619	100142642		NM_001122619		sc:d217	-	sc:d217	protein-coding
3323	chr22	28718252	28718997	Intergenic	Intergenic	61188	NR_034185	100033776		NR_034185	ENSDARG00000083272	mir217-1	dre-mir-217-1|miR-217-2|mir-217|mir217-2	dre-mir-217	ncRNA
2810	chr20	29571586	29571995	intron (NM_201513, intron 2 of 5)	DNA-8-16_DR|DNA|hAT-hobo?	5870	NM_201513	399487		NM_201513	ENSDARG00000042539	ywhaqa	ywhaq|ywhaq2	tyrosine 3-monooxygenase/tryptophan 5-monooxygenase activation protein, theta polypeptide a	protein-coding
1504	chr15	44301470	44301676	intron (NM_001033752, intron 4 of 16)	Gypsy97-I_DR|LTR|Gypsy	17872	NM_001033752	619271		NM_001033752	ENSDARG00000091760	cwf19l2	-	CWF19 like cell cycle control factor 2	protein-coding
1161	chr14	25174402	25174871	Intergenic	TDR4|DNA|DNA	-15430	NR_030143	100033528		NR_030143	ENSDARG00000082809	mir458	dre-mir-458	microRNA 458	ncRNA
352	chr10	21911211	21911681	Intergenic	DNA-1-5_DR|DNA|DNA	44139	NM_001326525	100535383		NM_001326525	ENSDARG00000088911	cbln17	-	cerebellin 17	protein-coding
364	chr10	25500281	25500549	Intergenic	MOSAT_DR|Satellite|Satellite	130556	NM_001020663	553688		NM_001020663	ENSDARG00000002196	bach1b	bach1|zgc:112205	BTB and CNC homology 1, basic leucine zipper transcription factor 1 b	protein-coding
2873	chr20	45843088	45843367	Intergenic	DNA21TA1_DR|DNA|TcMar-Tc1	-49925	NM_131360	30632		NM_131360	ENSDARG00000041430	bmp2b	bmp-2|bmp2|bmp2-4|cb670|swr|zbmp-2|zbmp2	bone morphogenetic protein 2b	protein-coding
2978	chr21	8072576	8072993	Intergenic	TDR22|DNA|DNA	-76788	NM_001102624	100124597		NM_001102624	ENSDARG00000077638	f2r2.1	PAR1-21D|zgc:171965	coagulation factor II thrombin receptor 2.1	protein-coding
819	chr12	44753393	44753926	intron (NM_001110011, intron 4 of 44)	Helitron-2_DR|RC|Helitron	68138	NM_001110011	572187		NM_001110011	ENSDARG00000099093	dock1	-	dedicator of cytokinesis 1	protein-coding
1378	chr15	17048963	17050669	Intergenic	Intergenic	-24367	NM_001003647	795480		NM_001003647	ENSDARG00000018973	clptm1	cb102|sb:cb102|zgc:100803	CLPTM1 regulator of GABA type A receptor forward trafficking	protein-coding
1802	chr16	51274392	51274657	Intergenic	hAT-N65_DR|DNA|hAT-Ac	-2517	NM_001009892	494155		NM_001009892	ENSDARG00000095830	serpinb1l1	serpinb1	serpin peptidase inhibitor, clade B (ovalbumin), member 1, like 1	protein-coding
1169	chr14	27260510	27260947	Intergenic	DNA9TA1_DR|DNA|TcMar-Tc1	458733	NM_001110457	559349		NM_001110457	ENSDARG00000016531	klhl4	khlh4|zgc:162298	kelch-like family member 4	protein-coding
235	chr1	55364264	55364466	Intergenic	DNA-5-5_DR|DNA|hAT	70558	NM_001114563	100136844		NM_001114563	ENSDARG00000017984	zgc:172106	-	zgc:172106	protein-coding
749	chr12	24656785	24657255	Intergenic	Intergenic	-81946	NM_001001812	195820		NM_001001812	ENSDARG00000071494	fshr	GTHR-I|zfGTHR-I	follicle stimulating hormone receptor	protein-coding
253	chr1	57996173	57996598	Intergenic	TE-X-5_DR|Satellite|Satellite	4053	NM_001110761	796649		NM_001110761	ENSDARG00000092894	si:ch211-114l13.9	-	si:ch211-114l13.9	protein-coding
2065	chr18	9981965	9982353	Intergenic	DNA9TA1_DR|DNA|TcMar-Tc1	316003	NM_001100024	566572		NM_001100024	ENSDARG00000003020	lrrc4.2	fj45h06|lrrc4|lrrc4b|si:dkeyp-113f10.1|wu:fj45h06	leucine rich repeat containing 4.2	protein-coding
195	chr1	42676790	42677251	intron (NM_001159372, intron 5 of 15)	LTR1_DR|LTR|LTR	397304	NM_001159372	567500		NM_001159372	ENSDARG00000024785	ctnna2	bZ1H10.1|catna2l|im:5410539|si:rp71-1h10.1	catenin (cadherin-associated protein), alpha 2	protein-coding
1366	chr15	14951569	14951942	Intergenic	hAT-N79_DR|DNA|hAT-Ac	96860	NM_200346	393317		NM_200346	ENSDARG00000104172	diabloa	diablo|zgc:63938	diablo, IAP-binding mitochondrial protein a	protein-coding
556	chr11	17338933	17339287	Intergenic	Intergenic	374877	NM_001077273	768127		NM_001077273	ENSDARG00000062471	tafa4b	fam19a4b|sam4|zgc:154141	TAFA chemokine like family member 4b	protein-coding
3208	chr22	9698495	9698865	Intergenic	Gypsy148-I_DR|LTR|Gypsy	-163563	NM_001114485	100007836		NM_001114485	ENSDARG00000079762	si:dkey-253d23.3	-	si:dkey-253d23.3	protein-coding
1455	chr15	35314806	35315012	intron (NM_001080189, intron 16 of 27)	Harbinger-N11_DR|DNA|PIF-Harbinger	61538	NM_001080189	567225		NM_001080189		megf6	zgc:158328	multiple EGF like domains 6	protein-coding
368	chr10	26256022	26256266	Intergenic	Intergenic	-30595	NM_001017649	550342		NM_001017649	ENSDARG00000056664	arfip2b	im:7136059|zgc:112066	ADP-ribosylation factor interacting protein 2b	protein-coding
1350	chr15	13179758	13180101	intron (NM_001113649, intron 2 of 5)	Gypsy118-LTR_DR|LTR|Gypsy	73795	NM_001113649	100003690		NM_001113649	ENSDARG00000105059	zgc:172282	lrfn1l	zgc:172282	protein-coding
1736	chr16	38255689	38256316	intron (NM_001160294, intron 6 of 7)	intron (NM_001160294, intron 6 of 7)	15975	NM_001160294	563343		NM_001160294	ENSDARG00000076246	prune	-	prune exopolyphosphatase	protein-coding
2966	chr21	4396859	4397182	Intergenic	DIRS-4N1_DR|LTR|Ngaro	-9120	NM_001083574	799351		NM_001083574	ENSDARG00000112108	pimr166	zgc:162824	Pim proto-oncogene, serine/threonine kinase, related 166	protein-coding
2950	chr20	55111881	55112181	Intergenic	DNA-6-N6_DR|DNA|DNA	413496	NM_212962	405898		NM_212962	ENSDARG00000030154	pak5	pak6|pak7|zgc:76890	p21 protein (Cdc42/Rac)-activated kinase 5	protein-coding
575	chr11	20848790	20849199	Intergenic	hAT-N38_DR|DNA|hAT-hAT6	-49970	NM_001089549	100038769		NM_001089549	ENSDARG00000099409	ogfr1	zgc:162182	opioid growth factor receptor 1	protein-coding
1530	chr16	171666	172126	Intergenic	HarbingerN1_DR|DNA|PIF-Harbinger	-46054	NM_199959	335551		NM_199959	ENSDARG00000111235	nrsn1	fj21c11|wu:fj21c11|zgc:73062	neurensin 1	protein-coding
3772	chr25	14414710	14416987	exon (NM_200503, exon 8 of 17).2	exon (NM_200503, exon 8 of 17).2	8558	NM_200503	393475		NM_200503	ENSDARG00000051902	prmt7	zgc:66172	protein arginine methyltransferase 7	protein-coding
2518	chr2	26503441	26504156	Intergenic	Daphne-27_DRe|LINE|L2	5267	NM_214793	407690		NM_214793	ENSDARG00000055996	rps8a	mg:ab03d05|rps8|wu:fa92d06|zgc:92679	ribosomal protein S8a	protein-coding
3564	chr23	43378560	43378840	intron (NM_001122622, intron 1 of 2)	hAT-N68_DR|DNA|hAT-Ac	14231	NM_001122622	100142646		NM_001122622	ENSDARG00000077571	zgc:174862	-	zgc:174862	protein-coding
3101	chr21	33694838	33695344	Intergenic	DIRS-N3_DR|LTR|Ngaro	235529	NM_131372	30645		NM_131372	ENSDARG00000036628	cd74b	Iclp-2|cd74|iclp2|zgc:123161	CD74 molecule, major histocompatibility complex, class II invariant chain b	protein-coding
3317	chr22	28127788	28127931	Intergenic	BHIKHARI-5-I_DR|LTR|LTR	-36633	NM_001083852	570464		NM_001083852	ENSDARG00000103860	wu:fu71h07	-	wu:fu71h07	protein-coding
2222	chr19	3451632	3452101	Intergenic	DNA-8-32_DR|DNA|hAT	-70464	NM_131519	58032		NM_131519	ENSDARG00000036912	edn1	et-1|fb14d01|wu:fb14d01	endothelin 1	protein-coding
1991	chr17	42182411	42183266	Intergenic	Gypsy59-LTR_DR|LTR|Gypsy	30481	NM_001308640	30697		NM_131422	ENSDARG00000053298	nkx2.2a	id:ibd5090|nk2.2|nkx2-2|nkx2.2|wu:fc83b01|zgc:136536	NK2 homeobox 2a	protein-coding
2115	chr18	22606083	22606511	promoter-TSS (NM_001135133)	promoter-TSS (NM_001135133)	85	NM_001135133	568309		NM_001135133	ENSDARG00000056525	bcar1	fc17f11|wu:fc17f11|zgc:175192	BCAR1 scaffold protein, Cas family member	protein-coding
1276	chr15	379556	379918	Intergenic	Harbinger-N11_DR|DNA|PIF-Harbinger	-25138	NM_131034	30232		NM_131034		nipsnap2	gbas|wu:fc08b08|zgc:92497	nipsnap homolog 2	protein-coding
896	chr13	14323670	14324223	intron (NM_001123058, intron 1 of 9)	LTR1_DR|LTR|LTR	163578	NM_001123058	100144564		NM_001123058	ENSDARG00000056651	gfra4a	gfra4|zgc:171814	GDNF family receptor alpha 4a	protein-coding
1019	chr13	49880919	49881124	Intergenic	RTEX-1_DR|LINE|RTE-X	-61906	NM_001020687	553716		NM_001020687	ENSDARG00000046133	b3galnt2	zgc:112351	beta-1,3-N-acetylgalactosaminyltransferase 2	protein-coding
3754	chr25	10227113	10227571	Intergenic	Gypsy-116-I_DR|LTR|Gypsy	-189320	NM_001039822	568223		NM_001039822	ENSDARG00000052115	ehf	zgc:136967	ets homologous factor	protein-coding
2391	chr19	43791444	43791742	Intergenic	Intergenic	10620	NM_001002139	415229		NM_001002139	ENSDARG00000043509	rpl11	zgc:86748	ribosomal protein L11	protein-coding
181	chr1	39308912	39309097	Intergenic	TDR8|DNA|DNA	64907	NR_030668	100310780		NR_030668	ENSDARG00000085733	mir2197	dre-mir-2197	microRNA mir-2197	ncRNA
1999	chr17	43769953	43770091	Intergenic	EnSpm-N2_DR|DNA|CMC-EnSpm	-92496	NM_001359896	368241		NM_183341	ENSDARG00000044098	egr2a	frb35	early growth response 2a	protein-coding
658	chr11	41302662	41303095	intron (NM_131325, intron 5 of 8)	DNA2-2_DR|DNA|DNA	59784	NM_131325	30587		NM_131324	ENSDARG00000100398	pax7a	-	paired box 7a	protein-coding
3862	chr25	34166903	34167367	Intergenic	(ATTCATTT)n|Simple_repeat|Simple_repeat	-11053	NM_131285	30542		NM_131285	ENSDARG00000089042	foxb1a	cb114|fkd3|foxb1.2|mar	forkhead box B1a	protein-coding
3109	chr21	35210469	35210741	Intergenic	Intergenic	-5225	NM_001002718	436991		NM_001002718	ENSDARG00000069184	ubtd2	zgc:91797	ubiquitin domain containing 2	protein-coding
1675	chr16	24771572	24771799	Intergenic	HATN2_DR|DNA|hAT	87578	NM_199562	321729		NM_199562	ENSDARG00000040287	ywhabl	hm:zehn0976|wu:fb33b01|zehn0976|zgc:73065|zgc:77351	tyrosine 3-monooxygenase/tryptophan 5-monooxygenase activation protein, beta polypeptide like	protein-coding
1011	chr13	47899829	47901088	intron (NM_001324498, intron 21 of 27)	DNA-8-21_DR|DNA|hAT-Ac	90258	NM_001328089	100002840		NM_001328089	ENSDARG00000090839	zmp:0000001006	-	zmp:0000001006	protein-coding
2399	chr19	45839236	45839423	Intergenic	SAT-4_DR|Satellite|Satellite	120853	NM_001035264	567151		NM_001035264	ENSDARG00000036116	eif3hb	zgc:123049	eukaryotic translation initiation factor 3, subunit H, b	protein-coding
3143	chr22	2684766	2684888	intron (NM_001114420, intron 3 of 4)	DNA25TWA1_DR|DNA|DNA	4029	NM_001135988	100191015		NM_001135988	ENSDARG00000039687	zgc:194221	zgc:194226	zgc:194221	protein-coding
3232	chr22	16506077	16506372	Intergenic	Intergenic	8554	NM_001007197	359827		NM_001007197	ENSDARG00000009881	ier5	si:dz129i22.1|wu:fa99a02|wu:fb04b03|wu:fb11f08|zgc:136422	immediate early response 5	protein-coding
2738	chr20	11401761	11401968	Intergenic	HATN2_DR|DNA|hAT	-296168	NM_001100043	571972		NM_001100043	ENSDARG00000079355	flrt2	sc:d0374|si:ch73-312h4.1|si:ct990627.1	fibronectin leucine rich transmembrane protein 2	protein-coding
2368	chr19	38929334	38929607	Intergenic	(CATTA)n|Simple_repeat|Simple_repeat	507411	NM_212579	321212		NM_212579	ENSDARG00000024492	col9a2	cb343|colIXa2|sb:cb343|wu:fa12h02|wu:fc93e05|zgc:100808	procollagen, type IX, alpha 2	protein-coding
1142	chr14	21840212	21848064	3' UTR (NM_131714, exon 11 of 11).2	3' UTR (NM_131714, exon 11 of 11).2	-16961	NM_131007	30201		NM_131007	ENSDARG00000025465	spon2a	mindin1	spondin 2a, extracellular matrix protein	protein-coding
755	chr12	25935123	25935231	Intergenic	DNA8-9_DR|DNA|hAT	-18647	NM_001020652	553679		NM_001020652	ENSDARG00000109715	sncgb	sncg|zgc:112131	synuclein, gamma b (breast cancer-specific protein 1)	protein-coding
1233	chr14	44889648	44890010	Intergenic	Intergenic	85460	NM_001008575	497184		NM_001008575	ENSDARG00000057272	slc30a9	ZnT9|si:ch211-240l14.4|zgc:92098	solute carrier family 30 member 9	protein-coding
1863	chr17	7811483	7811861	intron (NM_001020772, intron 3 of 11)	LTR1_DR|LTR|LTR	7269	NM_001020772	553810		NM_001020772	ENSDARG00000027465	rmnd1	zgc:113022	required for meiotic nuclear division 1 homolog	protein-coding
2171	chr18	36339028	36339195	Intergenic	DNA-1-3B_DR|DNA|DNA	-203281	NM_001015066	548607		NM_001015066	ENSDARG00000040547	b3gat1a	GlcAT-P|b3gat1|si:dkey-22o20.1	beta-1,3-glucuronyltransferase 1 (glucuronosyltransferase P) a	protein-coding
776	chr12	33458217	33458610	intron (NM_001002669, intron 4 of 6).2	TE-X-5_DR|Satellite|Satellite	1081	NM_001002669	436942		NM_001002669	ENSDARG00000071414	cybc1	zgc:91940	cytochrome b-245 chaperone 1	protein-coding
1619	chr16	18134590	18135084	Intergenic	BHIKHARI-4-LTR_DR|LTR|LTR	370989	NM_001080634	791152		NM_001080634	ENSDARG00000061621	them4	zgc:158847	thioesterase superfamily member 4	protein-coding
1968	chr17	36395555	36395798	Intergenic	DNA-8-4_DR|DNA|hAT	133340	NM_001007331	492459		NM_001007331	ENSDARG00000013266	colec11	wu:fb82e09|zgc:103572	collectin sub-family member 11	protein-coding
990	chr13	43950312	43950566	Intergenic	HATN11_DR|DNA|hAT	310558	NM_001160346	100004144		NM_001160346	ENSDARG00000027887	zfyve21	fb66b01|wu:fb66b01	zinc finger, FYVE domain containing 21	protein-coding
490	chr11	10211456	10211556	Intergenic	hAT-N53_DR|DNA|hAT-Ac?	244881	NM_001003883	445406		NM_001003883	ENSDARG00000007278	ect2	-	epithelial cell transforming 2	protein-coding
733	chr12	18846255	18849442	Intergenic	DIRS-14_DR|LTR|Ngaro	50627	NM_200208	793871		NM_200208	ENSDARG00000089529	desi1b	desi2b|fam152bb|pppde2b|zgc:56199	desumoylating isopeptidase 1b	protein-coding
1075	chr14	8866005	8866192	Intergenic	DNA-3-6_DR|DNA?|DNA?	-51581	NM_001020752	553790		NM_001020752	ENSDARG00000071878	trmt112	zgc:110652	tRNA methyltransferase activator subunit 11-2	protein-coding
1710	chr16	33410617	33410830	Intergenic	hAT-N68_DR|DNA|hAT-Ac	-182393	NM_131161	30398		NM_131161	ENSDARG00000009823	pou3f1	pou50|wu:fc09d06|zp-50|zp50|zp50pou	POU class 3 homeobox 1	protein-coding
1611	chr16	17792808	17792942	intron (NM_001080634, intron 6 of 6)	DNA-6-N4_DR|DNA|DNA	29027	NM_001080634	791152		NM_001080634	ENSDARG00000061621	them4	zgc:158847	thioesterase superfamily member 4	protein-coding
3728	chr25	358113	358511	Intergenic	HATN5_DR|DNA|hAT-Ac	-9528	NM_183342	368249		NM_183342	ENSDARG00000040649	prickle1a	fk71b09|pk1|prickle1|wu:fk71b09	prickle homolog 1a	protein-coding
2179	chr18	39466882	39467092	intron (NM_200757, intron 4 of 11)	hAT-N29_DR|DNA|hAT	6068	NM_200757	393730		NM_200757	ENSDARG00000086288	scg3	SgIII|zgc:73236	secretogranin III	protein-coding
1516	chr15	45000451	45000904	Intergenic	Intergenic	-7737	NR_023326	100332402		NM_001423299	ENSDARG00000113761	dync2h1	wu:fj04e09	dynein cytoplasmic 2 heavy chain 1	protein-coding
531	chr11	14874700	14874946	Intergenic	DNA2-1_DR|DNA|TcMar?	-61805	NM_212764	336867		NM_212764	ENSDARG00000019941	sgta	fk20d10|si:dkey-6d5.2|wu:fa05b08|wu:fc52b05|wu:fk20d10|zgc:55741|zgc:77080	small glutamine rich tetratricopeptide repeat co-chaperone alpha	protein-coding
308	chr10	13098793	13099347	intron (NM_001004503, intron 9 of 15)	intron (NM_001004503, intron 9 of 15)	17267	NM_001114892	334526		NM_199908	ENSDARG00000098764	musk	fj98e12|si:busm1-57f23.3|si:dz46m7.2|si:dz57f23.3|unp|wu:fj98e12|zgc:63467	muscle, skeletal, receptor tyrosine kinase	protein-coding
1773	chr16	45236386	45236713	promoter-TSS (NM_001282020)	promoter-TSS (NM_001282020)	-617	NM_001282018	569335		NM_001282018	ENSDARG00000099117	fxyd11	hm:zeh0312|si:dkey-33i11.4|zeh0312	FXYD domain containing ion transport regulator 11	protein-coding
787	chr12	36839727	36840009	Intergenic	Kolobok-1_DR|DNA|Kolobok-T2	-51615	NM_001166259	553384		NM_001166259	ENSDARG00000034309	cox10	im:7145568|im:7157205|wu:fb18a03	cytochrome c oxidase assembly factor heme A:farnesyltransferase COX10	protein-coding
3486	chr23	22939194	22939460	Intergenic	Intergenic	240090	NM_001003830	58013		NM_001003830	ENSDARG00000001754	noc2l	id:ibd5110|zgc:195326	NOC2-like nucleolar associated transcriptional repressor	protein-coding
2278	chr19	16645034	16645173	Intergenic	LOOPERN2_DR|DNA|Kolobok-T2	565605	NM_001040375	678630		NM_001040375	ENSDARG00000004169	stmn1a	cb959|stmn1|wu:fb14e04|zgc:136942	stathmin 1a	protein-coding
3757	chr25	10290401	10290566	Intergenic	DNA25TWA1_DR|DNA|DNA	-126179	NM_001039822	568223		NM_001039822	ENSDARG00000052115	ehf	zgc:136967	ets homologous factor	protein-coding
125	chr1	28455095	28455313	Intergenic	(TC)n|Simple_repeat|Simple_repeat	174267	NM_131197	30442		NM_131197	ENSDARG00000089334	ednrba	ednrb1|ednrb1a	endothelin receptor Ba	protein-coding
2702	chr20	2909608	2909943	Intergenic	LTR1_DR|LTR|LTR	-40230	NM_001161601	792097		NM_001161601	ENSDARG00000043856	amd1	fb26e03|si:ch211-257g8.2|wu:fb26e03|zgc:55614	adenosylmethionine decarboxylase 1	protein-coding
3314	chr22	28069279	28070059	Intergenic	Intergenic	21557	NM_001083852	570464		NM_001083852	ENSDARG00000103860	wu:fu71h07	-	wu:fu71h07	protein-coding
3567	chr23	43508898	43509205	intron (NM_001114573, intron 10 of 17)	(ACTC)n|Simple_repeat|Simple_repeat	19869	NM_001114573	100136854		NM_001114573	ENSDARG00000103725	znf341	zgc:171837	zinc finger protein 341	protein-coding
2493	chr2	19684411	19684860	Intergenic	Helitron-2_DR|RC|Helitron	43672	NM_200756	393729		NM_200756	ENSDARG00000057315	rwdd3	zgc:73229	RWD domain containing 3	protein-coding
3849	chr25	29376042	29376381	promoter-TSS (NM_001177497)	promoter-TSS (NM_001177497)	-923	NM_001177497	100415797		NM_001177497		ugt5a5	-	UDP glucuronosyltransferase 5 family, polypeptide A5	protein-coding
2439	chr2	8255533	8255779	Intergenic	Mariner-N5_DR|DNA|TcMar	-5585	NM_001007436	492795		NM_001007436	ENSDARG00000012816	dipk2aa	c3orf58a|dia1a|zgc:101666	divergent protein kinase domain 2Aa	protein-coding
304	chr10	11835730	11836189	intron (NM_001076644, intron 3 of 11)	DNA2-2_DR|DNA|DNA	4394	NM_001076644	767706		NM_001076644	ENSDARG00000069420	trim23	zgc:153463	tripartite motif containing 23	protein-coding
2266	chr19	13104873	13105249	Intergenic	DNA-6-N4_DR|DNA|DNA	-140041	NM_200256	393226		NM_200256	ENSDARG00000089791	slc25a32a	fi40c12|mftc|wu:fi40c12|zgc:55610	solute carrier family 25 member 32a	protein-coding
2250	chr19	7298670	7300087	Intergenic	ANGEL|DNA|hAT	6893	NM_001082883	792067		NM_001082883	ENSDARG00000008946	ccdc127b	ccdc127|si:dkeyp-84f11.3|zgc:112105	coiled-coil domain containing 127b	protein-coding
3803	chr25	18823942	18824332	Intergenic	DNA-8-13_DR|DNA|hAT?	96285	NM_001328157	796632		NM_001328157	ENSDARG00000052056	parietopsin	si:ch211-68a17.4	parietopsin	protein-coding
1198	chr14	38006066	38006302	Intergenic	DNA-8-15_DR|DNA|hAT-Ac	-648121	NM_001099453	798787		NM_001099453	ENSDARG00000036171	rnasel3	im:6907218	ribonuclease like 3	protein-coding
3421	chr23	12509287	12509396	Intergenic	HATN17_DR|DNA|hAT	-55641	NM_001077368	555580		NM_001077368	ENSDARG00000062770	snx21	zgc:153354	sorting nexin family member 21	protein-coding
837	chr13	180524	180926	intron (NM_001007299, intron 9 of 16)	hAT-N76_DR|DNA|hAT?	33431	NM_001007299	492333		NM_001007299	ENSDARG00000103144	ppp1r21	klraq1|zgc:92087	protein phosphatase 1, regulatory subunit 21	protein-coding
2836	chr20	37982100	37982690	Intergenic	Helitron-1_DR|RC|Helitron	-49140	NM_001029960	562704		NM_001029960	ENSDARG00000016743	angel2	fl78e02|si:ch211-181h6.2|wu:fl78e02|zgc:153829	angel homolog 2 (Drosophila)	protein-coding
3446	chr23	16306821	16307134	Intergenic	hAT-N39_DR|DNA|hAT-Tip100	375209	NM_212691	325004		NM_212691	ENSDARG00000012513	sdcbp2	sdcbp|wu:fc51c03|wu:fk31e01|zgc:55679|zgc:77716	syndecan binding protein (syntenin) 2	protein-coding
3826	chr25	25108911	25109284	Intergenic	Gypsy47-I_DR|LTR|Gypsy	-14288	NM_131246	30496		NM_131246	ENSDARG00000101251	ldha	-	lactate dehydrogenase A4	protein-coding
3841	chr25	28510281	28510574	Intergenic	hAT-N53_DR|DNA|hAT-Ac?	77482	NM_001320152	107197950		NM_001320152	ENSDARG00000113783	LOC107197950	-	PKc_like domain-containing protein	protein-coding
2431	chr2	5293416	5293920	Intergenic	DNA-8-21_DR|DNA|hAT-Ac	-94237	NM_199681	324421		NM_199681	ENSDARG00000045297	phb2a	bcap37|phb2|wu:fc28c08|zgc:73150	prohibitin 2a	protein-coding
2665	chr2	55846173	55846307	intron (NM_131226, intron 2 of 3)	Gypsy41-I_DR|LTR|Gypsy	15111	NM_131226	30473		NM_131226	ENSDARG00000040321	rx2	-	retinal homeobox gene 2	protein-coding
472	chr11	4556877	4557313	Intergenic	A-rich|Low_complexity|Low_complexity	-381322	NM_001020570	553593		NM_001020570	ENSDARG00000030632	ccdc3b	zgc:110191	coiled-coil domain containing 3b	protein-coding
972	chr13	38801311	38801557	Intergenic	DNA9TA1_DR|DNA|TcMar-Tc1	-9373	NM_001008612	323720		NM_001008612	ENSDARG00000104223	lmbrd1	LMBD1|fc08a03|wu:fc08a03|zgc:103471	LMBR1 domain containing 1	protein-coding
3429	chr23	13492410	13492640	Intergenic	DIRS1_DR|LTR|DIRS	-111693	NR_030650	100310765		NR_030650	ENSDARG00000082246	mir1388	dre-mir-1388|mir-1388	microRNA mir-1388	ncRNA
1182	chr14	33896082	33896351	Intergenic	DNA-3-3_DR|DNA|DNA	13193	NM_001002561	436834		NM_001002561	ENSDARG00000010625	clic2	zgc:92762	chloride intracellular channel 2	protein-coding
1976	chr17	37632330	37632642	Intergenic	DIRS-4N2_DR|LTR|Ngaro	-13147	NM_001076673	767735		NM_001076673	ENSDARG00000060569	tmem229b	zgc:153098	transmembrane protein 229B	protein-coding
1322	chr15	9781681	9781953	Intergenic	DNA-8-13_DR|DNA|hAT?	-150225	NM_001077155	561673		NM_001077155	ENSDARG00000098441	nars2	zgc:153218	asparaginyl-tRNA synthetase 2, mitochondrial	protein-coding
271	chr10	2517506	2517766	Intergenic	DNA-1-8_DR|DNA|DNA	-64618	NM_001008630	494087		NM_001008630	ENSDARG00000003934	nxnl2	zgc:101722	nucleoredoxin like 2	protein-coding
826	chr12	46158315	46158867	Intergenic	HATN2_DR|DNA|hAT	-12705	NM_001083007	100009638		NM_001083007	ENSDARG00000052779	zgc:153932	-	zgc:153932	protein-coding
2922	chr20	52190745	52191221	Intergenic	Intergenic	8313	NM_212701	327096		NM_212701	ENSDARG00000009134	hlx1	fa28a07|wu:fa28a07|zgc:76923	H2.0-like homeo box 1 (Drosophila)	protein-coding
2376	chr19	40669801	40670037	intron (NM_001365104, intron 26 of 28)	DNA-3-6_DR|DNA?|DNA?	111352	NR_030244	100033722		NR_030244	ENSDARG00000083308	mir489	dre-mir-489	microRNA 489	ncRNA
883	chr13	12591718	12591919	exon (NM_001145630, exon 4 of 4).2	exon (NM_001145630, exon 4 of 4).2	-10430	NM_001199731	504088		NM_001199731	ENSDARG00000057064	enpep	im:7152184|si:ch211-146m5.2	glutamyl aminopeptidase	protein-coding
1291	chr15	4693191	4693890	Intergenic	Copia-7-I_DR|LTR|Gypsy?	-76724	NM_001197329	402996		NM_205695	ENSDARG00000042252	eif4h	wbscr1|zgc:77282	eukaryotic translation initiation factor 4h	protein-coding
1595	chr16	14485392	14486580	Intergenic	DNA8-9_DR|DNA|hAT	-89002	NM_182859	171480		NM_182859	ENSDARG00000073978	crabp2a	cb432|cb434|crabp2|sb:cb434|wu:fc51a11|zgc:110496	cellular retinoic acid binding protein 2, a	protein-coding
602	chr11	26583741	26583995	Intergenic	DNA25TWA1_DR|DNA|DNA	-7111	NM_001004017	445567		NM_001004017	ENSDARG00000007494	st3gal8	siat4|st3gal2l|zgc:111788	ST3 beta-galactoside alpha-2,3-sialyltransferase 8	protein-coding
1299	chr15	6404927	6405453	Intergenic	Intergenic	-54657	NM_001005991	449818		NM_001005991	ENSDARG00000044781	bace2	bace2l|fi26d02|wu:fi26d02|zbace|zgc:103530	beta-secretase 2	protein-coding
1507	chr15	44629475	44630137	intron (NM_001278839, intron 3 of 10)	HATN2_DR|DNA|hAT	7686	NM_001278839	100330410		NM_001278839	ENSDARG00000098063	alp3	-	alkaline phosphatase 3	protein-coding
2123	chr18	25315975	25316356	Intergenic	DNA-1-8_DR|DNA|DNA	84877	NM_001098193	100001586		NM_001098193	ENSDARG00000038116	gnrhr4	si:dkeyp-84g1.5	gonadotropin releasing hormone receptor 4	protein-coding
2383	chr19	41884816	41885184	intron (NM_001104526, intron 31 of 56)	intron (NM_001104526, intron 31 of 56)	106104	NM_001104526	557667		NM_001104526	ENSDARG00000019426	trioa	si:ch211-13c6.1|si:dkey-158b13.2|trio	trio Rho guanine nucleotide exchange factor a	protein-coding
1983	chr17	40493872	40494270	Intergenic	EnSpm-6N1_DR|DNA|CMC-EnSpm	385037	NM_001013292	503605		NM_001013292	ENSDARG00000013461	supt7l	im:6909690|zgc:113136	SPT7 like, STAGA complex subunit gamma	protein-coding
1888	chr17	12245037	12246425	Intergenic	hAT-N41_DR|DNA|hAT-Ac	86164	NM_001002359	436632		NM_001002359	ENSDARG00000075766	sccpdha.1	fb63c02|sccpdha|wu:fb63c02|zgc:92525	saccharopine dehydrogenase a, tandem duplicate 1	protein-coding
929	chr13	23824748	23825628	Intergenic	DNA-X-4_DR|DNA|DNA	-18426	NM_131707	65088		NM_131707	ENSDARG00000039434	oprm1	ZFOR2|or2	opioid receptor, mu 1	protein-coding
429	chr10	39816330	39817113	Intergenic	Gypsy50-I_DR|LTR|Gypsy	-76726	NM_200744	393717		NM_200744	ENSDARG00000009806	smfn	zgc:73191	small fragment nuclease	protein-coding
2462	chr2	13896254	13896562	Intergenic	Intergenic	-11044	NM_201064	394039		NM_201064	ENSDARG00000099519	cpdp	phr|zgc:66475	CPD photolyase	protein-coding
3396	chr23	4937960	4938870	intron (NM_131064, intron 2 of 3)	intron (NM_131064, intron 2 of 3)	-12813	NM_001001814	321965		NM_001001814	ENSDARG00000041421	tafazzin	taz|wu:fb39f12|zgc:91803	tafazzin, phospholipid-lysophospholipid transacylase	protein-coding
2106	chr18	21000124	21000459	intron (NM_152968, intron 2 of 20)	DNA9TA1_DR|DNA|TcMar-Tc1	46502	NM_152968	245701		NM_152968	ENSDARG00000027423	igf1ra	IGF-IRa|sb:eu1090|wu:fi20b10	insulin-like growth factor 1a receptor	protein-coding
3133	chr21	45661438	45662215	Intergenic	Intergenic	23237	NM_001024377	554177		NM_001024377	ENSDARG00000103403	sar1b	sara2|zgc:73204	secretion associated, Ras related GTPase 1B	protein-coding
2664	chr2	55640438	55641115	Intergenic	Intergenic	-24294	NM_131857	117509		NM_131857	ENSDARG00000040432	klf2b	cb125|sb:cb125|zgc:91780	Kruppel like factor 2b	protein-coding
3242	chr22	20271425	20271729	Intergenic	DNA13TA1a_DR|DNA|TcMar-Tc1	37706	NM_212580	321217		NM_212580	ENSDARG00000061810	mbd3b	cb357|cb99|mdb3b|sb:cb357|sb:cb99|wu:fc41c05|zgc:111851	methyl-CpG binding domain protein 3b	protein-coding
2067	chr18	11033722	11034257	Intergenic	DNA9NNN1_DR|DNA|DNA	-38579	NM_001045135	567512		NM_001045135	ENSDARG00000042189	tspan33b	si:ch211-59c24.1	tetraspanin 33b	protein-coding
1721	chr16	35587377	35587529	Intergenic	hAT-N76_DR|DNA|hAT?	-1052	NM_001089484	100037329		NM_001089484	ENSDARG00000104311	scmh1	zgc:162582	Scm polycomb group protein homolog 1	protein-coding
740	chr12	20968063	20968700	Intergenic	Harbinger-N11_DR|DNA|PIF-Harbinger	-171931	NM_199970	335716		NM_199970	ENSDARG00000043820	nme2a	nme2l|si:ch211-119c20.1|wu:fk59e05|zgc:73122	NME/NM23 nucleoside diphosphate kinase 2a	protein-coding
1892	chr17	14793151	14794671	intron (NM_200270, intron 7 of 7)	DNA-2-30_DR|DNA|DNA	9677	NM_200270	393240		NM_200270	ENSDARG00000009253	rtraf	zgc:56576	RNA transcription, translation and transport factor	protein-coding
3618	chr24	13695480	13696080	intron (NM_001007066, intron 19 of 27)	DNA2-2_DR|DNA|DNA	60390	NM_001007066	474353		NM_001007066	ENSDARG00000031875	trpa1b	trpa1l|trpa2	transient receptor potential cation channel, subfamily A, member 1b	protein-coding
1746	chr16	41167457	41167844	intron (NM_001122612, intron 4 of 6)	DNA9TA1_DR|DNA|TcMar-Tc1	4794	NM_001122612	100142634		NM_001122612	ENSDARG00000076539	sc:d156	-	sc:d156	protein-coding
1540	chr16	1241974	1243452	Intergenic	Intergenic	260310	NM_178222	260351		NM_178222	ENSDARG00000023316	sim1a	sim1	SIM bHLH transcription factor 1a	protein-coding
315	chr10	14042401	14042876	Intergenic	Gypsy42-LTR_DR|LTR|Gypsy	-269791	NM_001098242	368438		NM_001098242	ENSDARG00000028661	cntfr	cb549|fj33e02|sb:cb549|si:bz76a6.1|si:dz248f2.1|si:rp71-76a6.1|wu:fj33e02	ciliary neurotrophic factor receptor	protein-coding
1620	chr16	18141799	18142884	Intergenic	Kolobok-N4_DR|DNA|Kolobok-T2	378493	NM_001080634	791152		NM_001080634	ENSDARG00000061621	them4	zgc:158847	thioesterase superfamily member 4	protein-coding
78	chr1	19074042	19074880	exon (NM_001145703, exon 3 of 3)	exon (NM_001145703, exon 3 of 3)	5496	NM_001145703	795258		NM_001145703	ENSDARG00000075330	phox2ba	si:ch211-157h5.5	paired like homeobox 2Ba	protein-coding
1594	chr16	14484453	14484729	Intergenic	Intergenic	-87607	NM_182859	171480		NM_182859	ENSDARG00000073978	crabp2a	cb432|cb434|crabp2|sb:cb434|wu:fc51a11|zgc:110496	cellular retinoic acid binding protein 2, a	protein-coding
1729	chr16	37686857	37687118	Intergenic	Mariner-N2_DR|DNA|TcMar	-204795	NM_001353863	562035		NM_001353863	ENSDARG00000087369	cep162	si:ch211-198c19.2	centrosomal protein 162	protein-coding
258	chr1	59251550	59252965	promoter-TSS (NM_213260)	promoter-TSS (NM_213260)	-383	NM_213260	406544		NM_213260	ENSDARG00000102825	olfm2b	olfm2l|zgc:85900	olfactomedin 2b	protein-coding
810	chr12	42085177	42085594	Intergenic	HATN11_DR|DNA|hAT	281135	NM_001034970	556628		NM_001034970	ENSDARG00000099060	zgc:111868	fd14f12|si:ch73-207h17.1|wu:fd14f12	zgc:111868	protein-coding
3473	chr23	20318826	20319087	Intergenic	Harbinger3N_DR|DNA|PIF-Harbinger	-60463	NM_001243045	337767		NM_001243045	ENSDARG00000002084	lamb2	si:dkey-32e6.2	laminin, beta 2 (laminin S)	protein-coding
363	chr10	24333356	24333488	Intergenic	DIRS1_DR|LTR|DIRS	58294	NM_001008585	494042		NM_001008585	ENSDARG00000061120	slc43a2b	cb941|wu:fb37c04|wu:fb38e03|wu:fb52a10|wu:fi32b04|xx:lithzf000079|zgc:103664	solute carrier family 43 member 2b	protein-coding
1786	chr16	47945347	47945874	Intergenic	hAT-N67_DR|DNA|hAT?	455040	NM_001003763	445306		NM_001003763	ENSDARG00000102452	eif3ha	eIF3h-A|eif3h|eif3s3|fj02c04|wu:fj02c04|zgc:101085	eukaryotic translation initiation factor 3, subunit H, a	protein-coding
1580	chr16	12447339	12447988	Intergenic	Mariner-N2_DR|DNA|TcMar	64936	NM_001282092	393478		NM_200506	ENSDARG00000037860	cox6b2	si:ch73-70l21.2|zgc:66195	cytochrome c oxidase subunit 6B2	protein-coding
3298	chr22	27442303	27442443	Intergenic	DNA-8-16_DR|DNA|hAT-hobo?	-327154	NM_212980	406253		NM_212980	ENSDARG00000029011	xpnpep1	fa02e02|wu:fa02e02|zgc:56366|zgc:77772	X-prolyl aminopeptidase (aminopeptidase P) 1, soluble	protein-coding
1074	chr14	8811593	8811834	intron (NM_001020752, intron 1 of 3).2	DNA8-6_DR|DNA|hAT	2804	NM_001020752	553790		NM_001020752	ENSDARG00000071878	trmt112	zgc:110652	tRNA methyltransferase activator subunit 11-2	protein-coding
83	chr1	20528809	20529137	Intergenic	Harbinger-N12_DR|DNA|PIF-Harbinger	64805	NM_001044325	553508		NM_001044325	ENSDARG00000037455	ugt8	si:dkey-189j19.2|zgc:136652	UDP glycosyltransferase 8	protein-coding
1457	chr15	35328656	35328993	intron (NM_001080189, intron 22 of 27)	Helitron-2_DR|RC|Helitron	75453	NM_001080189	567225		NM_001080189		megf6	zgc:158328	multiple EGF like domains 6	protein-coding
254	chr1	58165242	58165670	Intergenic	BEL5-I_DR|LTR|Pao	-53630	NM_001145592	566185		NM_001145592	ENSDARG00000094433	caspbl	casp19b|caspb|si:ch211-15j1.6	caspase b, like	protein-coding
262	chr10	59925	60251	Intergenic	Intergenic	14336	NM_001080689	100005019		NM_001080689	ENSDARG00000063570	dyrk1aa	dyrk1a|im:6962097|zgc:158359	dual-specificity tyrosine-(Y)-phosphorylation regulated kinase 1A, a	protein-coding
3199	chr22	9209999	9210289	Intergenic	HATN2_DR|DNA|hAT	-262670	NM_001089420	568759		NM_001089420	ENSDARG00000078169	cacna2d2b	si:ch211-11p18.4	calcium channel, voltage-dependent, alpha 2/delta subunit 2b	protein-coding
961	chr13	35513979	35514079	intron (NM_199794, intron 7 of 8)	LOOPERN2_DR|DNA|Kolobok-T2	13636	NM_199794	327360		NM_199794	ENSDARG00000010823	memo1	fi04d12|wu:fi04d12|zgc:55290	mediator of cell motility 1	protein-coding
1909	chr17	18671937	18672179	Intergenic	CpG	125165	NM_213385	406694		NM_213385	ENSDARG00000018006	vrk1	wu:fe16f06|zgc:56266	VRK serine/threonine kinase 1	protein-coding
461	chr11	729129	729595	intron (NM_001327771, intron 1 of 12)	DNA-8-34_DR|DNA|hAT-Tip100	14947	NM_001326433	100124610		NM_001326433	ENSDARG00000100795	timp4.3	timp4|timp4a	TIMP metallopeptidase inhibitor 4, tandem duplicate 3	protein-coding
2343	chr19	29188655	29189110	Intergenic	DNA-2-12_DR|DNA|CMC-EnSpm	105575	NM_001080628	791146		NM_001080628	ENSDARG00000070463	e2f3	wu:fc51d01|zgc:158604	E2F transcription factor 3	protein-coding
1052	chr14	2313530	2314600	intron (NM_001009585, intron 1 of 3)	intron (NM_001009585, intron 1 of 3)	4525	NM_001009587	493597		NM_001009587	ENSDARG00000089874	pcdh2aa3	DrPcdh2a10|Pcdh2a10	protocadherin 2 alpha a 3	protein-coding
1677	chr16	25474825	25475650	Intergenic	Intergenic	59938	NM_201134	394109		NM_201134	ENSDARG00000055115	dtnbp1a	dtnbp1|zgc:56462	dystrobrevin binding protein 1a	protein-coding
1848	chr17	5129407	5129800	Intergenic	EnSpm-N5_DR|DNA|CMC-EnSpm	68468	NM_201084	394059		NM_201084	ENSDARG00000043797	cdc5l	zgc:55853	CDC5 cell division cycle 5-like (S. pombe)	protein-coding
1943	chr17	30360332	30360758	Intergenic	CpG	-89686	NM_001044353	799099		NM_001044353	ENSDARG00000020239	lpin1a	lpin1|zgc:194552|zgc:194558	lipin 1a	protein-coding
2309	chr19	23084795	23085207	Intergenic	Intergenic	85732	NM_130987	30180		NM_130987	ENSDARG00000005510	gdf6b	bmp13b|dynamo|gdf6a	growth differentiation factor 6b	protein-coding
1901	chr17	17292924	17293784	intron (NM_001080009, intron 10 of 24)	intron (NM_001080009, intron 10 of 24)	154545	NM_001080009	563598		NM_001080009	ENSDARG00000043746	nrxn3a	im:7144250|nrxn3aa|nrxn3ab|wu:fj54c11	neurexin 3a	protein-coding
3653	chr24	22637042	22637352	Intergenic	BHIKHARI-5-I_DR|LTR|LTR	119325	NM_199680	324412		NM_199680	ENSDARG00000027915	zc2hc1a	fam164a|fc28a05|wu:fc28a05|zgc:63810	zinc finger, C2HC-type containing 1A	protein-coding
1428	chr15	29269090	29269499	Intergenic	hAT-N38_DR|DNA|hAT-hAT6	-7214	NM_001326442	561339		NM_001077555	ENSDARG00000061551	rap1gap2a	zgc:153898	RAP1 GTPase activating protein 2a	protein-coding
653	chr11	38503030	38503437	Intergenic	DIRS-4N2_DR|LTR|Ngaro	-10964	NM_130930	30093		NM_130930	ENSDARG00000077092	elk4	TCF-1|tcf	ETS transcription factor ELK4	protein-coding
3191	chr22	8958051	8958364	Intergenic	Harbinger3N_DR|DNA|PIF-Harbinger	-514607	NM_001089420	568759		NM_001089420	ENSDARG00000078169	cacna2d2b	si:ch211-11p18.4	calcium channel, voltage-dependent, alpha 2/delta subunit 2b	protein-coding
2117	chr18	22862994	22864367	intron (NM_200787, intron 3 of 7)	hAT-N26_DR|DNA|hAT?	70279	NM_200787	393760		NM_200787	ENSDARG00000016676	gnao1a	gnao1|wu:fq26h05|zgc:73315	guanine nucleotide binding protein (G protein), alpha activating activity polypeptide O, a	protein-coding
2301	chr19	21969985	21970637	Intergenic	Intergenic	-92496	NM_001045150	568041		NM_001045150	ENSDARG00000057586	sall3b	im:7138196|sallb|si:dkey-195c14.1|wu:fb01e09	spalt-like transcription factor 3b	protein-coding
3282	chr22	26373708	26374068	Intergenic	DNA-AT-2_DR|DNA|DNA	-19972	NM_001018227	563053		NM_001018227	ENSDARG00000055592	capn2b	im:6908877|zgc:109906	calpain 2, (m/II) large subunit b	protein-coding
635	chr11	35596005	35596245	Intergenic	DNA-8-16_DR|DNA|hAT-hobo?	160381	NM_001326478	562445		NM_001326478	ENSDARG00000070318	arl8bb	-	ADP-ribosylation factor-like 8Bb	protein-coding
3315	chr22	28095849	28096251	Intergenic	Copia6-LTR_DR|LTR|Gypsy?	-4824	NM_001083852	570464		NM_001083852	ENSDARG00000103860	wu:fu71h07	-	wu:fu71h07	protein-coding
3410	chr23	9906772	9907353	Intergenic	Intergenic	39572	NM_001037408	641419		NM_001037408	ENSDARG00000021573	slc16a7	zgc:123207	solute carrier family 16 member 7	protein-coding
1441	chr15	34256072	34256330	Intergenic	Mariner-N2_DR|DNA|TcMar	-42303	NM_001030182	563876		NM_001030182	ENSDARG00000101959	etv1	-	ETS variant transcription factor 1	protein-coding
2674	chr2	57404830	57405402	Intergenic	Intergenic	-26368	NM_131094	30310		NM_131094	ENSDARG00000005915	tcf3a	e12|tcf3|zfe12|zgc:113926	transcription factor 3a	protein-coding
1426	chr15	29146117	29146385	intron (NM_001013490, intron 2 of 4)	hAT-N76_DR|DNA|hAT?	6125	NM_001013490	541363		NM_001013490	ENSDARG00000040966	zgc:113149	-	zgc:113149	protein-coding
3004	chr21	13686171	13687400	exon (NM_131112, exon 5 of 5)	exon (NM_131112, exon 5 of 5)	3909	NM_131112	30333		NM_131112	ENSDARG00000044774	pou5f3	POU-2|cb197|chunp6868|etID49452.21|gp-9|gp9|oct4|pou2|pou5f1|spg|spg/pou2|wu:fd18d06	POU domain, class 5, transcription factor 3	protein-coding
102	chr1	25636413	25637129	Intergenic	DNA2-1_DR|DNA|TcMar?	-14189	NM_213440	100004402		NM_213440	ENSDARG00000037283	plrg1	wu:fi74f01|zgc:55651|zgc:86603	pleiotropic regulator 1	protein-coding
1829	chr17	312604	313052	Intergenic	DNA8-5_DR|DNA|hAT-Ac	-130434	NM_001128763	571824		NM_001128763	ENSDARG00000102983	emc7a	zgc:195050	ER membrane protein complex subunit 7a	protein-coding
77	chr1	19032073	19032390	intron (NM_001145577, intron 8 of 21)	DNA-X-7_DR|DNA|DNA	47726	NM_001145703	795258		NM_001145703	ENSDARG00000075330	phox2ba	si:ch211-157h5.5	paired like homeobox 2Ba	protein-coding
2472	chr2	15617325	15617518	intron (NM_213011, intron 1 of 9)	hAT-N68_DR|DNA|hAT-Ac	4658	NM_213011	406539		NM_213011	ENSDARG00000013856	amy2a	amy3|wu:fb64c06|zgc:66270|zgc:77877	amylase alpha 2A	protein-coding
1114	chr14	13309798	13310028	Intergenic	DNA-3-3_DR|DNA|DNA	-143286	NM_001002326	436598		NM_001002326	ENSDARG00000037655	pls3	wu:fc04g03|zgc:91903	plastin 3 (T isoform)	protein-coding
1449	chr15	35013820	35014419	Intergenic	Intergenic	-28890	NM_213519	406840		NM_213519	ENSDARG00000015822	sesn3	cb261|sb:cb261|wu:fb77c04|wu:fc41d03|wu:fd59d12|zgc:56722	sestrin 3	protein-coding
1792	chr16	48588361	48588541	Intergenic	hAT-N36B_DR|DNA|hAT?	-27769	NM_131612	58136		NM_131612	ENSDARG00000019717	pbx2	pbxy|wu:fb73g03	pre-B-cell leukemia homeobox 2	protein-coding
1846	chr17	5033072	5033526	Intergenic	DNA8-3_DR|DNA|DNA	-27836	NM_201084	394059		NM_201084	ENSDARG00000043797	cdc5l	zgc:55853	CDC5 cell division cycle 5-like (S. pombe)	protein-coding
1403	chr15	24146242	24146604	Intergenic	DIRS-7_DR|LTR|Ngaro	32496	NM_001326390	558601		NM_001326390	ENSDARG00000055591	pipox	-	pipecolic acid oxidase	protein-coding
1821	chr16	54609717	54610135	intron (NM_200561, intron 7 of 7)	Mariner-N3_DR|DNA|CMC-EnSpm?	30474	NM_001077321	768178		NM_001077321	ENSDARG00000069499	spag1b	zgc:153288	sperm associated antigen 1b	protein-coding
3296	chr22	27420699	27420904	Intergenic	hAT-N65_DR|DNA|hAT-Ac	-305582	NM_212980	406253		NM_212980	ENSDARG00000029011	xpnpep1	fa02e02|wu:fa02e02|zgc:56366|zgc:77772	X-prolyl aminopeptidase (aminopeptidase P) 1, soluble	protein-coding
939	chr13	27723731	27724790	Intergenic	Intergenic	-44676	NM_001013529	541402		NM_001013529	ENSDARG00000021681	asrgl1	zgc:103568	asparaginase and isoaspartyl peptidase 1	protein-coding
439	chr10	41909018	41910106	Intergenic	DNA-2-17_DR|DNA|DNA	-4578	NM_205600	402892		NM_205600	ENSDARG00000004154	orai1b	im:7146264|orai1|tmem142a|zgc:109721	ORAI calcium release-activated calcium modulator 1b	protein-coding
3342	chr22	30442193	30443217	Intergenic	Intergenic	-4282	NM_001126460	796658		NM_001126460	ENSDARG00000077862	si:dkey-169i5.4	fa94f04|wu:fa94f04	si:dkey-169i5.4	protein-coding
500	chr11	11964262	11964552	Intergenic	LOOPERN5_DR|DNA|PiggyBac	-10328	NM_001111246	393330		NM_001111246	ENSDARG00000086998	zgc:64002	-	zgc:64002	protein-coding
1788	chr16	48060578	48061032	Intergenic	Helitron-2_DR|RC|Helitron	339845	NM_001003763	445306		NM_001003763	ENSDARG00000102452	eif3ha	eIF3h-A|eif3h|eif3s3|fj02c04|wu:fj02c04|zgc:101085	eukaryotic translation initiation factor 3, subunit H, a	protein-coding
2454	chr2	10509256	10509481	intron (NM_001365136, intron 18 of 27)	Harbinger-N9_DR|DNA|PIF-Harbinger	54678	NM_001365136	564276		NM_001365136	ENSDARG00000078822	ccdc18	fd16d12|si:ch211-132a5.3|si:dkeyp-1a11.3|wu:fd16d12	coiled-coil domain containing 18	protein-coding
2283	chr19	17804143	17804448	Intergenic	DNA-6-N2_DR|DNA|DNA	-29858	NM_001045191	569877		NM_001045191	ENSDARG00000034195	top2b	im:7138121|si:dkey-98n4.1|wu:fc38e02	DNA topoisomerase II beta	protein-coding
3607	chr24	12021197	12021593	Intergenic	DNA-6-N2_DR|DNA|DNA	-112514	NM_199587	322226		NM_199587	ENSDARG00000105010	lztfl1	fb53f12|wu:fb53f12|zgc:56268	leucine zipper transcription factor-like 1	protein-coding
798	chr12	38885682	38885957	Intergenic	TDR8|DNA|DNA	78174	NM_001099246	100151075		NM_001099246	ENSDARG00000074041	abca5	zgc:163009	ATP-binding cassette, sub-family A (ABC1), member 5	protein-coding
2652	chr2	53345714	53346078	Intergenic	hAT-N39_DR|DNA|hAT-Tip100	140389	NM_001098751	571425		NM_001098751	ENSDARG00000098702	zgc:165603	-	zgc:165603	protein-coding
2077	chr18	14459166	14459828	Intergenic	Harbinger3N_DR|DNA|PIF-Harbinger	-18243	NM_001110029	561003		NM_001110029	ENSDARG00000062967	kcng4a	kcng4|si:dkey-246g23.3	potassium voltage-gated channel, subfamily G, member 4a	protein-coding
3695	chr24	33673619	33674055	Intergenic	Intergenic	29543	NM_001008579	494036		NM_001008579	ENSDARG00000056743	cavin4b	murc|murcb|wu:fc18g06|zgc:92239	caveolae associated protein 4b	protein-coding
3519	chr23	29343939	29344605	Intergenic	DNA-6-N2_DR|DNA|DNA	-13549	NM_198364	386630		NM_198364	ENSDARG00000004452	tardbpa	tardbp|tardbpl|wu:fb52e05|wu:fe47c11|wu:fj94b04	TAR DNA binding protein a	protein-coding
1064	chr14	6360052	6360335	Intergenic	DNA2-5_DR|DNA|hAT-Ac	-69206	NM_001114586	100136868		NM_001114586	ENSDARG00000079009	abca1b	im:7136239|sb:cb407|wu:fa07e06|zgc:171581	ATP-binding cassette, sub-family A (ABC1), member 1B	protein-coding
625	chr11	33035445	33036232	Intergenic	DNA8-4_DR|DNA|hAT-Charlie	-313477	NM_001160822	561336		NM_001160822	ENSDARG00000027041	pcdh17	-	protocadherin 17	protein-coding
3215	chr22	10573056	10573850	Intergenic	hAT-N19_DR|DNA|hAT-Charlie	-2704	NM_001044870	558619		NM_001044870	ENSDARG00000013681	shisa10.1	fk47a03|si:dkey-42i9.6|wu:fk47a03|zgc:153224	shisa family member 10, tandem duplicate 1	protein-coding
3382	chr22	39038036	39039468	Intergenic	Intergenic	-46105	NM_001003491	445097		NM_001003491	ENSDARG00000017658	gmppb	cb1066|fc79b10|gmppl|wu:fc79b10|zgc:92026	GDP-mannose pyrophosphorylase B	protein-coding
2201	chr18	49646036	49646356	Intergenic	Intergenic	234788	NM_001365220	100333421		NM_001365220	ENSDARG00000039500	si:cabz01090165.1	zmp:0000001073	si:cabz01090165.1	protein-coding
3122	chr21	41889824	41890198	Intergenic	hAT-N76_DR|DNA|hAT?	-16946	NM_001020562	553584		NM_001020562	ENSDARG00000020122	endou2	endoub|zgc:110053	endonuclease, polyU-specific 2	protein-coding
2243	chr19	6285749	6286253	Intergenic	Intergenic	-92860	NM_001044927	560416		NM_001044927	ENSDARG00000063417	erf	fc22h01|wu:fc22h01	Ets2 repressor factor	protein-coding
3511	chr23	27198868	27199008	Intergenic	hAT-N76_DR|DNA|hAT?	-46072	NM_001214908	561837		NM_001214908	ENSDARG00000057062	fignl2	fc13c02|si:dkey-157g16.6|wu:fc13c02	fidgetin like 2	protein-coding
2132	chr18	27819152	27819984	Intergenic	Intergenic	77649	NM_001346240	100322600		NM_001346240	ENSDARG00000068678	iqcg	si:ch211-222m18.3	IQ motif containing G	protein-coding
794	chr12	38297355	38297598	Intergenic	TDR4|DNA|DNA	-259015	NM_001002486	436759		NM_001002486	ENSDARG00000006413	rpl38	si:dkey-1f1.2|wu:fb06b10|zgc:92860	ribosomal protein L38	protein-coding
3616	chr24	13309155	13309584	Intergenic	DNA2-1_DR|DNA|TcMar?	-36526	NM_001080583	562840		NM_001080583	ENSDARG00000058730	rdh10a	wu:fb92b11|zgc:158459	retinol dehydrogenase 10a	protein-coding
1748	chr16	41478884	41479009	intron (NM_001044756, intron 2 of 4)	DNA25TWA1_DR|DNA|DNA	9077	NM_001044756	368348		NM_001044756	ENSDARG00000099631	cmtm6	sb:cb551|si:dkey-11p23.2|wu:fc75b06	CKLF-like MARVEL transmembrane domain containing 6	protein-coding
2505	chr2	21953277	21953549	Intergenic	DNA-2-27_DR|DNA|DNA	-29536	NM_001256694	569666		NM_001256694	ENSDARG00000032317	tox	sb:eu868|si:ch211-198j13.2	thymocyte selection-associated high mobility group box	protein-coding
2209	chr19	659265	659694	Intergenic	Intergenic	-2050	NM_001114897	100141332		NM_001114897	ENSDARG00000068387	slc6a18	zgc:172267	solute carrier family 6 member 18	protein-coding
3463	chr23	18471838	18472230	Intergenic	Gypsy11-LTR_DR|LTR|Gypsy	-89483	NR_029988	100033546		NR_029988	ENSDARG00000083280	mirlet7g-1	dre-let-7g-1|let-7g-1	microRNA let7g-1	ncRNA
2597	chr2	42252945	42253554	Intergenic	HarbingerN7_DR|DNA|PIF-Harbinger	-18688	NM_001199728	569714		NM_001199728	ENSDARG00000076838	apom	fb62d12|si:ch211-235o23.2|wu:fb62d12	apolipoprotein M	protein-coding
82	chr1	20040979	20041250	Intergenic	Gypsy5-LTR_DR|LTR|Gypsy	27023	NM_207071	404603		NM_207071	ENSDARG00000070278	mettl14	zgc:77296	methyltransferase 14, N6-adenosine-methyltransferase non-catalytic subunit	protein-coding
1481	chr15	39841180	39841999	Intergenic	Intergenic	-21661	NM_001365166	30769		NM_131481	ENSDARG00000026784	robo1	SAG4A|t2gtl4a	roundabout, axon guidance receptor, homolog 1 (Drosophila)	protein-coding
3030	chr21	19320811	19321088	intron (NM_001005993, intron 1 of 8).2	DNA-TA-3_DR|DNA|DNA	1049	NM_001005993	449820		NM_001005993	ENSDARG00000043339	abraxas1	abraxas2a|ccdc98|fam175a|zgc:103522	abraxas 1, BRCA1 A complex subunit	protein-coding
3398	chr23	4995864	4996176	Intergenic	BEL12-LTR_DR|LTR|Pao	20459	NM_001362628	562853		NM_001111170	ENSDARG00000102064	kcna2b	zgc:174907	potassium voltage-gated channel, shaker-related subfamily, member 2b	protein-coding
2108	chr18	21335197	21335533	intron (NM_001114415, intron 20 of 80)	TDR13|DNA|DNA	61314	NM_001114415	557988		NM_001114415	ENSDARG00000056764	hydin	si:ch211-245p7.3|si:ch73-22b10.1|si:ch73-22b10.2	HYDIN axonemal central pair apparatus protein	protein-coding
1489	chr15	41397051	41397683	Intergenic	DNA-6-N6_DR|DNA|DNA	-86072	NM_001146097	569700		NM_001146097	ENSDARG00000060633	usp16	si:ch211-238e22.5|si:dkey-121n8.2|wu:fc76b02|wu:fc76b08	ubiquitin specific peptidase 16	protein-coding
1667	chr16	23772078	23772852	Intergenic	DNA-8-3_DR|DNA|DNA	25080	NM_200765	393738		NM_200765	ENSDARG00000055475	rps27.2	zgc:73262	ribosomal protein S27, isoform 2	protein-coding
2020	chr17	49571383	49572005	Intergenic	DNA-2-1_DR|DNA|DNA	65329	NM_001111221	796475		NM_001111221	ENSDARG00000044847	zgc:171599	si:ch1073-454h17.1	zgc:171599	protein-coding
1886	chr17	11799583	11799781	intron (NM_001037400, intron 6 of 11)	KibiDr1|LINE|L1-Tx1	258489	NM_001037400	569507		NM_001037400	ENSDARG00000058050	smyd3	zgc:123202	SET and MYND domain containing 3	protein-coding
3680	chr24	30167009	30167329	intron (NM_001099258, intron 3 of 5)	LTR1_DR|LTR|LTR	46354	NM_001099258	100093705		NM_001099258	ENSDARG00000101348	plppr5b	lppr5b|zgc:165526	phospholipid phosphatase related 5b	protein-coding
135	chr1	30598158	30598480	intron (NM_001045236, intron 8 of 10).2	hAT-N53_DR|DNA|hAT-Ac?	-30094	NM_001080561	556047		NM_001080561	ENSDARG00000093065	ubac2	zgc:158645	UBA domain containing 2	protein-coding
2169	chr18	35907787	35908165	Intergenic	HATN8_DR|DNA|DNA	65042	NM_001014320	541507		NM_001014320	ENSDARG00000013777	ppp1r13l	zgc:113058	protein phosphatase 1, regulatory subunit 13 like	protein-coding
2802	chr20	26308159	26308595	Intergenic	Intergenic	83579	NM_001014331	541518		NM_001014331	ENSDARG00000055676	armt1	CH73-109I14.2|zgc:110816	acidic residue methyltransferase 1	protein-coding
295	chr10	10429804	10430007	intron (NM_001326686, intron 8 of 21)	intron (NM_001326686, intron 8 of 21)	43332	NM_001326686	394103		NM_201128	ENSDARG00000058102	sardh	zgc:56363	sarcosine dehydrogenase	protein-coding
1065	chr14	7444359	7444624	Intergenic	Intergenic	-7813	NM_001256636	556647		NM_001256636	ENSDARG00000087704	gfra3	-	GDNF family receptor alpha 3	protein-coding
153	chr1	33493269	33493665	Intergenic	Intergenic	64376	NM_200909	573207		NM_200909	ENSDARG00000053586	creb1a	creb1|zgc:55598	cAMP responsive element binding protein 1a	protein-coding
3214	chr22	10245559	10245809	intron (NM_001044710, intron 1 of 1)	DNA2-5_DR|DNA|hAT-Ac	13157	NM_001044710	557283		NM_001044710	ENSDARG00000071570	ccdc71	fi38h02|si:dkeyp-87e7.4|wu:fi38h02|wu:fi39b10	coiled-coil domain containing 71	protein-coding
3781	chr25	15620736	15620860	Intergenic	hAT-N76_DR|DNA|hAT?	-27195	NM_131517	58029		NM_131517	ENSDARG00000023694	spon1b	F-spondin2|cb1051	spondin 1b	protein-coding
3857	chr25	32189649	32189907	Intergenic	Gypsy-31-LTR_DR|LTR|Gypsy	102716	NM_001008639	494096		NM_001008639		zgc:101540	-	zgc:101540	protein-coding
1978	chr17	39410059	39410281	Intergenic	Gypsy6-LTR_DR|LTR|Gypsy	167733	NM_001328606	100137120		NM_001114717	ENSDARG00000088263	zgc:174356	-	zgc:174356	protein-coding
1873	chr17	9536853	9537474	Intergenic	Intergenic	392874	NM_213310	406602		NM_213310	ENSDARG00000032553	egln3	wu:fj78a08|zgc:77019	egl-9 family hypoxia-inducible factor 3	protein-coding
2504	chr2	21802203	21802434	Intergenic	HATN11_DR|DNA|hAT	45612	NM_201454	140617		NM_201454	ENSDARG00000020261	rab2a	cb75|fb57e06|rab2|wu:fb57e06	RAB2A, member RAS oncogene family	protein-coding
2161	chr18	33726615	33726986	Intergenic	hAT-N39_DR|DNA|hAT-Tip100	-91777	NM_001083877	100003908		NM_001083877	ENSDARG00000068566	olfcq19	si:dkey-10i19.2	olfactory receptor C family, q19	protein-coding
777	chr12	34006727	34007064	Intergenic	DIRS1a_DR|LTR|DIRS	31691	NM_212730	334757		NM_212730	ENSDARG00000017960	sfxn2	wu:fa03a09|zgc:55508|zgc:77081	sideroflexin 2	protein-coding
3789	chr25	17180361	17180770	Intergenic	hAT-N22_DR|DNA|hAT	-64008	NM_001202419	503902		NM_001202419	ENSDARG00000018559	kdm7ab	DrKDM7b|im:7141664|jhdm1D|jhdm1db	lysine (K)-specific demethylase 7Ab	protein-coding
2378	chr19	40809723	40809918	Intergenic	DNA-1-7_DR|DNA|PIF-Harbinger	-28549	NR_030244	100033722		NR_030244	ENSDARG00000083308	mir489	dre-mir-489	microRNA 489	ncRNA
448	chr10	43264538	43265036	Intergenic	DNA-6-N2_DR|DNA|DNA	76109	NM_214688	323465		NM_214688	ENSDARG00000009401	vcanb	cspg2b|dcan|fb99b07|wu:fb99b07	versican b	protein-coding
948	chr13	29657374	29657659	Intergenic	HATN11_DR|DNA|hAT	-113443	NM_131184	30425		NM_131184	ENSDARG00000028148	pax2a	PAXZF-B|Pax-2|cb378|noi|pax-b|pax2.1|pax2a1|pax[zf-b]|paxb	paired box 2a	protein-coding
3828	chr25	25755153	25755316	Intergenic	HATN17_DR|DNA|hAT	-10867	NM_200951	393926		NM_200951	ENSDARG00000030278	idh3a	zgc:56380|zgc:85631	isocitrate dehydrogenase (NAD(+)) 3 catalytic subunit alpha	protein-coding
3577	chr23	45351190	45351664	intron (NM_001003641, intron 5 of 5)	intron (NM_001003641, intron 5 of 5)	47195	NM_001003641	445247		NM_001003641	ENSDARG00000036897	sgms2b	zgc:100911	sphingomyelin synthase 2b	protein-coding
521	chr11	12567941	12568273	Intergenic	CpG	-115678	NM_001111152	555814		NM_001111152	ENSDARG00000111826	zgc:174354	-	zgc:174354	protein-coding
1810	chr16	52424985	52425418	Intergenic	Intergenic	81296	NM_001197202	100332149		NM_001197202	ENSDARG00000087131	ifnlr1	crfb14	interferon lambda receptor 1	protein-coding
1333	chr15	10361846	10362076	intron (NM_130969, intron 1 of 29)	TDR8B|DNA|hAT-Ac	93452	NM_130969	30156		NM_130969	ENSDARG00000105088	tenm4	odz4|ten-4|ten-m4	teneurin transmembrane protein 4	protein-coding
2268	chr19	13405790	13406195	Intergenic	Mariner-N2_DR|DNA|TcMar	-4951	NM_199574	321872		NM_199574	ENSDARG00000105293	srsf4	sfrs4|wu:fb37e02|wu:fj35e06|zgc:152957|zgc:55809	serine and arginine rich splicing factor 4	protein-coding
1763	chr16	44677175	44677667	promoter-TSS (NM_001007425)	promoter-TSS (NM_001007425)	-897	NM_001007425	492784		NM_001007425	ENSDARG00000010738	zgc:101716	-	zgc:101716	protein-coding
786	chr12	36834730	36835296	Intergenic	Kolobok-1_DR|DNA|Kolobok-T2	-47263	NM_001113644	100002312		NM_001113644	ENSDARG00000092918	crhr2	crf-r2|si:bz46j2.3|si:rp71-46j2.3|zgc:172101	corticotropin releasing hormone receptor 2	protein-coding
723	chr12	12109054	12109326	Intergenic	ENSPM-6_DR|DNA|CMC-EnSpm	-651565	NM_001111182	565082		NM_001111182	ENSDARG00000014907	htra1b	zgc:172061	HtrA serine peptidase 1b	protein-coding
1553	chr16	6387407	6388589	exon (NM_001017880, exon 2 of 4).2	exon (NM_001017880, exon 2 of 4).2	3277	NM_001017880	573021		NM_001017880	ENSDARG00000041314	ndufb9	wu:fb10b03|zgc:110657	NADH:ubiquinone oxidoreductase subunit B9	protein-coding
1196	chr14	37016304	37016468	Intergenic	EnSpm-N2_DR|DNA|CMC-EnSpm	130862	NM_001048055	567278		NM_001048055	ENSDARG00000033227	lect2.1	lect2|lect2l	leukocyte cell derived chemotaxin 2, tandem duplicate 1	protein-coding
2933	chr20	52791051	52791534	intron (NM_001353933, intron 3 of 12)	DNA-8-16_DR|DNA|hAT-hobo?	16852	NM_001353933	100334776		NM_001347685	ENSDARG00000023916	phactr1	-	phosphatase and actin regulator 1	protein-coding
2838	chr20	38138008	38138299	Intergenic	(TCTG)n|Simple_repeat|Simple_repeat	-64010	NM_001045004	562949		NM_001045004	ENSDARG00000007869	ehd3	si:ch211-147c1.2	EH-domain containing 3	protein-coding
3448	chr23	16536612	16536827	Intergenic	Mariner-N5_DR|DNA|TcMar	145467	NM_212691	325004		NM_212691	ENSDARG00000012513	sdcbp2	sdcbp|wu:fc51c03|wu:fk31e01|zgc:55679|zgc:77716	syndecan binding protein (syntenin) 2	protein-coding
2675	chr2	57495027	57495345	Intergenic	TDR13B|DNA|DNA	-18724	NM_001242942	393314		NM_200343	ENSDARG00000042215	pias4b	pias4l|wu:fi26h11|zgc:63923	protein inhibitor of activated STAT, 4b	protein-coding
3097	chr21	33004721	33005162	Intergenic	Kolobok-N2A_DR|DNA|Kolobok-T2	84732	NR_120380	100004339		NR_120380		zgc:194629	-	zgc:194629	ncRNA
2999	chr21	13518476	13519452	Intergenic	hAT-N68_DR|DNA|hAT-Ac	130999	NM_001020714	553743		NM_001020714	ENSDARG00000052923	zgc:113162	-	zgc:113162	protein-coding
3005	chr21	14110457	14111231	Intergenic	DNA-6-N9_DR|DNA|DNA	249195	NM_001025182	574003		NM_001025182	ENSDARG00000001994	stxbp1a	fj43h10|stxbp1|wu:fj36d12|wu:fj43h10|zgc:114171	syntaxin binding protein 1a	protein-coding
1399	chr15	21321711	21322267	Intergenic	DNA25TWA2_DR|DNA|DNA	45254	NM_001128755	569827		NM_001128755	ENSDARG00000077399	ubash3bb	zgc:195004	ubiquitin associated and SH3 domain containing Bb	protein-coding
2011	chr17	46772257	46772553	Intergenic	DNA-1-7_DR|DNA|PIF-Harbinger	-318092	NM_001006009	449988		NM_001006009	ENSDARG00000104663	zgc:103755	-	zgc:103755	protein-coding
1115	chr14	13714499	13714752	Intergenic	Intergenic	-37807	NM_001044746	751786		NM_001044746	ENSDARG00000102968	cnga2a	cnga5	cyclic nucleotide gated channel subunit alpha 2a	protein-coding
836	chr13	158892	159861	intron (NM_001007299, intron 9 of 16)	intron (NM_001007299, intron 9 of 16)	48229	NM_001033100	606664		NM_001033100		dnaaf2	ktu|zgc:110294	dynein axonemal assembly factor 2	protein-coding
2991	chr21	12481802	12482425	Intergenic	Intergenic	-209570	NM_001002562	436835		NM_001002562	ENSDARG00000070045	celf4	CELF-4|brunol4|zgc:92761	CUGBP, Elav-like family member 4	protein-coding
1222	chr14	43606722	43607615	intron (NM_200975, intron 6 of 6).2	hAT-N68_DR|DNA|hAT-Ac	-4227	NM_131849	116517		NM_131849	ENSDARG00000080010	adh5	ADH3|fb60b11|wu:fb60b11	alcohol dehydrogenase 5	protein-coding
873	chr13	10171035	10171198	Intergenic	DNA9NNN1_DR|DNA|DNA	-61579	NM_131783	83415		NM_131783	ENSDARG00000058004	six2a	six2.1|wu:fj04e08|zgc:91945	SIX homeobox 2a	protein-coding
281	chr10	4997105	4997430	Intergenic	Harbinger-N10_DR|DNA|PIF-Harbinger	9501	NM_001293183	449923		NM_001293183	ENSDARG00000086996	si:ch73-234b20.5	im:7139509	si:ch73-234b20.5	protein-coding
1391	chr15	19800464	19801590	Intergenic	Intergenic	-28712	NM_001003741	445286		NM_001003741	ENSDARG00000014137	picalmb	fa01d03|picalm|picalml|wu:fa01d03|wu:fa05d03|wu:fb69g01|wu:fe17e02|zgc:91993	phosphatidylinositol binding clathrin assembly protein b	protein-coding
3488	chr23	23170423	23170760	intron (NM_001003830, intron 11 of 18)	DNA-6-N6_DR|DNA|DNA	8826	NM_001003830	58013		NM_001003830	ENSDARG00000001754	noc2l	id:ibd5110|zgc:195326	NOC2-like nucleolar associated transcriptional repressor	protein-coding
2019	chr17	49459605	49459839	intron (NM_001017601, intron 7 of 7)	HATN9_DR|DNA|DNA	-16475	NM_205687	402987		NM_205687	ENSDARG00000040479	cga	GPHa|GTH-alpha|gsu-alpha	glycoprotein hormones, alpha polypeptide	protein-coding
569	chr11	20200404	20200605	Intergenic	DNA2-2_DR|DNA|DNA	-104558	NM_001075104	368398		NM_001075104	ENSDARG00000024815	ogfr2	OGFR|fd60b10|ogfrl2|si:busm1-6a2.1|si:dz6a2.1|wu:fd60b10|zgc:152817	opioid growth factor receptor 2	protein-coding
2276	chr19	15643091	15643628	Intergenic	Gypsy37-I_DR|LTR|Gypsy	72068	NM_001135132	566899		NM_001135132	ENSDARG00000024619	foxo6b	foxo6|foxo6a|si:ch211-206a7.2	forkhead box O6 b	protein-coding
482	chr11	6333984	6334857	Intergenic	Intergenic	39050	NM_201140	394115		NM_201140	ENSDARG00000008727	ranbp3a	ranbp3|zgc:63485	RAN binding protein 3a	protein-coding
982	chr13	41712352	41712452	Intergenic	DNA25TWA1_DR|DNA|DNA	-165623	NM_001012482	368476		NM_001012482	ENSDARG00000098257	pcdh15a	PCDH15|si:bac7cse.1|si:xx-bac7cse.1	protocadherin-related 15a	protein-coding
3520	chr23	29348691	29349210	Intergenic	DNA-6-N2_DR|DNA|DNA	-8871	NM_198364	386630		NM_198364	ENSDARG00000004452	tardbpa	tardbp|tardbpl|wu:fb52e05|wu:fe47c11|wu:fj94b04	TAR DNA binding protein a	protein-coding
3640	chr24	19659568	19660066	Intergenic	DNA-8-13_DR|DNA|hAT?	58260	NM_199619	322795		NM_199619	ENSDARG00000038429	csrnp1b	fb73e11|wu:fb73e11|zgc:66340	cysteine-serine-rich nuclear protein 1b	protein-coding
3741	chr25	3990826	3991280	Intergenic	hAT-N39_DR|DNA|hAT-Tip100	-98377	NM_200769	393742		NM_200769	ENSDARG00000078785	tmem258	c11orf10|zgc:73269	transmembrane protein 258	protein-coding
3726	chr25	189735	191157	Intergenic	DNA-AT-2_DR|DNA|DNA	-1670	NM_001013455	541327		NM_001013455	ENSDARG00000046157	zgc:114188	-	zgc:114188	protein-coding
1518	chr15	46310505	46310620	Intergenic	TDR13B|DNA|DNA	-19377	NM_001305575	570991		NM_001305575	ENSDARG00000088885	si:ch1073-340i21.3	fb16f09|wu:fb16f09	si:ch1073-340i21.3	protein-coding
3492	chr23	23576745	23577051	intron (NM_001177452, intron 2 of 35)	DNA2-2_DR|DNA|DNA	91040	NM_001177452	565373		NM_001177452	ENSDARG00000079388	agrn	hm:gc12|sb:eu553|wu:fb57e07	agrin	protein-coding
2350	chr19	31659638	31659820	intron (NM_001045026, intron 1 of 22)	hAT-N36C_DR|DNA|hAT?	48163	NM_001045026	563800		NM_001045026	ENSDARG00000061752	ripor2	fam65b|si:dkey-218n20.1	RHO family interacting cell polarization regulator 2	protein-coding
2736	chr20	10443958	10444148	Intergenic	DIRS-7_DR|LTR|Ngaro	43834	NM_213021	406294		NM_213021	ENSDARG00000043665	glrx5	grx5|id:ibd5119|wu:fa09g08|zgc:73343	glutaredoxin 5 homolog (S. cerevisiae)	protein-coding
2455	chr2	10529114	10530075	intron (NM_001365136, intron 17 of 27)	Gypsy-22-LTR_DR|LTR|Gypsy	34452	NM_001365136	564276		NM_001365136	ENSDARG00000078822	ccdc18	fd16d12|si:ch211-132a5.3|si:dkeyp-1a11.3|wu:fd16d12	coiled-coil domain containing 18	protein-coding
3703	chr24	35369582	35369899	Intergenic	Kolobok-1_DR|DNA|Kolobok-T2	-17777	NM_001008581	494038		NM_001008581	ENSDARG00000040046	snai2	cb147|cb355|id:ibd5003|sb:cb355|sb:cb569|slug|wu:fb83e12|wu:fd19g11|zgc:92564	snail family zinc finger 2	protein-coding
2366	chr19	38484737	38485423	Intergenic	DNA2-2_DR|DNA|DNA	63021	NM_212579	321212		NM_212579	ENSDARG00000024492	col9a2	cb343|colIXa2|sb:cb343|wu:fa12h02|wu:fc93e05|zgc:100808	procollagen, type IX, alpha 2	protein-coding
2530	chr2	29926604	29927193	intron (NM_001126410, intron 1 of 2)	intron (NM_001126410, intron 1 of 2)	1221	NM_001126410	100038775		NM_001126410	ENSDARG00000038869	htr5aa	htr5a|si:dkey-265a7.5	5-hydroxytryptamine (serotonin) receptor 5A, genome duplicate a	protein-coding
1950	chr17	32212391	32212818	Intergenic	LTR1_DR|LTR|LTR	157421	NM_001077604	559076		NM_001077604	ENSDARG00000013794	klf11b	zgc:154048	Kruppel like factor 11b	protein-coding
827	chr12	46260444	46261468	Intergenic	Nimb-2_DR|LINE|I	-115070	NM_001083007	100009638		NM_001083007	ENSDARG00000052779	zgc:153932	-	zgc:153932	protein-coding
3749	chr25	7614530	7615379	Intergenic	DNA2-2B_DR|DNA|DNA	48580	NM_200972	393947		NM_200972	ENSDARG00000039880	arpp19b	Arpp19|zgc:56183	cAMP-regulated phosphoprotein 19b	protein-coding
3694	chr24	33116342	33116792	Intergenic	DNA9NNN1_DR|DNA|DNA	159572	NM_001130617	562626		NM_001130617	ENSDARG00000009626	nrbp2b	zgc:194780	nuclear receptor binding protein 2b	protein-coding
1966	chr17	35883610	35884437	Intergenic	Intergenic	-2216	NM_131336	30602		NM_131336	ENSDARG00000077811	sox11a	cb237|id:ibd2104|wu:fb16g02|zgc:136533	SRY-box transcription factor 11a	protein-coding
944	chr13	28705419	28705902	Intergenic	Intergenic	15267	NM_200566	393538		NM_200566	ENSDARG00000039400	polr1c	zgc:65973	RNA polymerase I and III subunit C	protein-coding
444	chr10	42573587	42574403	Intergenic	Intergenic	-15712	NM_001161732	567905		NM_001161732	ENSDARG00000011190	fgfr1b	si:ch211-180b9.1	fibroblast growth factor receptor 1b	protein-coding
3663	chr24	25972278	25974708	Intergenic	hAT-N68_DR|DNA|hAT-Ac	-33425	NM_001113595	563152		NM_001113595	ENSDARG00000094511	ccl20b	ccl20|si:dkey-150o13.1	chemokine (C-C motif) ligand 20b	protein-coding
2134	chr18	28165133	28165598	Intergenic	DNA9TA1_DR|DNA|TcMar-Tc1	238526	NM_001080159	569156		NM_001080159	ENSDARG00000062082	hipk3b	fd59e05|hm:zeh1150|si:dkey-261h15.1|wu:fd59e05|zeh1150	homeodomain interacting protein kinase 3b	protein-coding
3819	chr25	22508218	22508375	Intergenic	HATN8_DR|DNA|DNA	-79017	NM_001045312	724007		NM_001045312	ENSDARG00000051874	stra6	im:7151282|wu:fc51h06|zgc:136689	signaling receptor and transporter of retinol STRA6	protein-coding
301	chr10	11493235	11493896	intron (NM_201103, intron 13 of 13)	Gypsy37-I_DR|LTR|Gypsy	95362	NM_201103	394078		NM_201103	ENSDARG00000043727	cwc27	Sdccag10|zgc:56702	CWC27 spliceosome associated cyclophilin	protein-coding
673	chr12	17013	17508	Intergenic	(TGAGGTGTG)n|Simple_repeat|Simple_repeat	-5690	NM_001327902	796884		NM_001327902	ENSDARG00000115501	shisa6	-	shisa family member 6	protein-coding
3416	chr23	10581508	10581611	Intergenic	LOOPERN5_DR|DNA|PiggyBac	141141	NM_001077564	564127		NM_001077564	ENSDARG00000004843	foxp1a	im:7146611|wu:fb97f01|zgc:154010	forkhead box P1a	protein-coding
636	chr11	35668855	35669191	Intergenic	Gypsy118-LTR_DR|LTR|Gypsy	87483	NM_001326478	562445		NM_001326478	ENSDARG00000070318	arl8bb	-	ADP-ribosylation factor-like 8Bb	protein-coding
3811	chr25	19835635	19835930	Intergenic	(CGAG)n|Simple_repeat|Simple_repeat	101744	NM_001004622	447883		NM_001004622	ENSDARG00000045824	zgc:101783	-	zgc:101783	protein-coding
2805	chr20	27440448	27440779	Intergenic	Intergenic	34735	NR_030115	100033696		NR_030115	ENSDARG00000083357	mir203b	dre-mir-203b	microRNA 203b	ncRNA
1062	chr14	5166215	5166706	Intergenic	Intergenic	49388	NM_001305661	322903		NM_001305661	ENSDARG00000109337	nanos1	fb76c12|fb93h11|fb98e07|wu:fb76c12|wu:fb93h11|wu:fb98e07|wu:fq21a10	nanos homolog 1	protein-coding
399	chr10	33533165	33533606	Intergenic	Intergenic	-40453	NM_200088	792532		NM_200088	ENSDARG00000035332	cfap298	c10h21orf59|c21orf59|c21orf59l|grb|kur|sb:cb615|zgc:64057	cilia and flagella associated protein 298	protein-coding
2897	chr20	48126662	48126839	intron (NM_213071, intron 7 of 10)	(CGTG)n|Simple_repeat|Simple_repeat	10274	NM_213071	406344		NM_213071	ENSDARG00000030092	tram2	wu:fb20c11|wu:fi23a12|zgc:111902|zgc:55869|zgc:76937	translocation associated membrane protein 2	protein-coding
3384	chr23	1073292	1073757	Intergenic	DNA-8-13_DR|DNA|hAT?	-4548	NM_182877	359838		NM_182877	ENSDARG00000036864	slc34a2b	NaPi-IIb2|wu:fi68d06	solute carrier family 34 member 2b	protein-coding
3124	chr21	42896998	42897450	Intergenic	hAT-N39_DR|DNA|hAT-Tip100	-29564	NM_201133	394108		NM_201133	ENSDARG00000101894	stk10	zgc:63495	serine/threonine kinase 10	protein-coding
110	chr1	27120955	27121876	intron (NM_001327752, intron 2 of 5)	intron (NM_001327752, intron 2 of 5)	8968	NM_001327752	559327		NM_001122755	ENSDARG00000069989	bnc2	bnp|coral|crl|fi18b05|poppy|si:dkey-114f6.1|wu:fi18b05	basonuclin zinc finger protein 2	protein-coding
274	chr10	3895997	3896275	Intergenic	(TTTG)n|Simple_repeat|Simple_repeat	-150240	NM_200920	393894		NM_200920	ENSDARG00000036005	pitpnb	zgc:56092	phosphatidylinositol transfer protein, beta	protein-coding
903	chr13	17676882	17677100	intron (NM_001163808, intron 2 of 6)	ENSPM-6_DR|DNA|CMC-EnSpm	4464	NM_001163808	568094		NM_001163808	ENSDARG00000078918	comtd1	wu:fb58g04	catechol-O-methyltransferase domain containing 1	protein-coding
403	chr10	34181548	34181910	intron (NM_001114706, intron 3 of 6).2	DNA-5-5_DR|DNA|hAT	134262	NM_001114706	100137109		NM_001114706	ENSDARG00000111633	htra2-14	htra2-13|zgc:174193	HtrA serine peptidase 2-14	protein-coding
627	chr11	33687924	33688179	Intergenic	DNA-2-12_DR|DNA|CMC-EnSpm	-69481	NM_001024389	554019		NM_001024389	ENSDARG00000026985	lims1	wu:fc32c03|zgc:112533	LIM and senescent cell antigen-like domains 1	protein-coding
1467	chr15	36535819	36536702	Intergenic	Gypsy97-LTR_DR|LTR|Gypsy	191202	NM_001040687	692352		NM_001040687	ENSDARG00000060758	nphs1	nphs1l	NPHS1 adhesion molecule, nephrin	protein-coding
1689	chr16	28352863	28353048	intron (NM_001077756, intron 14 of 14)	Helitron-1N1_DR|RC|Helitron	82843	NM_001077756	777708		NM_001077756	ENSDARG00000028715	mindy3	fam188a|fb94a02|wu:fb94a02|wu:fy30f06|zgc:153892	MINDY lysine 48 deubiquitinase 3	protein-coding
1780	chr16	46718054	46718163	Intergenic	Harbinger-N11_DR|DNA|PIF-Harbinger	-6979	NM_200123	386994		NM_200123	ENSDARG00000014340	rab11al	fc54g10|wu:fc54g10|zgc:63565	RAB11a, member RAS oncogene family, like	protein-coding
1681	chr16	26455429	26456393	exon (NM_175084, exon 10 of 27)	exon (NM_175084, exon 10 of 27)	6168	NM_175084	326287		NM_175084	ENSDARG00000029019	epb41b	P4.1R|epb41|wu:fb70c02	erythrocyte membrane protein band 4.1b	protein-coding
512	chr11	12431981	12432255	Intergenic	CpG	20311	NM_001111152	555814		NM_001111152	ENSDARG00000111826	zgc:174354	-	zgc:174354	protein-coding
538	chr11	15316907	15317142	Intergenic	DNA-8-9_DR|DNA|hAT-Ac?	-20251	NM_212748	335985		NM_212748	ENSDARG00000009724	rpn2	fb95d11|fj62b10|wu:fb61f08|wu:fb74e07|wu:fb95d11|wu:fj41f11|wu:fj62b10	ribophorin II	protein-coding
1586	chr16	13632625	13633519	Intergenic	DNA-8-4_DR|DNA|hAT	-20422	NM_001197062	569109		NM_001197062	ENSDARG00000057652	dbpb	dbp2|si:dkeyp-69b9.5	D site albumin promoter binding protein b	protein-coding
1112	chr14	12862903	12863107	Intergenic	Looper-N7_DR|DNA|PiggyBac	-25953	NM_198360	368416		NM_198360	ENSDARG00000037498	gria3b	AMPA|GRIN3A|SI:zC231H1.1|glur3b|gria3|gria3.2|si:bz1o18.1|si:zc140k5.3|zfGRIA3[b]	glutamate receptor, ionotropic, AMPA 3b	protein-coding
1603	chr16	16036484	16036688	Intergenic	DNA2-1_DR|DNA|TcMar?	115610	NM_001020558	553579		NM_001020558	ENSDARG00000002311	fabp4b	fabp11b|fabp11l|zgc:110029	fatty acid binding protein 4b	protein-coding
1225	chr14	43734980	43735778	Intergenic	hAT-N30_DR|DNA|hAT?	-118807	NM_200975	393950		NM_200975	ENSDARG00000076526	gar1	nola1|zgc:56086	GAR1 homolog, ribonucleoprotein	protein-coding
278	chr10	4306318	4307775	Intergenic	DNA-3-1_DR|DNA|DNA	66232	NM_001002132	415222		NM_001002132		plppr1	lppr1|sb:cb978|zgc:86759	phospholipid phosphatase related 1	protein-coding
1794	chr16	49042337	49042541	Intergenic	Intergenic	328361	NM_001110524	569354		NM_001110524	ENSDARG00000046087	brd2b	-	bromodomain containing 2b	protein-coding
1649	chr16	21832399	21832653	Intergenic	Intergenic	-21858	NM_001258235	100884153		NM_001258235	ENSDARG00000087706	dicp3.3	-	diverse immunoglobulin domain-containing protein 3.3	protein-coding
1529	chr15	47912210	47912930	Intergenic	Intergenic	8676	NM_181331	353179		NM_181331	ENSDARG00000043483	otx5	cb828	orthodenticle homolog 5	protein-coding
2672	chr2	57301106	57301601	Intergenic	hAT-N68_DR|DNA|hAT-Ac	-14101	NM_001190806	100333135		NM_001190806	ENSDARG00000095921	si:ch1073-325m22.2	fk49e04|uqcr11|wu:fk49e04	si:ch1073-325m22.2	protein-coding
2057	chr18	8417589	8417841	Intergenic	Sat-5_DR|Satellite|Satellite	-37453	NM_199701	324947		NM_199701	ENSDARG00000058292	sephs1	wu:fc49b09|zgc:55304	selenophosphate synthetase 1	protein-coding
1740	chr16	38515078	38515339	intron (NM_001281990, intron 2 of 4)	Kolobok-N2_DR|DNA|Kolobok-T2	38513	NM_001281990	566054		NM_001281990	ENSDARG00000079570	rspo2	si:ch211-149p10.1	R-spondin 2	protein-coding
3002	chr21	13582859	13583937	Intergenic	HATN17_DR|DNA|hAT	78839	NM_001080655	791173		NM_001080655	ENSDARG00000062986	pnpla7a	zgc:158748	patatin-like phospholipase domain containing 7a	protein-coding
534	chr11	14948546	14948877	Intergenic	EnSpm-N2_DR|DNA|CMC-EnSpm	52991	NM_001308617	30065		NM_130909	ENSDARG00000101744	elavl1b	fb72d01|fk65g02|hug|wu:fb72d01|wu:fk65g02	ELAV like RNA binding protein 1b	protein-coding
1546	chr16	2458481	2458681	Intergenic	CpG	100072	NM_001162542	571825		NM_001162542	ENSDARG00000077145	adcy3a	adcy3|adcy3l	adenylate cyclase 3a	protein-coding
1626	chr16	19174364	19174928	Intergenic	HATN11_DR|DNA|hAT	145349	NM_001098779	100073343		NM_001098779	ENSDARG00000074307	rapgef5b	rapgef5|si:dkey-233k19.1|zgc:165655	Rap guanine nucleotide exchange factor (GEF) 5b	protein-coding
316	chr10	14186968	14187200	Intergenic	TDR13|DNA|DNA	301427	NM_001328380	791130		NM_001080612	ENSDARG00000069543	galt	zgc:158795	galactose-1-phosphate uridylyltransferase	protein-coding
1521	chr15	46987350	46987657	Intergenic	Intergenic	-92436	NM_001080683	791201		NM_001080683		cep57	zgc:158647	centrosomal protein 57	protein-coding
1641	chr16	21082747	21083279	Intergenic	Gypsy-32-LTR_DR|LTR|Gypsy	-44998	NM_001110396	569469		NM_001110396	ENSDARG00000040474	snx10b	-	sorting nexin 10b	protein-coding
2474	chr2	16502324	16502762	Intergenic	Intergenic	20183	NM_001045398	751684		NM_001045398	ENSDARG00000039152	fbxo36b	fbxo36|zgc:153743	F-box protein 36b	protein-coding
3495	chr23	23976024	23976650	intron (NM_200454, intron 5 of 15)	LTR1_DR|LTR|LTR	57916	NM_200454	393426		NM_200454	ENSDARG00000012340	ptpn11b	zgc:63553	protein tyrosine phosphatase non-receptor type 11b	protein-coding
3038	chr21	20762307	20762421	intron (NM_001111081, intron 1 of 8)	intron (NM_001111081, intron 1 of 8)	2974	NM_001111081	560202		NM_001111081	ENSDARG00000007671	ghrb	ghr.b	growth hormone receptor b	protein-coding
3390	chr23	3023013	3023780	Intergenic	Intergenic	117267	NM_199850	334006		NM_199850	ENSDARG00000074790	rab5if	c20orf24|c23h20orf24|fi26d09|wu:fi26d09|zgc:55393	RAB5 interacting factor	protein-coding
2452	chr2	10030337	10030681	intron (NM_001017900, intron 6 of 7)	intron (NM_001017900, intron 6 of 7)	-33256	NM_213109	406383		NM_213109	ENSDARG00000019924	cmpk	CK|UMP/CMPK|cmpk1|fb52d08|fk47a07|ump|wu:fb52d08|wu:fk47a07|zgc:56452	cytidylate kinase	protein-coding
3407	chr23	8716402	8716714	Intergenic	HATN17_DR|DNA|hAT	16534	NM_200986	393961		NM_200986	ENSDARG00000012927	tcea2	zgc:56325	transcription elongation factor A (SII), 2	protein-coding
2100	chr18	20087862	20088261	Intergenic	DNA-8-13_DR|DNA|hAT?	54076	NM_001002604	436877		NM_001002604	ENSDARG00000041155	morf4l1	zgc:92289	mortality factor 4 like 1	protein-coding
2654	chr2	54497579	54498037	Intergenic	HATN2_DR|DNA|hAT	-110085	NM_001002469	436742		NM_001002469	ENSDARG00000043012	napgb	cb476|napg|zgc:92890	N-ethylmaleimide-sensitive factor attachment protein, gamma b	protein-coding
13	chr1	4660977	4661304	Intergenic	Intergenic	559399	NM_001305553	324096		NM_001305553	ENSDARG00000098769	slitrk6	wu:fc18f06	SLIT and NTRK-like family, member 6	protein-coding
3344	chr22	30706852	30707937	Intergenic	LOOPERN5_DR|DNA|PiggyBac	260407	NM_001126460	796658		NM_001126460	ENSDARG00000077862	si:dkey-169i5.4	fa94f04|wu:fa94f04	si:dkey-169i5.4	protein-coding
29	chr1	9162399	9162927	TTS (NM_001003890)	TTS (NM_001003890)	9476	NM_001003890	280649		NM_001003890	ENSDARG00000058471	plk1	cb525|cb636|ik:tdsubc_2d1|plk|wu:fb37g11|wu:fb76g03|xx:tdsubc_2d1	polo-like kinase 1 (Drosophila)	protein-coding
2028	chr17	53417936	53418218	promoter-TSS (NM_001113480)	promoter-TSS (NM_001113480)	-368	NM_001113480	795135		NM_001113480	ENSDARG00000097339	slc9a1b	nhe1|slc9a1	solute carrier family 9 member A1b	protein-coding
549	chr11	16468665	16468965	Intergenic	EnSpm-3_DR|DNA|CMC-EnSpm	-105900	NM_001110030	559966		NM_001110030	ENSDARG00000070698	kbtbd8	cb672|takrp|wu:fc57a10|zgc:152950	kelch repeat and BTB (POZ) domain containing 8	protein-coding
1707	chr16	33263634	33263864	Intergenic	Intergenic	142532	NM_001007186	406432		NM_001007186	ENSDARG00000039969	akirin1	wu:fa96c11|wu:fc08a11|zgc:64050	akirin 1	protein-coding
3688	chr24	32497636	32498310	Intergenic	Intergenic	24623	NM_200303	393273		NM_200303	ENSDARG00000029445	eif1b	zgc:56676	eukaryotic translation initiation factor 1B	protein-coding
1224	chr14	43621806	43621921	Intergenic	DNA-1-7_DR|DNA|PIF-Harbinger	-5291	NM_200975	393950		NM_200975	ENSDARG00000076526	gar1	nola1|zgc:56086	GAR1 homolog, ribonucleoprotein	protein-coding
320	chr10	15081230	15082013	Intergenic	Harbinger-N10_DR|DNA|PIF-Harbinger	-26354	NM_001145244	100270761		NM_001145244	ENSDARG00000093124	scpp8	-	secretory calcium-binding phosphoprotein 8	protein-coding
1795	chr16	49207870	49207972	Intergenic	HATN1_DR|DNA|hAT	-393855	NM_001326616	797793		NM_001326616	ENSDARG00000101526	si:dkey-82o10.4	-	si:dkey-82o10.4	protein-coding
1970	chr17	36555157	36555402	Intergenic	EnSpm-4_DR|DNA|CMC-EnSpm	-26263	NM_001007331	492459		NM_001007331	ENSDARG00000013266	colec11	wu:fb82e09|zgc:103572	collectin sub-family member 11	protein-coding
825	chr12	45534258	45534567	Intergenic	DNA9NNN1_DR|DNA|DNA	-32219	NM_001327878	562542		NM_001327876	ENSDARG00000106669	LOC562542	-	uncharacterized LOC562542	protein-coding
251	chr1	57949889	57950408	Intergenic	Intergenic	50290	NM_001110761	796649		NM_001110761	ENSDARG00000092894	si:ch211-114l13.9	-	si:ch211-114l13.9	protein-coding
2370	chr19	39204003	39204166	Intergenic	(TTCG)n|Simple_repeat|Simple_repeat	782025	NM_212579	321212		NM_212579	ENSDARG00000024492	col9a2	cb343|colIXa2|sb:cb343|wu:fa12h02|wu:fc93e05|zgc:100808	procollagen, type IX, alpha 2	protein-coding
2475	chr2	16507938	16508171	Intergenic	Harbinger-N11_DR|DNA|PIF-Harbinger	25694	NM_001045398	751684		NM_001045398	ENSDARG00000039152	fbxo36b	fbxo36|zgc:153743	F-box protein 36b	protein-coding
3494	chr23	23841676	23842132	intron (NM_001177452, intron 17 of 35)	intron (NM_001177452, intron 17 of 35)	-76517	NM_200454	393426		NM_200454	ENSDARG00000012340	ptpn11b	zgc:63553	protein tyrosine phosphatase non-receptor type 11b	protein-coding
964	chr13	36110826	36111072	Intergenic	LOOPERN5_DR|DNA|PiggyBac	30533	NM_001002084	415174		NM_001002084	ENSDARG00000034734	med6	fa14c11|wu:fa14c11|zgc:86933	mediator complex subunit 6	protein-coding
464	chr11	1804390	1804497	Intergenic	Mariner-N5_DR|DNA|TcMar	151760	NM_001285533	571948		NM_001285533	ENSDARG00000059370	nr1d4b	gb:dq017623	nuclear receptor subfamily 1, group D, member 4b	protein-coding
452	chr10	43672801	43673144	Intergenic	Intergenic	-17523	NM_131312	30575		NM_131312	ENSDARG00000029764	mef2ca	id:ibd5026|mef2c|wu:fc05b06|zgc:64184|zgc:85726	myocyte enhancer factor 2ca	protein-coding
952	chr13	31714206	31714714	Intergenic	HE1_DR1|SINE|tRNA-V	-2360	NM_001123056	100144561		NM_001123056	ENSDARG00000018382	prkcha	zgc:172124	protein kinase C, eta, a	protein-coding
2313	chr19	23346712	23349502	Intergenic	Gypsy47-I_DR|LTR|Gypsy	51494	NM_001320423	100137101		NM_001114698	ENSDARG00000070774	irgf1	-	immunity-related GTPase family, f1	protein-coding
3820	chr25	22675704	22676008	intron (NM_001039929, intron 12 of 20)	DNA-6-N6_DR|DNA|DNA	31902	NM_001039929	564412		NM_001039929	ENSDARG00000051876	ush1c	zgc:136806	Usher syndrome 1C	protein-coding
1913	chr17	19456967	19457279	intron (NM_001161453, intron 5 of 26)	DNA-8-23_DR|DNA|hAT	6230	NM_001161453	324724		NM_001161453	ENSDARG00000001129	dicer1	fc39d11|fc74b05|wu:fc39d11|wu:fc74b05	dicer 1, ribonuclease type III	protein-coding
2655	chr2	54501067	54501381	Intergenic	HE1_DR1|SINE|tRNA-V	-113501	NM_001002469	436742		NM_001002469	ENSDARG00000043012	napgb	cb476|napg|zgc:92890	N-ethylmaleimide-sensitive factor attachment protein, gamma b	protein-coding
3692	chr24	32706015	32706452	Intergenic	Intergenic	-41564	NM_199215	387526		NM_199215	ENSDARG00000014488	ca2	CA17a|ca2a|cb1082|wu:fb50f02|wu:fk91a02	carbonic anhydrase II	protein-coding
1818	chr16	53553148	53553411	Intergenic	Intergenic	-37307	NM_001080630	791148		NM_001080630	ENSDARG00000052747	gpatch3	zgc:158863	G patch domain containing 3	protein-coding
2256	chr19	8768233	8768702	Intergenic	Intergenic	-19919	NM_001159528	554155		NM_001159528	ENSDARG00000023298	rps27.1	wu:fa18f12|zgc:109888	ribosomal protein S27, isoform 1	protein-coding
1093	chr14	10800874	10801170	Intergenic	DIRS-N3_DR|LTR|Ngaro	-38433	NM_001040407	692065		NM_001040407	ENSDARG00000042233	fgf16	-	fibroblast growth factor 16	protein-coding
2260	chr19	9985348	9985482	Intergenic	DNA-6-N4_DR|DNA|DNA	-118414	NM_001083084	100034540		NM_001083084	ENSDARG00000063006	cacng7a	si:dkey-21p19.1	calcium channel, voltage-dependent, gamma subunit 7a	protein-coding
3345	chr22	30713836	30714014	Intergenic	DNA-3-3_DR|DNA|DNA	266938	NM_001126460	796658		NM_001126460	ENSDARG00000077862	si:dkey-169i5.4	fa94f04|wu:fa94f04	si:dkey-169i5.4	protein-coding
2830	chr20	37743339	37743510	intron (NM_001083097, intron 5 of 5)	intron (NM_001083097, intron 5 of 5)	16988	NM_001083097	100034610		NM_001083097	ENSDARG00000041944	adat2	deadc1|si:ch211-157l15.2	adenosine deaminase tRNA specific 2	protein-coding
3440	chr23	15874674	15875129	intron (NM_001002371, intron 1 of 7)	DNA2-2_DR|DNA|DNA	3978	NM_001002371	436644		NM_001002371	ENSDARG00000006838	eef1a2	zgc:92085	eukaryotic translation elongation factor 1 alpha 2	protein-coding
62	chr1	17229448	17229692	Intergenic	DNA8-6_DR|DNA|hAT	-147352	NM_212967	406172		NM_212967	ENSDARG00000017591	fat1a	fat|fat1	FAT atypical cadherin 1a	protein-coding
2147	chr18	31299363	31299699	intron (NM_001328206, intron 1 of 10)	intron (NM_001328206, intron 1 of 10)	18547	NM_001328206	492523		NM_001007395	ENSDARG00000068208	def8	zgc:101815	differentially expressed in FDCP 8 homolog	protein-coding
3767	chr25	13001086	13001246	Intergenic	BEL27-LTR_DR|LTR|Pao	49752	NM_001128808	100000034		NM_001128808		LOC100000034	-	chemokine CCL-C25y-like	protein-coding
2135	chr18	28289827	28290166	Intergenic	hAT-N53_DR|DNA|hAT-Ac?	-274644	NM_131515	58027		NM_131515	ENSDARG00000010029	spon1a	F-spondin1	spondin 1a	protein-coding
968	chr13	37807705	37807968	Intergenic	Gypsy-22-LTR_DR|LTR|Gypsy	-153996	NM_001256713	100004663		NM_001256713	ENSDARG00000092895	ifi27.8	isg12.8|si:dkey-188i13.11	interferon alpha inducible protein 27.8	protein-coding
468	chr11	2849521	2849964	Intergenic	Intergenic	86574	NM_001080669	791187		NM_001080669	ENSDARG00000031560	srpk1b	zgc:158800	SRSF protein kinase 1b	protein-coding
126	chr1	28564327	28564490	Intergenic	HATN17_DR|DNA|hAT	65063	NM_131197	30442		NM_131197	ENSDARG00000089334	ednrba	ednrb1|ednrb1a	endothelin receptor Ba	protein-coding
2502	chr2	21200098	21200409	Intergenic	DNA-TTAA-2_DR|DNA|PiggyBac?	14350	NM_001110834	556220		NM_001110834	ENSDARG00000091879	si:dkey-29d8.3	fc83f10|wu:fc83f10	si:dkey-29d8.3	protein-coding
3337	chr22	30289168	30289957	Intergenic	Intergenic	-41001	NM_131237	30485		NM_131237	ENSDARG00000040884	mxi1	etID309773.22|fb16b12|fb55f03|wu:fb16b12|wu:fb55f03|wu:fd06a08|wu:fz74f10	max interactor 1, dimerization protein	protein-coding
1039	chr14	1969372	1969564	intron (NM_001024174, intron 1 of 3)	intron (NM_001024174, intron 1 of 3)	-10474	NM_001024200	554075		NM_001024200		pcdh2g28	-	protocadherin 2 gamma 28	protein-coding
183	chr1	39794069	39794495	Intergenic	Harbinger-N13_DR|DNA|PIF-Harbinger	65175	NM_001017639	550332		NM_001017639	ENSDARG00000036990	dctd	zgc:110226	dCMP deaminase	protein-coding
3557	chr23	42252857	42253246	Intergenic	Intergenic	-21311	NM_001020501	552981		NM_001020501	ENSDARG00000091511	gpx7	im:6902827|zgc:112293	glutathione peroxidase 7	protein-coding
1927	chr17	22512148	22512498	Intergenic	EnSpm-4_DR|DNA|CMC-EnSpm	-65298	NM_212891	405827		NM_212891	ENSDARG00000030957	yipf4	zgc:77069	Yip1 domain family, member 4	protein-coding
1573	chr16	11611356	11611997	Intergenic	EnSpm-N3_DR|DNA|CMC-EnSpm	52849	NM_001098246	557409		NM_001098246	ENSDARG00000076981	zgc:198329	sc:d0175|sc:d0817	zgc:198329	protein-coding
2804	chr20	26588880	26589067	Intergenic	Intergenic	-37763	NM_001025555	678527		NM_001025555	ENSDARG00000055365	si:dkey-25e12.3	HINT-3|hint3|zgc:136256|zgc:152680|zgc:63558|zgc:77855	si:dkey-25e12.3	protein-coding
2187	chr18	41451787	41452159	intron (NM_212831, intron 12 of 13)	Harbinger-N9_DR|DNA|PIF-Harbinger	-43928	NM_001128730	566073		NM_001128730	ENSDARG00000068274	ankrd67	si:ch211-203b8.6	ankyrin repeat domain 67	protein-coding
3212	chr22	10090465	10091355	promoter-TSS (NM_001115107)	promoter-TSS (NM_001115107)	69	NM_001115107
2327	chr19	24929782	24930218	Intergenic	hAT-N76_DR|DNA|hAT?	38234	NM_001080052	571385		NM_001080052	ENSDARG00000036100	eya3	si:ch211-195b13.2|zgc:152966	EYA transcriptional coactivator and phosphatase 3	protein-coding
3385	chr23	1535568	1535788	Intergenic	hAT-N53_DR|DNA|hAT-Ac?	36004	NM_200432	393404		NM_200432	ENSDARG00000019311	fbxo30b	zgc:63466	F-box protein 30b	protein-coding
1031	chr13	51567086	51567465	Intergenic	DNA-1-5_DR|DNA|DNA	-12325	NM_001135784	565782		NM_001135784	ENSDARG00000104735	nkx6.2	-	NK6 homeobox 2	protein-coding
3480	chr23	21614994	21616186	Intergenic	DNA-3-1_DR|DNA|DNA	-22674	NM_001110473	567714		NM_001110473	ENSDARG00000056084	igsf21b	zgc:162186	immunoglobin superfamily, member 21b	protein-coding
3125	chr21	43637281	43637529	Intergenic	DNA-1-3_DR|DNA|DNA	-64611	NM_001033107	613144		NM_001033107	ENSDARG00000016484	dkc1	fc87a02|fi24a05|fv62a07|wu:fa28f10|wu:fc87a02|wu:fi24a05|wu:fv62a07|zgc:110395	dyskeratosis congenita 1, dyskerin	protein-coding
3648	chr24	21994939	21995098	Intergenic	DNA-6-N2_DR|DNA|DNA	-3248	NM_001030221	567991		NM_001030221	ENSDARG00000092476	si:rp71-1f1.4	bZ1F1.4	si:rp71-1f1.4	protein-coding
3528	chr23	34280361	34280584	Intergenic	DNA-8-5_DR|DNA|hAT	233022	NM_001005584	449542		NM_001005584	ENSDARG00000003206	chchd6a	chchd6|hm:zeh0124|zeh0124|zgc:91802	coiled-coil-helix-coiled-coil-helix domain containing 6a	protein-coding
1716	chr16	34237015	34237517	intron (NM_200670, intron 3 of 14)	hAT-N21_DR|DNA|hAT-Charlie	-42358	NM_213178	406457		NM_213178	ENSDARG00000037158	rcc1	Chc1|fj77f08|wu:fj77f08|zgc:65796|zgc:77114	regulator of chromosome condensation 1	protein-coding
3877	chr25	37127151	37127698	Intergenic	Intergenic	-6087	NM_199895	334390		NM_199895	ENSDARG00000020872	nfat5a	nfat5|wu:fi46f11|zgc:63502	nuclear factor of activated T cells 5a	protein-coding
297	chr10	10685734	10685953	Intergenic	Mariner-N5_DR|DNA|TcMar	-43134	NM_001326527	100333759		NM_001326527	ENSDARG00000078492	swi5	si:ch211-264f7.1	SWI5 homologous recombination repair protein	protein-coding
1510	chr15	44638424	44639817	intron (NM_214806, intron 11 of 15)	hAT-N76_DR|DNA|hAT?	-1628	NM_001278839	100330410		NM_001278839	ENSDARG00000098063	alp3	-	alkaline phosphatase 3	protein-coding
137	chr1	30645794	30646156	intron (NM_001045236, intron 2 of 10).2	Harbinger-N11_DR|DNA|PIF-Harbinger	43029	NM_001045236	692255		NM_001045236	ENSDARG00000003142	dachc	zgc:136529	dachshund c	protein-coding
2358	chr19	35431017	35431485	Intergenic	Nimb-1_DR|LINE|I	-2378	NM_212596	321793		NM_212596	ENSDARG00000005926	ak2	wu:fb34f05|wu:fj80e03	adenylate kinase 2	protein-coding
756	chr12	26199342	26199839	Intergenic	Intergenic	-46489	NM_001258224	100884131		NM_001258224	ENSDARG00000053929	opn4b	-	opsin 4b	protein-coding
1853	chr17	5803209	5803793	Intergenic	DNA-6-N9_DR|DNA|DNA	159564	NR_030085	100033655		NR_030085	ENSDARG00000080081	mir133c	dre-mir-133c	microRNA 133c	ncRNA
775	chr12	33340435	33341334	Intergenic	Intergenic	16771	NM_212708	327276		NM_212708	ENSDARG00000045051	slc16a3b	MCT4b|slc16a3|wu:fd20b02|wu:fi38f12|zgc:55905	solute carrier family 16 member 3b	protein-coding
2538	chr2	31107815	31107975	Intergenic	BEL27-LTR_DR|LTR|Pao	191707	NM_001161340	558671		NM_001161340	ENSDARG00000061249	myom1a	im:7139709|myom1|wu:fc19g07|wu:fj97c07	myomesin 1a (skelemin)	protein-coding
1958	chr17	34011465	34011697	intron (NM_001177444, intron 1 of 25)	TE-2-1_DR|Satellite|Satellite	11951	NM_001177444	555470		NM_001177444	ENSDARG00000089076	gphna	gpgb1	gephyrin a	protein-coding
3629	chr24	14547850	14548251	intron (NM_198373, intron 5 of 10)	DNA-8-26_DR|DNA|hAT-Tip100	7065	NM_198373	386642		NM_198373	ENSDARG00000045372	ngdn	zgc:66416	neuroguidin, EIF4E binding protein	protein-coding
2360	chr19	35805291	35805618	intron (NM_131814, intron 1 of 8)	DNA-3-3_DR|DNA|DNA	5761	NM_131814	114408		NM_131814	ENSDARG00000053906	angpt2b	ang2|angpt2	angiopoietin 2b	protein-coding
3549	chr23	40303503	40303901	Intergenic	HarbingerN3_DR|DNA|PIF-Harbinger	28302	NM_001103125	571146		NM_001103125	ENSDARG00000054641	tent5ab	fam46a|fam46ab|zgc:171771	terminal nucleotidyltransferase 5Ab	protein-coding
2465	chr2	14115106	14115753	Intergenic	DIRS-2_DR|LTR|DIRS	156651	NM_001004623	447884		NM_001004623	ENSDARG00000103545	dynlt5	tctex1d1|zgc:101774	dynein light chain Tctex-type family member 5	protein-coding
2730	chr20	10182620	10183025	intron (NM_001318375, intron 2 of 6)	DNA-6-N2_DR|DNA|DNA	16120	NM_001318375	563228		NM_001318375	ENSDARG00000062849	kcnk10a	K2P10.1|TREK-2A|si:dkey-63b1.2|trek2a	potassium channel, subfamily K, member 10a	protein-coding
2356	chr19	33567969	33568247	Intergenic	Helitron-2_DR|RC|Helitron	103420	NM_001127256	100147776		NM_001127256	ENSDARG00000076296	triqk	si:ch211-160k22.1	triple QxxK/R motif containing	protein-coding
593	chr11	24645940	24646320	Intergenic	CpG	-83216	NM_001080005	563192		NM_001080005	ENSDARG00000070571	inavab	wu:fk70d05|zgc:153953	innate immunity activator b	protein-coding
2631	chr2	49996205	49996522	intron (NM_001045014, intron 21 of 23).2	DNA2-2_DR|DNA|DNA	-11012	NM_001045027	563803		NM_001045027	ENSDARG00000038541	ccr12a	ccr12.3|si:ch211-106n13.2	chemokine (C-C motif) receptor 12a	protein-coding
3503	chr23	25016846	25017453	Intergenic	Intergenic	27762	NM_200444	393416		NM_200444	ENSDARG00000039265	arhgap4a	zgc:63672	Rho GTPase activating protein 4a	protein-coding
1960	chr17	34381489	34381834	Intergenic	hAT-N76_DR|DNA|hAT?	137316	NM_199569	321807		NM_199569	ENSDARG00000005827	eif2s1a	Eif2s1|eif2s1l|fb36a08|wu:fb36a08|zgc:56510	eukaryotic translation initiation factor 2, subunit 1 alpha a	protein-coding
709	chr12	9301742	9302004	Intergenic	EnSpm-N7_DR|DNA|CMC-EnSpm	-3959	NM_001082873	570857		NM_001082873	ENSDARG00000062943	taco1	zgc:162204	translational activator of mitochondrially encoded cytochrome c oxidase I	protein-coding
63	chr1	17428763	17428899	intron (NM_212967, intron 3 of 26)	hAT-N49_DR|DNA|hAT-Ac	51909	NM_212967	406172		NM_212967	ENSDARG00000017591	fat1a	fat|fat1	FAT atypical cadherin 1a	protein-coding
2536	chr2	30961642	30961974	Intergenic	Intergenic	45620	NM_001161340	558671		NM_001161340	ENSDARG00000061249	myom1a	im:7139709|myom1|wu:fc19g07|wu:fj97c07	myomesin 1a (skelemin)	protein-coding
1956	chr17	33555002	33555473	Intergenic	HATN3_DR|DNA|hAT	60043	NM_205577	402812		NM_205577	ENSDARG00000022951	pth2	tip39	parathyroid hormone 2	protein-coding
3245	chr22	20903873	20904375	intron (NM_199707, intron 1 of 11)	hAT-N30_DR|DNA|hAT?	20440	NM_199707	325221		NM_199707	ENSDARG00000000568	ell	wu:fc60b11|zgc:63836	elongation factor RNA polymerase II	protein-coding
3526	chr23	34075149	34075644	intron (NM_001005584, intron 4 of 7)	DNA8-9_DR|DNA|hAT	27946	NM_001005584	449542		NM_001005584	ENSDARG00000003206	chchd6a	chchd6|hm:zeh0124|zeh0124|zgc:91802	coiled-coil-helix-coiled-coil-helix domain containing 6a	protein-coding
3646	chr24	21880809	21881828	Intergenic	TDR23|DNA|DNA	32108	NM_001114462	799425		NM_001114462	ENSDARG00000058318	c1qtnf9	zgc:175268	C1q and TNF related 9	protein-coding
1718	chr16	35089247	35089542	intron (NM_001002299, intron 4 of 28)	EnSpm-N3_DR|DNA|CMC-EnSpm	240409	NM_001002299	335096		NM_001002299	ENSDARG00000101081	ptprub	R-PTP-U|R-PTP-psi|RPTP-psi|fj42a04|fk66g06|ptpru|wu:fj42a04|wu:fk66g06|zmp:0000001038	protein tyrosine phosphatase receptor type Ub	protein-coding
3541	chr23	38357532	38358232	Intergenic	Intergenic	112272	NM_001351640	100537540		NM_001351640	ENSDARG00000088123	znf217	fc11a05|wu:fc11a05	zinc finger protein 217	protein-coding
2213	chr19	1223286	1223561	Intergenic	LTR1_DR|LTR|LTR	38328	NM_001113601	564658		NM_001113601	ENSDARG00000100821	scrt1a	sb:eu669|zgc:172288	scratch family zinc finger 1a	protein-coding
3621	chr24	13875727	13875858	Intergenic	DIRS1a_DR|LTR|DIRS	-49337	NM_131193	30436		NM_131193	ENSDARG00000014259	eya1	wu:fc13c10|zgc:100770	EYA transcriptional coactivator and phosphatase 1	protein-coding
791	chr12	37943222	37943933	Intergenic	Intergenic	-612914	NM_001002486	436759		NM_001002486	ENSDARG00000006413	rpl38	si:dkey-1f1.2|wu:fb06b10|zgc:92860	ribosomal protein L38	protein-coding
3720	chr24	39999940	40000149	Intergenic	HE1_DR1|SINE|tRNA-V	9375	NM_001077598	555401		NM_001077598	ENSDARG00000061355	aoc1	abp1|si:ch211-286c5.2|zgc:154101	amine oxidase copper containing 1	protein-coding
2639	chr2	51138783	51139308	Intergenic	Helitron-2_DR|RC|Helitron	-29569	NM_001122704	569944		NM_001122704	ENSDARG00000100260	them6	si:ch73-52e5.1|wu:fb81b06	thioesterase superfamily member 6	protein-coding
835	chr13	92820	93098	intron (NM_001007299, intron 9 of 16)	DNA-8-16_DR|DNA|hAT-hobo?	-3598	NM_173246	192320		NM_173246		pole2	CHUNP6886|wu:fb49c03|wu:fc49h08	polymerase (DNA directed), epsilon 2	protein-coding
853	chr13	6187640	6188068	promoter-TSS (NM_201488)	promoter-TSS (NM_201488)	-905	NM_201488	368275		NM_201488	ENSDARG00000075559	ppm1g	cb167|wu:fb37b10|wu:fe01e01	protein phosphatase, Mg2+/Mn2+ dependent, 1G	protein-coding
2270	chr19	14778323	14778828	Intergenic	Mariner-N2_DR|DNA|TcMar	-142393	NM_131258	30509		NM_131258	ENSDARG00000041660	oprd1a	ZFOR1|oprd1	opioid receptor, delta 1a	protein-coding
1184	chr14	34141129	34141383	Intergenic	Gypsy-116-LTR_DR|LTR|Gypsy	-96887	NM_001097587	100002872		NM_001097587	ENSDARG00000036375	cyfip2	zgc:194528	cytoplasmic FMR1 interacting protein 2	protein-coding
330	chr10	17856798	17856951	Intergenic	(ATCC)n|Simple_repeat|Simple_repeat	-79688	NM_001002632	436905		NM_001002632	ENSDARG00000044183	prkab1a	zgc:92228	protein kinase, AMP-activated, beta 1 non-catalytic subunit, a	protein-coding
1324	chr15	9791082	9791445	Intergenic	DNA-8-13_DR|DNA|hAT?	-159671	NM_001077155	561673		NM_001077155	ENSDARG00000098441	nars2	zgc:153218	asparaginyl-tRNA synthetase 2, mitochondrial	protein-coding
1895	chr17	16462565	16462923	intron (NM_001017812, intron 5 of 5)	DNA-1-5_DR|DNA|DNA	39023	NM_001017812	550510		NM_001017812	ENSDARG00000043740	efcab11	zgc:110317	EF-hand calcium binding domain 11	protein-coding
2924	chr20	52396562	52397268	Intergenic	Intergenic	-58105	NM_001144787	556730		NM_001144787	ENSDARG00000075765	si:ch1073-287p18.1	-	si:ch1073-287p18.1	protein-coding
219	chr1	50295322	50295859	intron (NM_001045851, intron 1 of 6)	DNA-6-N6_DR|DNA|DNA	1611	NM_001045851	562232		NM_001045851	ENSDARG00000060036	aimp1a	aimp1|wu:fa95a05|zgc:154081	aminoacyl tRNA synthetase complex interacting multifunctional protein 1a	protein-coding
1807	chr16	52276513	52277267	Intergenic	HATN13_DR|DNA|hAT-Ac	-67015	NM_001197202	100332149		NM_001197202	ENSDARG00000087131	ifnlr1	crfb14	interferon lambda receptor 1	protein-coding
2258	chr19	9370670	9371118	Intergenic	LTR1_DR|LTR|LTR	-58963	NR_029986	100033543		NR_029986	ENSDARG00000080038	mirlet7d-2	dre-let-7d-2|let-7d-2	microRNA let7d-2	ncRNA
1753	chr16	43072766	43075064	Intergenic	EnSpm-N1_DR|DNA|CMC-EnSpm	-3994	NM_001007416	492775		NM_001007416	ENSDARG00000009961	rundc3b	zgc:101561	RUN domain containing 3b	protein-coding
1411	chr15	26493623	26494111	Intergenic	HarbingerN1_DR|DNA|PIF-Harbinger	45122	NM_199811	327491		NM_199811	ENSDARG00000003938	rpa1	wu:fi14b08|zgc:55337|zgc:77092	replication protein A1	protein-coding
785	chr12	36447958	36448270	intron (NM_200236, intron 5 of 14)	Gypsy11-LTR_DR|LTR|Gypsy	20062	NM_200236	393205		NM_200236	ENSDARG00000000935	unk	zc3h5|zc3hdc5|zgc:55407	unk zinc finger	protein-coding
1563	chr16	7940674	7941024	Intergenic	Gypsy37-LTR_DR|LTR|Gypsy	-45037	NM_001030206	566425		NM_001030206	ENSDARG00000057736	ano10a	ano10|fc37b04|wu:fc37b04|zgc:114140	anoctamin 10a	protein-coding
1190	chr14	36512647	36513488	Intergenic	DNA8-8_DR|DNA|hAT-Charlie	-75818	NM_001110281	566517		NM_001110281	ENSDARG00000004889	aga	zgc:77327	aspartylglucosaminidase	protein-coding
1419	chr15	27775715	27776031	Intergenic	DNA-8-5_DR|DNA|hAT	-65520	NM_131216	30463		NM_131216	ENSDARG00000014018	lhx1a	LHX1|lim1|wu:fe25d04|wu:fj36b06	LIM homeobox 1a	protein-coding
1144	chr14	21992673	21992914	intron (NM_212802, intron 13 of 17)	Mariner-N5_DR|DNA|TcMar	22533	NM_212802	386844		NM_212802	ENSDARG00000037397	ssrp1a	ssrp1|wu:fa11b03|wu:fd10f06	structure specific recognition protein 1a	protein-coding
31	chr1	10524361	10524806	intron (NM_001327747, intron 2 of 9)	TDR13|DNA|DNA	-50995	NM_001039805	550136		NM_001039805	ENSDARG00000070512	cnpy3	im:6892510|tnrc5	canopy FGF signaling regulator 3	protein-coding
127	chr1	28593343	28593609	Intergenic	Intergenic	35995	NM_131197	30442		NM_131197	ENSDARG00000089334	ednrba	ednrb1|ednrb1a	endothelin receptor Ba	protein-coding
1816	chr16	52922792	52923132	Intergenic	TDR5|DNA|CMC-EnSpm	43855	NM_200275	393245		NM_200275	ENSDARG00000017143	brd9	zgc:55797	bromodomain containing 9	protein-coding
3777	chr25	15291028	15291472	intron (NM_001144047, intron 1 of 15)	DNA-6-N9_DR|DNA|DNA	4214	NM_001144047	564413		NM_001144047	ENSDARG00000062469	hipk3a	si:dkey-21k24.2	homeodomain interacting protein kinase 3a	protein-coding
610	chr11	28971678	28972284	intron (NM_001034184, intron 1 of 9)	DNA-6-N6_DR|DNA|DNA	110194	NM_001034184	569872		NM_001034184	ENSDARG00000031049	igsf21a	zgc:112341	immunoglobin superfamily, member 21a	protein-coding
2693	chr2	59322544	59322748	Intergenic	Intergenic	67877	NR_137203	100005971		NR_137203	ENSDARG00000079030	ftr39p	ftr39|si:dkey-264b2.6	finTRIM family, member 39, pseudogene	pseudo
3589	chr24	4776330	4776649	Intergenic	Intergenic	-10765	NM_001328425	322412		NM_001110021	ENSDARG00000045442	cpb1	wu:fb60d07|wu:fb69b08	carboxypeptidase B1 (tissue)	protein-coding
2151	chr18	32096988	32097456	Intergenic	Intergenic	12301	NM_001037427	641487		NM_001037427		zgc:123060	-	zgc:123060	protein-coding
3285	chr22	26420923	26421048	Intergenic	DNA-3-3_DR|DNA|DNA	-22231	NM_001003485	445091		NM_001003485	ENSDARG00000034211	capn2l	CH73-80N6.1|wu:fb09d04|wu:fb26a06 gene|xx:hac23b03|zgc:112420|zgc:92480	calpain 2, (m/II) large subunit, like	protein-coding
757	chr12	26289233	26289490	Intergenic	Mariner-N3_DR|DNA|CMC-EnSpm?	119476	NM_001002447	436720		NM_001002447	ENSDARG00000071445	myoz1b	zgc:92347	myozenin 1b	protein-coding
2704	chr20	3760362	3760939	Intergenic	Intergenic	150896	NM_001113647	100003037		NM_001113647	ENSDARG00000105277	cnksr3	zgc:172112	cnksr family member 3	protein-coding
3312	chr22	28027469	28027634	Intergenic	L1-8_DR|LINE|L1	63675	NM_001083852	570464		NM_001083852	ENSDARG00000103860	wu:fu71h07	-	wu:fu71h07	protein-coding
2227	chr19	3907609	3907902	Intergenic	DNA-8-13_DR|DNA|hAT?	-1336	NM_001366053	100318116		NM_001366053	ENSDARG00000102533	si:ch73-281i18.4	-	si:ch73-281i18.4	protein-coding
3581	chr23	45655151	45655516	Intergenic	TE-X-5_DR|Satellite|Satellite	50196	NM_001310095	405866		NM_212930	ENSDARG00000062262	ednrab	zgc:85942	endothelin receptor type Ab	protein-coding
3237	chr22	19253433	19253604	Intergenic	TZF28B|DNA|TcMar-Tc1	-57893	NM_001044808	556598		NM_001044808	ENSDARG00000094077	si:dkey-21e2.16	-	si:dkey-21e2.16	protein-coding
136	chr1	30598755	30599173	intron (NM_001045236, intron 8 of 10).2	hAT-N53_DR|DNA|hAT-Ac?	-30739	NM_001080561	556047		NM_001080561	ENSDARG00000093065	ubac2	zgc:158645	UBA domain containing 2	protein-coding
2159	chr18	33628624	33628779	Intergenic	Intergenic	107092	NM_001126451	793325		NM_001126451	ENSDARG00000056000	olfcq10	si:ch211-127a20.6|v2rh7	olfactory receptor C family, q10	protein-coding
3686	chr24	32195684	32196061	Intergenic	DNA-8-13_DR|DNA|hAT?	19653	NM_131872	140599		NM_131872	ENSDARG00000010008	vim	cb28	vimentin	protein-coding
173	chr1	36792807	36793015	intron (NM_001045250, intron 1 of 22)	DNA9TA1_DR|DNA|TcMar-Tc1	-20764	NM_001130767	553290		NM_001130767	ENSDARG00000036755	prmt9	prmt10|zgc:195220	protein arginine methyltransferase 9	protein-coding
296	chr10	10680652	10680807	Intergenic	Mariner-N5_DR|DNA|TcMar	-48248	NM_001326527	100333759		NM_001326527	ENSDARG00000078492	swi5	si:ch211-264f7.1	SWI5 homologous recombination repair protein	protein-coding
1055	chr14	2356765	2357538	Intergenic	CpG	-29298	NM_001009585	493596		NM_001009585	ENSDARG00000037695	pcdh2aa1	Pcdh2a8	protocadherin 2 alpha a 1	protein-coding
3867	chr25	34807903	34808345	Intergenic	DNA-6-N4_DR|DNA|DNA	-2946	NM_001082887	792614		NM_001082887	ENSDARG00000061348	adat1	zgc:162299	adenosine deaminase tRNA specific 1	protein-coding
242	chr1	56983078	56983246	intron (NM_001113805, intron 9 of 12)	DIRS-7_DR|LTR|Ngaro	167606	NM_001113805	100135433		NM_001113805		sc:d0284	-	sc:d0284	protein-coding
1072	chr14	8656671	8656915	Intergenic	LOOPERN3_DR|DNA|PiggyBac	-30991	NM_001082979	100005305		NM_001082979	ENSDARG00000037603	zgc:162144	fk56e01|wu:fk56e01	zgc:162144	protein-coding
1657	chr16	22172473	22172761	Intergenic	Nimb-1_DR|LINE|I	21783	NM_001330258	100135755		NM_001114318	ENSDARG00000104474	il6r	il-6ra	interleukin 6 receptor	protein-coding
528	chr11	14069898	14070307	Intergenic	Helitron-2_DR|RC|Helitron	-34377	NM_001199872	570199		NM_001199872	ENSDARG00000040779	med16	fc22c09|fc29h12|lppr3b|wu:fc22c09|wu:fc29h12	mediator complex subunit 16	protein-coding
1880	chr17	10760511	10760711	intron (NM_001024812, intron 6 of 9)	hAT-N34_DR|DNA|hAT?	12199	NM_001024812	407686		NM_001024812	ENSDARG00000002670	atg14	zgc:113944	autophagy related 14	protein-coding
2041	chr18	4364885	4365282	Intergenic	L1-11_DR|LINE|L1	746366	NM_200555	393527		NM_200555	ENSDARG00000035054	pdcd10a	ccm3a|pdcd10|zgc:65826	programmed cell death 10a	protein-coding
2026	chr17	52627155	52627322	Intergenic	HarbingerN1_DR|DNA|PIF-Harbinger	9664	NM_001079662	780841		NM_001079662	ENSDARG00000060068	fam98b	zgc:158382	family with sequence similarity 98 member B	protein-coding
637	chr11	35821989	35822300	Intergenic	Intergenic	-58887	NM_212679	324413		NM_212679	ENSDARG00000004060	bhlhe40	DEC1|bhlhb2|wu:fc28a06|wu:fm54h07|zgc:76913	basic helix-loop-helix family, member e40	protein-coding
3036	chr21	20156047	20156198	Intergenic	HarbingerN6_DR|DNA|PIF-Harbinger	-35604	NM_201171	394146		NM_201171	ENSDARG00000044688	dusp4	zgc:55423	dual specificity phosphatase 4	protein-coding
1145	chr14	22504165	22505485	intron (NM_001004614, intron 2 of 12)	DNA-3-1_DR|DNA|DNA	6068	NM_001004614	447875		NM_001004614	ENSDARG00000071669	smyd5	zgc:103480	SMYD family member 5	protein-coding
2003	chr17	45142058	45142358	intron (NM_001018142, intron 6 of 6)	TE-X-4_DR|Unknown|Unknown	8601	NM_001018142	553196		NM_001018142	ENSDARG00000052390	tmed8	zgc:112014	transmembrane p24 trafficking protein 8	protein-coding
284	chr10	7481096	7481212	Intergenic	DNA-8-4_DR|DNA|hAT	-8795	NM_001277086	796461		NM_001044911	ENSDARG00000104314	nrg1	wu:fm70e01	neuregulin 1	protein-coding
3673	chr24	28974716	28975224	Intergenic	Intergenic	39734	NM_001039930	565672		NM_001039930	ENSDARG00000011247	rnpc3	zgc:136847	RNA-binding region (RNP1, RRM) containing 3	protein-coding
2049	chr18	6283110	6283341	Intergenic	hAT-N36B_DR|DNA|hAT?	-131466	NM_001013457	541329		NM_001013457	ENSDARG00000091655	gcsha	wu:fb14d10|wu:fw84b08|zgc:112535	glycine cleavage system protein H (aminomethyl carrier), a	protein-coding
343	chr10	20857912	20858182	Intergenic	Intergenic	-151938	NM_200782	393755		NM_200782	ENSDARG00000017880	kcnip3b	csen|im:7145308|kcnip3|zgc:73306	Kv channel interacting protein 3b, calsenilin	protein-coding
2797	chr20	25143058	25143533	Intergenic	DNA2-1_DR|DNA|TcMar?	-81983	NM_001045206	570584		NM_001045206	ENSDARG00000031136	moxd1	fj65c11|si:dkeyp-119b4.5|wu:fj65c11	monooxygenase, DBH-like 1	protein-coding
3610	chr24	12444521	12444831	Intergenic	Gypsy112-LTR_DR|LTR|Gypsy	244869	NM_200950	393925		NM_200950	ENSDARG00000005220	pdcd6	zgc:63952	programmed cell death 6	protein-coding
2705	chr20	4366952	4367254	Intergenic	Intergenic	145125	NM_001076758	767791		NM_001076758	ENSDARG00000099252	ipcef1	zgc:154018	interaction protein for cytohesin exchange factors 1	protein-coding
1628	chr16	19465265	19465964	Intergenic	Kolobok-N4_DR|DNA|Kolobok-T2	-71000	NM_205550	324931		NM_205550	ENSDARG00000056666	sp8b	Sp8|Sp8a|fc48e06|sp8l|wu:fc48e06|zgc:77258	sp8 transcription factor b	protein-coding
3284	chr22	26386527	26386833	Intergenic	Intergenic	-32764	NM_001018227	563053		NM_001018227	ENSDARG00000055592	capn2b	im:6908877|zgc:109906	calpain 2, (m/II) large subunit b	protein-coding
1548	chr16	4095785	4096244	Intergenic	DNA-1-1_DR|DNA|PIF-Harbinger?	-42317	NM_152981	195821		NM_152981	ENSDARG00000102898	mtf1	MTF-1	metal-regulatory transcription factor 1	protein-coding
802	chr12	39765031	39765252	Intergenic	DIRS-2_DR|LTR|DIRS	957496	NM_001099246	100151075		NM_001099246	ENSDARG00000074041	abca5	zgc:163009	ATP-binding cassette, sub-family A (ABC1), member 5	protein-coding
3453	chr23	16775620	16776084	intron (NM_001076576, intron 2 of 6)	hAT-N76_DR|DNA|hAT?	1263	NM_001076576	767635		NM_001076576	ENSDARG00000071044	fbxo44.3	zgc:153722	F-box protein 44, tandem duplicate 3	protein-coding
3711	chr24	37360876	37361428	Intergenic	Intergenic	22722	NM_001002057	415147		NM_001002057	ENSDARG00000038566	gnptg	wu:fc79g04|zgc:86640	N-acetylglucosamine-1-phosphate transferase subunit gamma	protein-coding
683	chr12	2879492	2879678	intron (NM_001017732, intron 4 of 10)	HATN5A_DR|DNA|hAT-Ac	8907	NM_001017732	550427		NM_001017732	ENSDARG00000101755	prkar1ab	zgc:112145	protein kinase, cAMP-dependent, regulatory, type I, alpha (tissue specific extinguisher 1) b	protein-coding
1477	chr15	37964162	37964709	Intergenic	DIRS-1_DR|LTR|DIRS	-50600	NM_001361237	100003913		NM_001098263	ENSDARG00000075697	si:ch73-380l3.2	sc:d136	si:ch73-380l3.2	protein-coding
1054	chr14	2355690	2356006	Intergenic	Intergenic	-27995	NM_001009585	493596		NM_001009585	ENSDARG00000037695	pcdh2aa1	Pcdh2a8	protocadherin 2 alpha a 1	protein-coding
3719	chr24	39760293	39760603	Intergenic	Intergenic	72388	NM_001045408	751695		NM_001045408		zgc:153659	-	zgc:153659	protein-coding
626	chr11	33068171	33068386	Intergenic	HATN5A_DR|DNA|hAT-Ac	-345917	NM_001160822	561336		NM_001160822	ENSDARG00000027041	pcdh17	-	protocadherin 17	protein-coding
941	chr13	28542131	28542557	intron (NM_131521, intron 5 of 8)	intron (NM_131521, intron 5 of 8)	29467	NM_131521	58035		NM_131521	ENSDARG00000033551	fbxw4	dac|fk63g06|hag|hagoromo|wu:fk63g06	F-box and WD repeat domain containing 4	protein-coding
441	chr10	42381491	42382283	Intergenic	Intergenic	7116	NM_001002163	415253		NM_001002163	ENSDARG00000015978	cox5ba	hm:zeh0438|zeh0438|zgc:86599	cytochrome c oxidase subunit 5Ba	protein-coding
317	chr10	14738474	14739212	Intergenic	Intergenic	190816	NM_131366	30639		NM_131366	ENSDARG00000006389	smad2	fj43c06|madh2|wu:fj43c06	SMAD family member 2	protein-coding
2464	chr2	14114663	14114811	Intergenic	DIRS-2_DR|LTR|DIRS	157343	NM_001004623	447884		NM_001004623	ENSDARG00000103545	dynlt5	tctex1d1|zgc:101774	dynein light chain Tctex-type family member 5	protein-coding
12	chr1	4582949	4583370	Intergenic	Intergenic	481418	NM_001305553	324096		NM_001305553	ENSDARG00000098769	slitrk6	wu:fc18f06	SLIT and NTRK-like family, member 6	protein-coding
2662	chr2	55552537	55552877	Intergenic	DNA-8-16_DR|DNA|hAT-hobo?	-112363	NM_131857	117509		NM_131857	ENSDARG00000040432	klf2b	cb125|sb:cb125|zgc:91780	Kruppel like factor 2b	protein-coding
1588	chr16	13875750	13876935	3' UTR (NM_001326377, exon 3 of 3)	3' UTR (NM_001326377, exon 3 of 3)	4814	NM_001045846	558275		NM_001045846	ENSDARG00000062390	cdc42ep5	wu:fi19g04|zgc:153966	CDC42 effector protein (Rho GTPase binding) 5	protein-coding
3244	chr22	20501847	20502236	Intergenic	LOOPERN1_DR|DNA|PiggyBac?	-58000	NM_001197066	100000898		NM_001197066	ENSDARG00000092346	nfil3-4	e4bp4-4|si:dkey-172o19.3	nuclear factor, interleukin 3 regulated, member 4	protein-coding
3290	chr22	26841691	26842034	intron (NM_200243, intron 5 of 5)	intron (NM_200243, intron 5 of 5)	-7705	NM_001045127	567109		NM_001045127	ENSDARG00000061256	mcrip2	im:7142214|si:dkey-44g23.5|zgc:153437	MAPK regulated corepressor interacting protein 2	protein-coding
1592	chr16	14273459	14273595	intron (NM_200232, intron 11 of 14)	HarbingerN1_DR|DNA|PIF-Harbinger	23981	NM_200232	393201		NM_200232	ENSDARG00000057562	polr3c	zgc:56348	polymerase (RNA) III (DNA directed) polypeptide C	protein-coding
1137	chr14	20319313	20319878	Intergenic	L1-13_DR|LINE|L1	163011	NM_152963	259191		NM_152963	ENSDARG00000037433	fmr1	zFMR1	fragile X messenger ribonucleoprotein 1	protein-coding
524	chr11	13506814	13507634	Intergenic	Intergenic	-21212	NM_199939	335206		NM_199939	ENSDARG00000020761	arrdc2	wu:fb70a10|wu:fk89c02|zgc:85652	arrestin domain containing 2	protein-coding
1840	chr17	3595533	3595817	Intergenic	Intergenic	204349	NM_001126427	569320		NM_001126427	ENSDARG00000101660	sntg2	si:dkey-123f20.1	syntrophin, gamma 2	protein-coding
2081	chr18	15194036	15194464	Intergenic	Intergenic	11250	NM_001082951	100002270		NM_001082951	ENSDARG00000093269	si:ch73-62b13.1	si:dkey-227k11.1	si:ch73-62b13.1	protein-coding
75	chr1	18940718	18942118	Intergenic	hAT-N80_DR|DNA|hAT?	-24332	NM_001145577	561940		NM_001145577	ENSDARG00000074275	limch1a	si:ch211-157h5.2	LIM and calponin homology domains 1a	protein-coding
1420	chr15	28412070	28412529	intron (NM_200935, intron 1 of 11)	DNA2-5_DR|DNA|hAT-Ac	1590	NM_200935	393909		NM_200935	ENSDARG00000039490	pitpnaa	Pitpn|pitpna|zgc:55569	phosphatidylinositol transfer protein, alpha a	protein-coding
1185	chr14	34313464	34313614	Intergenic	DNA-1-3B_DR|DNA|DNA	-176906	NM_130946	30122		NM_130946	ENSDARG00000052910	wnt8a	wnt-8|wnt8|wnt8.1|wu:fa20e02|wu:fe05d07	wingless-type MMTV integration site family, member 8a	protein-coding
1325	chr15	9803572	9804070	Intergenic	LOOPERN1_DR|DNA|PiggyBac?	-172229	NM_001077155	561673		NM_001077155	ENSDARG00000098441	nars2	zgc:153218	asparaginyl-tRNA synthetase 2, mitochondrial	protein-coding
1894	chr17	15749818	15750462	Intergenic	Intergenic	-3263	NM_001113502	572278		NM_001113502	ENSDARG00000057792	gja10a	cx52.7|zgc:194445|zgc:194451	gap junction protein alpha 10 a	protein-coding
288	chr10	7885730	7886020	Intergenic	DNA-2-14_DR|DNA|DNA	23964	NM_001017857	550555		NM_001017857	ENSDARG00000009459	slc35e4	zgc:110140	solute carrier family 35 member E4	protein-coding
2925	chr20	52402062	52402967	Intergenic	Looper-N8_DR|DNA|Kolobok-T2	-56251	NM_001008620	494077		NM_001008620	ENSDARG00000039666	gfus.1	gfus|si:dkey-235d18none|tsta3|zgc:101805	GDP-L-fucose synthase, tandem duplicate 1	protein-coding
2089	chr18	17520902	17521221	intron (NM_152887, intron 13 of 17).2	Nimb-1_DR|LINE|I	10422	NM_152887	259187		NM_152887	ENSDARG00000041621	bbs2	fb80a05|wu:fb80a05	Bardet-Biedl syndrome 2	protein-coding
3418	chr23	11479862	11480690	Intergenic	DNA9TA1_DR|DNA|TcMar-Tc1	106108	NM_001163106	566148		NM_001163106	ENSDARG00000077881	chl1a	chl1|hm:zeh0266|si:dkey-177g18.2|zeh0266	cell adhesion molecule L1-like a	protein-coding
760	chr12	27489055	27489177	Intergenic	LTR1_DR|LTR|LTR	26899	NM_001002450	436723		NM_001002450	ENSDARG00000007891	meox1	choker|id:ibd2838|mox|mox2|zgc:92343	mesenchyme homeobox 1	protein-coding
2607	chr2	44122704	44123115	intron (NM_001045246, intron 2 of 9)	intron (NM_001045246, intron 2 of 9)	60409	NM_001045246	692273		NM_001045246	ENSDARG00000057013	cadm3	zgc:136589	cell adhesion molecule 3	protein-coding
3283	chr22	26383046	26383351	Intergenic	DNA-AT-2_DR|DNA|DNA	-29282	NM_001018227	563053		NM_001018227	ENSDARG00000055592	capn2b	im:6908877|zgc:109906	calpain 2, (m/II) large subunit b	protein-coding
3454	chr23	16790039	16790586	Intergenic	Mariner-1_DR|DNA|TcMar-Tc1	15723	NM_001076576	767635		NM_001076576	ENSDARG00000071044	fbxo44.3	zgc:153722	F-box protein 44, tandem duplicate 3	protein-coding
1379	chr15	17280213	17280473	Intergenic	Copia4-LTR_DR|LTR|Copia	-5646	NM_001194978	503600		NM_001194978	ENSDARG00000090716	cltcb	fd07f11|im:7145213|wu:fd07f11|zgc:113234	clathrin, heavy chain b (Hc)	protein-coding
3652	chr24	22551980	22552239	Intergenic	DNA-1-5_DR|DNA|DNA	204413	NM_199680	324412		NM_199680	ENSDARG00000027915	zc2hc1a	fam164a|fc28a05|wu:fc28a05|zgc:63810	zinc finger, C2HC-type containing 1A	protein-coding
3077	chr21	29863138	29863378	Intergenic	LTR1_DR|LTR|LTR	-144308	NM_001007382	492510		NM_001007382	ENSDARG00000044567	ttc1	im:7143277|zgc:101838	tetratricopeptide repeat domain 1	protein-coding
2695	chr2	59480376	59480998	Intergenic	Mariner-N2_DR|DNA|TcMar	-90164	NR_137203	100005971		NR_137203	ENSDARG00000079030	ftr39p	ftr39|si:dkey-264b2.6	finTRIM family, member 39, pseudogene	pseudo
2979	chr21	8176729	8177233	Intergenic	LOOPERN2_DR|DNA|Kolobok-T2	-21671	NM_001033720	497167		NM_001033720	ENSDARG00000014480	nr6a1b	GCNF-B|si:ch211-167p9.1|zC167P9.1|zgc:114189	nuclear receptor subfamily 6, group A, member 1b	protein-coding
1371	chr15	15252589	15254068	Intergenic	DNA-1-8_DR|DNA|DNA	-62998	NM_001130625	100170786		NM_001130625	ENSDARG00000015134	camkk1b	zgc:194737	calcium/calmodulin-dependent protein kinase kinase 1, alpha b	protein-coding
1053	chr14	2346976	2347393	Intergenic	CpG	-19331	NM_001009585	493596		NM_001009585	ENSDARG00000037695	pcdh2aa1	Pcdh2a8	protocadherin 2 alpha a 1	protein-coding
2296	chr19	21680016	21680879	Intergenic	Intergenic	36146	NM_001159669	100003866		NM_001159669	ENSDARG00000070809	znf516	si:ch211-135j15.1	zinc finger protein 516	protein-coding
1942	chr17	29909004	29909438	Intergenic	hAT-N76_DR|DNA|hAT?	-31885	NM_212954	405890		NM_212954	ENSDARG00000004861	esrrga	errg|errgamma|esrrg	estrogen-related receptor gamma a	protein-coding
567	chr11	20049819	20050404	Intergenic	Intergenic	-6621	NM_131636	60634		NM_131636	ENSDARG00000070677	fezf2	SI:dZ6A2.1|SI:dZ6A2.7|cadps|fez|fezl|foreheadin|tof|zgc:92690	FEZ family zinc finger 2	protein-coding
2971	chr21	5358086	5358411	Intergenic	TE-X-5_DR|Satellite|Satellite	34877	NM_001017573	550235		NM_001017573	ENSDARG00000059046	psmd5	im:7137623|zgc:110116	proteasome 26S subunit, non-ATPase 5	protein-coding
910	chr13	18838874	18839142	Intergenic	LOOPERN5_DR|DNA|PiggyBac	-3730	NM_001145606	570926		NM_001145606	ENSDARG00000074597	lzts2a	lzts2|si:dkey-250a11.1	leucine zipper, putative tumor suppressor 2a	protein-coding
410	chr10	36194182	36198729	TTS (NM_001128569)	TTS (NM_001128569)	-1514	NM_001200036	796017		NM_001200036	ENSDARG00000078974	coa4	si:ch211-215a9.5	cytochrome c oxidase assembly factor 4 homolog	protein-coding
2342	chr19	28277500	28277744	Intergenic	DNA8-4_DR|DNA|hAT-Charlie	6252	NM_001004651	447913		NM_001004651	ENSDARG00000056583	ndufs6	zgc:103774	NADH:ubiquinone oxidoreductase subunit S6	protein-coding
1168	chr14	27014552	27014912	Intergenic	Gypsy120-LTR_DR|LTR|Gypsy	212737	NM_001110457	559349		NM_001110457	ENSDARG00000016531	klhl4	khlh4|zgc:162298	kelch-like family member 4	protein-coding
103	chr1	25835066	25835345	intron (NM_001251945, intron 11 of 12).2	HATN11_DR|DNA|hAT	-13431	NM_131431	30708		NM_131431	ENSDARG00000006427	fabp2	I-FABP|ifabp|zgc:92264	fatty acid binding protein 2, intestinal	protein-coding
1565	chr16	7943946	7944310	Intergenic	Gypsy37-I_DR|LTR|Gypsy	-41758	NM_001030206	566425		NM_001030206	ENSDARG00000057736	ano10a	ano10|fc37b04|wu:fc37b04|zgc:114140	anoctamin 10a	protein-coding
1839	chr17	3071473	3072111	Intergenic	Intergenic	-20696	NR_137318	103909004		NM_001416148		tunar	TUNA|linc86023|megamind	TCL1 upstream neural differentiation-associated RNA	protein-coding
545	chr11	16118502	16118705	Intergenic	Intergenic	-2799	NM_001002160	415250		NM_001002160	ENSDARG00000005738	rpf1	bxdc5|zgc:86604	ribosome production factor 1 homolog	protein-coding
1436	chr15	32707715	32707996	Intergenic	Intergenic	-3808	NM_001077786	337176		NM_203421	ENSDARG00000104267	postnb	fa99h07|pn|postn|wu:fa99h07|wu:fc70f09|zgc:153873	periostin, osteoblast specific factor b	protein-coding
1269	chr14	50697527	50698343	Intergenic	EnSpm-4N2_DR|DNA|CMC-EnSpm	-72602	NM_200969	393944		NM_200969	ENSDARG00000104945	sncb	zgc:66343	synuclein, beta	protein-coding
1755	chr16	44268357	44268569	Intergenic	Gypsy148-I_DR|LTR|Gypsy	-30439	NM_001123063	100144569		NM_001123063	ENSDARG00000079543	dpys	-	dihydropyrimidinase	protein-coding
829	chr12	47747120	47747356	Intergenic	Intergenic	35422	NM_001076713	767744		NM_001076713	ENSDARG00000087059	selenou1b	fam213ab|selu1b|selu1c|zgc:153444	selenoprotein U1b	protein-coding
3674	chr24	29030612	29030817	Intergenic	Intergenic	95478	NM_001039930	565672		NM_001039930	ENSDARG00000011247	rnpc3	zgc:136847	RNA-binding region (RNP1, RRM) containing 3	protein-coding
1831	chr17	375921	376347	Intergenic	Intergenic	-67128	NM_001128763	571824		NM_001128763	ENSDARG00000102983	emc7a	zgc:195050	ER membrane protein complex subunit 7a	protein-coding
1261	chr14	49494664	49494966	Intergenic	Harbinger-N10_DR|DNA|PIF-Harbinger	31960	NM_001017782	550479		NM_001017782	ENSDARG00000023988	dctn4	si:ch211-174h24.2|zgc:112431	dynactin 4	protein-coding
3472	chr23	20181509	20181772	intron (NM_001243045, intron 33 of 33)	LOOPERN5_DR|DNA|PiggyBac	-47658	NM_001006054	450033		NM_001006054	ENSDARG00000006174	lrrc23	zgc:101782	leucine rich repeat containing 23	protein-coding
2004	chr17	45276303	45276796	Intergenic	(CGCT)n|Simple_repeat|Simple_repeat	-29096	NM_001004571	447832		NM_001004571	ENSDARG00000041864	capn3a	capn3|zgc:92687	calpain 3a, (p94)	protein-coding
1018	chr13	49572074	49572207	intron (NM_213036, intron 4 of 5)	MOSAT_DR|Satellite|Satellite	13245	NM_213036	406309		NM_213036	ENSDARG00000103163	tomm20a	arid4b|ch1073-321c8.1|tomm20|wu:fk47b11|zgc:73165	translocase of outer mitochondrial membrane 20	protein-coding
[truncated: 1,906 more rows]
