# Supplementary material for: A single-cell multiomics roadmap of zebrafish spermatogenesis reveals regulatory principles of male germline formation
Source: Mol Syst Biol. 2025 Oct 14;22(1):42–68. doi: 10.1038/s44320-025-00157-7 (PMC12759076; doi:10.1038/s44320-025-00157-7)
Supplement: Supplementary file 9 — Dataset EV7 [file 44320_2025_157_MOESM9_ESM.xlsx]

## Sheet: Sheet1
Dataset EV7. Differential gene activity inferred from scATAC-seq data across testicular cell types.
Differentially accessible genes across annotated testicular cell populations, based on gene activity scores derived from scATAC-seq profiles. Gene activity was inferred by aggregating chromatin accessibility signals across gene bodies and promoter-proximal regions. Differential testing was performed between each cell type and all others using the Wilcoxon rank-sum test. Columns include: nominal p…

## Sheet: Dataset_EV7
p_val	avg_log2FC	pct.1	pct.2	p_val_adj	p_val_adj	gene
5.50452e-40	1.60125	356	168	1.37921234888787e-35	SPG undiff	zgc:92140
1.00878e-34	1.97499	241	97	2.52761e-30	SPG undiff	pax9
4.19891e-34	2.89349	149	28	1.05208e-29	SPG undiff	mafaa
3.2887e-33	1.99086	223	78	8.24016e-29	SPG undiff	egr2b
3.36959e-32	3.1193	125	21	8.44284e-28	SPG undiff	mafba
8.00351e-32	3.33488	111	18	2.00536e-27	SPG undiff	nfkbiaa
1.08652e-31	2.12481	231	94	2.7224e-27	SPG undiff	foxo6b
3.48296e-30	3.56958	104	13	8.72691e-26	SPG undiff	sox11a
1.59219e-29	1.8737	226	0.09	3.9894e-25	SPG undiff	znf503
4.54749e-29	2.70856	134	32	1.13942e-24	SPG undiff	mafa
7.88878e-28	2.75502	122	26	1.97661e-23	SPG undiff	prdm8
1.25295e-27	2.6456	132	33	3.13938e-23	SPG undiff	fzd1
1.28827e-27	1.47985	318	173	3.22789e-23	SPG undiff	pax5
1.55935e-27	2.84145	115	21	3.9071e-23	SPG undiff	cited2
5.75077e-27	1.50345	283	0.15	1.44091e-22	SPG undiff	sox4a.1
1.0092e-26	2.85894	103	19	2.52865e-22	SPG undiff	lratd1
1.73473e-26	2.78338	0.13	32	4.34654e-22	SPG undiff	si:ch211-154c21.1
1.80974e-26	1.62649	252	0.11	4.53447e-22	SPG undiff	aass
6.30719e-25	1.84539	188	72	1.58033e-20	SPG undiff	samd1b
1.08596e-24	2.85372	103	0.02	2.72099e-20	SPG undiff	nrn1a
1.242e-24	3.06029	94	16	3.11196e-20	SPG undiff	insm1b
8.26242e-24	1.17513	344	226	2.07023e-19	SPG undiff	hoxc10a
1.97229e-23	1.75055	0.19	85	4.94178e-19	SPG undiff	sox4a
4.14852e-23	1.9201	166	72	1.03945e-18	SPG undiff	pcdh10b
4.28215e-23	1.5093	259	132	1.07293e-18	SPG undiff	irs2b
6.2294e-23	2.5659	0.11	26	1.56084e-18	SPG undiff	nr2f1a
6.35043e-23	1.81121	176	67	1.59116e-18	SPG undiff	rab11fip5a
1.528e-22	1.36129	291	158	3.82856e-18	SPG undiff	gpr158a
1.7967e-22	1.60786	205	88	4.5018e-18	SPG undiff	gstz1
2.20382e-22	1.85001	171	65	5.5219e-18	SPG undiff	egr2a
2.33791e-22	1.47023	238	116	5.85787e-18	SPG undiff	aldh6a1
2.54161e-22	1.78891	202	95	6.36825e-18	SPG undiff	kctd1
2.62225e-22	2.8403	89	15	6.57031e-18	SPG undiff	nr0b1
3.57423e-22	1.14961	354	243	8.9556e-18	SPG undiff	ankrd10b
3.79006e-22	1.45326	243	0.13	9.49637e-18	SPG undiff	igf2bp1
3.93645e-22	1.52008	247	125	9.86318e-18	SPG undiff	efr3ba
4.26275e-22	1.99209	147	52	1.06808e-17	SPG undiff	irx2a
6.73757e-22	1.29131	322	201	1.68817e-17	SPG undiff	ptmab
9.89009e-22	1.52687	214	99	2.47806e-17	SPG undiff	uchl1
1.3259e-21	1.14753	295	167	3.32218e-17	SPG undiff	nr2f1b
1.62184e-21	2.6618	104	23	4.06368e-17	SPG undiff	igfbp5b
1.91501e-21	3.25599	79	15	4.79826e-17	SPG undiff	slc18a3a
2.31302e-21	2.61427	94	23	5.79551e-17	SPG undiff	prdm13
2.40628e-21	2.91656	94	19	6.02917e-17	SPG undiff	igfbp1a
3.38948e-21	1.95359	163	62	8.49268e-17	SPG undiff	BEND4
3.75298e-21	1.49985	229	0.11	9.40346e-17	SPG undiff	lrch4
6.26891e-21	2.80119	79	14	1.57074e-16	SPG undiff	pou3f3a
9.65373e-21	1.21762	298	168	2.41884e-16	SPG undiff	cntfr
1.67262e-20	2.87513	82	14	4.19092e-16	SPG undiff	mab21l1
1.70281e-20	2.50515	94	21	4.26655e-16	SPG undiff	mab21l2
2.28085e-20	2.16168	104	26	5.7149e-16	SPG undiff	si:dkey-196j8.2
2.9633e-20	2.88887	79	12	7.42484e-16	SPG undiff	cdk5r2b
3.71668e-20	2.76239	101	25	9.31252e-16	SPG undiff	kcna4
4.83078e-20	1.67349	182	82	1.2104e-15	SPG undiff	cxxc5a
1.0859e-19	1.00989	387	248	2.72084e-15	SPG undiff	pcdh2aa1
1.0859e-19	1.00989	387	248	2.72084e-15	SPG undiff	pcdh2ab9
1.35098e-19	0.846197	0.45	327	3.38502e-15	SPG undiff	nr2f2
1.55582e-19	0.896567	438	326	3.89827e-15	SPG undiff	rbpjb
2.01526e-19	1.69371	156	72	5.04943e-15	SPG undiff	six4a
3.80613e-19	0.80998	474	366	9.53663e-15	SPG undiff	EML5
4.87446e-19	1.70047	185	89	1.22134e-14	SPG undiff	dact2
4.92113e-19	1.01446	353	237	1.23304e-14	SPG undiff	CABZ01034698.2
5.14068e-19	2.41148	89	0.02	1.28805e-14	SPG undiff	sox9a
6.08098e-19	2.33361	101	29	1.52365e-14	SPG undiff	arxa
7.51683e-19	2.2461	92	25	1.88342e-14	SPG undiff	ENSDARG00000103720
8.43211e-19	2.87779	77	13	2.11275e-14	SPG undiff	foxq1b
1.45927e-18	1.5889	159	65	3.65633e-14	SPG undiff	rgs20
1.46768e-18	1.03468	363	232	3.67741e-14	SPG undiff	pcdh2ab9.1
1.50956e-18	0.910893	387	264	3.78235e-14	SPG undiff	cntn4
1.69079e-18	0.945225	377	255	4.23645e-14	SPG undiff	nrg2a
2.72181e-18	2.41801	101	26	6.81977e-14	SPG undiff	nr4a2a
2.8055e-18	2.32245	118	37	7.02946e-14	SPG undiff	nptx1l
3.04866e-18	1.08261	346	0.22	7.63873e-14	SPG undiff	pcdh2aa15
3.89235e-18	1.6538	173	85	9.75267e-14	SPG undiff	gata2a
5.36226e-18	3.68689	0.06	8	1.34357e-13	SPG undiff	scpp8
6.55737e-18	1.3594	229	0.12	1.64301e-13	SPG undiff	cdkl5
8.76464e-18	2.40056	92	24	2.19607e-13	SPG undiff	ier2b
8.90755e-18	1.76947	149	54	2.23188e-13	SPG undiff	otx1
1.02042e-17	1.12425	281	164	2.55676e-13	SPG undiff	crim1
1.28614e-17	1.82297	144	59	3.22255e-13	SPG undiff	egr4
1.35513e-17	1.0529	363	232	3.39542e-13	SPG undiff	klf7b
1.48176e-17	1.24408	228	119	3.7127e-13	SPG undiff	rab11fip1a
1.79982e-17	1.08168	325	0.22	4.50962e-13	SPG undiff	fkbp10a
1.87024e-17	2.66019	0.08	0.02	4.68606e-13	SPG undiff	irx1a
2.2769e-17	2.06671	103	32	5.705e-13	SPG undiff	tbx18
2.53505e-17	2.61314	86	22	6.35181e-13	SPG undiff	emp1
2.55807e-17	2.43883	87	25	6.40949e-13	SPG undiff	otud1
3.31204e-17	1.20952	182	84	8.29864e-13	SPG undiff	pfkfb1
6.40807e-17	0.989537	353	246	1.60561e-12	SPG undiff	CSRNP3
6.8145e-17	2.55103	74	16	1.70744e-12	SPG undiff	camk2n1a
7.11879e-17	2.02458	106	0.03	1.78368e-12	SPG undiff	rnd3a
9.68171e-17	1.84154	0.14	56	2.42585e-12	SPG undiff	tbx3b
1.48667e-16	1.34977	243	0.15	3.72499e-12	SPG undiff	myo1b
2.04518e-16	0.979339	366	259	5.12439e-12	SPG undiff	klf9
2.22179e-16	1.15812	223	127	5.56691e-12	SPG undiff	jdp2a
2.3157e-16	1.44041	195	98	5.80221e-12	SPG undiff	gas1a
3.15135e-16	1.44562	178	86	7.89602e-12	SPG undiff	lgals1l1
3.17542e-16	1.88381	106	38	7.95632e-12	SPG undiff	pitx2
3.4533e-16	1.16642	293	181	8.65259e-12	SPG undiff	neurl1aa
3.4658e-16	2.99821	65	12	8.68391e-12	SPG undiff	inab
3.488e-16	0.924065	342	259	8.73954e-12	SPG undiff	igf2bp2a
3.90981e-16	1.21156	252	149	9.79641e-12	SPG undiff	slc25a32a
4.35497e-16	2.46992	84	21	1.09118e-11	SPG undiff	foxg1b
5.41197e-16	2.89537	74	16	1.35602e-11	SPG undiff	lrrc3
5.70801e-16	1.54834	161	71	1.4302e-11	SPG undiff	rel
5.80293e-16	1.1291	291	201	1.45398e-11	SPG undiff	asap1b
6.04396e-16	1.35997	211	0.12	1.51438e-11	SPG undiff	gchfr
6.69487e-16	1.67837	151	61	1.67747e-11	SPG undiff	kif5c
1.12429e-15	1.59271	146	72	2.81701e-11	SPG undiff	erfl1
1.13539e-15	2.79308	68	16	2.84484e-11	SPG undiff	ascl1a
1.24686e-15	1.23753	226	128	3.12414e-11	SPG undiff	grb10a
1.32164e-15	1.09628	264	164	3.31151e-11	SPG undiff	CABZ01034698.1
1.43254e-15	2.66331	82	21	3.58938e-11	SPG undiff	bmp2a
1.57326e-15	2.20954	104	33	3.94195e-11	SPG undiff	clu
1.83158e-15	1.16736	221	129	4.58921e-11	SPG undiff	map3k9
1.91222e-15	1.28588	205	116	4.79126e-11	SPG undiff	rdh14a
2.28905e-15	1.31796	171	91	5.73543e-11	SPG undiff	zic5
2.46273e-15	2.56974	0.07	13	6.1706e-11	SPG undiff	cldn23b
2.78582e-15	1.64213	149	68	6.98015e-11	SPG undiff	zgc:194990
3.04634e-15	1.40357	183	101	7.6329e-11	SPG undiff	trib3
3.81859e-15	1.93352	118	46	9.56786e-11	SPG undiff	gas1b
4.00935e-15	1.59188	0.14	0.06	1.00458e-10	SPG undiff	slc17a6b
4.61885e-15	2.34338	89	26	1.1573e-10	SPG undiff	rxfp3.3b
4.71605e-15	1.33987	171	84	1.18165e-10	SPG undiff	nr2f5
4.98649e-15	0.837683	394	308	1.24941e-10	SPG undiff	magi1b
5.09926e-15	1.46065	154	74	1.27767e-10	SPG undiff	s100a11
5.24878e-15	1.65591	224	141	1.31513e-10	SPG undiff	adgrb1a
6.02798e-15	1.45138	164	86	1.51037e-10	SPG undiff	pcdh7a
6.66426e-15	0.902951	449	357	1.6698e-10	SPG undiff	CR388132.2
6.70122e-15	1.36379	183	94	1.67906e-10	SPG undiff	mybpha
6.77375e-15	0.837767	341	237	1.69723e-10	SPG undiff	zbtb16a
6.91673e-15	2.71141	63	13	1.73305e-10	SPG undiff	tcf15
7.38375e-15	1.75745	94	31	1.85007e-10	SPG undiff	abcb5
8.55879e-15	1.60213	135	58	2.14449e-10	SPG undiff	tbx3a
9.80433e-15	1.54794	0.17	0.1	2.45657e-10	SPG undiff	cflara
1.01314e-14	2.33622	77	22	2.53853e-10	SPG undiff	olig3
1.11948e-14	0.817419	377	278	2.80496e-10	SPG undiff	fhod3b
2.49471e-14	1.18088	216	0.12	6.25073e-10	SPG undiff	zgc:195170
3.13694e-14	1.79888	122	57	7.85991e-10	SPG undiff	evx1
3.39817e-14	1.48982	156	82	8.51446e-10	SPG undiff	trim9
3.99655e-14	2.02614	92	31	1.00138e-09	SPG undiff	rab25b
4.49672e-14	0.917539	284	226	1.1267e-09	SPG undiff	zgc:194578
4.60293e-14	1.80823	87	28	1.15331e-09	SPG undiff	zic2a
4.81617e-14	1.46778	147	0.07	1.20674e-09	SPG undiff	tescb
4.83912e-14	1.26368	188	0.1	1.21249e-09	SPG undiff	myh9a
5.60957e-14	1.27528	207	117	1.40553e-09	SPG undiff	bcl2b
5.65668e-14	1.01079	284	205	1.41734e-09	SPG undiff	arhgap35a
6.39023e-14	1.61855	125	52	1.60114e-09	SPG undiff	lhx4
6.41671e-14	1.14737	236	162	1.60777e-09	SPG undiff	sncb
6.78934e-14	2.9824	58	12	1.70114e-09	SPG undiff	nog1
7.62566e-14	1.09707	252	175	1.91068e-09	SPG undiff	gadd45ba
7.92024e-14	1.24019	163	88	1.98449e-09	SPG undiff	mnat1
8.70639e-14	2.2595	77	23	2.18147e-09	SPG undiff	nr1d1
1.09232e-13	1.00184	211	123	2.73692e-09	SPG undiff	sestd1
1.19286e-13	1.47421	147	72	2.98882e-09	SPG undiff	tent5ab
1.19684e-13	1.05081	175	96	2.99881e-09	SPG undiff	gng7
1.24063e-13	1.58136	127	56	3.10851e-09	SPG undiff	hck
1.34359e-13	2.14901	0.07	19	3.3665e-09	SPG undiff	nkx2.2a
1.38533e-13	1.59385	193	106	3.47109e-09	SPG undiff	LRFN2
1.50711e-13	0.927147	235	143	3.77622e-09	SPG undiff	sox11b
1.51273e-13	3.01241	51	9	3.79029e-09	SPG undiff	mc1r
1.58459e-13	3.06437	51	0.01	3.97035e-09	SPG undiff	phlda3
1.86827e-13	3.04257	57	12	4.68113e-09	SPG undiff	foxi1
1.93088e-13	1.8741	111	49	4.83802e-09	SPG undiff	pmp22b
1.97557e-13	2.04011	98	34	4.94999e-09	SPG undiff	si:dkey-79d12.5
2.0744e-13	1.23117	158	0.08	5.19761e-09	SPG undiff	zgc:100829
2.12924e-13	0.970969	279	0.2	5.33503e-09	SPG undiff	gmps
2.33101e-13	1.68093	0.12	51	5.84057e-09	SPG undiff	cited4b
2.45e-13	1.87653	123	56	6.13872e-09	SPG undiff	nxph2a
2.80048e-13	0.840468	327	249	7.01689e-09	SPG undiff	thraa
2.80492e-13	2.09096	103	38	7.02802e-09	SPG undiff	dyrk2
3.50953e-13	1.22107	0.19	108	8.79347e-09	SPG undiff	bicdl1
3.76201e-13	0.908365	313	226	9.42608e-09	SPG undiff	pvrl2l
3.95115e-13	0.842618	315	261	9.9e-09	SPG undiff	gnao1a
4.29633e-13	1.97871	92	33	1.07649e-08	SPG undiff	kcnc1a
4.54259e-13	1.76606	108	42	1.13819e-08	SPG undiff	pcdh10a
5.06428e-13	1.18382	231	155	1.2689e-08	SPG undiff	si:dkey-96f10.1
5.57445e-13	1.16914	202	122	1.39673e-08	SPG undiff	ano5b
5.57555e-13	1.08242	236	0.15	1.39701e-08	SPG undiff	prkcea
6.20867e-13	1.72156	82	25	1.55564e-08	SPG undiff	foxc1b
6.27219e-13	1.4803	156	85	1.57156e-08	SPG undiff	alcamb
6.62489e-13	1.32276	163	89	1.65993e-08	SPG undiff	hmga1b
6.68429e-13	1.12561	231	146	1.67482e-08	SPG undiff	sertad2b
6.84373e-13	2.48016	74	18	1.71476e-08	SPG undiff	insm1a
7.16056e-13	3.07323	0.05	9	1.79415e-08	SPG undiff	bhlhe22
7.17873e-13	2.16486	74	22	1.7987e-08	SPG undiff	hand2
7.84531e-13	1.36675	173	93	1.96572e-08	SPG undiff	purab
8.48989e-13	1.72183	118	53	2.12723e-08	SPG undiff	abtb2a
9.55829e-13	2.44879	67	17	2.39492e-08	SPG undiff	zic1
1.07266e-12	2.38336	67	0.02	2.68766e-08	SPG undiff	her7
1.11594e-12	1.5185	264	195	2.79609e-08	SPG undiff	lrba
1.1234e-12	1.68545	115	46	2.8148e-08	SPG undiff	cplx2l
1.17411e-12	1.21492	233	152	2.94186e-08	SPG undiff	si:ch211-208k15.1
1.20839e-12	0.964983	281	193	3.02774e-08	SPG undiff	cadpsb
1.44811e-12	0.867667	259	218	3.62838e-08	SPG undiff	necap1
1.58794e-12	2.03423	82	29	3.97875e-08	SPG undiff	gata3
1.77307e-12	1.98535	87	0.03	4.44261e-08	SPG undiff	lhx1a
1.79672e-12	1.06814	214	143	4.50185e-08	SPG undiff	otulina
1.94939e-12	1.65788	103	42	4.88439e-08	SPG undiff	zic4
1.95219e-12	1.06893	236	147	4.8914e-08	SPG undiff	ches1
2.0812e-12	1.99587	0.08	25	5.21466e-08	SPG undiff	gpr27
2.08376e-12	1.56367	0.12	51	5.22107e-08	SPG undiff	si:dkey-240h12.4
2.21237e-12	2.39389	0.06	17	5.54333e-08	SPG undiff	nefma
2.24049e-12	3.31969	43	7	5.61377e-08	SPG undiff	nkx2.1
2.35205e-12	1.39149	134	67	5.89329e-08	SPG undiff	si:dkey-40m6.8
2.38716e-12	2.13336	91	0.03	5.98127e-08	SPG undiff	traf3ip2l
2.69696e-12	2.33946	0.06	15	6.7575e-08	SPG undiff	thbd
2.93044e-12	0.883976	277	189	7.3425e-08	SPG undiff	smyd2a
3.16983e-12	2.05845	0.08	27	7.94233e-08	SPG undiff	lmo2
3.65771e-12	1.38531	163	0.1	9.16475e-08	SPG undiff	pla2r1
3.72123e-12	1.13694	173	102	9.32392e-08	SPG undiff	pitx1
3.88298e-12	1.4601	98	39	9.72918e-08	SPG undiff	lhx2b
4.19763e-12	1.597	108	45	1.05176e-07	SPG undiff	lin28a
4.23344e-12	0.858355	318	251	1.06073e-07	SPG undiff	nrg2b
4.31838e-12	1.04948	209	129	1.08201e-07	SPG undiff	tmem266
4.57098e-12	1.46006	115	0.05	1.1453e-07	SPG undiff	mycn
4.68995e-12	1.04369	238	0.17	1.17511e-07	SPG undiff	egln2
5.40667e-12	0.855357	337	275	1.3547e-07	SPG undiff	atp1a3b
5.50395e-12	1.41501	0.2	129	1.37907e-07	SPG undiff	dclk2a
6.22375e-12	2.82306	51	11	1.55942e-07	SPG undiff	nipsnap3a
7.01388e-12	1.41928	161	93	1.7574e-07	SPG undiff	rorb
7.10364e-12	1.05215	217	139	1.77989e-07	SPG undiff	fgf12a
7.33939e-12	1.82082	101	41	1.83896e-07	SPG undiff	CU929304.1
7.81109e-12	1.12825	0.17	95	1.95715e-07	SPG undiff	hic2
7.93064e-12	1.69746	87	31	1.9871e-07	SPG undiff	st8sia2
8.2135e-12	1.90959	75	23	2.05798e-07	SPG undiff	rhoub
9.99544e-12	0.897235	341	264	2.50446e-07	SPG undiff	nlgn3a
1.07255e-11	1.43067	104	44	2.68737e-07	SPG undiff	igf1
1.15625e-11	1.03401	289	0.22	2.89709e-07	SPG undiff	phldb1b
1.15734e-11	1.0846	195	119	2.89982e-07	SPG undiff	cdk6
1.40262e-11	0.994344	281	199	3.51441e-07	SPG undiff	ank2b
1.4426e-11	2.59812	53	13	3.61457e-07	SPG undiff	twist1a
1.49297e-11	1.04737	0.2	126	3.74079e-07	SPG undiff	p3h4
1.50759e-11	2.07105	57	13	3.77742e-07	SPG undiff	fezf2
1.52175e-11	0.971022	245	171	3.8129e-07	SPG undiff	atrnl1a
1.78136e-11	2.59064	55	12	4.46336e-07	SPG undiff	snai3
1.78802e-11	1.10744	0.38	303	4.48005e-07	SPG undiff	fam172a
2.13531e-11	1.13625	176	108	5.35024e-07	SPG undiff	ezh1
2.32094e-11	1.68405	106	48	5.81536e-07	SPG undiff	ppef1
2.36174e-11	1.38527	111	53	5.91758e-07	SPG undiff	gdf6a
2.48412e-11	1.59874	0.12	56	6.22422e-07	SPG undiff	kcnk1a
2.53303e-11	1.13303	188	115	6.34675e-07	SPG undiff	fgfr3
2.6345e-11	2.51489	0.07	0.02	6.60101e-07	SPG undiff	gdf10a
2.66998e-11	1.31379	156	0.09	6.68991e-07	SPG undiff	jakmip1
2.90456e-11	0.944149	274	212	7.27765e-07	SPG undiff	camk2g1
2.97927e-11	1.44864	0.13	61	7.46486e-07	SPG undiff	lpar1
3.04283e-11	0.955658	192	114	7.62411e-07	SPG undiff	meis1b
3.64545e-11	1.46498	101	47	9.13405e-07	SPG undiff	irx5a
3.83783e-11	1.20217	0.17	103	9.61607e-07	SPG undiff	si:ch211-168f7.5
4.06344e-11	1.11419	0.19	0.12	1.01814e-06	SPG undiff	lrch1
4.18121e-11	1.35801	127	67	1.04764e-06	SPG undiff	epb41l4b
4.28674e-11	1.01378	219	158	1.07409e-06	SPG undiff	wbp1lb
4.37937e-11	1.07748	0.19	125	1.0973e-06	SPG undiff	otulina.1
4.58398e-11	1.46813	113	52	1.14856e-06	SPG undiff	dhrs3b
4.88608e-11	1.73127	99	38	1.22426e-06	SPG undiff	id4
4.9311e-11	1.29287	128	63	1.23554e-06	SPG undiff	tfap2b
5.26844e-11	1.19614	173	117	1.32006e-06	SPG undiff	cd3eap
5.54859e-11	1.62467	104	51	1.39025e-06	SPG undiff	sox3
5.6751e-11	1.90638	0.07	22	1.42195e-06	SPG undiff	uncx4.1
6.1689e-11	1.06462	205	132	1.54568e-06	SPG undiff	mid2
6.2165e-11	1.7368	104	43	1.55761e-06	SPG undiff	f2r
6.35037e-11	1.82895	89	35	1.59115e-06	SPG undiff	zgc:65851
6.37083e-11	2.17021	0.07	22	1.59627e-06	SPG undiff	fadd
6.42293e-11	1.25724	158	94	1.60933e-06	SPG undiff	puraa
6.54267e-11	0.919609	293	226	1.63933e-06	SPG undiff	zgc:101569
6.63352e-11	0.980653	212	141	1.6621e-06	SPG undiff	nhsb
7.00138e-11	0.972666	221	149	1.75427e-06	SPG undiff	trim2b
7.01384e-11	2.76563	0.05	11	1.75739e-06	SPG undiff	si:dkey-21c1.8
7.03136e-11	1.22396	219	0.14	1.76178e-06	SPG undiff	tent5bb
7.58843e-11	2.02322	68	23	1.90136e-06	SPG undiff	pou4f3
8.27221e-11	1.23589	168	106	2.07269e-06	SPG undiff	cited4a
8.50556e-11	2.03633	152	98	2.13115e-06	SPG undiff	dnah11
8.54648e-11	1.57653	116	58	2.14141e-06	SPG undiff	cebpb
9.40696e-11	2.01284	68	22	2.35701e-06	SPG undiff	si:dkey-82o10.4
1.1294e-10	2.80288	45	8	2.82981e-06	SPG undiff	twist1b
1.14531e-10	1.25539	154	86	2.86968e-06	SPG undiff	dclk1b
1.16165e-10	1.6608	67	19	2.91064e-06	SPG undiff	hoxd12a
1.16919e-10	1.1869	135	73	2.92951e-06	SPG undiff	tfa
1.19502e-10	1.03847	235	163	2.99424e-06	SPG undiff	spon1a
1.22889e-10	0.971674	152	85	3.07909e-06	SPG undiff	cdc42ep2
1.27797e-10	1.2603	166	99	3.20208e-06	SPG undiff	slc35f4
1.31552e-10	1.88479	62	19	3.29616e-06	SPG undiff	fgf6b
1.33766e-10	1.52292	91	38	3.35163e-06	SPG undiff	tfap2a
1.34107e-10	1.71294	79	28	3.36019e-06	SPG undiff	ccnd1
1.34815e-10	0.999398	209	146	3.37792e-06	SPG undiff	upp1
1.37542e-10	1.10815	168	104	3.44624e-06	SPG undiff	rarab
1.47776e-10	2.48569	51	15	3.70269e-06	SPG undiff	foxa2
1.61118e-10	1.5036	158	88	4.03698e-06	SPG undiff	palm1b
1.69225e-10	2.82023	0.05	0.01	4.24009e-06	SPG undiff	fgf3
1.74579e-10	1.45704	103	46	4.37425e-06	SPG undiff	pcdh19
1.91845e-10	1.24635	152	87	4.80686e-06	SPG undiff	gprc5c
2.00846e-10	1.61355	99	44	5.03239e-06	SPG undiff	ildr1b
2.10284e-10	1.95223	62	17	5.26887e-06	SPG undiff	adra2da
2.10838e-10	0.93666	229	0.16	5.28276e-06	SPG undiff	ppp3cb
2.14446e-10	2.48283	46	11	5.37315e-06	SPG undiff	ascl1b.1
2.46318e-10	1.25707	118	0.06	6.17174e-06	SPG undiff	slc1a5
2.54203e-10	1.07967	187	123	6.36932e-06	SPG undiff	vps4b
2.8624e-10	2.56568	46	11	7.17203e-06	SPG undiff	si:ch211-112b1.2
2.86528e-10	2.18466	67	21	7.17925e-06	SPG undiff	CABZ01063651.1
2.93442e-10	1.15708	182	114	7.3525e-06	SPG undiff	arhgap36
3.03108e-10	0.86737	212	145	7.59467e-06	SPG undiff	efna1a
3.07207e-10	0.853102	255	186	7.69738e-06	SPG undiff	sh3kbp1
3.08657e-10	1.53947	111	54	7.73371e-06	SPG undiff	si:dkey-23k10.3
3.10151e-10	0.937843	187	0.11	7.77115e-06	SPG undiff	mef2cb
3.13617e-10	1.75335	84	32	7.85798e-06	SPG undiff	cx43
3.31257e-10	1.93244	91	39	8.29998e-06	SPG undiff	FUT9.1
3.55316e-10	1.34758	152	0.09	8.90279e-06	SPG undiff	fam49bb
3.63829e-10	0.97143	217	154	9.11609e-06	SPG undiff	map2k6
3.87456e-10	1.58515	99	46	9.70809e-06	SPG undiff	pax6b
4.01811e-10	1.05195	231	165	1.00678e-05	SPG undiff	mylipa
4.14323e-10	1.07294	0.17	106	1.03813e-05	SPG undiff	lin7a
4.23016e-10	1.40405	118	61	1.05991e-05	SPG undiff	hoxa9b
4.46454e-10	0.934831	199	136	1.11864e-05	SPG undiff	aanat1
4.60922e-10	1.83615	0.06	17	1.15489e-05	SPG undiff	si:ch211-274k16.9
4.83784e-10	1.47436	118	62	1.21217e-05	SPG undiff	CR388373.3
4.93096e-10	1.63312	106	49	1.2355e-05	SPG undiff	zgc:92275
4.95496e-10	2.33872	0.05	13	1.24151e-05	SPG undiff	sp8b
5.07495e-10	1.40816	142	85	1.27158e-05	SPG undiff	hlfa
5.31338e-10	1.85912	75	27	1.33132e-05	SPG undiff	anxa5b
5.50422e-10	1.71804	84	38	1.37914e-05	SPG undiff	zgc:194908
5.54368e-10	2.05945	63	21	1.38902e-05	SPG undiff	BX640512.4
5.87601e-10	1.07973	219	155	1.47229e-05	SPG undiff	ppp3ca
5.95548e-10	1.37352	134	74	1.49221e-05	SPG undiff	pcgf5b
6.00299e-10	1.43032	98	46	1.50411e-05	SPG undiff	tshz3a
6.03639e-10	2.13272	0.05	17	1.51248e-05	SPG undiff	dlx2a
6.5931e-10	1.0036	188	135	1.65197e-05	SPG undiff	plcd1b
6.74067e-10	1.16429	146	81	1.68894e-05	SPG undiff	jun
6.807e-10	1.89473	79	0.03	1.70556e-05	SPG undiff	zgc:175088
7.07366e-10	1.45908	101	46	1.77238e-05	SPG undiff	pax6a
7.38372e-10	1.02999	182	118	1.85006e-05	SPG undiff	xkrx
7.45231e-10	3.37429	38	6	1.86725e-05	SPG undiff	slitrk2
7.57618e-10	1.07677	164	0.1	1.89829e-05	SPG undiff	susd4
7.72439e-10	2.255	55	15	1.93542e-05	SPG undiff	fezf1
7.86957e-10	1.18	211	146	1.9718e-05	SPG undiff	pcdh11
7.93857e-10	1.2018	111	54	1.98909e-05	SPG undiff	pou3f3b
8.0495e-10	1.14633	0.14	79	2.01688e-05	SPG undiff	sytl5
8.27887e-10	3.00387	43	9	2.07435e-05	SPG undiff	LO017791.1
8.65558e-10	1.69405	77	27	2.16874e-05	SPG undiff	rgs7bpa
8.79163e-10	1.48724	134	74	2.20283e-05	SPG undiff	prkag2b
8.85846e-10	1.35963	98	43	2.21958e-05	SPG undiff	pimr180
9.42778e-10	0.911177	188	119	2.36223e-05	SPG undiff	mpp2a
9.73156e-10	2.48921	46	11	2.43834e-05	SPG undiff	hoxc12b
1.07299e-09	1.44825	152	88	2.68847e-05	SPG undiff	fstl1b
1.09747e-09	1.17135	175	132	2.74982e-05	SPG undiff	col7a1
1.12999e-09	0.882367	0.24	167	2.8313e-05	SPG undiff	pcdh7b
1.14277e-09	1.48269	116	65	2.86332e-05	SPG undiff	si:dkey-191g9.5
1.16493e-09	1.44583	116	65	2.91884e-05	SPG undiff	tpma
1.18957e-09	1.7418	96	46	2.98058e-05	SPG undiff	robo2
1.232e-09	1.71647	99	48	3.0869e-05	SPG undiff	si:dkey-185p13.1
1.30824e-09	0.902127	185	0.12	3.27794e-05	SPG undiff	CABZ01067002.1
1.31759e-09	2.02017	57	16	3.30136e-05	SPG undiff	kazald3
1.3214e-09	1.46056	101	46	3.3109e-05	SPG undiff	zgc:113279
1.33583e-09	0.992695	0.17	0.12	3.34706e-05	SPG undiff	ifnphi3
1.40606e-09	0.840012	235	165	3.52302e-05	SPG undiff	tmem79b
1.40801e-09	1.02835	202	141	3.5279e-05	SPG undiff	scly
1.47044e-09	1.48207	0.17	108	3.68434e-05	SPG undiff	CR387919.1
1.47683e-09	1.70851	62	0.02	3.70034e-05	SPG undiff	ogfrl1
1.49249e-09	0.853329	259	188	3.73957e-05	SPG undiff	dusp8a
1.5597e-09	1.12484	154	91	3.908e-05	SPG undiff	sobpa
1.57804e-09	0.878678	236	175	3.95394e-05	SPG undiff	arhgef4
1.69229e-09	3.11156	36	6	4.2402e-05	SPG undiff	BX664625.2
1.77302e-09	1.05014	166	104	4.44249e-05	SPG undiff	si:dkey-178k16.1
1.78044e-09	1.22037	158	95	4.46108e-05	SPG undiff	brinp3a.2
1.82768e-09	1.25217	144	96	4.57944e-05	SPG undiff	skap2
1.83167e-09	1.3109	135	81	4.58943e-05	SPG undiff	fmnl2b
1.9095e-09	1.01821	205	143	4.78444e-05	SPG undiff	trim45
1.93751e-09	1.20474	127	87	4.85462e-05	SPG undiff	arrdc2
1.94422e-09	2.28551	48	14	4.87144e-05	SPG undiff	foxq1a
2.06276e-09	2.00477	68	25	5.16846e-05	SPG undiff	isl2b
2.13612e-09	1.44157	108	56	5.35227e-05	SPG undiff	zgc:174906
2.16821e-09	2.036	53	14	5.43268e-05	SPG undiff	nkx1.2lb
2.18973e-09	2.47661	48	12	5.48659e-05	SPG undiff	otpb
2.19879e-09	1.0136	221	159	5.5093e-05	SPG undiff	ache
2.28975e-09	0.968308	219	166	5.73719e-05	SPG undiff	ttl
2.385e-09	1.3806	116	59	5.97586e-05	SPG undiff	b3galt1a
2.38568e-09	0.815124	197	0.13	5.97757e-05	SPG undiff	bcl2l11
2.39097e-09	2.38342	45	11	5.99081e-05	SPG undiff	sox21b
2.49275e-09	1.88461	77	29	6.24583e-05	SPG undiff	cd99
2.5132e-09	2.71731	45	13	6.29708e-05	SPG undiff	nefmb
2.53777e-09	1.23124	168	107	6.35863e-05	SPG undiff	fam168a
2.57034e-09	2.00691	0.06	17	6.44024e-05	SPG undiff	six4b
2.57804e-09	1.04188	224	161	6.45953e-05	SPG undiff	dpp6b
2.65653e-09	2.82757	57	16	6.65621e-05	SPG undiff	znf569l
2.79255e-09	1.28127	135	85	6.99701e-05	SPG undiff	tlx2
2.83199e-09	1.60546	72	28	7.09583e-05	SPG undiff	gdap1
2.90412e-09	0.813028	209	149	7.27656e-05	SPG undiff	adtrp1
3.04986e-09	1.19375	134	77	7.64173e-05	SPG undiff	CR391991.3
3.05973e-09	1.51635	94	0.04	7.66647e-05	SPG undiff	si:dkey-239b22.1
3.12386e-09	2.0244	79	31	7.82714e-05	SPG undiff	msx2b
3.13273e-09	2.43695	48	15	7.84936e-05	SPG undiff	gadd45gb.1
3.24153e-09	1.43961	101	51	8.12197e-05	SPG undiff	ftr35
3.35496e-09	1.17824	151	93	8.40618e-05	SPG undiff	ptprna
3.3754e-09	0.886119	219	0.16	8.45741e-05	SPG undiff	dok6
3.54071e-09	0.825023	288	231	8.87162e-05	SPG undiff	stim2b
3.6666e-09	1.31303	89	48	9.18703e-05	SPG undiff	gata2b
3.67605e-09	1.05881	209	149	9.21072e-05	SPG undiff	LO017784.1
4.17699e-09	1.60196	92	43	0.000104659	SPG undiff	CABZ01053748.1
4.39577e-09	0.810258	264	198	0.00011014	SPG undiff	nova2
4.45381e-09	1.04593	164	106	0.000111595	SPG undiff	zmp:0000001114
4.67609e-09	2.82353	34	7	0.000117164	SPG undiff	htr1aa
4.90887e-09	1.59818	75	28	0.000122997	SPG undiff	c8g
5.00213e-09	1.11765	152	94	0.000125333	SPG undiff	si:dkeyp-9d4.3
5.06463e-09	0.932443	207	141	0.000126899	SPG undiff	inpp4aa
5.0672e-09	1.6632	0.08	33	0.000126964	SPG undiff	si:dkeyp-13a3.10
5.30407e-09	1.51561	94	43	0.000132899	SPG undiff	tal1
5.32185e-09	0.858443	202	159	0.000133344	SPG undiff	glra1
5.45745e-09	1.69646	75	29	0.000136742	SPG undiff	dlx4b
5.47025e-09	2.85154	38	8	0.000137063	SPG undiff	lpar5b
5.65218e-09	0.890314	216	154	0.000141621	SPG undiff	acvr1ba
5.70988e-09	0.813142	247	185	0.000143067	SPG undiff	sbds
5.78295e-09	1.70167	75	0.03	0.000144898	SPG undiff	tdp2a
5.80535e-09	0.901797	221	166	0.000145459	SPG undiff	atm
6.05188e-09	1.43431	116	65	0.000151636	SPG undiff	bend3
6.07488e-09	1.12369	144	87	0.000152212	SPG undiff	tnip2
6.08331e-09	0.852273	217	149	0.000152423	SPG undiff	klf11b
6.1864e-09	0.856172	185	137	0.000155006	SPG undiff	nrbp2a
6.34986e-09	1.73715	0.08	36	0.000159102	SPG undiff	lhx9
6.37233e-09	1.05384	159	101	0.000159665	SPG undiff	CYTL1
6.73508e-09	0.997443	168	107	0.000168754	SPG undiff	creb5a
6.7453e-09	1.91645	86	43	0.00016901	SPG undiff	cacng7b
6.99982e-09	2.43997	41	9	0.000175388	SPG undiff	zgc:194189
7.29322e-09	2.22086	55	16	0.000182739	SPG undiff	si:dkey-238o14.3
7.36863e-09	1.13308	123	67	0.000184628	SPG undiff	bace1
7.84698e-09	1.05146	178	127	0.000196614	SPG undiff	marcksl1a
7.9101e-09	1.01763	0.17	0.11	0.000198195	SPG undiff	rims1b
7.93505e-09	1.66291	99	46	0.000198821	SPG undiff	fam189a2
8.13326e-09	1.31128	103	52	0.000203787	SPG undiff	baiap2l1a
8.22183e-09	1.26282	0.13	72	0.000206006	SPG undiff	plppr5a
8.56677e-09	1.27558	0.14	84	0.000214649	SPG undiff	ksr1b
8.60115e-09	1.8805	0.06	0.02	0.00021551	SPG undiff	irx1b
8.7509e-09	1.19058	0.13	76	0.000219263	SPG undiff	gc2
8.93038e-09	1.71114	77	32	0.00022376	SPG undiff	SLC35D3
9.15174e-09	1.72574	68	28	0.000229306	SPG undiff	ren
9.41625e-09	1.48439	0.12	69	0.000235933	SPG undiff	bcl3
9.78929e-09	1.15615	158	99	0.00024528	SPG undiff	plagl2
9.98073e-09	1.12054	233	177	0.000250077	SPG undiff	gpm6ab
1.0184e-08	1.76584	68	26	0.000255171	SPG undiff	shox
1.02858e-08	1.11776	128	73	0.00025772	SPG undiff	stambpl1
1.06034e-08	1.08504	146	102	0.00026568	SPG undiff	pde11al
1.07414e-08	1.70562	77	33	0.000269138	SPG undiff	rgmb
1.12206e-08	1.64111	75	32	0.000281144	SPG undiff	metrnla
1.12363e-08	1.51773	86	37	0.000281538	SPG undiff	sncgb
1.13559e-08	0.801643	238	185	0.000284533	SPG undiff	fign
1.16089e-08	0.824181	247	179	0.000290873	SPG undiff	adgrl3.1
1.30161e-08	1.28177	168	116	0.00032613	SPG undiff	kremen1
1.31388e-08	1.21243	132	81	0.000329207	SPG undiff	lacc1
1.36999e-08	1.07326	156	98	0.000343264	SPG undiff	rc3h2
1.38941e-08	1.83522	0.07	32	0.00034813	SPG undiff	PAQR9
1.441e-08	1.24314	115	63	0.000361056	SPG undiff	si:ch211-267e7.3
1.50747e-08	0.889129	248	196	0.000377712	SPG undiff	si:dkey-197c15.6
1.52098e-08	1.45918	89	0.04	0.000381097	SPG undiff	fscn1a
1.57272e-08	1.11259	137	88	0.00039406	SPG undiff	nop53
1.58767e-08	1.46614	63	25	0.000397806	SPG undiff	gata5
1.60687e-08	1.19926	132	78	0.000402618	SPG undiff	neurod6b
1.74831e-08	1.62561	84	39	0.000438056	SPG undiff	FO082781.1
1.93536e-08	1.62413	154	104	0.000484924	SPG undiff	itpr2
1.94455e-08	0.817579	241	182	0.000487227	SPG undiff	SYNPR
1.97123e-08	1.7625	82	38	0.000493912	SPG undiff	elovl2
1.99079e-08	2.5403	41	12	0.000498811	SPG undiff	CABZ01068244.1
2.00925e-08	1.22105	0.13	72	0.000503437	SPG undiff	waslb
2.03869e-08	1.02762	175	123	0.000510814	SPG undiff	prdm11
2.11299e-08	1.87512	0.13	0.08	0.00052943	SPG undiff	npr2
2.20083e-08	1.65259	104	55	0.00055144	SPG undiff	CABZ01048053.1
2.24902e-08	0.960551	193	138	0.000563515	SPG undiff	vav3b
2.30274e-08	2.67129	38	8	0.000576975	SPG undiff	cldnd
2.36123e-08	0.90916	154	95	0.00059163	SPG undiff	oprl1
2.39654e-08	1.40706	91	45	0.000600476	SPG undiff	si:dkey-197j19.5
2.44569e-08	0.808068	161	103	0.000612793	SPG undiff	dgkzb
2.52395e-08	2.2886	39	9	0.000632401	SPG undiff	bhlhe23
2.5264e-08	0.954981	159	99	0.000633015	SPG undiff	si:dkey-246i14.3
2.57647e-08	1.95525	58	22	0.00064556	SPG undiff	otx2b
2.6171e-08	2.74227	41	0.01	0.000655741	SPG undiff	myod1
2.64164e-08	2.17241	34	6	0.00066189	SPG undiff	htr1b
2.67164e-08	1.82807	74	33	0.000669406	SPG undiff	CABZ01040999.1
2.72251e-08	0.851336	185	138	0.000682152	SPG undiff	hoxb3a
2.74274e-08	0.840633	164	107	0.000687221	SPG undiff	nck2b
2.74424e-08	1.958	51	17	0.000687598	SPG undiff	CABZ01061501.1
2.75945e-08	2.13801	43	12	0.000691408	SPG undiff	pou4f2
2.80361e-08	1.1267	134	0.08	0.000702472	SPG undiff	trim16
2.89732e-08	0.925863	219	162	0.000725953	SPG undiff	bcl11aa
2.97423e-08	1.11779	128	0.08	0.000745223	SPG undiff	ttc9b
2.98886e-08	1.66646	72	28	0.000748889	SPG undiff	zgc:162592
3.01233e-08	0.908191	204	145	0.00075477	SPG undiff	tmem229b
3.1213e-08	1.48739	87	46	0.000782074	SPG undiff	iffo1a
3.15832e-08	1.04519	149	104	0.000791349	SPG undiff	otulina.2
3.18162e-08	0.80934	243	179	0.000797188	SPG undiff	baiap2a
3.27234e-08	1.5739	87	39	0.000819917	SPG undiff	dapp1
3.48279e-08	1.89107	46	17	0.000872647	SPG undiff	emx1
3.5261e-08	1.28026	99	0.05	0.0008835	SPG undiff	irx3a
3.63851e-08	0.881964	185	133	0.000911664	SPG undiff	si:ch211-195b13.1
3.64486e-08	1.84254	63	24	0.000913257	SPG undiff	BX649453.1
3.79851e-08	1.28885	127	77	0.000951755	SPG undiff	coa6
3.94991e-08	0.977658	144	88	0.00098969	SPG undiff	zgc:64106
4.01062e-08	1.77647	65	25	0.0010049	SPG undiff	nuak1a
4.01213e-08	2.3515	46	14	0.00100528	SPG undiff	nanos1
4.04534e-08	2.79984	27	4	0.0010136	SPG undiff	hbbe2
4.1174e-08	1.51074	82	41	0.00103166	SPG undiff	kcnk3b
4.28378e-08	1.88658	53	16	0.00107334	SPG undiff	BEND7
4.29039e-08	0.920749	151	99	0.001075	SPG undiff	rnf44
4.41828e-08	2.64998	34	7	0.00110704	SPG undiff	zgc:112437
4.42902e-08	1.23582	135	83	0.00110974	SPG undiff	oclna
4.50326e-08	1.00636	161	124	0.00112834	SPG undiff	BX510996.1
4.7856e-08	1.97055	0.05	18	0.00119908	SPG undiff	evx2
4.89743e-08	1.04595	122	75	0.0012271	SPG undiff	enc1
4.93345e-08	1.04584	156	102	0.00123612	SPG undiff	mapk8ip2
5.02639e-08	1.51327	72	29	0.00125941	SPG undiff	fam83c
5.06454e-08	1.05077	139	86	0.00126897	SPG undiff	LO017845.1
5.37515e-08	1.25969	123	75	0.0013468	SPG undiff	nxph1
5.38475e-08	1.13515	0.12	0.07	0.0013492	SPG undiff	dusp12
5.46139e-08	1.31756	99	52	0.00136841	SPG undiff	postnb
5.48166e-08	1.20877	115	68	0.00137348	SPG undiff	chpfb
5.59651e-08	1.0351	154	96	0.00140226	SPG undiff	sh2d3ca
5.61533e-08	1.02448	185	131	0.00140698	SPG undiff	GK3P
5.82945e-08	0.902077	0.19	135	0.00146063	SPG undiff	wdr17
6.01121e-08	1.30258	108	63	0.00150617	SPG undiff	otc
6.22503e-08	1.2965	86	0.04	0.00155974	SPG undiff	dact1
6.23725e-08	1.75971	46	14	0.0015628	SPG undiff	six2b
6.31726e-08	1.17561	101	51	0.00158285	SPG undiff	pygma
6.69807e-08	1.63413	65	25	0.00167827	SPG undiff	tbx1
6.73513e-08	1.02569	0.14	97	0.00168755	SPG undiff	rnf130
6.90762e-08	1.12686	113	62	0.00173077	SPG undiff	tbx15
6.91019e-08	0.895691	205	144	0.00173142	SPG undiff	trip4
6.96792e-08	1.18814	125	0.07	0.00174588	SPG undiff	sfrp1a
6.9709e-08	1.86399	46	15	0.00174663	SPG undiff	kcnf1b
7.04798e-08	1.30731	118	0.07	0.00176594	SPG undiff	si:ch211-130m23.5
7.22447e-08	0.846028	236	186	0.00181016	SPG undiff	cdc42ep4b
7.25535e-08	0.872732	151	95	0.0018179	SPG undiff	ca10b
7.42993e-08	2.94584	36	8	0.00186164	SPG undiff	nkx2.4a
7.43031e-08	1.38533	94	0.05	0.00186174	SPG undiff	tbr1b
7.59361e-08	2.09174	45	13	0.00190266	SPG undiff	sox14
7.7538e-08	1.13138	0.14	88	0.00194279	SPG undiff	mocs1
7.94652e-08	1.17099	101	54	0.00199108	SPG undiff	gad1a
8.39825e-08	1.05094	146	95	0.00210427	SPG undiff	ppp1r9bb
8.53377e-08	0.893862	176	119	0.00213822	SPG undiff	map1aa
8.53844e-08	1.6122	68	0.03	0.00213939	SPG undiff	wnt10b
9.31942e-08	1.30587	125	77	0.00233507	SPG undiff	kcnk1b
9.72997e-08	1.40504	79	38	0.00243794	SPG undiff	CR382300.2
9.86528e-08	0.815009	166	109	0.00247184	SPG undiff	tank
9.89986e-08	1.40138	51	18	0.00248051	SPG undiff	f2rl1.1
1.0273e-07	0.929372	134	83	0.00257401	SPG undiff	traf1
1.03642e-07	0.837003	217	0.17	0.00259684	SPG undiff	gli2a
1.0399e-07	1.69594	84	41	0.00260558	SPG undiff	wdr47b
1.06959e-07	1.27233	128	85	0.00267997	SPG undiff	irf8
1.07277e-07	1.17822	125	0.07	0.00268793	SPG undiff	mapk11
1.07836e-07	2.49018	39	11	0.00270195	SPG undiff	noto
1.10834e-07	1.17813	127	78	0.00277705	SPG undiff	si:dkey-14k9.3
1.15966e-07	1.12231	108	0.06	0.00290565	SPG undiff	TMEM132D
1.1696e-07	1.26241	94	0.05	0.00293055	SPG undiff	tlr5b
1.22465e-07	2.14576	0.05	17	0.00306848	SPG undiff	INSM2
1.24917e-07	1.02023	0.14	0.09	0.00312992	SPG undiff	lratb.1
1.2523e-07	2.35262	46	16	0.00313777	SPG undiff	foxf1
1.25299e-07	0.895388	152	103	0.00313948	SPG undiff	jazf1a
1.30456e-07	1.34486	94	0.05	0.0032687	SPG undiff	syt14b
1.31742e-07	0.896783	188	127	0.00330093	SPG undiff	pdik1l
1.33445e-07	1.47127	75	37	0.00334359	SPG undiff	her12
1.34789e-07	1.18105	135	93	0.00337728	SPG undiff	gpr158b
1.36844e-07	0.865721	0.19	141	0.00342877	SPG undiff	C24H8orf34
1.38846e-07	1.95603	55	0.02	0.00347892	SPG undiff	olfm3b
1.42839e-07	0.983275	127	76	0.00357897	SPG undiff	mpp3a
1.48777e-07	1.3316	92	46	0.00372775	SPG undiff	si:ch211-200p22.4.1
1.56327e-07	1.03066	159	114	0.00391693	SPG undiff	ube2e3
1.56934e-07	1.36818	79	0.04	0.00393214	SPG undiff	nr4a2b
1.59093e-07	1.14832	139	83	0.00398624	SPG undiff	znf516
1.59238e-07	0.867372	164	107	0.00398987	SPG undiff	cemip2
1.60181e-07	1.49033	92	49	0.00401348	SPG undiff	timm10b
1.61496e-07	1.25737	77	34	0.00404644	SPG undiff	foxg1a
1.72727e-07	1.42739	0.08	41	0.00432785	SPG undiff	gpr37a
1.7642e-07	1.44998	84	42	0.00442037	SPG undiff	entpd1
1.79583e-07	1.32734	0.08	39	0.00449963	SPG undiff	foxd1
1.8e-07	0.865425	193	144	0.00451007	SPG undiff	pbx1a
1.81101e-07	1.11811	68	0.03	0.00453767	SPG undiff	pax1a
1.86256e-07	2.06317	34	8	0.00466684	SPG undiff	hbae5
1.90457e-07	1.43142	75	32	0.00477209	SPG undiff	gch2
1.91726e-07	1.01532	0.14	0.09	0.00480388	SPG undiff	efnb2b
1.93417e-07	0.869906	163	109	0.00484625	SPG undiff	slco3a1
1.94403e-07	1.86802	72	32	0.00487095	SPG undiff	slc15a2
1.98155e-07	1.24948	104	66	0.00496497	SPG undiff	si:ch211-121a2.4
5.37221e-89	0.81999	804	641	1.34606e-84	SPG	atp2a1
2.93802e-78	1.01929	651	506	7.3615e-74	SPG	hspa4a
1.94089e-49	1.46318	277	118	4.8631e-45	SPG	adgre10
9.62048e-45	0.913703	432	276	2.41051e-40	SPG	tecrb
3.94437e-38	0.850245	424	289	9.88302e-34	SPG	znf827
2.84721e-32	0.818235	345	208	7.13398e-28	SPG	ankrd10b
1.06689e-31	0.93702	309	176	2.67321e-27	SPG	nfkbiab
1.02314e-29	0.803626	352	233	2.56357e-25	SPG	smad6b
1.4402e-29	1.06248	252	138	3.60856e-25	SPG	socs2
3.57051e-27	0.989426	232	124	8.94627e-23	SPG	map2k6
2.34512e-20	0.88159	0.21	115	5.87593e-16	SPG	scly
6.84567e-20	0.8192	243	146	1.71525e-15	SPG	gpam
2.22859e-19	0.875089	0.26	167	5.58396e-15	SPG	si:dkey-16j16.4
2.25335e-19	1.05626	208	123	5.64598e-15	SPG	si:dkey-102m7.3
4.64177e-19	0.898755	216	136	1.16304e-14	SPG	srd5a3
2.67445e-17	0.802706	227	141	6.70111e-13	SPG	nop56
1.34313e-16	0.83818	0.21	0.14	3.36535e-12	SPG	zranb2
2.36784e-15	0.807009	183	105	5.93286e-11	SPG	ywhah
6.13844e-15	0.82487	214	135	1.53805e-10	SPG	lcor
2.5327e-12	1.04756	92	41	6.34594e-08	SPG	cited4b
3.56826e-12	0.810965	176	0.12	8.94063e-08	SPG	si:rp71-79p20.2
7.45367e-12	1.03511	0.12	68	1.86759e-07	SPG	lmbr1l
1.09675e-11	0.838609	161	96	2.74802e-07	SPG	esd
2.53502e-10	1.35275	0.06	24	6.35176e-06	SPG	si:dkeyp-82h4.3
4.23706e-10	0.914277	136	84	1.06164e-05	SPG	cmtm7
7.96436e-10	1.04562	92	0.05	1.99555e-05	SPG	znf991
1.40278e-09	1.17155	127	77	3.5148e-05	SPG	pfkfb1
3.32018e-09	0.922599	102	54	8.31903e-05	SPG	prkab1a
7.65226e-09	0.944271	96	55	0.000191735	SPG	hao1
1.1382e-08	0.826446	124	0.08	0.000285187	SPG	fam217b
1.66654e-08	0.850038	0.11	66	0.000417568	SPG	sfpq
1.98651e-07	0.868751	89	53	0.00497739	SPG	dnajc22
9.30775e-36	0.837411	424	218	2.33215e-31	SPC-I	uap1
5.22675e-35	0.89886	415	213	1.30961e-30	SPC-I	uhmk1
2.96456e-26	0.814163	429	241	7.428e-22	SPC-I	per1a
1.97632e-23	0.812808	327	171	4.95186e-19	SPC-I	csnk1g2a
2.62985e-23	1.1032	167	66	6.58936e-19	SPC-I	METTL18
3.06374e-23	0.99718	0.18	74	7.67651e-19	SPC-I	zdhhc16a
5.09399e-23	0.877889	325	0.17	1.27635e-18	SPC-I	vav2
7.958e-23	1.17705	193	0.08	1.99396e-18	SPC-I	CT025742.1
1.90848e-22	0.872283	0.36	196	4.7819e-18	SPC-I	rnf113a
3.84844e-22	0.842932	377	0.21	9.64266e-18	SPC-I	snrnp70
4.32134e-22	0.8815	203	92	1.08276e-17	SPC-I	rpa3
2.56683e-20	0.931363	331	0.18	6.43146e-16	SPC-I	tcea1
3.78965e-20	0.834453	0.33	0.18	9.49534e-16	SPC-I	fam222bb
8.36018e-20	0.902268	263	131	2.09473e-15	SPC-I	rpusd1
4.48269e-19	0.840478	282	149	1.12318e-14	SPC-I	nudt19
8.16133e-19	0.971964	262	133	2.0449e-14	SPC-I	ccdc25
1.55923e-18	0.882129	252	128	3.9068e-14	SPC-I	il13ra1
6.42872e-18	0.902079	227	113	1.61078e-13	SPC-I	renbp
7.40506e-18	0.846631	294	162	1.85541e-13	SPC-I	ahcyl1
1.19222e-17	0.993918	0.21	0.1	2.98722e-13	SPC-I	sycp3
2.92168e-17	0.842735	259	134	7.32056e-13	SPC-I	ndufab1b
1.26471e-16	0.825619	198	98	3.16885e-12	SPC-I	atp5l
4.79111e-16	0.844151	0.27	146	1.20046e-11	SPC-I	esco2
5.38909e-15	0.823596	185	92	1.35029e-10	SPC-I	rps26
2.89505e-14	0.992236	112	45	7.25383e-10	SPC-I	si:dkey-28g23.6
6.15165e-14	0.805437	241	131	1.54136e-09	SPC-I	hyal2b
6.21036e-14	0.864157	171	84	1.55607e-09	SPC-I	hmgxb4a
5.00142e-13	0.823097	167	83	1.25316e-08	SPC-I	arpc3
1.01202e-12	0.868587	232	0.13	2.53571e-08	SPC-I	znf16l
1.42461e-12	0.913685	182	95	3.56951e-08	SPC-I	znf408
7.124e-12	1.14441	109	46	1.78499e-07	SPC-I	dnmt3bb.2
9.03202e-12	0.994596	116	51	2.26306e-07	SPC-I	mad2l2
1.90951e-11	0.829407	174	0.09	4.78447e-07	SPC-I	si:dkey-30k6.5
2.12379e-11	0.823794	0.16	81	5.32138e-07	SPC-I	C25H12orf73
2.15423e-11	0.916903	123	57	5.39764e-07	SPC-I	C19H6orf62
4.65858e-11	0.853849	181	96	1.16725e-06	SPC-I	vps29
5.8344e-11	0.842037	122	59	1.46187e-06	SPC-I	atp13a2
7.41845e-11	0.816438	184	99	1.85877e-06	SPC-I	si:dkey-24c2.9
9.76554e-11	0.847598	208	115	2.44685e-06	SPC-I	aldh3a2a
1.08886e-10	0.821064	228	0.13	2.72824e-06	SPC-I	pcgf6
1.09946e-10	0.810211	174	92	2.7548e-06	SPC-I	txnl4a
1.83022e-10	0.836656	202	113	4.58579e-06	SPC-I	spg7
4.54071e-10	0.981241	147	75	1.13772e-05	SPC-I	itsn2b
9.41468e-10	0.83671	147	77	2.35894e-05	SPC-I	golga7
1.46655e-09	0.857008	131	66	3.67458e-05	SPC-I	si:dkey-66i24.9
1.98416e-09	1.53592	52	17	4.97152e-05	SPC-I	MAJIN
2.75567e-09	1.5462	52	17	6.9046e-05	SPC-I	zgc:101765
4.17477e-09	0.888597	125	63	0.000104603	SPC-I	mad2l1bp
7.05771e-09	0.970186	98	45	0.000176838	SPC-I	ccdc174
8.84201e-09	1.09428	93	42	0.000221545	SPC-I	fam13a
9.44419e-09	0.829532	147	79	0.000236634	SPC-I	rps8b
1.69983e-08	0.822161	0.11	55	0.00042591	SPC-I	manba
2.07009e-08	1.87182	38	11	0.000518682	SPC-I	si:ch211-107o10.3
2.62355e-08	0.947806	64	26	0.000657358	SPC-I	ppcdc
5.20557e-08	1.99425	33	8	0.00130431	SPC-I	tmed3
5.52228e-08	0.949589	97	47	0.00138366	SPC-I	dffb
9.39341e-08	0.813858	131	71	0.00235361	SPC-I	tspan2a
1.10424e-07	0.829515	143	79	0.00276678	SPC-I	si:dkey-126g1.9
1.9181e-07	0.866064	86	41	0.004806	SPC-I	slc16a4
3.39536e-201	1.62246	891	646	8.50741e-197	SPC-II	reck
2.16117e-167	1.30272	0.94	774	5.41502e-163	SPC-II	gnb4b
2.91841e-164	1.37503	891	633	7.31237e-160	SPC-II	ppp1r21
3.27189e-144	1.6722	746	375	8.19806e-140	SPC-II	zgc:171759.2
1.92952e-136	2.10837	645	262	4.8346e-132	SPC-II	si:dkey-61p9.9.1
7.59136e-135	1.27359	893	681	1.90209e-130	SPC-II	zgc:158464
1.92353e-133	1.18227	919	736	4.8196e-129	SPC-II	si:dkey-238k10.2
2.5293e-130	1.81013	706	337	6.3374e-126	SPC-II	fstl4
1.79408e-129	2.81226	482	121	4.49525e-125	SPC-II	LO018598.1
1.31e-127	1.60732	748	366	3.28235e-123	SPC-II	CR762436.1
4.75547e-119	2.22604	549	169	1.19153e-114	SPC-II	CABZ01071903.1
1.1137e-114	1.44532	773	514	2.79048e-110	SPC-II	jak2a
1.42431e-109	1.70007	662	291	3.56874e-105	SPC-II	CABZ01044099.1
2.7709e-109	1.61404	683	344	6.94278e-105	SPC-II	zgc:173585
8.51423e-108	1.77674	629	286	2.13333e-103	SPC-II	utrn
1.16976e-107	1.75909	643	0.28	2.93095e-103	SPC-II	ankrd6b
8.05262e-107	1.78597	604	254	2.01766e-102	SPC-II	hist1h2a3.2
2.30049e-103	2.43523	396	77	5.7641e-99	SPC-II	nptx2a
5.02245e-103	1.57425	662	307	1.25843e-98	SPC-II	si:ch211-113a14.19.4
1.89194e-99	2.16072	491	152	4.74045e-95	SPC-II	slc1a2b
4.90293e-99	1.78123	601	246	1.22848e-94	SPC-II	scn5lab
1.60541e-94	1.71182	0.6	256	4.02253e-90	SPC-II	rab3gap1
4.5985e-94	2.33277	458	0.14	1.1522e-89	SPC-II	lrfn2b
1.74505e-93	1.3482	726	412	4.37239e-89	SPC-II	hist1h2a3.4
1.23916e-92	2.26686	459	145	3.10484e-88	SPC-II	BX640522.1
1.34155e-90	1.23648	768	495	3.36139e-86	SPC-II	CU927890.1
1.40814e-90	1.25368	762	524	3.52823e-86	SPC-II	cntn1a
5.23782e-88	2.26001	442	0.15	1.31239e-83	SPC-II	anos1b
5.54127e-88	2.56101	387	0.11	1.38842e-83	SPC-II	lama4
3.66519e-87	1.33569	716	433	9.18349e-83	SPC-II	zgc:162936
4.34275e-87	1.68193	601	276	1.08812e-82	SPC-II	CDIN1
8.19374e-86	1.72256	571	0.27	2.05302e-81	SPC-II	sbno1
2.16689e-85	1.98011	496	172	5.42935e-81	SPC-II	celsr2.1
2.44342e-85	1.30501	719	479	6.12224e-81	SPC-II	sik3
6.58495e-85	1.54368	611	264	1.64992e-80	SPC-II	zgc:163061
2.09213e-84	1.45122	668	369	5.24204e-80	SPC-II	FAT4
3.28315e-84	2.25619	418	125	8.22626e-80	SPC-II	dicp1.1.2
5.3458e-82	1.05568	773	559	1.33944e-77	SPC-II	ppiab
3.06643e-81	1.64762	568	246	7.68326e-77	SPC-II	dip2a
4.08166e-81	1.86443	527	0.23	1.0227e-76	SPC-II	anks1aa
4.98839e-81	1.70422	542	222	1.24989e-76	SPC-II	dicp1.1
2.77677e-80	1.89044	481	173	6.95747e-76	SPC-II	tcf7
7.64525e-80	1.27249	0.69	419	1.91559e-75	SPC-II	zgc:173552.5
2.3032e-79	2.62436	333	77	5.77091e-75	SPC-II	lrp6
5.13732e-79	1.97837	474	193	1.28721e-74	SPC-II	tube1
2.06834e-78	1.16785	779	522	5.18244e-74	SPC-II	rngtt
1.63805e-76	1.5072	0.63	335	4.10429e-72	SPC-II	lipcb
2.06409e-76	2.38131	348	84	5.17179e-72	SPC-II	sfrp2l
5.11452e-76	1.16733	736	459	1.28149e-71	SPC-II	zgc:173587
5.80346e-76	2.35535	363	95	1.45411e-71	SPC-II	caskb
6.2635e-76	1.53946	586	262	1.56938e-71	SPC-II	hist1h4l.15
5.60382e-75	1.45259	576	252	1.40409e-70	SPC-II	spock1
4.54835e-74	1.472	604	355	1.13964e-69	SPC-II	ttc3
6.18995e-74	2.15243	393	115	1.55095e-69	SPC-II	prtgb
1.2251e-73	1.90957	454	0.16	3.06962e-69	SPC-II	meis2a.1
1.25473e-73	1.15721	695	452	3.14385e-69	SPC-II	zgc:112234.9
8.69779e-73	1.63289	499	196	2.17932e-68	SPC-II	hist1h4l.14
1.46948e-72	1.25752	676	436	3.68192e-68	SPC-II	fynb
7.71558e-72	2.11664	0.38	105	1.93322e-67	SPC-II	CU929544.1
4.7591e-71	1.99112	422	142	1.19244e-66	SPC-II	shank2a
5.05742e-71	1.32179	617	333	1.26719e-66	SPC-II	hist1h4l.22
8.89673e-71	1.76192	469	171	2.22916e-66	SPC-II	hm13
9.36653e-71	2.02826	399	124	2.34688e-66	SPC-II	atp2b2
1.2262e-70	1.36156	602	295	3.07236e-66	SPC-II	si:ch211-113a14.12
2.04683e-70	1.19878	712	497	5.12853e-66	SPC-II	dync1h1
5.54326e-70	1.31105	681	429	1.38892e-65	SPC-II	FO681286.1
5.5492e-70	1.92598	448	164	1.39041e-65	SPC-II	epb41l3a
1.18022e-69	1.3225	603	333	2.95717e-65	SPC-II	hist1h2a3.3
4.48537e-69	2.30088	347	96	1.12385e-64	SPC-II	dicp1.3-4
7.76978e-69	2.48936	288	0.06	1.9468e-64	SPC-II	hdac7a
4.09444e-68	1.16044	708	412	1.0259e-63	SPC-II	CR354435.2
5.11534e-68	1.25128	658	0.36	1.2817e-63	SPC-II	lpar2b
1.5035e-67	1.53843	492	192	3.76718e-63	SPC-II	dnaaf2
2.63417e-67	0.937407	789	576	6.60017e-63	SPC-II	FP236812.1
2.63448e-67	1.25853	631	328	6.60095e-63	SPC-II	stk17a
3.10516e-67	1.15902	703	413	7.7803e-63	SPC-II	hist1h4l.11
4.19799e-67	1.80742	424	139	1.05185e-62	SPC-II	tmem107.1
2.3441e-66	2.54434	338	98	5.87339e-62	SPC-II	col2a1b
3.40929e-66	1.78828	444	172	8.54231e-62	SPC-II	MAP3K11
3.90093e-66	1.31414	593	0.32	9.77416e-62	SPC-II	hist1h4l.10
4.2962e-66	1.32798	608	313	1.07646e-61	SPC-II	FP236812.2
4.32741e-66	2.10411	355	102	1.08428e-61	SPC-II	limk1a
5.15857e-66	1.50318	495	198	1.29253e-61	SPC-II	brinp1
6.5882e-66	1.77312	458	173	1.65074e-61	SPC-II	hist1h2a1
1.19536e-65	1.87172	438	185	2.9951e-61	SPC-II	arhgef3
1.55282e-64	1.37919	597	326	3.89075e-60	SPC-II	ppp4r3b
1.97388e-64	1.39115	606	324	4.94575e-60	SPC-II	ube2q1
3.55545e-64	2.27521	0.31	79	8.90853e-60	SPC-II	AXL
4.5979e-64	2.62437	288	71	1.15205e-59	SPC-II	chs1
9.77509e-64	1.51092	507	216	2.44925e-59	SPC-II	si:ch211-113a14.22.1
1.49206e-63	1.93284	0.38	0.13	3.7385e-59	SPC-II	tasora
1.82176e-63	1.12357	0.72	454	4.5646e-59	SPC-II	zgc:173552.2
2.66925e-63	1.16867	662	389	6.68807e-59	SPC-II	hist1h4l.7
8.66827e-63	1.23756	658	375	2.17192e-58	SPC-II	si:ch73-252p3.1
1.09325e-62	1.94311	368	116	2.73926e-58	SPC-II	CABZ01037174.1
1.23237e-62	2.41264	293	72	3.08782e-58	SPC-II	magi1a
1.52939e-62	1.18232	658	377	3.83203e-58	SPC-II	si:dkey-261m9.19
1.96129e-62	1.4422	525	0.25	4.9142e-58	SPC-II	H2BC1
2.04703e-62	1.59062	462	186	5.12904e-58	SPC-II	slit1a
7.67724e-62	1.40655	574	304	1.92361e-57	SPC-II	BX323461.1
1.09315e-61	1.26823	0.56	251	2.73899e-57	SPC-II	sox8b
2.29929e-61	1.44492	0.53	247	5.7611e-57	SPC-II	wwox
4.48016e-61	1.18402	675	396	1.12255e-56	SPC-II	si:ch211-113a14.19.1
5.04697e-61	2.57943	288	71	1.26457e-56	SPC-II	PDZD4.1
1.95662e-60	1.46533	519	243	4.9025e-56	SPC-II	hist1h4l.21
1.20661e-59	1.42715	556	0.29	3.02328e-55	SPC-II	nrp1a
1.32973e-59	1.19988	0.64	372	3.33178e-55	SPC-II	ENSDARG00000051737
3.07286e-59	1.42672	512	235	7.69935e-55	SPC-II	ENSDARG00000114334
9.63649e-59	1.49563	514	289	2.41452e-54	SPC-II	CU302316.1
1.08513e-58	1.58992	488	219	2.71891e-54	SPC-II	CACNA2D3
1.36718e-58	1.3873	531	253	3.4256e-54	SPC-II	nell2a
1.78166e-58	2.47696	266	59	4.46412e-54	SPC-II	avil
5.04495e-58	1.18508	626	346	1.26406e-53	SPC-II	traf5
7.71833e-58	1.7352	389	136	1.93391e-53	SPC-II	zgc:110425
3.6287e-57	2.08145	344	114	9.09207e-53	SPC-II	TMCC1
4.51093e-57	1.62514	465	213	1.13026e-52	SPC-II	piezo2a.2
3.79659e-56	1.16244	584	323	9.51274e-52	SPC-II	pth1r
4.44373e-56	1.84067	408	175	1.11342e-51	SPC-II	CU914780.1
4.80773e-56	1.28357	0.56	315	1.20463e-51	SPC-II	si:dkey-7i4.21
6.09341e-56	1.39993	579	327	1.52677e-51	SPC-II	tgfbr1b
1.41244e-55	1.03263	694	423	3.539e-51	SPC-II	igsf11
1.53324e-55	1.20462	598	343	3.84168e-51	SPC-II	ccdc171
1.71769e-55	1.06422	0.69	461	4.30384e-51	SPC-II	si:ch211-113a14.19
2.0322e-55	1.06237	733	507	5.09189e-51	SPC-II	HOOK3
2.50183e-55	1.32947	581	0.35	6.26858e-51	SPC-II	ddx3xb
1.17605e-54	1.79825	357	116	2.94671e-50	SPC-II	syn2b
2.63692e-54	1.29652	538	284	6.60708e-50	SPC-II	FQ312024.1
3.12476e-54	1.06367	664	424	7.8294e-50	SPC-II	si:dkey-108k21.10
6.29909e-54	1.25057	571	292	1.5783e-49	SPC-II	hist1h2a4
6.3587e-54	1.35099	537	259	1.59324e-49	SPC-II	si:ch211-113a14.19.2
6.50877e-54	1.77923	416	183	1.63084e-49	SPC-II	plgrkt
7.52333e-54	1.22465	609	364	1.88505e-49	SPC-II	si:dkey-77f5.8
8.21336e-54	1.97945	0.31	87	2.05794e-49	SPC-II	SMARCA4
2.09733e-53	0.893264	764	612	5.25507e-49	SPC-II	vps26c
2.90754e-53	1.47756	462	211	7.28512e-49	SPC-II	dcc
3.58896e-53	1.23739	601	335	8.99249e-49	SPC-II	lrp1aa
4.19129e-53	1.41152	485	228	1.05017e-48	SPC-II	hist1h2a3
4.93003e-53	2.05507	319	101	1.23527e-48	SPC-II	AL929520.3
6.21679e-53	1.82155	342	111	1.55768e-48	SPC-II	insyn1
6.25829e-53	2.4791	269	0.07	1.56808e-48	SPC-II	adcy1b
6.58636e-53	1.78813	415	173	1.65028e-48	SPC-II	trpm7
1.20408e-52	1.26762	542	316	3.01695e-48	SPC-II	psip1b
2.17646e-52	2.10889	0.3	89	5.45333e-48	SPC-II	SH3RF3
4.14394e-52	2.18437	304	92	1.03831e-47	SPC-II	si:dkey-11f4.7
5.48848e-52	1.66087	388	141	1.37519e-47	SPC-II	NRXN2
5.77791e-52	1.99924	328	105	1.44771e-47	SPC-II	ENSDARG00000110727
1.08647e-51	1.31439	556	313	2.72227e-47	SPC-II	si:ch211-126j24.1
1.17656e-51	1.745	407	179	2.948e-47	SPC-II	si:ch211-241j12.3
1.24231e-51	2.11701	267	67	3.11274e-47	SPC-II	ptprsa
1.50719e-51	1.1143	626	377	3.77641e-47	SPC-II	hist2h3c
1.79574e-51	1.4415	457	248	4.49941e-47	SPC-II	cenpe
3.1228e-51	1.39436	458	198	7.82448e-47	SPC-II	hist1h4l.13
4.7574e-51	1.01532	684	478	1.19201e-46	SPC-II	PLXNA1
5.86947e-51	1.18066	606	0.34	1.47065e-46	SPC-II	ext1b
6.17862e-51	1.01838	678	0.43	1.54812e-46	SPC-II	si:dkey-108k21.19
7.61795e-51	1.58888	441	195	1.90875e-46	SPC-II	VSTM2A
9.13906e-51	1.3986	516	292	2.28988e-46	SPC-II	mau2
9.27577e-51	1.51935	416	164	2.32414e-46	SPC-II	myo9ab
9.98511e-51	2.38253	0.25	64	2.50187e-46	SPC-II	lcp1
2.06716e-50	1.81899	359	127	5.17948e-46	SPC-II	ddx54
2.10449e-50	1.90386	349	129	5.27302e-46	SPC-II	rapgef6
2.62957e-50	1.31691	535	284	6.58866e-46	SPC-II	mrpl2
3.58677e-50	1.47768	0.46	205	8.98701e-46	SPC-II	si:dkey-108k21.11
3.77856e-50	1.37959	486	237	9.46757e-46	SPC-II	dntt
4.65568e-50	2.2654	295	99	1.16653e-45	SPC-II	tcerg1a
6.67666e-50	1.20508	551	282	1.6729e-45	SPC-II	hist1h2a3.1
8.04308e-50	2.11726	298	93	2.01527e-45	SPC-II	pparg
8.37966e-50	1.00528	661	422	2.09961e-45	SPC-II	rfx3
9.90007e-50	1.0134	0.67	428	2.48056e-45	SPC-II	hist1h2ba
1.19195e-49	0.810201	779	643	2.98654e-45	SPC-II	zswim6
1.8064e-49	1.39591	436	181	4.52611e-45	SPC-II	ENSDARG00000101858
2.88867e-49	1.34094	471	234	7.23786e-45	SPC-II	klc4
3.15408e-49	1.44725	429	179	7.90287e-45	SPC-II	ADGRL3
5.20812e-49	1.30489	453	194	1.30495e-44	SPC-II	MCOLN3
8.78586e-49	1.40621	485	235	2.20138e-44	SPC-II	zgc:163061.1
1.72988e-48	2.60713	223	52	4.33439e-44	SPC-II	LOXL4
6.4522e-48	0.89878	734	516	1.61666e-43	SPC-II	zgc:173552.1
1.47433e-47	0.908176	797	633	3.69409e-43	SPC-II	kdm6al
1.72649e-47	2.26658	0.23	51	4.32589e-43	SPC-II	CABZ01099795.1
2.08679e-47	1.16881	596	0.38	5.22867e-43	SPC-II	trappc10
2.2428e-47	1.48098	505	291	5.61956e-43	SPC-II	rbfox2
2.37003e-47	1.03733	664	415	5.93834e-43	SPC-II	si:ch211-113a14.11
3.57758e-47	1.4661	0.43	0.21	8.96399e-43	SPC-II	CABZ01092745.1
4.68119e-47	1.02247	656	429	1.17292e-42	SPC-II	zgc:92749
6.99924e-47	2.57367	211	45	1.75373e-42	SPC-II	tgm1l4
7.33143e-47	1.06899	615	397	1.83696e-42	SPC-II	dlg5b.1
1.0464e-46	1.15591	0.57	356	2.62186e-42	SPC-II	cd276
1.08985e-46	1.50568	399	167	2.73073e-42	SPC-II	pak7
1.44038e-46	1.33422	0.52	281	3.60903e-42	SPC-II	mitfb
2.98648e-46	1.15854	473	216	7.48293e-42	SPC-II	syne1a
3.26699e-46	1.34291	396	156	8.18577e-42	SPC-II	mycbpap
4.65253e-46	1.72223	331	0.12	1.16574e-41	SPC-II	prickle2a
7.23592e-46	1.19383	564	322	1.81303e-41	SPC-II	RYR2
9.48737e-46	1.32595	471	268	2.37715e-41	SPC-II	wu:fj29h11
1.08224e-45	1.60904	416	197	2.71165e-41	SPC-II	FP236318.5
1.15685e-45	1.29032	476	237	2.89861e-41	SPC-II	zgc:173552.4
1.33792e-45	1.54673	381	157	3.3523e-41	SPC-II	baiap2l1b
1.8715e-45	1.14623	541	278	4.68923e-41	SPC-II	si:ch211-113a14.22.2
2.62822e-45	1.96542	0.31	104	6.58528e-41	SPC-II	mib2
3.81141e-45	1.27507	498	249	9.54988e-41	SPC-II	zgc:173552.3
4.00965e-45	2.33397	232	61	1.00466e-40	SPC-II	KCNJ6
8.07077e-45	1.4557	443	211	2.02221e-40	SPC-II	arhgap44
1.05642e-44	1.50905	308	98	2.64697e-40	SPC-II	pcsk2
1.1213e-44	1.20072	525	276	2.80954e-40	SPC-II	zgc:165653
1.23875e-44	1.59811	341	121	3.10382e-40	SPC-II	edar
1.4109e-44	2.61058	199	42	3.53514e-40	SPC-II	si:dkey-207m2.4
1.64973e-44	1.43447	482	255	4.13356e-40	SPC-II	lama1
1.71095e-44	2.00915	276	82	4.28695e-40	SPC-II	MEP1B
1.82316e-44	1.30737	481	264	4.56812e-40	SPC-II	fhod3a
1.82523e-44	1.44766	449	233	4.57329e-40	SPC-II	syngap1a
1.89112e-44	0.968045	662	452	4.73838e-40	SPC-II	glg1a
2.15215e-44	0.897163	701	456	5.39243e-40	SPC-II	srebf2
2.24465e-44	1.65776	339	125	5.62419e-40	SPC-II	drd2l
2.42937e-44	1.83493	294	95	6.08703e-40	SPC-II	VIT
3.11567e-44	1.29914	501	269	7.80662e-40	SPC-II	sirt7
3.69235e-44	2.39561	198	0.04	9.25156e-40	SPC-II	slc22a4
4.96059e-44	2.75134	204	47	1.24293e-39	SPC-II	zmp:0000001082
5.36837e-44	1.30941	479	237	1.3451e-39	SPC-II	eps8a
7.7239e-44	1.68869	383	176	1.9353e-39	SPC-II	map4k4
8.8802e-44	2.04272	264	77	2.22502e-39	SPC-II	LO017974.1
1.22668e-43	1.83878	293	93	3.07356e-39	SPC-II	dab1b
1.80702e-43	1.36847	436	197	4.52767e-39	SPC-II	wbp1
1.89548e-43	1.39188	0.38	148	4.74933e-39	SPC-II	jakmip2
2.45347e-43	2.03261	259	78	6.1474e-39	SPC-II	cplx2.1
2.96638e-43	0.933056	645	421	7.43256e-39	SPC-II	zgc:171759.1
3.67043e-43	2.51112	201	49	9.19663e-39	SPC-II	igl4v8
4.08389e-43	2.15013	244	66	1.02326e-38	SPC-II	adgrb1b
5.52935e-43	1.24307	0.49	242	1.38543e-38	SPC-II	ascc3
9.63267e-43	1.61503	397	199	2.41356e-38	SPC-II	lancl2
1.22426e-42	1.42105	396	203	3.0675e-38	SPC-II	heatr5b
1.23518e-42	0.853127	706	0.47	3.09486e-38	SPC-II	tcf3a
1.95533e-42	1.33901	474	264	4.89926e-38	SPC-II	sos1
2.34093e-42	1.21879	479	248	5.86544e-38	SPC-II	ogdhb
2.55379e-42	2.19778	237	63	6.39879e-38	SPC-II	CABZ01079480.1
2.90494e-42	0.990798	0.6	372	7.27862e-38	SPC-II	triobpb
3.25627e-42	1.04742	613	359	8.15892e-38	SPC-II	strn
3.5197e-42	1.1262	526	0.27	8.81895e-38	SPC-II	ikbip
4.13701e-42	1.49221	358	139	1.03657e-37	SPC-II	SLC24A2
4.46789e-42	1.33493	442	221	1.11947e-37	SPC-II	ttll5
6.49032e-42	1.15301	499	266	1.62621e-37	SPC-II	gpsm1b
1.96892e-41	1.62216	377	0.17	4.93334e-37	SPC-II	stk11
2.16489e-41	1.70919	0.33	155	5.42435e-37	SPC-II	dennd4b
4.63012e-41	1.97147	263	0.08	1.16012e-36	SPC-II	phtf2
5.0372e-41	1.26867	455	244	1.26212e-36	SPC-II	dph6
6.65733e-41	1.95451	255	73	1.66806e-36	SPC-II	sctr
7.4429e-41	1.70631	336	131	1.86489e-36	SPC-II	glis3
9.15509e-41	1.01224	587	361	2.2939e-36	SPC-II	TOM1L2
1.10585e-40	1.03445	611	376	2.77082e-36	SPC-II	CU302436.1
1.43483e-40	1.51253	348	133	3.59511e-36	SPC-II	si:ch73-364h19.1
2.45089e-40	1.48322	321	113	6.14095e-36	SPC-II	tlr7.1
3.33538e-40	1.26444	442	212	8.35713e-36	SPC-II	ano9a
3.46533e-40	0.90602	639	426	8.68274e-36	SPC-II	itga11b
5.58178e-40	1.97685	264	86	1.39857e-35	SPC-II	npas4l
6.87608e-40	1.12734	457	215	1.72287e-35	SPC-II	itga9
8.67223e-40	1.7383	313	118	2.17291e-35	SPC-II	akap9
8.9361e-40	1.4943	0.36	165	2.23903e-35	SPC-II	atg7
9.28757e-40	1.29503	426	206	2.32709e-35	SPC-II	lmf1
1.07413e-39	1.23546	359	0.14	2.69134e-35	SPC-II	runx1
1.42974e-39	1.42702	342	137	3.58236e-35	SPC-II	si:ch73-36p18.1
1.56301e-39	1.28204	452	226	3.91629e-35	SPC-II	slc12a7b
3.08661e-39	1.7109	298	106	7.7338e-35	SPC-II	LO018363.1
3.12559e-39	1.34357	441	231	7.83149e-35	SPC-II	SPAG9
3.61771e-39	1.2744	442	0.21	9.06453e-35	SPC-II	si:ch211-113a14.18
3.75673e-39	1.54716	349	146	9.41287e-35	SPC-II	esrrb
3.93812e-39	1.81257	295	105	9.86734e-35	SPC-II	adamts16
5.39554e-39	1.06411	563	357	1.35191e-34	SPC-II	nvl
6.93252e-39	1.10522	509	284	1.73701e-34	SPC-II	si:ch211-113a14.19.3
8.90374e-39	3.31037	127	16	2.23092e-34	SPC-II	exorh
9.24169e-39	1.76235	0.3	111	2.3156e-34	SPC-II	VDR
1.15177e-38	1.13363	0.42	0.19	2.88587e-34	SPC-II	foxj1a
1.22486e-38	1.12759	514	294	3.069e-34	SPC-II	hist1h2a11.1
1.22812e-38	1.84763	278	0.1	3.07718e-34	SPC-II	si:ch1073-291c23.2
1.45881e-38	1.48852	0.36	151	3.6552e-34	SPC-II	cacna1eb
1.46082e-38	1.45999	414	209	3.66023e-34	SPC-II	cul4a
2.34661e-38	1.45745	368	157	5.87966e-34	SPC-II	zeb2b
2.41184e-38	0.87358	669	0.48	6.0431e-34	SPC-II	grk3
2.53724e-38	1.14593	498	279	6.35731e-34	SPC-II	sec14l7
2.78397e-38	2.03956	237	0.07	6.97551e-34	SPC-II	tbx5a
3.27015e-38	1.24952	442	237	8.1937e-34	SPC-II	mxra5b
4.66312e-38	1.15566	0.48	277	1.16839e-33	SPC-II	CABZ01079748.1
5.09079e-38	1.74205	263	82	1.27555e-33	SPC-II	epb41l3b
5.43918e-38	1.3846	397	204	1.36284e-33	SPC-II	gtf2a1l
5.52487e-38	1.65982	352	159	1.38431e-33	SPC-II	necap2
5.78409e-38	1.22407	462	245	1.44926e-33	SPC-II	sema6d
7.08631e-38	1.65353	0.33	169	1.77555e-33	SPC-II	eed
7.3338e-38	1.20349	493	295	1.83756e-33	SPC-II	mrpl39
8.87489e-38	1.82764	297	112	2.22369e-33	SPC-II	carmil1
1.26388e-37	0.976027	619	416	3.16678e-33	SPC-II	si:dkey-172k15.6
1.68695e-37	1.34853	421	203	4.22683e-33	SPC-II	rbfox3b
3.69736e-37	1.20439	485	0.29	9.2641e-33	SPC-II	emsy
3.79137e-37	1.01004	571	348	9.49965e-33	SPC-II	ano9a.1
5.34559e-37	1.25129	453	0.23	1.33939e-32	SPC-II	mmp28
6.20169e-37	1.77924	299	125	1.55389e-32	SPC-II	ppp2r2ca.1
6.41691e-37	2.13028	189	43	1.60782e-32	SPC-II	cyp2y3
6.83952e-37	2.32518	186	42	1.71371e-32	SPC-II	cdkal1
1.03365e-36	1.14145	512	0.3	2.58991e-32	SPC-II	si:zfos-932h1.3
1.32752e-36	1.0741	558	331	3.32623e-32	SPC-II	spred1
1.37519e-36	1.61997	267	87	3.44568e-32	SPC-II	opn6a
1.53558e-36	0.989801	579	359	3.84754e-32	SPC-II	zgc:153405
1.78218e-36	2.25462	211	63	4.46544e-32	SPC-II	OTOP1
1.94155e-36	1.65074	317	124	4.86475e-32	SPC-II	SAMD4B
1.94372e-36	1.42124	343	0.14	4.87019e-32	SPC-II	fam20ca
1.98935e-36	1.02954	538	328	4.9845e-32	SPC-II	drc3
2.31237e-36	1.18223	383	171	5.79388e-32	SPC-II	CABZ01070631.2
2.58289e-36	1.85437	248	77	6.47168e-32	SPC-II	zer1
2.9264e-36	1.02878	548	339	7.33239e-32	SPC-II	HECW1
4.03427e-36	1.15119	454	242	1.01083e-31	SPC-II	ANOS1
5.75386e-36	1.40052	396	187	1.44169e-31	SPC-II	ssu72
6.44855e-36	1.06535	514	279	1.61575e-31	SPC-II	rbms2a
9.23781e-36	1.48266	372	0.19	2.31463e-31	SPC-II	tcf20
1.06483e-35	0.923584	617	427	2.66804e-31	SPC-II	FP326649.1
1.11465e-35	2.01126	214	58	2.79287e-31	SPC-II	elmo2
1.14415e-35	1.01513	0.51	277	2.86678e-31	SPC-II	CU681841.1
1.20275e-35	1.17241	469	259	3.01362e-31	SPC-II	si:ch73-267c23.10
1.61873e-35	1.14057	481	265	4.05589e-31	SPC-II	tuba7l
1.66372e-35	1.72332	305	127	4.16863e-31	SPC-II	ddx46
1.74126e-35	0.930435	563	333	4.36289e-31	SPC-II	jund
2.00272e-35	2.03255	243	82	5.01802e-31	SPC-II	TBC1D8
3.05263e-35	2.75546	156	33	7.64868e-31	SPC-II	btr32
4.09188e-35	1.89393	219	61	1.02526e-30	SPC-II	cacna1ib
4.98606e-35	1.60474	293	111	1.24931e-30	SPC-II	cldna
5.03795e-35	0.892613	619	384	1.26231e-30	SPC-II	ephb4b
5.16593e-35	2.09961	0.21	63	1.29438e-30	SPC-II	ahrra
5.26277e-35	2.15855	193	49	1.31864e-30	SPC-II	phtf2.1
7.19325e-35	1.63582	309	126	1.80234e-30	SPC-II	casq1b
8.31708e-35	1.47824	337	147	2.08393e-30	SPC-II	gabra3
1.36378e-34	1.26908	366	158	3.41709e-30	SPC-II	GGT7
1.62595e-34	2.39667	167	38	4.07397e-30	SPC-II	slc6a3
1.63057e-34	1.00036	548	318	4.08555e-30	SPC-II	nfe2l2a
2.10978e-34	2.39131	178	45	5.28627e-30	SPC-II	si:ch1073-280e3.1
2.7754e-34	2.06035	217	64	6.95405e-30	SPC-II	pax8
2.8716e-34	1.82229	238	75	7.19508e-30	SPC-II	sox9b
3.13144e-34	0.977265	597	409	7.84613e-30	SPC-II	ip6k1
4.20977e-34	2.0329	0.22	68	1.0548e-29	SPC-II	dclk2b
4.4623e-34	1.9871	206	56	1.11807e-29	SPC-II	noxo1a
5.85759e-34	1.44469	337	147	1.46768e-29	SPC-II	PARD3
7.04762e-34	1.29315	399	215	1.76585e-29	SPC-II	si:dkey-15f23.1
7.1534e-34	1.53934	295	113	1.79236e-29	SPC-II	arvcfa
7.79009e-34	2.21571	189	47	1.95188e-29	SPC-II	wwp1
8.69751e-34	0.826015	645	459	2.17925e-29	SPC-II	hist1h2a10.1
1.25398e-33	1.69723	0.28	0.11	3.14197e-29	SPC-II	MMP23B
1.266e-33	1.43023	383	195	3.17209e-29	SPC-II	si:ch1073-416d2.4
1.5272e-33	1.34185	368	161	3.82655e-29	SPC-II	cyp17a2
1.52745e-33	1.27672	0.41	202	3.82719e-29	SPC-II	zgc:77287
1.81875e-33	2.36738	181	46	4.55706e-29	SPC-II	ENSDARG00000098990
1.91904e-33	1.34602	352	175	4.80835e-29	SPC-II	ptk7a
1.96389e-33	0.950513	569	354	4.92073e-29	SPC-II	CABZ01084340.1
1.99676e-33	2.13306	173	0.04	5.00307e-29	SPC-II	il1rapl1b
2.20679e-33	2.136	188	48	5.52934e-29	SPC-II	MFAP4.3
2.54181e-33	2.14373	178	45	6.36875e-29	SPC-II	CABZ01078737.1
2.74533e-33	1.73669	0.25	83	6.87869e-29	SPC-II	DMWD
3.33849e-33	1.21959	418	207	8.36493e-29	SPC-II	cntnap3
3.85778e-33	1.33331	394	212	9.66604e-29	SPC-II	sidt2
4.3702e-33	1.09842	407	0.19	1.095e-28	SPC-II	angpt1
4.395e-33	0.895879	592	394	1.10121e-28	SPC-II	ppifb
5.4323e-33	1.10796	431	243	1.36112e-28	SPC-II	si:dkey-261m9.12
5.7514e-33	1.1173	458	244	1.44107e-28	SPC-II	GRIK2
6.01745e-33	1.68748	264	95	1.50773e-28	SPC-II	slc22a21
8.06932e-33	0.825143	643	454	2.02185e-28	SPC-II	zgc:114046
9.57197e-33	1.06708	404	191	2.39835e-28	SPC-II	rreb1a
9.97395e-33	1.21847	358	158	2.49907e-28	SPC-II	tmem244
1.06365e-32	1.85284	217	65	2.66509e-28	SPC-II	si:zfos-1011f11.2
1.18649e-32	0.894758	568	337	2.97286e-28	SPC-II	foxo1a
1.26849e-32	1.13837	474	258	3.17832e-28	SPC-II	ncbp2
1.30325e-32	1.98224	187	47	3.26541e-28	SPC-II	DNAI3
1.51367e-32	0.993748	542	324	3.79266e-28	SPC-II	si:ch211-113a14.24
1.71255e-32	1.19288	463	267	4.29095e-28	SPC-II	mprip
1.79199e-32	0.966104	563	339	4.49e-28	SPC-II	zhx2b
2.94349e-32	0.960153	0.52	295	7.3752e-28	SPC-II	znf292b
3.34077e-32	1.05504	574	373	8.37062e-28	SPC-II	CABZ01112656.1
4.33574e-32	1.98238	208	64	1.08636e-27	SPC-II	frk
4.63964e-32	2.30702	161	36	1.16251e-27	SPC-II	CABZ01052576.1
5.50363e-32	1.23744	424	241	1.37899e-27	SPC-II	MARF1
6.7224e-32	1.28742	339	146	1.68436e-27	SPC-II	ptprk
6.9153e-32	1.06489	501	292	1.7327e-27	SPC-II	nr6a1a.1
7.328e-32	1.04948	527	357	1.8361e-27	SPC-II	slc16a10
7.81624e-32	0.843997	623	0.42	1.95844e-27	SPC-II	rap2b
8.33651e-32	2.02773	201	57	2.0888e-27	SPC-II	hdc
8.46613e-32	1.69698	291	121	2.12127e-27	SPC-II	trabd2a
1.02438e-31	1.39388	0.36	175	2.56668e-27	SPC-II	nup54
1.03673e-31	1.43331	299	116	2.59762e-27	SPC-II	FQ311908.1
1.26823e-31	0.911026	595	418	3.17767e-27	SPC-II	znf609a
2.14821e-31	0.914512	554	351	5.38255e-27	SPC-II	tmem181
2.27037e-31	1.93341	194	56	5.68865e-27	SPC-II	CABZ01099833.1
2.45203e-31	0.835227	636	481	6.1438e-27	SPC-II	zmiz2
2.47378e-31	1.51472	259	0.09	6.1983e-27	SPC-II	spint1a
2.49514e-31	1.87038	228	92	6.25182e-27	SPC-II	actr3
2.703e-31	1.22442	361	0.17	6.77264e-27	SPC-II	fgf12b
3.46179e-31	1.58108	284	115	8.67387e-27	SPC-II	prkar2ab
4.22846e-31	2.55091	138	27	1.05948e-26	SPC-II	CABZ01052573.1
4.28695e-31	1.03326	513	336	1.07414e-26	SPC-II	CU633838.1
4.71755e-31	1.59663	226	72	1.18203e-26	SPC-II	lnpa
6.10054e-31	0.826065	598	375	1.52855e-26	SPC-II	ssbp2
6.13848e-31	1.25342	379	189	1.53806e-26	SPC-II	SLC4A5.1
6.24009e-31	1.00513	529	331	1.56352e-26	SPC-II	dstyk
7.99629e-31	1.47463	308	131	2.00355e-26	SPC-II	hist1h4l.20
8.06596e-31	1.99777	231	79	2.02101e-26	SPC-II	si:zfos-911d5.4
1.1693e-30	1.57635	271	101	2.92981e-26	SPC-II	kbtbd3
1.2679e-30	2.12324	189	54	3.17685e-26	SPC-II	tbl3
1.35779e-30	1.51462	288	121	3.40209e-26	SPC-II	NCKAP1L
1.37727e-30	2.41063	156	38	3.4509e-26	SPC-II	si:dkey-119m7.4
1.43033e-30	2.08623	183	0.05	3.58382e-26	SPC-II	slc34a1a
1.43551e-30	1.13095	441	273	3.59682e-26	SPC-II	zgc:85936
1.45586e-30	1.29483	303	121	3.64781e-26	SPC-II	gna14a
1.56657e-30	1.68622	232	75	3.92521e-26	SPC-II	dmgdh
1.71791e-30	0.829624	602	394	4.3044e-26	SPC-II	unc5a
1.85067e-30	1.47346	331	184	4.63703e-26	SPC-II	raf1b
2.5216e-30	1.00937	508	352	6.31812e-26	SPC-II	ctnnb2
2.97846e-30	1.41241	333	166	7.46283e-26	SPC-II	BX511077.1
3.11884e-30	1.1638	387	0.19	7.81458e-26	SPC-II	TCF4
3.72447e-30	2.72893	143	31	9.33203e-26	SPC-II	utp18
3.99797e-30	1.21462	426	0.24	1.00173e-25	SPC-II	CU469526.1
4.3951e-30	2.36427	166	45	1.10124e-25	SPC-II	tmem240b
4.70357e-30	1.09893	442	263	1.17853e-25	SPC-II	usp49
4.82899e-30	1.36813	325	141	1.20995e-25	SPC-II	ogfr
4.96302e-30	1.49523	325	0.15	1.24353e-25	SPC-II	pamr1
6.06625e-30	1.54567	206	62	1.51996e-25	SPC-II	npm2b
7.02779e-30	1.51115	293	126	1.76088e-25	SPC-II	WDR70
7.28693e-30	1.74322	237	82	1.82581e-25	SPC-II	smdt1a
8.5813e-30	1.05744	421	219	2.15013e-25	SPC-II	dnah9
9.5119e-30	1.78888	194	55	2.3833e-25	SPC-II	ppp1r32
1.36901e-29	1.23654	0.4	198	3.43018e-25	SPC-II	sept10
1.8086e-29	1.48336	304	133	4.53163e-25	SPC-II	CU984600.1
1.86456e-29	2.70685	142	31	4.67185e-25	SPC-II	FP236551.1
2.21888e-29	2.11039	153	35	5.55962e-25	SPC-II	CABZ01083166.1
2.36318e-29	2.44172	126	23	5.9212e-25	SPC-II	CABZ01102039.1
2.79026e-29	2.06576	172	46	6.99128e-25	SPC-II	nme2b.2
2.85786e-29	1.02817	507	365	7.16067e-25	SPC-II	sec24a
3.1059e-29	1.01571	495	0.32	7.78214e-25	SPC-II	rbm10
3.25591e-29	1.22498	337	0.15	8.158e-25	SPC-II	CELF6
4.1697e-29	1.27155	363	174	1.04476e-24	SPC-II	AL929217.1
5.12691e-29	0.841401	597	434	1.2846e-24	SPC-II	b4galt1l
5.22607e-29	2.14504	172	45	1.30944e-24	SPC-II	erg
7.04973e-29	1.42002	321	145	1.76638e-24	SPC-II	wrnip1
7.09635e-29	1.34395	347	179	1.77806e-24	SPC-II	sec31b
7.73721e-29	2.08834	209	69	1.93864e-24	SPC-II	pros1
1.19922e-28	1.30573	306	139	3.00477e-24	SPC-II	kcnq2b
1.30605e-28	1.18924	432	252	3.27243e-24	SPC-II	phactr3b
1.63066e-28	1.72994	274	131	4.08577e-24	SPC-II	dhx30
1.67107e-28	2.296	161	41	4.18703e-24	SPC-II	shisa6
1.71993e-28	2.18459	147	34	4.30947e-24	SPC-II	CABZ01089777.1
2.00296e-28	1.08482	405	212	5.01862e-24	SPC-II	tecpr1b
2.06603e-28	1.97783	194	63	5.17665e-24	SPC-II	cdh7b
2.08514e-28	1.19719	405	222	5.22453e-24	SPC-II	DOCK9
2.13651e-28	1.39732	287	121	5.35324e-24	SPC-II	gas6
2.17642e-28	0.979352	564	374	5.45323e-24	SPC-II	pdhx
2.3826e-28	0.948044	482	271	5.96985e-24	SPC-II	si:ch73-290k24.6
2.56034e-28	1.54835	0.27	113	6.41519e-24	SPC-II	tube1.1
2.6324e-28	1.66546	222	76	6.59574e-24	SPC-II	zmp:0000000760
2.68096e-28	1.86361	0.2	67	6.71742e-24	SPC-II	col14a1b
2.87527e-28	1.39705	239	83	7.20428e-24	SPC-II	zgc:92594
2.99894e-28	1.02916	475	271	7.51413e-24	SPC-II	mef2ca
3.20035e-28	0.979283	529	357	8.0188e-24	SPC-II	rasa3
3.61252e-28	0.821317	574	382	9.05154e-24	SPC-II	dennd3a
3.64988e-28	0.940208	473	267	9.14515e-24	SPC-II	hcn4
5.09915e-28	2.43262	132	27	1.27764e-23	SPC-II	FP236318.4
6.66187e-28	2.28938	143	33	1.6692e-23	SPC-II	CABZ01066694.1
7.28918e-28	0.991445	0.46	263	1.82638e-23	SPC-II	BX663503.3
8.52018e-28	0.857766	502	299	2.13482e-23	SPC-II	dennd2db
8.62897e-28	1.05972	422	233	2.16207e-23	SPC-II	sez6l
8.82106e-28	1.66266	208	67	2.21021e-23	SPC-II	gtf2a1l.1
8.94342e-28	1.60008	238	87	2.24086e-23	SPC-II	si:dkey-94l16.4
9.02379e-28	1.17387	402	212	2.261e-23	SPC-II	SLC39A11
1.07874e-27	0.950103	542	364	2.70289e-23	SPC-II	vwa5a
1.14414e-27	1.19354	396	228	2.86676e-23	SPC-II	camk2b2
1.19848e-27	2.0721	166	45	3.00291e-23	SPC-II	CDHR1
1.24113e-27	1.13413	393	199	3.10977e-23	SPC-II	hist1h4l.17
1.46166e-27	0.964268	541	359	3.66234e-23	SPC-II	faxdc2
1.76534e-27	1.17317	382	0.2	4.42323e-23	SPC-II	nt5dc1
1.81482e-27	1.59337	0.3	139	4.54722e-23	SPC-II	kif5aa
1.82685e-27	1.34329	331	164	4.57737e-23	SPC-II	tpp2
1.98353e-27	1.3911	0.36	0.19	4.96994e-23	SPC-II	rpl24
2.14723e-27	1.11377	419	0.24	5.3801e-23	SPC-II	osbpl6
2.18567e-27	1.57833	0.27	119	5.47641e-23	SPC-II	PRRC2B
2.26963e-27	1.47421	286	123	5.68678e-23	SPC-II	ptpro.1
2.31874e-27	1.04119	426	252	5.80983e-23	SPC-II	soul3
2.32489e-27	1.33461	0.28	113	5.82525e-23	SPC-II	CABZ01060891.1
2.6016e-27	1.31417	302	132	6.51858e-23	SPC-II	nlgn4xb
2.82927e-27	1.23539	269	104	7.08901e-23	SPC-II	helz2
2.88304e-27	1.26956	368	198	7.22373e-23	SPC-II	CABZ01079267.1
3.15021e-27	0.803972	602	414	7.89317e-23	SPC-II	mbnl2
3.35325e-27	1.51135	271	115	8.40189e-23	SPC-II	ypel5
3.5104e-27	0.914545	504	344	8.79565e-23	SPC-II	stard4
3.72312e-27	1.48466	0.27	113	9.32866e-23	SPC-II	impg1a
4.7482e-27	1.44702	281	118	1.18971e-22	SPC-II	nid1b
4.79388e-27	0.879252	564	364	1.20115e-22	SPC-II	zgc:113983
5.06773e-27	2.11768	173	55	1.26977e-22	SPC-II	lims2
5.76776e-27	0.907035	516	323	1.44517e-22	SPC-II	tmem117
6.30382e-27	2.28601	142	34	1.57949e-22	SPC-II	slc6a19a.2
7.25265e-27	1.03045	485	289	1.81722e-22	SPC-II	cnot11
7.74634e-27	0.913611	488	284	1.94092e-22	SPC-II	cep72
8.48251e-27	1.19512	0.36	191	2.12538e-22	SPC-II	rfwd3
1.0033e-26	1.30352	298	0.13	2.51386e-22	SPC-II	LO018340.1
1.03219e-26	0.93494	503	335	2.58624e-22	SPC-II	pde8a
1.11974e-26	1.11711	374	0.2	2.80561e-22	SPC-II	pdlim5b
1.15302e-26	1.54558	272	125	2.88901e-22	SPC-II	slc27a2a
1.23579e-26	0.896061	521	328	3.09639e-22	SPC-II	hist1h4l.9
1.24564e-26	1.13428	468	297	3.12108e-22	SPC-II	slc30a6
1.39646e-26	1.3055	372	191	3.49897e-22	SPC-II	si:ch211-210b2.1
1.44817e-26	1.40054	303	152	3.62852e-22	SPC-II	uhrf1bp1
1.45106e-26	1.51549	277	129	3.63577e-22	SPC-II	top1mt
1.46261e-26	1.30789	315	145	3.66472e-22	SPC-II	pargl
1.49504e-26	1.13984	421	255	3.74598e-22	SPC-II	fam234b
1.53435e-26	2.70462	123	25	3.84446e-22	SPC-II	lrrc32
1.73509e-26	1.49448	231	83	4.34745e-22	SPC-II	hmgcll1
1.9172e-26	1.91449	137	31	4.80373e-22	SPC-II	CABZ01111953.1
1.93286e-26	1.02269	418	245	4.84296e-22	SPC-II	rad23b
2.30036e-26	1.20814	324	148	5.76377e-22	SPC-II	sox8a
2.41359e-26	0.903135	477	305	6.0475e-22	SPC-II	soul4
2.48407e-26	1.10391	392	208	6.22409e-22	SPC-II	cpne8
2.4867e-26	1.51338	287	145	6.23067e-22	SPC-II	ift74
2.48671e-26	1.1617	0.35	198	6.2307e-22	SPC-II	si:ch73-100l22.3
2.65567e-26	1.63924	228	87	6.65404e-22	SPC-II	CABZ01064859.1
2.73627e-26	2.25377	122	24	6.856e-22	SPC-II	GRIN2B
2.76132e-26	1.36648	274	114	6.91876e-22	SPC-II	dipk2ab
2.7629e-26	1.12143	374	189	6.92272e-22	SPC-II	si:ch73-199g24.2
2.95634e-26	1.97435	201	74	7.4074e-22	SPC-II	frmd4bb
3.00575e-26	1.43465	306	149	7.5312e-22	SPC-II	sharpin
3.1898e-26	2.63139	131	0.03	7.99236e-22	SPC-II	CABZ01109081.1
3.45158e-26	2.60368	111	21	8.64828e-22	SPC-II	cldn1
3.45773e-26	1.04102	436	238	8.66369e-22	SPC-II	CR354435.1
3.6456e-26	2.0631	166	53	9.13441e-22	SPC-II	SLC25A29
3.67166e-26	0.892024	496	301	9.19971e-22	SPC-II	fnip1
3.91687e-26	2.08022	168	52	9.81412e-22	SPC-II	zgc:158316
4.01836e-26	0.961503	391	198	1.00684e-21	SPC-II	pbx1b
4.47562e-26	1.92506	183	58	1.12141e-21	SPC-II	CABZ01113373.1
4.47891e-26	1.97538	148	36	1.12224e-21	SPC-II	mfrp
4.484e-26	1.41373	286	124	1.12351e-21	SPC-II	FP236630.1
6.2887e-26	2.93266	101	17	1.5757e-21	SPC-II	si:dkey-238k10.3
6.95807e-26	1.02643	444	259	1.74341e-21	SPC-II	zgc:163040.1
7.4529e-26	0.812476	541	342	1.8674e-21	SPC-II	zgc:173552
9.03938e-26	1.00479	443	251	2.26491e-21	SPC-II	znf1183
9.79502e-26	1.77765	201	68	2.45424e-21	SPC-II	CABZ01057159.1
9.93497e-26	2.18626	155	46	2.48931e-21	SPC-II	zgc:101663
1.40299e-25	2.15316	153	0.04	3.51534e-21	SPC-II	KCTD20
1.47001e-25	0.852264	0.57	421	3.68325e-21	SPC-II	larp1
1.5842e-25	1.76926	177	52	3.96936e-21	SPC-II	prickle1a
1.73518e-25	2.07832	148	38	4.34768e-21	SPC-II	CABZ01064671.1
2.06546e-25	2.48121	116	23	5.17521e-21	SPC-II	apoa1b
2.07398e-25	1.11347	338	0.16	5.19657e-21	SPC-II	cfap20
2.09968e-25	1.25839	365	196	5.26096e-21	SPC-II	adam10b
2.24774e-25	1.38384	244	96	5.63195e-21	SPC-II	kcnk2b
2.30742e-25	1.26157	319	157	5.78147e-21	SPC-II	c8b
2.70993e-25	0.828545	523	329	6.78999e-21	SPC-II	bmb
2.76366e-25	0.983374	449	0.26	6.92463e-21	SPC-II	rsrc1
2.89491e-25	1.156	375	205	7.25349e-21	SPC-II	col5a3b
2.98963e-25	1.03079	429	263	7.49082e-21	SPC-II	fbxo43
3.34882e-25	1.66964	168	48	8.39081e-21	SPC-II	si:ch1073-398f15.1
3.40125e-25	1.93048	0.19	0.07	8.52217e-21	SPC-II	tek
3.69709e-25	1.41175	292	133	9.26342e-21	SPC-II	snrnp35
3.72863e-25	0.878158	512	0.31	9.34246e-21	SPC-II	abcc3
4.79594e-25	1.96165	0.17	53	1.20167e-20	SPC-II	prr13
4.84307e-25	1.1875	293	127	1.21348e-20	SPC-II	znrf2b
5.40706e-25	1.34046	281	119	1.35479e-20	SPC-II	rai1
5.6225e-25	1.04856	402	217	1.40877e-20	SPC-II	pemt
5.87248e-25	0.861561	497	331	1.47141e-20	SPC-II	tmem214
5.99684e-25	1.09683	405	228	1.50257e-20	SPC-II	tdrd12
6.10391e-25	2.12421	144	36	1.52939e-20	SPC-II	bpifcl
6.49649e-25	1.71385	0.21	78	1.62776e-20	SPC-II	pck1
7.24921e-25	0.845587	567	364	1.81636e-20	SPC-II	rcor3
7.37314e-25	1.07556	369	186	1.84741e-20	SPC-II	cacna1db
7.83274e-25	2.13039	138	35	1.96257e-20	SPC-II	gap43
8.04121e-25	1.35045	327	169	2.01481e-20	SPC-II	pcid2
8.14476e-25	1.67205	0.19	0.06	2.04075e-20	SPC-II	tmem37
8.87279e-25	1.35724	232	87	2.22317e-20	SPC-II	smyd2b
9.09171e-25	1.15298	346	174	2.27802e-20	SPC-II	cdh22
1.06018e-24	1.30187	319	153	2.6564e-20	SPC-II	scara5
1.11853e-24	0.897569	531	0.38	2.80258e-20	SPC-II	ENSDARG00000093125
1.18867e-24	1.26615	346	0.2	2.97833e-20	SPC-II	senp5
1.28216e-24	1.59725	197	65	3.21257e-20	SPC-II	CABZ01085140.1
1.71693e-24	0.907849	491	303	4.30195e-20	SPC-II	adam22
1.71875e-24	1.03776	0.44	254	4.3065e-20	SPC-II	si:ch211-165e15.1
1.83913e-24	2.06356	166	55	4.60812e-20	SPC-II	tyrp1a
2.09258e-24	1.92356	172	58	5.24317e-20	SPC-II	mmp19
2.31139e-24	0.962092	502	307	5.79142e-20	SPC-II	cttn
2.54082e-24	0.845525	507	0.32	6.36629e-20	SPC-II	trps1
2.58382e-24	1.37361	233	89	6.47403e-20	SPC-II	CPNE8
2.78146e-24	1.33196	361	193	6.96922e-20	SPC-II	cep97
2.95388e-24	2.07301	156	52	7.40124e-20	SPC-II	FQ377903.3
3.02689e-24	1.43933	256	109	7.58418e-20	SPC-II	egfra
3.42529e-24	1.58375	201	0.07	8.58242e-20	SPC-II	gpr143
3.46193e-24	1.37	0.27	117	8.67422e-20	SPC-II	wnt7bb
3.59169e-24	0.834878	491	296	8.99933e-20	SPC-II	cry4
3.67689e-24	0.934217	509	347	9.21282e-20	SPC-II	sdhb
3.69765e-24	1.72109	188	64	9.26484e-20	SPC-II	sp5a
3.8318e-24	1.10982	0.41	256	9.60095e-20	SPC-II	ddb1
3.84227e-24	1.30659	298	141	9.62719e-20	SPC-II	gpr108
3.84972e-24	1.00257	426	237	9.64585e-20	SPC-II	pnrc1
4.18521e-24	1.58374	179	56	1.04865e-19	SPC-II	si:dkey-222h21.10.1
4.22707e-24	1.26718	327	165	1.05913e-19	SPC-II	rrp7a
4.23829e-24	1.27144	331	163	1.06195e-19	SPC-II	srfb
4.25908e-24	1.20235	342	179	1.06715e-19	SPC-II	SYDE1
5.30531e-24	1.15248	368	201	1.3293e-19	SPC-II	myo6a
5.71359e-24	1.6062	179	56	1.4316e-19	SPC-II	crygn2
5.87789e-24	1.03892	413	228	1.47276e-19	SPC-II	scamp5b
5.91522e-24	1.04068	411	229	1.48212e-19	SPC-II	cpne5b
6.54682e-24	0.820735	564	384	1.64037e-19	SPC-II	ppp1r2
7.07108e-24	1.25105	219	81	1.77173e-19	SPC-II	sik1
7.29349e-24	1.27026	0.3	141	1.82746e-19	SPC-II	gli1
7.72144e-24	1.49273	182	58	1.93468e-19	SPC-II	gnb5a
8.03998e-24	1.15026	415	236	2.0145e-19	SPC-II	ENSDARG00000074332
8.1018e-24	2.12165	164	54	2.02999e-19	SPC-II	grk1a
8.41366e-24	0.913474	454	0.26	2.10813e-19	SPC-II	cita
1.0017e-23	1.19814	304	144	2.50985e-19	SPC-II	JMY
1.0117e-23	1.14499	0.36	185	2.53492e-19	SPC-II	CR352223.2
1.34251e-23	1.04176	411	0.25	3.3638e-19	SPC-II	gabpb1
1.4082e-23	1.6829	223	87	3.52838e-19	SPC-II	ap4b1
1.47087e-23	1.05842	436	279	3.6854e-19	SPC-II	ddx24
1.50018e-23	1.64686	166	51	3.75885e-19	SPC-II	cyth4b
1.66166e-23	1.67333	194	68	4.16347e-19	SPC-II	VASH1
1.78927e-23	0.996531	335	161	4.48321e-19	SPC-II	pappaa
1.8104e-23	0.84164	477	326	4.53614e-19	SPC-II	CABZ01095001.1
2.04743e-23	1.20908	315	155	5.13005e-19	SPC-II	pnp5b
2.07435e-23	1.11338	0.4	233	5.19749e-19	SPC-II	CU633775.2
2.08555e-23	1.07666	364	212	5.22556e-19	SPC-II	ofd1
2.28429e-23	1.2997	343	178	5.72352e-19	SPC-II	ankrd27
2.4567e-23	1.38216	151	42	6.1555e-19	SPC-II	nrxn1b
2.57586e-23	1.83367	145	0.04	6.45407e-19	SPC-II	clrn1
2.63778e-23	1.7937	223	0.1	6.60922e-19	SPC-II	pik3c2g
2.74716e-23	1.11555	297	134	6.8833e-19	SPC-II	dcp1a
3.2186e-23	0.959228	474	0.3	8.06452e-19	SPC-II	mbd6
3.52262e-23	0.9965	389	251	8.82626e-19	SPC-II	gmppb
3.71969e-23	2.32121	138	36	9.32006e-19	SPC-II	gpa33a
4.28768e-23	1.90147	156	44	1.07432e-18	SPC-II	GPR180
5.89416e-23	1.09621	382	213	1.47684e-18	SPC-II	ldlrad3
6.0403e-23	1.31626	304	167	1.51346e-18	SPC-II	bxdc2
6.22822e-23	1.11372	295	135	1.56054e-18	SPC-II	plpp4
6.73532e-23	1.24833	0.28	126	1.6876e-18	SPC-II	RAB26
7.12569e-23	1.07148	392	265	1.78541e-18	SPC-II	wdr20a
7.62115e-23	0.960846	0.47	298	1.90955e-18	SPC-II	iars1
7.98291e-23	1.14906	337	179	2.0002e-18	SPC-II	col21a1
8.49988e-23	1.00844	0.4	226	2.12973e-18	SPC-II	YTHDC2
1.01058e-22	1.62678	0.19	65	2.5321e-18	SPC-II	si:ch73-265h17.1
1.11311e-22	1.2706	298	145	2.78902e-18	SPC-II	tspan2b
1.18692e-22	1.70972	161	49	2.97393e-18	SPC-II	CLPB
1.2164e-22	0.820218	491	317	3.04782e-18	SPC-II	gpc5a
1.31036e-22	2.54259	82	12	3.28323e-18	SPC-II	si:dkey-119m7.8
1.38884e-22	1.50062	238	106	3.47988e-18	SPC-II	angptl1b
1.4138e-22	1.42873	241	96	3.54242e-18	SPC-II	tnfaip8l2a
1.63611e-22	2.19051	126	0.03	4.09944e-18	SPC-II	slc11a2
1.7382e-22	2.2369	142	39	4.35523e-18	SPC-II	klhdc3
1.76124e-22	0.88349	415	0.23	4.41297e-18	SPC-II	si:ch73-138e16.3
1.76851e-22	1.05154	354	0.2	4.43118e-18	SPC-II	polr3a
1.88796e-22	0.945256	352	178	4.73047e-18	SPC-II	scospondin
1.90863e-22	1.73174	0.16	49	4.78226e-18	SPC-II	CR846082.1
2.28284e-22	0.934669	465	286	5.71989e-18	SPC-II	mospd2
2.28992e-22	1.12225	302	143	5.73762e-18	SPC-II	dock10
2.35936e-22	1.12725	364	204	5.91162e-18	SPC-II	psmd1
2.62274e-22	0.914801	519	376	6.57153e-18	SPC-II	phlpp1
2.67881e-22	0.841471	498	305	6.71202e-18	SPC-II	cdr2l
2.68131e-22	0.973062	396	221	6.7183e-18	SPC-II	clpxb
2.88997e-22	1.85429	203	85	7.24112e-18	SPC-II	CABZ01067557.1
3.13968e-22	1.21229	283	0.13	7.86679e-18	SPC-II	RERG
3.18839e-22	2.08883	139	41	7.98883e-18	SPC-II	fblim1
3.19487e-22	0.960337	422	261	8.00508e-18	SPC-II	si:zfos-1714f5.4
3.38198e-22	2.41297	101	0.02	8.47389e-18	SPC-II	zgc:153913
3.54841e-22	1.6693	203	115	8.89089e-18	SPC-II	rrp1
3.59496e-22	1.01558	397	236	9.00754e-18	SPC-II	slc10a3
4.0326e-22	1.52534	222	93	1.01041e-17	SPC-II	lclat1
4.30838e-22	1.45135	259	144	1.07951e-17	SPC-II	samhd1
4.41193e-22	1.97052	158	53	1.10545e-17	SPC-II	CABZ01078858.1
4.50323e-22	1.90595	149	42	1.12833e-17	SPC-II	CABZ01085887.1
4.65155e-22	1.65247	195	92	1.16549e-17	SPC-II	macroh2a1
4.67085e-22	1.30582	253	113	1.17033e-17	SPC-II	c8a
5.2383e-22	1.34565	269	0.12	1.31251e-17	SPC-II	abcg2a
5.39375e-22	1.14636	335	173	1.35146e-17	SPC-II	klhdc2
5.63473e-22	1.10776	381	0.23	1.41184e-17	SPC-II	tmem39a
5.84029e-22	2.05162	115	26	1.46334e-17	SPC-II	twist3
6.57607e-22	1.22799	304	148	1.6477e-17	SPC-II	ercc5
6.93228e-22	1.20686	321	169	1.73695e-17	SPC-II	CABZ01084603.1
7.04236e-22	1.21322	311	152	1.76453e-17	SPC-II	nfatc3b
7.04945e-22	1.73375	179	63	1.76631e-17	SPC-II	GPR151
7.61777e-22	1.32159	265	0.12	1.90871e-17	SPC-II	si:ch211-188c16.1
7.75098e-22	1.95606	155	48	1.94209e-17	SPC-II	zgc:171929
8.20661e-22	0.917788	0.48	299	2.05625e-17	SPC-II	slc30a4
8.40492e-22	1.19397	315	162	2.10594e-17	SPC-II	arhgef40
1.00578e-21	1.0188	389	233	2.52008e-17	SPC-II	scarb1
1.05124e-21	0.974318	464	0.31	2.63399e-17	SPC-II	dusp16
1.17726e-21	1.20928	266	117	2.94973e-17	SPC-II	fam124b
1.23102e-21	0.979813	435	262	3.08444e-17	SPC-II	fars2
1.32728e-21	0.871122	529	349	3.32564e-17	SPC-II	chmp1a
1.41874e-21	0.97384	393	225	3.55478e-17	SPC-II	CABZ01087948.1
1.54166e-21	1.09357	354	209	3.86279e-17	SPC-II	galnt10
1.80504e-21	1.74743	161	51	4.5227e-17	SPC-II	CR974456.1
2.04054e-21	1.6619	145	41	5.11279e-17	SPC-II	slc9a1b
2.11815e-21	1.19135	337	185	5.30723e-17	SPC-II	klhl8
2.1736e-21	0.931131	471	306	5.44618e-17	SPC-II	bmpr1bb
2.25408e-21	1.99009	155	48	5.64783e-17	SPC-II	ppp1cbl
2.4536e-21	1.09921	383	0.23	6.14773e-17	SPC-II	pald1a
2.74047e-21	1.72737	184	73	6.86653e-17	SPC-II	cyp3a65
3.12059e-21	1.06878	371	231	7.81894e-17	SPC-II	nfkbiz
3.51941e-21	1.01022	0.4	253	8.81824e-17	SPC-II	rmdn1
3.59485e-21	0.946819	474	309	9.00726e-17	SPC-II	CABZ01058222.1
3.92601e-21	1.18228	348	0.19	9.837e-17	SPC-II	pcsk7
4.02586e-21	0.811006	453	326	1.00872e-16	SPC-II	napga
4.35674e-21	1.09552	0.36	197	1.09162e-16	SPC-II	hist1h4l.8
4.43576e-21	1.78903	199	0.08	1.11142e-16	SPC-II	slc30a10
4.48269e-21	1.53139	201	76	1.12318e-16	SPC-II	zmiz1b
5.07454e-21	1.57717	143	41	1.27148e-16	SPC-II	klf2b
5.14696e-21	1.77803	158	52	1.28962e-16	SPC-II	gsg1l2b
5.38344e-21	1.07349	347	185	1.34887e-16	SPC-II	ADGRL2
5.58466e-21	1.05035	355	191	1.39929e-16	SPC-II	tmc6b
5.70089e-21	0.817128	476	283	1.42842e-16	SPC-II	tmco4
5.82491e-21	0.883379	435	269	1.45949e-16	SPC-II	fth1b
5.91964e-21	1.68152	205	83	1.48323e-16	SPC-II	polr2b
6.0193e-21	1.29126	217	87	1.5082e-16	SPC-II	pcdh2g28
6.48628e-21	0.906037	354	188	1.6252e-16	SPC-II	sall1b
7.72209e-21	0.920038	408	246	1.93485e-16	SPC-II	spag1b
7.85494e-21	0.868319	532	0.38	1.96813e-16	SPC-II	RPS17
8.31129e-21	1.2585	293	177	2.08248e-16	SPC-II	psmd3
8.43205e-21	1.21406	255	114	2.11273e-16	SPC-II	sptbn1
9.79626e-21	1.98891	148	46	2.45455e-16	SPC-II	CABZ01088229.1
1.12498e-20	1.33473	234	97	2.81874e-16	SPC-II	evlb
1.13194e-20	0.944882	374	0.22	2.83618e-16	SPC-II	wbp2nl
1.19603e-20	1.33333	259	115	2.99678e-16	SPC-II	zgc:158482
1.20071e-20	1.25653	278	136	3.00851e-16	SPC-II	azi2
1.23871e-20	1.41909	276	153	3.1037e-16	SPC-II	stx18
1.24117e-20	2.25342	114	28	3.10988e-16	SPC-II	zgc:153921
1.31314e-20	1.82853	123	32	3.2902e-16	SPC-II	si:ch1073-391i24.1
1.40268e-20	1.13965	344	182	3.51455e-16	SPC-II	rnf139
1.49325e-20	0.908791	436	0.26	3.74149e-16	SPC-II	tmed1b
1.5192e-20	2.5763	101	22	3.80651e-16	SPC-II	wfikkn1
1.54918e-20	1.82358	145	44	3.88162e-16	SPC-II	vaspa
1.58402e-20	1.37168	247	116	3.96892e-16	SPC-II	irf4a
1.66465e-20	1.48286	252	116	4.17095e-16	SPC-II	nup214
1.73871e-20	1.26082	0.32	173	4.35652e-16	SPC-II	cfap36
1.74794e-20	1.2955	286	139	4.37964e-16	SPC-II	pepd
1.82423e-20	1.74616	176	64	4.57078e-16	SPC-II	si:dkey-11f4.16
1.82776e-20	0.871121	463	291	4.57963e-16	SPC-II	wdr92
1.84611e-20	0.933428	438	296	4.6256e-16	SPC-II	bod1l1
1.98377e-20	1.88335	144	43	4.97053e-16	SPC-II	dqx1
2.182e-20	0.979792	0.41	262	5.46722e-16	SPC-II	serpinb1l3
2.32961e-20	1.15254	306	176	5.83707e-16	SPC-II	irak4
2.37982e-20	2.58411	0.09	18	5.96287e-16	SPC-II	FP236318.3
2.78623e-20	1.1756	317	183	6.98117e-16	SPC-II	dusp22b
3.19742e-20	2.01173	131	36	8.01146e-16	SPC-II	col24a1
3.60136e-20	0.875625	0.17	61	9.02357e-16	SPC-II	tekt4
3.71269e-20	1.02183	0.35	209	9.30252e-16	SPC-II	shmt2
4.39498e-20	0.813868	504	339	1.10121e-15	SPC-II	adgrd2
4.42237e-20	1.0626	336	176	1.10807e-15	SPC-II	hist1h4l.12
4.90957e-20	1.11295	0.28	134	1.23014e-15	SPC-II	ecel1
5.6205e-20	1.18254	319	177	1.40827e-15	SPC-II	slc22a5
6.30162e-20	1.5085	181	69	1.57894e-15	SPC-II	slc44a4
6.74424e-20	0.956484	404	252	1.68984e-15	SPC-II	brpf1
7.31059e-20	1.25716	281	141	1.83174e-15	SPC-II	dact3a
7.90675e-20	0.808593	479	303	1.98112e-15	SPC-II	spra
8.18762e-20	1.0529	223	92	2.05149e-15	SPC-II	lama2
8.25869e-20	0.958085	398	234	2.0693e-15	SPC-II	orc2
8.80021e-20	2.18844	107	27	2.20498e-15	SPC-II	nrsn1
9.27366e-20	1.47759	173	62	2.32361e-15	SPC-II	SYDE2
1.07953e-19	0.949692	284	134	2.70488e-15	SPC-II	dmbx1b
1.09491e-19	1.20921	204	81	2.74341e-15	SPC-II	KCNK12
1.13575e-19	1.04739	304	149	2.84574e-15	SPC-II	pde11a
1.2092e-19	1.20765	256	115	3.02976e-15	SPC-II	rec114
1.39879e-19	0.87061	0.43	266	3.50482e-15	SPC-II	iqgap3
1.41801e-19	1.24484	269	129	3.55296e-15	SPC-II	unc5c
1.45925e-19	1.55448	172	61	3.6563e-15	SPC-II	CABZ01079818.1
1.50478e-19	1.7648	168	61	3.77038e-15	SPC-II	CABZ01066926.1
1.52021e-19	1.64942	165	64	3.80905e-15	SPC-II	nt5e
1.54453e-19	1.27857	209	82	3.86998e-15	SPC-II	znf971
1.68019e-19	1.07558	265	122	4.20989e-15	SPC-II	dld
1.69945e-19	1.01328	357	209	4.25814e-15	SPC-II	ubl7b
1.76706e-19	1.27355	255	119	4.42754e-15	SPC-II	FO834799.1
2.14018e-19	1.22966	282	141	5.36243e-15	SPC-II	hlcs
2.39546e-19	1.07548	341	185	6.00207e-15	SPC-II	thumpd1
2.42405e-19	0.822144	453	288	6.0737e-15	SPC-II	si:ch1073-296i8.2
2.56849e-19	0.938319	421	264	6.43562e-15	SPC-II	h2az2b
2.63418e-19	0.865912	457	305	6.60021e-15	SPC-II	nfkb1
2.69415e-19	1.54627	211	94	6.75047e-15	SPC-II	irf1a
2.74513e-19	1.77791	0.14	45	6.87819e-15	SPC-II	gpd1c
2.78857e-19	1.1983	291	153	6.98703e-15	SPC-II	smad4a
2.85955e-19	1.70215	0.14	42	7.16488e-15	SPC-II	CABZ01076996.1
3.27641e-19	1.1331	219	91	8.20937e-15	SPC-II	kcnk10b
3.3336e-19	1.46878	225	101	8.35268e-15	SPC-II	ufl1
3.33973e-19	1.50671	178	65	8.36803e-15	SPC-II	sult2st2
3.46348e-19	1.93729	159	64	8.67811e-15	SPC-II	zgc:114181
3.97767e-19	2.20175	112	0.03	9.96644e-15	SPC-II	SLC5A7
4.319e-19	1.92311	121	33	1.08217e-14	SPC-II	CU651657.1
4.34962e-19	1.51781	172	62	1.08984e-14	SPC-II	glra2
5.0138e-19	1.22	295	158	1.25626e-14	SPC-II	ndufa6
5.05601e-19	1.951	116	32	1.26683e-14	SPC-II	pcare2
5.09746e-19	1.43866	236	114	1.27722e-14	SPC-II	nufip1
5.71588e-19	1.71511	0.17	72	1.43217e-14	SPC-II	smyd1a
6.3422e-19	1.61018	0.19	76	1.5891e-14	SPC-II	btr31
6.45669e-19	0.802538	393	227	1.61779e-14	SPC-II	DYNC2H1
6.49443e-19	1.85377	0.16	0.06	1.62724e-14	SPC-II	cdh26.1
6.75818e-19	0.905804	302	149	1.69333e-14	SPC-II	TPGS1
7.07602e-19	0.898417	0.43	294	1.77297e-14	SPC-II	rpap3
7.12819e-19	0.81814	444	328	1.78604e-14	SPC-II	atp6v0e1
7.57327e-19	0.935796	354	189	1.89756e-14	SPC-II	hist1h4l.23
8.15183e-19	1.54444	182	0.07	2.04252e-14	SPC-II	arhgap28
9.1748e-19	1.23053	255	119	2.29884e-14	SPC-II	stard10
9.74414e-19	1.01917	0.31	189	2.44149e-14	SPC-II	cd44b
9.96596e-19	1.51814	209	88	2.49707e-14	SPC-II	CU693379.1
1.01624e-18	1.19171	237	103	2.54629e-14	SPC-II	sgms2b
1.08998e-18	1.14205	264	125	2.73105e-14	SPC-II	onecut3b
1.14746e-18	2.47441	0.1	24	2.87507e-14	SPC-II	plek
1.18654e-18	0.896101	432	288	2.97299e-14	SPC-II	appa
1.20804e-18	0.874542	436	322	3.02687e-14	SPC-II	sar1b
1.25712e-18	1.03703	339	243	3.14985e-14	SPC-II	ssr1
1.26096e-18	1.90145	118	31	3.15947e-14	SPC-II	mark1
1.42272e-18	1.34152	269	131	3.56476e-14	SPC-II	zglp1
1.43061e-18	1.04264	346	201	3.58453e-14	SPC-II	rdh8b
1.46798e-18	1.0917	269	132	3.67817e-14	SPC-II	dgat1a
1.56144e-18	0.837801	419	258	3.91234e-14	SPC-II	CABZ01117348.1
1.59557e-18	1.52078	215	94	3.99786e-14	SPC-II	inppl1a
1.68838e-18	1.26339	248	114	4.2304e-14	SPC-II	CABZ01079427.1
1.68922e-18	1.10853	215	89	4.23252e-14	SPC-II	gabrb4
1.851e-18	0.968961	361	196	4.63787e-14	SPC-II	cp
2.00165e-18	1.51308	241	118	5.01534e-14	SPC-II	cdk11b
2.02579e-18	0.817124	399	226	5.07581e-14	SPC-II	si:dkeyp-68b7.5
2.05942e-18	0.867911	392	225	5.16009e-14	SPC-II	daglb
2.18976e-18	0.871296	414	259	5.48665e-14	SPC-II	twf1a
2.23055e-18	0.800254	258	0.12	5.58887e-14	SPC-II	gulp1a
2.41807e-18	1.26441	227	98	6.05872e-14	SPC-II	SLC45A4
2.52736e-18	1.4345	167	0.06	6.33255e-14	SPC-II	C18H15orf48
2.62906e-18	1.71439	139	44	6.58738e-14	SPC-II	otx5
2.72795e-18	1.07364	313	183	6.83515e-14	SPC-II	lmtk2
3.21458e-18	1.10816	331	175	8.05445e-14	SPC-II	sugp1
3.25152e-18	1.21031	204	83	8.14701e-14	SPC-II	adss1
3.26763e-18	0.870929	455	0.29	8.18737e-14	SPC-II	pacsin2
3.28214e-18	1.87625	133	41	8.22373e-14	SPC-II	prdm1b
3.40082e-18	1.45393	244	129	8.5211e-14	SPC-II	PLBD2
3.92899e-18	0.966863	339	179	9.84447e-14	SPC-II	tsen54
4.19516e-18	0.890014	462	319	1.05114e-13	SPC-II	nuak2
4.6297e-18	1.56439	164	0.06	1.16002e-13	SPC-II	adprhl1
4.70958e-18	1.06266	0.35	199	1.18003e-13	SPC-II	arid5a
4.85227e-18	0.989751	391	244	1.21578e-13	SPC-II	srsf11
4.87248e-18	1.53809	134	42	1.22085e-13	SPC-II	CU929346.1
5.2263e-18	1.17506	284	0.15	1.3095e-13	SPC-II	C21H5orf24
5.52755e-18	0.948857	324	172	1.38498e-13	SPC-II	zdhhc8a
5.85382e-18	1.74079	144	51	1.46673e-13	SPC-II	CABZ01079663.1
6.37556e-18	1.043	287	143	1.59746e-13	SPC-II	si:ch73-368j24.11
6.43442e-18	1.47943	166	62	1.61221e-13	SPC-II	gli2b
6.58134e-18	0.86335	429	263	1.64902e-13	SPC-II	ralgapb
6.68404e-18	0.876487	393	232	1.67475e-13	SPC-II	hist1h2a10
7.1256e-18	1.59422	155	53	1.78539e-13	SPC-II	loxl1
7.44603e-18	1.10516	333	198	1.86568e-13	SPC-II	eif4a3
7.55773e-18	1.47987	144	47	1.89366e-13	SPC-II	valopa
7.70413e-18	1.33319	272	137	1.93035e-13	SPC-II	rasa1b
7.96467e-18	1.55951	189	78	1.99563e-13	SPC-II	cacna1sa
8.00702e-18	1.38536	239	118	2.00624e-13	SPC-II	snx14
8.01625e-18	1.7523	142	47	2.00855e-13	SPC-II	znf1010
8.79074e-18	0.856724	497	328	2.20261e-13	SPC-II	aurkb
8.94925e-18	2.54046	84	18	2.24233e-13	SPC-II	LT631676.1
8.98403e-18	2.4989	77	15	2.25104e-13	SPC-II	rho
9.14142e-18	0.88016	418	0.27	2.29047e-13	SPC-II	HECTD4
9.41246e-18	1.34587	249	0.12	2.35839e-13	SPC-II	cers2b
9.51279e-18	1.32753	0.22	96	2.38353e-13	SPC-II	r3hdm2
9.79159e-18	1.37045	216	98	2.45338e-13	SPC-II	CABZ01064859.2
9.8891e-18	1.34015	0.14	45	2.47781e-13	SPC-II	CABZ01115881.1
1.00732e-17	1.44937	239	115	2.52395e-13	SPC-II	ildr1a
1.0554e-17	0.972126	332	181	2.6444e-13	SPC-II	chrd
1.05672e-17	2.33386	99	27	2.64771e-13	SPC-II	ccn6
1.07957e-17	2.1659	82	16	2.70496e-13	SPC-II	CABZ01075125.1
1.10753e-17	1.60333	0.16	58	2.77502e-13	SPC-II	HNRNPLL
1.33994e-17	1.64818	153	56	3.35736e-13	SPC-II	psma6l
1.45069e-17	1.24807	258	135	3.63485e-13	SPC-II	arfgap3
1.60035e-17	0.985066	321	174	4.00983e-13	SPC-II	CABZ01062996.1
1.61216e-17	0.846168	454	286	4.03942e-13	SPC-II	rpl31
1.8869e-17	0.888722	424	274	4.72781e-13	SPC-II	sdc2
1.93305e-17	0.982647	308	166	4.84345e-13	SPC-II	sgo1
1.97e-17	1.15297	256	124	4.93603e-13	SPC-II	calml4b
2.02754e-17	1.14867	275	141	5.08021e-13	SPC-II	LO018568.2
2.10393e-17	1.69561	137	45	5.27161e-13	SPC-II	LO017648.1
2.4406e-17	2.66969	82	18	6.11516e-13	SPC-II	cldn10l2
2.51921e-17	1.80843	0.16	63	6.31214e-13	SPC-II	slain1b
2.5593e-17	1.20718	166	61	6.41257e-13	SPC-II	GALNT3
2.58529e-17	1.04124	0.27	0.13	6.4777e-13	SPC-II	c3a.6
3.06096e-17	0.943846	361	215	7.66954e-13	SPC-II	dnajc8
3.20897e-17	0.996604	343	199	8.04039e-13	SPC-II	xpot
3.27586e-17	1.17586	248	118	8.208e-13	SPC-II	pparda
3.37399e-17	1.3394	0.23	111	8.45387e-13	SPC-II	nckipsd
3.38886e-17	1.76415	158	62	8.49113e-13	SPC-II	f7l
3.58884e-17	0.857237	418	258	8.9922e-13	SPC-II	exosc2
3.66141e-17	0.968551	325	188	9.17403e-13	SPC-II	lgi1a
3.73713e-17	0.921907	343	187	9.36376e-13	SPC-II	RNF5
3.81958e-17	1.38396	165	0.06	9.57035e-13	SPC-II	si:ch211-114l13.9
4.01503e-17	1.11	0.26	132	1.00601e-12	SPC-II	ttll1
4.2814e-17	1.17525	228	102	1.07275e-12	SPC-II	cpxm1b
4.36881e-17	1.82759	116	33	1.09465e-12	SPC-II	s1pr5b
4.41024e-17	0.87065	211	93	1.10503e-12	SPC-II	tnfaip3
4.41312e-17	0.876722	266	0.13	1.10575e-12	SPC-II	pdlim4
4.61704e-17	1.50351	154	55	1.15685e-12	SPC-II	tfr2
4.98017e-17	1.2668	0.22	102	1.24783e-12	SPC-II	l1camb
5.08039e-17	0.817308	499	354	1.27294e-12	SPC-II	sobpb
5.10712e-17	1.17627	247	135	1.27964e-12	SPC-II	dtwd2
5.7615e-17	1.02537	349	209	1.4436e-12	SPC-II	CABZ01112732.1
5.77751e-17	1.1875	217	99	1.44761e-12	SPC-II	kcnq1.2
5.93925e-17	0.924057	369	221	1.48814e-12	SPC-II	ppp1r9ala
6.36506e-17	1.33885	0.21	0.09	1.59483e-12	SPC-II	urahb
6.38489e-17	0.992419	354	203	1.5998e-12	SPC-II	snx2
6.52525e-17	1.28608	177	69	1.63497e-12	SPC-II	CABZ01073265.1
6.9946e-17	1.04624	327	192	1.75257e-12	SPC-II	bzw1b
7.0426e-17	2.73587	67	11	1.76459e-12	SPC-II	CABZ01072242.1
7.23121e-17	1.83781	142	51	1.81185e-12	SPC-II	si:ch1073-416d2.3
7.53185e-17	1.68316	0.14	51	1.88718e-12	SPC-II	CABZ01085878.1
1.01037e-16	0.838024	363	215	2.53157e-12	SPC-II	dus2
1.05832e-16	1.26215	324	186	2.65173e-12	SPC-II	qkib
1.0752e-16	1.95531	0.12	38	2.69403e-12	SPC-II	mansc1
1.0781e-16	1.13992	226	102	2.70129e-12	SPC-II	ube2e2
1.10092e-16	0.839038	341	185	2.75847e-12	SPC-II	ccnd3
1.15661e-16	1.42725	234	121	2.89801e-12	SPC-II	si:ch73-181d5.4
1.27726e-16	1.5974	114	32	3.20029e-12	SPC-II	marco
1.29525e-16	1.08384	209	92	3.24537e-12	SPC-II	rsph4a
1.30278e-16	1.5031	144	0.05	3.26424e-12	SPC-II	grap2b
1.41621e-16	0.966015	324	187	3.54846e-12	SPC-II	cc2d2a
1.53435e-16	1.70071	205	96	3.84447e-12	SPC-II	tnfrsf11b
1.56844e-16	0.813468	433	271	3.92988e-12	SPC-II	caap1
1.61086e-16	1.049	286	0.15	4.03617e-12	SPC-II	impa2
1.74693e-16	2.38579	89	22	4.3771e-12	SPC-II	si:dkey-238k10.1
1.88975e-16	2.00159	0.1	27	4.73495e-12	SPC-II	mfap2
2.08786e-16	0.861828	308	164	5.23134e-12	SPC-II	gabarapl2
2.21614e-16	1.05177	275	139	5.55277e-12	SPC-II	si:dkeyp-74b6.2
2.23416e-16	0.995356	339	207	5.5979e-12	SPC-II	vapal
2.32867e-16	0.865031	315	174	5.8347e-12	SPC-II	tmem231
2.34373e-16	1.53912	192	81	5.87245e-12	SPC-II	rgs14a
2.42041e-16	1.48056	125	39	6.06459e-12	SPC-II	klb
2.85835e-16	1.10972	253	129	7.16187e-12	SPC-II	si:dkey-108k21.14
3.23236e-16	1.05519	281	153	8.09899e-12	SPC-II	zgc:174310
3.43247e-16	0.889796	324	181	8.60041e-12	SPC-II	pigm
3.48588e-16	1.84486	87	0.02	8.73423e-12	SPC-II	abcc2
3.6362e-16	1.11412	263	136	9.11086e-12	SPC-II	srp14
3.67813e-16	1.84153	131	46	9.21591e-12	SPC-II	st7.1
3.68914e-16	1.40422	179	72	9.24351e-12	SPC-II	adamts5
3.72181e-16	1.71501	123	0.04	9.32538e-12	SPC-II	lrit1b
3.73545e-16	1.86333	125	41	9.35954e-12	SPC-II	cdh26.2
3.76299e-16	2.01596	101	26	9.42856e-12	SPC-II	fgf2
4.20042e-16	1.54981	194	91	1.05246e-11	SPC-II	nudt8
4.29019e-16	1.81859	133	45	1.07495e-11	SPC-II	apobec2a
4.30776e-16	0.969991	342	218	1.07935e-11	SPC-II	riox2
4.43101e-16	1.75971	144	54	1.11023e-11	SPC-II	si:ch1073-376c22.1
4.53354e-16	0.999638	364	227	1.13592e-11	SPC-II	kmt5aa
4.6036e-16	0.872826	391	0.25	1.15348e-11	SPC-II	arsh
4.67073e-16	0.87355	389	263	1.1703e-11	SPC-II	znf1157.1
4.78897e-16	1.73141	138	49	1.19993e-11	SPC-II	LO018564.1
5.0711e-16	0.974612	313	167	1.27061e-11	SPC-II	fdx2
5.99565e-16	1.45145	173	0.07	1.50227e-11	SPC-II	noa1
6.21167e-16	1.75471	128	42	1.5564e-11	SPC-II	hs3st3l
6.27646e-16	0.964135	322	174	1.57263e-11	SPC-II	sept5b
6.30666e-16	0.837058	341	191	1.5802e-11	SPC-II	rbm24a
6.43841e-16	1.53189	158	0.06	1.61321e-11	SPC-II	LO018202.1
6.66857e-16	0.934017	376	246	1.67088e-11	SPC-II	ZNF276
7.69976e-16	1.26655	183	75	1.92925e-11	SPC-II	ZNF462
8.05046e-16	2.02313	99	28	2.01712e-11	SPC-II	pklr
8.27156e-16	2.32097	81	19	2.07252e-11	SPC-II	st7
8.28089e-16	1.17607	0.25	127	2.07486e-11	SPC-II	ano3
8.35076e-16	1.6492	153	56	2.09237e-11	SPC-II	znf831
8.4785e-16	0.869257	0.38	242	2.12437e-11	SPC-II	mkrn2
8.80344e-16	1.61554	128	42	2.20579e-11	SPC-II	si:ch211-284k5.2
9.18654e-16	1.5026	0.16	62	2.30178e-11	SPC-II	ENSDARG00000076310
9.34124e-16	2.20078	92	22	2.34054e-11	SPC-II	olfcb1
9.53661e-16	1.23996	198	87	2.38949e-11	SPC-II	mylk4a
1.03568e-15	1.31021	178	74	2.59501e-11	SPC-II	CABZ01075572.1
1.10818e-15	1.59422	122	39	2.77665e-11	SPC-II	camk1ga
1.11935e-15	1.7266	111	33	2.80465e-11	SPC-II	gpc2
1.12344e-15	1.67257	129	43	2.8149e-11	SPC-II	CU855936.1
1.12466e-15	1.0233	267	141	2.81794e-11	SPC-II	gart
1.1408e-15	1.363	205	0.1	2.8584e-11	SPC-II	znf1014
1.19188e-15	1.39613	168	65	2.98639e-11	SPC-II	fam78ab
1.49641e-15	1.11824	0.2	0.09	3.74941e-11	SPC-II	znf219
1.63406e-15	1.28531	177	99	4.09431e-11	SPC-II	rps19bp1
1.64293e-15	0.860615	305	164	4.11653e-11	SPC-II	ptprsa.1
1.7564e-15	0.82899	398	265	4.40083e-11	SPC-II	gpm6bb
1.82443e-15	0.947158	383	256	4.57128e-11	SPC-II	parn
1.97087e-15	1.24998	204	105	4.93821e-11	SPC-II	znf1011
2.05221e-15	1.06777	274	148	5.14201e-11	SPC-II	fxr1
2.18945e-15	1.22336	167	67	5.48587e-11	SPC-II	sostdc1a
2.22156e-15	1.33707	0.15	55	5.56635e-11	SPC-II	cflarb
2.32687e-15	2.33841	77	18	5.83021e-11	SPC-II	CABZ01067558.1
2.39628e-15	1.79462	101	29	6.00413e-11	SPC-II	tlr5a
2.46437e-15	1.61237	159	66	6.17473e-11	SPC-II	si:ch73-40a17.4
2.5146e-15	1.47558	183	79	6.30058e-11	SPC-II	alox5b.3
2.56835e-15	0.800883	431	314	6.43525e-11	SPC-II	pcbp2
2.68095e-15	1.94132	92	24	6.71739e-11	SPC-II	plxnd1
2.89691e-15	0.898387	338	208	7.2585e-11	SPC-II	fmn2b
3.05375e-15	1.44132	161	63	7.65147e-11	SPC-II	c3a.3
3.13608e-15	0.904144	309	166	7.85775e-11	SPC-II	zgc:163040
3.15633e-15	1.84299	0.11	35	7.9085e-11	SPC-II	si:ch73-168d20.1
3.1565e-15	0.835595	0.41	261	7.90894e-11	SPC-II	mpzl1l
3.25441e-15	1.25644	221	113	8.15426e-11	SPC-II	cyp27b1
3.39513e-15	1.12442	261	146	8.50684e-11	SPC-II	mbd4
3.45961e-15	1.40525	127	42	8.66839e-11	SPC-II	tbr1b
3.49716e-15	1.17593	242	127	8.76249e-11	SPC-II	si:ch73-250a16.5
3.93382e-15	1.1114	236	114	9.85659e-11	SPC-II	agps
4.06713e-15	0.881322	322	182	1.01906e-10	SPC-II	ppp1r37
4.07848e-15	0.991782	338	198	1.0219e-10	SPC-II	CU856539.2
4.12667e-15	0.991078	0.26	0.13	1.03398e-10	SPC-II	slc17a6a
4.13889e-15	1.18904	236	137	1.03704e-10	SPC-II	CABZ01088346.1
4.35347e-15	2.19651	98	29	1.0908e-10	SPC-II	mtrf1
4.46545e-15	1.14534	208	94	1.11886e-10	SPC-II	hist1h4l.16
4.59966e-15	1.39777	192	0.1	1.15249e-10	SPC-II	rbbp9
4.6518e-15	1.31218	176	73	1.16555e-10	SPC-II	CU928847.1
4.79463e-15	0.979223	282	151	1.20134e-10	SPC-II	bub1ba
4.8322e-15	0.978683	299	159	1.21076e-10	SPC-II	dtwd1
4.91158e-15	2.25646	87	24	1.23064e-10	SPC-II	CABZ01033205.1
5.20021e-15	0.844164	394	248	1.30296e-10	SPC-II	CU013534.2
5.2477e-15	0.836638	237	116	1.31486e-10	SPC-II	phyhiplb
5.69501e-15	1.59028	127	43	1.42694e-10	SPC-II	wnt5a
6.58416e-15	1.01452	288	171	1.64973e-10	SPC-II	apeh
6.96941e-15	0.894008	338	208	1.74626e-10	SPC-II	zgc:153012
6.98197e-15	1.45916	161	64	1.7494e-10	SPC-II	si:dkey-40c23.2
7.09125e-15	1.11765	289	157	1.77678e-10	SPC-II	lhfpl5a
7.54592e-15	1.68816	137	0.05	1.89071e-10	SPC-II	KLHL28
7.56959e-15	0.839384	253	126	1.89664e-10	SPC-II	pacsin1a
8.45135e-15	1.87627	95	26	2.11757e-10	SPC-II	CABZ01084131.1
8.67731e-15	1.01519	303	174	2.17419e-10	SPC-II	LYRM4
9.06348e-15	1.16544	181	77	2.27095e-10	SPC-II	mlip
9.24117e-15	2.07599	95	26	2.31547e-10	SPC-II	igfbp1b
9.31765e-15	1.38434	186	83	2.33463e-10	SPC-II	kcnj5
9.59497e-15	0.954425	316	193	2.40412e-10	SPC-II	wdr46
9.60051e-15	1.78071	98	28	2.4055e-10	SPC-II	FP016005.1
9.92661e-15	0.912713	0.32	182	2.48721e-10	SPC-II	ulk3
1.00352e-14	0.943671	264	142	2.51442e-10	SPC-II	dnajc17
1.05435e-14	1.46722	133	47	2.64179e-10	SPC-II	FP102888.1
1.11753e-14	1.18912	136	48	2.80009e-10	SPC-II	zgc:92360
1.16911e-14	1.33589	0.12	39	2.92933e-10	SPC-II	zgc:112001
1.18658e-14	1.3191	206	0.12	2.9731e-10	SPC-II	cdk4
1.22784e-14	1.16533	291	187	3.07647e-10	SPC-II	abl1
1.24423e-14	1.66317	0.12	41	3.11754e-10	SPC-II	CABZ01044048.1
1.26548e-14	2.11019	74	16	3.17078e-10	SPC-II	zgc:194887
1.33618e-14	0.998035	287	169	3.34794e-10	SPC-II	paf1
1.37756e-14	1.37048	142	53	3.45161e-10	SPC-II	trpc7b
1.44517e-14	1.16728	187	82	3.62101e-10	SPC-II	tpst2
1.44682e-14	0.931619	294	164	3.62515e-10	SPC-II	clcn2c
1.52691e-14	0.877981	365	227	3.82582e-10	SPC-II	si:zfos-1714f5.3
1.54524e-14	1.28075	206	105	3.87174e-10	SPC-II	zgc:113518
1.57362e-14	1.13855	219	104	3.94286e-10	SPC-II	slc29a1b
1.57907e-14	1.03942	267	152	3.95652e-10	SPC-II	znf76
1.60687e-14	1.24573	0.21	99	4.02616e-10	SPC-II	stac3
1.66657e-14	1.44361	161	73	4.17577e-10	SPC-II	bub3
1.73099e-14	1.06275	269	149	4.33718e-10	SPC-II	tmem254
1.7341e-14	1.15153	178	76	4.34497e-10	SPC-II	wdr48a
1.75152e-14	1.57899	138	51	4.3886e-10	SPC-II	chrnb4
1.89764e-14	1.13899	0.25	0.13	4.75471e-10	SPC-II	aspscr1
2.26603e-14	1.07722	231	118	5.67777e-10	SPC-II	akap17a
2.34431e-14	1.35657	186	87	5.87389e-10	SPC-II	CABZ01068209.1
2.54634e-14	1.43384	128	45	6.38012e-10	SPC-II	lamp1a
2.64974e-14	1.33669	166	69	6.6392e-10	SPC-II	anapc15
2.80309e-14	2.15841	0.07	15	7.02342e-10	SPC-II	CABZ01033206.1
2.84456e-14	1.31378	131	46	7.12732e-10	SPC-II	pdyn
2.95202e-14	0.991138	223	154	7.39658e-10	SPC-II	psma1
3.03171e-14	1.81945	111	36	7.59625e-10	SPC-II	MFAP4.1
3.08072e-14	0.952972	309	202	7.71905e-10	SPC-II	tfdp1b
3.11767e-14	1.19714	167	69	7.81163e-10	SPC-II	vopp1
3.3605e-14	1.49039	148	0.06	8.42007e-10	SPC-II	bace1
3.67814e-14	1.96951	109	38	9.21596e-10	SPC-II	cldn10b
3.88496e-14	1.84276	87	22	9.73415e-10	SPC-II	fbxo42
3.98593e-14	1.36677	137	0.05	9.98714e-10	SPC-II	PITPNC1
4.0272e-14	1.04914	208	94	1.00905e-09	SPC-II	six7
4.11406e-14	0.811212	306	176	1.03082e-09	SPC-II	atg10
4.17899e-14	0.942961	315	0.18	1.04709e-09	SPC-II	epb41l4a
4.22615e-14	1.57383	112	36	1.05891e-09	SPC-II	fam160a1b
4.90204e-14	1.20931	0.16	65	1.22826e-09	SPC-II	mmp16b
4.94746e-14	1.73181	112	37	1.23963e-09	SPC-II	tab1
5.23942e-14	1.36271	195	0.1	1.31279e-09	SPC-II	si:ch1073-272j17.3
5.3321e-14	0.805016	302	177	1.33601e-09	SPC-II	trappc2
5.35708e-14	1.44591	162	66	1.34227e-09	SPC-II	tmie
5.4511e-14	0.879817	339	206	1.36583e-09	SPC-II	rfc4
5.47053e-14	1.66656	112	36	1.3707e-09	SPC-II	si:dkey-77f5.13
5.49369e-14	0.938972	292	0.16	1.3765e-09	SPC-II	GRIK3
5.60715e-14	1.37481	159	69	1.40493e-09	SPC-II	thnsl2
5.67232e-14	0.929773	311	183	1.42126e-09	SPC-II	pclaf
5.73488e-14	0.86442	427	286	1.43693e-09	SPC-II	eipr1
5.84679e-14	1.17577	238	126	1.46497e-09	SPC-II	anxa11b
5.92827e-14	1.04728	228	113	1.48539e-09	SPC-II	kif5ab
6.0916e-14	1.00523	263	139	1.52631e-09	SPC-II	sertad2a
6.54101e-14	0.865738	0.26	134	1.63891e-09	SPC-II	golga7ba
6.69252e-14	1.58244	145	0.06	1.67688e-09	SPC-II	cyp11c1
6.88998e-14	1.80054	95	28	1.72635e-09	SPC-II	trim35-27
7.74315e-14	1.31433	172	81	1.94012e-09	SPC-II	csf3b
8.31083e-14	1.19618	187	84	2.08236e-09	SPC-II	si:dkey-23a13.17
8.50962e-14	2.08269	81	0.02	2.13217e-09	SPC-II	il12a
9.25968e-14	2.20792	76	0.02	2.3201e-09	SPC-II	c1qtnf6b
9.75192e-14	1.28395	189	88	2.44344e-09	SPC-II	ttc39b
1.04444e-13	0.982748	0.31	184	2.61695e-09	SPC-II	zgc:77375
1.07968e-13	2.05235	68	15	2.70524e-09	SPC-II	mgat3b
1.15187e-13	1.63793	82	21	2.88613e-09	SPC-II	LO017815.1
1.16964e-13	1.58648	107	33	2.93065e-09	SPC-II	vox
1.19465e-13	1.76582	95	28	2.99333e-09	SPC-II	ednrab
1.32588e-13	1.29308	144	55	3.32212e-09	SPC-II	tars3
1.38264e-13	1.01975	232	116	3.46434e-09	SPC-II	pvalb4
1.42173e-13	1.63197	117	41	3.56228e-09	SPC-II	si:dkeyp-68b7.12
1.4617e-13	1.37394	159	67	3.66243e-09	SPC-II	si:dkey-108k21.7
1.53549e-13	1.14773	238	139	3.84733e-09	SPC-II	pop1
1.54384e-13	0.95102	0.3	182	3.86825e-09	SPC-II	amfra
1.65317e-13	2.06831	71	16	4.14217e-09	SPC-II	zgc:153921.1
1.6851e-13	1.63414	128	47	4.22218e-09	SPC-II	guca1e
1.72543e-13	2.2521	71	19	4.32325e-09	SPC-II	lbh
1.8188e-13	0.847631	341	213	4.55719e-09	SPC-II	CABZ01085137.1
1.83821e-13	1.41984	139	55	4.60582e-09	SPC-II	znf1008
1.85092e-13	1.7424	93	27	4.63766e-09	SPC-II	lgals2b
1.96312e-13	2.20078	81	21	4.9188e-09	SPC-II	prokr1b
2.03706e-13	1.33905	173	82	5.10405e-09	SPC-II	ampd2a
2.14921e-13	1.01638	252	131	5.38506e-09	SPC-II	txnrd3
2.23489e-13	1.5473	133	52	5.59974e-09	SPC-II	fam83b
2.24529e-13	1.23659	112	38	5.62581e-09	SPC-II	asmt
2.28759e-13	1.69397	133	0.05	5.73178e-09	SPC-II	fgf7
2.37977e-13	1.00322	216	105	5.96275e-09	SPC-II	hephl1a
2.48767e-13	0.834041	365	237	6.23311e-09	SPC-II	dnajc14
2.92898e-13	2.07229	89	25	7.33886e-09	SPC-II	vdra
3.02113e-13	1.52895	133	57	7.56974e-09	SPC-II	zgc:174574
3.06178e-13	1.7484	118	43	7.67159e-09	SPC-II	kynu
3.13291e-13	1.87648	0.11	37	7.84982e-09	SPC-II	slc6a19a.1
3.24963e-13	1.90582	85	25	8.14229e-09	SPC-II	si:ch1073-464p5.5
3.38047e-13	1.72134	96	28	8.47011e-09	SPC-II	CABZ01084566.1
3.52937e-13	2.57079	62	13	8.84318e-09	SPC-II	CR792453.3
3.63303e-13	0.849237	319	186	9.10291e-09	SPC-II	il20ra
3.79853e-13	0.974307	291	172	9.5176e-09	SPC-II	slc25a20
3.92655e-13	2.55451	49	7	9.83837e-09	SPC-II	mgp
4.06863e-13	0.817936	365	228	1.01944e-08	SPC-II	nmrk2
4.24384e-13	1.00632	219	109	1.06334e-08	SPC-II	KIRREL3
4.30787e-13	1.49004	139	56	1.07938e-08	SPC-II	ppa1a
4.51224e-13	1.28343	197	0.1	1.13059e-08	SPC-II	fbxl3b
4.79668e-13	1.30277	171	81	1.20186e-08	SPC-II	CABZ01102109.1
4.84345e-13	0.92527	269	148	1.21358e-08	SPC-II	steap3
5.00641e-13	1.02431	234	138	1.25441e-08	SPC-II	si:ch211-106j21.4
5.07828e-13	1.16283	188	92	1.27241e-08	SPC-II	zgc:158376
5.1073e-13	0.897412	317	194	1.27968e-08	SPC-II	med23
5.4145e-13	1.8144	115	46	1.35666e-08	SPC-II	ap1m2
5.645e-13	1.93095	88	0.03	1.41441e-08	SPC-II	nrl
5.68327e-13	1.47917	155	65	1.424e-08	SPC-II	CABZ01083448.1
5.82821e-13	1.72276	107	37	1.46032e-08	SPC-II	zgc:101785
5.9183e-13	0.815784	252	131	1.48289e-08	SPC-II	CABZ01072254.1
5.99528e-13	1.0362	0.22	109	1.50218e-08	SPC-II	akt2l
6.31578e-13	1.36201	189	0.1	1.58248e-08	SPC-II	aaas
6.49322e-13	1.27624	187	86	1.62694e-08	SPC-II	FO818722.1
7.08967e-13	1.32794	0.15	62	1.77639e-08	SPC-II	BICD2
7.26604e-13	0.904948	368	245	1.82058e-08	SPC-II	GABRR1
7.43942e-13	1.2771	149	0.06	1.86402e-08	SPC-II	CU633857.1
7.88069e-13	1.48484	131	52	1.97459e-08	SPC-II	sowahcb
8.15552e-13	1.10452	161	72	2.04345e-08	SPC-II	nkx6.2
8.22273e-13	1.8418	116	43	2.06029e-08	SPC-II	tmco3
9.14684e-13	1.93843	98	31	2.29183e-08	SPC-II	CABZ01092282.1
1.02542e-12	0.905132	297	0.18	2.5693e-08	SPC-II	si:dkey-192l18.9
1.04937e-12	1.07758	222	116	2.6293e-08	SPC-II	usp8
1.05418e-12	1.1824	205	108	2.64135e-08	SPC-II	klhl35
1.0732e-12	1.26406	122	44	2.68901e-08	SPC-II	si:dkey-93h22.7
1.08763e-12	0.979486	245	129	2.72515e-08	SPC-II	si:ch211-63p21.1
1.09636e-12	1.86977	79	21	2.74703e-08	SPC-II	oxt
1.11798e-12	1.52031	101	32	2.80122e-08	SPC-II	ndufa4l2b
1.24354e-12	1.19569	0.11	38	3.11581e-08	SPC-II	ccr10
1.26219e-12	1.01119	187	86	3.16254e-08	SPC-II	zgc:194659
1.31605e-12	1.68177	95	31	3.2975e-08	SPC-II	CABZ01114053.1
1.37332e-12	1.58665	88	25	3.441e-08	SPC-II	si:dkey-46i9.6
1.42467e-12	2.00414	79	22	3.56966e-08	SPC-II	CR792453.2
1.51655e-12	1.56118	89	26	3.79988e-08	SPC-II	EFEMP1
1.62578e-12	1.23975	177	81	4.07356e-08	SPC-II	irf10
1.67668e-12	1.00979	0.23	126	4.2011e-08	SPC-II	blzf1
1.70825e-12	1.18368	194	101	4.28018e-08	SPC-II	nptnb
1.7843e-12	1.21097	0.17	75	4.47074e-08	SPC-II	arl8a
1.78535e-12	0.859589	306	185	4.47338e-08	SPC-II	atp6v0cb
1.79129e-12	0.875325	161	0.07	4.48826e-08	SPC-II	paplna
1.82696e-12	1.0591	225	0.12	4.57762e-08	SPC-II	mctp1b
1.85861e-12	0.805009	0.33	199	4.65693e-08	SPC-II	ssx2ipa
1.93043e-12	1.44698	154	68	4.83689e-08	SPC-II	adgre5b.3.1
1.97044e-12	1.77332	105	35	4.93714e-08	SPC-II	FO704607.1
1.9777e-12	0.988088	247	137	4.95533e-08	SPC-II	CR388047.3
2.12396e-12	1.007	233	133	5.3218e-08	SPC-II	srsf7b
2.14859e-12	1.65012	114	0.04	5.3835e-08	SPC-II	alpi.1
2.15104e-12	1.56717	101	33	5.38964e-08	SPC-II	kcnk15
2.18855e-12	1.18457	165	74	5.48362e-08	SPC-II	ENSDARG00000076996
2.22814e-12	1.67192	137	58	5.58282e-08	SPC-II	alas1
2.31028e-12	1.4456	184	93	5.78863e-08	SPC-II	npffr1l3
2.40646e-12	1.75449	87	25	6.02961e-08	SPC-II	CABZ01044277.1
2.58092e-12	1.07894	221	113	6.46675e-08	SPC-II	pdlim7
2.59316e-12	0.973674	292	168	6.49743e-08	SPC-II	actr8
2.6035e-12	1.29082	194	107	6.52332e-08	SPC-II	CABZ01085658.1
2.74681e-12	1.9944	99	34	6.88241e-08	SPC-II	pole2
2.82677e-12	1.86678	92	33	7.08276e-08	SPC-II	ppfia1
2.88805e-12	1.98937	76	21	7.23629e-08	SPC-II	CABZ01072989.1
2.88808e-12	1.32153	193	103	7.23638e-08	SPC-II	si:dkey-33c14.6
2.88977e-12	0.967971	186	87	7.2406e-08	SPC-II	stmnd1
2.96118e-12	0.98587	237	124	7.41953e-08	SPC-II	cdc40
3.19994e-12	2.04409	53	9	8.01777e-08	SPC-II	si:dkey-234i14.12
3.40149e-12	0.800922	331	197	8.52277e-08	SPC-II	si:dkey-46i9.1
3.59857e-12	1.11891	147	61	9.01659e-08	SPC-II	ak1
3.62573e-12	1.0524	214	132	9.08463e-08	SPC-II	tegt
3.86526e-12	1.01039	308	199	9.68481e-08	SPC-II	grtp1a
3.97258e-12	1.18162	172	77	9.95371e-08	SPC-II	cox18
4.0118e-12	2.03707	71	18	1.0052e-07	SPC-II	ccr6b
4.04169e-12	0.99996	165	72	1.01269e-07	SPC-II	gpc6b
4.10893e-12	0.871339	243	129	1.02953e-07	SPC-II	rab27a
4.12073e-12	1.22881	167	78	1.03249e-07	SPC-II	tmem200a
4.15246e-12	0.935288	247	134	1.04044e-07	SPC-II	spg11
4.48002e-12	1.56258	131	55	1.12251e-07	SPC-II	ripply3
4.48393e-12	0.995825	223	146	1.12349e-07	SPC-II	rln1
4.48442e-12	1.03408	223	119	1.12362e-07	SPC-II	taf11
4.56663e-12	1.90143	103	38	1.14422e-07	SPC-II	slc6a1b
4.7914e-12	1.95432	76	0.02	1.20053e-07	SPC-II	homer2
4.80522e-12	1.08608	178	82	1.204e-07	SPC-II	pdk3b
4.8982e-12	1.62592	116	51	1.22729e-07	SPC-II	kdf1a
5.25467e-12	1.2646	109	38	1.31661e-07	SPC-II	wu:fk65c09
5.5442e-12	1.18167	158	69	1.38916e-07	SPC-II	si:ch211-241e1.3
5.63922e-12	2.13349	57	11	1.41296e-07	SPC-II	zgc:172253
6.01254e-12	2.77683	46	7	1.5065e-07	SPC-II	igl4v10
6.4534e-12	1.16449	186	88	1.61696e-07	SPC-II	mhc1zfa
6.68101e-12	1.05993	242	137	1.67399e-07	SPC-II	si:ch211-262h13.5
7.70523e-12	2.18414	74	0.02	1.93062e-07	SPC-II	zgc:113442
7.94672e-12	0.872838	309	207	1.99113e-07	SPC-II	gatm
7.95433e-12	0.811797	269	152	1.99304e-07	SPC-II	arhgap45a
8.05305e-12	1.09254	134	54	2.01777e-07	SPC-II	bmp5
8.27046e-12	0.959745	188	0.09	2.07225e-07	SPC-II	ctif
8.63109e-12	0.983046	131	52	2.16261e-07	SPC-II	si:dkey-27j5.5
8.63715e-12	0.90212	313	194	2.16412e-07	SPC-II	keap1b
8.86852e-12	0.83984	219	0.11	2.2221e-07	SPC-II	fem1b
8.98846e-12	2.37321	0.06	13	2.25215e-07	SPC-II	cyp2y3.1
9.38832e-12	0.808945	338	235	2.35234e-07	SPC-II	ctc1
9.88209e-12	1.08503	154	67	2.47606e-07	SPC-II	si:zfos-364h11.2
1.01345e-11	1.87384	101	37	2.53929e-07	SPC-II	opn4xa
1.02703e-11	1.2829	183	86	2.57333e-07	SPC-II	ogal
1.07452e-11	1.288	138	56	2.69233e-07	SPC-II	ak7a
1.09073e-11	2.03564	67	16	2.73294e-07	SPC-II	CABZ01066921.1
1.09292e-11	1.1079	0.19	105	2.73842e-07	SPC-II	QRFPR
1.09941e-11	0.922529	284	0.18	2.75468e-07	SPC-II	slc35a1
1.10112e-11	1.03544	178	83	2.75895e-07	SPC-II	abcc8b
1.1737e-11	1.02692	243	132	2.94082e-07	SPC-II	lrrc20
1.25698e-11	1.61565	96	32	3.14948e-07	SPC-II	gdnfa
1.3443e-11	1.49223	147	69	3.36828e-07	SPC-II	FNDC10
1.37401e-11	2.13682	76	21	3.44272e-07	SPC-II	LO018568.1
1.45463e-11	0.825527	322	0.2	3.64471e-07	SPC-II	onecut2
1.55712e-11	1.88474	95	32	3.90153e-07	SPC-II	si:dkey-7i4.7
1.60256e-11	0.943962	151	66	4.01538e-07	SPC-II	nkx3-1
1.65203e-11	1.59694	0.1	34	4.13932e-07	SPC-II	cx52.9
1.7951e-11	1.1347	134	55	4.49781e-07	SPC-II	tmx4
1.80662e-11	1.44953	0.12	47	4.52666e-07	SPC-II	si:zfos-169g10.3
1.951e-11	1.07357	155	69	4.88842e-07	SPC-II	pcdh2ab1
1.96273e-11	1.55143	103	36	4.91783e-07	SPC-II	trh
2.02779e-11	0.824215	0.3	185	5.08083e-07	SPC-II	CABZ01085275.1
2.10601e-11	0.992935	249	149	5.27682e-07	SPC-II	kcnh1b
2.18398e-11	1.3356	183	94	5.47218e-07	SPC-II	zgc:171901
2.21212e-11	0.97848	189	93	5.54268e-07	SPC-II	si:ch73-366l1.5
2.26228e-11	1.16067	227	132	5.66836e-07	SPC-II	fzd6
2.39372e-11	1.06647	147	63	5.99771e-07	SPC-II	CABZ01065423.1
2.4177e-11	1.78569	88	27	6.05778e-07	SPC-II	KCNJ10
2.51434e-11	1.47302	111	41	6.29992e-07	SPC-II	msgn1
2.5597e-11	1.03353	171	79	6.41358e-07	SPC-II	psmb10
2.67536e-11	1.28331	139	0.06	6.70337e-07	SPC-II	dus3l
2.69829e-11	1.40545	127	0.05	6.76085e-07	SPC-II	slc18a3b
2.90344e-11	1.23336	132	53	7.27487e-07	SPC-II	daw1
2.90916e-11	0.939741	237	134	7.28919e-07	SPC-II	zgc:162872
2.92343e-11	1.29369	154	0.07	7.32494e-07	SPC-II	irf6
3.04169e-11	0.910586	255	142	7.62127e-07	SPC-II	FO834823.1
3.26249e-11	0.819961	295	177	8.1745e-07	SPC-II	atp5mc3a
3.26686e-11	1.36041	178	101	8.18545e-07	SPC-II	TADA1
3.28111e-11	0.843261	298	178	8.22114e-07	SPC-II	gabrr2b
3.29273e-11	0.818749	316	186	8.25026e-07	SPC-II	ENSDARG00000099226
3.36601e-11	0.845265	298	0.18	8.43388e-07	SPC-II	farp1
3.54475e-11	0.90158	326	205	8.88173e-07	SPC-II	zgc:113423
3.96192e-11	0.94296	254	149	9.927e-07	SPC-II	jam2a
4.12442e-11	1.13801	134	57	1.03341e-06	SPC-II	si:ch73-344o19.1
4.45944e-11	1.78593	83	26	1.11736e-06	SPC-II	BSN
4.47175e-11	1.12802	0.15	67	1.12044e-06	SPC-II	slc7a10b
4.48655e-11	1.74437	92	35	1.12415e-06	SPC-II	prkg3
4.49627e-11	2.24998	65	17	1.12658e-06	SPC-II	pde6ha
4.55624e-11	1.07223	217	118	1.14161e-06	SPC-II	dync1i2a
4.62301e-11	1.0115	87	28	1.15834e-06	SPC-II	crhr2
4.73694e-11	1.1339	147	64	1.18689e-06	SPC-II	pcdh2ab3
5.07352e-11	1.45375	137	58	1.27122e-06	SPC-II	foxg1d
5.09256e-11	2.08003	68	0.02	1.27599e-06	SPC-II	CABZ01111454.1
5.34923e-11	1.33625	138	58	1.3403e-06	SPC-II	FO907089.1
5.41024e-11	2.85928	44	8	1.35559e-06	SPC-II	si:ch73-359m17.9
5.665e-11	1.13904	154	71	1.41942e-06	SPC-II	pak6b
5.77614e-11	1.01178	242	136	1.44727e-06	SPC-II	snx16
5.82081e-11	1.01395	258	168	1.45846e-06	SPC-II	BX323887.1
6.06351e-11	1.21207	184	97	1.51927e-06	SPC-II	zgc:113293
6.30722e-11	1.21429	172	82	1.58034e-06	SPC-II	ube2ka
6.55081e-11	0.865664	206	107	1.64137e-06	SPC-II	nol10
6.69272e-11	0.849727	349	247	1.67693e-06	SPC-II	rest
6.75298e-11	0.928773	267	159	1.69203e-06	SPC-II	porb
6.90919e-11	1.62327	73	21	1.73117e-06	SPC-II	bglap
7.0562e-11	1.95957	78	25	1.768e-06	SPC-II	sstr2b
7.07437e-11	1.55556	107	42	1.77255e-06	SPC-II	hip1ra
7.48e-11	1.1138	211	119	1.87419e-06	SPC-II	col9a3
8.07056e-11	1.0815	144	63	2.02216e-06	SPC-II	CABZ01092781.1
8.32246e-11	1.01014	168	82	2.08528e-06	SPC-II	si:ch73-368j24.1
8.69882e-11	1.0687	193	107	2.17958e-06	SPC-II	rpf2
8.72183e-11	1.23839	115	44	2.18534e-06	SPC-II	hcrtr2
8.99884e-11	1.00218	227	126	2.25475e-06	SPC-II	zgc:158659
9.11908e-11	1.58887	125	58	2.28488e-06	SPC-II	eomesa
9.18096e-11	0.81179	0.16	73	2.30038e-06	SPC-II	gprc5bb
9.22678e-11	1.62124	0.1	36	2.31186e-06	SPC-II	si:ch73-144d13.5
9.90244e-11	1.05263	205	121	2.48116e-06	SPC-II	map3k12
9.95779e-11	0.84391	166	78	2.49502e-06	SPC-II	kif17
1.00817e-10	0.865939	0.21	112	2.52608e-06	SPC-II	pcdh20.1
1.03338e-10	1.0669	149	67	2.58923e-06	SPC-II	pcdh2ab2
1.03338e-10	1.0669	149	67	2.58923e-06	SPC-II	pcdh2ab2.1
1.07384e-10	1.08238	204	109	2.69062e-06	SPC-II	ndufaf3
1.10107e-10	1.25484	167	82	2.75884e-06	SPC-II	si:zfos-323e3.4
1.15713e-10	1.01389	132	55	2.89929e-06	SPC-II	GUCA1A
1.17238e-10	1.1155	144	62	2.93752e-06	SPC-II	loxhd1b
1.18475e-10	0.833493	281	172	2.96851e-06	SPC-II	pou2f2a.1
1.19139e-10	1.1962	236	0.14	2.98514e-06	SPC-II	chst3b
1.21178e-10	1.08035	189	96	3.03624e-06	SPC-II	zgc:172128.1
1.22157e-10	1.0882	189	99	3.06076e-06	SPC-II	si:ch1073-110a20.1
1.38187e-10	0.866058	203	103	3.46242e-06	SPC-II	lrp2bp
1.42412e-10	1.25196	167	96	3.56828e-06	SPC-II	znfl2a
1.45312e-10	1.20921	143	62	3.64093e-06	SPC-II	ccdc13
1.45761e-10	1.53604	81	25	3.65218e-06	SPC-II	CABZ01084564.1
1.4617e-10	2.02008	65	18	3.66243e-06	SPC-II	alox5b.1
1.47217e-10	1.36092	83	27	3.68868e-06	SPC-II	dnm2b
1.65792e-10	1.76522	94	34	4.15409e-06	SPC-II	zbtb7b
1.69063e-10	0.879265	319	216	4.23604e-06	SPC-II	znhit6
1.69195e-10	1.30289	143	66	4.23934e-06	SPC-II	fancb
1.69252e-10	1.07604	134	57	4.24077e-06	SPC-II	FO818743.1
1.79433e-10	1.51071	125	54	4.49586e-06	SPC-II	lhfpl2a
1.84752e-10	1.08468	171	83	4.62915e-06	SPC-II	si:dkey-7i4.15
1.86179e-10	1.121	0.15	68	4.66491e-06	SPC-II	si:dkey-84h14.1.1
1.86964e-10	0.906861	237	136	4.68456e-06	SPC-II	AL935300.3
1.90562e-10	0.836685	284	172	4.77473e-06	SPC-II	disc1
2.00297e-10	1.79012	73	22	5.01863e-06	SPC-II	CU984600.3
2.00778e-10	1.61113	79	25	5.03069e-06	SPC-II	gfral
2.03036e-10	0.809181	304	193	5.08728e-06	SPC-II	zgc:153039
2.03656e-10	0.868902	222	118	5.10282e-06	SPC-II	zgc:162611
2.16055e-10	1.48432	106	45	5.41347e-06	SPC-II	nudt6
2.17124e-10	0.899547	217	116	5.44025e-06	SPC-II	si:ch211-176g6.2
2.17776e-10	1.01818	237	131	5.45659e-06	SPC-II	rab14l
2.34485e-10	1.00591	139	61	5.87525e-06	SPC-II	pcdh2ab5
2.36656e-10	0.911242	263	165	5.92966e-06	SPC-II	recql5
2.42779e-10	2.15661	0.07	21	6.08308e-06	SPC-II	gemin6
2.4994e-10	1.14542	104	39	6.2625e-06	SPC-II	zgc:172182
2.58294e-10	1.59095	65	17	6.47182e-06	SPC-II	CABZ01071972.1
2.61035e-10	1.29596	128	64	6.54048e-06	SPC-II	otofb
2.76094e-10	1.62896	105	39	6.9178e-06	SPC-II	znf1009.2
3.04104e-10	1.98839	74	23	7.61963e-06	SPC-II	CABZ01081294.2
3.162e-10	1.20545	0.16	75	7.92272e-06	SPC-II	prelid1b
3.16542e-10	0.886781	221	119	7.93128e-06	SPC-II	poc1a
3.17133e-10	0.938088	223	125	7.94609e-06	SPC-II	C23H1orf52
3.24734e-10	1.40125	92	32	8.13653e-06	SPC-II	FO818699.1
3.32421e-10	0.864562	264	152	8.32914e-06	SPC-II	ndr2
3.35643e-10	1.29466	123	52	8.40988e-06	SPC-II	mhc1zja
[truncated: 1,483 more rows]
