# Supplementary material for: A single-cell multiomics roadmap of zebrafish spermatogenesis reveals regulatory principles of male germline formation
Source: Mol Syst Biol. 2025 Oct 14;22(1):42–68. doi: 10.1038/s44320-025-00157-7 (PMC12759076; doi:10.1038/s44320-025-00157-7)
Supplement: Supplementary file 10 — Dataset EV8 [file 44320_2025_157_MOESM10_ESM.xlsx]

## Sheet: Legend
Dataset E8. Open chromatin regions in elongated spermatids.
Genomic regions with accessible chromatin (open peaks) detected in >10% of elongated spermatids, as determined from scATAC-seq peak accessibility profiles. Each row represents a peak that met the threshold for accessibility frequency within this cell type. Columns include peak coordinates (peak, formatted as chr-start-end), the nearest annotated gene (gene_name), and the linear genomic distance f…

## Sheet: Dataset_EV8
peak	gene_name	distance
1-43991-44877	tmem39a	0
1-157173-158092	cul4a	0
1-171472-172356	FO681286.1	0
1-410931-411823	rasa3	0
1-1014489-1015354	gart	14932
1-1352342-1353191	CZQB01066256.1	0
1-1402219-1403135	runx1	0
1-2100938-2101847	mbnl2	0
1-2259921-2260813	kpnb3	0
1-3718188-3719091	CABZ01063288.1	40832
1-6161402-6162343	cnppd1	0
1-10125632-10126500	rbm46	662
1-10305346-10306279	zgc:77880	0
1-11853031-11853947	iqce	762
1-14454136-14455034	rbpja	0
1-18803516-18804413	pgm2	0
1-18952195-18953119	limch1a	12630
1-19094051-19094930	ptpn9b	0
1-26062852-26063950	pdcd4a	0
1-26071218-26072128	mxd4	0
1-33217447-33218313	prkx	0
1-33647160-33648064	znf654	0
1-38171352-38172237	hmgb2a	0
1-38360848-38361784	fbxo8	0
1-39983268-39984113	ing2	0
1-39985628-39986524	CR847546.1	0
1-41289515-41290373	rgs12b	1600
1-44523076-44523955	zdhhc5a	0
1-44581660-44582548	med19b	0
1-44703839-44704737	si:dkey-28b4.8	0
1-44838743-44839581	kdm2aa	0
1-44949322-44950185	vps37c	0
1-44999915-45000741	CU929294.1	2144
1-45002522-45003441	dnaja1	0
1-45214837-45215706	ddx39aa	0
1-45216950-45217831	EVI5L	0
1-45614059-45614909	atf7ip	0
1-45839475-45840419	map2k7	0
1-45920137-45920998	pnpla6	0
1-45922543-45923450	lipt1	0
1-45925000-45925902	eif5b	0
1-46649615-46650635	rcbtb1	0
1-46983619-46984425	pknox1.2	0
1-47831360-47832274	cfap58	0
1-49352430-49353325	msx1b	0
1-49434494-49435400	pdcd11	0
1-49483381-49484259	zgc:175214	0
1-49650543-49651439	tsga10	0
1-50527604-50528507	papss1	0
1-50538045-50538940	pkd2	0
1-50539201-50539955	pkd2	0
1-50610586-50611468	ppm1k	0
1-50976579-50977446	mdh1aa	0
1-50992375-50993248	mdh1aa	1485
1-51527698-51528578	meis1a	2611
1-51590869-51591696	ppp3r1b	0
1-51694205-51695103	snrpb2	6983
1-51734131-51735026	junba	0
1-52127952-52128879	BX901942.2	0
1-52137195-52138085	BX901942.2	0
1-53406889-53407703	elmod2	0
1-53654052-53654941	xpo1a	2395
1-53684771-53685663	xpo1a	0
1-53689046-53690044	fam161a	0
1-53699921-53700827	fam161a	0
1-53714327-53715207	cct4	0
1-53759376-53760277	akt3b	2524
1-53865663-53866546	ltv1	0
1-53918464-53919354	nup133	0
1-54062833-54063909	smdt1b	0
1-54068973-54069855	dcaf15	0
1-54110612-54111194	rfx1b	3290
1-54111330-54112095	rln3b	3743
1-54119992-54120923	rln3b	1939
1-54190878-54191778	nthl1	0
1-54594436-54595412	si:ch211-202h22.10	10941
1-54621459-54622442	tekt4	0
1-54683204-54684128	knop1	0
1-54705554-54706428	exosc1	0
1-54736906-54737775	pi4k2a	0
1-54764855-54765749	si:ch211-197k17.3	0
1-54947384-54948170	r3hcc1l	0
1-54971864-54972762	khsrp	0
1-55182597-55183467	zgc:158803	0
1-55210196-55210991	mri1	0
1-55748800-55749608	dnajb1b	0
1-55749722-55750512	dnajb1b	0
1-55872713-55873554	prkacab	0
1-55887823-55888584	asf1bb	0
1-57347470-57348357	b3gntl1	0
1-58840508-58841371	tmed1b	0
1-58879972-58880876	CABZ01084501.2	0
1-59007149-59008043	cdc37	0
1-59058577-59059387	pin1	3215
1-59215735-59216663	lpar2b	0
1-59235953-59236646	akap8l	0
1-59236762-59237472	mvb12a	0
2-1364229-1365109	ss18	0
2-2451578-2452457	pth1r	396
2-2967623-2968523	pik3r3a	0
2-3044479-3045326	guk1a	0
2-7246477-7247344	zgc:153115	0
2-7557259-7558110	ripk2	0
2-8111949-8112831	chst2a	0
2-9695856-9696740	selenot1a	0
2-10563546-10564423	ccdc18	0
2-14501511-14502375	pde4bb	0
2-17114481-17115390	pif1	0
2-17491436-17492332	kdm4ab	0
2-19233952-19234820	cdc20	0
2-19776794-19777671	ptbp2b	0
2-20866328-20867218	odr4	0
2-22992784-22993648	mllt1b	0
2-24373969-24374857	nr2f6a	0
2-25019064-25019974	stag1a	0
2-25119634-25120510	pccb	0
2-25309393-25310314	fndc3ba	5276
2-26287872-26288734	ptbp1a	0
2-26655762-26656621	asph	0
2-27329885-27330763	tesk2	0
2-27490596-27491494	zswim5	0
2-30912478-30913344	myl12.2	0
2-32015696-32016613	mycb	0
2-32513076-32513955	abcf2a	0
2-32825787-32826717	si:dkey-154p10.3	0
2-33686710-33687577	BX649508.2	0
2-33926464-33927353	kif2c	0
2-36608426-36609345	ing5b	0
2-36673393-36674291	ccnl1b	0
2-36827805-36828667	nrd1a	0
2-37354007-37354893	skila	908
2-37401121-37402015	prkci	0
2-37408420-37409403	BX511231.1	0
2-37419532-37420500	phc3	3760
2-37480194-37481095	sppl2	0
2-37684205-37685083	myo9b	0
2-42199939-42200874	ift57	0
2-42378791-42379651	slco5a1a	2820
2-43605352-43606140	epc1b	0
2-43701109-43701895	FO704635.1	2577
2-47471446-47472345	acsl3b	0
2-47680994-47681857	cul3a	0
2-48073722-48074620	klf6b	0
2-48255333-48256199	gigyf2	0
2-48375022-48375907	per2	0
2-52389995-52390873	chico	15691
2-53895935-53896796	capsla	0
2-54639627-54640535	acss2l	0
2-54694581-54695415	ankrd12	626
2-54695855-54696611	ankrd12	0
2-54844675-54845574	rnf126	0
2-55193037-55193895	zmp:0000000521	5825
2-55297696-55298605	rab8a	0
2-55796945-55797860	calr3b	0
2-55982359-55983264	CU013534.2	0
2-56129692-56130622	jund	0
2-56131024-56131904	jund	0
2-56169109-56170001	upf1	0
2-56481955-56482861	CU469531.1	4806
2-56655285-56656183	gpx4b	0
2-57378652-57379523	tcf3a	0
2-57890902-57891797	plekhj1	0
2-57940461-57941303	si:dkeyp-68b7.5	0
2-58200722-58201599	pnp5b	0
2-58841574-58842343	cirbpa	0
2-58902029-58902943	mau2	0
3-1106575-1107474	srebf2	0
3-1166589-1167458	triobpb	0
3-1206757-1207686	RNU12	0
3-1208760-1209662	poldip3	0
3-1231816-1232725	si:ch1073-314i13.4	0
3-3810330-3811084	pmm1	0
3-4658868-4659753	slc25a38a	0
3-5067319-5068328	tefb	0
3-5227795-5228640	myh9b	0
3-6416880-6417757	jpt1b	0
3-6518808-6519665	gga3b	0
3-6718893-6719776	atg4db	0
3-10584215-10585152	elac2	1830
3-11827789-11828642	FOXK2	0
3-12352410-12353357	coro7	0
3-12554155-12555062	ccnf	0
3-12591357-12592238	abca3b	1319
3-13416547-13417475	dhps	6459
3-13842249-13843059	ilf3b	0
3-13907235-13908172	si:dkey-61n16.5	3777
3-14387838-14388592	tlcd4b	0
3-14694517-14695401	gadd45gip1	0
3-15828425-15829327	tmem11	0
3-15889003-15889754	cramp1	0
3-15890598-15891640	cramp1	1089
3-15892575-15893458	jpt2	0
3-15982515-15983389	mapk8ip3	0
3-16039199-16040080	spsb3a	0
3-16055010-16055899	atp6v0ca	0
3-16227265-16228117	cacnb1	0
3-16413105-16414003	eftud2	0
3-16721777-16722631	gys1	0
3-17030142-17031032	stat3	0
3-17124175-17125150	stat3	16729
3-17951260-17952140	aclya	0
3-18018207-18019100	si:ch73-141c7.1	4874
3-18189008-18189916	tob1a	0
3-18384055-18384900	kdelr2a	0
3-18398464-18399320	rps2	0
3-18567145-18568022	cbx8a	0
3-18736580-18737498	e4f1	0
3-18755706-18756586	narfl	0
3-18791933-18792871	hagh	0
3-19200093-19200909	rfx1a	0
3-19245475-19246348	smarca4a	0
3-20063464-20064410	ubtf	0
3-20982237-20983105	slc35b1	0
3-21010578-21011501	fam117aa	0
3-21062324-21063186	tlcd3ba	0
3-21184473-21185318	taok2a	0
3-22058614-22059435	kansl1b	0
3-23603896-23604796	atp5mc1	0
3-24979215-24980029	desi1a	0
3-25086584-25087432	xpnpep3	0
3-25376617-25377513	kpna2	0
3-25420605-25421435	bptf	0
3-25490864-25491742	grb2b	0
3-26035167-26036005	ankrd54	0
3-26122020-26122784	hsp70.2	0
3-26123247-26124120	atp2a1	0
3-26191424-26192298	ypel3	0
3-26221847-26222627	mapk3	0
3-26285896-26286807	rhot1a	2173
3-26904520-26905414	dexi	0
3-29910101-29910970	RUNDC1	0
3-31619015-31619867	moto	0
3-31715088-31715988	ccdc47	0
3-31717079-31717972	dcaf7	0
3-31845219-31846035	map3k3	0
3-32362509-32363367	prmt1	0
3-32365336-32366201	ap2a1	0
3-32410291-32411161	rras	0
3-33740065-33740902	nacc1a	4111
3-35405905-35406717	rbbp6	0
3-35495171-35496092	tnrc6a	0
3-36209852-36210685	csnk1da	0
3-36246267-36247149	gps1	0
3-36272269-36273141	prkar1aa	0
3-36284532-36285411	zgc:86896	0
3-36645752-36646589	gspt1l	0
3-37571233-37572133	arf2a	0
3-37699553-37700395	gpatch8	0
3-39259029-39259966	BX936386.1	0
3-39567815-39568703	aldoaa	0
3-40201993-40202779	znf598	0
3-40504204-40505051	tnrc18	15357
3-40529409-40530306	actb2	0
3-40932604-40933436	foxk1	0
3-41714561-41715440	BX324110.1	0
3-42474099-42475067	BX537305.1	22746
3-45686812-45687713	gpr146	0
3-46409957-46410769	cdip1	0
3-46479368-46480262	tyk2	0
3-46762197-46763038	prkcsh	0
3-47130434-47131255	dnm2a	0
3-49371849-49372760	si:ch73-167f10.1	7013
3-49503630-49504534	prkacaa	0
3-49514558-49515394	asf1ba	0
3-52999569-53000418	pbx4	0
3-53116044-53116879	brd4	0
3-56946770-56947666	hid1a	13191
3-57037454-57038231	bahcc1a	0
3-57997568-57998494	pycr1a	0
3-58454872-58455781	zgc:171489	0
3-59900485-59901392	arhgdia	0
3-59980984-59981825	cdr2l	0
3-60033690-60034586	sec14l1	0
3-60081536-60082421	sec14l1	0
3-60095955-60096838	sec14l1	0
3-60102968-60103933	sec14l1	0
3-60110780-60111619	sec14l1	0
3-60116709-60117596	sec14l1	0
3-60177371-60178255	xylt2	0
3-60589150-60590008	jmjd6	0
3-60628823-60629681	mfsd11	4783
3-60710790-60711658	ubald2	0
3-60716440-60717332	foxj1a	0
3-62088236-62089096	srebf1	889
3-62125219-62126096	TOM1L2	0
3-62139489-62140354	GID4	0
3-62403031-62403766	sox8b	0
4-20441-21365	ptpn12	2229
4-105319-105978	dusp16	1308
4-119239-120112	dusp16	0
4-148809-149549	tbk1	0
4-235756-236570	RERG	0
4-308201-309085	si:ch211-51e12.7	0
4-357565-358396	tmem181	0
4-359614-360508	tmem181	0
4-391015-391871	rpl18a	0
4-685866-686739	fbxo7	0
4-760336-761270	agbl5	0
4-779136-780036	tmem214	0
4-797246-798184	mapre3b	0
4-965961-967011	rpap3	0
4-1011185-1012015	FAM180A	2532
4-1496745-1497638	zmp:0000000711	0
4-1600636-1601488	slc38a2	0
4-1619255-1620166	scaf11	0
4-1684164-1684888	arid2	0
4-1720229-1721250	gas2l3	0
4-1757015-1757913	med21	0
4-1801195-1802092	nudt4b	0
4-2058867-2059683	cpsf6	0
4-2379804-2380684	nap1l1	0
4-2479229-2479976	zdhhc17	2069
4-2481679-2482560	zdhhc17	0
4-2544990-2545899	e2f7	0
4-2637238-2638140	dus4l	0
4-3144848-3145717	plekha5	0
4-3357936-3358804	nampta	0
4-3426121-3427009	atxn7l1	11500
4-4570412-4571339	rassf3	0
4-4751781-4752671	ssbp1	0
4-5091742-5092577	ahcyl2b	0
4-6808745-6809682	ifrd1	0
4-8611454-8612283	fbxl14b	0
4-8670190-8671077	adipor2	0
4-9011426-9012324	samm50l	0
4-9177626-9178518	nfyba	0
4-9195850-9196725	hcfc2	0
4-10603764-10604636	ing3	0
4-11053099-11053998	ccdc59	0
4-11802536-11803404	BX649350.2	0
4-12105666-12106578	mrps33	0
4-12929463-12930216	lemd3	0
4-13568054-13568902	calua	0
4-13625383-13626266	si:dkeyp-81f3.4	0
4-15010824-15011732	ube2h	0
4-15103230-15104108	nrf1	0
4-16124098-16125026	atp2b1a	0
4-16312535-16313357	si:dkeyp-38g8.5	2334
4-16544697-16545571	btg1	0
4-16644462-16645362	sinhcaf	0
4-16706483-16707366	dennd5b	0
4-16875841-16876715	tmpoa	0
4-16882627-16883539	strap	0
4-17823048-17823986	dnajb9b	0
4-17843334-17844209	apaf1	0
4-18648865-18649774	dre-let-7b	3373
4-21583553-21584412	ppp1r12a	0
4-22136317-22137293	ppfia2	0
4-22472294-22473174	kmt2e	0
4-22475610-22476531	kmt2e	2956
4-25167892-25168761	taf3	0
4-26251637-26252531	st8sia1	51081
4-36250941-36251711	si:dkey-190j3.2	35033
4-41297193-41298102	si:dkey-16p19.8	13242
4-71961845-71962750	CU651668.1	0
4-72723174-72724046	rab3ip	0
4-77965642-77966573	si:dkey-238k10.2	0
5-431251-432151	thap1	0
5-453600-454435	ift74	3293
5-527872-528784	tek	31090
5-578804-579721	tek	82022
5-633036-633955	tek	136254
5-708378-709300	BX537263.3	107715
5-1047125-1048001	mbd2	0
5-1486749-1487652	golga2	0
5-1493377-1494292	haus4	0
5-1515587-1516491	ddrgk1	0
5-1963085-1963991	rplp0	0
5-1999021-1999921	CT573103.4	0
5-2002495-2003334	CT573103.4	0
5-2642373-2643262	cita	6294
5-2675806-2676682	RAB35	0
5-2693384-2694310	rabepk	0
5-2721356-2722261	hspa5	0
5-2809989-2810890	hpda	4130
5-3090903-3091917	hsf5	3063
5-3812101-3813002	mlxipl	6187
5-4006330-4007248	pigw	0
5-4015901-4016751	ggnbp2	0
5-4366003-4366835	sat1a.2	0
5-4435056-4435891	CABZ01079241.1	513
5-4907039-4908041	zbtb43	13050
5-5242333-5243242	mvb12ba	0
5-5398540-5399430	mapkap1	0
5-6472078-6472980	crybb3	16279
5-6947045-6947936	stpg2	6225
5-8095376-8096309	nipbla	0
5-10761142-10762044	rtn4r	3566
5-12093246-12094150	lrrc74b	0
5-13471790-13472664	cnnm4b	0
5-13549128-13550007	ckap2l	0
5-13645678-13646517	purba	0
5-13647005-13647750	h2az2a	0
5-13767007-13767927	snrnp27	0
5-14390085-14390954	ap3m2	0
5-14444998-14445847	kat6a	1873
5-15350525-15351393	pebp1	0
5-16425204-16426093	slc39a14	0
5-18008766-18009752	zdhhc8b	1688
5-18046949-18047748	hira	0
5-18898250-18899138	aacs	767
5-18961165-18961987	ankle2	0
5-19064712-19065595	fam214b	12214
5-19493703-19494605	mmab	0
5-19656736-19657626	fam222a	54384
5-19932384-19933269	git2a	0
5-19962714-19963514	si:dkey-234h16.7	0
5-20122609-20123519	pxmp2	0
5-20207265-20208140	dao.3	2189
5-20319033-20319932	coro1ca	0
5-21887856-21888703	smarca1	0
5-21933366-21934310	si:ch73-92i20.1	1174
5-22006740-22007646	amer1	3928
5-22602599-22603523	nono	0
5-22869304-22870193	apool	653
5-23136230-23137166	prps1a	0
5-23595916-23596754	fam76b	0
5-25072396-25073277	mrpl41	0
5-25733263-25734172	abhd17b	0
5-26074634-26075567	klf9	0
5-26852628-26853505	imp4	587
5-27429423-27430240	BX323062.1	0
5-27432676-27433520	BX323062.1	0
5-30391641-30392497	BX294389.1	0
5-30418416-30419254	atf5a	0
5-30518131-30519051	hmbsa	0
5-30534949-30535827	h2ax	0
5-31982732-31983605	ppp6c	0
5-31995162-31996047	ppp6c	0
5-32445279-32446160	ncs1a	0
5-36948509-36949394	h3f3c	0
5-37503969-37504790	si:ch1073-224n8.1	0
5-37713474-37714327	sptbn2	4334
5-42245009-42245914	BX548073.5	6294
5-42453516-42454428	pimr58	13438
5-43457425-43458323	rhobtb4	0
5-43819086-43819974	mccc2	0
5-45958385-45959271	poc5	0
5-54714369-54715239	ccnb1	0
5-55624883-55625750	hnrpkl	0
5-58996725-58997578	derl2	0
5-60885628-60886504	rad51d	0
5-61507947-61508826	bckdk	0
5-61595786-61596689	drll.3	4600
5-61798817-61799581	hnrnpul1l	47
5-63285169-63285846	tbcelb	0
5-64453773-64454663	brd3b	0
5-66823502-66824315	CU914811.1	0
5-67249799-67250661	zcchc8	297
5-67349166-67350025	mlxip	0
5-67661925-67662758	si:dkey-70b23.2	0
5-68026608-68027509	wasf3a	3976
5-68074022-68074942	spag7	0
5-68092641-68093575	slc25a11	0
5-68782039-68783004	mepce	0
5-69211475-69212457	mat2ab	0
5-69436844-69437743	isca1	0
5-69523453-69524340	si:ch211-157p22.10	0
5-71997786-71998691	PLPP7	0
5-72377429-72378059	lman2la	0
6-102219-103000	ldlrb	0
6-119669-120550	cdkn2d	0
6-268705-269440	rps19bp1	0
6-1389093-1389991	PLXNA1	0
6-1590599-1591478	zgc:123305	0
6-1862873-1863770	dlgap4b	0
6-3710264-3711116	phospho2	0
6-6802055-6803054	dtd1	0
6-7533374-7534235	pa2g4a	0
6-7552753-7553574	myh10	0
6-7686171-7687004	ubn2a	0
6-7710893-7711827	rpsa	0
6-7719875-7720779	rpsa	0
6-7734561-7735424	slc25a38b	0
6-9565104-9565972	map3k2	0
6-9677034-9677875	sumo1	0
6-9707142-9708024	fzd7b	0
6-10727645-10728525	BX936397.2	0
6-10780357-10781262	wipf1b	0
6-10871405-10872327	mtx2	0
6-10911919-10912850	cycsb	0
6-11073337-11074152	sumo3a	0
6-11249583-11250466	atg9a	0
6-11362505-11363407	pcnt	0
6-11396995-11397917	senp2	0
6-11811676-11812554	march7	0
6-12250120-12251006	pkp4	0
6-12459042-12459937	gpd2	0
6-12967632-12968506	mcm6	0
6-13205893-13206688	ndufs1	0
6-13375682-13376552	arl6ip6	0
6-15895205-15896113	CR759882.1	0
6-16717295-16718191	nomo	0
6-21854857-21855720	si:dkey-19e4.5	5366
6-22104304-22105222	DDX17	0
6-27090402-27091275	atg4b	0
6-29216919-29217809	atp1b1a	0
6-31367652-31368528	jak1	0
6-32325741-32326633	dock7	0
6-34957879-34958772	hsd17b7	0
6-37621731-37622593	chst7	0
6-37752342-37753221	herc2	0
6-40162440-40163297	ip6k2b	0
6-40832158-40833057	ruvbl1	0
6-41021151-41022006	hdhd3	0
6-41503371-41504320	cish	0
6-42368499-42369335	usp4	0
6-42388193-42389086	sec61a1l	0
6-42417803-42418625	ip6k2a	0
6-42654588-42655490	BX005129.3	1162
6-43027995-43028919	glyctk	0
6-47465438-47466361	dre-mir-29b-1	1548
6-48205960-48206819	cttnbp2nla	0
6-49511193-49512075	rplp2	639
6-49898359-49899227	atp5f1e	0
6-49901163-49901986	chmp4ba	0
6-49995307-49996192	eif2s2	0
6-50685356-50686182	mtss1	0
6-50691466-50692357	osgn1	3023
6-50704356-50705240	osgn1	0
6-51540994-51541917	si:dkey-6e2.2	0
6-51573530-51574408	rbl1	0
6-52212227-52213073	ywhaba	0
6-52348150-52349020	eif6	0
6-52349921-52350886	si:ch211-239j9.1	0
6-52723374-52724296	oser1	0
6-53047881-53048775	inka1b	0
6-54154527-54155447	nudt3b	0
6-55296905-55297802	ube2c	0
6-55351984-55352800	pcif1	0
6-55424295-55425110	ctsa	1074
6-57476895-57477815	ddx27	429
6-57538463-57539336	itcha	0
6-58280731-58281637	ralgapb	0
6-58909504-58910435	mbd6	0
6-58913340-58914231	ddit3	1657
6-58915264-58916160	ddit3	0
6-58974537-58975507	mars1	0
6-58979151-58980160	mars1	4131
6-59832340-59833218	ddx3xb	0
6-59853611-59854503	kdm6al	0
6-59967476-59968379	zgc:65895	0
6-60104197-60105020	pmepa1	0
6-60111711-60112614	prelid3b	0
6-60112879-60113583	prelid3b	0
6-60124532-60125429	aurka	0
6-60220271-60221204	slc32a1	72753
7-141096-142000	FO704772.3	130477
7-545292-546179	nrxn2b	0
7-547968-548846	nrxn2b	0
7-549351-550267	nrxn2b	0
7-804001-804849	rela	0
7-1508879-1509804	nop10	0
7-1533565-1534601	tox4b	0
7-4124634-4125521	zgc:55733	0
7-5565236-5566158	si:ch211-165f21.4	423
7-5905918-5906747	zgc:112234	0
7-5910064-5910868	si:ch211-113a14.22	0
7-5977291-5978128	si:dkey-23a13.22	0
7-6345050-6345954		0
7-6356471-6357352	zgc:112234	0
7-6363742-6364664	dusp19b	0
7-6366889-6367697	CU457819.2	0
7-6415597-6416508	CU457819.4	0
7-6426716-6427588	FP340257.1	0
7-6428586-6429444	FP340257.1	0
7-6429744-6430581	FP340257.1	0
7-6457712-6458553	dusp19b	0
7-6459037-6459939	zgc:112234	0
7-6460410-6461264	hist1h4l	0
7-6465635-6466506	zgc:112234	0
7-6467071-6467906	dusp19b	0
7-6469823-6470762	zgc:110425	0
7-7763865-7764750	intu	0
7-9325779-9326639	chsy1	0
7-9873169-9874042	lins1	0
7-9971111-9971919	cers3a	9383
7-10562516-10563366	zfand6	0
7-16033397-16034288	elp4	0
7-17712207-17713095	men1	0
7-17907583-17908501	mta2	0
7-18101024-18101771	rab1ba	0
7-18547050-18547943	rgs12a	0
7-18600843-18601762	dtx4a	0
7-20297936-20298858	acadvl	0
7-20868755-20869716	fis1	3749
7-22244915-22245784	CU571061.1	35881
7-22791646-22792560	rbm4.3	0
7-22809446-22810316	sf1	0
7-24069269-24070206	CR388231.6	0
7-24113920-24114670	mrpl52	23
7-24165018-24165915	si:ch211-216p19.5	0
7-24621261-24622165	pik3c3	0
7-24644520-24645405	gba2	0
7-24881150-24882053	krcp	0
7-24888399-24889288	mark2b	0
7-24994020-24994845	rcor2	0
7-25920264-25921152	BX005022.3	0
7-26517678-26518541	eif4a1a	0
7-30491542-30492374	adam10a	0
7-30623945-30624856	rnf111	0
7-30626013-30626874	ccnb2	0
7-30769952-30770854	mtmr10	0
7-31050718-31051611	tjp1a	0
7-31337724-31338582	casc4	546
7-31426545-31427388	eif3jb	0
7-32020368-32021235	kif18a	0
7-33349625-33350486	anp32a	0
7-33372269-33373168	glceb	0
7-33684389-33685068	tle3b	0
7-33685183-33685825	tle3b	550
7-33948610-33949498	pias1a	0
7-38089288-38090085	cebpg	0
7-38394740-38395599	cep89	0
7-38961697-38962573	dgkza	0
7-39360263-39361084	ambra1a	0
7-39663772-39664640	zgc:158564	0
7-39738063-39738986	tada2b	0
7-39751123-39752024	grpel1	0
7-41886926-41887769	gpt2	0
7-41915631-41916537	dnaja2a	0
7-50821888-50822667	per1b	0
7-51249188-51250092	CR354588.1	0
7-56184244-56185274	spg7	3563
7-56834970-56835866	senp8	0
7-58309842-58310688	CR354540.2	0
7-58729459-58730374	plag1	0
7-64970933-64971813	sinhcafl	0
7-67733251-67734200	cyb5b	0
7-68141215-68142122	BX511086.2	38212
7-69352001-69352963	ap1g1	0
7-69528454-69529333	RAP1GDS1	0
7-69636048-69636899	tspan5a	0
7-69905392-69906290	sec24d	0
7-71503559-71504464	ppp1r15a	0
7-71585939-71586850	smchd1	0
7-73813563-73814408	si:ch73-252p3.1	0
7-73817472-73818329	FP236812.1	748
7-73818695-73819484	FP236812.1	0
7-73821672-73822585	zgc:163061	0
7-73823075-73823971	zgc:163061	608
7-73824498-73825356	zgc:163061	2031
7-73826048-73826936	zgc:173587	868
7-73827401-73828236	zgc:173587	0
7-73845299-73846125	zgc:173552	0
7-73846565-73847494	si:ch211-113a14.19	0
7-73847950-73848841	zgc:163061	0
7-73850748-73851551	FP236812.2	0
7-73854063-73854926	zgc:173552	0
7-73855647-73856509	si:ch211-113a14.19	0
8-6688-7499	tmed7	0
8-10449-11356	dre-mir-7a-3	124
8-143738-144613	snx2	0
8-387051-388032	pym1	0
8-1219497-1220362	znf367	0
8-1265995-1266810	cdc14b	0
8-1839240-1840113	snap29	0
8-1998982-1999885	cltcl1	17542
8-2438201-2439101	ENKD1	0
8-2456422-2457327	polb	0
8-2486729-2487612	dynll1	0
8-2591250-2592091	seta	0
8-2615764-2616622	slc25a25a	0
8-2641904-2642709	naif1	0
8-4030631-4031520	mtmr3	0
8-4368370-4369235	pptc7a	0
8-4760420-4761327	ufd1l	0
8-4788451-4789354	ciao1	0
8-4797579-4798422	hsp70l	0
8-4803430-4804343	tmem127	0
8-5190423-5191356	bnip3la	11232
8-5219444-5220326	bnip3la	0
8-5267164-5268013	ppp2r2aa	0
8-6942610-6943625	wdr13	0
8-7503578-7504513	cdk20	0
8-7565888-7566735	hcfc1b	0
8-7637216-7638032	mecp2	0
8-7778343-7779203	tfe3a	0
8-7783088-7783981	tfe3a	0
8-7975244-7976137	si:ch211-169p10.1	0
8-8349265-8350139	tsr2	0
8-8446081-8446928	cdk16	0
8-8711744-8712600	elk1	0
8-8769971-8770861	elk1	25072
8-8801310-8802229	si:ch211-180f4.1	43702
8-8860736-8861671	otud5a	0
8-8927338-8928206	pim2	0
8-8945375-8946273	slc35a2	1349
8-8947118-8948003	slc35a2	0
8-9570138-9571042	plxna3	0
8-9596099-9597014	plxna3	25587
8-10304620-10305424	pim1	0
8-10822749-10823636	mapk13	0
8-10862816-10863663	brpf3b	0
8-10898251-10899137	brpf3b	2977
8-10949481-10950371	BX321886.1	0
8-11004139-11004927	trim33	0
8-11641656-11642576	ift81	0
8-11686707-11687587	atp2a2a	0
8-12924993-12925837	KIF2A	0
8-13335442-13336284	ccdc124	15413
8-14179278-14180114	rhoaa	0
8-15991003-15991889	agbl4	0
8-16464029-16464909	rnf11b	0
8-16558829-16559714	eps15	0
8-16562933-16563855	CU467861.7	1981
8-16592150-16593052	calr	0
8-18010578-18011450	ssbp3b	0
8-18613602-18614464	cpox	0
8-18615517-18616419	ccdc181	0
8-20000052-20000937	znf692	0
8-20137683-20138699	rfx2	0
8-20230217-20231068	BX664738.1	0
8-20438429-20439290	mknk2b	0
8-22513963-22514750	apex2	0
8-23146836-23147695	gid8a	0
8-23395030-23395916	si:dkey-16n15.6	0
8-23614729-23615595	ccdc22	0
8-23638579-23639492	nt5dc2	0
8-24113009-24113822	CT025875.1	0
8-24297285-24298208	ZNF335	0
8-25033962-25034865	ngrn	0
8-25091147-25092044	atxn7l2b	0
8-25715617-25716447	foxp3a	0
8-25760920-25761721	tmem9	0
8-25899551-25900515	tmem115	0
8-25907873-25908761	rhoab	1846
8-26328969-26329885	prkar2aa	0
8-28259369-28260214	BX664742.3	0
8-28386030-28386913	klhl12	2571
8-28452909-28453862	tmem189	0
8-36983046-36983979	kdm5c	0
8-39053414-39054315	CR392001.4	51265
8-39859174-39860057	unc119.1	0
8-39884039-39884862	mlec	0
8-40628656-40629495	dusp2	0
8-41273251-41274047	rnf10	0
8-43726968-43727838	ep400	5608
8-45411116-45412042	CU695141.1	0
8-45759672-45760520	CU137648.2	0
8-45837236-45838083	ogdha	0
8-46321505-46322409	mtor	0
8-46385715-46386733	qars1	0
8-46551358-46552178	pimr186	599
8-47151653-47152506	ybx1	0
8-47212700-47213553	pimr189	13
8-47726460-47727295	si:ch211-243p7.3	0
8-47815107-47815974	kank3	0
8-47898093-47898973	mfn2	0
8-48667729-48668596	clcn6	0
8-48676532-48677108	pimr183	756
8-48677215-48677895	pimr183	1439
8-48717746-48718619	pimr182	13057
8-48773325-48774088	pimr184	2721
8-48847438-48848249	wrap73	0
8-48942388-48943268	rer1	0
8-49344951-49345838	plp2	0
8-49701301-49702305	frmd3	0
8-49765818-49766705	rmi1	0
8-49974644-49975546	gfpt1	0
8-50150464-50151336	entpd4	0
8-50190422-50191302	slc25a37	0
8-50531408-50532250		0
8-50726781-50727552	egr3	0
8-50742760-50743673	bin3	0
8-50941769-50942656	b2ml	0
8-50983313-50984343	si:dkey-32e23.4	0
8-51371101-51371921	lgi3	3386
8-51411020-51411892	lgi3	6213
8-51598762-51599689	kctd9a	0
8-51933200-51934093	cep78	0
8-51958309-51959183	gna14a	0
8-52229564-52230385	tcf7l1b	0
8-52283751-52284536	ube2d4	0
8-52314185-52315067	dbnlb	0
8-52415193-52416060	gins4	0
8-52715535-52716407	bcl2l16	0
8-52793909-52794908	adgrd2	0
8-53043553-53044537	nr6a1a	0
8-53269245-53270165	gnb1a	0
8-53850948-53851860	CABZ01090219.1	0
8-53916348-53917277	ubiad1	956
8-54200696-54201588	FO904970.1	0
9-68433-69316	il10rb	0
9-69780-70641		0
9-116153-117053	SLC5A7	6539
9-263270-264097	pcbp2	0
9-745493-746376	usp37	0
9-907015-907898	dbi	0
9-1317697-1318563	FP102120.3	0
9-1339083-1339979	casp10	0
9-1365374-1366216	prkra	0
9-1653768-1654603	nfe2l2a	0
9-1654864-1655639	nfe2l2a	0
9-2342740-2343638	atf2	0
9-2572445-2573315	scrn3	0
9-2761879-2762715	sp3a	0
9-4674898-4675788	prpf40a	0
9-8968362-8969228	ube2al	0
9-9111632-9112553	sik1	0
9-9670992-9671894	gsk3ba	0
9-10768299-10769209	CR522881.1	0
9-12594540-12595378	tra2b	0
9-12652527-12653431	sumo3b	0
9-18733576-18734419	tsc22d1	0
9-18815276-18816131	tsc22d1	538
9-20780494-20781415	tent5c	0
9-23242222-23243064	ccnt2a	0
9-25365847-25366492	epc2	0
9-25371343-25372280	epc2	4801
9-25443849-25444730	acvr2aa	0
9-28255242-28256100	ccnyl1	212
9-28274556-28275461	creb1b	0
9-30502862-30503764	si:dkey-229b18.3	851
9-32178092-32178966	coq10b	0
9-32927177-32928005	cnga4	2616
9-33334273-33335075	ddx3xa	0
9-33608552-33609404	caska	124
9-33787872-33788695	BX572627.1	0
9-34221571-34222463	mpc2	0
9-36923896-36924785	ralba	0
9-38023205-38024056	adcy5	1207
9-38481292-38482192	lss	0
9-38624182-38625068	znf148	0
9-41350944-41351801	glsb	0
9-43119871-43120768	ccdc141	0
9-43538000-43538905	znf385b	0
9-49426508-49427365	xirp2b	21386
9-51276469-51277376	AL954669.1	0
9-52490094-52490948	smarcal1	0
9-53898655-53899535	cog3	0
9-54715997-54716906	ofd1	0
9-54984474-54985359	mospd2	0
9-55154095-55155119	ANOS1	0
9-56231948-56232852	cnot11	0
9-56401339-56402221	rab3gap1	1639
10-74026-74925	dyrk1aa	0
10-76097-77007	vps26c	0
10-187299-187903	ets2	0
10-188121-188928	ets2	0
10-211402-212306	CU469093.1	0
10-302466-303310	emsy	0
10-385629-386753	si:ch1073-303d10.1	3012
10-439074-440044	zdhhc8a	0
10-641112-641962	rfx3	0
10-2556547-2557407	zmp:0000001301	6168
10-2681895-2682731	pdxp	0
10-2712830-2713721	mier3a	0
10-4046108-4047032	pitpnb	0
10-5480745-5481668	auh	5054
10-5821242-5822126	il6st	0
10-6010001-6010909	hmgcs1	0
10-6012641-6013508	hmgcs1	0
10-6340085-6340940	tpm2	0
10-6493631-6494464	dcp2	0
10-6727570-6728479	BX511100.4	455
10-6774777-6775679	MACIR	0
10-7702798-7703673	ggcx	0
10-8437299-8438162	pptc7b	0
10-11037815-11038687	ugcg	0
10-11352497-11353422	lin54	0
10-14488097-14488960	sigmar1	0
10-14929291-14930185	smad2	0
10-16035938-16036708	lmnb1	0
10-16501212-16502070	slc27a6	0
10-17451245-17452100	dre-mir-130c-1	1262
10-17591531-17592312	kcnn2	0
10-17710917-17711953	stard7	279
10-18910880-18911724	bnip3lb	0
10-20510342-20511192	ddhd2	0
10-20589808-20590681	letm2	0
10-22847115-22848033	AL807389.1	0
10-22917803-22918710	C10H17orf49	0
10-25204768-25205636	chordc1b	0
10-25342413-25343296	cct8	0
10-26117732-26118582	trim47	0
10-29272369-29273282	tmem126a	0
10-29769656-29770543	hyou1	0
10-31222276-31223114	tmem218	0
10-31624025-31624873	MSANTD2	0
10-31808681-31809509	foxo1b	0
10-32050453-32051347	si:ch211-266i6.3	0
10-32493872-32494740	uvrag	0
10-32646022-32646886	zbtb21	0
10-32851328-32852217	trim37	0
10-32889708-32890312	kctd7	0
10-32890395-32890828	kctd7	0
10-32892901-32893740	kctd7	2283
10-33156411-33157283	cux1a	0
10-33251181-33252111	bcl7ba	0
10-33300970-33301882	PRDM15	3105
10-33379210-33380063	ska2	0
10-33382612-33383490	mdh2	0
10-34888534-34889426	sparta	0
10-34915167-34915933	ccna1	0
10-35002230-35003133	exosc8	0
10-35108274-35109188	C10H21orf91	0
10-35236534-35237435	ypel2a	0
10-35257119-35258028	styxl1	0
10-35264618-35265507	tmem120a	0
10-36037756-36038676	katnal1	0
10-36725798-36726690	CU694807.1	0
10-36825334-36826123	phf12a	0
10-37083137-37084039	vezf1a	0
10-38243043-38243919	usp25	0
10-38526255-38527161	BX000451.2	0
10-39083672-39084564	si:ch73-1a9.3	0
10-39212403-39213302	stt3a	0
10-39248706-39249655	foxred1	0
10-39283530-39284403	dcps	0
10-40826236-40827105	pcna	0
10-41352160-41353051	rab11fip1b	0
10-41668056-41668932	lrrc75bb	0
10-42130934-42131792	stambpa	0
10-42374343-42375277	COX5B	0
10-42521539-42522488	actr1	0
10-42731585-42732503	CABZ01063556.1	706
10-43028512-43029417	ssbp2	0
10-43036749-43037660	atg10	0
10-43721124-43722016	cetn3	0
10-43769667-43770118	arrdc3b	0
10-43770150-43770567	arrdc3b	0
10-43993981-43994837	cldn5b	0
10-44053435-44054334	cryba4	1626
10-44055300-44056204	grk3	972
10-44209918-44210675	grk3	11706
10-44300743-44301680	zswim6	0
10-44357498-44358398	sbno1	1963
10-44460149-44461085	ccdc62	1361
10-44524141-44525004	CABZ01072083.2	6954
10-44546555-44547446	npm2b	5101
10-44691729-44692605	ubc	0
10-44903167-44904077	zgc:114173	0
10-44923936-44924783	sec14l7	0
10-44980837-44981669	purbb	0
10-44984403-44985310	h2az2b	0
10-45147729-45148631	ogdhb	0
10-45247756-45248619	zmiz2	0
10-45345189-45346157	ppiab	0
10-45381141-45381997	CABZ01117348.1	1309
11-27389-28290	sp1	0
11-236428-237260	dusp7	0
11-1392230-1392933	iars1	0
11-1551128-1552013	mybl2b	0
11-2477953-2478842	si:ch73-267c23.10	0
11-2854944-2855847	kif21b	0
11-3308116-3308993	sarnp	0
11-4025779-4026690	camk1b	0
11-4943930-4944838	ptprga	9125
11-5468317-5469180	cse1l	0
11-5584183-5585077	APBA3	0
11-5677019-5677893	r3hdm4	2095
11-5709250-5710154	arid3a	0
11-6881696-6882580	klhl26	0
11-8125891-8126792	ttll7	0
11-10455958-10456838	ect2	0
11-10908638-10909501	rbms1a	0
11-13176074-13176989	mknk1	0
11-16395499-16396446	lrig1	0
11-18611955-18612860	ncoa3	0
11-18704898-18705750	id1	0
11-19774689-19775384	namptb	0
11-20987549-20988463	taf4a	0
11-24347943-24348833	nfs1	0
11-25327819-25328683	fam83d	0
11-26199506-26200359	prdm2b	0
11-26361672-26362475	foxj3	0
11-26389301-26390164	cpne1	0
11-27917085-27917898	eif4g3a	0
11-30663629-30664516	ttbk1a	0
11-31041562-31042462	ier2b	2028
11-31624697-31625584	FO704610.1	0
11-32723620-32724532	pcdh17	0
11-34576553-34577441	pfkfb4a	0
11-37424967-37425825	erc2	0
11-37588891-37589806	bsnb	0
11-38553416-38554283	nucks1a	0
11-39958546-39959442	per3	0
11-40418550-40419451	trim62.1	0
11-40646792-40647690	prxl2b	0
11-40680712-40681456	si:ch211-222l21.1	0
11-40831246-40832133	errfi1a	0
11-41475818-41476707	park7	0
11-42109202-42110120	si:ch211-193l2.10	2891
11-42417850-42418698	slmapa	0
11-42422379-42423245	dennd6aa	0
11-42553912-42554807	atp6ap1la	0
11-42765567-42766491	tdrd3	0
11-43808985-43809893	zgc:153431	21831
11-44225939-44226823	gnb4b	0
11-44368815-44369711	gnb4b	0
11-44417966-44418874	gnb4b	0
11-44503230-44504117	ero1b	0
11-44805085-44806042	strn	0
11-44897171-44898031	eif4a3	0
11-44945440-44946357	orc2	0
11-45138380-45139245	cant1b	0
11-45152568-45153478	afmid	0
11-45287073-45287963	pycr1b	0
11-45299180-45300086	mafgb	0
11-45339518-45340434	si:ch73-100l22.3	0
11-45387879-45388768	srsf11	0
11-45420007-45420931	ankrd13c	0
12-41867-42718	foxk2	0
12-46614-47486	mrpl58	0
12-49937-50850	mrpl58	16
12-144529-145446	dnah9	0
12-286971-287854	map2k4b	0
12-557757-558715	bsk146	0
12-850171-851086	tob1b	0
12-1053946-1054854	sox8a	17631
12-1086865-1087752	lmf1	0
12-1454592-1455513	cops3	0
12-1468528-1469399	usp22	0
12-2870314-2871152	prkar1ab	0
12-6155482-6156367	rltgr	1857
12-6936480-6937296	pcdh15b	31104
12-7872331-7873252	BX548028.1	1539
12-8817483-8818351	jmjd1cb	0
12-8822234-8823103	reep3b	0
12-10380849-10381724	mki67	0
12-10409936-10410869	eef2k	0
12-10706255-10707148	top2a	0
12-11202294-11203148	vps35l	3517
12-11306068-11306989	get4	0
12-13205413-13206280	ppp1cab	0
12-15566664-15567538	hexim1	0
12-15831078-15831992	svild	7545
12-16283553-16284455	ppp1r3cb	0
12-20120333-20121260	ubald1a	0
12-20627179-20628049	stx4	0
12-22559529-22560432	polr2a	0
12-23371082-23371989	waca	0
12-24952935-24953855	calm3a	0
12-26851325-26852261	zeb1b	0
12-26876672-26877562	znf438	0
12-28362459-28363370	psmd11b	0
12-33317751-33318656	csnk1db	1847
12-33320113-33320962	csnk1db	0
12-34468340-34469249	fscn2b	8738
12-34827152-34828057	tepsin	0
12-35105240-35106106	si:ch73-127m5.2	0
12-35585182-35586086	chmp6b	1884
12-35945194-35946144	dnai2a	539
12-35997258-35998155	pde6gb	8671
12-42399752-42400645	si:ch211-221j21.3	0
12-45195943-45196800	bccip	0
12-45197629-45198549	bccip	590
12-46771222-46772207	plaub	4921
12-46960369-46961249	oat	0
12-47117441-47118324	mtr	2000
12-47648035-47648917	fh	0
12-47698236-47699129	lzts2b	0
12-47771936-47772780	CABZ01084340.1	1183
12-48339605-48340492	ddit4	0
12-48634328-48635296	zgc:92749	0
12-48802872-48803785	ppifb	0
12-48840961-48841811	dlg5b.1	0
13-8291-9196	ppp4r3b	0
13-110643-111509	dnaaf2	0
13-225830-226716	rtn4b	0
13-232984-233918	cfap36	0
13-329301-330250	ddx21	0
13-1099704-1100572	ppp3r1a	0
13-1131489-1132428	wdr92	0
13-1181046-1182005	tnfaip3	251
13-2357285-2358188	gclc	0
13-4303212-4304129	ppp2r5d	0
13-4368042-4368919	sft2d1	0
13-4848651-4849512	mcu	0
13-7240667-7241561	aifm2	0
13-7574991-7575896	gbf1	0
13-11828633-11829505	sufu	0
13-12005423-12006255	oga	0
13-12498262-12499155	CT025771.1	0
13-14928842-14929725	cdc25b	0
13-23611902-23612782	prim2	0
13-24287199-24288053	ccsapb	0
13-24378739-24379582	rhoua	0
13-24401934-24402807	rab1ab	0
13-24908323-24909219	kat6b	2015
13-25283977-25284860	vcla	0
13-26798890-26799773	vrk2	0
13-27357625-27358556	ddx43	3591
13-28617474-28618372	cnnm2a	0
13-30700087-30700982	rassf4a	0
13-33055480-33056398	rdh12	0
13-33245539-33246462	rtf1	0
13-33256331-33257218	nusap1	0
13-33267065-33267912	oip5-as1	0
13-33638623-33639503	rrbp1a	0
13-35472151-35473080	mkks	0
13-35527300-35528168	memo1	0
13-35891797-35892713	tacc3	0
13-35907771-35908620	mycla	0
13-35978628-35979514	zgc:153911	1641
13-36049902-36050809	lgmn	0
13-36134066-36134928	pcnx1	0
13-36554837-36555749	synj2bp	1455
13-36680033-36680955	dmac2l	0
13-36957404-36958312	frmd6	0
13-37465226-37466063	ppp2r5eb	0
13-37534958-37535842	BX284635.1	0
13-37653548-37654407	si:dkey-188i13.11	0
13-39229136-39230071	fam135a	753
13-39235527-39236460	FRMD1	0
13-42539219-42540128	btaf1	2258
13-42673629-42674539	lrrfip2	0
13-44738213-44739052	zfand3	0
13-44808255-44809152	glo1	0
13-45155389-45156180	runx3	0
13-45474460-45475427	rsrp1	0
13-45523874-45524757	maco1b	0
13-46924342-46925272	mtrf1l	2077
13-46941471-46942362	fbxo5	0
13-47820706-47821551	zc3h6	0
13-48357971-48358868	CU468002.1	0
13-48482108-48482986	FOXN2	0
13-48763610-48764458	si:ch1073-266p11.2	0
13-48765790-48766653	CU651669.1	0
13-49444198-49445057	irf2bp2a	0
13-49721149-49722051	ggps1	5281
13-49726995-49727914	ggps1	0
13-49771499-49772402	b3galnt2	1912
13-50375294-50376170	cox5b2	0
13-50446089-50446982	herc4	0
13-50465287-50466187	ccnj	1348
13-51741377-51742206	pwwp2b	10078
13-51902913-51903719	mrpl2	0
13-51978268-51979312	klhdc3	2451
13-52088560-52089435	CABZ01092745.1	0
14-79900-80691	CABZ01086812.1	0
14-80818-81606	CABZ01086812.1	0
14-93876-94707	mcm7	0
14-159971-160902	WDR1	3653
14-246002-246879	aurkb	0
14-448229-449112	FAT4	0
14-492518-493392	zgc:172215	0
14-970353-971310	acsl1b	0
14-1355271-1356182	cetn4	0
14-4044067-4044918	snx25	0
14-4120558-4121426	irf2	0
14-4176791-4177668	si:dkey-185e18.7	0
14-5641968-5642858	npm1b	0
14-5860972-5861751	tubb4b	0
14-5861925-5862783	tubb4b	0
14-6943993-6944832	clk4a	58
14-6961893-6962753	hnrnpaba	0
14-7140665-7141457	ctsf	0
14-7891584-7892496	ube2d2	0
14-9580614-9581484	tmem129	411
14-14841231-14842101	slbp	0
14-16093906-16094756	immt	0
14-16476476-16477346	canx	0
14-16813335-16814218	limch1b	0
14-21660141-21660986	kdm3b	0
14-21753986-21754877	kdm2ab	0
14-25934797-25935682	g3bp1	0
14-26163823-26164724	fat2	0
14-26400086-26400989	pimr212	0
14-28438565-28439385	acsl4a	0
14-30747195-30748097	fosl1a	0
14-30753269-30754149	yif1a	0
14-30908134-30909079	si:ch211-126c2.4	0
14-30909859-30910771	foxo4	0
14-30944951-30945851	si:zfos-80g12.1	0
14-32865985-32866867	si:rp71-46j2.7	0
14-32883698-32884571	slc25a5	0
14-35369709-35370608	clint1a	0
14-45565413-45566292	rarres3l	0
14-45639022-45640027	CR383676.2	309
14-46027567-46028418	nocta	0
14-46374229-46375094	ccna2	0
14-49133036-49133862	ppp2ca	0
14-49462602-49463499	dctn4	0
14-49859258-49860125	nfkb1	0
14-49991920-49992805	fam193b	0
14-52439741-52440597	b4galt1l	0
15-419400-420188	psph	0
15-1147590-1148502	mlf1	0
15-1533848-1534725	smc4	0
15-1651086-1651998	ppm1lb	0
15-2519588-2520471	cux1b	0
15-2857033-2857938	ankrd49	0
15-3284006-3284834	foxo1a	0
15-4528017-4528911	tfdp2	0
15-4616287-4617222	eif4h	0
15-4969069-4969870	rnf169	0
15-5624255-5625148	wdr62	0
15-15240966-15241916	med29	3754
15-17391582-17392482	tubd1	4838
15-19883916-19884747	dyrk1ab	0
15-20731136-20731995	tpst1	0
15-20939058-20939909	usp2a	0
15-21057302-21058243	CR626907.2	21582
15-21836512-21837355	BX572077.1	0
15-23206427-23207347	ccdc153	0
15-23784272-23785175	ift20	0
15-23792932-23793782	tmem97	0
15-23908260-23909135	usp32	0
15-26940526-26941442	bcas3	0
15-28369491-28370451	slc43a2a	0
15-29122495-29123408	capns1b	0
15-29556304-29557177	BX324227.1	0
15-30156887-30157910	nlk2	0
15-31176912-31177762	wsb1	0
15-31516160-31517016	hmgb1b	0
15-31587599-31588492	hsph1	0
15-33966243-33967139	tmem106ba	0
15-34013730-34014651	si:dkey-30e9.7	0
15-34069360-34070234	arl4aa	0
15-34987789-34988737	ccdc105	0
15-35212226-35213128	agfg1a	0
15-35929691-35930604	irs1	0
15-37543031-37543892	kmt2bb	0
15-37589224-37590117	lin37	0
15-39974527-39975464	cab39	1996
15-41806871-41807760	slc25a36b	0
15-43327502-43328412	prss16	0
15-43602850-43603764	ctsc	267
15-44052555-44053477	lrrc51	0
15-44465308-44466209	aasdhppt	0
15-44537588-44538459	gria4a	0
15-44600887-44601781	zgc:165508	0
15-46356347-46357258	wu:fb18f06	0
15-46385455-46386306	igsf11	0
15-47522643-47523521	sik3	0
15-47856921-47857835	CU682604.1	0
15-47864230-47865069	CU682604.1	0
16-295280-296221	LO017917.1	14444
16-1218223-1219194	LO017852.2	1251
16-1759966-1760858	ascc3	2444
16-2506229-2507053	wdr26a	2223
16-2565085-2565972	preb	0
16-4091171-4092070	inpp5b	0
16-4838558-4839449	ibtk	0
16-5104853-5105765	bckdhb	0
16-5142687-5143585	ttk	0
16-5177622-5178528	soga3a	5873
16-5901467-5902349	ulk4	0
16-6205435-6206316	ctnnb1	0
16-6730154-6731083	znf407	0
16-6750438-6751381	znf236	0
16-10329232-10330123	mdc1	0
16-10713281-10714158	zgc:165409	10247
16-10776164-10777073	atp1a3b	0
16-10836787-10837636	rabac1	0
16-10841244-10841982	dedd1	0
16-11150823-11151273	cicb	425
16-11151358-11151745	cicb	0
16-11185301-11186203	cicb	0
16-11240659-11241522	znf526	0
16-12267142-12268018	CR388102.7	0
16-12618431-12619345	il11a	1275
16-12809501-12810391	isoc2	0
16-14009564-14010468	fdps	0
16-16848621-16849526	myh14	0
16-16977398-16978262	rpl18	0
16-17763358-17764243	them4	0
16-20293944-20294842	plekha8	0
16-21911791-21912655	setdb1b	0
16-25680315-25681192	tomm40	0
16-27223791-27224668	alg2	0
16-27336771-27337370	nr4a3	8012
16-27441953-27442856	erp44	0
16-27563848-27564751	tmem67	0
16-27593185-27594071	si:ch211-197h24.8	0
16-28269630-28270452	mindy3	0
16-28727243-28727997	dcst1	0
16-29194085-29194981	mef2d	0
16-29558314-29559234	ensab	0
16-30420769-30421629	cct3	0
16-31505332-31506184	ptp4a3b	0
16-32127932-32128797	cnot3a	0
16-33945985-33947007	gpn2	2256
16-34046272-34047141	tent5ba	0
16-34527813-34528741	paqr7b	0
16-36069814-36070713	OSCP1	1615
16-36398640-36399555	CT027772.1	182930
16-36413551-36414368	CT027772.1	168117
16-36414471-36415265	CT027772.1	167220
16-39241799-39242639	zgc:77056	0
16-39477430-39478305	stt3b	0
16-40345944-40346695	BX072576.2	0
16-40560128-40561001	BX324007.2	0
16-40953905-40954818	gbp	0
16-41012793-41013694	dek	1468
16-42106772-42107634	dyrk1b	0
16-42109232-42110128	dyrk1b	0
16-42111029-42111928	dyrk1b	0
16-42151633-42152518	dyrk1b	0
16-42460714-42461605	smarcc1a	0
16-42476329-42477232	si:ch211-135n15.1	0
16-42769679-42770558	slc4a7	0
16-43138951-43139817	dbf4	0
16-43335753-43336624	psma2	0
16-43400454-43401357	sqlea	0
16-43453836-43454744	oxr1a	0
16-43575816-43576703	oxr1a	0
16-44541712-44542555	RIMS2	0
16-44876971-44877862	arhgap33	0
16-44901952-44902808	rbm42	1645
16-45069339-45070167	gapdhs	0
16-45692967-45693848	smg5	0
16-45930475-45931341	otud7b	0
16-46665851-46666693	ubqln4	0
16-46724619-46725518	rab11al	0
16-48401759-48402609	eif3ha	1119
16-48429799-48430488	rad21a	0
16-48430576-48431240	rad21a	303
16-48713622-48714455	brd2b	0
16-49646044-49646728	efhb	0
16-49698647-49699585	znf385d	29753
16-50090215-50091117	nr1d2a	0
16-50156777-50157681	nek10	0
16-50228862-50229763	etfb	0
16-50433742-50434621	IGLON5	46
16-51072368-51073221	ago3a	0
16-51889411-51890327	rpl28	0
16-51947393-51948284	CU655845.1	0
16-51966397-51967295	pdcl	0
16-52646542-52647413	ubr5	0
16-52664455-52665356	ubr5	17665
16-52732969-52733850	azin1a	0
16-52846494-52847394	cep72	0
16-54157322-54158188	LO017872.1	8743
16-54324454-54325362	ethe1	3964
16-54556829-54557713	dennd4b	10799
16-54641163-54642101	fbxo43	0
16-55259037-55259902	iqgap3	0
17-113724-114613	arhgap11a	0
17-329094-329984	BX511111.3	7816
17-619174-620047	CABZ01118763.1	513
17-680769-681668	soul3	0
17-945509-946352	dync1h1	0
17-956742-957734	ppp2r5ca	0
17-1544711-1545402	cep170b	0
17-2126358-2127271	zfyve19	0
17-2689669-2690586	ptpn21	0
17-8183003-8183846	tulp4b	0
17-8267947-8268862	ahi1	0
17-10028514-10029426	baz1a	2364
17-10059592-10060492	baz1a	0
17-10090366-10091226	sec23a	0
17-10566025-10566968	mgaa	0
17-10592938-10593822	mapkbp1	0
17-10839716-10840613	lgals3b	1281
17-11418314-11419194	arid4a	0
17-11439259-11440134	psma3	0
17-12057918-12058828	tfb2m	0
17-12407880-12408787	ankef1b	0
17-12763912-12764792	brms1la	0
17-13031767-13032655	fbxo33	0
17-13072276-13073201	mia2	0
17-13099105-13099977	pnn	0
17-14704644-14705599	ptp4a2a	0
17-14964576-14965102	txndc16	0
17-15148780-15149671	CU464134.2	0
17-15212974-15213879	gnpnat1	0
17-15229426-15230332	styx	0
17-15528186-15529078	fyna	0
17-15535020-15535937	marcksb	0
17-16089769-16090650	znf395a	0
17-16324114-16325032	hmbox1a	0
17-16429253-16430177	efcab11	0
17-16754809-16755689	ston2	0
17-17704620-17705499	adck1	0
17-18031328-18032236	setd3	0
17-19480583-19481486	kif11	0
17-19498651-19499577	slc22a15	0
17-19625949-19626858	rgs7a	0
17-21198636-21199553	abhd12	0
17-23965711-23966507	xpo1b	0
17-24108787-24109652	ehbp1	0
17-24821232-24822091	wdr43	0
17-25563453-25564345	qrsl1	0
17-26720493-26721263	nrde2	0
17-26721627-26722429	nrde2	0
17-26753491-26754397	larp1b	0
17-27272925-27273823	id3	0
17-27722938-27723827	qkia	0
17-28101579-28102469	kdm1a	0
17-28706571-28707425	ap4s1	0
17-28811229-28812116	g2e3	0
17-30862101-30862760	yy1a	0
17-32499887-32500817	ywhaqb	0
17-34186257-34187093	mpp5a	0
17-34805415-34806300	id2a	0
17-36936194-36937070	dnmt3ab	0
17-41991808-41992698	kiz	0
17-43465898-43466751	hspa4l	0
17-43623039-43623856	znf365	0
17-43838382-43839238	FO704777.1	4297
17-43863098-43864010	zgc:66313	0
17-45386668-45387472	pacc1	0
17-48804695-48805610	kif6	0
17-50247595-50248557	zc2hc1c	0
17-50655764-50656650	ddhd1a	0
17-51744114-51744842	odc1	0
17-53022033-53022969	CDIN1	0
17-53296321-53297271	ddx24	0
17-53308288-53309144	si:ch1073-416d2.4	0
17-53383181-53384087	CABZ01117357.1	4151
17-53439685-53440567	si:zfos-1714f5.4	0
18-11246-12156	CABZ01090373.1	0
18-33457-34348	pde8a	112
18-398989-399837	GARRE1	0
18-507263-508108	nedd4a	0
18-910523-911361	pkma	0
18-2168824-2169723	dnaaf4	0
18-2188690-2189607	ccpg1	0
18-3103411-3104303	aamdc	0
18-3579548-3580416	lrch3	0
18-5247729-5248675	myef2	0
18-5453636-5454576	dtwd1	0
18-5489977-5490921	mibp2	0
18-5781859-5782734	RGS9BP	0
18-5917073-5917971	glg1b	0
18-6536025-6536903	fkbp4	0
18-6855029-6855836	ppp6r2b	0
18-7031051-7031961	calub	0
18-8319762-8320606	chkb	0
18-10784396-10785297	mical3a	0
18-15105824-15106709	cry1b	0
18-18405686-18406561	n4bp1	0
18-19455725-19456598	rpl4	0
18-24985877-24986783	chd2	0
18-27904114-27904976	hipk3b	0
18-30421032-30421940	gse1	0
18-35841865-35842749	opa3	0
18-36732874-36733810	capn12	3236
18-36766027-36766955	fosb	2802
18-38190826-38191727	nucb2b	0
18-39326532-39327438	tmod2	0
18-40684431-40685319	si:ch211-132b12.7	0
18-41093316-41094152	RASA2	3253
18-44358756-44359607	prdm10	0
18-44526435-44527335	aplp2	0
18-44531894-44532784	st14a	0
18-44628437-44629316	bicra	1098
18-44768415-44769321	ilvbl	0
18-44795430-44796307	fam118b	0
18-45763253-45764247	CU896647.1	0
18-45791451-45792342	abcc5	0
18-45888590-45889504	dvl3b	0
18-46151017-46151907	blvrb	0
18-46161751-46162654	zgc:113340	0
18-46258086-46258961	si:dkey-244a7.1	0
18-46369171-46370041	irf2bp1	0
18-46829559-46830441	gramd1bb	10355
18-50088642-50089400	scamp5b	0
18-50104872-50105779	scamp5b	4722
18-50707003-50707640	zgc:158464	0
18-50707751-50708380	zgc:158464	0
18-50799058-50799778	taldo1	0
18-50802422-50803310	tspan4a	0
18-50920659-50921593	cttn	0
19-63867-64777	CU633999.1	0
19-176817-177676	tmem65	0
19-341799-342647	ensaa	0
19-348446-349307	mcl1a	0
19-365410-366272	vps72a	0
19-616768-617653	cyp51	0
19-790634-791536	msto1	0
19-935138-936037	RNF5	0
19-1363117-1364087	zgc:63863	0
19-1404923-1405837	cfap20	0
19-1507963-1508875	SLC45A4	2095
19-1688354-1689242	dennd3a	0
19-2114596-2115481	snx13	0
19-2546225-2547094	sp4	0
19-2602423-2603284	fam126a	0
19-3888419-3889325	si:ch73-281i18.3	1180
19-4686053-4686919	dre-mir-30a	50656
19-4851536-4852419	fbxl20	124
19-4855890-4856746	cdk12	0
19-5417717-5418527	eif1	0
19-6134388-6135237	cica	0
19-6193031-6193877	erf	0
19-6383417-6384303	atp1a3a	0
19-6990527-6991424	kifc1	0
19-7000790-7001693	zbtb22b	0
19-7153832-7154768	brd2a	0
19-7494586-7495432	rfx5	0
19-7834590-7835465	cks1b	0
19-8939688-8940595	ciarta	0
19-9111088-9111993	setdb1a	0
19-9232347-9233235	CR391915.1	0
19-10558817-10559683	usf2	0
19-11845817-11846637	ctdp1	0
19-12193216-12194076	ywhaz	0
19-16030320-16031188	ctps1a	0
19-16064246-16065181	gmeb1	0
19-18152136-18153004	nfe2l3	0
19-23924436-23925285	snapin	1940
19-24487818-24488733	txnipa	0
19-25426916-25427806	glcci1a	0
19-26639674-26640547	ints3	0
19-26947422-26948306	zbtb12.1	3485
19-27395083-27395953	mgat1b	0
19-27966704-27967584	ube2ql1	0
19-27969884-27970782	med10	0
19-29808310-29809182	hdac1	0
19-30420308-30421170	ppp1r10	0
19-35415540-35416471	ak2	2211
19-35428493-35429389	ak2	0
19-37120013-37120895	pef1	0
19-38167538-38168459	phf14	0
19-41074945-41075854	ppp1r9a	0
19-41475773-41476535	ago2	3454
19-41518456-41519344	chrac1	0
19-42071613-42072548	nfyc	0
19-42327908-42328814	anp32e	0
19-42806209-42807035	ubp1	0
19-42928655-42929525	cyhr1	0
19-43037478-43038283	pum1	0
19-43119624-43120434	eef1a1l1	0
19-43122968-43123801	eef1a1l1	0
19-43523226-43524103	BX649384.1	0
19-46058537-46059408	nup153	0
19-46239713-46240625	mapk15	0
19-46259168-46260088	grinaa	0
19-47122928-47123870	BX247899.1	0
19-47782551-47783448	cdca8	0
19-47832320-47833179	ago4	0
19-47838602-47839491	CABZ01005379.1	0
19-47997012-47997923	ctnnb2	0
19-48018273-48019194	CU929079.1	0
19-48024065-48024871	kpnb1	0
19-48060106-48061003	zgc:85936	0
20-147209-148130	slc16a10	0
20-211415-212229	znf292b	0
20-328483-329357	fynb	0
20-405366-406246	gpr63	0
20-1118866-1119682	rngtt	0
20-1195865-1196894	lyrm2	0
20-1239173-1240240	ankrd6b	0
20-1268483-1269362	lats1	0
20-1313925-1314776	pcmt	0
20-2102201-2103118	BX681416.2	0
20-2126903-2127847	BX681416.2	0
20-2411429-2412122	akap7	48741
20-2640852-2641737	bub1	0
20-2667465-2668308	cfap206	0
20-2725362-2726216	akirin2	0
20-2731604-2732439	syncrip	0
20-3277138-3278032	ndufaf7	0
20-3319331-3320229	marcksa	0
20-3402227-3403035	rev3l	0
20-3997114-3998015	arv1	0
20-4793118-4794035	lgals8a	0
20-5368731-5369623	sptlc2b	0
20-6196786-6197602	b4galt6	0
20-7176434-7177316	dhcr24	0
20-12642399-12643239	si:dkey-97l20.6	0
20-13882659-13883572	nek2	0
20-13893800-13894569	nek2	0
20-16156018-16156899	ralgps2	0
20-16427274-16428178	BX890568.1	0
20-16848865-16849746	brms1lb	0
20-18992210-18993013	BX510941.2	0
20-20269813-20270700	ppp2r5ea	0
20-22192725-22193629	tmem165	0
20-23083145-23084129	usp46	0
20-23225067-23225746	dcun1d4	0
20-23226141-23227028	dcun1d4	0
20-23232346-23233223	BX323889.1	0
20-23253988-23254857	BX323889.2	0
20-23667770-23668650	si:ch211-191d2.2	56
20-26136503-26137437	syne1a	0
20-26822094-26822967	gmds	0
20-26947358-26948259	si:dkey-177p2.6	0
20-26986979-26987865	sel1l	0
20-28266377-28267253	chac1	0
20-28352060-28352907	ino80	0
20-28842204-28843078	max	0
20-28849967-28850701	AL928866.1	0
20-28931435-28932328	susd6	0
20-29050165-29051000	thbs1b	0
20-29505460-29506333	klf11a	0
20-29565351-29566255	ywhaqa	0
20-29786808-29787696	id2b	0
20-30578690-30579577	fgfr1op	0
20-30646197-30647085	ccr6a	31677
20-30725157-30726016	nhsl1b	0
20-32151839-32152734	sesn1	0
20-32223887-32224787	sesn1	0
20-32501255-32502167	sec63	0
20-33174681-33175597	ddx1	0
20-33487281-33488031	smek1	0
20-33496520-33497361	erh	0
20-33994161-33995022		0
20-34711118-34712019	si:ch211-63o20.7	0
20-34753798-34754725	znf395b	0
20-34769721-34770623	mcm3	0
20-35085329-35086193	cdc42bpab	0
20-35841103-35842123	tnfrsf21	0
20-36416555-36417439	lbr	0
20-36623161-36624182	srp9	0
20-36681597-36682469	ncoa1	0
20-37794161-37795064	atf3	0
20-37865718-37866571	vash2	0
20-38457579-38458493	coq8aa	0
20-38786692-38787573	dnajc5ga	0
20-38836759-38837661	ift172	0
20-39457125-39458066	pimr128	0
20-39502431-39503259	BX119915.1	4266
20-39685368-39686130	BX936317.1	0
20-40486922-40487617	hsf2	0
20-40487724-40488217	hsf2	439
20-40766003-40766930	hsdl1	0
20-42241039-42241897	nus1	0
20-42564620-42565509	igf2r	0
20-43395873-43396806	pimr138	0
20-43436543-43437460	pimr109	0
20-43461915-43462833	pimr133	0
20-43495226-43496147	pimr132	0
20-44460367-44461265	mut	0
20-45660610-45661497	napbb	0
20-45709477-45710310	gpcpd1	0
20-46554068-46554917	fosab	0
20-46559118-46560108	si:ch211-153j24.3	0
20-46572019-46572929	batf	0
20-46586214-46587121	batf	0
20-46740722-46741627	si:ch211-57i17.1	0
20-46873153-46874038	si:ch73-21k16.1	0
20-47434206-47435080	rab10	0
20-47549022-47549893	CABZ01053323.1	0
20-47952527-47953420	hadhaa	0
20-48471117-48471949	CABZ01059120.1	517
20-48784889-48785801	nkx2.2b	0
20-49081463-49082351	crnkl1	0
20-49778067-49778963	HMBOX1	8620
20-50015060-50015781	riox1	0
20-51061257-51062146	im:7140055	0
20-51198068-51198943	hsp90ab1	0
20-51386148-51387048	rnf8	0
20-51656080-51657013	LO018154.1	0
20-51730288-51731125	aida	0
20-51813689-51814606	mia3	0
20-52270888-52271773	rhpn1	0
20-52773811-52774695	phactr1	34
20-52939049-52939952	fdft1	0
20-53135336-53136188	CABZ01086877.1	24671
20-53365695-53366584	wasf1	0
20-53474573-53475461	bub1ba	0
20-53981145-53981940	hsp90aa1.2	0
20-54074465-54075339	mgat2	0
20-54153848-54154708	CABZ01111496.1	20269
20-54197932-54198743	arf6a	0
20-54210712-54211622	prpf39	2065
20-54333819-54334695	cipcb	0
20-54435003-54435694	yy1b	0
20-54572835-54573615	zgc:153012	8816
20-54646647-54647447	CABZ01087948.1	18774
20-54972783-54973680	CR376838.1	19676
20-55031936-55032846	CR376838.1	33338
21-205855-206783	gsdf	3840
21-244081-244943	stard4	0
21-249408-250309	jak2a	0
21-382187-383038	rad23b	0
21-738569-739417	oaz1b	2981
21-928909-929783	BX511310.2	0
21-944224-945126	nars1	0
21-2067541-2068423	si:rp71-1h20.9	23471
21-2623692-2624600	cert1b	2564
21-3006939-3007822	CKS2	0
21-3165989-3166878	hnrnpabb	0
21-3452861-3453720	smad7	177
21-3853849-3854838	miga2	0
21-3897292-3898194	dolpp1	0
21-4255860-4256754	lrrc8aa	0
21-4763550-4764431	camsap1a	0
21-4848751-4849656	notch1a	0
21-4932505-4933404	si:ch73-29c22.1	685
21-5065824-5066617	haus1	0
21-5798582-5799262	ccni	0
21-5799626-5800518	ccng2	0
21-5888201-5889109	prodha	0
21-5957706-5958609	CACFD1	0
21-6392306-6393211	AL928952.1	0
21-6396921-6397923	cenpt	0
21-7121462-7122357	mrps2	0
21-7224393-7225224	agpat2	1224
21-8341414-8342295	psmb7	0
21-8426512-8427422	dennd1a	0
21-10701548-10702439	lman1	0
21-11054477-11055391	nedd4l	0
21-11855546-11856439	ube2r2	0
21-11865573-11866448	ubap1	0
21-11885030-11885862	dcaf12	0
21-11916449-11917293	ubap2a	0
21-12035759-12036659	zgc:162344	0
21-13127585-13128507	odf2a	0
21-13224993-13225913	setb	0
21-16102122-16103042	cyb561a3b	0
21-17037501-17038397	ube2g1b	0
21-17050623-17051445	atp2a2b	32
21-17956156-17957081	stx2a	0
21-18274627-18275421	brd3a	0
21-18972408-18973444	pimr72	201
21-21513529-21514449	nectin3b	0
21-22398615-22399510	si:ch73-112l6.1	0
21-26482822-26483679	ankhd1	0
21-26489761-26490623	zgc:110540	0
21-26726370-26727224	calm3b	0
21-26732874-26733737	pcxa	0
21-27188403-27189305	bada	184
21-30031713-30032581	pwwp2a	0
21-30470478-30471333	snx12	0
21-32467185-32468051	CR735104.1	0
21-36622975-36623835	grk6	0
21-37436467-37437306	pgrmc1	0
21-37666283-37667149	mpp1	1023
21-37732950-37733840	mpp1	0
21-38717431-38718257	siah2l	0
21-38730203-38731107	taf9	0
21-39284477-39285356	si:ch211-274p24.2	6909
21-39457217-39458107	pafah1b1b	3024
21-39566447-39567323	dynll2b	0
21-39604146-39605034	pigs	0
21-41586261-41587130	crebrf	0
21-41624278-41625180	pcyox1l	0
21-41837726-41838600	rnf14	0
21-42716893-42717786	sh3pxd2b	0
21-43131330-43132247	p4ha2	0
21-43170758-43171535	zcchc10	0
21-43178585-43179435	aff4	0
21-43328262-43329156	sept8a	0
21-43397719-43398597	ccni2	0
21-43485004-43485908	atg4a	0
21-43527056-43527980	irs4a	0
21-45363419-45364279	PPP2CA	0
21-45385970-45386739	jade2	0
21-45510097-45510981	fnip1	0
21-45836478-45837395	txndc15	769
22-189315-190249	slc25a34	1202
22-335541-336436	btg2	0
22-340474-341428	necap2	561
22-396236-397124	capzb	0
22-546887-547756	ccnd3	0
22-565294-566190	med20	0
22-785681-786564	cry3b	0
22-817050-817960	zgc:153675	0
22-833716-834611	cry4	0
22-1261173-1262080	CU570769.1	0
22-1276166-1277066	si:ch73-138e16.2	0
22-1284640-1285555	si:ch73-138e16.3	0
22-3151758-3152777	lmnb2	0
22-3182228-3183073	lonp1	0
22-3298662-3299562	si:zfos-943e10.1	0
22-4407419-4408302	kdm4b	0
22-10201398-10202292	pdhb	0
22-10401602-10402379	nisch	3921
22-10538786-10539662	ippk	0
22-10542844-10543732	atrip	0
22-10651457-10652330	rassf1	0
22-10890471-10891307	arhgef18b	0
22-11438227-11439124	mid1ip1b	0
22-11492819-11493721	tspan7b	0
22-11614434-11615315	CU463033.1	0
22-12162035-12162944	ccnt2b	0
22-12693456-12694406	adarb1a	0
22-12765152-12766040	cnot9	1801
22-12798033-12798941	stat1a	0
22-12862051-12862914	glsa	0
22-13042733-13043628	ahr1b	0
22-17213930-17214818	nrd1b	0
22-17780793-17781716	SBNO2	0
22-18187589-18188486	mef2b	0
22-18386655-18387507	gatad2ab	0
22-18746224-18747105	midn	0
22-20419338-20420245	pias4a	0
22-20719853-20720665	oaz1a	0
22-20924052-20924931	ell	0
22-20949915-20950936	fkbp8	0
22-22861069-22861975	CABZ01039424.1	20393
22-27114951-27115391	xpnpep1	0
22-27820060-27820965	CR547131.1	110367
22-34701317-34702294	CU539054.1	0
22-34978772-34979664	arhgap19	0
22-35088354-35089187	srfa	0
22-35193774-35194638	pfn2	0
22-35204724-35205553	tsc22d2	0
22-35256073-35256953	tsc22d2	0
22-35275337-35276197	rubcn	0
22-36531290-36532190	polr2h	387
22-37623225-37624057	psmd1	6976
22-37796625-37797525	acap2	0
22-37833942-37834833	ppp1r2	0
22-37862841-37863764	FO907118.1	9031
22-38273806-38274647	elavl2	0
22-38275650-38276516	rcor3	0
22-38300831-38301733	traf5	0
22-38479838-38480725	soul4	0
22-38801107-38802004	si:ch211-262h13.3	0
22-38934588-38935502	sirt7	0
22-39052036-39052881	ip6k1	1130
22-39084266-39085185	gmppb	0
23-2037113-2037954	prdm5	0
23-2421160-2422089	tcp1	0
23-2537623-2538431	LO017835.1	3726
23-2905721-2906597	rab5if	0
23-3757607-3758482	hmga1a	0
23-3759063-3759978	hmga1a	0
23-4253583-4254456	arl6ip5b	0
23-4558857-4559707	LO017700.2	0
23-4704811-4705712	cnbpa	0
23-6749344-6750166	ptges3b	0
23-6795052-6795883	si:ch211-117c9.5	0
23-10610427-10611260	BX323028.1	3880
23-17429417-17430342	BX649300.2	0
23-17509409-17510356	gid8b	0
23-18380888-18381771	hsd17b10	0
23-18415362-18416229	fam120c	0
23-18568049-18568945	sephs2	0
23-18898226-18899148	CR847953.1	0
23-19153007-19153910	ebp	0
23-20125831-20126737	tktb	0
23-20176780-20177696	usp19	0
23-20640027-20640912	uba1	0
23-20644160-20644986	uba1	0
23-22177873-22178815	slc2a1a	21651
23-26227732-26228604	RSBN1	0
23-26761000-26761838	galnt6	1499
23-27495132-27495894	asb8	0
23-27589415-27590318	si:ch211-156j22.4	0
23-28718480-28719350	srm	0
23-29505312-29506303	kif1b	0
23-30960104-30960978	osbpl2a	0
23-31912823-31913696	mtfr2	0
23-32028171-32029031	tpx2	0
23-32461571-32462429	si:ch211-66i15.5	26637
23-33654482-33655418	csrnp2	0
23-33718264-33719170	dazap2	0
23-33752350-33753208	bin2a	0
23-33774783-33775686	racgap1	0
23-33907419-33908321	cs	0
23-35482795-35483688	CR933812.1	0
23-35708180-35709080	tuba1a	0
23-36305962-36306764	hnrnpa1b	0
23-36591859-36592734	spryd3	0
23-37085596-37086463	cptp	0
23-39177565-39178419	CABZ01054023.1	4826
23-39695421-39696329	tmco4	0
23-42876154-42877041	dlgap4a	0
23-43221565-43222453	si:dkey-65j6.2	0
23-43487226-43488114	e2f1	511
23-43717509-43718393	anapc10	0
23-43769950-43770765	rnf150b	0
23-43870477-43871396	nfxl1	0
23-44078624-44079543	G3BP2	0
23-44235799-44236695	MEPCE	0
23-44348831-44349741	ephb4b	0
23-44545701-44546630	trappc1	0
23-44630658-44631568	si:ch73-265d7.2	2289
23-45068769-45069635	si:ch73-168d20.1	7722
23-45199800-45200651	psip1b	0
23-45538526-45539401	CU681841.1	0
23-45769604-45770491	VDR	15071
23-45845183-45846101	lmnl3	0
23-45860346-45861244	syap1	0
23-45954306-45955207	MCOLN3	0
23-46219294-46220210		2159
24-674790-675777	HECW1	0
24-744243-745118	stk17a	0
24-1010149-1010990	cdk13	0
24-1150849-1151719	itgb1a	0
24-2312468-2313383	cul2	0
24-2842719-2843618	si:ch211-152c8.2	0
24-3342382-3343328	sugct	0
24-3407065-3407943	nck1b	0
24-3476557-3477471	idi1	0
24-3963262-3964162	pfkpa	0
24-4148552-4149429	klf6a	0
24-5207670-5208542	si:ch73-206p6.1	0
24-5932771-5933691	acbd5a	0
24-6647498-6648371	arhgap21a	222
24-12689247-12690106	pdcd6	0
24-14577164-14577997	pabpn1	0
24-17005385-17006260	zfx	0
24-17145644-17146571	mllt10	0
24-17334234-17335117	pdia4	0
24-17345021-17345875	ezh2	0
24-18684621-18685533	relch	0
24-23786139-23787057	SGK3	1437
24-23791292-23792214	mybl1	0
24-24726428-24727337	mtfr1	0
24-24797055-24797940	pde7a	0
24-24922622-24923516	pcyt1ba	0
24-25004159-25005104	zdhhc20b	0
24-25207674-25208602	cip2a	1412
24-25209419-25210251	cip2a	0
24-26386378-26387261	skilb	0
24-26945684-26946566	msl2b	293
24-26994360-26995286	stag1b	0
24-26997531-26998298	larp4b	0
24-31092240-31093138	hccsb	0
24-33392288-33393184	si:ch73-173p19.1	0
24-33692685-33693567	dnah5l	0
24-34968082-34968981	rb1cc1	1698
24-35182620-35183399	pcmtd1	195
24-35561280-35562204	mcm4	0
24-35698969-35699835	mapre2	0
24-35707140-35708173	mapre2	0
24-36315561-36316474	naglu	0
24-36830487-36831379	fam171a2b	3982
24-36909960-36910861	dnaaf3l	0
24-37271612-37272529	ube2ib	0
24-37325580-37326476	pdpk1b	0
24-37567814-37568731	h1-0	0
24-37680582-37681474	zgc:112185	0
24-37688260-37689167	h3f3d	0
24-37689378-37690307	h3f3d	0
24-37698277-37699179	si:ch211-231f6.6	0
24-38221741-38222669	igl3v2	948
24-39019169-39020123	capn15	7357
24-39186389-39187188	spsb3b	0
24-39226519-39227400		118
24-39518280-39519115	dcun1d3	0
24-39537055-39537960	si:dkey-161j23.5	0
24-39638256-39639126	luc7l	0
24-39771751-39772586	GFOD1	0
24-39885352-39886206	slc12a7b	0
24-40512591-40513497		12278
24-41220100-41220949	acvr2ba	0
24-41656186-41657067	CABZ01044099.1	0
24-41988499-41989355	zbtb14	0
24-42073628-42074467	top1mt	0
25-122731-123598	cntn1a	0
25-191591-192387	RPS17	0
25-235428-236342	CU855936.2	0
25-244939-245832	vwa5a	0
25-1343376-1344278	itga11b	0
25-1470827-1471721	CR354429.1	0
25-1629483-1630358	dre-let-7i	0
25-2198343-2199230	pparab	0
25-3058332-3059224	fth1b	0
25-3293746-3294589	tmpob	0
25-3306226-3307176	slc25a3b	0
25-3470563-3471470	hbp1	0
25-3506967-3507863	zgc:153293	0
25-3548861-3549714	hdhd5	0
25-3646926-3647818	si:ch211-272n13.3	0
25-3744966-3745857	morc2	0
25-4148364-4149263	fads2	0
25-4540958-4541798	pnpla2	0
25-4634902-4635794	pgghg	0
25-4660514-4661414	deaf1	0
25-5694765-5695674	AP3B2	6419
25-5982983-5983879	ppib	0
25-6048858-6049786	sv2	0
25-6186303-6187191	oaz2a	0
25-6223072-6223962	psma4	0
25-6261222-6262103	ireb2	0
25-6265608-6266491	slc25a44a	0
25-6389636-6390595	sin3aa	0
25-6431300-6432244	ptpn9a	0
25-7434362-7435563	prc1a	0
25-7520483-7521328	cdkn1cb	0
25-8513147-8514048	polg	0
25-8552584-8553493	dre-mir-9-3	1243
25-9013007-9013858	im:7145024	0
25-10570585-10571535	si:ch211-107e6.6	0
25-10629834-10630718	ppp6r3	0
25-11383555-11384411	agbl1	4808
25-13702911-13703992	pla2g15	0
25-13791111-13792031	CSTPP1	0
25-16645676-16646599	slc25a18	0
25-16689204-16690094	ada2a	0
25-16847969-16848884	dyrk4	0
25-17918439-17919291	arntl1a	0
25-19007928-19008853	samm50	0
25-20118994-20119905	bpgm	0
25-20258157-20259020	dnm1l	0
25-25506995-25507880	dre-mir-210	439
25-29688301-29689162	brd1b	0
25-30195427-30196341	hsd17b12a	0
25-30315974-30316851	ticrr	0
25-31118468-31119340	kras	0
25-31122299-31123210	rassf8a	0
25-32362858-32363775	cep152	0
25-32496515-32497294	ctdspl2a	0
25-32524771-32525683	BX005048.1	0
25-33254987-33255875	lactb	136
25-34670601-34671204	CABZ01080568.1	187
25-34844729-34845636	tmem231	0
25-35044926-35045738	zgc:114046	0
25-35048459-35049339	hist1h2ba	0
25-35049892-35050856	si:dkey-108k21.10	0
25-35051276-35052152	hist2h3c	0
25-35057644-35058512	zgc:112234	0
25-35061890-35062765	zgc:113983	0
25-35065347-35066267	hist1h4l	0
25-35066846-35067696	zgc:171759	0
25-35110258-35111155	hist1h2a10	0
25-35120291-35121165	FQ312024.1	0
25-35139060-35139899	CR762436.1	0
25-35145534-35146431	si:dkey-261m9.19	0
[truncated: 24 more rows]
