# Supplementary material for: A single-cell multiomics roadmap of zebrafish spermatogenesis reveals regulatory principles of male germline formation
Source: Mol Syst Biol. 2025 Oct 14;22(1):42–68. doi: 10.1038/s44320-025-00157-7 (PMC12759076; doi:10.1038/s44320-025-00157-7)
Supplement: Supplementary file 11 — Dataset EV9 [file 44320_2025_157_MOESM11_ESM.xlsx]

## Sheet: Dataset EV9
Dataset EV8: Motifs in SPT-e peaks (> 10% cells)
motif	observed	background	percent.observed	percent.background	fold.enrichment	pvalue	motif.name	p.adjust
MA0060.3	940	7387	46.4656	18.4675	2.51608	1.3361e-193	NFYA	9.9672e-191
MA1644.1	901	7306	44.5378	18.265	2.43842	3.3967e-173	NFYC	1.267e-170
MA1513.1	686	4867	33.91	12.1675	2.78694	3.6509e-153	KLF15	9.0785e-151
MA0502.2	750	6142	37.0737	15.355	2.41444	3.7041e-134	NFYB	6.9082e-132
MA0079.4	708	6547	34.9975	16.3675	2.13823	4.76914e-98	SP1	7.11556e-96
MA1650.1	613	5273	30.3015	13.1825	2.29862	1.89141e-95	ZBTB14	2.35166e-93
MA0685.1	679	6364	33.564	15.91	2.10962	2.24912e-90	SP4	2.39692e-88
MA0748.2	457	3510	22.5902	8.775	2.57438	6.14836e-84	YY2	5.73335e-82
MA1564.1	658	6430	32.526	16.075	2.02339	4.72342e-79	SP9	3.91519e-77
MA0632.2	554	4960	27.3851	12.4	2.20847	4.38618e-78	TCFL5	3.27209e-76
MA0506.1	546	5046	26.9896	12.615	2.13949	9.73967e-72	NRF1	6.60527e-70
MA0746.2	639	6467	31.5868	16.1675	1.95372	4.59218e-70	SP3	2.8548e-68
MA0740.1	547	5168	27.0391	12.92	2.09281	1.85165e-68	KLF14	1.06256e-66
MA1122.1	364	3291	17.9931	8.2275	2.18694	8.73712e-48	TFDP1	4.65564e-46
MA1099.2	313	2732	15.4721	6.83	2.26531	8.83838e-44	HES1	4.39562e-42
MA1475.1	360	3379	17.7954	8.4475	2.10658	1.63001e-43	CREB3L4(var.2)	7.59992e-42
MA0131.2	265	2125	13.0994	5.3125	2.46576	2.443e-43	HINFP	1.07205e-41
MA0776.1	189	1269	9.34256	3.1725	2.94486	2.81917e-41	MYBL1	1.16839e-39
MA0516.2	562	6506	27.7805	16.265	1.70799	3.25723e-41	SP2	1.27889e-39
MA0527.1	203	1468	10.0346	3.67	2.73422	1.76689e-39	ZBTB33	6.59049e-38
MA1140.2	338	3216	16.7079	8.04	2.07809	1.9086e-39	JUNB(var.2)	6.78006e-38
MA0638.1	267	2500	13.1982	6.25	2.11172	5.65664e-32	CREB3	1.91811e-30
MA0599.1	606	7805	29.9555	19.5125	1.5352	5.18279e-31	KLF5	1.68103e-29
MA0616.2	266	2536	13.1488	6.34	2.07394	1.37918e-30	HES2	4.28695e-29
MA0834.1	293	2939	14.4834	7.3475	1.97121	5.68804e-30	ATF7	1.69731e-28
MA1516.1	396	4483	19.5749	11.2075	1.74659	1.06076e-29	KLF3	3.04355e-28
MA1127.1	326	3432	16.1147	8.58	1.87817	1.28082e-29	FOSB::JUN	3.53885e-28
MA0609.2	328	3470	16.2135	8.675	1.869	2.00316e-29	CREM	5.33699e-28
MA1133.1	331	3535	16.3618	8.8375	1.85141	5.80785e-29	JUN::JUNB(var.2)	1.49402e-27
MA1143.1	286	2885	14.1374	7.2125	1.96013	7.87574e-29	FOSL1::JUND(var.2)	1.95843e-27
MA0741.1	620	8191	30.6476	20.4775	1.49665	9.22538e-29	KLF16	2.22004e-27
MA0747.1	563	7282	27.83	18.205	1.5287	6.36624e-28	SP8	1.48413e-26
MA1512.1	557	7220	27.5334	18.05	1.52539	2.46013e-27	KLF11	5.56139e-26
MA0840.1	309	3288	15.2743	8.22	1.85819	3.20053e-27	Creb5	7.02234e-26
MA1545.1	137	984	6.77212	2.46	2.75289	4.50826e-27	OVOL2	9.60903e-26
MA0663.1	204	1825	10.084	4.5625	2.2102	7.1511e-27	MLX	1.48187e-25
MA0604.1	157	1243	7.76075	3.1075	2.49743	3.04769e-26	Atf1	6.1448e-25
MA1464.1	240	2372	11.8636	5.93	2.0006	2.4069e-25	ARNT2	4.72512e-24
MA1515.1	492	6312	24.3203	15.78	1.54121	1.14582e-24	KLF2	2.19175e-23
MA0656.1	310	3462	15.3238	8.655	1.77051	7.29102e-24	JDP2(var.2)	1.35978e-22
MA1139.1	259	2717	12.8028	6.7925	1.88484	1.35529e-23	FOSL2::JUNB(var.2)	2.46597e-22
MA0636.1	223	2214	11.0232	5.535	1.99155	2.67486e-23	BHLHE41	4.75105e-22
MA1544.1	130	994	6.4261	2.485	2.58596	3.14624e-23	OVOL1	5.45836e-22
MA0603.1	249	2637	12.3085	6.5925	1.86704	4.02075e-22	Arntl	6.81701e-21
MA0095.2	425	5381	21.0084	13.4525	1.56167	4.75735e-22	YY1	7.88662e-21
MA1129.1	241	2547	11.913	6.3675	1.87091	1.57419e-21	FOSL1::JUN(var.2)	2.55292e-20
MA1131.1	320	3810	15.8181	9.525	1.66069	3.00006e-20	FOSL2::JUN(var.2)	4.76179e-19
MA1522.1	463	6141	22.8868	15.3525	1.49075	3.68848e-20	MAZ	5.73251e-19
MA0664.1	194	1948	9.58972	4.87	1.96914	8.88393e-20	MLXIPL	1.35253e-18
MA1145.1	327	3986	16.1641	9.965	1.62209	3.82738e-19	FOSL2::JUND(var.2)	5.71046e-18
MA0042.2	691	10210	34.1572	25.525	1.33819	4.48745e-19	FOXI1	6.19933e-18
MA0848.1	691	10210	34.1572	25.525	1.33819	4.48745e-19	FOXO4	6.19933e-18
MA0849.1	691	10210	34.1572	25.525	1.33819	4.48745e-19	FOXO6	6.19933e-18
MA0850.1	691	10210	34.1572	25.525	1.33819	4.48745e-19	FOXP3	6.19933e-18
MA0004.1	372	4752	18.3885	11.88	1.54786	1.696e-18	Arnt	2.3004e-17
MA0605.2	289	3431	14.2857	8.5775	1.66549	1.99394e-18	ATF3	2.65621e-17
MA0471.2	420	5559	20.7612	13.8975	1.49388	2.74433e-18	E2F6	3.5917e-17
MA1103.2	518	7243	25.6055	18.1075	1.41408	4.67462e-18	FOXK2	6.01252e-17
MA0851.1	679	10100	33.564	25.25	1.32927	5.9239e-18	Foxj3	7.49022e-17
MA0608.1	222	2442	10.9738	6.105	1.79751	7.98806e-18	Creb3l2	9.93182e-17
MA1606.1	563	8048	27.83	20.12	1.3832	8.24811e-18	Foxf1	1.0087e-16
MA1607.1	564	8094	27.8794	20.235	1.37778	1.72144e-17	Foxl2	2.07128e-16
MA0510.2	240	2748	11.8636	6.87	1.72687	3.85192e-17	RFX5	4.56117e-16
MA1136.1	258	3025	12.7533	7.5625	1.68639	4.04117e-17	FOSB::JUNB(var.2)	4.71049e-16
MA0871.2	290	3542	14.3351	8.855	1.61888	7.77963e-17	TFEC	8.92862e-16
MA0464.2	200	2180	9.88631	5.45	1.814	1.60092e-16	BHLHE40	1.80953e-15
MA1651.1	397	5330	19.6243	13.325	1.47274	3.13721e-16	ZFP42	3.49307e-15
MA0844.1	206	2290	10.1829	5.725	1.77867	4.22877e-16	XBP1	4.63921e-15
MA1106.1	161	1645	7.95848	4.1125	1.93519	7.19063e-16	HIF1A	7.77421e-15
MA0742.1	351	4616	17.3505	11.54	1.50351	1.48697e-15	Klf12	1.58469e-14
MA1474.1	234	2782	11.567	6.955	1.66312	6.72177e-15	CREB3L4	7.06259e-14
MA1483.1	243	2923	12.0119	7.3075	1.64377	6.97426e-15	ELF2	7.20497e-14
MA0481.3	515	7474	25.4572	18.685	1.36244	7.05044e-15	FOXP1	7.20497e-14
MA0601.1	372	5019	18.3885	12.5475	1.46551	7.45494e-15	Arid3b	7.51539e-14
MA0600.2	220	2574	10.8749	6.435	1.68997	9.24987e-15	RFX2	9.20054e-14
MA0852.2	490	7048	24.2215	17.62	1.37466	9.40597e-15	FOXK1	9.2327e-14
MA0750.2	336	4451	16.609	11.1275	1.49261	1.8917e-14	ZBTB7A	1.83274e-13
MA0076.2	315	4122	15.5709	10.305	1.51101	3.19539e-14	ELK4	3.0561e-13
MA0846.1	610	9239	30.1532	23.0975	1.30548	3.69577e-14	FOXC2	3.48993e-13
MA0613.1	272	3433	13.4454	8.5825	1.5666	4.30537e-14	FOXG1	3.91684e-13
MA0157.2	272	3433	13.4454	8.5825	1.5666	4.30537e-14	FOXO3	3.91684e-13
MA1489.1	272	3433	13.4454	8.5825	1.5666	4.30537e-14	FOXN3	3.91684e-13
MA0030.1	446	6347	22.0465	15.8675	1.38941	4.60223e-14	FOXF2	4.13646e-13
MA0828.1	229	2770	11.3198	6.925	1.63463	8.34162e-14	SREBF2(var.2)	7.40815e-13
MA1683.1	487	7087	24.0732	17.7175	1.35872	8.64498e-14	FOXA3	7.58724e-13
MA0033.2	893	14552	44.1424	36.38	1.21337	1.09188e-13	FOXL1	9.47146e-13
MA0641.1	239	2957	11.8141	7.3925	1.59812	2.45181e-13	ELF4	2.10235e-12
MA0798.2	320	4281	15.8181	10.7025	1.47798	3.21593e-13	RFX3	2.72624e-12
MA0615.1	95	860	4.696	2.15	2.18418	9.59778e-13	Gmeb1	8.04488e-12
MA1554.1	197	2349	9.73801	5.8725	1.65824	1.53231e-12	RFX7	1.27012e-11
MA0047.3	473	6968	23.3811	17.42	1.3422	1.6416e-12	FOXA2	1.34575e-11
MA0156.2	208	2526	10.2818	6.315	1.62815	1.91295e-12	FEV	1.55115e-11
MA1114.1	454	6642	22.4419	16.605	1.35152	1.96051e-12	PBX3	1.57262e-11
MA0148.4	430	6233	21.2556	15.5825	1.36407	2.49134e-12	FOXA1	1.97717e-11
MA0645.1	270	3527	13.3465	8.8175	1.51364	2.58035e-12	ETV6	2.02625e-11
MA0151.1	1622	29509	80.178	73.7725	1.08683	2.93091e-12	Arid3a	2.27756e-11
MA0782.2	434	6350	21.4533	15.875	1.35139	7.4364e-12	PKNOX1	5.71912e-11
MA0799.1	236	3013	11.6658	7.5325	1.54873	8.37672e-12	RFX4	6.37657e-11
MA0474.2	229	2914	11.3198	7.285	1.55385	1.30179e-11	ERG	9.80947e-11
MA0594.2	93	877	4.59713	2.1925	2.09675	1.62662e-11	HOXA9	1.21346e-10
MA0777.1	160	1846	7.90905	4.615	1.71377	1.93004e-11	MYBL2	1.42555e-10
MA0681.2	399	5788	19.7232	14.47	1.36304	2.25398e-11	PHOX2B	1.6485e-10
MA1466.1	216	2728	10.6772	6.82	1.56557	2.70733e-11	ATF6	1.96084e-10
MA0657.1	284	3841	14.0386	9.6025	1.46197	2.9874e-11	KLF13	2.14288e-10
MA0475.2	221	2815	10.9244	7.0375	1.55231	3.40667e-11	FLI1	2.42036e-10
MA0470.2	128	1394	6.32724	3.485	1.81556	5.76873e-11	E2F4	4.05988e-10
MA1653.1	595	9362	29.4118	23.405	1.25664	9.81304e-11	ZNF148	6.84161e-10
MA0864.2	114	1205	5.6352	3.0125	1.8706	1.14323e-10	E2F2	7.89673e-10
MA1126.1	265	3578	13.0994	8.945	1.46443	1.3049e-10	FOS::JUN(var.2)	8.93077e-10
MA0040.1	375	5458	18.5368	13.645	1.35851	1.65772e-10	Foxq1	1.12424e-09
MA0593.1	560	8782	27.6817	21.955	1.26084	2.8798e-10	FOXP2	1.93543e-09
MA0847.2	520	8083	25.7044	20.2075	1.27202	4.7483e-10	FOXD2	3.16271e-09
MA0765.2	245	3295	12.1107	8.2375	1.47019	5.05468e-10	ETV5	3.33698e-09
MA0032.2	529	8255	26.1493	20.6375	1.26708	5.61122e-10	FOXC1	3.6719e-09
MA0259.1	161	1957	7.95848	4.8925	1.62667	7.87931e-10	ARNT::HIF1A	5.04817e-09
MA0067.1	136	1573	6.72269	3.9325	1.70952	7.90093e-10	Pax2	5.04817e-09
MA0509.2	293	4116	14.4834	10.29	1.40753	7.91737e-10	RFX1	5.04817e-09
MA0058.3	161	1961	7.95848	4.9025	1.62335	9.11054e-10	MAX	5.75972e-09
MA0759.1	192	2475	9.49086	6.1875	1.53388	1.93706e-09	ELK3	1.21432e-08
MA0614.1	359	5292	17.7459	13.23	1.34134	2.0068e-09	Foxj2	1.24756e-08
MA0028.2	193	2496	9.54029	6.24	1.52889	2.25651e-09	ELK1	1.3912e-08
MA0052.4	454	7014	22.4419	17.535	1.27984	4.45829e-09	MEF2A	2.72614e-08
MA0732.1	317	4600	15.6698	11.5	1.36259	4.51179e-09	EGR3	2.73642e-08
MA0763.1	191	2489	9.44142	6.2225	1.5173	4.92109e-09	ETV3	2.96059e-08
MA0845.1	487	7649	24.0732	19.1225	1.25889	9.17472e-09	FOXB1	5.47547e-08
MA1470.1	220	2992	10.8749	7.48	1.45387	1.08412e-08	BACH2(var.2)	6.4187e-08
MA0877.2	116	1351	5.73406	3.3775	1.69772	2.09569e-08	BARHL1	1.23101e-07
MA0760.1	207	2802	10.2323	7.005	1.46072	2.15643e-08	ERF	1.2568e-07
MA0024.3	90	967	4.44884	2.4175	1.84026	2.27598e-08	E2F1	1.31619e-07
MA0823.1	181	2383	8.94711	5.9575	1.50182	2.66114e-08	HEY1	1.52708e-07
MA0480.1	480	7620	23.7271	19.05	1.24552	4.92964e-08	Foxo1	2.80726e-07
MA1509.1	99	1132	4.89372	2.83	1.72923	9.66835e-08	IRF6	5.46408e-07
MA0098.3	223	3128	11.0232	7.82	1.40962	9.95023e-08	ETS1	5.58111e-07
MA0679.2	432	6802	21.3544	17.005	1.25577	1.18569e-07	ONECUT1	6.60093e-07
MA0790.1	375	5801	18.5368	14.5025	1.27818	1.7621e-07	POU4F1	9.73725e-07
MA0637.1	100	1175	4.94315	2.9375	1.68278	2.99309e-07	CENPB	1.6418e-06
MA0825.1	170	2293	8.40336	5.7325	1.46592	3.45141e-07	MNT	1.87938e-06
MA0843.1	132	1680	6.52496	4.2	1.55356	3.72303e-07	TEF	2.01259e-06
MA0703.2	262	3859	12.9511	9.6475	1.34243	4.3188e-07	LMX1B	2.31786e-06
MA0831.2	247	3609	12.2096	9.0225	1.35324	5.22547e-07	TFE3	2.78443e-06
MA0602.1	303	4592	14.9778	11.48	1.30468	6.11461e-07	Arid5a	3.23511e-06
MA0639.1	105	1271	5.19031	3.1775	1.63346	6.2111e-07	DBP	3.26302e-06
MA0909.2	301	4566	14.8789	11.415	1.30345	7.28486e-07	HOXD13	3.80035e-06
MA1484.1	222	3200	10.9738	8	1.37173	8.06452e-07	ETS2	4.17787e-06
MA0153.2	216	3107	10.6772	7.7675	1.3746	9.96118e-07	HNF1B	5.12486e-06
MA0755.1	141	1866	6.96985	4.665	1.49407	1.3078e-06	CUX2	6.68232e-06
MA0084.1	255	3794	12.605	9.485	1.32894	1.38176e-06	SRY	7.01221e-06
MA0485.2	152	2064	7.51359	5.16	1.45612	2.15354e-06	HOXC9	1.0855e-05
MA0498.2	393	6289	19.4266	15.7225	1.23559	2.74575e-06	MEIS1	1.37472e-05
MA0038.2	350	5514	17.301	13.785	1.25506	2.80786e-06	GFI1	1.39644e-05
MA0862.1	52	521	2.57044	1.3025	1.97347	2.84538e-06	GMEB2	1.40573e-05
MA0031.1	195	2804	9.63915	7.01	1.37506	3.42477e-06	FOXD1	1.68084e-05
MA0715.1	220	3235	10.8749	8.0875	1.34466	3.62675e-06	PROP1	1.76834e-05
MA0722.1	262	3967	12.9511	9.9175	1.30588	3.73271e-06	VAX1	1.77363e-05
MA0880.1	262	3967	12.9511	9.9175	1.30588	3.73271e-06	Dlx3	1.77363e-05
MA1504.1	262	3967	12.9511	9.9175	1.30588	3.73271e-06	HOXC4	1.77363e-05
MA1507.1	262	3967	12.9511	9.9175	1.30588	3.73271e-06	HOXD4	1.77363e-05
MA0791.1	366	5827	18.0919	14.5675	1.24194	4.1817e-06	POU4F3	1.9744e-05
MA1503.1	150	2059	7.41473	5.1475	1.44045	4.51861e-06	HOXB9	2.12005e-05
MA0621.1	252	3805	12.4567	9.5125	1.30951	4.79673e-06	mix-a	2.23647e-05
MA0758.1	209	3063	10.3312	7.6575	1.34916	5.2316e-06	E2F7	2.42408e-05
MA1517.1	418	6799	20.6624	16.9975	1.21561	6.21973e-06	KLF6	2.86414e-05
MA1596.1	360	5747	17.7954	14.3675	1.23858	6.53133e-06	ZNF460	2.98918e-05
MA0046.2	292	4540	14.434	11.35	1.27172	8.09363e-06	HNF1A	3.68161e-05
MA0469.3	80	960	3.95452	2.4	1.64772	9.68453e-06	E2F3	4.37858e-05
MA0147.3	201	2962	9.93574	7.405	1.34176	1.12799e-05	MYC	5.06915e-05
MA0839.1	174	2501	8.60109	6.2525	1.37562	1.15803e-05	CREB3L1	5.17299e-05
MA0906.1	138	1898	6.82155	4.745	1.43763	1.20536e-05	HOXC12	5.35238e-05
MA0822.1	138	1903	6.82155	4.7575	1.43385	1.37057e-05	HES7	6.04996e-05
MA0472.2	351	5636	17.3505	14.09	1.2314	1.44684e-05	EGR2	6.34906e-05
MA0486.2	176	2549	8.69995	6.3725	1.36523	1.57788e-05	HSF1	6.88362e-05
MA0136.2	233	3556	11.5175	8.89	1.29556	2.30763e-05	ELF5	0.000100087
MA0707.1	268	4177	13.2477	10.4425	1.26863	2.39746e-05	MNX1	0.000103382
MA0767.1	119	1614	5.88235	4.035	1.45783	2.63123e-05	GCM2	0.00011281
MA0622.1	188	2781	9.29313	6.9525	1.33666	2.73695e-05	Mlxip	0.000116672
MA0104.4	105	1389	5.19031	3.4725	1.49469	2.90622e-05	MYCN	0.000123184
MA0041.1	659	11451	32.5754	28.6275	1.13791	3.72526e-05	Foxd3	0.000157008
MA0109.1	146	2087	7.217	5.2175	1.38323	4.58025e-05	HLTF	0.000191959
MA0706.1	196	2955	9.68858	7.3875	1.31148	5.47556e-05	MEOX2	0.000228199
MA0735.1	129	1813	6.37667	4.5325	1.40688	6.09739e-05	GLIS1	0.000252703
MA0465.2	305	4901	15.0766	12.2525	1.23049	6.22061e-05	CDX2	0.000256386
MA0774.1	395	6554	19.5255	16.385	1.19167	7.08195e-05	MEIS2	0.000290282
MA0775.1	268	4252	13.2477	10.63	1.24625	8.086e-05	MEIS3	0.000329626
MA0650.2	256	4038	12.6545	10.095	1.25354	8.19364e-05	HOXA13	0.000332199
MA0749.1	82	1055	4.05339	2.6375	1.53683	8.55994e-05	ZBED1	0.000345174
MA0692.1	240	3756	11.8636	9.39	1.26343	8.64389e-05	TFEB	0.000346685
MA0649.1	158	2325	7.81018	5.8125	1.34369	9.46312e-05	HEY2	0.000377513
MA0788.1	336	5494	16.609	13.735	1.20925	9.51797e-05	POU3F3	0.000377681
MA0873.1	140	2020	6.92042	5.05	1.37038	9.99171e-05	HOXD12	0.000394382
MA0899.1	324	5292	16.0158	13.23	1.21057	0.000120041	HOXA10	0.000471318
MA0442.2	333	5457	16.4607	13.6425	1.20658	0.000121294	SOX10	0.000473744
MA0135.1	245	3868	12.1107	9.67	1.2524	0.00012501	Lhx3	0.000485715
MA1573.1	221	3444	10.9244	8.61	1.2688	0.000131829	THAP11	0.000509558
MA0771.1	172	2587	8.50222	6.4675	1.31461	0.000140992	HSF4	0.000542164
MA0662.1	165	2476	8.1562	6.19	1.31764	0.000172669	MIXL1	0.000660568
MA0901.2	402	6767	19.8715	16.9175	1.17461	0.000200285	HOXB13	0.00076231
MA0879.1	162	2433	8.00791	6.0825	1.31655	0.000205549	Dlx1	0.000778372
MA0497.1	404	6807	19.9703	17.0175	1.17352	0.000207315	MEF2C	0.000781097
MA0620.3	173	2627	8.55166	6.5675	1.30212	0.000215354	MITF	0.000807308
MA0683.1	323	5330	15.9664	13.325	1.19823	0.000255024	POU4F2	0.000951239
MA0762.1	208	3263	10.2818	8.1575	1.26041	0.00029906	ETV2	0.00110994
MA0039.4	442	7557	21.8487	18.8925	1.15648	0.000334964	KLF4	0.00123705
MA0006.1	615	10831	30.4004	27.0775	1.12272	0.000348466	Ahr::Arnt	0.00128057
MA0757.1	316	5233	15.6204	13.0825	1.19399	0.000381746	ONECUT3	0.00139599
MA0792.1	219	3477	10.8255	8.6925	1.24538	0.000396143	POU5F1B	0.00144158
MA0145.3	115	1667	5.68463	4.1675	1.36404	0.000484405	TFCP2	0.0017542
MA0014.3	213	3384	10.5289	8.46	1.24455	0.000493753	PAX5	0.00177942
MA1632.1	279	4581	13.7914	11.4525	1.20423	0.000524981	ATF2	0.00188286
MA0854.1	184	2882	9.0954	7.205	1.26237	0.000622903	Alx1	0.00221285
MA0865.1	219	3507	10.8255	8.7675	1.23473	0.000622921	E2F8	0.00221285
MA0785.1	309	5147	15.2743	12.8675	1.18705	0.000650874	POU2F1	0.00230119
MA1476.1	122	1804	6.03065	4.51	1.33717	0.000697725	DLX5	0.0024552
MA0908.1	144	2188	7.11814	5.47	1.30131	0.000739649	HOXD11	0.00259051
MA0754.1	140	2121	6.92042	5.3025	1.30512	0.000777538	CUX1	0.00271048
MA0500.2	332	5588	16.4113	13.97	1.17475	0.000799284	MYOG	0.00277333
MA0821.1	123	1829	6.08008	4.5725	1.32971	0.000816231	HES5	0.00281902
MA1561.1	158	2442	7.81018	6.105	1.27931	0.000862833	SOX12	0.00296623
MA0903.1	226	3661	11.1715	9.1525	1.2206	0.000930823	HOXB3	0.00318529
MA0713.1	221	3581	10.9244	8.9525	1.22026	0.00107594	PHOX2A	0.0036498
MA1113.2	298	4986	14.7306	12.465	1.18176	0.00107635	PBX2	0.0036498
MA0132.2	141	2160	6.96985	5.4	1.29071	0.0011504	PDX1	0.00378062
MA0723.1	141	2160	6.96985	5.4	1.29071	0.0011504	VAX2	0.00378062
MA0885.1	141	2160	6.96985	5.4	1.29071	0.0011504	Dlx2	0.00378062
MA1481.1	141	2160	6.96985	5.4	1.29071	0.0011504	DRGX	0.00378062
MA1500.1	141	2160	6.96985	5.4	1.29071	0.0011504	HOXB6	0.00378062
MA1519.1	141	2160	6.96985	5.4	1.29071	0.0011504	LHX5	0.00378062
MA0893.2	141	2160	6.96985	5.4	1.29071	0.0011504	GSX2	0.00378062
MA0626.1	155	2412	7.66189	6.03	1.27063	0.00127144	Npas2	0.00416008
MA0651.1	139	2137	6.87098	5.3425	1.2861	0.00142347	HOXC11	0.00463715
MA1603.1	194	3116	9.58972	7.79	1.23103	0.00146213	Dmrt1	0.00474239
MA1655.1	359	6146	17.7459	15.365	1.15496	0.001506	ZNF341	0.00486353
MA0756.1	219	3571	10.8255	8.9275	1.2126	0.00154376	ONECUT2	0.00496398
MA1463.1	193	3113	9.54029	7.7825	1.22586	0.00181475	ARGFX	0.00581032
MA0686.1	137	2123	6.77212	5.3075	1.27595	0.00205159	SPDEF	0.00654054
MA1583.1	111	1673	5.4869	4.1825	1.31187	0.00222353	ZFP57	0.00705853
MA1640.1	290	4903	14.3351	12.2575	1.1695	0.00228447	MEIS2(var.2)	0.00722125
MA0025.2	210	3438	10.3806	8.595	1.20775	0.00231619	NFIL3	0.00729061
MA1546.1	149	2347	7.3653	5.8675	1.25527	0.00249019	PAX3(var.2)	0.00780539
MA0083.3	108	1628	5.33861	4.07	1.3117	0.00254141	SRF	0.0079326
MA0770.1	166	2653	8.20564	6.6325	1.23719	0.00260219	HSF2	0.00808849
MA0059.1	152	2425	7.51359	6.0625	1.23936	0.0036391	MAX::MYC	0.0112646
MA1471.1	266	4512	13.1488	11.28	1.16567	0.0041173	BARX2	0.0126655
MA0619.1	305	5236	15.0766	13.09	1.15177	0.00412562	LIN54	0.0126655
MA0786.1	312	5390	15.4226	13.475	1.14454	0.00523181	POU3F1	0.0159956
MA0511.2	236	3981	11.6658	9.9525	1.17215	0.00531265	RUNX2	0.0161765
MA0787.1	301	5187	14.8789	12.9675	1.1474	0.00535443	POU3F2	0.0162168
MA0853.1	169	2758	8.35393	6.895	1.21159	0.00536937	Alx4	0.0162168
MA0837.1	107	1652	5.28917	4.13	1.28067	0.00540618	CEBPE	0.0162621
MA0913.2	222	3727	10.9738	9.3175	1.17776	0.00553531	HOXD9	0.0165837
MA0784.1	326	5671	16.1147	14.1775	1.13664	0.00629436	POU1F1	0.0187824
MA1152.1	382	6729	18.8828	16.8225	1.12248	0.00653931	SOX15	0.0194356
MA0647.1	157	2563	7.76075	6.4075	1.2112	0.00722794	GRHL1	0.021397
MA0874.1	161	2636	7.95848	6.59	1.20766	0.00728887	Arx	0.0214921
MA0630.1	153	2498	7.56303	6.245	1.21105	0.00797925	SHOX	0.0230718
MA0704.1	153	2498	7.56303	6.245	1.21105	0.00797925	Lhx4	0.0230718
MA0716.1	153	2498	7.56303	6.245	1.21105	0.00797925	PRRX1	0.0230718
MA0721.1	153	2498	7.56303	6.245	1.21105	0.00797925	UNCX	0.0230718
MA0702.2	153	2498	7.56303	6.245	1.21105	0.00797925	LMX1A	0.0230718
MA0146.2	216	3650	10.6772	9.125	1.17011	0.00811655	Zfx	0.0233782
MA1529.1	339	5944	16.7573	14.86	1.12768	0.0082214	NHLH2	0.0235891
MA0466.2	108	1700	5.33861	4.25	1.25614	0.00899023	CEBPB	0.0255981
MA0838.1	108	1700	5.33861	4.25	1.25614	0.00899023	CEBPG	0.0255981
MA1478.1	188	3145	9.29313	7.8625	1.18196	0.00904773	DMRTA2	0.0256639
MA0598.3	296	5188	14.6317	12.97	1.12812	0.0131974	EHF	0.0372925
MA1480.1	102	1618	5.04202	4.045	1.24648	0.0132731	DPRX	0.037365
MA1560.1	125	2032	6.17894	5.08	1.21633	0.0136896	SOHLH2	0.0382521
MA1511.1	470	8495	23.2328	21.2375	1.09395	0.0136908	KLF10	0.0382521
MA1479.1	171	2871	8.45279	7.1775	1.17768	0.0140961	DMRTC2	0.0392376
MA1497.1	151	2507	7.46416	6.2675	1.19093	0.0143758	HOXA6	0.0398445
MA0868.2	244	4224	12.0613	10.56	1.14217	0.0144209	SOX8	0.0398445
MA0867.2	283	4960	13.9891	12.4	1.12816	0.0152642	SOX4	0.0420189
MA0829.2	196	3348	9.68858	8.37	1.15754	0.0169296	SREBF1(var.2)	0.0464319
MA0628.1	120	1958	5.93178	4.895	1.2118	0.0171178	POU6F1	0.046776

## Sheet: Legend
Dataset EV9. Enriched transcription factor binding motifs in open chromatin of elongated spermatids (SPT-e).
Motif enrichment analysis performed on accessible chromatin regions (peaks) present in >10% of elongated spermatids, based on scATAC-seq data. Columns include motif identifier (motif), number of motif instances in the test set (observed) and background set (background), the corresponding percentages (percent.observed, percent.background), fold enrichment over background (fold.enrichment), nominal…
