# Supplementary material for: A single-cell multiomics roadmap of zebrafish spermatogenesis reveals regulatory principles of male germline formation
Source: Mol Syst Biol. 2025 Oct 14;22(1):42–68. doi: 10.1038/s44320-025-00157-7 (PMC12759076; doi:10.1038/s44320-025-00157-7)
Supplement: Supplementary file 12 — Dataset EV10 [file 44320_2025_157_MOESM12_ESM.xlsx]

## Sheet: Legend
Dataset EV10. Coding sequences of spermatogenesis drivers used for double fluorescent in situ hybridization (FISH).
List of full-length coding sequences corresponding to selected gene targets involved in spermatogenesis, used for probe design in double FISH experiments. Target genes include ddx4, setb, hmgb1b, ckba, and sumo1. Sequences were synthesized and cloned for the generation of labeled antisense RNA probes.

## Sheet: Dataset_EV10
Target	Sequence
ddx4	gttgtgtcttgcagctcaggatttggtctaggctcaaatggttctgatggaggattcaagagcttttatacaggaggtgctggaaatgacaagtcaaacagtgaaggtactgaaggtagctcatggaaaatgactggtgattcgttcagggggagaggaggcaggggaggatcacgaggaggcagaggaggctttagcggttttaaatcagaaattgatgagaatggcagcgatggaggttggaacggaggtgaaagtcgaggaagaggacgcggtggtttccgtggtggttttcgcagtggctcccgtgatgaaaatgatgaaaatagaaatgatgatggttggaaaggaggtgaaagccgaggtagaggtcgaggtggtttcgggggtagttttcgt…
setb	taaactgagctcgaaccaactttatttccccttctttcgcttttcttgagcggaggaggacgttttggagcttttgtttcaggagtaagaaagcaaatcctcggctgttgggaaataatgtcggcctcggcggcgaaagtgagccgaaaggagcagaactcgaatcacgacggagcggacgagacctcggaaaaagagcaacaggaggctattgaacacattgatgaagtacagaatgaaattgacagattgaatgagcaggcaagtgaggaaattttaaaagtagagcagaagtacaataagctacgtcagccattcttccagaagagatcagaactcatagccaaaattccaaacttctgggtcacaacattcgtcaaccatccacaagtctcagcc…
hmgb1b	ctgcagatagagaagaggataaagatgggtaaagatccaaggaagcccagaggaaagatgtcctcttatgcctactttgtgcaaacctgtcgtgaggagcacaaaaagaagcaccctgaagccagtgtgaacttctctgaattctccaagaagtgttcagagcgatggaagacaatgtctgccaaagagaagggcaagtttgaggatatggccaagcaagataaggttcgctatgagagggaaatgaagaactacatcccaccaaagggtgagaagaagaagaggtttaaggatcccaacgcacccaagagaccaccgtcagcgttcttcattttctgtggtgattaccgccctaagataaagggtgaaaaccctggtctgtccatcggcgacattgcc…
ckba	gatcacattcctaacacactcaggaaacaacagccatgccttttgggaacagtcacaaccagctgaagatgaagtactcctctgagcaggaataccccgacctcagcaagcacaacaactatatggccaagattctcactccaggactgtatgaaaagttacgctccaaacagacacccagcgggtttacactggatgatgtaatccagaccggggtagataacccaggccaccccttcattatgactgtgggttgtgtggctggggatgaggagacctacgaggtgttcaaggagctactggaccctgttattcaggaccgacatggagggtacaagccaacagacaaacacaagactgatctaaaccccagtaacctcaaggggggtgatgacctgg…
sumo1	gtttaaatcaaacaatcttgatctacagaagggctgcacattgcggaatatcatgtcagacacggagaccaagccctcaagtgatggaggcgagaagaaggatggagagtacattaaactcaaagtgatcggtcaggacaacagtgaaattcactttaaagtgaagatgacgacacatttaaagaagctgaaggaatcctacagtcagagacagggtgtacccgtgaactctctaaggtttctctttgagggacagagaatcacagacaacctgacccccaaagagctgggaatggaagatgaggacgtgatcgaggtgtatcaggaacagactggaggctgtcggaacgactagacctttattttcatgctctttatttttatcttcattttgtatgt…
