# Supplementary material for: A single-cell multiomics roadmap of zebrafish spermatogenesis reveals regulatory principles of male germline formation
Source: Mol Syst Biol. 2025 Oct 14;22(1):42–68. doi: 10.1038/s44320-025-00157-7 (PMC12759076; doi:10.1038/s44320-025-00157-7)
Supplement: Supplementary file 13 — Source data Fig. 1 [file 44320_2025_157_MOESM13_ESM.zip]

Archive with 12 entries (7 files):
- Figure_1/.DS_Store
- Figure_1/1B/
- Figure_1/1B/Fig.1B.xlsx
- Figure_1/1C/
- Figure_1/1C/Fig.1C.csv.zip
- Figure_1/1C/README.txt
- Figure_1/1D/
- Figure_1/1D/Fig.1D.xlsx
- Figure_1/1E/
- Figure_1/1E/Fig.1E.xlsx
- Figure_1/1F/
- Figure_1/1F/Fig.1F.xlsx
