# Supplementary material for: A single-cell multiomics roadmap of zebrafish spermatogenesis reveals regulatory principles of male germline formation
Source: Mol Syst Biol. 2025 Oct 14;22(1):42–68. doi: 10.1038/s44320-025-00157-7 (PMC12759076; doi:10.1038/s44320-025-00157-7)
Supplement: Supplementary file 13 — Source data Fig. 1 [file 44320_2025_157_MOESM13_ESM.zip › Figure_1/1B/Fig.1B.xlsx]

## Sheet: Fig.1B
cell	UMAP_1	UMAP_2	orig.ident	nCount_RNA	nFeature_RNA	percent.mt	RNA_snn_res.0.5	seurat_clusters	S.Score	G2M.Score	Phase	annotation
AAACCCATCTTCGCTG-1_1	-8.87451	-10.6482	MG2	871	547	195177956371986	1	1	-0.149175300450703	-0.227826471653527	G1	SPD elongated
AAACGAAAGCGAGGAG-1_1	3.19947	8.85143	MG2	7551	2554	116540855515826	0	0	0.410520348841651	-0.170276501834733	S	SPC-I
AAACGCTGTATGCTTG-1_1	9.19041	-5.71998	MG2	15162	4137	229521171349426	5	5	0.0714732841445238	0.236267730554496	G2M	SPG-A undiff
AAACGCTGTCCTGGTG-1_1	9.0879	-8.18336	MG2	10124	3108	225207427894113	3	3	0.421656438965923	-0.152076878591656	S	SPG-A undiff
AAAGAACAGCGATTCT-1_1	8.05803	1.03798	MG2	10309	2908	220195945290523	12	12	-0.314592562298452	0.417919180205484	G2M	SPG-B
AAAGAACCAATTGCGT-1_1	-9.07504	-13.3906	MG2	561	351	196078431372549	1	1	-0.108702090966671	-0.212682955637533	G1	SPD elongated
AAAGGATAGAGGTCAC-1_1	-4.85043	-2.88852	MG2	1392	831	107758620689655	2	2	-0.433252013662078	-0.0135724426491915	G1	SPD elongated
AAAGGATAGCTATCTG-1_1	-7.39626	8.93466	MG2	6682	2872	233463035019455	9	9	-0.305921524189471	-0.0498027702801143	G1	SPC-II
AAAGGATAGTGAGCCA-1_1	-6.2399	-6.62944	MG2	1320	729	0.606060606060606	2	2	-0.38926862032471	0.0302182836302111	G2M	SPD elongated
AAAGGATCAGGTCCGT-1_1	-8.90606	0.728176	MG2	10453	3108	187505979144743	11	11	-0.435106681254193	0.409225809323316	G2M	SPD round
AAAGGATGTTCCTTGC-1_1	7.33148	5.41342	MG2	11049	3059	104081817359037	10	10	0.218374448797104	-0.0960716734469794	S	SPG-B
AAAGGATTCCTCACCA-1_1	-5.47143	10.1589	MG2	6526	2875	147103892123812	4	4	-0.28748771729631	0.0390192749659317	G2M	SPC-I
AAAGGGCAGTTAACAG-1_1	10.8842	-7.37487	MG2	12545	3444	223196492626544	3	3	0.343230683158082	-0.0428925806094131	S	SPG-A undiff
AAAGGGCCAACATCGT-1_1	0.884078	9.10083	MG2	892	634	0.224215246636771	0	0	-0.12712870631526	-0.146682119304296	G1	SPC-I
AAAGGGCCAGTCAGTT-1_1	-7.65788	-8.52498	MG2	1347	741	126206384558278	1	1	-0.207151063563394	-0.103429538443771	G1	SPD elongated
AAAGGGCGTCGACTGC-1_1	4.70377	9.70835	MG2	8680	2599	176267281105991	0	0	0.489129548795124	-0.251516736293998	S	SPC-I
AAAGGGCGTTCTAAGC-1_1	8.05592	-0.0614779	MG2	19363	3942	168362340546403	12	12	-0.363153011393655	0.327391689978589	G2M	SPG-B
AAAGGTAAGACGAAGA-1_1	9.12892	-2.44651	MG2	17599	4380	211375646343542	5	5	-0.316549901275291	0.407802238670195	G2M	SPG-A undiff
AAAGTCCAGGGAGTTC-1_1	7.81409	1.36675	MG2	9925	2656	208564231738035	12	12	-0.407837051703279	0.376859375614586	G2M	SPG-B
AAAGTCCCAGTGTGGA-1_1	-5.44395	9.17797	MG2	1484	1041	330188679245283	9	9	-0.387657234911934	0.0482865166370022	G2M	SPC-II
AAAGTCCCATGAGGGT-1_1	-6.00206	0.375275	MG2	5356	2016	0.877520537714713	11	11	-0.455095005790242	0.276733328924022	G2M	SPD round
AAAGTCCGTACCAATC-1_1	-6.68935	-7.20581	MG2	1340	778	0.895522388059702	2	2	-0.418315528551025	-0.267920361447771	G1	SPD elongated
AAAGTCCGTGTTCGTA-1_1	-3.12784	10.1179	MG2	4081	2054	294045577064445	4	4	-0.283212495242518	-0.153017631186396	G1	SPC-I
AAAGTCCTCTACGCGG-1_1	8.73499	-5.43903	MG2	20475	5195	252503052503052	5	5	0.00212474733372015	0.321893777847846	G2M	SPG-A undiff
AAAGTGATCAGAGCGA-1_1	4.7354	8.06085	MG2	3586	1718	404350250976018	0	0	0.678123992908735	-0.216870493583948	S	SPC-I
AAATGGATCACCTTGC-1_1	7.5173	-8.69759	MG2	20643	5009	247541539504917	6	6	0.575298233515894	-0.164161717210129	S	SPG-A diff
AAATGGATCGGTAGAG-1_1	-8.97607	-11.6651	MG2	549	382	309653916211293	1	1	-0.304002271941616	-0.124338136295279	G1	SPD elongated
AACAAAGAGTTGTAAG-1_1	9.92487	-7.35967	MG2	11544	3295	205301455301455	3	3	0.32929720451492	-0.115181056014717	S	SPG-A undiff
AACAAAGTCTTGTTAC-1_1	6.34347	-5.02332	MG2	14760	3811	230352303523035	6	6	-0.0475878936701013	-0.0164276662675652	G1	SPG-A diff
AACAACCAGAAGCCTG-1_1	8.31431	-8.4978	MG2	12285	3480	22954822954823	3	3	0.467788145040574	-0.287686891603195	S	SPG-A undiff
AACAACCAGACCAAGC-1_1	10.0164	-4.85608	MG2	9372	3174	233674775928297	5	5	-0.0144841350573879	0.142700639878915	G2M	SPG-A undiff
AACAACCAGACTCTTG-1_1	7.11243	-3.76548	MG2	17676	4752	285698121747002	8	8	-0.144480085000392	0.340853087244826	G2M	SPG-A diff
AACAACCAGGTCGAGT-1_1	9.99258	-8.99953	MG2	16851	3868	290190493145807	3	3	0.235839565275485	-0.313032007594213	S	SPG-A undiff
AACAAGAAGGAATTAC-1_1	8.79825	-5.43558	MG2	33184	6042	282967695274831	5	5	-0.0334380432471241	0.136326370088326	G2M	SPG-A undiff
AACAAGACACAAAGCG-1_1	-10.845	2.2307	MG2	6625	2548	164528301886792	7	7	-0.367579160427401	0.276568584949273	G2M	SPD round
AACAAGAGTACGAGTG-1_1	7.72611	-2.7546	MG2	16198	3765	227188541795283	8	8	-0.265710638693259	0.496487637129771	G2M	SPG-A diff
AACAAGAGTTATGGTC-1_1	-9.15179	2.23717	MG2	19186	5091	179818617742104	9	9	0.0589947433533972	0.151224330918476	G2M	SPC-II
AACAAGAGTTCATCTT-1_1	7.7171	3.0195	MG2	8100	2509	259259259259259	12	12	-0.194691531076937	-0.0900772476674069	G1	SPG-B
AACACACGTCTCTCCA-1_1	10.8958	-5.1654	MG2	6207	2483	23038504913807	5	5	0.125397573308659	0.0188527127155915	S	SPG-A undiff
AACACACTCTAAGCCA-1_1	9.82987	-8.66748	MG2	14477	3931	174069213234786	3	3	0.39198067638506	-0.244106748985227	S	SPG-A undiff
AACAGGGAGTAAACTG-1_1	-5.38547	-1.41652	MG2	893	642	111982082866741	2	2	-0.191065908064978	0.242828205170223	G2M	SPD elongated
AACAGGGCAATGCTCA-1_1	-5.56807	0.198818	MG2	3815	1656	104849279161206	2	2	-0.395313863093162	0.306649461365668	G2M	SPD elongated
AACAGGGCACCCTAAA-1_1	5.21036	9.4323	MG2	7218	2707	324189526184539	0	0	0.663229761659009	-0.0895984432464452	S	SPC-I
AACAGGGCATTGACTG-1_1	-8.43095	-9.73259	MG2	1341	668	104399701715138	1	1	-0.247733983375608	-0.0365841381092565	G1	SPD elongated
AACAGGGTCGATCCAA-1_1	11.5943	-4.73478	MG2	6578	2227	1961082395865	5	5	0.183036815108051	-0.25737555384169	S	SPG-A undiff
AACCAACGTTCCTAAG-1_1	-9.52396	1.07521	MG2	7360	2577	107336956521739	11	11	-0.369584787191434	0.452629585072651	G2M	SPD round
AACCATGAGATGGTCG-1_1	9.91995	-6.79764	MG2	14649	3966	328350058024439	5	5	0.170523494014946	-0.0891384993930491	S	SPG-A undiff
AACCATGCACCGTCGA-1_1	-6.17426	10.2574	MG2	6107	2754	132634681513018	9	9	-0.403890542674925	-0.224572325028758	G1	SPC-II
AACCATGCATCGGCCA-1_1	8.69439	-0.732146	MG2	13550	3592	197047970479705	12	12	-0.478711763039567	0.415136833440206	G2M	SPG-B
AACCATGGTATCATGC-1_1	4.91309	9.1224	MG2	6754	2339	23393544566183	0	0	0.413032364018986	-0.328660872253478	S	SPC-I
AACCATGGTGCCTAAT-1_1	-5.04599	11.4246	MG2	19594	5350	131162600796162	4	4	-0.166233645203019	-0.072201510795196	G1	SPC-I
AACCCAAAGGGATCAC-1_1	9.28806	-7.14041	MG2	1646	945	0.121506682867558	3	3	0.148755256295925	-0.0631019717397392	S	SPG-A undiff
AACCCAACACCAGCTG-1_1	7.40762	3.95935	MG2	6392	2422	189299123904881	10	10	0.0162770495754632	-0.00184273646048649	S	SPG-B
AACCCAACACGATTCA-1_1	11.2093	-5.91763	MG2	7138	2578	266181003082096	5	5	0.173613877842743	-0.113361695429938	S	SPG-A undiff
AACCCAAGTGTAGGAC-1_1	-10.9796	3.74873	MG2	7990	2925	385481852315394	7	7	-0.506472158888108	0.0450965296440642	G2M	SPD round
AACCCAATCCTTATGT-1_1	-7.2629	9.41194	MG2	6203	2735	116072867967113	9	9	-0.362184374684042	-0.0182692494979516	G1	SPC-II
AACCCAATCTAGGCCG-1_1	-2.55814	11.0802	MG2	7163	2801	0.767834706128717	4	4	-0.199361803054158	-0.200455623153171	G1	SPC-I
AACCTGACAATAGTCC-1_1	-11.353	5.89968	MG2	8507	3226	164570353826261	7	7	-0.414128975671524	0.0460038345531716	G2M	SPD round
AACCTGAGTACGAAAT-1_1	-11.3898	4.62427	MG2	7573	2929	0.990360491218804	7	7	-0.421296820777116	0.0300901897913644	G2M	SPD round
AACCTTTAGACTACCT-1_1	-5.04768	-3.88135	MG2	1921	1025	197813638729828	2	2	-0.318426208736981	-0.0529173370578349	G1	SPD elongated
AACCTTTGTCCACGCA-1_1	8.22325	-0.157482	MG2	11941	3529	222761912737627	12	12	-0.400171479478275	0.596338282515572	G2M	SPG-B
AACCTTTTCAGCTTGA-1_1	-3.53131	11.3168	MG2	10838	3535	130097804022882	4	4	-0.0729459834879412	-0.282478655146678	G1	SPC-I
AACGAAAAGCTGGTGA-1_1	7.1739	-6.44252	MG2	30181	5644	167323812994931	6	6	0.233259237969828	-0.00351852514831541	S	SPG-A diff
AACGAAAAGTCGGGAT-1_1	7.77198	0.770416	MG2	11594	3247	245816801794031	12	12	-0.481836399906886	0.433257523913908	G2M	SPG-B
AACGAAACAAATGATG-1_1	-2.19611	10.8611	MG2	10920	3670	20970695970696	4	4	-0.159913189749669	-0.131974031317326	G1	SPC-I
AACGAAACAGATCCAT-1_1	0.191078	10.666	MG2	12991	3772	229389577399738	0	0	0.14296931817435	-0.0705453523362322	S	SPC-I
AACGAAATCAGACCTA-1_1	-10.9553	5.89238	MG2	8112	3053	150394477317554	7	7	-0.465258700810429	0.0749846170567626	G2M	SPD round
AACGAAATCGATTGAC-1_1	4.87881	-2.65631	MG2	10378	3092	277510117556369	8	8	0.034209542771968	0.00234978338562841	S	SPG-A diff
AACGAAATCGGCTGAC-1_1	-11.2271	4.14458	MG2	7420	2756	0.970350404312669	7	7	-0.390036310470085	-0.0889094886536915	G1	SPD round
AACGGGAAGCACCGTC-1_1	-11.3662	5.48581	MG2	6340	2688	190851735015773	7	7	-0.470352880460737	-0.0278395454729521	G1	SPD round
AACGGGAAGCGTGAAC-1_1	-5.00999	-3.644	MG2	1781	949	123526108927569	2	2	-0.39181554444312	-0.101997627001748	G1	SPD elongated
AACGGGACACCGCTAG-1_1	8.62335	-5.3741	MG2	27647	5525	229681339747531	5	5	-0.0528741711729114	0.251656505159099	G2M	SPG-A undiff
AACGGGAGTGTCTTGA-1_1	7.97375	0.402178	MG2	8503	2836	318711043161237	12	12	-0.191096519826953	0.664806870000746	G2M	SPG-B
AACGTCAGTTACGATC-1_1	3.5358	8.77751	MG2	5684	2193	158339197748065	0	0	0.27022569988386	-0.213380421556597	S	SPC-I
AACGTCATCATCACCC-1_1	-11.5338	3.87135	MG2	8869	3169	242417408952531	7	7	-0.368395426930264	0.192862064087656	G2M	SPD round
AACGTCATCGGACAAG-1_1	7.64026	0.992902	MG2	12226	3529	176672664812694	12	12	-0.211786907916079	0.412821363147883	G2M	SPG-B
AACGTCATCTACGCGG-1_1	-6.11523	-6.22996	MG2	1518	832	0.856389986824769	2	2	-0.27979046836016	-0.419139342822854	G1	SPD elongated
AACTTCTCAAGAGGCT-1_1	4.17447	9.79468	MG2	5721	2138	241216570529628	0	0	0.362905688506794	-0.0158159905413703	S	SPC-I
AACTTCTCACTTTAGG-1_1	-8.62137	7.81086	MG2	6742	2902	231385345594779	9	9	-0.358688764173989	0.0808215796984942	G2M	SPC-II
AACTTCTCATGACGGA-1_1	10.7386	-6.9242	MG2	2890	1416	252595155709343	5	5	-0.0174912250235775	-0.0666334165000845	G1	SPG-A undiff
AACTTCTGTCGCGGTT-1_1	7.97419	-7.3186	MG2	10012	2868	265681182580903	3	3	0.502560674806637	-0.142505973707308	S	SPG-A undiff
AACTTCTGTGGAAATT-1_1	-6.2561	-6.92525	MG2	2317	1087	185584807941303	2	2	-0.344272832835863	-0.256005412674034	G1	SPD elongated
AACTTCTTCTACGGGC-1_1	-7.14614	-7.57314	MG2	2052	1004	0.633528265107212	2	2	-0.308672384383146	-0.221539895164813	G1	SPD elongated
AACTTCTTCTGGCTGG-1_1	5.43632	-1.85572	MG2	12338	3439	240719727670611	8	8	-0.0254548756397124	-0.0647087406495522	G1	SPG-A diff
AAGAACAAGACGAGCT-1_1	6.88987	5.94937	MG2	6595	2391	403335860500379	10	10	0.228194089560729	-0.297091846653368	S	SPG-B
AAGAACAAGATGTTAG-1_1	8.92772	-4.23117	MG2	5814	2279	302717578259374	5	5	-0.0158655517365942	0.317275792269256	G2M	SPG-A undiff
AAGAACATCGATTGGT-1_1	-10.973	5.65159	MG2	7695	2939	0.857699805068226	7	7	-0.468379007735757	0.119652747830388	G2M	SPD round
AAGAACATCTTGATTC-1_1	-6.3609	0.11606	MG2	1700	1043	152941176470588	2	2	-0.318068871852667	0.434693864699617	G2M	SPD elongated
AAGACAAAGGACTATA-1_1	-4.27911	-2.20951	MG2	2410	1188	128630705394191	2	2	-0.331364530527845	-0.0796136682228148	G1	SPD elongated
AAGACAATCAGCTCTC-1_1	8.55107	-4.2117	MG2	29840	5946	219504021447721	5	5	-0.126330210075428	0.474603843117557	G2M	SPG-A undiff
AAGACAATCATCTATC-1_1	7.33873	-8.24334	MG2	10379	3471	395991906734753	3	3	0.649068192124248	-0.0760235669173431	S	SPG-A undiff
AAGACTCAGCATGATA-1_1	-5.8323	0.369708	MG2	5699	2039	0.772065274609581	11	11	-0.431687904956003	0.270386295590737	G2M	SPD round
AAGACTCTCCGTGGTG-1_1	-4.9064	9.28849	MG2	1543	1066	155541153596889	4	4	-0.144196904007111	0.0474336568384566	G2M	SPC-I
AAGATAGGTCGGCACT-1_1	2.65942	9.88003	MG2	10249	3190	234169187237779	0	0	0.309668888140463	-0.0593727794135686	S	SPC-I
AAGCATCAGTACTCGT-1_1	-5.83581	-1.20631	MG2	871	607	413318025258324	2	2	-0.160377371744594	0.202149972709889	G2M	SPD elongated
AAGCCATGTGCGTCGT-1_1	-10.9948	2.98639	MG2	6516	2482	240945365254758	7	7	-0.392149606888157	0.215752141659433	G2M	SPD round
AAGCGAGAGAGGTTTA-1_1	11.3163	-6.28901	MG2	6929	2302	27998268148362	5	5	0.162379265126618	-0.253748076177787	S	SPG-A undiff
AAGCGAGCACTACCCT-1_1	-4.75843	-1.89123	MG2	1649	951	266828380836871	2	2	-0.216571593265842	-0.0236241797106774	G1	SPD elongated
AAGCGAGCATAATGCC-1_1	8.04065	0.769784	MG2	12356	3320	292165749433474	12	12	-0.17434126568846	0.421180194201002	G2M	SPG-B
AAGCGTTAGCATCAGG-1_1	5.78627	7.56183	MG2	6635	2420	318010550113037	10	10	0.432244008491846	-0.364306994322258	S	SPG-B
AAGCGTTCAAATTGGA-1_1	-1.4064	10.0938	MG2	5217	2297	228100440866398	4	4	0.0675098167246242	-0.243883573487554	S	SPC-I
AAGCGTTCAAGTGCTT-1_1	9.19038	-7.05401	MG2	7315	2403	281613123718387	3	3	0.473337701453606	-0.258993063894599	S	SPG-A undiff
AAGCGTTCAATAGTCC-1_1	7.71454	0.991005	MG2	13551	3291	185964135488156	12	12	-0.290509623933988	0.416219588265919	G2M	SPG-B
AAGCGTTCAGGATGAC-1_1	8.95806	-8.85385	MG2	14854	3607	259189443920829	3	3	0.372853966666954	-0.272522188727974	S	SPG-A undiff
AAGCGTTGTGGCGCTT-1_1	8.12491	-0.374856	MG2	10705	3175	269967304997665	12	12	-0.321213226264009	0.438923272268336	G2M	SPG-B
AAGCGTTTCCGTTTCG-1_1	-9.42136	7.84648	MG2	8106	3296	151739452257587	9	9	-0.341904778868557	-0.0823024287937069	G1	SPC-II
AAGCGTTTCGTAGTCA-1_1	-9.69391	-10.8859	MG2	884	546	124434389140271	1	1	-0.278834590521209	-0.281197740833335	G1	SPD elongated
AAGGAATGTATCGTGT-1_1	-10.9069	3.1255	MG2	6507	2673	113723682188412	7	7	-0.423179045467736	0.169635775384174	G2M	SPD round
AAGGAATGTGAGATTA-1_1	8.26966	-9.00998	MG2	15481	3864	330082036044183	3	3	0.384443496527584	-0.269887568573928	S	SPG-A undiff
AAGGAATGTGTGTACT-1_1	-11.4499	3.03542	MG2	7402	2695	140502566873818	7	7	-0.50955903783433	0.282619399566765	G2M	SPD round
AAGGAATTCGACACCG-1_1	2.34574	9.13066	MG2	4845	2102	371517027863777	0	0	0.2043444776706	-0.160271665797976	S	SPC-I
AAGGTAACAAGGACAC-1_1	-8.18084	-8.92041	MG2	1282	748	179407176287051	1	1	-0.125672653378456	-0.25526215303929	G1	SPD elongated
AAGGTAATCATAAGGA-1_1	7.19822	5.48465	MG2	8039	2490	342082348550815	10	10	0.15529138634116	-0.368568539780479	S	SPG-B
AAGGTAATCCTATTGT-1_1	-8.3566	-9.01076	MG2	1867	875	0.589180503481521	1	1	-0.297186840385712	-0.368736849183858	G1	SPD elongated
AAGTACCAGGTTGGTG-1_1	-9.27819	6.99583	MG2	7821	3128	150875847078379	9	9	-0.509109374408089	-0.111502627701194	G1	SPC-II
AAGTACCGTAAGATAC-1_1	-5.69052	-5.5986	MG2	1672	931	107655502392344	2	2	-0.206967742063817	-0.253545889778186	G1	SPD elongated
AAGTACCTCGATGGAG-1_1	-8.70601	-12.9953	MG2	601	420	0.998336106489185	1	1	-0.280705661307156	-0.166051168720768	G1	SPD elongated
AAGTCGTAGCAGCCCT-1_1	8.01777	1.0281	MG2	10963	2988	321079996351364	12	12	-0.252136075559088	0.378248835323654	G2M	SPG-B
AAGTCGTCAACCAATC-1_1	9.99191	-7.24507	MG2	9812	3109	386261720342438	3	3	0.161949458827991	0.117424733375087	S	SPG-A undiff
AAGTCGTTCCGCTGTT-1_1	7.1251	-1.57767	MG2	12791	3548	220467516222344	8	8	-0.301572272574719	0.41662531821721	G2M	SPG-A diff
AAGTGAATCACAATGC-1_1	-5.1398	-0.149126	MG2	2514	1281	0.636435958631663	2	2	-0.386557056164416	0.209332065318046	G2M	SPD elongated
AAGTTCGAGTCCCGGT-1_1	5.59109	8.40208	MG2	6579	2448	287277701778386	0	0	0.308801924554242	-0.307879027893569	S	SPC-I
AAGTTCGCAACCAACT-1_1	-11.242	6.03233	MG2	6931	3026	256817198095513	7	7	-0.489055354014951	-0.0701643169314305	G1	SPD round
AAGTTCGCAATTGTGC-1_1	-5.50956	-4.95087	MG2	2743	1232	10572366022603	2	2	-0.27935231200982	-0.114748060744261	G1	SPD elongated
AAGTTCGGTAAGGCTG-1_1	11.3519	-6.64547	MG2	7454	2510	350147571773544	5	5	0.381588100601732	-0.148950785583656	S	SPG-A undiff
AAGTTCGTCGAGAAGC-1_1	-5.03323	-3.69951	MG2	1824	986	169956140350877	2	2	-0.431627384744523	-0.090674199246946	G1	SPD elongated
AAGTTCGTCTCCAAGA-1_1	-10.8666	4.47341	MG2	7866	2855	141113653699466	7	7	-0.467012652733565	0.057770382884084	G2M	SPD round
AATAGAGAGCAGTACG-1_1	-2.54146	10.3026	MG2	6653	2541	21644370960469	4	4	-0.206345178365126	0.0223972820806548	G2M	SPC-I
AATAGAGAGCTGACTT-1_1	-11.4205	4.98678	MG2	7764	3126	163575476558475	7	7	-0.496105748175071	0.0947129093411225	G2M	SPD round
AATCACGCAGCTGAGA-1_1	-8.35163	-9.78595	MG2	881	578	147559591373439	1	1	-0.189056890626705	-0.165665762173207	G1	SPD elongated
AATCGACCAGAGATGC-1_1	3.9354	8.73461	MG2	5085	2176	222222222222222	0	0	0.366923391750203	-0.127287012653724	S	SPC-I
AATCGACTCACTCCGT-1_1	9.47765	-2.81397	MG2	16345	4237	218415417558886	5	5	-0.0823934392766184	0.493029854852619	G2M	SPG-A undiff
AATCGTGAGATAGTCA-1_1	5.93597	-2.7749	MG2	11860	3329	268971332209106	8	8	-0.344044472665319	0.178327990014754	G2M	SPG-A diff
AATCGTGAGCTTGTGT-1_1	-8.45253	0.561398	MG2	8704	2668	132123161764706	11	11	-0.489894366681643	0.449120464007853	G2M	SPD round
AATCGTGGTTCTCGCT-1_1	6.82853	-2.25149	MG2	20921	5008	334592036709526	8	8	-0.22582764116079	0.441476817112238	G2M	SPG-A diff
AATCGTGTCACCCTTG-1_1	-2.84891	10.9778	MG2	6093	2558	192023633677991	4	4	-0.23337220394155	-0.151269237316175	G1	SPC-I
AATCGTGTCACGGAGA-1_1	5.18182	-2.01874	MG2	10628	3083	255927738050433	8	8	0.0772991304042018	0.0823979595228845	G2M	SPG-A diff
AATCGTGTCTCACGAA-1_1	5.23877	-4.60055	MG2	13700	3654	237956204379562	6	6	0.146986855277291	0.0831338208891717	S	SPG-A diff
AATGAAGTCTTCGACC-1_1	4.46259	-4.81987	MG2	10641	3017	242458415562447	6	6	0.371456295535089	-0.0547780081720834	S	SPG-A diff
AATGACCAGCACTTTG-1_1	3.48551	9.24422	MG2	4964	2154	231668009669621	0	0	0.348074960902385	-0.228560481248945	S	SPC-I
AATGACCAGTGCACTT-1_1	10.8021	-7.00475	MG2	7784	2877	222250770811922	3	3	0.269200364588294	0.0786437932070574	S	SPG-A undiff
AATGCCACATGGAAGC-1_1	-11.6833	3.25733	MG2	10431	3459	0.805291918320391	7	7	-0.444990062623047	0.132355581021943	G2M	SPD round
AATGCCAGTATCCTCC-1_1	-6.78962	9.99279	MG2	7084	3045	15527950310559	9	9	-0.203592175503698	-0.117942174673125	G1	SPC-II
AATGCCAGTCACTAGT-1_1	-8.47952	-10.1209	MG2	1193	657	19279128248114	1	1	-0.241321454632286	-0.151211115544407	G1	SPD elongated
AATGGAACAGCTGTTA-1_1	5.612	-5.69638	MG2	14729	3994	266820558082694	6	6	0.231000900412384	-0.00986827975985616	S	SPG-A diff
AATGGAAGTACCTGTA-1_1	-9.44679	6.99267	MG2	6042	2719	198609731876862	9	9	-0.456746762850595	0.0209576769264006	G2M	SPC-II
AATGGAAGTCGGCCTA-1_1	10.4591	-7.6677	MG2	10863	2978	323115161557581	3	3	0.29224702243528	-0.163271015271531	S	SPG-A undiff
AATGGAATCTCTGAGA-1_1	10.7212	-7.01722	MG2	8955	2739	284757118927973	3	3	0.337747320977988	-0.296500156388118	S	SPG-A undiff
AATGGCTAGATAGTCA-1_1	10.0509	-9.10342	MG2	12111	3373	22458921641483	3	3	0.303512959293452	-0.258839886533618	S	SPG-A undiff
AATGGCTAGCTCGAAG-1_1	-10.9753	3.40432	MG2	7304	2802	464129244249726	7	7	-0.270531760215748	0.164538280029308	G2M	SPD round
AATGGCTCAGTCTACA-1_1	4.32717	-5.27036	MG2	11176	3245	257695060844667	6	6	0.568192172147364	-0.116122355113266	S	SPG-A diff
AATGGCTGTACTGGGA-1_1	9.0247	-8.00932	MG2	7952	2675	270372233400402	3	3	0.421783294988584	-0.28659385044216	S	SPG-A undiff
AATTCCTCATCCGCGA-1_1	-3.46734	8.97003	MG2	531	418	0.188323917137476	4	4	-0.214102105603549	0.419730382925022	G2M	SPC-I
AATTCCTGTCTTTCTA-1_1	5.55663	-2.62415	MG2	11404	3809	270080673447913	8	8	-0.06277428039591	0.180810865589272	G2M	SPG-A diff
AATTTCCAGGCCCGTT-1_1	-8.76269	-10.8446	MG2	998	575	230460921843687	1	1	-0.148300347661085	-0.156037779595852	G1	SPD elongated
AATTTCCCATGGAACG-1_1	2.09659	10.1883	MG2	7583	2491	0.909930106817882	0	0	0.19510167079907	-0.0401426790616644	S	SPC-I
AATTTCCCATGGGTCC-1_1	-6.74507	9.73892	MG2	5346	2455	273101384212495	9	9	-0.352356486821232	-0.0500669127961797	G1	SPC-II
AATTTCCTCGTTCCCA-1_1	-11.4719	5.77773	MG2	8087	3122	165698033881538	7	7	-0.42873833796762	0.25541150154616	G2M	SPD round
ACAAAGAAGTACGAGC-1_1	-4.45577	-0.7049	MG2	2969	1385	124621084540249	2	2	-0.309449964444448	-0.148692691047363	G1	SPD elongated
ACAAAGAAGTTACGGG-1_1	-9.27538	7.27967	MG2	5824	2637	18543956043956	9	9	-0.290854721035774	-0.0473089323165024	G1	SPC-II
ACAAAGAGTGATACAA-1_1	10.5207	-7.00803	MG2	12277	3412	242730308707339	3	3	0.201260032776502	-0.0686197666806402	S	SPG-A undiff
ACAACCAAGCAGATAT-1_1	6.35504	-2.5481	MG2	14060	3751	226173541963016	8	8	-0.0311491092717145	0.22044604664892	G2M	SPG-A diff
ACAACCAAGGGTCTTT-1_1	1.92194	8.86949	MG2	1802	1136	160932297447281	0	0	-0.181929584693766	-0.185083206844175	G1	SPC-I
ACAACCATCCGGCAGT-1_1	-8.95645	0.885289	MG2	11176	3104	0.975304223335719	11	11	-0.419836240581903	0.394901854928029	G2M	SPD round
ACAACCATCGGTCACG-1_1	3.82807	9.60427	MG2	7133	2364	293004345997476	0	0	0.399265462777751	-0.0433212004594455	S	SPC-I
ACAAGCTCACGGCACT-1_1	-7.03984	8.69754	MG2	2926	1764	331510594668489	9	9	-0.377868969307463	0.0323617500501999	G2M	SPC-II
ACAAGCTGTTCTAACG-1_1	3.7085	9.54924	MG2	6259	2342	15817223198594	0	0	0.359814792177404	-0.082865737344766	S	SPC-I
ACAAGCTGTTGCCAAT-1_1	10.1879	-5.58	MG2	9514	2975	34685726298087	5	5	0.233040746723243	0.197691686354281	S	SPG-A undiff
ACAAGCTTCGTGCGAC-1_1	9.69193	-7.17322	MG2	12949	3322	316626766545679	3	3	0.473644787183407	-0.177072312756748	S	SPG-A undiff
ACACAGTTCAGCTCTC-1_1	-9.00257	-12.427	MG2	746	479	134048257372654	1	1	-0.238271990725449	-0.279956242628031	G1	SPD elongated
ACACAGTTCTTGTTAC-1_1	-8.34002	-12.4582	MG2	599	422	233722871452421	1	1	-0.223711631302667	0.0557162977260398	G2M	SPD elongated
ACACCAAAGATCGGTG-1_1	-1.1271	10.196	MG2	4922	2082	321007720438846	4	4	0.0600958603552726	-0.0235819267243813	S	SPC-I
ACACCAAGTGGGTATG-1_1	2.84548	8.89708	MG2	5952	2120	164650537634409	0	0	0.45526263679677	-0.216122344939798	S	SPC-I
ACACCAATCTAGGAAA-1_1	6.54973	-6.84234	MG2	13745	3896	332484539832666	6	6	0.424921449056508	-0.120121502353619	S	SPG-A diff
ACACGCGAGTTGCATC-1_1	10.9296	-7.90279	MG2	8704	2935	272288602941176	3	3	0.428943399673232	-0.191553958575057	S	SPG-A undiff
ACACGCGCAGCGGATA-1_1	5.07054	-6.33821	MG2	23814	5469	204501553707903	6	6	0.422083032197428	-0.216402273415199	S	SPG-A diff
ACACGCGCATACGCAT-1_1	-8.58953	-10.8049	MG2	1210	676	173553719008264	1	1	-0.200372096121148	-0.288589176347006	G1	SPD elongated
ACACGCGGTAGCACGA-1_1	-4.25382	8.93793	MG2	527	429	0.759013282732448	4	4	-0.145686090460829	-0.212379532525454	G1	SPC-I
ACACGCGGTCTTCCGT-1_1	-5.62086	11.2061	MG2	15390	4845	143599740090968	4	4	-0.344756556378048	-0.0815734372196414	G1	SPC-I
ACACGCGTCCACAAGT-1_1	6.64211	-8.08198	MG2	30458	5439	288594129621118	6	6	0.614031851300079	-0.159294090209626	S	SPG-A diff
ACACGCGTCCTTTAGT-1_1	11.414	-4.18477	MG2	8684	2778	196913864578535	5	5	-0.16598781417671	-0.127443057142453	G1	SPG-A undiff
ACACTGACAAGCCTGC-1_1	-7.88212	-9.59466	MG2	1365	711	285714285714286	1	1	-0.287087281704065	-0.275847442195426	G1	SPD elongated
ACACTGAGTGCATACT-1_1	-9.14892	-12.0242	MG2	882	550	294784580498866	1	1	-0.233940275567065	0.019590652360649	G2M	SPD elongated
ACACTGATCTGTGCTC-1_1	-10.9416	3.03479	MG2	7768	2795	124871266735324	7	7	-0.457584509368841	0.175917422722992	G2M	SPD round
ACAGAAAGTCTGTGAT-1_1	2.30435	8.57044	MG2	846	599	319148936170213	0	0	-0.0280749378638565	0.0887658904744063	G2M	SPC-I
ACAGAAAGTTGGCTAT-1_1	11.2272	-6.84299	MG2	6925	2467	222382671480144	3	3	0.212839715697727	-0.221310151268737	S	SPG-A undiff
ACAGAAATCAAAGGAT-1_1	7.19759	-8.16326	MG2	12001	3283	349970835763686	3	3	0.468247295989491	-0.200918464545715	S	SPG-A undiff
ACAGCCGCATAGATGA-1_1	-11.2798	5.19899	MG2	8625	3142	0.672463768115942	7	7	-0.442275568560341	0.130899813845206	G2M	SPD round
ACAGCCGGTGGTCTTA-1_1	7.76538	2.73735	MG2	6751	2345	183676492371501	12	12	-0.293536111396061	0.468389377032583	G2M	SPG-B
ACAGCCGGTTCGTACA-1_1	3.96576	8.51649	MG2	2110	1207	454976303317536	0	0	0.239431102837018	-0.0487129390885648	S	SPC-I
ACAGGGATCGTAATGC-1_1	11.5369	-5.9745	MG2	7233	2558	327664869348818	5	5	0.202653309010354	-0.0843582965854944	S	SPG-A undiff
ACATCCCGTTGTATGC-1_1	10.4571	-7.93119	MG2	8451	2576	280440184593539	3	3	0.321942975038387	-0.229140523452519	S	SPG-A undiff
ACATCCCTCTCTAAGG-1_1	5.96359	7.69145	MG2	7127	2601	211870352181844	0	0	0.435334689956755	-0.318220113864613	S	SPC-I
ACATCGAGTTAGGGAC-1_1	3.86056	8.56269	MG2	7342	2498	186597657314083	0	0	0.495901974444054	-0.238657619278754	S	SPC-I
ACATCGATCACCGACG-1_1	4.51946	9.36348	MG2	5754	2318	32325338894682	0	0	0.44397565095766	-0.0598914767739578	S	SPC-I
ACATCGATCCATAGAC-1_1	-9.46838	-11.2554	MG2	843	483	213523131672598	1	1	-0.279323028603977	-0.240151845710001	G1	SPD elongated
ACATGCAAGCCTTGAT-1_1	6.0758	-7.45762	MG2	8984	2916	307212822796082	6	6	0.6059179599948	-0.258877031332675	S	SPG-A diff
ACATGCAGTTAGTTCG-1_1	-8.63526	-12.1504	MG2	629	396	190779014308426	1	1	-0.290513968809441	-0.25474406811962	G1	SPD elongated
ACATTTCAGCGGCTCT-1_1	7.74391	4.07322	MG2	7191	2510	196078431372549	10	10	-0.0623616800982352	-0.145313496719496	G1	SPG-B
ACATTTCCAAGTGGCA-1_1	6.29896	-6.32008	MG2	19240	4539	284303534303534	6	6	0.563508355687487	-0.060743184920581	S	SPG-A diff
ACATTTCCAGGTTCAT-1_1	-3.54759	11.3337	MG2	7250	2908	0.717241379310345	4	4	-0.135225621443852	-0.124733419145818	G1	SPC-I
ACATTTCCAGTTAAAG-1_1	8.37905	-7.77108	MG2	9723	3043	2344955260722	3	3	0.419424156302323	-0.275963470539235	S	SPG-A undiff
ACCAAACCACCTCTGT-1_1	3.44705	9.00962	MG2	3457	1710	347121781891814	0	0	0.261754396172356	-0.306960905648926	S	SPC-I
ACCAAACCATCAGTGT-1_1	-6.63915	9.77839	MG2	7375	3030	115254237288136	9	9	-0.319184235877378	-0.17084679774603	G1	SPC-II
ACCAAACGTCTGATCA-1_1	5.38131	-6.35905	MG2	21405	4541	225648213034338	6	6	0.626338470567068	-0.108615748296521	S	SPG-A diff
ACCAAACTCTGTCAGA-1_1	9.27254	-3.39166	MG2	16521	4321	29901337691423	5	5	-0.0471715806386409	0.575800101554169	G2M	SPG-A undiff
ACCAACACAAGGTACG-1_1	9.16796	-8.48372	MG2	9661	3166	298105786150502	3	3	0.4143457652097	-0.234926550670706	S	SPG-A undiff
ACCAACAGTGTAACGG-1_1	9.35744	-2.05063	MG2	14776	3790	289658906334597	5	5	-0.259036851435717	0.389675467955211	G2M	SPG-A undiff
ACCAACATCTAGACCA-1_1	7.95878	0.956631	MG2	12477	3443	230023242766691	12	12	-0.315873185485851	0.350515839948163	G2M	SPG-B
ACCACAATCGGCATTA-1_1	7.29024	4.32665	MG2	8100	2670	216049382716049	10	10	-0.00871482189912043	-0.0182508927930429	G1	SPG-B
ACCACAATCTCATAGG-1_1	0.371874	9.94553	MG2	5243	2252	120160213618158	0	0	0.218878332597818	-0.0756204359963825	S	SPC-I
ACCACAATCTCATGCC-1_1	7.50927	5.2344	MG2	5654	2283	258224266006367	10	10	0.0786055225737229	0.0199895658954377	S	SPG-B
ACCATTTAGGTCACAG-1_1	-4.16845	11.3174	MG2	5722	2799	139811254806012	4	4	-0.115442186019642	0.10403571136643	G2M	SPC-I
ACCATTTAGTGGAAAG-1_1	-9.22473	-9.72085	MG2	1328	717	128012048192771	1	1	-0.324668609134247	-0.192369592391051	G1	SPD elongated
ACCATTTCATACCACA-1_1	8.72505	-5.54037	MG2	22905	5156	0.545732372844357	5	5	0.0827439501700321	0.275655695776053	G2M	SPG-A undiff
ACCATTTGTAGGAGTC-1_1	4.85398	-3.78502	MG2	11715	3418	199743918053777	8	8	0.141550228532748	0.122034793894982	S	SPG-A diff
ACCATTTGTCACTGAT-1_1	-9.61385	-10.8444	MG2	1038	593	163776493256262	1	1	-0.124124146639115	-0.169005100671019	G1	SPD elongated
ACCATTTTCCATTTAC-1_1	8.09654	0.0265606	MG2	15306	4126	19469489089246	12	12	-0.373929556984089	0.6628056021803	G2M	SPG-B
ACCCAAAAGCAACTCT-1_1	-6.63114	9.85277	MG2	7354	3012	13598041881969	9	9	-0.263067555247056	-0.14658738375421	G1	SPC-II
ACCCAAAGTCGCATCG-1_1	5.37574	-1.89499	MG2	12239	3528	238581583462701	8	8	-0.103616905502784	0.173827404984531	G2M	SPG-A diff
ACCCAAAGTGTGATGG-1_1	9.68695	-7.03677	MG2	15466	4100	189447821026768	3	3	0.0958794072506108	0.0140988400725153	S	SPG-A undiff
ACCCAAATCGAGAGCA-1_1	0.58696	9.86485	MG2	9491	2731	125381940786008	0	0	0.124501513115364	-0.244619221216451	S	SPC-I
ACCCAAATCTCGCGTT-1_1	7.96506	0.348164	MG2	11970	3322	194653299916458	12	12	-0.268831457091151	0.470378066817353	G2M	SPG-B
ACCCTCAAGGGAGGGT-1_1	7.73868	5.02039	MG2	7131	2390	234188753330529	10	10	0.158429187534099	-0.336305754868014	S	SPG-B
ACCCTCAAGGTACCTT-1_1	3.39301	10.2585	MG2	7070	2590	178217821782178	0	0	0.417555323673412	-0.172666508870732	S	SPC-I
ACCCTCACACGTAACT-1_1	-5.52105	-4.85461	MG2	2156	1095	0.974025974025974	2	2	-0.281751415195875	-0.266966440070656	G1	SPD elongated
ACCCTCATCTGTAACG-1_1	-7.79376	-10.245	MG2	606	451	181518151815182	2	2	-0.0243468831515084	0.016956841542941	G2M	SPD elongated
ACCCTTGGTCGCACAC-1_1	6.17433	-1.61304	MG2	10972	3329	3281079110463	8	8	-0.206725135554358	0.305609970762887	G2M	SPG-A diff
ACCCTTGGTTTGATCG-1_1	11.4244	-6.19663	MG2	6391	2243	208105147864184	5	5	0.260387054904946	-0.297340734230051	S	SPG-A undiff
ACCCTTGTCCTTATGT-1_1	-8.96784	8.74837	MG2	19473	5220	130437015354594	9	9	-0.439522886962411	-0.0452100247441405	G1	SPC-II
ACCGTTCAGACCAAGC-1_1	5.93655	6.85552	MG2	3664	1670	207423580786026	10	10	0.29691341628451	-0.121014115919455	S	SPG-B
ACCGTTCCATCTGCGG-1_1	-5.20476	-3.26185	MG2	1424	877	14747191011236	2	2	-0.41487176081324	0.00899988773725402	G2M	SPD elongated
ACCGTTCGTTTGAACC-1_1	6.07009	-5.26025	MG2	16321	4188	210771398811347	6	6	0.0607481848764948	0.0741073501289522	G2M	SPG-A diff
ACCGTTCTCGCGTGAC-1_1	-9.19879	8.05774	MG2	7701	3172	111673808596286	9	9	-0.307586220343237	0.08055872570414	G2M	SPC-II
ACCTACCAGCAGCCTC-1_1	-4.54841	-0.451159	MG2	3018	1459	208747514910537	2	2	-0.463235036520756	0.25405901369687	G2M	SPD elongated
ACCTACCAGCTCCGAC-1_1	-4.72609	-1.42216	MG2	1515	898	105610561056106	2	2	-0.25629400535089	0.088955471198853	G2M	SPD elongated
ACCTACCCACGTAGAG-1_1	5.05238	9.605	MG2	9452	3183	298349555649598	0	0	0.609971301561779	-0.177591359296275	S	SPC-I
ACCTACCGTTCTCGCT-1_1	-6.22393	-6.55584	MG2	1548	860	155038759689922	2	2	-0.241485158183424	-0.28180153993648	G1	SPD elongated
ACCTGAACACTCTCGT-1_1	7.94755	-8.81433	MG2	13880	3798	352305475504323	3	3	0.426690737105657	-0.198835893081815	S	SPG-A undiff
ACCTGAACAGACTCTA-1_1	7.39462	-8.57253	MG2	15723	4300	309101316542645	6	6	0.538597816139664	-0.11082789149254	S	SPG-A diff
ACCTGTCAGCAGCAGT-1_1	7.33995	-2.30706	MG2	12602	3505	341215680050786	8	8	-0.27254056791748	0.366406241509045	G2M	SPG-A diff
ACCTGTCTCCACAAGT-1_1	10.3304	-8.63518	MG2	8935	3024	273083379966424	3	3	0.276554355866321	-0.108880165851094	S	SPG-A undiff
ACCTGTCTCTGTCGCT-1_1	11.2732	-5.5348	MG2	8463	2918	262318326834456	5	5	0.343619671080831	0.105600396204726	S	SPG-A undiff
ACGATCAAGCACTCTA-1_1	0.0708999	10.0168	MG2	9202	3149	30536839817431	0	0	0.178072657254064	-0.09638326566122	S	SPC-I
ACGATCAAGTAGCAAT-1_1	5.22713	8.01781	MG2	6625	2215	252075471698113	0	0	0.611915572358985	-0.299589825045294	S	SPC-I
ACGATCACAAACCGGA-1_1	-0.803763	9.8058	MG2	4476	1974	297140303842717	0	0	0.149239340243322	-0.132300462808377	S	SPC-I
ACGCACGGTAGGCAAC-1_1	-9.55763	-12.7271	MG2	623	413	417335473515249	1	1	-0.32352846950066	-0.189611360855417	G1	SPD elongated
ACGCACGGTGGTACAG-1_1	-4.34211	-2.83687	MG2	2819	1314	12770485987939	2	2	-0.425930062085241	-0.0216527689739516	G1	SPD elongated
ACGCACGTCTGGCCTT-1_1	8.66906	-9.79368	MG2	5016	1890	0.478468899521531	3	3	0.713980626702296	-0.144614187127875	S	SPG-A undiff
ACGGAAGGTTTGTTCT-1_1	-6.58946	9.87963	MG2	6901	2898	191276626575859	9	9	-0.391718236336866	-0.224520398605465	G1	SPC-II
ACGGGTCAGCTGCCTG-1_1	7.19808	5.62301	MG2	4306	1939	371574547143521	10	10	0.0155168170256621	-0.202188205761734	S	SPG-B
ACGGTCGCAACTGATC-1_1	8.15465	0.0883886	MG2	15071	3877	205029526905978	12	12	-0.395795499342012	0.496001057799532	G2M	SPG-B
ACGGTTACAGAAGCGT-1_1	4.224	8.76216	MG2	7014	2375	135443398916453	0	0	0.468538729735318	-0.13060841674118	S	SPC-I
ACGGTTACATCGAGCC-1_1	8.02702	0.411861	MG2	12944	3618	237948084054388	12	12	-0.41544727947214	0.53059834011661	G2M	SPG-B
ACGGTTAGTCTTACTT-1_1	2.49419	9.85677	MG2	4476	1923	323949955317248	0	0	0.363567519716145	-0.181573777510415	S	SPC-I
ACGGTTAGTGATTAGA-1_1	-6.12874	-6.24942	MG2	1389	826	0.935925125989921	2	2	-0.282526361697304	-0.17780007290312	G1	SPD elongated
ACGTAACAGCTGCCAC-1_1	-4.04301	-2.61382	MG2	1982	1075	0.554994954591322	2	2	-0.285251233477584	0.186757384680965	G2M	SPD elongated
ACGTAACCACAGCCTG-1_1	-7.55385	9.36305	MG2	6948	2914	0.993091537132988	9	9	-0.215924317435011	-0.188057565340393	G1	SPC-II
ACGTAACCATCCTCAC-1_1	-8.19546	8.53462	MG2	7326	3158	156975156975157	9	9	-0.397191700987212	-0.0841438376624878	G1	SPC-II
ACGTACAGTTTCGCTC-1_1	-9.30272	-9.93892	MG2	1255	664	310756972111554	1	1	-0.268513212381993	-0.213392234586076	G1	SPD elongated
ACGTACATCGCTATTT-1_1	7.51728	-0.470725	MG2	13208	3566	265748031496063	12	12	-0.354624362075418	0.567273172369494	G2M	SPG-B
ACGTAGTAGAAGTCCG-1_1	10.0744	-4.68971	MG2	16318	4015	223066552273563	5	5	0.105404576146779	0.219161559057836	G2M	SPG-A undiff
ACGTAGTAGGATCATA-1_1	4.20825	9.22572	MG2	9204	2893	179269882659713	0	0	0.603085414828868	-0.245750596310636	S	SPC-I
ACGTAGTTCCGTACGG-1_1	11.3693	-5.88805	MG2	9878	3001	205507187689816	5	5	0.219290184704002	-0.0487671900816554	S	SPG-A undiff
ACGTTCCCATCTCCCA-1_1	4.98458	8.39465	MG2	3534	1708	43859649122807	0	0	0.450985647100557	-0.0426162605350704	S	SPC-I
ACGTTCCGTAGATGTA-1_1	-6.38918	9.56797	MG2	6484	2765	181986428130783	9	9	-0.319708822529208	-0.160238760653909	G1	SPC-II
ACGTTCCTCAAATGCC-1_1	0.780025	10.6859	MG2	14214	4227	211763050513578	0	0	0.187299244463134	-0.094715104256943	S	SPC-I
ACGTTCCTCATTTGGG-1_1	-5.13425	10.3606	MG2	7013	2977	128333095679452	4	4	-0.24911395365539	-0.241587158047566	G1	SPC-I
ACTACGACAGCTACTA-1_1	5.7947	-4.23946	MG2	16170	4301	217068645640074	6	6	0.038893139602115	0.251519246341714	G2M	SPG-A diff
ACTACGAGTTAACAGA-1_1	8.38664	-9.87531	MG2	33565	6328	289289438403098	3	3	0.417471524555942	-0.193738463704959	S	SPG-A undiff
ACTACGAGTTAGGAGC-1_1	-9.02706	8.07509	MG2	6164	2717	0.794938351719663	9	9	-0.40953298623468	-0.101737995764285	G1	SPC-II
ACTACGAGTTGCACGC-1_1	0.68922	10.6052	MG2	7866	3013	3813882532418	0	0	0.16824900948715	-0.2372518275125	S	SPC-I
ACTACGATCATGTCAG-1_1	-8.09891	-10.9741	MG2	1009	614	118929633300297	1	1	-0.105058661607912	-0.0978780102123581	G1	SPD elongated
ACTACGATCTTCACAT-1_1	-5.54428	-1.68397	MG2	894	627	156599552572707	2	2	-0.215925023799766	0.230311727214651	G2M	SPD elongated
ACTATCTCATAGATCC-1_1	9.88022	-7.08768	MG2	11287	3707	186054753255958	3	3	0.019315229581089	-0.124772799938162	S	SPG-A undiff
ACTATGGAGCTACGTT-1_1	11.5022	-5.07852	MG2	7558	2549	228896533474464	5	5	0.180725661234097	-0.0104802092957992	S	SPG-A undiff
ACTATGGGTAACGGTG-1_1	-6.30618	0.362155	MG2	6937	2266	0.908173562058527	11	11	-0.311235334281085	0.334028204949279	G2M	SPD round
ACTATGGGTCCACGCA-1_1	-0.895471	10.1787	MG2	6276	2431	253346080305927	0	0	0.155865769127289	-0.165281618720288	S	SPC-I
ACTATGGTCATCGCAA-1_1	-4.7473	9.30619	MG2	4894	2303	420923579893747	4	4	0.287431868733705	-0.0974785268939895	S	SPC-I
ACTATGGTCGATCCAA-1_1	-11.2931	4.94866	MG2	7093	2897	164951360496264	7	7	-0.481839019350224	0.100127059094556	G2M	SPD round
ACTATTCAGTGCAGGT-1_1	6.98569	-4.38423	MG2	19493	4926	200071820653568	6	6	-0.0422144947492542	0.110248035330161	G2M	SPG-A diff
ACTATTCCAAGGCTTT-1_1	-9.02378	-13.4117	MG2	573	409	31413612565445	1	1	-0.286485273932732	-0.110131140397525	G1	SPD elongated
ACTATTCCATCACGGC-1_1	6.37261	-4.31308	MG2	21089	5786	416804969415335	6	6	-0.0660267863114106	0.403583697918918	G2M	SPG-A diff
ACTATTCGTGAGTTGG-1_1	-11.1445	3.41254	MG2	9530	3126	0.975865687303253	7	7	-0.382243344207478	0.180104507349294	G2M	SPD round
ACTATTCTCCGTCAAA-1_1	5.4102	-2.88747	MG2	12571	3665	194893007716172	8	8	0.0633756398252352	0.185779175751349	G2M	SPG-A diff
ACTATTCTCGCCTAGG-1_1	-4.46164	-2.39313	MG2	1987	1038	301962757926522	2	2	-0.224278745248688	0.136721336470768	G2M	SPD elongated
ACTCCCACACGTGTGC-1_1	11.1894	-4.21731	MG2	6796	2432	323719835197175	5	5	-0.0280475344838244	-0.00159463516726699	G1	SPG-A undiff
ACTCCCACAGGACAGT-1_1	-3.16905	10.9288	MG2	7066	2805	178318709312199	4	4	-0.180914513465236	-0.0708508610334431	G1	SPC-I
ACTCTCGCAGTAACCT-1_1	-6.63342	-6.7149	MG2	1312	768	182926829268293	2	2	-0.291233886544946	-0.273434737483353	G1	SPD elongated
ACTCTCGGTAGTTACC-1_1	1.50607	9.54884	MG2	7869	2656	144872283644682	0	0	0.38241192814223	-0.0452200928782793	S	SPC-I
ACTGATGAGATTGTGA-1_1	-10.9553	5.43007	MG2	6637	2710	134096730450505	7	7	-0.536703166401562	-0.0424986339182073	G1	SPD round
ACTGATGCACCCTAAA-1_1	5.5833	-7.18524	MG2	11981	3229	206159752942158	6	6	0.614902544394779	-0.132271212123913	S	SPG-A diff
ACTGATGGTTACCTGA-1_1	9.56598	-3.98423	MG2	18112	4350	327407243816254	5	5	-0.0376151524549597	0.331442609802792	G2M	SPG-A undiff
ACTGCAAAGCTCGGCT-1_1	-5.73976	10.3082	MG2	6738	2816	130602552686257	4	4	-0.470989570004183	-0.234660810525978	G1	SPC-I
ACTGCAAAGGACTGGT-1_1	1.32502	10.5584	MG2	16762	4171	274430258918983	0	0	0.177630263782904	-0.10389771048189	S	SPC-I
ACTGCAAAGGGCCCTT-1_1	0.715278	9.51015	MG2	7001	2438	275674903585202	0	0	0.22057011325594	-0.115514543937104	S	SPC-I
ACTGCAAGTGAGGATC-1_1	-11.1596	5.06709	MG2	8174	2912	114998776608759	7	7	-0.343815731379663	0.078472311913494	G2M	SPD round
ACTGCAAGTGTTCAGT-1_1	-7.48959	-8.3326	MG2	1660	854	126506024096386	1	1	-0.37447975290158	-0.175573072485916	G1	SPD elongated
ACTGCAATCCGGCTTT-1_1	-6.24252	-6.98457	MG2	1511	850	152217074784911	2	2	-0.360370268234429	-0.305296437867978	G1	SPD elongated
ACTGCAATCCTGATAG-1_1	-6.1383	0.27622	MG2	5019	1936	133492727634987	11	11	-0.353271882475571	0.332270175992766	G2M	SPD round
ACTGTGATCCGTTGGG-1_1	9.80492	-7.82961	MG2	3020	1455	0.0662251655629139	3	3	0.151136551716552	0.00442031671317378	S	SPG-A undiff
ACTGTGATCCTGGTCT-1_1	-11.139	5.38872	MG2	6306	2688	182366000634317	7	7	-0.447036904439226	0.0312757876379774	G2M	SPD round
ACTGTGATCTGCTTTA-1_1	-4.36027	-1.41788	MG2	2528	1265	118670886075949	2	2	-0.233126725868815	0.179032220665376	G2M	SPD elongated
ACTTAGGAGTTCCGTA-1_1	7.88405	-4.3568	MG2	18737	5289	346907188984363	6	6	-0.299107210808428	0.389023783052998	G2M	SPG-A diff
ACTTAGGCATGCTGCG-1_1	8.52396	-7.51801	MG2	9723	2728	289005450992492	3	3	0.508328758308685	-0.218484797643057	S	SPG-A undiff
ACTTAGGGTATCCCAA-1_1	6.50754	-3.49715	MG2	12369	3816	350877192982456	8	8	-0.156377699244497	0.131621722900628	G2M	SPG-A diff
ACTTATCAGCGGTAAC-1_1	-11.4073	5.76411	MG2	14476	4340	113981762917933	7	7	-0.504501036453053	-0.0202743263773995	G1	SPD round
ACTTATCCAGAGCGTA-1_1	-5.25153	-0.216208	MG2	2503	1275	0.759089093088294	2	2	-0.255384617005124	0.237289467313319	G2M	SPD elongated
ACTTATCGTAGTTAGA-1_1	8.61813	-8.56267	MG2	10197	2960	319701873099931	3	3	0.44836777363742	-0.188655883689003	S	SPG-A undiff
ACTTATCTCCGTCAAA-1_1	-4.35752	10.5583	MG2	6017	2640	282532823666279	4	4	-0.367112005051754	0.0776750344077076	G2M	SPC-I
ACTTATCTCGTTCTGC-1_1	9.5888	-6.93488	MG2	8179	2905	293434405184008	3	3	0.369462581608578	-0.199684470283734	S	SPG-A undiff
ACTTCCGAGAGTTCGG-1_1	4.76383	9.37146	MG2	10502	3179	23995429442011	0	0	0.457720608471155	-0.0841588849551075	S	SPC-I
ACTTCCGAGATGCGAC-1_1	-1.97896	10.6986	MG2	11250	3550	1.68	4	4	0.0637208629987752	-0.120870000241744	S	SPC-I
ACTTCCGCAGCGTATT-1_1	6.17159	-3.25172	MG2	16510	3760	270745003028468	8	8	-0.103363761512232	0.218311093851773	G2M	SPG-A diff
ACTTCCGCATTCAGCA-1_1	8.33339	-4.41104	MG2	15682	4658	495472516260681	8	8	-0.133897474478269	0.401021830473657	G2M	SPG-A diff
ACTTTCAAGGGACTGT-1_1	7.88273	3.94332	MG2	6297	2493	222328092742576	10	10	-0.0364229925704819	-0.00797568022789508	G1	SPG-B
ACTTTCACACTGCACG-1_1	-4.37597	-2.69388	MG2	2649	1264	0.868252170630427	2	2	-0.270119332481164	-0.142713388046769	G1	SPD elongated
ACTTTCATCAGACAAA-1_1	10.4413	-8.2012	MG2	7806	2826	171662823469126	3	3	0.236935667260552	-0.249714432846346	S	SPG-A undiff
ACTTTCATCTTGCAAG-1_1	-8.78932	-8.98316	MG2	2214	997	0.587172538392051	1	1	-0.323192949533381	-0.18324010795822	G1	SPD elongated
ACTTTGTCAGACAATA-1_1	-4.71592	11.3085	MG2	8913	3302	131268933019185	4	4	-0.112227886983248	-0.014138936490143	G1	SPC-I
ACTTTGTGTCTAATCG-1_1	-9.31711	1.14193	MG2	10917	3216	109004305212055	11	11	-0.489000815103759	0.291638805277425	G2M	SPD round
ACTTTGTGTTGGGTAG-1_1	-7.2676	0.629187	MG2	9541	2735	0.964259511581595	11	11	-0.410372751685268	0.414055506765885	G2M	SPD round
AGAAATGCAGCCTTCT-1_1	2.28408	10.3575	MG2	8880	2880	221846846846847	0	0	0.198136184113273	0.0253311417607992	S	SPC-I
AGAACAAGTATAGGGC-1_1	-6.24854	-6.76061	MG2	1572	876	209923664122137	2	2	-0.27610712056905	-0.256548076333822	G1	SPD elongated
AGAACAAGTCAACCTA-1_1	-7.08526	8.91753	MG2	5302	2571	12825348924934	9	9	-0.351325810170042	-0.0163927872813096	G1	SPC-II
AGAACCTGTCGAGTGA-1_1	-7.30342	8.76745	MG2	6360	2689	15251572327044	9	9	-0.4200569963626	-0.139185615652214	G1	SPC-II
AGAACCTTCCACGAAT-1_1	-4.78298	-1.16168	MG2	2217	1188	0.72169598556608	2	2	-0.234307316855784	0.160112061285503	G2M	SPD elongated
AGAAGCGCAAATCGTC-1_1	-9.70706	-11.1725	MG2	882	531	464852607709751	1	1	-0.275207561760661	-0.172523468271686	G1	SPD elongated
AGAAGTACAGGGTTGA-1_1	4.04252	9.59682	MG2	11852	3188	179716503543706	0	0	0.443692461683277	-0.248381484037064	S	SPC-I
AGACAAACAGTTCTAG-1_1	-6.33826	-5.76952	MG2	1116	731	197132616487455	2	2	-0.265116891534983	-0.163762770116469	G1	SPD elongated
AGACAAATCGCTTTAT-1_1	-6.00806	-2.34916	MG2	750	539	253333333333333	2	2	-0.129599695010929	0.0429114383002218	G2M	SPD elongated
AGACAAATCTAACACG-1_1	8.22864	1.23947	MG2	11806	3377	227850245637811	12	12	-0.360922704051492	0.167033853205057	G2M	SPG-B
AGACACTAGAGGCGTT-1_1	7.69157	4.74897	MG2	6503	2110	190681224050438	10	10	0.00618248757232953	-0.0671186088062515	S	SPG-B
AGACACTCACGCGTCA-1_1	-0.607412	9.89932	MG2	3912	1811	227505112474438	0	0	-0.135715012415462	-0.124527754658966	G1	SPC-I
AGACACTTCCCGTTGT-1_1	-10.1587	1.8296	MG2	9448	3010	0.772650296359018	7	7	-0.361769495427239	0.295952147999886	G2M	SPD round
AGACACTTCTGTTGGA-1_1	5.18002	-5.62654	MG2	13110	3576	242562929061785	6	6	0.306404670717127	-0.0516118330188272	S	SPG-A diff
AGACAGGAGGCGAACT-1_1	11.4879	-5.8151	MG2	7795	2457	13470173187941	5	5	0.191731984143533	-0.240744771849829	S	SPG-A undiff
AGACCATCAACTGCTA-1_1	7.18876	5.9148	MG2	7197	2501	226483256912602	10	10	0.209828861153338	-0.333876392955086	S	SPG-B
AGACCATCACGGGCTT-1_1	-7.55849	-8.71805	MG2	1370	772	124087591240876	1	1	-0.194959077321157	-0.293517001737516	G1	SPD elongated
AGACCATCAGGCAATG-1_1	9.17448	-3.48679	MG2	16508	4316	241700993457717	5	5	-0.20175101673993	0.455031283620802	G2M	SPG-A undiff
AGACCATCAGTGCGCT-1_1	-5.73411	-2.39738	MG2	680	498	161764705882353	2	2	-0.134788509616743	-0.0296817500758323	G1	SPD elongated
AGACCATTCATTCATC-1_1	8.54203	-4.37195	MG2	23576	5566	269341703427214	5	5	-0.100437945610021	0.450319028983833	G2M	SPG-A undiff
AGACCATTCCACTGGG-1_1	5.89925	7.77162	MG2	3953	1913	268150771565899	10	10	0.490810533615593	-0.091884947925718	S	SPG-B
AGACCCGGTTTGAAAG-1_1	4.91665	-4.14102	MG2	13028	3215	186521338655204	8	8	0.109017228219911	-0.0182064402543035	S	SPG-A diff
AGACTCACACACGGTC-1_1	-11.2018	5.90297	MG2	6815	2875	114453411592076	7	7	-0.425708478719563	0.0926083815673728	G2M	SPD round
AGACTCAGTCGTTTCC-1_1	-8.39955	-9.26443	MG2	1145	666	22707423580786	1	1	-0.213386577941955	-0.213107825299523	G1	SPD elongated
AGACTCAGTTAATGAG-1_1	0.878008	9.61191	MG2	2944	1498	3125	0	0	0.29747607478859	-0.259631168526643	S	SPC-I
AGACTCAGTTGGCTAT-1_1	-9.07911	1.10226	MG2	11803	3157	0.754045581631789	11	11	-0.447963573916066	0.354587058630364	G2M	SPD round
AGACTCATCCTACGAA-1_1	2.4932	9.18549	MG2	5069	2084	183468139672519	0	0	0.391229436426538	-0.0906217626508982	S	SPC-I
AGACTCATCGCATTGA-1_1	-8.72915	-12.6052	MG2	569	382	333919156414763	1	1	-0.206389688246583	-0.226241941767573	G1	SPD elongated
AGAGAATTCAAAGAAC-1_1	-9.52073	7.36457	MG2	7735	3090	275371687136393	7	7	-0.538108707731918	-0.0377630603811459	G1	SPD round
AGAGAATTCTTTACAC-1_1	6.3893	-3.41854	MG2	17459	4408	216507245546709	8	8	-0.174681307983378	0.236529447858758	G2M	SPG-A diff
AGAGAGCCAAAGGCAC-1_1	-11.3694	5.18931	MG2	8597	3085	207048970571129	7	7	-0.466388457944971	0.0847700600752095	G2M	SPD round
AGAGAGCCACTGATTG-1_1	11.5571	-5.7835	MG2	7339	2566	227551437525548	5	5	0.0723909469064093	-0.125482743325347	S	SPG-A undiff
AGAGAGCGTTTCTATC-1_1	-4.62082	-2.3438	MG2	1940	1029	108247422680412	2	2	-0.136623741272194	0.0409690287312156	G2M	SPD elongated
AGAGAGCTCCTTCGAC-1_1	-5.75961	-6.16727	MG2	2838	1242	155038759689922	2	2	-0.240735058200387	-0.0882701236444798	G1	SPD elongated
AGAGCAGGTAGCCAGA-1_1	9.94728	-4.50998	MG2	16561	4167	243342793309583	5	5	0.106281323490899	0.180756412901558	G2M	SPG-A undiff
AGAGCAGGTATTCCTT-1_1	9.79569	-8.52089	MG2	10148	2965	337997635001971	3	3	0.325679584541732	-0.148789232009493	S	SPG-A undiff
AGAGCCCAGAGAACCC-1_1	-10.2245	6.6959	MG2	6862	2849	138443602448266	7	7	-0.498412271505405	-0.0759040670063494	G1	SPD round
AGAGCCCCAAACTGCT-1_1	0.129725	10.1048	MG2	11418	3542	193554037484673	0	0	0.22556162741993	-0.0992586134383925	S	SPC-I
AGATAGATCATCGACA-1_1	9.03553	-7.92346	MG2	7651	2740	240491439027578	3	3	0.475650172834566	-0.329360994593104	S	SPG-A undiff
AGATAGATCGCTGTCT-1_1	-4.06034	-1.81967	MG2	2705	1271	0.924214417744917	2	2	-0.322225632920812	-0.0602870380058033	G1	SPD elongated
AGATAGATCGGAATTC-1_1	-10.4453	6.49064	MG2	6520	2775	173312883435583	7	7	-0.53064187648216	0.0856663885047184	G2M	SPD round
AGATCCAAGATACCAA-1_1	4.61855	-4.37617	MG2	11117	3188	241971754969866	8	8	0.321028619075201	-0.0793526184878967	S	SPG-A diff
AGATCCACAAATACAG-1_1	6.14815	-5.0411	MG2	22617	5333	280320113189194	6	6	0.0709093975889412	0.0319348768566505	S	SPG-A diff
AGATCCAGTAAGTAGT-1_1	-8.99365	0.977075	MG2	10889	3089	151529066029938	11	11	-0.520707770097647	0.296486838256287	G2M	SPD round
AGATCCATCCTATTTG-1_1	-4.54022	11.3536	MG2	9013	3267	100965272384334	4	4	-0.27618703987111	-0.0949611790097334	G1	SPC-I
AGATCCATCTGAGTCA-1_1	6.21182	6.49847	MG2	3611	1688	401550816948214	10	10	0.222428485931474	-0.0516306292867061	S	SPG-B
AGATCGTAGGCAGTCA-1_1	-5.38534	-0.664948	MG2	2098	1129	247855100095329	2	2	-0.323234852600047	0.445565720400114	G2M	SPD elongated
AGATCGTAGGCGAAGG-1_1	8.92215	-3.98191	MG2	12486	3607	325965080890597	5	5	-0.0654109234784754	0.292951681534486	G2M	SPG-A undiff
AGATCGTGTTTCGATG-1_1	4.54036	-3.14948	MG2	8329	2704	241325489254412	8	8	0.0513469113167078	0.181430669799662	G2M	SPG-A diff
AGATCGTTCGAAGCCC-1_1	8.94214	-3.7816	MG2	16492	4311	303783652680087	5	5	-0.245225238428336	0.676288296952545	G2M	SPG-A undiff
AGATGAACAGGAGACT-1_1	-7.61686	0.839325	MG2	11351	3004	102193639326932	11	11	-0.325381260609583	0.362620046336859	G2M	SPD round
AGATGAAGTACCGTCG-1_1	-7.17233	0.623837	MG2	8191	2596	142839702112074	11	11	-0.328718613541854	0.343045344758877	G2M	SPD round
AGATGAAGTAGGAAAG-1_1	8.79402	-7.24022	MG2	8385	2741	206320810971974	3	3	0.313087678343301	-0.153083811591415	S	SPG-A undiff
AGATGAATCTCATGGA-1_1	9.16375	-2.34711	MG2	12082	3518	178778347955636	5	5	-0.222433839554912	0.558223531280838	G2M	SPG-A undiff
AGATGCTCACACGTGC-1_1	-11.7152	4.39425	MG2	7860	3201	16412213740458	7	7	-0.414763420739064	0.240199281861952	G2M	SPD round
AGATGCTCAGGTCAAG-1_1	-6.03247	-2.10375	MG2	502	376	318725099601594	2	2	-0.112839664530579	0.141177903310609	G2M	SPD elongated
AGATGCTGTGGCAGAT-1_1	-9.81351	-12.8325	MG2	846	531	141843971631206	1	1	-0.21558491925875	-0.280006209116676	G1	SPD elongated
AGCATCAAGCCTCACG-1_1	4.65526	9.73657	MG2	13712	3614	194719953325554	0	0	0.480840938419761	-0.12637857258499	S	SPC-I
AGCATCACAAAGTATG-1_1	-5.84368	-2.33256	MG2	628	484	0.159235668789809	2	2	-0.262901216632612	0.297573498295951	G2M	SPD elongated
AGCATCACATACGCAT-1_1	7.74724	-3.63992	MG2	18074	4316	281066725683302	8	8	-0.240026683589859	0.493003084766625	G2M	SPG-A diff
AGCATCATCTCTGCCA-1_1	8.69146	-8.71655	MG2	9004	3174	25211017325633	3	3	0.471891829674512	-0.09717201435466	S	SPG-A undiff
AGCCAATAGAATCTAG-1_1	7.12283	5.32393	MG2	6185	2188	231204527081649	10	10	0.0642023186683554	-0.112626086164274	S	SPG-B
AGCCAATCATCGTGGC-1_1	4.00369	8.19078	MG2	2402	1288	457951706910908	0	0	0.593918732398721	-0.00287294247489978	S	SPC-I
AGCCAATGTGGCAACA-1_1	-2.32767	10.5279	MG2	6444	2598	180012414649286	4	4	0.0162451330244799	-0.0518305876765051	S	SPC-I
AGCCAATGTTGGCTAT-1_1	-4.18833	-1.37711	MG2	2882	1360	0.555170020818876	2	2	-0.437341534368214	0.313345989573731	G2M	SPD elongated
AGCCAATTCGGTGTTA-1_1	-2.11145	9.31651	MG2	885	684	225988700564972	4	4	-0.196266037530564	-0.0358624242456512	G1	SPC-I
AGCCAATTCTGCGTCT-1_1	-11.446	3.49505	MG2	6652	2566	171377029464823	7	7	-0.387542624306711	0.206138443212836	G2M	SPD round
AGCCACGCAAAGCAAT-1_1	-9.03303	-12.3782	MG2	729	485	219478737997256	1	1	-0.224914777357595	-0.29326493217305	G1	SPD elongated
AGCCACGCATAGAGGC-1_1	-6.11347	0.335547	MG2	5989	2106	0.75137752546335	11	11	-0.326900655629938	0.320166929745348	G2M	SPD round
AGCCACGTCAAACTGC-1_1	8.17872	-4.59822	MG2	27040	5892	242973372781065	6	6	-0.0779468419228372	0.373727155373508	G2M	SPG-A diff
AGCCACGTCTCTCGAC-1_1	9.48126	-8.61001	MG2	11469	3220	289475978725259	3	3	0.289422673328368	-0.191087249429833	S	SPG-A undiff
AGCCACGTCTGGGTCG-1_1	7.83887	-7.39058	MG2	10069	2901	239348495381865	3	3	0.564941023124323	-0.272485962135429	S	SPG-A undiff
AGCGATTAGTGGACGT-1_1	-8.61843	7.98022	MG2	8119	3145	165044956275403	9	9	-0.389300686386654	-0.152930735597824	G1	SPC-II
AGCGCCAAGACTCAAA-1_1	-0.769371	10.0882	MG2	9653	3469	252771159225111	4	4	0.0933300210632464	-0.292385580783827	S	SPC-I
AGCGCCAAGGATCATA-1_1	5.11131	-3.04782	MG2	8126	2690	232586758552794	8	8	0.0630454732611389	0.0288375231749792	S	SPG-A diff
AGCGCCACATAACGGG-1_1	-4.64913	11.3516	MG2	7079	2968	139850261336347	4	4	-0.175626425596354	-0.042804749950396	G1	SPC-I
AGCGCCACATAGAAAC-1_1	-1.05888	10.4118	MG2	6757	2648	130235311528785	0	0	0.0310345663920025	-0.0850499427138551	S	SPC-I
AGCGCCAGTAACTGCT-1_1	-10.1741	5.95532	MG2	6313	2616	104546174560431	7	7	-0.405758133591681	-0.0243180046199103	G1	SPD round
AGCGCCAGTACGCTAT-1_1	-8.06114	9.0135	MG2	6403	2946	182726846790567	9	9	-0.379615601542259	-0.14617417242471	G1	SPC-II
AGCGCCATCGCACGGT-1_1	6.31871	-6.05198	MG2	13737	3845	270801485040402	6	6	0.0912195538945315	-0.00286840753506878	S	SPG-A diff
AGCGCTGAGACATCAA-1_1	-11.1578	5.2931	MG2	11447	3761	142395387437757	7	7	-0.454275918882326	0.0668151074185532	G2M	SPD round
AGCGCTGCAAACCACT-1_1	-11.1766	3.16502	MG2	8625	3118	122898550724638	7	7	-0.442698042226811	-0.00170522825618624	G1	SPD round
AGCGCTGCACGAGGAT-1_1	10.955	-7.33826	MG2	6847	2416	23806046443698	3	3	0.301225116938867	-0.36724330732068	S	SPG-A undiff
AGCGCTGCACTCACTC-1_1	3.77399	9.30343	MG2	4734	1987	302070130967469	0	0	0.423056641207965	-0.159294591255514	S	SPC-I
AGCGCTGCATCGGTTA-1_1	9.68137	-6.09634	MG2	14041	4002	183035396339292	5	5	0.116647408034303	0.209169184616501	G2M	SPG-A undiff
AGCGCTGCATTCTTCA-1_1	-4.46567	-3.41407	MG2	2750	1286	105454545454545	2	2	-0.270692227254486	-0.0929152072191828	G1	SPD elongated
AGCGCTGGTTGCGTAT-1_1	3.19343	9.03554	MG2	4853	2081	313208324747579	0	0	0.208193105071608	-0.0541833580892536	S	SPC-I
AGCGTATCATTCACCC-1_1	4.32971	-5.34049	MG2	6876	2462	315590459569517	6	6	0.539224623400733	-0.112966664015775	S	SPG-A diff
AGCGTCGAGCCTGTCG-1_1	-4.43891	9.83294	MG2	2905	1723	175559380378657	4	4	-0.34873256638227	-0.0103757350813007	G1	SPC-I
AGCTACACACACGGTC-1_1	-0.0565344	10.5982	MG2	6261	2617	249161475802587	0	0	0.0602526579182869	-0.03738480690779	S	SPC-I
AGCTACAGTCCTACGG-1_1	-6.26755	0.390971	MG2	5880	2185	137755102040816	11	11	-0.477991826978893	0.318236664028332	G2M	SPD round
AGCTACATCCCAGGCA-1_1	9.77953	-9.22611	MG2	10316	3380	234587049243893	3	3	0.350096230639236	-0.0600719989980272	S	SPG-A undiff
AGCTCAAAGATTGAGT-1_1	-6.46271	-7.24053	MG2	1313	790	129474485910129	2	2	-0.193771499167435	0.0517167006901708	G2M	SPD elongated
AGCTCAAAGGATTCAA-1_1	1.65368	10.0147	MG2	13516	3561	244894939331163	0	0	0.381197342223395	-0.0766079778448877	S	SPC-I
AGCTCAACAATAGTGA-1_1	10.8575	-5.94787	MG2	9434	3147	155819376722493	5	5	0.405157370775394	-0.0126308947268209	S	SPG-A undiff
AGCTCAAGTATCTCGA-1_1	2.51631	8.61725	MG2	2067	1219	449927431059506	0	0	0.187357585942573	-0.0200987081522989	S	SPC-I
AGCTCAATCCAACCAA-1_1	8.80434	-5.34318	MG2	21008	4831	135186595582635	5	5	-0.0167283628147956	0.26258125340154	G2M	SPG-A undiff
AGCTCAATCTAGTGAC-1_1	-9.14847	1.14558	MG2	10936	3173	0.576079005120702	11	11	-0.455586485008475	0.490220771391206	G2M	SPD round
AGCTTCCAGCAGTCTT-1_1	9.08494	-6.92143	MG2	16546	4226	229058382690681	3	3	0.35242547528046	-0.0843653700584789	S	SPG-A undiff
AGCTTCCAGCCTTGAT-1_1	-8.80208	-11.3796	MG2	737	478	203527815468114	1	1	-0.224323942269358	-0.254281286387625	G1	SPD elongated
AGCTTCCCAAGGTACG-1_1	7.68248	-3.70954	MG2	11748	3548	348995573714675	8	8	-0.354817952506213	0.357907705329996	G2M	SPG-A diff
AGCTTCCGTGAGCTCC-1_1	4.24602	9.24878	MG2	5513	2289	315617631053873	0	0	0.452080929874257	-0.0395380705510077	S	SPC-I
AGCTTCCTCAACACGT-1_1	5.49105	-5.98331	MG2	14222	3791	216565883841935	6	6	0.620367514933226	-0.0335086880069367	S	SPG-A diff
AGCTTCCTCGACCACG-1_1	-1.16824	10.5254	MG2	6262	2544	140530182050463	4	4	0.259049288410154	-0.0715999361411184	S	SPC-I
AGCTTCCTCGGCCTTT-1_1	-5.11541	-4.5347	MG2	2587	1214	173946656358717	2	2	-0.174454537467328	-0.0349047353054027	G1	SPD elongated
AGGAAATAGCTGACTT-1_1	7.64106	-3.66832	MG2	20015	4902	302273295028728	8	8	-0.255668709061911	0.252193028340739	G2M	SPG-A diff
AGGAAATAGTTACGGG-1_1	4.71699	-6.85185	MG2	10309	2935	188185080997187	6	6	0.602481249425012	-0.154081010596052	S	SPG-A diff
AGGAAATCATGCTGCG-1_1	6.27972	-2.65093	MG2	12797	3546	239899976557006	8	8	-0.180933850494317	0.24608548495959	G2M	SPG-A diff
AGGAAATTCCGACAGC-1_1	8.37782	-8.83439	MG2	13610	3538	20573108008817	3	3	0.438620837702988	-0.403700792984287	S	SPG-A undiff
AGGAATACATGTTCGA-1_1	6.69982	6.30234	MG2	6359	2319	250039314357603	10	10	0.11949804012013	-0.340915187068504	S	SPG-B
AGGAATAGTTCGTAAC-1_1	-11.182	3.31177	MG2	8795	3019	123934053439454	7	7	-0.438615424481363	0.261138993561139	G2M	SPD round
AGGAATATCGCTTGAA-1_1	-9.10394	-10.8572	MG2	980	586	122448979591837	1	1	-0.000807587758261397	-0.163388881345451	G1	SPD elongated
AGGACTTAGGAGAGGC-1_1	-1.1783	10.0585	MG2	5989	2260	195358156620471	4	4	-0.084962295110438	-0.173804568474804	G1	SPC-I
AGGACTTGTCGCACGT-1_1	10.5118	-7.82816	MG2	10382	2993	208052398381815	3	3	0.348719537423786	-0.220225794771632	S	SPG-A undiff
AGGAGGTCATAGGTTC-1_1	-4.36686	10.1803	MG2	5351	2438	125210241076434	4	4	-0.177819125159201	0.101971838290415	G2M	SPC-I
AGGAGGTGTGGTTCTA-1_1	-6.74068	8.92313	MG2	5550	2461	210810810810811	9	9	-0.375010972986854	-0.0227656522893439	G1	SPC-II
AGGATCTAGCTGACCC-1_1	8.24436	-9.14352	MG2	11693	3397	32327033267767	3	3	0.484116188657247	-0.222252433216089	S	SPG-A undiff
AGGATCTCAACCACGC-1_1	-11.0543	3.83268	MG2	10285	3337	151677199805542	7	7	-0.52598062919318	0.00805499051786751	G2M	SPD round
AGGATCTGTGCACAAG-1_1	-5.10424	-3.64142	MG2	1373	809	160233066278223	2	2	-0.338077437138021	-0.118243319159768	G1	SPD elongated
AGGCATTGTCACTACA-1_1	0.390607	9.62711	MG2	5794	2356	238177424922333	0	0	0.186966823263796	-0.149750936051085	S	SPC-I
AGGCATTTCGAATGCT-1_1	-5.61765	-4.53969	MG2	1657	927	108630054315027	2	2	-0.388567902691593	-0.195929237030222	G1	SPD elongated
AGGCCACAGTTTCTTC-1_1	-7.63607	9.72699	MG2	12324	4648	294547224926972	9	9	0.15093126866691	-0.086186551978109	S	SPC-II
AGGCCACTCCCTCTTT-1_1	-9.73478	-12.9179	MG2	709	466	465444287729196	1	1	-0.141087400643435	-0.229981928885755	G1	SPD elongated
AGGCCACTCTCCGAGG-1_1	-7.64361	-8.27409	MG2	1546	812	394566623544631	1	1	-0.336237035721187	-0.3339778071249	G1	SPD elongated
AGGCTGCAGGTGCAGT-1_1	7.30958	4.35001	MG2	5883	2114	190379058303587	10	10	-0.0154577073676855	0.147385810522003	G2M	SPG-B
AGGCTGCCAAGTATCC-1_1	-6.44087	0.533535	MG2	6116	2110	111183780248528	11	11	-0.470231556273841	0.388183774419775	G2M	SPD round
AGGCTGCCACTACCGG-1_1	7.44784	-0.330789	MG2	7373	2675	394683303946833	12	12	-0.357847926843071	0.565625409813232	G2M	SPG-B
AGGGCCTCACTGGAAG-1_1	-3.97229	-2.59482	MG2	3185	1381	0.753532182103611	2	2	-0.404377617972432	-0.218696702811065	G1	SPD elongated
AGGGCCTCAGACGGAT-1_1	10.4945	-8.28633	MG2	15729	3680	253671562082777	3	3	0.305124746262092	-0.300859136423569	S	SPG-A undiff
AGGGCCTGTATCGCAT-1_1	-6.62191	10.2004	MG2	5881	2614	207447712973984	9	9	-0.305147518570108	-0.159966421571802	G1	SPC-II
AGGGCCTGTTCTCCAC-1_1	4.63029	-6.15453	MG2	10269	2966	31940792676989	6	6	0.536666376305055	-0.155068466082811	S	SPG-A diff
AGGGCCTTCTGTCCCA-1_1	-4.64941	10.2248	MG2	5266	2497	144322066084314	4	4	-0.18415260458666	-0.0360099868499041	G1	SPC-I
AGGGCTCAGGCTAAAT-1_1	4.61671	-6.24484	MG2	14126	3810	271839161829251	6	6	0.518879348458265	-0.190972604198671	S	SPG-A diff
AGGGCTCCACATTCTT-1_1	6.54123	-5.42345	MG2	21868	5281	227730016462411	6	6	0.0778298517233045	0.148583456085058	G2M	SPG-A diff
AGGGCTCCATGCCGCA-1_1	-4.30222	-2.01958	MG2	2134	1150	187441424554827	2	2	-0.273961507595318	-0.0217128200074002	G1	SPD elongated
AGGGCTCGTAGCCAGA-1_1	-5.54529	10.1863	MG2	5815	2544	225279449699054	4	4	-0.155440449545599	-0.148054868813596	G1	SPC-I
AGGGTGAAGAGAGCGG-1_1	11.0253	-5.30918	MG2	12380	3575	2859450726979	5	5	0.138721220421947	0.0444814554666192	S	SPG-A undiff
AGGGTGAGTATTGGCT-1_1	6.51799	-5.73608	MG2	18411	4515	260170550214546	6	6	0.199843918645675	0.0578703518674343	S	SPG-A diff
AGGGTGAGTCCCGCAA-1_1	-11.4158	5.95022	MG2	6740	2706	13353115727003	7	7	-0.350973558708457	0.170048545710587	G2M	SPD round
AGGGTGATCCACATAG-1_1	-5.56964	-2.15009	MG2	863	608	231749710312862	2	2	-0.353325292249373	-0.0605486761806824	G1	SPD elongated
AGGGTTTAGAGCTGAC-1_1	-6.08903	9.92287	MG2	7967	3178	345173842098657	9	9	-0.342964720321512	-0.279382934536869	G1	SPC-II
AGGGTTTTCACTGCTC-1_1	-10.2207	1.88178	MG2	9904	3112	126211631663974	7	7	-0.328337268692625	0.335090833037422	G2M	SPD round
AGGTAGGCAGAAGCTG-1_1	11.302	-5.62138	MG2	9452	2876	204189589504867	5	5	0.198424523931591	-0.180166054358814	S	SPG-A undiff
AGGTAGGCATCAGTCA-1_1	5.95002	7.12873	MG2	5685	2174	240985048372911	10	10	0.305644708911577	-0.268218086045875	S	SPG-B
AGGTAGGGTCGTGGAA-1_1	4.18456	-6.2666	MG2	10859	2873	30942075697578	6	6	0.628902535002806	-0.0620659254444222	S	SPG-A diff
AGGTCATAGAAATGGG-1_1	7.65941	-8.85225	MG2	12207	3554	26460227738183	3	3	0.634812206834559	-0.119886406716111	S	SPG-A undiff
AGGTCATCACGTAACT-1_1	11.1787	-4.19338	MG2	8282	2804	175078483458102	5	5	-0.0621352468376921	0.0514608563358036	G2M	SPG-A undiff
AGGTCATTCCTTCTGG-1_1	4.18047	-4.32995	MG2	9944	2943	273531777956557	8	8	0.526266405482533	-0.0204517404713868	S	SPG-A diff
AGGTCTAAGAGTATAC-1_1	7.84732	0.0109921	MG2	17367	4097	289053952899177	12	12	-0.319864858967285	0.397723108557427	G2M	SPG-B
AGGTCTAGTAAGGCCA-1_1	9.49319	-8.7951	MG2	17944	4584	279201961658493	3	3	0.278355312324139	-0.295970457080687	S	SPG-A undiff
AGGTCTAGTGTCCAAT-1_1	11.1879	-7.16182	MG2	6776	2269	264167650531287	5	5	0.155127502626216	-0.201142063618994	S	SPG-A undiff
AGGTCTATCCCTCGTA-1_1	-4.37084	-3.20647	MG2	2430	1242	0.946502057613169	2	2	-0.239066930784188	-0.0100263889324277	G1	SPD elongated
AGGTGTTAGACCTCAT-1_1	5.96233	-2.32177	MG2	10622	3233	271135379401243	8	8	-0.28901703321152	0.178503568422125	G2M	SPG-A diff
AGGTGTTAGCTCGGCT-1_1	-5.21791	-2.48669	MG2	1183	766	0.338123415046492	2	2	-0.146687350981458	0.172312997853833	G2M	SPD elongated
AGGTGTTGTCAGCTTA-1_1	7.93026	-3.90657	MG2	12908	3610	351719863650449	8	8	-0.34598438022473	0.41070893664812	G2M	SPG-A diff
AGGTGTTGTTGTCTAG-1_1	-4.27138	-2.70618	MG2	1544	926	0.971502590673575	2	2	-0.235517565768324	0.0149353945301234	G2M	SPD elongated
AGGTGTTTCGTCAACA-1_1	-6.00606	0.42443	MG2	5557	2010	131365844880331	11	11	-0.419889911458183	0.3448608788032	G2M	SPD round
AGGTGTTTCTCGAACA-1_1	10.4532	-8.34467	MG2	21668	4733	271829425881484	3	3	0.403396741225055	-0.106361375449985	S	SPG-A undiff
AGGTTACAGAAGGATG-1_1	6.51776	-2.9103	MG2	12757	3531	212432390060359	8	8	-0.0578161816183708	0.330859789789802	G2M	SPG-A diff
AGGTTACCACCAGCTG-1_1	-7.70099	-9.39618	MG2	1019	606	235525024533857	1	1	-0.384433921327297	-0.0536540131684505	G1	SPD elongated
AGGTTACGTATGGTTC-1_1	3.15289	8.81546	MG2	2955	1511	490693739424704	0	0	0.292017356030353	0.0292775465114687	S	SPC-I
AGGTTACTCGTTCCCA-1_1	1.90626	9.104	MG2	6461	2396	177991023061446	0	0	0.296250312044462	-0.110222071637015	S	SPC-I
AGGTTGTCATGTGGTT-1_1	9.41882	-2.57941	MG2	10776	3709	194877505567929	5	5	-0.311606358732066	0.467899392908504	G2M	SPG-A undiff
AGGTTGTGTGGTTCTA-1_1	-4.23276	-1.76464	MG2	2068	1081	11605415860735	2	2	-0.374173897707462	0.0550506453551111	G2M	SPD elongated
AGTAACCCACTGGAAG-1_1	0.480738	9.96468	MG2	4913	2086	307347852635864	0	0	0.270531888975273	-0.170259540156314	S	SPC-I
AGTAACCGTCCCTAAA-1_1	-11.3298	5.88494	MG2	7109	2853	0.858067238711492	7	7	-0.475240123394508	0.0336328710889982	G2M	SPD round
AGTAACCGTCTGTCCT-1_1	5.03732	-2.23605	MG2	11488	3064	145369080779944	8	8	0.040873609719365	-0.0394930115472177	S	SPG-A diff
AGTAACCGTGCGTCGT-1_1	8.17031	-7.54239	MG2	15235	3738	372825730226452	3	3	0.579211855537302	-0.167873058780852	S	SPG-A undiff
AGTAACCGTTGGACCC-1_1	-8.16217	-12.2314	MG2	602	395	332225913621263	1	1	-0.192138185291768	-0.278596401463686	G1	SPD elongated
AGTACCAAGTTACGAA-1_1	4.97329	-5.54994	MG2	22680	4944	254409171075838	6	6	0.4089157995515	-0.0329377398956032	S	SPG-A diff
AGTACCATCATCGACA-1_1	-6.32347	-6.27893	MG2	1513	844	475875743555849	2	2	-0.169182382276007	-0.17518449148263	G1	SPD elongated
AGTACTGCAATCGTCA-1_1	-0.555885	10.2351	MG2	9111	3070	345735923608824	0	0	0.136241762822284	-0.209429329334224	S	SPC-I
AGTACTGTCCACCCTA-1_1	-10.6285	2.06296	MG2	7003	2680	137084106811367	7	7	-0.286134529969575	0.476920017129264	G2M	SPD round
AGTACTGTCCAGCTCT-1_1	-6.11934	10.3233	MG2	7714	3237	234638319937775	9	9	-0.280298177140174	-0.0748720055770505	G1	SPC-II
AGTACTGTCGTTACCC-1_1	-8.89954	-13.0256	MG2	604	394	364238410596026	1	1	-0.250451165979761	-0.152045254155156	G1	SPD elongated
AGTAGCTAGTGGTTCT-1_1	11.4613	-6.04088	MG2	6866	2335	263617826973493	5	5	0.53066726374605	-0.131079856627077	S	SPG-A undiff
AGTAGCTCATTGTCGA-1_1	6.84092	-8.09229	MG2	17335	4234	25151427747332	6	6	0.509437388275589	-0.124104585395775	S	SPG-A diff
AGTAGCTGTATTGACC-1_1	-10.2558	1.90548	MG2	6006	2362	0.649350649350649	7	7	-0.349770713565533	0.365967042613087	G2M	SPD round
AGTAGCTTCAACGTGT-1_1	-4.51378	-3.5435	MG2	3227	1422	136349550666253	2	2	-0.479209783696213	-0.0443747846620561	G1	SPD elongated
AGTAGTCAGCCATTTG-1_1	-3.00393	10.8157	MG2	6005	2664	274771024146545	4	4	-0.280164674051954	-0.298402444839513	G1	SPC-I
AGTAGTCAGGGCCTCT-1_1	7.20259	5.957	MG2	5849	2283	309454607625235	10	10	0.292665322488152	-0.483529761648485	S	SPG-B
AGTCACAAGACGCATG-1_1	7.13624	5.90626	MG2	7286	2206	207246774636289	10	10	0.170778358951873	-0.141568208961363	S	SPG-B
AGTCACAAGCTCCACG-1_1	9.09529	-9.10657	MG2	18900	4322	256613756613757	3	3	0.286613447503847	-0.251453608830982	S	SPG-A undiff
AGTCACAAGTCCCAGC-1_1	7.09205	-8.54522	MG2	19580	4462	286516853932584	6	6	0.458910883980589	-0.186639947117475	S	SPG-A diff
AGTCACACATTAAGCC-1_1	1.08485	9.69343	MG2	6215	2387	212389380530973	0	0	0.141177372014548	0.0463717750146743	S	SPC-I
AGTCACATCTCATGGA-1_1	5.34132	-1.82615	MG2	11511	3231	210233689514378	8	8	0.0527728578003501	0.15597273070615	G2M	SPG-A diff
AGTCATGAGACGAGCT-1_1	7.4455	4.16325	MG2	577	448	225303292894281	10	10	-0.23280274215877	-0.157162519027308	G1	SPG-B
AGTCATGAGGGTTGCA-1_1	8.47838	-0.558874	MG2	12639	3356	278503046127067	12	12	-0.424774688047911	0.380365890259357	G2M	SPG-B
AGTCATGTCAATGCAC-1_1	8.09896	1.35455	MG2	10656	3158	172672672672673	12	12	-0.35706064747081	0.240290605084797	G2M	SPG-B
AGTCTCCTCGCGCTGA-1_1	6.74313	-6.4025	MG2	27607	5742	249212156337161	6	6	0.165443051047067	-0.0675965679687605	S	SPG-A diff
AGTCTCCTCTCCCAAC-1_1	8.49916	-1.03813	MG2	11449	3499	306576993623897	12	12	-0.338544885118669	0.493925587112318	G2M	SPG-B
AGTGACTCAACTTGCA-1_1	5.42984	-6.99879	MG2	12641	3341	22229254014714	6	6	0.581441508918504	-0.216176016473574	S	SPG-A diff
AGTGACTCAAGTAGTA-1_1	7.80871	-3.31553	MG2	29831	5705	277563608326908	8	8	-0.183668322233531	0.394659609476754	G2M	SPG-A diff
AGTGACTGTCATGCAT-1_1	9.66787	-6.14969	MG2	11301	3302	26723298823113	5	5	-0.0127663581831707	-0.0226925067479012	G1	SPG-A undiff
AGTGATCAGCGCCATC-1_1	2.73823	10.4325	MG2	5970	2358	180904522613065	0	0	0.359753672862987	-0.203205977861733	S	SPC-I
AGTGATCCAAGTGGTG-1_1	7.87084	1.65196	MG2	6488	2214	189580764488286	12	12	-0.493458621333381	0.181038671682348	G2M	SPG-B
AGTGATCCACACAGCC-1_1	4.90705	8.48914	MG2	5896	2129	26797829036635	0	0	0.36894973668076	-0.112115405509221	S	SPC-I
AGTGATCTCTATTGTC-1_1	-8.95308	-11.5565	MG2	712	455	252808988764045	1	1	-0.237535766096068	-0.254745302495563	G1	SPD elongated
AGTGCCGCAGGAGGTT-1_1	-7.91665	0.562486	MG2	10747	2974	121894482181074	11	11	-0.490738314836161	0.40440408494875	G2M	SPD round
AGTGCCGTCGGCATCG-1_1	10.3481	-7.88115	MG2	6848	2456	27161214953271	3	3	0.459813463740548	-0.361296308366754	S	SPG-A undiff
AGTGTTGTCGTTCAGA-1_1	-4.64354	-3.40649	MG2	1925	1028	0.935064935064935	2	2	-0.260430906221014	-0.0254456092682426	G1	SPD elongated
AGTTAGCGTACCCAGC-1_1	7.91319	-6.91406	MG2	8098	2701	232156087922944	3	3	0.453050587094819	-0.332878613161504	S	SPG-A undiff
AGTTAGCGTCGCAGTC-1_1	1.75097	9.52145	MG2	9749	2999	154887680787773	0	0	0.331123925925549	-0.143244969581823	S	SPC-I
AGTTAGCGTGCCGTTG-1_1	-3.1515	9.14059	MG2	519	444	115606936416185	4	4	-0.00829115033416611	-0.221873414573142	G1	SPC-I
AGTTAGCGTGGTACAG-1_1	-5.59775	-5.54603	MG2	1928	968	103734439834025	2	2	-0.303515316480662	-0.282507777487142	G1	SPD elongated
AGTTCCCTCCTAAACG-1_1	5.16356	-3.91464	MG2	9845	3149	211274758760792	8	8	0.139454384155534	0.0200757652280922	S	SPG-A diff
ATACCGACATCGCTCT-1_1	0.719102	10.7468	MG2	13039	3778	173326175320193	0	0	0.305950300749584	0.0190545422244134	S	SPC-I
ATACCGACATGATGCT-1_1	-8.90183	-13.1446	MG2	544	382	294117647058824	1	1	-0.201333174136865	-0.0247475174428499	G1	SPD elongated
ATACCGATCGTTCTCG-1_1	-3.96992	-2.73269	MG2	3042	1372	0.854700854700855	2	2	-0.336428719322655	0.0336130148887984	G2M	SPD elongated
ATACCTTCAGTTTCGA-1_1	9.10561	-3.31993	MG2	16819	4469	304417622926452	5	5	-0.336681974065672	0.723013257929912	G2M	SPG-A undiff
ATACCTTGTATCCTCC-1_1	-11.2081	2.53219	MG2	10653	3224	0.948089739979349	7	7	-0.424919869539553	0.208373218494601	G2M	SPD round
ATACCTTGTCCCGTGA-1_1	5.62176	-2.97356	MG2	12308	3744	189307767305817	8	8	0.0385487860827184	0.162475297914627	G2M	SPG-A diff
ATAGACCAGAGTTCGG-1_1	-0.452026	9.96582	MG2	5855	2270	210076857386849	0	0	-0.0276668352496278	-0.153770827916664	G1	SPC-I
ATAGGCTTCTCTCAAT-1_1	3.44023	9.62959	MG2	2962	1594	476029709655638	0	0	0.372280433982042	0.026800871723644	S	SPC-I
ATATCCTCATGTGTCA-1_1	5.50467	-3.13664	MG2	12885	3675	249126891734575	8	8	0.103367695210069	0.0164187322159085	S	SPG-A diff
ATATCCTGTCATAACC-1_1	6.9948	5.61247	MG2	3427	1711	358914502480303	10	10	0.189045010636186	-0.027035842347705	S	SPG-B
ATATCCTTCACCCATC-1_1	8.99437	-8.53341	MG2	9645	3254	249870399170555	3	3	0.4587787305108	-0.0662450532781553	S	SPG-A undiff
ATATCCTTCGGTGAAG-1_1	3.49168	9.2354	MG2	8551	2831	208162787978014	0	0	0.372984671659147	-0.166515523684816	S	SPC-I
ATCACAGGTTGTTGCA-1_1	3.66859	9.93725	MG2	14299	3795	212602279879712	0	0	0.460856554301571	-0.180125199897415	S	SPC-I
ATCACGACAGTAGTGG-1_1	-0.391663	10.0964	MG2	6725	2500	194795539033457	0	0	0.267027814473345	-0.108033584043228	S	SPC-I
ATCACGACAGTGGGTA-1_1	7.02711	-4.13294	MG2	24419	5360	213767967566239	6	6	-0.144625568242417	0.321476819025343	G2M	SPG-A diff
ATCACGAGTATGATCC-1_1	0.127447	9.60291	MG2	3000	1532	3.4	0	0	0.154019954554469	0.0636784872184082	S	SPC-I
ATCACGAGTTCCCAAA-1_1	-10.1525	6.96523	MG2	7569	3043	113621350244418	7	7	-0.379899322139108	0.0493067886462647	G2M	SPD round
ATCACTTCACGCAAAG-1_1	11.0404	-4.66191	MG2	7735	2758	311570782159017	5	5	0.160375967120137	0.129233667219968	S	SPG-A undiff
ATCACTTCAGACCATT-1_1	5.03925	-3.74553	MG2	16857	4198	277629471436199	8	8	0.383721293135031	0.0756802719758706	S	SPG-A diff
ATCACTTCATACAGGG-1_1	5.15826	-3.61432	MG2	13256	3696	251961375980688	8	8	0.221114066666578	0.185526177327676	S	SPG-A diff
ATCACTTGTACACGTT-1_1	5.39839	9.16437	MG2	6579	2466	212798297613619	0	0	0.504416888292693	-0.122664036341639	S	SPC-I
ATCACTTGTGTATTCG-1_1	9.96219	-8.48304	MG2	7197	2607	309851326941781	3	3	0.275678820595232	-0.240665408215762	S	SPG-A undiff
ATCACTTGTTAGGACG-1_1	1.91385	10.2669	MG2	5643	2284	287081339712919	0	0	0.233529614296023	-0.239578595924595	S	SPC-I
ATCACTTTCTTCCCGA-1_1	9.88927	-7.49297	MG2	18365	4741	214538524367002	3	3	0.187408850415324	-0.157592879067122	S	SPG-A undiff
ATCAGGTAGCCAAGCA-1_1	-2.01161	9.98513	MG2	2077	1295	178141550312951	4	4	-0.283264310337139	-0.323847278686001	G1	SPC-I
ATCAGGTCACGACCTG-1_1	-4.27382	-2.92284	MG2	2678	1272	0.41075429424944	2	2	-0.334605481216719	0.0799033789368606	G2M	SPD elongated
ATCAGGTCATAGTCAC-1_1	-9.52315	-10.2022	MG2	1180	621	110169491525424	1	1	-0.154935118059181	-0.095347157819231	G1	SPD elongated
ATCAGGTTCGACACCG-1_1	-5.3068	-0.0270492	MG2	2890	1340	0.761245674740484	2	2	-0.331796393943844	0.2523119574436	G2M	SPD elongated
ATCATTCAGCTCCCTT-1_1	-2.18595	11.0373	MG2	7874	3043	203200406400813	4	4	-0.0137421698689756	-0.203235970129045	G1	SPC-I
ATCATTCCACAATGTC-1_1	6.64664	-5.74291	MG2	24655	5461	214560940985601	6	6	0.22071154926875	0.0414416255048414	S	SPG-A diff
ATCATTCCACTGAGGA-1_1	4.82124	-5.54455	MG2	6302	2279	391939066962869	6	6	0.643448420280669	-0.0306867902357055	S	SPG-A diff
ATCATTCGTTGATGTC-1_1	-9.37131	7.14991	MG2	7842	3134	142820709002805	7	7	-0.510027563941353	-0.0565717759601188	G1	SPD round
ATCATTCTCAGACCCG-1_1	-10.9478	6.3538	MG2	9859	3323	0.96358657064611	7	7	-0.48599916061803	0.065051895296482	G2M	SPD round
ATCATTCTCTATACGG-1_1	10.2793	-5.60677	MG2	10750	3495	21953488372093	5	5	0.432247244567195	0.0787502063796522	S	SPG-A undiff
ATCCACCAGATACGAT-1_1	4.80584	-5.91607	MG2	11404	3237	283233952998948	6	6	0.404576685512498	0.0910816779706198	S	SPG-A diff
ATCCACCAGCGTGTTT-1_1	-2.13031	10.5385	MG2	12109	3640	196548022132298	4	4	-0.00568377074746718	-0.232524574409194	G1	SPC-I
ATCCACCAGGGCTTCC-1_1	-5.52962	0.153295	MG2	6391	2185	0.907526208731028	11	11	-0.42398576947666	0.40663465862382	G2M	SPD round
ATCCACCGTATGTCAC-1_1	3.47657	10.3889	MG2	12685	3574	204966495861253	0	0	0.38328071711278	-0.147176309567964	S	SPC-I
ATCCACCTCCACTTTA-1_1	7.0603	-5.50278	MG2	30348	6967	243508633188348	6	6	0.0894613532976505	0.229247283570717	G2M	SPG-A diff
ATCCATTAGATTAGAC-1_1	-9.52775	1.27695	MG2	7852	2721	131176770249618	7	7	-0.37231057987704	0.317454592855747	G2M	SPD round
ATCCATTAGGCGATAC-1_1	-4.72144	-1.25163	MG2	1885	1065	0.90185676392573	2	2	-0.47170315320574	0.179870659245046	G2M	SPD elongated
ATCCATTTCTGGGCAC-1_1	2.48849	10.4954	MG2	6708	2722	135658914728682	0	0	0.338456561386622	-0.162892702006253	S	SPC-I
ATCCCTGAGCAGAAAG-1_1	5.94119	6.92394	MG2	6181	2164	334897265814593	10	10	0.288256956179074	-0.363881491220955	S	SPG-B
ATCCCTGAGCCTCGTG-1_1	6.63195	6.40607	MG2	5608	2076	322753209700428	10	10	0.231101192774967	-0.350902563057306	S	SPG-B
ATCCCTGCACTATCCC-1_1	-9.29541	8.4811	MG2	12132	4106	144246620507748	9	9	-0.278142632836378	-0.027852945769813	G1	SPC-II
ATCCCTGCACTTCATT-1_1	-8.9664	8.74398	MG2	9807	3683	142755174875089	9	9	-0.287879951872177	-0.0187766507962412	G1	SPC-II
ATCCCTGCAGTTCCAA-1_1	6.51895	-6.06803	MG2	22915	5431	294566877591098	6	6	0.570089862113875	0.057543012280435	S	SPG-A diff
ATCCCTGCATAGGTTC-1_1	7.938	2.36876	MG2	6609	2268	17703132092601	12	12	-0.334535872155909	0.169069592604896	G2M	SPG-B
ATCCCTGTCTGTAAGC-1_1	5.33276	-5.64106	MG2	13579	3891	29457250165697	6	6	0.443103950387683	-0.106816592840119	S	SPG-A diff
ATCCGTCGTAGCGATG-1_1	9.66266	-7.68566	MG2	8574	2720	395381385584325	3	3	0.306123998466768	-0.170621597262207	S	SPG-A undiff
ATCCGTCTCTAGCCTC-1_1	5.71254	-3.01734	MG2	16166	4596	181863169615242	8	8	-0.0629783864858166	0.370377288050154	G2M	SPG-A diff
ATCCTATAGAGAATCT-1_1	1.48917	10.3378	MG2	7931	2736	158870255957635	0	0	0.306461257693047	-0.0626879985430524	S	SPC-I
ATCCTATAGCATAGGC-1_1	7.83944	2.13711	MG2	5662	2061	344401271635464	12	12	-0.396268070650717	0.0558127118470725	G2M	SPG-B
ATCCTATTCAGCTGAT-1_1	-9.25599	-12.0185	MG2	838	526	155131264916468	1	1	-0.287203593284116	-0.204903433841471	G1	SPD elongated
ATCGATGAGCGTCAAG-1_1	7.77139	3.29685	MG2	9911	3024	169508626778327	10	10	-0.113111689376091	0.168256372982855	G2M	SPG-B
ATCGATGCACATACGT-1_1	7.47566	4.22658	MG2	12753	3493	225829216654905	10	10	0.0517125642075098	0.000347907037587469	S	SPG-B
ATCGCCTAGTTGAAGT-1_1	7.0576	5.70699	MG2	7581	2548	218968473816119	10	10	0.0831249281026551	-0.253199139937858	S	SPG-B
ATCGCCTCAGCTACTA-1_1	-11.5224	3.62373	MG2	12192	3830	124671916010499	7	7	-0.438762055621608	0.281353928703066	G2M	SPD round
ATCGCCTCATTATGCG-1_1	9.52706	-5.89798	MG2	17227	4347	245544784350148	5	5	0.0965150720194683	0.106370794726847	G2M	SPG-A undiff
ATCGCCTGTTATAGCC-1_1	10.37	-7.37459	MG2	10648	3454	200976709241172	3	3	0.32065753291353	-0.232315020429151	S	SPG-A undiff
ATCGGATAGCCTCCAG-1_1	-6.89599	-7.7845	MG2	828	542	193236714975845	1	1	-0.255408343313567	-0.205250372854663	G1	SPD elongated
ATCGGATAGGTGCATG-1_1	-10.6955	4.73853	MG2	4193	1910	0.715478177915574	7	7	-0.383422930801044	0.128038520506496	G2M	SPD round
ATCGGCGCAAGCAATA-1_1	2.78019	9.31689	MG2	6169	2387	282055438482736	0	0	0.286681986293012	-0.101994014644363	S	SPC-I
ATCGGCGCATCGGATT-1_1	-8.81837	7.77684	MG2	7305	2907	153319644079398	9	9	-0.472383251625422	-0.126476055193146	G1	SPC-II
ATCGGCGTCTAAGCCA-1_1	-4.10759	8.794	MG2	561	417	463458110516934	2	2	-0.125290373084051	0.0722602619804966	G2M	SPD elongated
ATCGTAGAGCGTGAAC-1_1	-7.46435	8.44429	MG2	4471	2181	281816148512637	9	9	-0.215956876152413	-0.211049241205575	G1	SPC-II
ATCGTAGAGTCACAGG-1_1	6.799	6.2902	MG2	5916	2168	388776200135226	10	10	0.27085478725105	-0.218537948438786	S	SPG-B
ATCGTAGTCATGCCCT-1_1	1.90593	9.52417	MG2	3084	1732	243190661478599	0	0	0.499836020853483	0.117291771328887	S	SPC-I
ATCGTAGTCCGTGTAA-1_1	-10.4259	6.60956	MG2	7126	3098	11507156890261	7	7	-0.309348189643238	0.0214628991529576	G2M	SPD round
ATCGTCCAGAACTCCT-1_1	-11.6611	4.77437	MG2	8691	3201	178345414796916	7	7	-0.455979381637624	0.131483040549727	G2M	SPD round
ATCGTCCCACCAGTAT-1_1	11.401	-5.13096	MG2	9771	3088	212874833691536	5	5	0.127869017248557	0.0857883317924044	S	SPG-A undiff
ATCGTCCGTCGAGATG-1_1	-7.88278	8.46109	MG2	6634	2917	280373831775701	9	9	-0.328637920361969	-0.122771925077135	G1	SPC-II
ATCGTCCGTGTGATGG-1_1	-7.9169	-9.83244	MG2	910	593	186813186813187	1	1	-0.24033735092292	-0.239338705161748	G1	SPD elongated
ATCGTCCTCGGTGAAG-1_1	10.2142	-8.84694	MG2	8563	2779	269765269181362	3	3	0.284729403503557	-0.160512421319762	S	SPG-A undiff
ATCGTGAAGTACCGGA-1_1	8.65361	-0.804265	MG2	10851	3236	234079808312598	12	12	-0.450746146434008	0.437833146457317	G2M	SPG-B
ATCGTGAAGTCATTGC-1_1	-9.14895	-13.4891	MG2	502	379	49800796812749	1	1	-0.0528865307856243	-0.224554863007292	G1	SPD elongated
ATCGTGACAATCCTAG-1_1	6.06282	-2.41347	MG2	12092	3403	203440291101555	8	8	-0.237289017378428	0.192092890715881	G2M	SPG-A diff
ATCTCTAAGGCTTCCG-1_1	-7.84727	-10.6964	MG2	790	514	0.632911392405063	1	1	-0.317398225649362	-0.273067998156599	G1	SPD elongated
ATCTCTATCTTCTTCC-1_1	7.36698	4.31041	MG2	6526	2592	436714679742568	10	10	-0.0139022474962613	0.122913390104103	G2M	SPG-B
ATCTTCACACAAATAG-1_1	7.18452	5.08949	MG2	11984	3342	191088117489987	10	10	0.222400201824959	-0.0486996958446193	S	SPG-B
ATGAAAGAGAGGTGCT-1_1	7.82691	2.8451	MG2	10342	2835	0.966930961129375	12	12	-0.211884179599233	0.0732735586797207	G2M	SPG-B
ATGAAAGAGCAGGGAG-1_1	3.09755	9.72315	MG2	5672	2103	132228490832158	0	0	0.217808725397517	-0.233162575823552	S	SPC-I
ATGAAAGCAACAGCTT-1_1	5.58592	7.56545	MG2	3186	1601	480225988700565	10	10	0.501286183965414	-0.248891403921341	S	SPG-B
ATGAAAGCAATTTCGG-1_1	-9.16606	8.48464	MG2	13601	4218	129402249834571	9	9	-0.39774015204461	0.0876858520841658	G2M	SPC-II
ATGACCAAGGAACTAT-1_1	8.16466	0.771835	MG2	13291	3637	279888646452487	12	12	-0.327131745266589	0.450848007394579	G2M	SPG-B
ATGACCAAGTTCATGC-1_1	9.43392	-9.05462	MG2	10279	3337	273372896196128	3	3	0.363303962301771	-0.249661430396106	S	SPG-A undiff
ATGACCACAGGTGTTT-1_1	6.89109	5.95277	MG2	4197	1917	43602573266619	10	10	0.288815133817384	-0.196579689066032	S	SPG-B
ATGACCATCGGTGAAG-1_1	-6.26879	0.34715	MG2	4417	1810	108671043694815	11	11	-0.418821798745929	0.335274440634014	G2M	SPD round
ATGACCATCGTTCAGA-1_1	4.15407	8.84498	MG2	6321	2256	161366872330327	0	0	0.267572546105142	-0.212101335467396	S	SPC-I
ATGAGGGAGAATTGTG-1_1	-10.761	5.46277	MG2	7628	2829	145516518091243	7	7	-0.412141019268749	-0.0982172156426468	G1	SPD round
ATGAGGGAGTAGAGTT-1_1	-4.53948	-1.3341	MG2	2437	1252	106688551497743	2	2	-0.320873233400374	0.100292622905739	G2M	SPD elongated
ATGAGTCAGCCAAGGT-1_1	-11.1823	2.97896	MG2	9761	3203	15059932383977	7	7	-0.510378000083312	0.229573523650938	G2M	SPD round
ATGAGTCTCGGTCTAA-1_1	6.51152	-7.20351	MG2	18966	4290	319519139512812	6	6	0.438421965490376	-0.115595350801012	S	SPG-A diff
ATGATCGCACCCGTAG-1_1	3.49873	8.9081	MG2	6375	2316	180392156862745	0	0	0.208822930678412	-0.215616690867679	S	SPC-I
ATGATCGCAGAACTAA-1_1	-4.39468	-0.769808	MG2	2615	1332	0.458891013384321	2	2	-0.293807820587628	0.0555410884863358	G2M	SPD elongated
ATGATCGGTATTCCTT-1_1	-8.51538	-12.6225	MG2	706	439	155807365439093	1	1	-0.153250746620681	-0.191538421789505	G1	SPD elongated
ATGATCGGTTGGACTT-1_1	-7.69126	-8.62955	MG2	1423	795	288123682361209	1	1	-0.144458739625918	0.0179770623212762	G2M	SPD elongated
ATGATCGTCTGGGTCG-1_1	-6.28763	9.73462	MG2	5677	2634	112735599788621	9	9	-0.356526007373632	-0.0730782104389732	G1	SPC-II
ATGCGATAGGACGGAG-1_1	-1.97209	10.1501	MG2	5032	2180	155007949125596	4	4	-0.182756780541451	-0.228928948700968	G1	SPC-I
ATGCGATCAATACCTG-1_1	5.42162	-6.91409	MG2	14032	3647	197405929304447	6	6	0.436272675471704	-0.1135507972329	S	SPG-A diff
ATGCGATCATGTGCCG-1_1	7.04562	-2.29036	MG2	12287	3555	303572881907707	8	8	-0.325104720988428	0.361160845121351	G2M	SPG-A diff
ATGCGATGTCTTACTT-1_1	5.45774	-6.49671	MG2	13345	3474	239790183589359	6	6	0.474439646289495	-0.19790637043664	S	SPG-A diff
ATGGAGGCACGGCGTT-1_1	9.62394	-3.28829	MG2	16760	4108	238663484486873	5	5	-0.144307045104811	0.333252133341435	G2M	SPG-A undiff
ATGGATCAGTCGGCCT-1_1	6.54248	-3.50427	MG2	10943	3334	257698985652929	8	8	-0.258702792524274	0.305049918921573	G2M	SPG-A diff
ATGGATCCAATAACGA-1_1	4.85692	-6.07165	MG2	12260	3264	260195758564437	6	6	0.414510125951501	-0.0621598181370451	S	SPG-A diff
ATGGATCCAGAGTAAT-1_1	-4.6007	-0.973717	MG2	2104	1163	142585551330798	2	2	-0.383934717487684	0.25609868614516	G2M	SPD elongated
ATGGATCCATGGGCAA-1_1	7.54985	-7.88691	MG2	17238	3852	197818772479406	3	3	0.457774430281205	-0.209070611749043	S	SPG-A undiff
ATGGATCGTTGGGTAG-1_1	-7.55671	0.782547	MG2	10234	2762	0.92827828805941	11	11	-0.441130864263483	0.484164173749807	G2M	SPD round
ATGGATCTCGTGGCTG-1_1	-4.39552	-2.48308	MG2	1917	1069	140845070422535	2	2	-0.277014079251418	0.145975128657148	G2M	SPD elongated
ATGGATCTCGTTGTGA-1_1	-6.56805	-6.21372	MG2	738	553	203252032520325	2	2	-0.136383555722135	-0.0288295885238738	G1	SPD elongated
ATGGGAGTCCTGCCAT-1_1	7.74844	-7.52844	MG2	10857	3192	245003223726628	3	3	0.461059424309232	-0.134015432171371	S	SPG-A undiff
ATGGGTTAGACGGTCA-1_1	-8.66424	0.686378	MG2	9314	2771	121322739961349	11	11	-0.396953704126457	0.427328321503109	G2M	SPD round
ATGGGTTCATGAAGCG-1_1	6.32056	-6.12186	MG2	14546	3842	222054172968514	6	6	0.28397837640658	-0.0688853360977397	S	SPG-A diff
ATGGTTGGTTCCACGG-1_1	7.65976	-1.04849	MG2	12218	3627	211163856605009	8	8	-0.338982172834302	0.577057549836675	G2M	SPG-A diff
ATGGTTGTCTCTGACC-1_1	10.2696	-7.81872	MG2	9917	3447	306544317838056	3	3	0.299283617408241	-0.133956791281777	S	SPG-A undiff
ATGGTTGTCTGTGCTC-1_1	3.86207	9.21429	MG2	6111	2333	328915071183112	0	0	0.64216180139866	-0.0776771594385092	S	SPC-I
ATGTCCCAGCATGGGT-1_1	-8.15011	9.12314	MG2	10618	3901	204369937841401	9	9	-0.468417347567669	-0.0843176392515013	G1	SPC-II
ATGTCTTAGGATACCG-1_1	-7.64378	8.47845	MG2	6348	2800	0.960932577189666	9	9	-0.316677414081143	-0.0911488119201459	G1	SPC-II
ATGTCTTTCAGCTTCC-1_1	8.15405	-8.83308	MG2	14426	3871	274504367114931	3	3	0.433115623001102	-0.26165532019781	S	SPG-A undiff
ATTACCTCAAGTTCCA-1_1	3.59527	9.47568	MG2	6392	2330	176783479349187	0	0	0.499113202651254	-0.231347050280422	S	SPC-I
ATTACCTGTACCAATC-1_1	-9.92423	6.97941	MG2	8554	3353	114566284779051	7	7	-0.342130051631195	0.0569134759991979	G2M	SPD round
ATTACCTGTGAGCAGT-1_1	-10.6858	6.50621	MG2	8053	3228	109276046193965	7	7	-0.498075697481671	0.0575685316587503	G2M	SPD round
ATTACTCCACAATCTG-1_1	-11.2822	5.45932	MG2	8258	3127	15863405182853	7	7	-0.502138267844518	0.212231556291128	G2M	SPD round
ATTACTCGTGAGTAAT-1_1	-11.0569	5.05079	MG2	8971	3328	125961431278564	7	7	-0.507609788889302	0.183495973699337	G2M	SPD round
ATTCACTCAAATCCCA-1_1	8.57801	-5.2223	MG2	28111	5926	194585749350788	5	5	0.0666159732476147	0.233645470192133	G2M	SPG-A undiff
ATTCACTCAATCCAGT-1_1	1.73519	10.4134	MG2	6578	2497	246275463666768	0	0	0.289287572260944	0.0108648282685196	S	SPC-I
ATTCACTGTATCGTTG-1_1	10.8102	-7.15228	MG2	8161	2569	237715966180615	3	3	0.380434243792744	-0.290873107633597	S	SPG-A undiff
ATTCACTTCCCGTTCA-1_1	6.38986	6.79034	MG2	8853	3025	160397605331526	10	10	0.271926571456873	-0.241841269022943	S	SPG-B
ATTCACTTCGACATAC-1_1	4.94038	-3.62592	MG2	15474	4093	213907199172806	8	8	0.17201970883796	0.190112859221212	G2M	SPG-A diff
ATTCACTTCGGCTGGT-1_1	-11.1544	4.61827	MG2	7667	2961	219120907786618	7	7	-0.472418479383696	0.140121948449663	G2M	SPD round
ATTCAGGTCGATGCTA-1_1	-5.23532	-2.23084	MG2	1323	813	120937263794407	2	2	-0.299292743017773	0.116441463225848	G2M	SPD elongated
ATTCCATCAAGCTACT-1_1	-8.76097	8.71194	MG2	8648	3468	109851988899167	9	9	-0.322184821332164	-0.0459883262652524	G1	SPC-II
ATTCCATGTATGAAGT-1_1	-0.654501	10.8595	MG2	12356	3963	206377468436387	0	0	0.081038824705936	-0.101850921976385	S	SPC-I
ATTCCATGTTGCTGAT-1_1	8.24281	-0.295521	MG2	15305	3901	211042143090493	12	12	-0.408874091886184	0.524984764323829	G2M	SPG-B
ATTCCATTCACTACGA-1_1	-5.27533	-0.615605	MG2	2048	1161	1708984375	2	2	-0.269196422627818	0.0950772131808709	G2M	SPD elongated
ATTCCCGGTGAAGCGT-1_1	-5.30333	-3.70921	MG2	1121	738	0.713648528099911	2	2	-0.0491844717984407	-0.183296851173383	G1	SPD elongated
ATTCCCGTCATTTGGG-1_1	4.82748	-6.50627	MG2	13158	3595	255357957136343	6	6	0.681424559569282	-0.326019639059502	S	SPG-A diff
ATTCCCGTCTCGCGTT-1_1	-7.66765	0.659387	MG2	12553	3215	0.764757428503147	11	11	-0.523572246029092	0.377807455354816	G2M	SPD round
ATTCCTACAGTCTACA-1_1	-5.29312	-3.57467	MG2	1499	882	0.800533689126084	2	2	-0.0991915394406367	0.0267716867890505	G2M	SPD elongated
ATTCCTAGTTAGAGAT-1_1	-5.3118	-0.0447266	MG2	8389	2247	0.703301943020622	2	2	-0.300954362687304	0.333875380937	G2M	SPD elongated
ATTCCTATCCACGGAC-1_1	-8.99704	-13.1723	MG2	637	417	423861852433281	1	1	-0.0777721719231049	0.0333088038395507	G2M	SPD elongated
ATTCCTATCTCGGCTT-1_1	-8.67219	-13.2142	MG2	538	376	260223048327138	1	1	-0.159344817578508	-0.270466184781409	G1	SPD elongated
ATTCGTTAGACCATAA-1_1	5.37267	-6.23498	MG2	15888	3806	145392749244713	6	6	0.478221620183919	-0.104155664058271	S	SPG-A diff
ATTCGTTAGGTCGACA-1_1	-10.45	1.82487	MG2	7418	2680	0.9571313022378	7	7	-0.441399400014237	0.341624773954043	G2M	SPD round
ATTCGTTTCCTCACGT-1_1	-8.4677	-10.3934	MG2	810	520	0.617283950617284	1	1	-0.260702526791026	-0.122552629180011	G1	SPD elongated
ATTCTACAGTGTTCAC-1_1	8.92118	-7.22243	MG2	11544	3245	224358974358974	3	3	0.592487515539068	-0.178608024867104	S	SPG-A undiff
ATTCTACCAGACATCT-1_1	5.88236	-2.55578	MG2	12542	3795	247169510444905	8	8	-0.0379448519233684	0.297461690194264	G2M	SPG-A diff
ATTCTACCATCCTTGC-1_1	5.61692	-4.25762	MG2	8410	3121	302021403091558	8	8	0.0347801846799397	0.132808550172318	G2M	SPG-A diff
ATTCTACCATGCAGGA-1_1	-9.6072	-11.0095	MG2	999	593	23023023023023	1	1	-0.277915156567573	-0.256513775673928	G1	SPD elongated
ATTCTACGTTATCTTC-1_1	-10.6246	6.63201	MG2	9105	3467	203185063152114	7	7	-0.413853182738295	-0.0613010999371211	G1	SPD round
ATTCTACGTTGTTGAC-1_1	-9.13902	-13.3575	MG2	565	418	176991150442478	1	1	-0.260909245179321	-0.178100554849822	G1	SPD elongated
ATTCTACTCACTCCGT-1_1	8.43983	-9.83022	MG2	16057	4615	370554898175251	3	3	0.259266495296096	-0.200723422391175	S	SPG-A undiff
ATTCTTGAGTCGGCAA-1_1	-10.7699	6.14976	MG2	14514	4693	192917183409122	9	9	-0.392350830163344	0.121598090583226	G2M	SPC-II
ATTCTTGCATCAACCA-1_1	-8.70545	1.13869	MG2	8842	2820	113096584483149	11	11	-0.354458608952199	0.460809175354128	G2M	SPD round
ATTGGGTTCCGAACGC-1_1	5.96922	-4.0741	MG2	14485	3983	231273731446324	8	8	-0.0300396387424156	0.11982767589268	G2M	SPG-A diff
ATTGGGTTCCTCAGAA-1_1	5.65212	-2.32095	MG2	16582	3948	0.277409238933784	8	8	-0.167351581611388	0.218722345205874	G2M	SPG-A diff
ATTGGGTTCGCTGTTC-1_1	-6.67465	9.51113	MG2	6940	2907	118155619596542	9	9	-0.335677584401148	-0.186721803104728	G1	SPC-II
ATTGTTCGTACTCGAT-1_1	6.35028	-2.47995	MG2	17251	5009	21390064344096	4	4	-0.299021491203584	0.479954264221407	G2M	SPC-I
ATTTACCGTGAACGGT-1_1	-8.03425	-10.9306	MG2	1665	981	174174174174174	4	4	0.175262950088667	-0.232314897022066	S	SPC-I
ATTTACCTCCCTCGTA-1_1	10.865	-6.83115	MG2	9244	3041	257464301168325	3	3	0.197512985077373	-0.135316147575589	S	SPG-A undiff
ATTTCACTCATCGACA-1_1	4.65889	9.20439	MG2	7958	2836	268911786881126	0	0	0.578028065093896	-0.194471131103828	S	SPC-I
ATTTCTGAGCAGAAAG-1_1	3.62623	9.01585	MG2	6173	2285	233273934877693	0	0	0.0689624885178011	-0.113966571464971	S	SPC-I
ATTTCTGGTATGAAGT-1_1	4.94317	-4.50215	MG2	10594	3117	198225410609779	6	6	0.177680936733839	0.138903262307731	S	SPG-A diff
ATTTCTGGTGCCGTAC-1_1	7.5102	5.20731	MG2	7707	2586	246529129362917	10	10	0.120478523065196	-0.0987855343731301	S	SPG-B
CAAAGAAAGAAGTATC-1_1	-11.0876	2.81439	MG2	13473	3672	185556297780747	7	7	-0.41484142394613	0.17087951345841	G2M	SPD round
CAACAACAGATGCCGA-1_1	-3.42801	9.91378	MG2	2012	1282	47713717693837	4	4	-0.19920853452486	0.23980708785085	G2M	SPC-I
CAACAACTCCTACAAG-1_1	6.04089	-3.32654	MG2	15928	4218	173907584128579	8	8	-0.0464815390319548	0.16546204805977	G2M	SPG-A diff
CAACAGTCAGCTCGGT-1_1	-6.98622	-8.17549	MG2	1299	742	254041570438799	1	1	-0.317814878037406	-0.102903560277015	G1	SPD elongated
CAACAGTTCTTGTTAC-1_1	7.78777	3.99596	MG2	7584	2864	210970464135021	10	10	-0.00710725347426877	-0.0676942383257482	G1	SPG-B
CAACCAAAGAATACAC-1_1	4.3375	-3.89546	MG2	7413	2526	261702414676919	8	8	0.417466459694872	0.192266022625064	S	SPG-A diff
CAACCTCGTAGCTAAA-1_1	-7.38875	-8.6775	MG2	1244	743	0.643086816720257	1	1	-0.285064341838311	-0.185775491241377	G1	SPD elongated
CAACCTCGTCTGGTTA-1_1	4.30537	10.0399	MG2	20006	4646	209437168849345	0	0	0.43323088252391	-0.229874651385239	S	SPC-I
CAACGATAGCTGACTT-1_1	3.25448	9.26938	MG2	6634	2475	155260777811275	0	0	0.371235063407265	-0.219655784833178	S	SPC-I
CAACGATAGTTGTAGA-1_1	-11.0387	3.88503	MG2	9041	3133	173653356929543	7	7	-0.463816179625912	0.141701976551277	G2M	SPD round
CAACGATGTTGTAGCT-1_1	4.84509	7.91505	MG2	6817	2472	266979609799032	0	0	0.319905851347249	-0.325686184473395	S	SPC-I
CAACGGCGTAGGCTGA-1_1	-4.1357	-1.33439	MG2	2192	1195	155109489051095	2	2	-0.250434595353378	0.18541540634453	G2M	SPD elongated
CAACGGCTCGGTTCAA-1_1	5.57254	7.91596	MG2	3915	1945	365261813537676	0	0	0.611498167973398	-0.120085480364845	S	SPC-I
CAAGACTCAGTTTCGA-1_1	-4.84778	-3.0601	MG2	1804	997	149667405764967	2	2	-0.232588723237932	-0.138096522999464	G1	SPD elongated
CAAGAGGAGCGAGAAA-1_1	7.86619	-2.65093	MG2	15047	3759	307702532066193	8	8	-0.176951545968516	0.383111179450034	G2M	SPG-A diff
CAAGAGGGTTAGAGTA-1_1	5.02323	-3.24181	MG2	10820	3066	21996303142329	8	8	0.0270121732444712	-0.0147512416617966	S	SPG-A diff
CAAGAGGTCTGAGATC-1_1	-5.93243	10.2835	MG2	6629	2783	0.905113893498265	9	9	-0.287725293290573	-0.10137092185926	G1	SPC-II
CAAGCTAAGAGTGTGC-1_1	-6.76444	9.16973	MG2	6388	2693	169067000626174	9	9	-0.371694864846309	-0.153512637971302	G1	SPC-II
CAAGCTACACCATTCC-1_1	-4.07587	-1.64341	MG2	2927	1372	0.683293474547318	2	2	-0.226670483974585	-0.0333849937401639	G1	SPD elongated
CAAGCTACACGACGAA-1_1	0.976833	9.4747	MG2	6644	2432	212221553281156	0	0	0.277488274908204	-0.210892699982667	S	SPC-I
CAAGCTACAGCACAGA-1_1	-10.5294	1.66429	MG2	8552	2692	108746492048644	7	7	-0.392998486337453	0.31940029457572	G2M	SPD round
CAAGCTACAGCGTATT-1_1	8.17621	-0.448891	MG2	7129	2908	214616355730116	12	12	-0.081943070993793	0.689053012708271	G2M	SPG-B
CAAGCTATCGTTCTAT-1_1	-8.62112	-12.8712	MG2	543	385	0.736648250460405	1	1	-0.127964008019613	-0.291314132899812	G1	SPD elongated
CAAGGGACAATGGCCC-1_1	-2.55112	10.6061	MG2	5531	2438	153679262339541	4	4	-0.127919508989852	-0.15919222783595	G1	SPC-I
CAAGGGAGTGAATAAC-1_1	-5.40789	10.084	MG2	5648	2544	100920679886686	4	4	-0.189421241849326	-0.177015158779654	G1	SPC-I
CAATACGAGGGACTGT-1_1	-9.50068	-10.4647	MG2	1458	748	137174211248285	1	1	-0.256004551533456	-0.213877737939461	G1	SPD elongated
CAATACGCAGAGCGTA-1_1	8.15399	-9.6844	MG2	20132	4761	305980528511822	3	3	0.576692642500133	-0.178100492086852	S	SPG-A undiff
CAATACGGTCTCAGAT-1_1	-9.42784	-9.94032	MG2	1129	666	0.620017714791851	1	1	-0.376853209726203	-0.241203397562256	G1	SPD elongated
CAATACGGTTGGGTTT-1_1	0.805697	9.21294	MG2	3633	1741	211946050096339	0	0	0.100548682979123	-0.25267390268931	S	SPC-I
CAATACGTCATCCTAT-1_1	6.51204	6.61999	MG2	9833	3252	32950269500661	10	10	0.305858976307091	-0.163323878073619	S	SPG-B
CAATACGTCCATGCAA-1_1	7.09868	5.73972	MG2	5821	2080	269713107713451	10	10	0.00330325723568858	-0.1681297679549	S	SPG-B
CAATACGTCGCACTCT-1_1	4.19201	8.84234	MG2	6685	2459	243829468960359	0	0	0.310840741271107	-0.175945784319906	S	SPC-I
CAATGACCAAGACCTT-1_1	-10.5687	4.84088	MG2	1874	1195	0.64034151547492	9	9	-0.24430437857131	0.134082612795743	G2M	SPC-II
CAATGACCACAACCGC-1_1	8.31216	-7.89501	MG2	10544	3189	207701062215478	3	3	0.503312722352914	-0.212365159469862	S	SPG-A undiff
CAATGACGTCCGACGT-1_1	-5.91838	10.1923	MG2	4684	2378	123825789923143	4	4	-0.152795018766105	-0.172876291572036	G1	SPC-I
CAATTTCCAAAGGCAC-1_1	-9.19217	-12.2334	MG2	791	491	404551201011378	1	1	-0.0215579253610341	-0.161014258657044	G1	SPD elongated
CAATTTCCAGAGTGTG-1_1	11.3484	-5.42537	MG2	9388	2715	136344269279932	5	5	0.338794397203388	-0.0248032539995275	S	SPG-A undiff
CAATTTCTCCACAAGT-1_1	4.41229	-5.08626	MG2	11339	3385	224005644236705	6	6	0.416709484879787	-0.001988589452529	S	SPG-A diff
CACAACAAGCATAGGC-1_1	1.32617	9.32445	MG2	6514	2310	193429536383175	0	0	0.259063949329424	-0.143111589479216	S	SPC-I
CACAACAAGTACAGCG-1_1	1.93306	9.71421	MG2	5818	2340	292196631144723	0	0	0.196976439771231	-0.0839348448380046	S	SPC-I
CACAACACAGCAGGAT-1_1	5.63108	8.48329	MG2	9335	3015	144617032672737	0	0	0.646019586437383	-0.166325865563927	S	SPC-I
CACAACACATAATCGC-1_1	8.52155	-5.01571	MG2	30662	6936	296132020090014	5	5	-0.225608815732859	0.515906597954203	G2M	SPG-A undiff
CACAACAGTCCACTTC-1_1	-11.2164	2.58674	MG2	9425	3195	127320954907162	7	7	-0.4688072849748	0.294090659580548	G2M	SPD round
CACAACAGTTCCGCTT-1_1	-8.81824	7.96829	MG2	7712	3181	137448132780083	9	9	-0.427013140162433	-0.0613433510678266	G1	SPC-II
CACACAAAGACCATAA-1_1	5.60037	-2.78311	MG2	20453	4934	203393145259864	8	8	-0.0404108839546095	0.271651431451598	G2M	SPG-A diff
CACACAACACAAATCC-1_1	5.66504	-2.48316	MG2	8227	2942	291722377537377	8	8	-0.150652820864837	0.0807570324407723	G2M	SPG-A diff
CACACAAGTCGTATGT-1_1	-7.13007	-8.28397	MG2	821	454	2557856272838	1	1	-0.296171263958229	-0.247638706640488	G1	SPD elongated
CACACAATCGGAATTC-1_1	-5.80949	-5.68886	MG2	1578	854	304182509505703	2	2	-0.306437900191172	-0.193143155421982	G1	SPD elongated
CACAGATAGCGTTCAT-1_1	-5.83901	10.0845	MG2	5969	2708	187636119953091	4	4	-0.195252675600126	-0.246596564867814	G1	SPC-I
CACAGATAGGCCCACT-1_1	-11.3853	3.26744	MG2	10857	3317	12526480611587	7	7	-0.433274242754388	0.233110798653639	G2M	SPD round
CACAGATGTAGAATAC-1_1	10.6444	-5.97229	MG2	10023	3134	279357477801058	5	5	0.184161164921286	-0.0730500162327391	S	SPG-A undiff
CACAGGCAGGGTCAAC-1_1	4.28334	-6.38717	MG2	8139	2462	262931564074211	6	6	0.533511110639017	-0.359085093393553	S	SPG-A diff
CACAGGCCACAGTCAT-1_1	8.40323	-1.02068	MG2	12867	3766	272790860340406	12	12	-0.325079849598367	0.556318661688224	G2M	SPG-B
CACAGGCCATTCCTCG-1_1	-1.67289	10.4174	MG2	7753	3110	27602218496066	2	2	0.245894839743333	0.21618803210649	S	SPD elongated
CACAGGCGTAGTCGGA-1_1	-8.12528	-10.2777	MG2	912	589	18640350877193	1	1	-0.150664540259243	-0.0157306637019955	G1	SPD elongated
CACAGGCGTGGCAGAT-1_1	6.48832	-2.09042	MG2	10262	3108	261157669070357	8	8	-0.27677308814553	0.268873337216093	G2M	SPG-A diff
CACAGGCGTTGCATTG-1_1	7.82123	2.7814	MG2	6316	2275	1931602279924	12	12	-0.123020861067622	0.158833177975281	G2M	SPG-B
CACATGAAGTAAGACT-1_1	0.228825	9.37933	MG2	8008	2520	162337662337662	0	0	0.0797309039374652	-0.206364992130304	S	SPC-I
CACATGAAGTTTCGAC-1_1	4.95489	-6.05372	MG2	9451	2896	247592847317744	6	6	0.310053323165508	-0.10540876180216	S	SPG-A diff
CACATGAGTACGACAG-1_1	-5.39421	-4.60962	MG2	2419	1170	136420008267879	2	2	-0.397976450413066	-0.245853908179153	G1	SPD elongated
CACATGAGTCGAGCAA-1_1	-6.84917	10.1445	MG2	8431	3256	115051595303048	9	9	-0.258030618630659	-0.0179527879001796	G1	SPC-II
CACATGATCGAGAGCA-1_1	8.94723	-7.98128	MG2	11544	3171	283264033264033	3	3	0.418015433622149	-0.290837239066136	S	SPG-A undiff
CACCAAAAGCGTTCCG-1_1	4.78017	-3.11199	MG2	7646	2623	325660476065917	8	8	0.110881157667146	-0.0987205235762101	S	SPG-A diff
CACCAAAGTAGGCTCC-1_1	-0.200202	10.1338	MG2	7437	2831	217829770068576	0	0	0.118302911305582	-0.127730421657142	S	SPC-I
CACCAAAGTCATGGCC-1_1	1.42042	10.3887	MG2	7057	2573	233810401020264	0	0	0.297135542446157	-0.158112270023652	S	SPC-I
CACCAAATCGTCCTTG-1_1	-5.74349	-5.38439	MG2	1705	944	164222873900293	2	2	-0.299544410348526	-0.254931037679388	G1	SPD elongated
CACCGTTCATGTGGCC-1_1	6.74905	-5.37446	MG2	22818	5598	191953720746779	6	6	0.0243754637843722	0.159408175457405	G2M	SPG-A diff
CACCGTTGTTGACTAC-1_1	-8.20739	-11.6098	MG2	709	452	338504936530324	1	1	-0.1052345446597	-0.131123075202143	G1	SPD elongated
CACCGTTTCTGCACCT-1_1	-9.47235	-9.92887	MG2	1646	795	151883353584447	1	1	-0.231245685561874	-0.150581235653662	G1	SPD elongated
CACGAATCATCGTGCG-1_1	-10.6229	2.0085	MG2	10333	3179	138391561018097	7	7	-0.427520818881249	0.120307391721124	G2M	SPD round
CACGAATGTCCACGCA-1_1	-7.6544	-9.40836	MG2	874	597	366132723112128	1	1	-0.291898659579359	-0.310353616522444	G1	SPD elongated
CACGAATGTCGTGTTA-1_1	-8.2648	-9.14963	MG2	1297	709	246723207401696	1	1	-0.269750425059272	-0.344891455938938	G1	SPD elongated
CACGAATGTCTCACAA-1_1	-5.92794	0.292937	MG2	3426	1518	145942790426153	11	11	-0.339454360779608	0.42361173844214	G2M	SPD round
CACGTGGAGCGAGTAC-1_1	6.60677	-5.76884	MG2	17311	4420	291144359078043	6	6	0.0780102615952468	0.0273659079575999	S	SPG-A diff
CACGTGGGTAGGCTCC-1_1	-11.4583	3.7475	MG2	8160	3065	248774509803922	7	7	-0.533598465729916	0.0730078823375604	G2M	SPD round
CACGTTCAGGACAGTC-1_1	-3.57032	10.8396	MG2	4751	2330	191538623447695	4	4	-0.171357412181569	-0.259879767102439	G1	SPC-I
CACGTTCCAATCCAGT-1_1	11.5451	-5.49741	MG2	11067	3245	170777988614801	5	5	0.0936885529308621	-0.175464699511717	S	SPG-A undiff
CACGTTCGTCCACGCA-1_1	4.41071	-3.22954	MG2	9816	2943	309698451507742	8	8	0.201399286581041	0.0661872192848899	S	SPG-A diff
CACTAAGGTAGGGTAC-1_1	-7.37537	-8.27614	MG2	1772	853	316027088036117	1	1	-0.262138165449825	-0.34984619337411	G1	SPD elongated
CACTGAAAGCAGTAAT-1_1	6.97164	-0.527417	MG2	9064	2637	226169461606355	8	8	-0.013838758921313	0.21541888335144	G2M	SPG-A diff
CACTGAAAGGAACGAA-1_1	-5.88745	-2.33649	MG2	693	507	158730158730159	2	2	-0.351932060994432	0.109174157575221	G2M	SPD elongated
CACTGAACACTAACGT-1_1	-6.33046	0.290657	MG2	2900	1518	251724137931034	2	2	-0.373553446946488	0.323624392322106	G2M	SPD elongated
CACTGAAGTGAGCCAA-1_1	-7.79087	-8.07742	MG2	1867	909	0.910551687198714	1	1	-0.299317209785501	-0.262152050247567	G1	SPD elongated
CACTGAATCGAGAAAT-1_1	-7.73694	0.786018	MG2	9211	2729	0.987949191184453	11	11	-0.3626589138806	0.361739390641229	G2M	SPD round
CACTGAATCTGCTAGA-1_1	7.74751	-7.58874	MG2	15489	3435	144618761701853	3	3	0.60387268013005	-0.17248180099364	S	SPG-A undiff
CACTGGGCAAGATCCT-1_1	11.0371	-7.3142	MG2	8621	2687	334067973552952	3	3	0.416667823912541	-0.284626129403227	S	SPG-A undiff
CACTGGGCACTTCATT-1_1	7.84425	2.7684	MG2	7653	2612	179014765451457	10	10	-0.195556991970319	0.0400152895367519	G2M	SPG-B
CACTGTCCAACGACAG-1_1	-8.05733	8.80535	MG2	6952	3012	138089758342923	9	9	-0.303743843601655	-0.0394401016733104	G1	SPC-II
CACTGTCCATGGATCT-1_1	4.46841	9.50832	MG2	8599	2860	19304570298872	0	0	0.399649697796407	-0.0728109369551015	S	SPC-I
CACTGTCGTTCAATCG-1_1	-5.33352	10.1975	MG2	5856	2591	124658469945355	4	4	-0.338767830198101	-0.110514811682695	G1	SPC-I
CACTGTCGTTCGGTCG-1_1	-4.1865	-3.05315	MG2	2298	1139	169712793733681	2	2	-0.411019580744088	0.0109967632643015	G2M	SPD elongated
CACTGTCTCTTGGTGA-1_1	5.08807	8.62295	MG2	4507	1910	257377412913246	0	0	0.527648097512339	0.0630051769810952	S	SPC-I
CACTTCGAGTTGCCTA-1_1	-4.6319	-0.467748	MG2	3088	1452	0.809585492227979	2	2	-0.30810552115054	0.324262913915713	G2M	SPD elongated
CACTTCGCAAACTCGT-1_1	-4.71609	10.9498	MG2	7062	2918	216652506372133	4	4	-0.280241153529388	0.117718395372565	G2M	SPC-I
CACTTCGGTTTACGAC-1_1	2.57294	10.2627	MG2	13688	3792	197253068381064	0	0	0.417809403153178	-0.221887384844175	S	SPC-I
CAGAGCCCACCATAAC-1_1	10.8836	-7.66159	MG2	823	580	31591737545565	5	5	0.0733345773322296	-0.221472323975707	S	SPG-A undiff
CAGAGCCCACTTGACA-1_1	-3.52432	11.3317	MG2	6499	2674	166179412217264	4	4	-0.126600500324289	-0.186405217433792	G1	SPC-I
CAGAGCCTCATGAGTC-1_1	-9.06988	7.33805	MG2	2730	1638	142857142857143	9	9	-0.417807160469653	-0.184542082496358	G1	SPC-II
CAGAGCCTCGTAACCA-1_1	-6.22396	9.12579	MG2	2078	1399	437921077959577	9	9	-0.247450699007722	-0.0400114132130963	G1	SPC-II
CAGATACAGATACGAT-1_1	9.1211	-4.37945	MG2	24969	5441	241899955945372	5	5	-0.101838389725322	0.446248529888462	G2M	SPG-A undiff
CAGATACAGTTCTCTT-1_1	1.60587	10.5172	MG2	21799	4482	0.995458507270976	0	0	0.187917612976614	-0.0542285303263942	S	SPC-I
CAGATCAAGATCCCGC-1_1	-7.45912	0.726823	MG2	10842	2932	0.885445489762037	11	11	-0.425556564089324	0.421599371307259	G2M	SPD round
CAGATCAAGGCATGCA-1_1	-11.663	4.52867	MG2	6247	2796	113654554186009	7	7	-0.409768962173045	0.0900308285784592	G2M	SPD round
CAGATCACAAGACAAT-1_1	11.4248	-4.2767	MG2	7903	2600	221434898139947	5	5	0.0162344260014332	0.00721406868064123	S	SPG-A undiff
CAGATCACATTCTCTA-1_1	-5.26687	11.0465	MG2	12312	4349	0.885315139701105	4	4	-0.374816493197239	-0.126214096012094	G1	SPC-I
CAGATTGGTGAATATG-1_1	0.938901	9.58356	MG2	5574	2242	243989953354862	0	0	0.126216998647082	-0.257471107111612	S	SPC-I
CAGATTGTCTTTCGAT-1_1	5.2916	-5.12402	MG2	15367	4095	253790590225809	6	6	0.479975117310072	-0.0115313920431085	S	SPG-A diff
CAGCAATAGACGCCAA-1_1	0.0251519	9.36657	MG2	1836	1138	381263616557734	0	0	0.076618486312753	-0.131718528821602	S	SPC-I
CAGCAATCAAGAGTTA-1_1	8.22462	-7.89769	MG2	9306	2749	297657425317	3	3	0.589472716563346	-0.279197397036599	S	SPG-A undiff
CAGCAATCACGCCACA-1_1	-4.5972	10.6284	MG2	4843	2415	0.929176130497625	4	4	-0.200548902201631	0.0468108706774669	G2M	SPC-I
CAGCAATGTTACCCTC-1_1	9.07846	-3.7977	MG2	30851	6018	24180739684289	5	5	-0.174201997398202	0.468029537938967	G2M	SPG-A undiff
CAGCAATGTTTCGGCG-1_1	6.4793	6.83644	MG2	8216	2646	256815968841285	10	10	0.254348784050205	-0.327170346147154	S	SPG-B
CAGCAATTCTATCACT-1_1	-8.19039	8.59229	MG2	7657	3198	125375473423012	9	9	-0.386412966998547	-0.0323975753046709	G1	SPC-II
CAGCACGCAGCACAGA-1_1	-5.76352	-0.93902	MG2	989	705	353892821031345	2	2	-0.38935692316002	0.459353249293952	G2M	SPD elongated
CAGCACGCAGTGACCC-1_1	7.95876	1.137	MG2	6337	2242	252485403187628	12	12	-0.463446139305651	0.405209464583202	G2M	SPG-B
CAGCCAGCACAATGTC-1_1	0.500692	10.7603	MG2	8510	3018	146886016451234	0	0	0.152854653990447	0.0563766838138013	S	SPC-I
CAGCCAGGTCAGGCAA-1_1	6.21449	6.97225	MG2	5789	2206	285023320089826	10	10	0.315437734515323	-0.26852765737832	S	SPG-B
CAGCCAGTCACCTGTC-1_1	-5.55225	-2.08492	MG2	921	634	152008686210641	2	2	-0.2973333224414	0.262236724706026	G2M	SPD elongated
CAGCCAGTCATACGAC-1_1	5.1071	-5.94901	MG2	30431	5922	25664618316848	6	6	0.466539232188613	-0.154789626634105	S	SPG-A diff
CAGCGTGAGGCCACCT-1_1	-6.98229	-7.33497	MG2	604	437	33112582781457	2	2	-0.230044519968094	-0.070422149692073	G1	SPD elongated
CAGCGTGCATGACTTG-1_1	-5.49784	-4.11351	MG2	1204	765	182724252491694	2	2	-0.392772259218678	0.0514062399576735	G2M	SPD elongated
CAGCGTGGTTCGGTAT-1_1	-7.23988	-7.86672	MG2	1749	877	120068610634648	1	1	-0.313758749117509	-0.361633852578843	G1	SPD elongated
CAGGCCAAGTTACGGG-1_1	-8.76647	-12.8744	MG2	728	453	480769230769231	1	1	-0.299590227549061	-0.18897003599797	G1	SPD elongated
CAGGCCACATTGACTG-1_1	11.0833	-6.2337	MG2	5508	2296	254175744371823	5	5	0.207388578742068	0.00292041003311827	S	SPG-A undiff
CAGGTATGTCTCAGAT-1_1	3.77292	9.74161	MG2	8773	2898	145902199931608	0	0	0.439511625162483	-0.148675459005967	S	SPC-I
CAGGTATTCCAAGCAT-1_1	4.39332	9.15895	MG2	5656	2326	206859971711457	0	0	0.590360210765726	-0.123475843115257	S	SPC-I
CAGTGCGAGACGATAT-1_1	11.2219	-7.46291	MG2	6586	2262	160947464318251	3	3	0.232230498052859	-0.179171478890895	S	SPG-A undiff
CAGTGCGTCGGCATCG-1_1	4.09275	8.90642	MG2	6255	2149	209432454036771	0	0	0.571424337711669	-0.0134125335155384	S	SPC-I
CAGTTAGAGCCTTTGA-1_1	-8.3582	-10.7336	MG2	737	462	0.67842605156038	1	1	-0.272047799234308	-0.129481428699554	G1	SPD elongated
CAGTTAGGTTGCATGT-1_1	4.79118	8.58831	MG2	4552	2013	31634446397188	0	0	0.539805132779851	-0.110637501621615	S	SPC-I
CAGTTAGGTTGCGGAA-1_1	7.08552	5.51422	MG2	12453	3600	16060387055328	10	10	0.0960862306536099	0.0398459679896835	S	SPG-B
CAGTTCCCAAGTGCTT-1_1	-8.84002	-11.7692	MG2	697	483	114777618364419	1	1	-0.177789979348815	-0.258533901136679	G1	SPD elongated
CATAAGCAGATGTTCC-1_1	10.3692	-8.36322	MG2	8553	2736	232666900502748	3	3	0.126828105756354	-0.352214993201846	S	SPG-A undiff
CATAAGCGTCTAGATC-1_1	-8.36099	8.78087	MG2	7364	3142	14394350896252	9	9	-0.415857832530007	-0.109644232606611	G1	SPC-II
CATACAGGTGGCTGCT-1_1	-10.7051	5.85397	MG2	7421	2792	117234874006199	7	7	-0.438804860882326	-0.0177655004724485	G1	SPD round
CATACAGTCAAGCCAT-1_1	0.581	10.0654	MG2	5971	2396	226092781778597	0	0	0.199760257139962	-0.168642178503146	S	SPC-I
CATACCCCAACCGTAT-1_1	-8.85345	8.52611	MG2	8270	3263	118500604594921	9	9	-0.327541087094068	-0.14197822609421	G1	SPC-II
CATACCCCACCCTATC-1_1	-9.06115	1.04419	MG2	10673	3180	106811580624004	11	11	-0.416479681640888	0.434062558690224	G2M	SPD round
CATACCCCACTTTATC-1_1	-0.14156	10.8504	MG2	5823	2426	228404602438606	0	0	0.309136708401245	-0.0957278646257627	S	SPC-I
CATACCCGTCATCCGG-1_1	7.7544	0.652368	MG2	14107	3831	218331324874176	12	12	-0.297785974038618	0.459474401871855	G2M	SPG-B
CATACCCTCCGTAGGC-1_1	-8.1654	9.31146	MG2	18354	5144	169445352511714	9	9	-0.399104638626011	-0.0696102995792252	G1	SPC-II
CATACTTAGCACTCGC-1_1	6.41081	-7.29108	MG2	14229	4037	267060229109565	6	6	0.541448177421566	-0.0511668897995531	S	SPG-A diff
CATACTTAGGTTACAA-1_1	-6.3106	0.55289	MG2	4956	1964	0.524616626311542	11	11	-0.292633866538572	0.402785654215377	G2M	SPD round
CATACTTCACCCAACG-1_1	8.07599	-1.15791	MG2	14707	3865	160467804446862	8	8	-0.323713668307965	0.545087719250277	G2M	SPG-A diff
CATACTTCATCTCATT-1_1	3.32395	10.4804	MG2	9688	3193	216763005780347	0	0	0.412245921191494	-0.0339834719313176	S	SPC-I
CATACTTGTCCTGTCT-1_1	-10.807	2.35339	MG2	8596	2919	115169846440205	7	7	-0.331036375657847	0.217346188223514	G2M	SPD round
CATACTTGTTACCCAA-1_1	8.58014	-5.1798	MG2	25704	5919	214752567693744	5	5	-0.0675066494820008	0.500291282898529	G2M	SPG-A undiff
CATAGACCAACTAGAA-1_1	8.94538	-8.69847	MG2	10743	3233	232709671413944	3	3	0.317720600326254	-0.274624329219375	S	SPG-A undiff
CATAGACCATGACCCG-1_1	4.79379	9.54022	MG2	5763	2382	225576956446295	0	0	0.612681811665151	-0.194298830689533	S	SPC-I
CATAGACTCGCCGTGA-1_1	-8.68901	-12.4385	MG2	515	356	310679611650485	1	1	-0.268761685122733	0.0357803255365093	G2M	SPD elongated
CATCAAGAGAAATCCA-1_1	9.21128	-3.22131	MG2	15014	4014	283069135473558	5	5	-0.184457098102977	0.594433774594274	G2M	SPG-A undiff
CATCAAGAGCTGAAGC-1_1	-0.651463	9.7242	MG2	5688	2261	355133614627286	0	0	0.012278174437846	-0.20642163787264	S	SPC-I
CATCAAGAGGCACTCC-1_1	-9.74458	-11.6968	MG2	1014	593	374753451676529	1	1	-0.325361254793277	-0.103296892098092	G1	SPD elongated
CATCAAGCATCCTCAC-1_1	-3.75833	11.4172	MG2	13341	4357	167153886515254	4	4	-0.133731018858367	-0.203057613334535	G1	SPC-I
CATCAAGGTTATCTGG-1_1	-5.60974	-2.04881	MG2	782	549	447570332480818	2	2	-0.0681298097766458	0.110942160875434	G2M	SPD elongated
CATCCACAGTGTAGTA-1_1	-5.53872	10.192	MG2	5208	2452	174731182795699	4	4	-0.382854830705562	-0.250743259888521	G1	SPC-I
CATCCCAAGAGTTGCG-1_1	-11.1985	5.65113	MG2	6676	2693	190233672857999	7	7	-0.486407870853798	-0.0555305590027388	G1	SPD round
CATCCCAAGCCGTTAT-1_1	-11.4505	5.0542	MG2	6501	2802	19996923550223	7	7	-0.471899849147876	0.0450025593113451	G2M	SPD round
CATCCCAAGCTCAGAG-1_1	-5.78498	10.1952	MG2	4704	2325	125425170068027	4	4	-0.243433000474962	-0.0715312959583655	G1	SPC-I
CATCCCACATGTACGT-1_1	-9.46046	-10.1844	MG2	946	615	274841437632135	1	1	-0.271162790194966	-0.317091429761775	G1	SPD elongated
CATCCCAGTGTACAGG-1_1	10.4018	-6.83863	MG2	9394	3008	228869491164573	5	5	0.29217767264815	0.0843573189162756	S	SPG-A undiff
CATCCGTCAGACAAGC-1_1	-8.90747	-11.4032	MG2	843	535	355871886120996	1	1	-0.24108200213237	-0.242740467924153	G1	SPD elongated
CATCCGTCAGTAGTTC-1_1	-6.91291	8.96582	MG2	6144	2668	159505208333333	9	9	-0.419120874899706	-0.107268457148988	G1	SPC-II
CATCGCTCATCCAACA-1_1	5.77908	6.68951	MG2	603	447	381426202321725	0	0	0.129258171093205	-0.219936157220005	S	SPC-I
CATCGCTTCCCGGTAG-1_1	-2.48575	10.9705	MG2	6206	2575	175636480825008	4	4	-0.00706650616244575	-0.229440963510713	G1	SPC-I
CATCGCTTCTCTGAGA-1_1	10.8523	-7.35363	MG2	17097	4694	332806925191554	5	5	0.332533699189183	-0.00153113330173649	S	SPG-A undiff
CATCGGGAGATGCGAC-1_1	-5.6555	0.25047	MG2	3554	1496	109735509285312	2	2	-0.382181970694121	0.344630575040577	G2M	SPD elongated
CATCGGGCAGAGGACT-1_1	-6.90859	10.0584	MG2	12683	4214	205787274304187	9	9	-0.403548138023419	-0.149776822103742	G1	SPC-II
CATCGTCAGCATTGTC-1_1	4.37359	8.79441	MG2	6304	2332	283946700507614	0	0	0.416342307202414	-0.00765901066117791	S	SPC-I
CATCGTCTCGTCGCTT-1_1	7.2947	-5.82738	MG2	31972	6223	343425497310146	6	6	0.176823930297363	0.100504721321772	S	SPG-A diff
CATCGTCTCTCCTACG-1_1	-6.85389	-7.45464	MG2	1614	870	185873605947955	2	2	-0.274596585542905	-0.293438684416105	G1	SPD elongated
CATGAGTCACTACACA-1_1	-6.78041	10.1945	MG2	7693	3212	0.701936825685688	9	9	-0.389473821203295	-0.202020760157944	G1	SPC-II
CATGAGTCACTCCGGA-1_1	-9.2623	-10.5625	MG2	1018	595	0.884086444007859	1	1	-0.208874349988572	-0.0556434786031033	G1	SPD elongated
CATGAGTCACTTGGGC-1_1	-7.02427	0.511895	MG2	15904	3497	205608651911469	11	11	-0.391606270935936	0.318284550886928	G2M	SPD round
CATGAGTTCATCTATC-1_1	0.599516	9.62238	MG2	7304	2645	26013143483023	0	0	0.153968820521845	-0.222857986583502	S	SPC-I
CATGCAAAGGCTGTAG-1_1	6.75943	6.49519	MG2	8395	2845	412150089338892	10	10	0.144399335932564	0.0801534848277417	S	SPG-B
CATGCAACAATTGCAC-1_1	4.49235	-5.63314	MG2	8629	2655	237570981573763	6	6	0.496989801271514	0.0458778373857212	S	SPG-A diff
CATGCAAGTGCAATAA-1_1	-9.17029	-13.3201	MG2	558	408	39426523297491	1	1	-0.261010192312038	-0.158666197294804	G1	SPD elongated
CATGCAAGTTAATCGC-1_1	-6.22039	-6.04821	MG2	1595	886	181818181818182	2	2	-0.26659488405998	-0.178049529430629	G1	SPD elongated
CATGCAAGTTGCTGAT-1_1	-7.12113	9.10131	MG2	7465	3188	155391828533155	9	9	-0.362426018354588	-0.0399645437843706	G1	SPC-II
CATGCCTCAGTCCCGA-1_1	-3.93781	-2.47962	MG2	2163	1167	0.92464170134073	2	2	-0.35137292669115	0.00344726132340722	G2M	SPD elongated
CATGCCTGTCTGCGCA-1_1	5.00922	-5.02278	MG2	28601	5250	217824551589105	6	6	0.568154044769703	-0.0723857220825939	S	SPG-A diff
CATGCGGCACTGGATT-1_1	0.282572	9.73707	MG2	3468	1643	487312572087659	0	0	0.100879656073059	-0.126233017137876	S	SPC-I
CATGCTCAGTATCTGC-1_1	-4.68973	-3.30739	MG2	2237	1143	16092981671882	2	2	-0.272609294627367	0.0898089740741249	G2M	SPD elongated
CATGCTCGTGCTCCGA-1_1	10.6415	-8.28468	MG2	9800	2941	258163265306122	3	3	0.335335056344827	-0.299027508533763	S	SPG-A undiff
CATGGATAGAAGAACG-1_1	-4.95145	10.4882	MG2	6695	2832	131441374159821	4	4	-0.148663234188531	-0.171723679032209	G1	SPC-I
CATGGATCAGCCTTCT-1_1	-8.91874	-12.3661	MG2	584	385	308219178082192	1	1	-0.0559629291522302	-0.163423941793721	G1	SPD elongated
CATGGATGTGGTATGG-1_1	-4.69454	10.0345	MG2	4774	2317	224130708001676	4	4	-0.30681049118147	-0.0705684641606213	G1	SPC-I
CATGGATTCGACGCTG-1_1	8.093	0.503207	MG2	19458	4400	297563983965464	12	12	-0.431805143670907	0.428139381630967	G2M	SPG-B
CATGGTAAGCGGGTAT-1_1	5.36888	7.54715	MG2	3078	1686	432098765432099	0	0	0.71208347392953	-0.0832533964750243	S	SPC-I
CATGGTACAACCGTGC-1_1	-4.39111	10.5618	MG2	7790	2960	170731707317073	4	4	-0.210646999238357	-0.0442193697473416	G1	SPC-I
CATGGTAGTTGACGGA-1_1	11.1924	-7.39729	MG2	6071	1855	0.197661011365508	5	5	0.168964527250271	-0.0972020347154833	S	SPG-A undiff
CATGGTATCCATGAGT-1_1	10.6786	-8.17511	MG2	10018	2910	358354961070074	3	3	0.246043531737762	-0.227162278177695	S	SPG-A undiff
CATTCATAGCACTGGA-1_1	0.843086	10.0863	MG2	4001	1934	314921269682579	0	0	0.106455362437551	-0.000760961041515573	S	SPC-I
CATTCATCAACTGTGT-1_1	-6.19058	-6.94713	MG2	1845	971	13550135501355	2	2	-0.186933164467432	-0.202920747998697	G1	SPD elongated
CATTCATGTCTGCCTT-1_1	-9.1225	-11.731	MG2	867	563	0.807381776239908	1	1	-0.204371851714447	-0.216260723764688	G1	SPD elongated
CATTCATGTGGTCCGT-1_1	-11.1981	2.83232	MG2	8847	3124	132248219735504	7	7	-0.442156520803463	0.200325343634684	G2M	SPD round
CATTCATTCTAGCCTC-1_1	-9.44605	-10.5227	MG2	973	560	236382322713258	1	1	-0.273450608779959	-0.254737135372104	G1	SPD elongated
CATTCCGCAATTCGTG-1_1	5.0731	-3.73535	MG2	18622	4684	245945655676082	8	8	0.100537175118638	0.149810519250667	G2M	SPG-A diff
CATTCTAAGTCAGCGA-1_1	-8.78226	7.75542	MG2	6379	2862	0.95626273710613	9	9	-0.427417042003736	-0.115092929654719	G1	SPC-II
CATTCTATCGTCAGAT-1_1	-4.07385	-2.71433	MG2	2438	1244	0.984413453650533	2	2	-0.455250420516839	-0.019080321972324	G1	SPD elongated
CATTGAGCATTGAGGG-1_1	5.26584	8.4907	MG2	5779	2060	245717252119744	0	0	0.398270855990972	-0.237605914586193	S	SPC-I
CATTGCCCAACGACTT-1_1	-0.725928	10.6746	MG2	5991	2481	28709731263562	0	0	0.169642179128074	0.0165365636100396	S	SPC-I
CATTGCCCAGGACTAG-1_1	7.12064	-5.38855	MG2	32142	6113	240184182689316	6	6	-0.0541131203798062	0.0641515199246372	G2M	SPG-A diff
CATTGCCGTTCATCTT-1_1	-8.81403	-13.3163	MG2	506	355	217391304347826	1	1	-0.124029985850919	-0.0920102520403711	G1	SPD elongated
CATTGCCGTTTCTATC-1_1	5.00317	-5.26446	MG2	12802	3640	244493047961256	6	6	0.444326957131933	-0.175345900536649	S	SPG-A diff
CATTGTTAGTGCAGCA-1_1	-5.85625	-2.59233	MG2	774	566	180878552971576	2	2	-0.212743715199755	0.317844234266926	G2M	SPD elongated
CATTGTTCAATTGGTC-1_1	6.23551	-6.36534	MG2	18414	4525	253611382643641	6	6	0.471512755616152	-0.0218895885741601	S	SPG-A diff
CATTTCAGTGCGTGCT-1_1	-10.1102	6.51723	MG2	7282	2964	16478989288657	7	7	-0.306522740094263	-0.00877187628842124	G1	SPD round
CATTTCATCAACACCA-1_1	3.79575	8.65359	MG2	3358	1786	38117927337701	0	0	0.223431033606606	-0.0776618205468085	S	SPC-I
CATTTCATCCTTCACG-1_1	3.87859	10.368	MG2	8738	3111	141908903639277	0	0	0.466403690586753	-0.102079780994628	S	SPC-I
CCAAGCGAGCTGAGCA-1_1	-1.9473	10.1031	MG2	2588	1475	208655332302937	4	4	-0.353862393977682	0.00919951075978254	G2M	SPC-I
CCAAGCGTCAAGATAG-1_1	-7.07507	8.95324	MG2	8074	3225	381471389645777	9	9	-0.103774010516092	-0.185856510848362	G1	SPC-II
CCAATGACAAAGCAAT-1_1	-6.87371	0.53713	MG2	8970	2545	0.713489409141583	11	11	-0.461866397652082	0.423842643554765	G2M	SPD round
CCAATGAGTAGAATAC-1_1	-9.45124	-10.2986	MG2	1501	767	213191205862758	1	1	-0.139591942837124	-0.410287113116109	G1	SPD elongated
CCAATGAGTATCCTTT-1_1	5.14035	-3.63246	MG2	12811	3759	20217001014753	8	8	0.00222748664453509	0.104578826981036	G2M	SPG-A diff
CCAATTTAGATGAACT-1_1	-7.35418	9.67542	MG2	7461	3128	257338158423804	9	9	-0.380054447890057	-0.00707143620537454	G1	SPC-II
CCAATTTAGTCACTCA-1_1	6.67117	-6.28048	MG2	33532	6650	285399021829894	6	6	0.544886476741503	-0.0527585586883894	S	SPG-A diff
CCAATTTGTAGGCTCC-1_1	2.33379	9.91486	MG2	8127	2716	188261351052049	0	0	0.456792599320881	-0.0927862280435776	S	SPC-I
CCAATTTTCAGTGTTG-1_1	3.98032	9.65321	MG2	7430	2724	227456258411844	0	0	0.504193569703396	-0.067919193931215	S	SPC-I
CCAATTTTCGAGTCTA-1_1	-8.39141	0.792937	MG2	12346	3300	118256925319942	11	11	-0.50302768001906	0.520439154852229	G2M	SPD round
CCAATTTTCGCCAGAC-1_1	5.47931	-4.97945	MG2	15118	4188	261939409974864	6	6	0.367686379886246	0.0958404543855124	S	SPG-A diff
CCAATTTTCTCCTGAC-1_1	8.06634	0.700755	MG2	14287	3831	172884440400364	12	12	-0.467644593745386	0.292718174236228	G2M	SPG-B
CCAATTTTCTGGGCGT-1_1	-5.57671	-5.40815	MG2	1682	890	118906064209275	2	2	-0.22940555417616	-0.202116852503879	G1	SPD elongated
CCACAAAAGAAGCCAC-1_1	9.59628	-8.03777	MG2	8720	3209	416284403669725	3	3	0.158872285733224	-0.0371935655635189	S	SPG-A undiff
CCACAAAAGGCGATAC-1_1	7.08509	-7.20548	MG2	22499	4955	265789590648473	6	6	0.35669312467622	-0.172108153106693	S	SPG-A diff
CCACAAAGTAACACCT-1_1	-7.63088	9.63101	MG2	10711	3795	122304173279806	9	9	-0.415766238396738	-0.185788575978796	G1	SPC-II
CCACAAAGTCAGTCGC-1_1	2.67793	9.61572	MG2	6433	2372	186538162599098	0	0	0.369367006903829	-0.0975682180240913	S	SPC-I
CCACAAAGTTATGGTC-1_1	7.34237	5.06436	MG2	6287	2453	117703197073326	10	10	0.0970800841122879	-0.0138417920814912	S	SPG-B
CCACACTAGCATCTTG-1_1	-5.17592	-4.3096	MG2	1962	1010	0.866462793068298	2	2	-0.381196242262239	-0.0415822297492294	G1	SPD elongated
CCACACTAGTATTGCC-1_1	6.90593	-8.19258	MG2	12081	3949	239218607731148	3	3	0.636037882261524	-0.180067519044623	S	SPG-A undiff
CCACCATTCTTGTGCC-1_1	5.31068	-5.61518	MG2	18829	4431	212969355780976	6	6	0.585721160741015	0.0584286414454104	S	SPG-A diff
CCACGAGCAAAGACTA-1_1	4.00375	9.25769	MG2	6120	2296	269607843137255	0	0	0.391818177413924	-0.215180055717275	S	SPC-I
CCACGAGCAATTTCGG-1_1	-8.55916	-12.8462	MG2	647	413	154559505409583	1	1	-0.228021212645674	0.0681867261614186	G2M	SPD elongated
CCACGAGCACGGTCTG-1_1	-6.40734	-6.80661	MG2	1980	933	111111111111111	2	2	-0.325678959469329	-0.328959325522965	G1	SPD elongated
CCACGAGCAGATCATC-1_1	7.11269	-8.55918	MG2	25568	5511	277690863579474	6	6	0.479162571736242	-0.140793962817144	S	SPG-A diff
CCACGAGTCAAATGCC-1_1	5.1799	-3.5159	MG2	13301	3747	207503195248478	8	8	-0.0651668082068746	0.0981969450974992	G2M	SPG-A diff
CCACGAGTCCTAGCCT-1_1	10.4897	-6.41222	MG2	2159	1159	282538212135248	5	5	0.413907600356112	-0.327844476709343	S	SPG-A undiff
CCACGTTAGAAGGCTC-1_1	10.7302	-5.63105	MG2	11461	3214	192827850972865	5	5	0.15759551594678	0.0861785121838853	S	SPG-A undiff
CCACGTTCACTGGACC-1_1	-8.80652	8.60174	MG2	8995	3491	186770428015564	9	9	-0.345460011063784	-0.100849840618403	G1	SPC-II
CCACGTTCATAACCCA-1_1	-5.28872	-0.884891	MG2	1227	798	26079869600652	2	2	-0.049829628181695	0.296960935727127	G2M	SPD elongated
CCACGTTTCTCTCGAC-1_1	-7.225	9.3997	MG2	8362	3392	160248744319541	9	9	-0.360404468569296	-0.0360786796606216	G1	SPC-II
CCACTTGAGCCTCTTC-1_1	-10.6823	2.01463	MG2	8789	2874	101262942314256	7	7	-0.387149352713385	0.448622512373263	G2M	SPD round
CCACTTGAGGTTCATC-1_1	-6.79289	-7.25256	MG2	1172	714	187713310580205	2	2	-0.216403240950129	-0.154600155542213	G1	SPD elongated
CCACTTGCAGCCTACG-1_1	-8.03036	9.24638	MG2	6999	3049	0.800114302043149	9	9	-0.341940599665584	0.0302825734236347	G2M	SPC-II
CCACTTGCAGCTTTCC-1_1	-4.99915	-0.0747141	MG2	3038	1464	0.921658986175115	2	2	-0.401660855851888	0.168110440332535	G2M	SPD elongated
CCACTTGTCTCGCCTA-1_1	6.1711	6.65376	MG2	2810	1439	387900355871886	10	10	0.607463654163988	-0.1994367138208	S	SPG-B
CCATAAGCATCATTTC-1_1	-4.5894	9.07094	MG2	682	521	0.586510263929619	4	4	-0.309275831252109	0.157713170777483	G2M	SPC-I
CCATAAGGTGAATTGA-1_1	9.53832	-8.9355	MG2	2612	1260	0.344563552833078	3	3	-0.0429550278129557	-0.304472600832545	G1	SPG-A undiff
CCATAAGTCATTGAGC-1_1	-1.92022	10.3789	MG2	6458	2531	150201300712295	4	4	-0.0955125662103047	-0.0869670279744562	G1	SPC-I
CCATCACAGGCGCTTC-1_1	8.5346	-8.35724	MG2	12380	3426	220516962843296	3	3	0.439227872599574	-0.19177631126962	S	SPG-A undiff
CCATCACGTGGAATGC-1_1	5.29921	8.38878	MG2	10535	3036	181300427147603	0	0	0.539728625587765	-0.272569492941551	S	SPC-I
CCCAACTAGATAGTGT-1_1	7.74355	2.91289	MG2	6015	2241	229426433915212	12	12	-0.10261911710454	-0.00801735868568321	G1	SPG-B
CCCAACTAGGCGAAGG-1_1	10.6444	-7.51148	MG2	9308	2911	235281478298238	3	3	0.272377749015805	-0.0754347859640092	S	SPG-A undiff
CCCAACTAGGGTGAAA-1_1	-9.14164	-10.6995	MG2	1052	600	209125475285171	1	1	-0.314389384594668	-0.214226509568953	G1	SPD elongated
CCCAACTCACTTCAAG-1_1	2.09	8.71124	MG2	2730	1563	289377289377289	0	0	0.29975171167302	0.105019287813364	S	SPC-I
CCCAACTGTCCGAAGA-1_1	-10.9867	2.25952	MG2	7434	3093	161420500403551	7	7	-0.616718021644871	0.406512815114252	G2M	SPD round
CCCAACTTCCACGGGT-1_1	1.70567	10.3417	MG2	6741	2438	222518914107699	0	0	0.199410710127639	-0.222814344628785	S	SPC-I
CCCAACTTCTCAAAGC-1_1	5.38921	-3.22291	MG2	14252	3930	183833847880999	8	8	-0.0554753693977033	0.191940309373039	G2M	SPG-A diff
CCCGAAGAGGTAAACT-1_1	-11.3584	4.28172	MG2	12420	3721	100644122383253	7	7	-0.595747190830041	0.10601357324448	G2M	SPD round
CCCGAAGCAACTCCCT-1_1	7.76687	4.65656	MG2	12007	3661	282335304405763	10	10	0.220391751509738	-0.173166557540558	S	SPG-B
CCCGAAGTCGTTGTGA-1_1	1.94136	9.13802	MG2	3892	1813	316032887975334	0	0	0.193001711391101	-0.18250905426636	S	SPC-I
CCCGAAGTCTGCTTTA-1_1	8.60967	-7.58208	MG2	10311	2999	266705460188149	3	3	0.522550479023615	-0.155939581217823	S	SPG-A undiff
CCCGGAACACAGTGTT-1_1	4.05559	8.56147	MG2	6367	2229	34396104915973	0	0	0.470587643222995	-0.159111512712114	S	SPC-I
CCCTAACGTACAAACA-1_1	5.01805	-3.01829	MG2	16616	3944	149855560905152	8	8	0.0478533921229871	0.0861726861097302	G2M	SPG-A diff
CCCTAACTCACGAACT-1_1	4.27922	9.39547	MG2	6989	2460	253255115180999	0	0	0.47432156693638	-0.168943168563419	S	SPC-I
CCCTAACTCATTTGTC-1_1	-5.16375	11.3603	MG2	8011	3199	144800898764199	4	4	-0.171809155015539	-0.0156742383792887	G1	SPC-I
CCCTCAACAAATCGGG-1_1	-3.11604	9.23156	MG2	940	676	0.425531914893617	4	4	-0.267148089349337	-0.136109625142653	G1	SPC-I
CCCTCTCAGACTGAGC-1_1	-9.58169	6.72751	MG2	6247	2736	273731391067713	9	9	-0.401540859545606	0.0680187458101169	G2M	SPC-II
CCCTCTCAGTTGCATC-1_1	-7.63564	9.02599	MG2	8567	3246	296486518034318	9	9	-0.376482394132953	-0.138035751163658	G1	SPC-II
CCCTCTCCACCCTGTT-1_1	-6.34025	-6.94939	MG2	2519	1124	214370782056372	2	2	-0.433398928096208	-0.108914844663679	G1	SPD elongated
CCCTCTCGTTGCAAGG-1_1	-4.6158	10.9305	MG2	7117	2827	162990023886469	4	4	-0.304838486379937	-0.0789521008288717	G1	SPC-I
CCCTGATCAGGTCCGT-1_1	-8.10496	9.20842	MG2	11720	4100	151023890784983	9	9	-0.36245503032224	-0.0785328692845118	G1	SPC-II
CCCTGATGTGTCACAT-1_1	-9.05197	2.19559	MG2	28156	6197	175095894303168	9	9	0.0163545726190506	7.81614e+09	S	SPC-II
CCCTGATTCCGTAGTA-1_1	-4.24793	-2.82765	MG2	2690	1288	0.966542750929368	2	2	-0.362122034752814	-0.0485573773355055	G1	SPD elongated
CCCTGATTCTCATAGG-1_1	-9.73011	-12.9688	MG2	750	505	306666666666667	1	1	-0.139520144315143	-0.113916256197631	G1	SPD elongated
CCCTTAGCAGTCACGC-1_1	-9.37571	-9.88062	MG2	1413	774	148619957537155	1	1	-0.359556595818745	-0.373561676635469	G1	SPD elongated
CCGAACGAGTTGGCTT-1_1	-7.8981	0.916329	MG2	6437	2358	0.94764641913935	11	11	-0.427209778850372	0.544486665876684	G2M	SPD round
CCGAACGCATCATCTT-1_1	6.63437	-7.76124	MG2	11617	3403	28062322458466	6	6	0.49910951076366	-0.184207481642978	S	SPG-A diff
CCGAACGGTGACTCGC-1_1	-0.204917	9.95296	MG2	6541	2446	114661366763492	0	0	0.158740926171246	-0.159883483470527	S	SPC-I
CCGAACGGTTCTTAGG-1_1	7.65673	4.02043	MG2	5835	2124	217652099400171	10	10	-0.160716427822189	-0.0321275560574229	G1	SPG-B
CCGATCTAGCTACAAA-1_1	10.1953	-6.63981	MG2	7764	2965	284647089129315	3	3	0.242961925211951	0.0107679723884938	S	SPG-A undiff
CCGATCTGTGTCTAAC-1_1	-4.66728	-3.80409	MG2	3931	1590	0.712286949885525	2	2	-0.374279544012827	-0.159155324625082	G1	SPD elongated
CCGATGGCAAGAGTAT-1_1	9.40003	-2.71427	MG2	13608	3744	291740152851264	5	5	-0.234975700771121	0.544517392949464	G2M	SPG-A undiff
CCGATGGCACCAGTTA-1_1	4.85029	8.50427	MG2	9162	2920	242305173542895	0	0	0.438634451370656	-0.367540246611864	S	SPC-I
CCGATGGTCAAGTTGC-1_1	-10.0441	6.94697	MG2	7312	3029	0.929978118161926	7	7	-0.460013848812886	-0.108762517471564	G1	SPD round
CCGATGGTCGCATTAG-1_1	-9.45469	-9.89776	MG2	1672	818	233253588516746	1	1	-0.297494058958638	-0.228428812599619	G1	SPD elongated
CCGCAAGCAAACTGCT-1_1	-4.30816	-0.975611	MG2	2801	1369	135665833630846	2	2	-0.38749243116242	0.065610570024295	G2M	SPD elongated
CCGCAAGTCTGGTGGC-1_1	2.70373	9.88317	MG2	6494	2316	117031105635972	0	0	0.273961651233577	-0.085333038444908	S	SPC-I
CCGGACACAGGTCAGA-1_1	-6.23678	-6.85607	MG2	1843	937	162778079218665	2	2	-0.140617056413487	-0.367777612205972	G1	SPD elongated
CCGGACACAGTCGAGA-1_1	-8.8957	7.46536	MG2	7850	3076	189808917197452	9	9	-0.561794171469136	-0.133910246213921	G1	SPC-II
CCGGACAGTACCTAGT-1_1	-4.47164	-2.62718	MG2	1871	1026	0.85515766969535	2	2	-0.393554076785544	0.125963080213051	G2M	SPD elongated
CCGGACATCCCATTTA-1_1	7.16973	-8.69573	MG2	15859	3976	269247745759506	6	6	0.399488908303589	-0.194688253732512	S	SPG-A diff
CCGGGTATCGCCGAAC-1_1	4.97256	-5.74105	MG2	10859	3195	256929735703103	6	6	0.479942407110859	-0.0193322166256381	S	SPG-A diff
CCGGTAGTCGAAATCC-1_1	-8.84084	-12.6728	MG2	609	430	197044334975369	1	1	-0.23898884263652	-0.330782340602952	G1	SPD elongated
CCGGTGAAGATGAACT-1_1	11.4702	-5.54681	MG2	8145	2662	219766728054021	5	5	0.250104623385801	-0.0746914689370499	S	SPG-A undiff
CCGGTGAAGCAGTCTT-1_1	-7.38025	0.697627	MG2	10568	2844	0.813777441332324	11	11	-0.445248918419026	0.411496961645072	G2M	SPD round
CCGGTGAAGCGTACAG-1_1	6.25334	-1.39367	MG2	8542	2756	216576914071646	8	8	-0.167840090812262	0.145088775041851	G2M	SPG-A diff
CCGGTGACACAGTGAG-1_1	-4.71995	-0.817007	MG2	1917	1078	135628586332812	2	2	-0.304628438527142	0.0480096276919976	G2M	SPD elongated
CCGGTGAGTCCTGTTC-1_1	5.87485	-1.45787	MG2	10822	3279	317871003511366	8	8	-0.162840926699044	0.0948594467448833	G2M	SPG-A diff
CCGGTGAGTGTAGGAC-1_1	-11.0065	2.95386	MG2	8289	2868	219568102304259	7	7	-0.355757125965102	0.110301731122859	G2M	SPD round
CCGGTGATCAATGCAC-1_1	-7.7158	8.65737	MG2	6997	3017	185793911676433	9	9	-0.315635304839759	-0.102297942256348	G1	SPC-II
CCGTAGGCAGACACCC-1_1	-6.92565	7.97586	MG2	4825	2351	219689119170984	4	4	-0.361521410012259	-0.127474995743423	G1	SPC-I
CCGTAGGCATTAAGCC-1_1	-6.23225	0.46153	MG2	8319	2502	0.468806346916697	11	11	-0.415047626979927	0.372213635547717	G2M	SPD round
CCGTAGGCATTCGATG-1_1	1.64802	9.77725	MG2	6327	2477	257626047099731	0	0	0.128916525607049	-0.147699940310512	S	SPC-I
CCGTGAGAGCAGATAT-1_1	8.11226	-7.22809	MG2	11994	3075	189261297315324	3	3	0.458426334398521	-0.256280200599502	S	SPG-A undiff
CCGTGAGCACATGGTT-1_1	4.5701	8.91461	MG2	6995	2496	217298070050036	0	0	0.625133911008682	-0.130705328650245	S	SPC-I
CCGTTCACATTGGATC-1_1	-1.86626	10.5279	MG2	7387	2625	159740083931231	4	4	0.0139527350898361	-0.158338178795525	S	SPC-I
CCGTTCATCATGGAGG-1_1	5.92296	-3.69419	MG2	15462	4202	277454404346139	8	8	0.0179943131361869	0.0894570422286028	G2M	SPG-A diff
CCTAACCCACGCGTCA-1_1	6.06799	6.66238	MG2	4325	1867	480924855491329	10	10	0.248801307553547	-0.186526323362352	S	SPG-B
CCTAACCCAGAAATTG-1_1	10.0624	-8.01485	MG2	8053	2818	263255929467279	3	3	0.410332419712336	-0.288140900350287	S	SPG-A undiff
CCTAACCCAGGAGGTT-1_1	-8.20605	-9.37357	MG2	1346	747	133729569093611	1	1	-0.244269423394626	-0.371932893028456	G1	SPD elongated
CCTAACCTCAGCAATC-1_1	5.24072	9.20149	MG2	8740	2883	19908466819222	0	0	0.522350059365197	-0.205001244152911	S	SPC-I
CCTAACCTCGAGTCCG-1_1	-11.011	6.31272	MG2	7295	3082	157642220699109	7	7	-0.387076971600321	-0.0882607023406841	G1	SPD round
CCTAAGAAGCGGACAT-1_1	5.02423	8.44666	MG2	7310	2496	14500683994528	0	0	0.514036526585872	-0.195467967689969	S	SPC-I
CCTAAGAGTCACAATC-1_1	3.664	10.0786	MG2	5038	2215	248114331083763	0	0	0.467173082410826	-0.123678355460463	S	SPC-I
CCTAAGATCACCGGGT-1_1	-10.7026	5.84973	MG2	7284	2952	109829763866008	7	7	-0.477702477138923	0.0118302143953575	G2M	SPD round
CCTACGTTCAATCTTC-1_1	5.82984	7.50698	MG2	8899	3111	412405888302056	10	10	0.596034142238584	-0.205973007388481	S	SPG-B
CCTACGTTCGGTCAGC-1_1	-7.05129	9.25671	MG2	7531	3072	131456645863763	9	9	-0.438906712872594	-0.00857430060403841	G1	SPC-II
CCTACGTTCGTTCTGC-1_1	-9.31924	-13.3459	MG2	611	427	130932896890344	1	1	-0.051880281934776	-0.125538959506952	G1	SPD elongated
CCTATCGAGCCTGACC-1_1	-6.45763	10.3204	MG2	6917	2993	1691484747723	9	9	-0.267700864097422	-0.138116694638697	G1	SPC-II
CCTATCGAGCGTGCTC-1_1	-10.4814	5.92962	MG2	6561	2655	138698369151044	7	7	-0.394413538161086	-0.0587144644573935	G1	SPD round
CCTATCGAGGTATAGT-1_1	7.3556	-7.47324	MG2	13153	3439	197673534554854	3	3	0.609607626365701	-0.211414587504202	S	SPG-A undiff
CCTATCGAGTTGCGAG-1_1	11.1114	-7.39159	MG2	7696	2486	262474012474012	3	3	0.350443344393482	-0.264174415469119	S	SPG-A undiff
CCTATCGTCCAGCTCT-1_1	-9.1004	1.08334	MG2	9418	2867	0.913145041410066	11	11	-0.434753701100642	0.475687390001068	G2M	SPD round
CCTATCGTCCATTGTT-1_1	4.51985	-4.39346	MG2	7977	2821	179265387990473	8	8	0.347299063635159	0.0498902101570529	S	SPG-A diff
CCTCAACAGGCACTAG-1_1	-8.99341	-11.2077	MG2	721	451	249653259361997	1	1	-0.108187104566147	-0.0948790379028252	G1	SPD elongated
CCTCACAAGGTTCCGC-1_1	5.37746	-3.01637	MG2	11710	3656	245943637916311	8	8	-0.100399695218268	0.0950442111133039	G2M	SPG-A diff
CCTCACAGTACCGGAA-1_1	-8.72559	7.69961	MG2	6573	2838	327095694507835	9	9	-0.406738567742336	-0.0614490530572465	G1	SPC-II
CCTCAGTAGACGCCCT-1_1	3.51046	8.62918	MG2	3502	1653	408338092518561	0	0	0.427089786121594	-0.168604476857655	S	SPC-I
CCTCAGTAGGCTGAAC-1_1	0.751685	9.85093	MG2	6345	2424	16548463356974	0	0	0.186570419571786	-0.0975395226755564	S	SPC-I
CCTCATGAGCCGAATG-1_1	-10.9198	3.46222	MG2	10597	3786	192507313390582	7	7	-0.389171526506489	-0.0242246823263894	G1	SPD round
CCTCATGGTCAACGCC-1_1	6.33876	-7.5519	MG2	12611	3701	259297438743954	6	6	0.518210513093519	-0.206017608403501	S	SPG-A diff
CCTCATGGTCTAGGCC-1_1	7.7091	3.59635	MG2	6705	2354	210290827740492	10	10	-0.173533242607831	0.119475456579029	G2M	SPG-B
CCTCATGGTGCGACAA-1_1	-2.40002	11.0223	MG2	4077	2095	206033848417954	4	4	-0.00727737189353017	-0.173186350615281	G1	SPC-I
CCTCATGGTGGAATGC-1_1	8.26429	-9.73428	MG2	19825	4590	287011349306431	3	3	0.447189727632635	-0.224114872621461	S	SPG-A undiff
CCTCATGGTTCCATTT-1_1	6.24424	6.53936	MG2	4635	2097	340884573894283	10	10	0.198839470897903	-0.266032734583735	S	SPG-B
CCTCATGTCATGCAGT-1_1	-9.4548	-10.0225	MG2	1563	846	0.959692898272553	1	1	-0.203021836865205	-0.206372568666396	G1	SPD elongated
CCTCCAAGTATCGTAC-1_1	8.00413	0.532557	MG2	11211	3224	196235839800196	12	12	-0.301121900671356	0.406462321788747	G2M	SPG-B
CCTCCTCAGGCACAAC-1_1	4.22371	9.59191	MG2	8324	2836	168188370975493	0	0	0.562126209084858	-0.111686261352128	S	SPC-I
CCTCCTCCACAGTGTT-1_1	0.761345	10.7237	MG2	13467	3928	22647954258558	0	0	0.256274565736962	-0.0679536117481563	S	SPC-I
CCTCTAGAGAGCCTGA-1_1	-3.36487	10.2051	MG2	2481	1469	463522773075373	4	4	-0.20088716102084	-0.107593212738301	G1	SPC-I
CCTCTAGCAAGCAGGT-1_1	4.24039	-5.22213	MG2	7413	2598	318359638472953	6	6	0.547336446746317	-0.00479674196122304	S	SPG-A diff
CCTCTAGCAGACAAAT-1_1	-1.10836	10.9614	MG2	7314	2980	184577522559475	0	0	0.129725573195543	0.181985698782313	G2M	SPC-I
CCTCTAGTCCCTTGTG-1_1	-8.77422	-13.3001	MG2	510	364	313725490196078	1	1	-0.253153933869567	-0.244100749972095	G1	SPD elongated
CCTCTAGTCTCGCCTA-1_1	-9.0712	7.89819	MG2	3569	2079	0.952647800504343	9	9	-0.452063744242865	-0.16421074789994	G1	SPC-II
CCTCTCCAGCCTTTGA-1_1	6.80918	5.55999	MG2	6389	2480	242604476443888	10	10	0.0945003067320749	0.180359207200413	G2M	SPG-B
CCTCTCCCATTGAGGG-1_1	11.577	-4.69176	MG2	7730	2419	173350582147477	5	5	0.0491103053200269	-0.00552268408322543	S	SPG-A undiff
CCTGCATAGTTCCATG-1_1	-8.76053	1.00315	MG2	7863	2580	10428589596846	11	11	-0.396254218153151	0.418586969573259	G2M	SPD round
CCTGCATTCCGGCTTT-1_1	-7.77461	-8.56999	MG2	1289	731	256012412723041	1	1	-0.222376525725202	-0.2429826642635	G1	SPD elongated
CCTGTTGTCCAAGCCG-1_1	-9.09685	7.94543	MG2	7856	3185	19857433808554	9	9	-0.492127599676782	0.0674128582305838	G2M	SPC-II
CCTGTTGTCGCTATTT-1_1	0.440368	10.7704	MG2	7282	2740	131831914309256	0	0	0.205937422231667	-0.0357662849339437	S	SPC-I
CCTTCAGAGGACGCTA-1_1	-8.64859	-8.90892	MG2	2779	1094	125944584382872	1	1	-0.301332067260399	-0.298155381108309	G1	SPD elongated
CCTTCAGGTCACTCTC-1_1	-4.53767	-1.40249	MG2	1960	1081	0.918367346938776	2	2	-0.321436448586287	0.222025874610217	G2M	SPD elongated
CCTTCAGGTGTATTGC-1_1	-6.06302	10.5544	MG2	5387	2585	196770001856321	9	9	-0.220787594880966	-0.0444176037597005	G1	SPC-II
CCTTGTGAGATAGCAT-1_1	4.84458	-2.85068	MG2	10042	2915	21310495917148	8	8	-0.0629739036779142	0.077544208686041	G2M	SPG-A diff
CCTTGTGTCGCATTAG-1_1	6.83211	-7.58974	MG2	20027	4698	348529485194987	6	6	0.399702608624654	-0.107541120105888	S	SPG-A diff
CCTTGTGTCGCGGTAC-1_1	-7.66661	8.32632	MG2	5805	2700	141257536606374	9	9	-0.328898749511799	-0.0854386594006268	G1	SPC-II
CCTTTGGCATGATAGA-1_1	5.47413	8.83819	MG2	6409	2318	302699329068497	0	0	0.385624689292203	-0.267383113406405	S	SPC-I
CCTTTGGGTACTAAGA-1_1	-3.74487	10.9795	MG2	6681	2794	197575213291423	4	4	-0.217113478845012	-0.282100175314886	G1	SPC-I
CGAAGGAAGACCGCCT-1_1	-9.62645	7.32337	MG2	7216	3088	194013303769401	7	7	-0.489525260986523	0.256030813509427	G2M	SPD round
CGAAGGAAGGGTTTCT-1_1	-3.04416	10.2692	MG2	6153	2559	25028441410694	4	4	-0.0416104729123623	-0.0459411149422251	G1	SPC-I
CGAAGTTCACAACGAG-1_1	7.29795	-3.13982	MG2	11590	3490	281276962899051	8	8	-0.310486424090814	0.335821806798602	G2M	SPG-A diff
CGAAGTTGTGTCTTCC-1_1	-4.24615	11.3566	MG2	15438	4335	142505505894546	4	4	-0.232609652436166	-0.0726478429876839	G1	SPC-I
CGAAGTTTCGTCTAAG-1_1	-6.00222	-2.31703	MG2	558	431	21505376344086	2	2	-0.0721651380770219	0.015147788029617	G2M	SPD elongated
CGAATTGAGCTCGTGC-1_1	-5.5983	0.241475	MG2	5263	1933	0.627018810564317	11	11	-0.323874759859573	0.391649128023017	G2M	SPD round
CGAATTGGTAGACACG-1_1	7.72007	-8.85382	MG2	13375	3583	383551401869159	3	3	0.544370136963855	-0.23057338805203	S	SPG-A undiff
CGACAGCAGCCTATCA-1_1	-11.3571	4.71761	MG2	5751	2641	0.973743696748392	7	7	-0.512276059815989	0.316589367882434	G2M	SPD round
CGACAGCAGTTCCAGT-1_1	-6.10911	-6.43117	MG2	1701	878	152851263962375	2	2	-0.380539148391352	-0.315876468975503	G1	SPD elongated
CGACAGCCACAGCCAC-1_1	4.87946	9.86094	MG2	19542	4526	2630232320131	0	0	0.540973370777671	-0.184599041391059	S	SPC-I
CGACAGCGTACACGTT-1_1	7.47135	5.49201	MG2	8997	2680	192286317661443	10	10	0.208618788372396	-0.373928683523054	S	SPG-B
CGACAGCGTTCAAACC-1_1	-6.23199	-6.88928	MG2	1496	846	133689839572193	2	2	-0.29734266664598	0.0348537122978163	G2M	SPD elongated
CGACAGCTCGGCTGGT-1_1	-6.77245	10.4784	MG2	15822	4792	121982050309695	9	9	-0.237520426254826	-0.145069258956379	G1	SPC-II
CGACAGCTCTGTCTCG-1_1	5.65566	-4.63049	MG2	18033	4766	187434148505518	6	6	0.156512240430626	0.0691578205637636	S	SPG-A diff
CGAGAAGAGGGATCTG-1_1	6.88314	-1.93717	MG2	9756	2937	320828208282083	8	8	-0.235511195851033	0.230838947729392	G2M	SPG-A diff
CGAGAAGCAGCGGATA-1_1	6.41378	-1.79963	MG2	11100	3368	321621621621622	8	8	-0.247230937270573	0.113687890520009	G2M	SPG-A diff
CGAGGAACAATTTCGG-1_1	-6.62718	-7.00569	MG2	1334	779	112443778110945	2	2	-0.302049360025081	-0.267499230921408	G1	SPD elongated
CGAGGAACACAGGATG-1_1	0.952414	10.4322	MG2	6597	2514	187964226163408	0	0	0.256790057793527	-0.255380575017588	S	SPC-I
CGAGGCTCATATGGCT-1_1	-6.11346	-6.47786	MG2	1528	855	143979057591623	2	2	-0.295823405291682	-0.0772393988008582	G1	SPD elongated
CGAGTGCCATACATCG-1_1	6.35581	6.8937	MG2	7533	2571	256206026815346	10	10	0.300557150232112	-0.292441386943966	S	SPG-B
CGAGTGCTCCAACCGG-1_1	7.08036	5.00592	MG2	543	418	202578268876611	10	10	-0.0640737327790511	0.0403207613910774	G2M	SPG-B
CGAGTTAAGAAACCAT-1_1	-3.77825	10.7003	MG2	4443	2126	234076074724285	4	4	-0.197796092781201	-0.274746343940985	G1	SPC-I
CGAGTTAAGGTCATAA-1_1	-7.57467	9.17214	MG2	6635	2814	206480783722683	9	9	-0.329974984794551	0.00577593863564863	G2M	SPC-II
CGAGTTATCATCTGTT-1_1	-4.75344	-0.765389	MG2	2375	1205	113684210526316	2	2	-0.255143832797042	0.258870514784979	G2M	SPD elongated
CGATCGGGTAGGGAGG-1_1	-8.7599	8.09461	MG2	5447	2520	113824123370663	9	9	-0.449048613750071	-0.0956023791738735	G1	SPC-II
CGATCGGGTTGTGCAT-1_1	6.35062	6.93842	MG2	8182	2795	468100708873136	10	10	0.300780326754681	-0.267571595301093	S	SPG-B
CGATGCGTCAGTCTTT-1_1	4.07127	8.41061	MG2	6764	2442	177409816676523	0	0	0.446625496868335	-0.0390083862374651	S	SPC-I
CGATGGCTCGGCATAT-1_1	-4.76356	-1.24501	MG2	1853	1047	102536427415003	2	2	-0.294277012032771	0.0358128294183973	G2M	SPD elongated
CGCAGGTAGACCAGCA-1_1	5.38975	-3.51866	MG2	9667	3007	263784007448019	8	8	0.14368542337665	0.111046982366981	S	SPG-A diff
CGCAGGTAGCAAGTCG-1_1	-9.68514	-11.0298	MG2	900	553	144444444444444	1	1	-0.303112393825128	-0.278799072758346	G1	SPD elongated
CGCAGGTGTCACGACC-1_1	4.51516	9.02885	MG2	5909	2276	203080047385344	0	0	0.446348457050114	-0.127565047537403	S	SPC-I
CGCAGGTGTTAGAGTA-1_1	6.01018	-7.42769	MG2	10727	3220	308567166961872	6	6	0.676269316416724	-0.165183141246897	S	SPG-A diff
CGCATAAAGAAGCTCG-1_1	-3.45692	10.2394	MG2	6455	2560	16576297443842	4	4	-0.156173333243133	-0.0814493288616774	G1	SPC-I
CGCATAACAAAGACGC-1_1	-9.59143	2.76014	MG2	17625	4876	118581560283688	9	9	-0.00915534773750593	-0.0696779292662743	G1	SPC-II
CGCATAACATCCTAAG-1_1	1.34695	10.0903	MG2	6837	2518	159426649115109	0	0	0.290707170393813	-0.141001821442978	S	SPC-I
CGCATAACATTCCTCG-1_1	-9.2275	8.604	MG2	29830	6580	125377137110292	9	9	-0.402064903861	-0.0167826410072978	G1	SPC-II
CGCATAATCCGGCTTT-1_1	-5.41393	-0.070015	MG2	2703	1368	0.702922678505364	2	2	-0.4734230412944	0.227255846730164	G2M	SPD elongated
CGCATAATCTATTTCG-1_1	3.26694	8.85052	MG2	4377	1969	35183915924149	0	0	0.357141448687796	-0.0499050187628933	S	SPC-I
CGCATGGGTAACTAAG-1_1	-6.09215	-6.82562	MG2	1669	953	0.659077291791492	2	2	-0.187720597381382	-0.207633785707124	G1	SPD elongated
CGCATGGGTCGATTTG-1_1	-1.49071	10.3602	MG2	4416	2059	165307971014493	4	4	0.0665172741649988	-0.109060435018008	S	SPC-I
CGCATGGGTGTTCCTC-1_1	-3.44199	10.509	MG2	4585	2273	255179934569248	4	4	-0.182309363730114	-0.123630818272956	G1	SPC-I
CGCCAGACACTGCACG-1_1	-9.6838	-12.228	MG2	784	505	267857142857143	1	1	-0.0810550389458642	-0.249896170214869	G1	SPD elongated
CGCCATTAGACCATTC-1_1	-8.05135	0.616577	MG2	8583	2668	0.94372596994058	11	11	-0.497436712519564	0.312048171362167	G2M	SPD round
CGCCATTAGATCACCT-1_1	3.42288	9.29619	MG2	6948	2492	221646516983305	0	0	0.420544192679851	-0.0955668388877043	S	SPC-I
CGCCATTCATCTGGGC-1_1	8.4621	-4.9974	MG2	25601	5802	266395843912347	5	5	-0.115972573048749	0.319948279184292	G2M	SPG-A undiff
CGCCATTTCCTACTGC-1_1	10.517	-6.74791	MG2	9129	3025	269470916858363	3	3	0.376751457151139	-0.073061274716975	S	SPG-A undiff
CGCGTGATCACCTCAC-1_1	-4.58359	-2.03535	MG2	2411	1162	165906262961427	2	2	-0.329549548506367	0.136075256928979	G2M	SPD elongated
CGGAATTTCGAAATCC-1_1	2.97946	10.2416	MG2	6194	2428	247013238618017	0	0	0.408260789898114	-0.159843656024052	S	SPC-I
CGGAATTTCGCCTAGG-1_1	8.38439	-8.46397	MG2	15443	3805	252541604610503	3	3	0.559731615886736	-0.197600030757365	S	SPG-A undiff
CGGACACAGCTTTCCC-1_1	5.02338	9.25728	MG2	6168	2346	166990920881971	0	0	0.635874797105063	-0.251075522754821	S	SPC-I
CGGACACCATGATGCT-1_1	4.23121	-4.92519	MG2	11794	3224	257758182126505	6	6	0.49236301645406	0.0459773734203714	S	SPG-A diff
CGGACACTCCCACAGG-1_1	-0.671564	10.8433	MG2	19751	4519	138220849577237	0	0	0.175866757962406	-0.0735046432699299	S	SPC-I
CGGACACTCTCAATCT-1_1	4.10069	9.29842	MG2	3177	1621	368271954674221	0	0	0.267688952927259	-0.128140887601064	S	SPC-I
CGGAGAAAGAAGCTGC-1_1	10.4334	-5.67394	MG2	9988	2956	26732078494193	5	5	0.0675038407360863	0.0382695533730364	S	SPG-A undiff
CGGAGAAAGTGACCTT-1_1	7.24886	-7.34775	MG2	8584	2701	285414725069897	3	3	0.599450116286613	-0.247241650513246	S	SPG-A undiff
CGGAGAACAGGTTCGC-1_1	9.5382	-4.70075	MG2	17738	4221	279625662419664	5	5	-0.0848402106081364	0.290733970253254	G2M	SPG-A undiff
CGGCAGTGTACACGTT-1_1	6.98445	-2.24155	MG2	11751	3514	268913283975832	8	8	-0.344546326856059	0.394945884102033	G2M	SPG-A diff
CGGCAGTTCGCGTTTC-1_1	4.02418	10.0649	MG2	17165	4268	230119429070784	0	0	0.451302130494344	-0.147152993476024	S	SPC-I
CGGCAGTTCTAGTTCT-1_1	-5.37039	9.28384	MG2	1630	1198	159509202453988	4	4	-0.177998596327192	-0.0672069076472922	G1	SPC-I
CGGCAGTTCTGTCAGA-1_1	-5.19497	-4.46959	MG2	2192	1097	0.638686131386861	2	2	-0.33050383903845	-0.184665540620904	G1	SPD elongated
CGGGACTGTATGAGGC-1_1	-6.58874	-6.20412	MG2	906	620	22075055187638	2	2	-0.322925572612291	-0.148887175446946	G1	SPD elongated
CGGGACTTCATTTCCA-1_1	7.2239	-8.61592	MG2	17871	4479	271389401824184	6	6	0.474769254769656	-0.14547755811659	S	SPG-A diff
CGGGCATAGCCGATAG-1_1	4.99194	-5.98178	MG2	17454	3934	338604331385356	6	6	0.615660034726873	-0.0964604217232086	S	SPG-A diff
CGGGTCACACTGCTTC-1_1	-8.32669	-8.74226	MG2	1803	899	194120909595119	1	1	-0.221739897299685	-0.153133859914259	G1	SPD elongated
CGGGTCACAGACATCT-1_1	11.2822	-7.20873	MG2	6520	2240	228527607361963	5	5	0.312904653008385	-0.0440970894107412	S	SPG-A undiff
CGGGTCAGTGAGATCG-1_1	6.62061	-6.80905	MG2	21685	4789	22181231265852	6	6	0.295861467818077	-0.145065564292579	S	SPG-A diff
CGGGTCATCACCATAG-1_1	-8.46082	-11.1925	MG2	763	521	104849279161206	1	1	0.113259265056308	-0.190361190932198	S	SPD elongated
CGGGTCATCCGCACGA-1_1	-7.04652	-7.60683	MG2	1261	738	206185567010309	2	2	-0.156237452918257	-0.400182726521479	G1	SPD elongated
CGGGTCATCGTGCAGC-1_1	3.56025	10.0139	MG2	13714	3734	180107918914977	0	0	0.528333425092728	-0.148764319818165	S	SPC-I
CGGGTGTCAAGAGAGA-1_1	-3.61066	9.08761	MG2	784	521	497448979591837	4	4	0.0821767236336989	0.322656384616447	G2M	SPC-I
CGGGTGTTCTACGCGG-1_1	6.62739	-5.83866	MG2	21516	5418	297917828592675	6	6	0.248779008424869	0.0253793606085047	S	SPG-A diff
CGGTCAGAGATACGAT-1_1	-11.0792	6.15379	MG2	9368	3603	178266438941076	7	7	-0.499324523839912	0.0417429690997327	G2M	SPD round
CGGTCAGCAATGTGGG-1_1	11.4739	-5.5887	MG2	13934	3845	289220611453997	5	5	0.31116117188255	-0.0194134522414476	S	SPG-A undiff
CGGTCAGGTTACCTTT-1_1	-5.48831	11.0681	MG2	7604	3100	143345607574961	4	4	-0.278150859125124	-0.104898205208238	G1	SPC-I
CGGTCAGGTTAGGCTT-1_1	-5.96902	-1.25583	MG2	928	574	269396551724138	2	2	-0.257925880746801	0.438824176013484	G2M	SPD elongated
CGGTCAGTCAAATGCC-1_1	-8.86506	8.41416	MG2	8484	3567	380716643092881	9	9	-0.18009818830742	-0.0804262882800955	G1	SPC-II
CGGTCAGTCACGGACC-1_1	-2.73849	11.0735	MG2	9861	3290	138931142886117	4	4	-0.173099377971407	-0.161756419641717	G1	SPC-I
CGTAAGTAGATAGGGA-1_1	8.47607	-8.27608	MG2	19248	4301	361076475477972	3	3	0.445696701808845	-0.281299610541748	S	SPG-A undiff
CGTAAGTCAAGTCCCG-1_1	-6.83618	10.1058	MG2	7116	2987	0.772906127037662	9	9	-0.362169650678329	-0.114949140803723	G1	SPC-II
CGTAATGAGAGAGCCT-1_1	-6.53656	-7.11127	MG2	1432	816	0.837988826815642	2	2	-0.453880933502375	-0.181890740464562	G1	SPD elongated
CGTAATGCAACTCGTA-1_1	10.1304	-6.75405	MG2	17829	3997	153682203152168	5	5	0.212537325653726	-0.0389362687090734	S	SPG-A undiff
CGTAATGCACAGAGAC-1_1	6.97828	6.17272	MG2	16960	4171	275943396226415	10	10	0.266349087476193	-0.179318348493547	S	SPG-B
CGTAATGGTCTACGTA-1_1	-5.94747	-2.53551	MG2	648	496	108024691358025	2	2	-0.188829065904658	0.470659102698959	G2M	SPD elongated
CGTAATGGTCTGATCA-1_1	-7.09164	9.01036	MG2	6880	2921	145348837209302	9	9	-0.2599364596055	-0.0692558263663922	G1	SPC-II
CGTAATGGTGGCCTCA-1_1	2.00245	9.02815	MG2	4787	2084	242322958011281	0	0	-0.13696969534572	-0.112446669599719	G1	SPC-I
CGTAGTAAGACGCCAA-1_1	11.272	-4.31529	MG2	1820	1127	181318681318681	5	5	-0.00660206878699188	-0.0606770239554269	G1	SPG-A undiff
CGTAGTACATAGAGGC-1_1	-8.54837	-9.8887	MG2	1165	647	145922746781116	1	1	-0.374436132525905	-0.109305583515208	G1	SPD elongated
CGTAGTAGTACGGGAT-1_1	5.42463	-2.0298	MG2	11770	3288	251486830926083	8	8	-0.0453889359807388	0.0997075154801444	G2M	SPG-A diff
CGTAGTAGTAGGACCA-1_1	9.0939	-1.96795	MG2	11016	3163	285039941902687	5	5	-0.37198580774461	0.503318668777948	G2M	SPG-A undiff
CGTAGTATCACCTTAT-1_1	-2.18777	10.0064	MG2	6352	2380	144836272040302	4	4	-0.138728749881223	-0.286122236732023	G1	SPC-I
CGTAGTATCGCAGATT-1_1	11.4493	-6.34477	MG2	6721	2340	288647522690076	5	5	0.278256873506922	-0.338754622451672	S	SPG-A undiff
CGTAGTATCTTCCGTG-1_1	-5.9668	-5.96606	MG2	1639	908	12202562538133	2	2	-0.205530777766691	-0.170215423116529	G1	SPD elongated
CGTCAAAGTACCAATC-1_1	-2.34875	10.7078	MG2	6394	2538	0.89146074444792	4	4	-0.198103068055952	-0.330212971794239	G1	SPC-I
CGTCAAAGTTCCGCAG-1_1	-4.07901	-1.96753	MG2	2395	1226	112734864300626	2	2	-0.384658625919001	0.0280907166023983	G2M	SPD elongated
CGTCCATCATAAGCGG-1_1	9.48731	-4.72207	MG2	21464	4767	30795751024972	5	5	-0.0572199815508934	0.158975483512415	G2M	SPG-A undiff
CGTCCATTCAATGTCG-1_1	7.32602	4.28973	MG2	6129	2233	186000978952521	10	10	-0.201934192481296	0.0613111632072157	G2M	SPG-B
CGTCCATTCGCTAATG-1_1	9.1905	-4.29597	MG2	16896	4449	281131628787879	5	5	0.0458261132719924	0.45915907528756	G2M	SPG-A undiff
CGTGAATCAATCACGT-1_1	6.13283	-6.38413	MG2	15353	4002	296359017781541	6	6	0.463696294926227	-0.0861358738970749	S	SPG-A diff
CGTGAATCAGCATCTA-1_1	2.63883	10.2475	MG2	9158	3142	183446167285434	0	0	0.291750400082151	0.0720620112228096	S	SPC-I
CGTGATAGTGTGATGG-1_1	10.1878	-7.96863	MG2	12217	3527	275026602275518	3	3	0.363963512424301	0.0179997351668557	S	SPG-A undiff
CGTGATATCACATTGG-1_1	8.05439	0.645128	MG2	13725	3609	144990892531876	12	12	-0.417387551050808	0.319057144925537	G2M	SPG-B
CGTGATATCCGTGACG-1_1	-5.66996	-5.26861	MG2	1268	789	157728706624606	2	2	-0.0854635795511331	-0.0630145356507726	G1	SPD elongated
CGTGCTTGTATTGAGA-1_1	-1.65861	10.2458	MG2	3504	1805	199771689497717	4	4	-0.0346920643579814	-0.179136647293763	G1	SPC-I
CGTGCTTTCTCTAGGA-1_1	4.30452	8.99916	MG2	5787	2120	165889061689995	0	0	0.336498115951464	-0.235585272046887	S	SPC-I
CGTTAGAAGAGGCGGA-1_1	5.26689	9.14396	MG2	15724	3928	197786822691427	0	0	0.477196734654238	-0.250541348425637	S	SPC-I
CGTTCTGCACTTGTGA-1_1	0.356616	9.42316	MG2	2804	1556	29243937232525	0	0	0.129836655307804	-0.186608899678222	S	SPC-I
CGTTCTGTCCAACCGG-1_1	-0.395469	10.1587	MG2	6193	2369	237364766672049	0	0	0.203866275900432	-0.131881759011156	S	SPC-I
CGTTGGGCAACAGATA-1_1	-0.933249	10.0859	MG2	6654	2590	153291253381425	4	4	-0.0151884037553017	-0.0486015458356671	G1	SPC-I
CGTTGGGTCAAACTGC-1_1	-7.36674	8.7214	MG2	8224	3228	102140077821012	9	9	-0.461520614209114	-0.0163256840616527	G1	SPC-II
CTAACCCAGCCAAGTG-1_1	-6.15007	10.2592	MG2	8195	3316	124466137888957	9	9	-0.320826393614054	-0.171020785713086	G1	SPC-II
CTAACCCCAATGAGCG-1_1	-10.3562	5.94047	MG2	7340	2937	110354223433243	7	7	-0.415697001088799	-0.118633522269573	G1	SPD round
CTAACTTAGTGATAAC-1_1	-8.55797	8.56269	MG2	8074	3391	142432499380728	9	9	-0.409136501240096	-0.0910938235873674	G1	SPC-II
CTAACTTCACCTGCGA-1_1	-10.3817	7.01987	MG2	17945	4920	129841181387573	7	7	-0.50823559805381	0.0286060177625184	G2M	SPD round
CTAACTTTCTACCACC-1_1	-8.27347	-11.0494	MG2	645	411	108527131782946	1	1	-0.261854183244695	-0.0979828369742835	G1	SPD elongated
CTAACTTTCTTACACT-1_1	-4.6455	-3.6621	MG2	1636	905	0.427872860635697	2	2	-0.236571345282496	-0.0420611119957731	G1	SPD elongated
CTAAGTGAGTAGAGTT-1_1	9.47708	-2.2769	MG2	13577	3582	240848493776239	5	5	-0.306140389148985	0.392955240275744	G2M	SPG-A undiff
CTAAGTGGTCTGTCAA-1_1	5.36521	-2.84154	MG2	17591	4438	193280654880337	8	8	-0.0673621399023345	0.0618596086690478	G2M	SPG-A diff
CTAAGTGTCATCACAG-1_1	5.03335	8.76586	MG2	6545	2288	300993124522536	0	0	0.596218202337913	-0.0889875530948868	S	SPC-I
CTACAGAAGGTCTGGA-1_1	-11.5193	3.20047	MG2	16028	4346	112303468929374	7	7	-0.453657212729385	0.122273588538818	G2M	SPD round
CTACAGACAGCTACTA-1_1	5.20055	-4.25192	MG2	13131	3859	171350239890336	8	8	0.161402572068578	0.160242862677835	S	SPG-A diff
CTACAGAGTAGTGCGA-1_1	9.28958	-8.29547	MG2	11735	3160	248828291435876	3	3	0.378423366101012	-0.24572607708757	S	SPG-A undiff
CTACAGAGTATCGCTA-1_1	-5.20615	-0.181923	MG2	3105	1513	0.966183574879227	2	2	-0.342224147477488	0.162108340408754	G2M	SPD elongated
CTACAGATCTCATTGT-1_1	2.35305	9.64663	MG2	7081	2532	158169750035306	0	0	0.284372314540284	-0.229292551609927	S	SPC-I
CTACAGATCTCTTCAA-1_1	-4.93802	-3.71176	MG2	1642	958	109622411693057	2	2	-0.335935075554181	0.0514877204500582	G2M	SPD elongated
CTACATTAGGACAGTC-1_1	-9.65113	-12.2399	MG2	915	534	459016393442623	1	1	-0.182312700616705	-0.187379298938641	G1	SPD elongated
CTACATTGTTGCTCCT-1_1	-9.47874	-10.7303	MG2	1208	671	190397350993377	1	1	-0.236188297406725	-0.261611642202453	G1	SPD elongated
CTACATTTCGTTGCCT-1_1	5.28512	-5.3926	MG2	12717	3761	220177714869859	6	6	0.302492125649775	-0.0298360279606564	S	SPG-A diff
CTACCCAAGAATTTGG-1_1	-7.21072	-7.6639	MG2	1947	990	159219311761685	2	2	-0.341693072416438	-0.364025662982488	G1	SPD elongated
CTACCCAGTCACCACG-1_1	6.9769	5.48645	MG2	5078	2129	222528554549035	10	10	0.313265982361128	-0.184426435459061	S	SPG-B
CTACCTGAGACCAGCA-1_1	10.1117	-6.07573	MG2	13285	3758	186676703048551	5	5	0.24343093838084	0.0997628441213724	S	SPG-A undiff
CTACCTGTCATTCTTG-1_1	6.21417	6.53755	MG2	4884	2070	245700245700246	10	10	0.264474573925373	-0.37527525169931	S	SPG-B
CTACCTGTCTTTGCAT-1_1	9.88922	-5.28099	MG2	21102	5065	252582693583547	5	5	0.126343827875907	0.211570538290556	G2M	SPG-A undiff
CTACGGGAGAGCATAT-1_1	-9.92424	-11.4183	MG2	1148	697	121951219512195	1	1	-0.271733099148391	-0.367979833255324	G1	SPD elongated
CTACGGGTCAAACGTC-1_1	-5.52687	-2.49251	MG2	673	492	0.297176820208024	2	2	-0.170168537310059	0.301428122335269	G2M	SPD elongated
CTACGGGTCCGTAGTA-1_1	-4.67777	-1.25229	MG2	2184	1138	0.824175824175824	2	2	-0.405623097168328	0.366727536353189	G2M	SPD elongated
CTACTATAGAATTTGG-1_1	5.2165	-6.92108	MG2	11645	3149	200944611421211	6	6	0.4934014853668	-0.153130457715102	S	SPG-A diff
CTACTATAGGCACAAC-1_1	0.424468	9.97315	MG2	3709	1831	490698301428957	0	0	0.00972499201321064	0.0588948823175736	G2M	SPC-I
CTACTATCAGAAGCGT-1_1	4.81504	9.48103	MG2	6703	2383	211845442339251	0	0	0.611211421055082	-0.178999284617319	S	SPC-I
CTACTATCATAGATCC-1_1	0.334626	10.2298	MG2	8074	2786	222937825117662	0	0	0.0595407507993975	-0.0763467898779758	S	SPC-I
CTACTATGTGACTCGC-1_1	10.7758	-7.80704	MG2	7045	2598	214336408800568	3	3	0.165812109409528	-0.248240675575934	S	SPG-A undiff
CTAGACAAGCAGTACG-1_1	-5.25246	-0.505501	MG2	2342	1216	22203245089667	2	2	-0.488240532602768	0.310193829044123	G2M	SPD elongated
CTAGACACATCCTTCG-1_1	-2.42944	10.9174	MG2	7406	3011	148528220361869	4	4	-0.087263126257472	-0.0880268917213336	G1	SPC-I
CTAGACATCTATTGTC-1_1	-3.8963	9.3064	MG2	830	626	0.72289156626506	4	4	-0.15428236314545	0.0728568511646681	G2M	SPC-I
CTAGGTACAAAGGCTG-1_1	8.17466	-4.89264	MG2	12354	3331	0.0971345313258863	6	6	-0.0641762323063143	0.135891230762245	G2M	SPG-A diff
CTAGGTACAGCAGAAC-1_1	-11.0279	3.07007	MG2	10170	3153	0.875122910521141	7	7	-0.517692452035004	0.226516370560549	G2M	SPD round
CTAGGTATCTCGCCTA-1_1	2.63712	10.2658	MG2	6303	2424	223702998572108	0	0	0.515195117610142	-0.109407374042929	S	SPC-I
CTATAGGCAATGAACA-1_1	-2.3103	9.68447	MG2	1452	942	40633608815427	4	4	-0.252479819201455	-0.0864313636346	G1	SPC-I
CTATAGGCACTAACCA-1_1	-5.47226	-1.0305	MG2	945	652	211640211640212	2	2	-0.235208913632928	0.225295976773821	G2M	SPD elongated
CTATAGGGTGTCTAAC-1_1	5.1671	8.88962	MG2	7399	2499	201378564670901	0	0	0.519741004300255	-0.246157465716561	S	SPC-I
CTATAGGTCTCCACTG-1_1	10.1089	-8.59365	MG2	8727	2922	226882090065315	3	3	0.46887225881426	-0.015385386708466	S	SPG-A undiff
CTATCCGAGTATCTGC-1_1	-5.33988	-4.66041	MG2	2311	1159	0.99524015577672	2	2	-0.254626989315603	-0.128470058265576	G1	SPD elongated
CTATCCGCACATTCTT-1_1	-4.41068	11.4007	MG2	7654	3099	120198588973086	4	4	-0.155529111834198	-0.0992521876737857	G1	SPC-I
CTATCCGCATTATGCG-1_1	3.49032	9.60001	MG2	2567	1386	284378652123101	0	0	0.0847266637110679	-0.148716548742087	S	SPC-I
CTATCCGTCTACTGCC-1_1	-9.58566	-11.369	MG2	955	578	167539267015707	1	1	-0.338832611020572	-0.16906777048714	G1	SPD elongated
CTATCTAAGCGCACAA-1_1	-6.18461	10.1708	MG2	5665	2698	102383053839365	9	9	-0.317803072329438	0.180082324250177	G2M	SPC-II
CTATCTAAGTCTGGAG-1_1	7.51223	-8.38957	MG2	17295	4482	412257877999422	6	6	0.651420205925795	-0.106145679510259	S	SPG-A diff
CTATCTACATCGGAAG-1_1	-7.54843	-9.3625	MG2	924	588	0.865800865800866	1	1	-0.248258391332725	-0.145342585914351	G1	SPD elongated
CTATCTAGTAGCGTTT-1_1	9.63272	-7.91286	MG2	11666	3539	2417280987485	3	3	0.247407651894768	0.00679497069332069	S	SPG-A undiff
CTATCTATCCCTCTCC-1_1	8.61037	-8.75897	MG2	11406	3457	217429423110644	3	3	0.430141097676036	-0.235525268163576	S	SPG-A undiff
CTCAACCAGGTGAGCT-1_1	9.49454	-8.47647	MG2	19991	4456	329648341753789	3	3	0.271136112972211	-0.126563441396418	S	SPG-A undiff
CTCAACCAGTGGCCTC-1_1	-7.34508	9.59527	MG2	6446	2918	167545764815389	9	9	-0.365853354927404	-0.0485699345455547	G1	SPC-II
CTCAACCCAGCGTATT-1_1	-5.31993	10.8479	MG2	6894	2920	178416013925152	4	4	-0.12869323448843	0.0633526920804942	G2M	SPC-I
CTCAACCCAGTTGTTG-1_1	-11.0376	3.2308	MG2	9672	3218	195409429280397	7	7	-0.455547949251478	0.124319936485023	G2M	SPD round
CTCAACCGTGATAGAT-1_1	6.44078	6.29841	MG2	5079	2136	273675920456783	10	10	0.235654075101209	-0.235867734388507	S	SPG-B
CTCAACCTCCCTCTCC-1_1	-11.4635	5.46881	MG2	7906	3054	0.746268656716418	7	7	-0.432133183954853	0.140151901205613	G2M	SPD round
CTCAAGAGTCACAATC-1_1	9.34418	-2.01372	MG2	12957	3504	206838002624064	5	5	-0.412934442731126	0.414682865575284	G2M	SPG-A undiff
CTCAATTAGGTAAGTT-1_1	-8.88463	7.87714	MG2	6261	2754	0.52707235265932	9	9	-0.53927113850693	-0.297626432328658	G1	SPC-II
CTCAATTAGGTGGCTA-1_1	-7.88073	-10.5692	MG2	774	447	193798449612403	1	1	-0.282950726947772	-0.1791320583522	G1	SPD elongated
CTCACTGAGACTCTAC-1_1	-8.22865	0.572618	MG2	9429	2657	0.77420723300456	11	11	-0.417009358392148	0.353427555325068	G2M	SPD round
CTCACTGAGCGTACAG-1_1	-5.3072	-1.47303	MG2	1072	743	139925373134328	2	2	-0.08077645956073	0.327592405217997	G2M	SPD elongated
CTCACTGTCTAGACAC-1_1	6.50076	6.84706	MG2	6821	2566	282949714118164	10	10	0.42685892212039	-0.337820574588555	S	SPG-B
CTCAGAAAGATGTTCC-1_1	-11.5598	4.89234	MG2	7584	3045	162183544303797	7	7	-0.378780066809634	0.142913602087648	G2M	SPD round
CTCAGAACAACGGTAG-1_1	10.6823	-6.94504	MG2	9083	2806	220191566662997	3	3	0.218977942363263	-0.164269709544541	S	SPG-A undiff
CTCAGAACACCCTGAG-1_1	-7.44188	9.16755	MG2	6263	2875	182021395497365	9	9	-0.311771366888974	-0.109282520054856	G1	SPC-II
CTCAGAAGTAGTCTGT-1_1	-5.20093	-0.348364	MG2	3286	1512	133901399878271	2	2	-0.382237424023608	0.194335651540205	G2M	SPD elongated
CTCAGAATCCGGCAAC-1_1	4.95117	-6.31276	MG2	10750	3072	243720930232558	6	6	0.585262140506749	-0.0894129214607955	S	SPG-A diff
CTCAGAATCTCTATAC-1_1	-8.10739	8.16391	MG2	8240	3287	105582524271845	9	9	-0.443033700792484	-0.18021084653952	G1	SPC-II
CTCAGGGAGGTTCAGG-1_1	4.49214	-6.31436	MG2	10107	2934	26219451865044	6	6	0.504413026784992	-0.0957255798477424	S	SPG-A diff
CTCAGGGCATCCGGCA-1_1	5.21658	8.61576	MG2	6368	2315	185301507537688	0	0	0.588135845677066	-0.126996739472414	S	SPC-I
CTCAGTCTCGTCCATC-1_1	10.7055	-8.33802	MG2	8338	2873	400575677620532	3	3	0.282803049961688	-0.214145043751456	S	SPG-A undiff
CTCATCGTCTGCTTTA-1_1	-10.7763	6.40203	MG2	8849	3208	10961690586507	7	7	-0.554422444247455	-0.0223856859085781	G1	SPD round
CTCATGCTCTGGGAGA-1_1	8.94819	-1.90206	MG2	13048	3730	23068669527897	12	12	-0.2773034243386	0.4597172532484	G2M	SPG-B
CTCATTAAGAGCTGAC-1_1	-6.51619	-6.84168	MG2	1581	846	126502213788741	2	2	-0.314607101971372	-0.123892652093849	G1	SPD elongated
CTCATTAAGGCGACAT-1_1	5.4	8.85486	MG2	8180	2655	268948655256724	0	0	0.489648801798617	-0.267495450420914	S	SPC-I
CTCATTACATGTGCTA-1_1	6.35422	7.06935	MG2	4191	1846	388928656645192	10	10	0.402252937373937	-0.092158974012755	S	SPG-B
CTCATTAGTAGACAGC-1_1	-9.93018	5.88354	MG2	1234	833	194489465153971	4	4	-0.13872472452795	0.374324785756234	G2M	SPC-I
CTCATTAGTAGTGTGG-1_1	-4.00107	-2.43776	MG2	3051	1386	0.786627335299902	2	2	-0.337373992351728	0.0362130791734376	G2M	SPD elongated
CTCCAACCAACAGATA-1_1	7.0976	-8.42966	MG2	13300	3745	236842105263158	6	6	0.650245926986069	-0.172670444613601	S	SPG-A diff
CTCCAACGTATGCGTT-1_1	11.5262	-6.23395	MG2	6235	2133	22935044105854	5	5	0.298805873920483	-0.269663629071355	S	SPG-A undiff
CTCCACAAGTCCTGCG-1_1	5.88472	-3.53905	MG2	22715	5168	232445520581114	8	8	-0.075384238058556	0.151478128821038	G2M	SPG-A diff
CTCCACACAAACTCTG-1_1	-6.83648	10.2091	MG2	7071	3072	199406024607552	9	9	-0.216799388143087	-0.060383782328264	G1	SPC-II
CTCCATGCAAGTCCAT-1_1	-11.3227	2.67778	MG2	9023	3163	0.964202593372493	7	7	-0.459100029963777	0.254023745584861	G2M	SPD round
CTCCATGGTTGGGACA-1_1	6.15042	-5.29638	MG2	16497	4277	34976056252652	6	6	0.204874546699782	0.073904165263706	S	SPG-A diff
CTCCCAACAAAGGTTA-1_1	11.1444	-7.46973	MG2	9914	2924	242081904377648	3	3	0.369607798354686	-0.178199883045022	S	SPG-A undiff
CTCCCAATCGTTGTAG-1_1	9.50787	-9.34328	MG2	10274	3307	215106093050419	3	3	0.225668792174226	-0.206313553987639	S	SPG-A undiff
CTCCCTCGTCTAACTG-1_1	-5.87607	11.0016	MG2	8207	3252	110880955282076	4	4	-0.136084764120622	-0.164550642652474	G1	SPC-I
CTCCGATAGACGTCGA-1_1	6.94241	-8.16816	MG2	16475	4055	296206373292868	6	6	0.334697636141697	-0.0867218052937964	S	SPG-A diff
CTCCGATTCAAGAGGC-1_1	-4.8181	-3.96977	MG2	1950	1071	174358974358974	2	2	-0.266939837996905	-0.089485316728977	G1	SPD elongated
CTCCGATTCCACAGCG-1_1	0.861076	10.5662	MG2	16080	4075	178482587064677	0	0	0.179967429940086	-0.0856042651399962	S	SPC-I
CTCCTCCGTGAGCAGT-1_1	6.23994	-6.74197	MG2	10601	3576	488633147816244	6	6	0.45782768533435	0.0298464486511942	S	SPG-A diff
CTCCTCCTCGTAGCCG-1_1	-4.10893	11.3269	MG2	6356	2843	174638137193203	4	4	-0.0884592805432568	-0.122238861389767	G1	SPC-I
CTCCTTTGTAAGTCAA-1_1	-1.97649	10.9358	MG2	6750	2742	145185185185185	4	4	0.0119676681018683	-0.119299378805416	S	SPC-I
CTCCTTTTCCCAGGAC-1_1	-6.4224	0.426364	MG2	6354	2224	0.928548945546113	11	11	-0.410738675994455	0.369365957193427	G2M	SPD round
CTCCTTTTCCGTGCGA-1_1	-0.722712	10.8554	MG2	4508	2123	21960958296362	0	0	0.0804646886928123	-0.0181821268844717	S	SPC-I
CTCCTTTTCGCCATAA-1_1	1.33008	10.2798	MG2	5871	2385	224833929483904	0	0	0.264222048235423	-0.0023772651113283	S	SPC-I
CTCCTTTTCTAGTGTG-1_1	-6.2525	-5.75084	MG2	1502	862	379494007989348	2	2	-0.344698567923332	-0.374746807632266	G1	SPD elongated
CTCGAGGCATGTGCCG-1_1	-7.95916	-8.54145	MG2	1848	894	178571428571429	1	1	-0.418855217934036	-0.137654492210324	G1	SPD elongated
CTCGAGGTCCCATACC-1_1	-7.55373	-7.87741	MG2	1515	826	31023102310231	1	1	-0.334979073663296	-0.181753300902535	G1	SPD elongated
CTCGAGGTCCTTCTGG-1_1	6.74056	-6.76895	MG2	24209	5473	320955016729316	6	6	0.473234640753533	-0.157142123693302	S	SPG-A diff
CTCTCAGGTCTGCATA-1_1	7.09045	5.20343	MG2	6146	2484	257077774162057	10	10	-0.0117340697297468	-0.177638360899125	G1	SPG-B
CTCTCAGGTTGGGTTT-1_1	-9.16751	-12.5937	MG2	577	428	138648180242634	1	1	-0.187814010523521	-0.20434636475118	G1	SPD elongated
CTCTCAGTCATTACCT-1_1	5.07552	-6.93421	MG2	11930	3551	227158424140821	6	6	0.595434373080536	-0.121818609029781	S	SPG-A diff
CTCTCAGTCGCGTGAC-1_1	10.9436	-7.45251	MG2	10118	3108	315279699545365	3	3	0.455032279100633	-0.133852079908357	S	SPG-A undiff
CTCTCGAGTGGATACG-1_1	3.27384	9.06772	MG2	5591	2133	280808442139152	0	0	0.47105206222331	-0.117070635426978	S	SPC-I
CTCTCGAGTTCTCCCA-1_1	6.66432	-1.33091	MG2	10988	3392	223880597014925	8	8	-0.409984324083966	0.408675303988726	G2M	SPG-A diff
CTCTGGTCATTAGGCT-1_1	5.75868	-3.13779	MG2	9141	3229	316157969587572	8	8	-0.137224036742351	0.112656856679627	G2M	SPG-A diff
CTCTGGTGTTGATCGT-1_1	-0.790183	9.79042	MG2	2886	1656	252945252945253	4	4	0.0279758017463992	-0.128302344816819	S	SPC-I
CTCTGGTTCTGAGCAT-1_1	-0.291917	10.1257	MG2	4547	2072	158346162304816	0	0	0.153219345911107	-0.0315240953965623	S	SPC-I
CTGAATGCAAAGAGTT-1_1	7.7009	-2.95394	MG2	15095	3869	28817489234846	8	8	-0.271129720234657	0.371760003195256	G2M	SPG-A diff
CTGAGGCCAACAGATA-1_1	5.86472	7.45681	MG2	7203	2558	2457309454394	10	10	0.251043574954873	-0.359856481590113	S	SPG-B
CTGAGGCCAATTGCGT-1_1	7.63409	4.07357	MG2	5604	2122	305139186295503	10	10	0.00686183407324592	0.102228016892619	G2M	SPG-B
CTGAGGCGTCCTCCAT-1_1	11.2347	-6.66493	MG2	6569	2466	368397016288628	5	5	0.446692716796617	-0.260688827656071	S	SPG-A undiff
CTGAGGCGTTCCATTT-1_1	-5.2804	-4.68844	MG2	1702	963	176263219741481	2	2	-0.355337709355777	0.0303300969021372	G2M	SPD elongated
CTGAGGCTCAGGAAGC-1_1	-9.20069	-11.4375	MG2	1109	600	252479711451758	1	1	-0.274310358374587	0.0390407158612921	G2M	SPD elongated
CTGAGGCTCGGAACTT-1_1	7.97495	-7.38041	MG2	9874	2956	287624063196273	3	3	0.453297691922118	-0.183032406678435	S	SPG-A undiff
CTGATCCAGACCTGGA-1_1	0.773173	10.5027	MG2	6596	2522	151607034566404	0	0	0.314248223561788	-0.0820798886504553	S	SPC-I
CTGATCCTCAAGTGGG-1_1	-8.84934	7.57237	MG2	6696	2794	158303464755078	9	9	-0.415153393096416	-0.192253072288617	G1	SPC-II
CTGCAGGCAATATCCG-1_1	5.80411	-7.35133	MG2	11944	3242	205961152042867	6	6	0.603403912140405	-0.185142201309909	S	SPG-A diff
CTGCAGGTCACGACTA-1_1	7.73836	-1.13955	MG2	11949	3560	251903925014646	8	8	-0.36578713283344	0.444716409509523	G2M	SPG-A diff
CTGCAGGTCACTAGCA-1_1	10.3155	-6.42692	MG2	10036	3098	18333997608609	5	5	0.220299886261737	-0.009646152750864	S	SPG-A undiff
CTGCATCGTACATTGC-1_1	7.54012	-3.45016	MG2	15271	3717	233121603038439	8	8	-0.156049586598538	0.418371587492056	G2M	SPG-A diff
CTGCATCTCCGAGGCT-1_1	-10.1285	1.31625	MG2	8778	2768	110503531556163	7	7	-0.395390783765247	0.40745907346792	G2M	SPD round
CTGCCATAGGTGGCTA-1_1	7.60483	4.7311	MG2	7478	2536	205937416421503	10	10	0.039201270483343	-0.281844993901903	S	SPG-B
CTGCCATAGTCATGCT-1_1	5.08728	9.57722	MG2	7547	2629	222605008612694	0	0	0.500181610061723	-0.301602065628535	S	SPC-I
CTGCCATAGTGATTCC-1_1	-11.1594	6.13776	MG2	4328	2224	1409426987061	7	7	-0.381001469953871	0.124780655129385	G2M	SPD round
CTGCCATCACTTTATC-1_1	5.62039	-5.6507	MG2	17348	4300	197717316117132	6	6	0.580815986096402	-0.00288928511805742	S	SPG-A diff
CTGCCATGTTCGTAAC-1_1	9.8783	-6.61755	MG2	12889	3811	374738148809062	5	5	0.13843000104166	-0.0231668343735796	S	SPG-A undiff
CTGCCATTCTTCTTCC-1_1	0.876783	10.6137	MG2	9165	3158	149481723949809	0	0	0.365871855429497	-0.0605544385528464	S	SPC-I
CTGCCTAAGTAGAGTT-1_1	-4.65204	10.7373	MG2	4949	2410	111133562335825	4	4	-0.451523002645467	-0.232123916316584	G1	SPC-I
CTGCCTACACTTGACA-1_1	8.89399	-1.70418	MG2	11193	3270	300187617260788	12	12	-0.43894782804582	0.586662727127048	G2M	SPG-B
CTGCCTACATCTCATT-1_1	-9.57978	1.23619	MG2	12487	3418	122527428525667	7	7	-0.495213471406791	0.356138557139994	G2M	SPD round
CTGCCTAGTAGTGTGG-1_1	-11.2285	4.19151	MG2	7643	2899	0.889702996205678	7	7	-0.410069083758733	0.118907056749449	G2M	SPD round
CTGCCTAGTCTGCAAT-1_1	9.14551	-2.00442	MG2	14316	3727	289885442861134	5	5	-0.372518434612592	0.461020299127286	G2M	SPG-A undiff
CTGCCTAGTGTGTCCG-1_1	7.27927	5.1141	MG2	7048	2417	167423382519864	10	10	0.142797972136849	0.176063283072128	G2M	SPG-B
CTGCCTATCGAGTCTA-1_1	7.69054	-7.95925	MG2	11811	3512	198967064600796	3	3	0.55916343252167	-0.17269399399679	S	SPG-A undiff
CTGCGAGAGGCAATGC-1_1	-4.21942	10.5162	MG2	6850	2846	154744525547445	4	4	-0.102488343093004	-0.208079034947471	G1	SPC-I
CTGCGAGCATAACTCG-1_1	9.98962	-3.73821	MG2	14861	3738	225422246147635	5	5	0.0150276366690097	0.37675258054099	G2M	SPG-A undiff
CTGCGAGCATGAGGGT-1_1	-7.51139	8.41943	MG2	7581	3046	167524073341248	9	9	-0.218732488913712	-0.140290640775902	G1	SPC-II
CTGCGAGTCCGACGGT-1_1	-9.11288	-12.5351	MG2	560	397	321428571428571	1	1	-0.11478765199839	-0.340715488293539	G1	SPD elongated
CTGCGAGTCTCTGCTG-1_1	-9.87887	-11.7135	MG2	1169	671	367835757057314	1	1	-0.225567124000949	-0.325364892159245	G1	SPD elongated
CTGCTCAAGACCTGGA-1_1	-9.09639	-11.3989	MG2	823	585	0.729040097205346	1	1	-0.0158991823938692	-0.181194823697264	G1	SPD elongated
CTGCTCACAATCGCGC-1_1	4.75846	-6.64059	MG2	10012	3057	226727926488214	6	6	0.37185490080965	-0.125028243077448	S	SPG-A diff
CTGCTCAGTGATAGAT-1_1	7.65009	3.70097	MG2	14928	3957	144694533762058	10	10	-0.0234983744098665	-0.0189345742589825	G1	SPG-B
CTGCTCATCCGATCTC-1_1	-10.0563	1.52766	MG2	8769	2857	0.821074238795758	7	7	-0.512428724911243	0.425859307970386	G2M	SPD round
CTGGCAGAGAGTCAGC-1_1	-8.33279	-10.6727	MG2	859	524	151338766006985	1	1	-0.21994505959466	-0.227894854508059	G1	SPD elongated
CTGGCAGCACCTAAAC-1_1	1.00483	10.7385	MG2	10403	3662	233586465442661	0	0	0.230460449001158	0.0663106391085847	S	SPC-I
CTGGTCTAGAATTTGG-1_1	6.2298	-1.46843	MG2	15196	3837	214530139510397	8	8	-0.349662549134496	0.259960912275517	G2M	SPG-A diff
CTGGTCTAGCGTTCAT-1_1	6.33272	6.93213	MG2	5666	2229	464172255559478	10	10	0.346333105507029	-0.340388897708397	S	SPG-B
CTGGTCTAGCTGTACT-1_1	8.27719	-0.320056	MG2	13531	3695	314093562929569	12	12	-0.374064017353808	0.458032128568544	G2M	SPG-B
CTGGTCTCACGTGTGC-1_1	-8.95047	-11.553	MG2	810	518	209876543209877	1	1	-0.204896147893058	-0.168451637447286	G1	SPD elongated
CTGGTCTGTCCTGGTG-1_1	9.19351	-2.48038	MG2	18189	4501	171532244763318	5	5	-0.232950141294497	0.478332781771788	G2M	SPG-A undiff
CTGGTCTTCCGTATGA-1_1	10.9606	-7.92454	MG2	9779	3065	227017077410778	3	3	0.329031716465349	-0.14883453537369	S	SPG-A undiff
CTGGTCTTCGCCACTT-1_1	1.26324	10.6331	MG2	9054	3168	206538546498785	0	0	0.30152598041843	-0.0679360406013474	S	SPC-I
CTGGTCTTCTTCCGTG-1_1	7.76106	-7.40669	MG2	8555	2980	24780829924021	3	3	0.599863314834257	-0.204528078861605	S	SPG-A undiff
CTGTACCAGGATATAC-1_1	4.36197	8.56334	MG2	5693	2291	203759002283506	0	0	0.508105569981169	-0.240861312271444	S	SPC-I
CTGTAGAAGGCGAACT-1_1	-9.70995	-11.1966	MG2	1168	618	316780821917808	1	1	-0.286673228816973	-0.308441631503856	G1	SPD elongated
CTGTAGAAGGTCATAA-1_1	6.05952	-5.57596	MG2	14388	4114	28634973589102	6	6	0.301954041421466	0.103342311787872	S	SPG-A diff
CTGTAGAGTGTCATCA-1_1	-6.97864	0.54964	MG2	9893	2736	164762963711715	11	11	-0.46004891834341	0.392466997727914	G2M	SPD round
CTGTAGATCGCTTGCT-1_1	-6.79933	9.86451	MG2	7545	3126	0.95427435387674	9	9	-0.387670826003313	-0.0984660344586415	G1	SPC-II
CTGTATTCATGGAAGC-1_1	-9.9207	1.50366	MG2	11172	3198	12531328320802	7	7	-0.515486384609045	0.254815498197115	G2M	SPD round
CTGTATTTCACGACTA-1_1	-11.1033	5.97996	MG2	7349	2914	159205334059056	7	7	-0.42135371746838	0.036447075728301	G2M	SPD round
CTGTCGTCACGCTTAA-1_1	6.07646	-2.00356	MG2	12092	3365	219153159113463	8	8	-0.21691846063202	0.330739241873183	G2M	SPG-A diff
CTGTCGTCATTGACAC-1_1	2.57421	10.2087	MG2	6441	2454	186306474149977	0	0	0.403344327672581	-0.115359779002675	S	SPC-I
CTGTCGTGTGTCCCTT-1_1	-4.9955	-0.808362	MG2	2266	1200	105913503971756	2	2	-0.399000406907009	0.205099968347382	G2M	SPD elongated
CTGTGAAGTTGCCGCA-1_1	9.05119	-3.87855	MG2	17317	4417	317606975804123	5	5	-0.0351967039886683	0.505324785498959	G2M	SPG-A undiff
CTGTGAATCATACGAC-1_1	-6.69893	0.546026	MG2	4526	1835	0.574458683163942	11	11	-0.326063785044108	0.336555467918379	G2M	SPD round
CTGTGAATCCCTATTA-1_1	7.39604	5.19881	MG2	6407	2407	159200874044014	10	10	-0.126832078198245	-0.154418478533135	G1	SPG-B
CTGTGGGAGCTAGTTC-1_1	-10.3389	6.10308	MG2	4326	2183	198797965788257	7	7	-0.51634782385921	0.0858591125528038	G2M	SPD round
CTGTGGGGTCCAGGTC-1_1	6.77167	-0.909943	MG2	10674	3220	207982012366498	8	8	-0.190319234456228	0.250002066903138	G2M	SPG-A diff
CTGTGGGTCTTTGCTA-1_1	5.29131	-5.70504	MG2	24861	4875	18100639555931	6	6	0.452818120740156	0.0283242590899869	S	SPG-A diff
CTTACCGGTGCATGAG-1_1	9.56996	-4.48405	MG2	16971	4136	264568970596901	5	5	0.0992816477195047	0.29811451052252	G2M	SPG-A undiff
CTTACCGGTGGGACAT-1_1	5.06929	8.64843	MG2	9043	3155	16587415680637	0	0	0.42551163198652	-0.0706568378462996	S	SPC-I
CTTAGGAGTATGGAAT-1_1	11.465	-5.55644	MG2	8133	2640	199188491331612	5	5	0.11440291565998	0.0431052604972648	S	SPG-A undiff
CTTAGGAGTTCTATCT-1_1	6.77107	-1.54432	MG2	22279	4848	24597154270838	8	8	-0.382755751586024	0.502062432048762	G2M	SPG-A diff
CTTAGGATCCAAACCA-1_1	7.76708	-7.52182	MG2	14125	3435	227964601769912	3	3	0.563713826796964	-0.293559259055849	S	SPG-A undiff
CTTAGGATCTCATTGT-1_1	4.61832	8.76234	MG2	6453	2624	223152022315202	0	0	0.56361171196093	-0.112504834649336	S	SPC-I
CTTCAATAGACAACAT-1_1	10.122	-8.27588	MG2	11316	3381	23683280311064	3	3	0.292805321548106	-0.0286243658706341	S	SPG-A undiff
CTTCAATAGCTTTCTT-1_1	-6.44422	0.496593	MG2	6725	2266	236431226765799	11	11	-0.446294227927667	0.519442078540031	G2M	SPD round
CTTCAATAGTATGTAG-1_1	-11.1174	5.32225	MG2	6780	2807	12094395280236	7	7	-0.457763547603795	0.246293552638898	G2M	SPD round
CTTCAATGTGAGATAT-1_1	5.1506	-5.8388	MG2	9407	3189	368874242585309	6	6	0.602686431322026	-0.149744264862488	S	SPG-A diff
CTTCAATTCTGTAAGC-1_1	-5.47128	-4.8465	MG2	2179	1078	137677833868747	2	2	-0.332144102027275	-0.257382871131816	G1	SPD elongated
CTTCCGAAGATACATG-1_1	6.68177	-5.3196	MG2	17070	4395	278265963678969	6	6	0.134621553750202	0.127293037605356	S	SPG-A diff
CTTCCGAAGGCGACAT-1_1	4.47269	8.29884	MG2	5907	1952	323345183680379	0	0	0.378417225582214	-0.282638007721578	S	SPC-I
CTTCCGACAGGTGAGT-1_1	-4.8606	-0.696862	MG2	3981	1660	130620447123838	2	2	-0.362167977218071	0.164777144767835	G2M	SPD elongated
CTTCCGATCGGCCTTT-1_1	9.12258	-8.03193	MG2	9293	2959	283008716238029	3	3	0.493741557131481	-0.20687757349003	S	SPG-A undiff
CTTCCTTAGGCCACCT-1_1	6.87084	-6.85099	MG2	26423	5882	253945426333119	6	6	0.597655081730618	-0.00314737488465267	S	SPG-A diff
CTTCCTTCAATGGGTG-1_1	2.96323	9.36975	MG2	7328	2647	180131004366812	0	0	0.446129794477496	-0.022642590433626	S	SPC-I
CTTCGGTAGATTGAGT-1_1	-5.85578	-2.34698	MG2	588	460	289115646258503	2	2	-0.201218156136902	0.054166707037008	G2M	SPD elongated
CTTCGGTGTGAACCGA-1_1	-0.61065	9.74446	MG2	7861	2683	155196539880422	0	0	0.108297191594952	-0.175767061355817	S	SPC-I
CTTCGGTGTTCAAAGA-1_1	-3.08375	10.6227	MG2	5472	2451	180921052631579	4	4	-0.158071759123688	0.000131856808611941	G2M	SPC-I
CTTCGGTTCACCCATC-1_1	-4.13636	-2.74081	MG2	3052	1387	209698558322412	2	2	-0.352744928515897	-0.0940977316538294	G1	SPD elongated
CTTCGGTTCAGTCCGG-1_1	4.51152	-3.18293	MG2	11772	3209	214067278287462	8	8	0.095154290921025	-0.0903766095865717	S	SPG-A diff
CTTCTAATCACCTCGT-1_1	10.055	-8.38243	MG2	9309	3275	280373831775701	3	3	0.34216613666535	-0.185219919856756	S	SPG-A undiff
CTTCTCTGTCTTTATC-1_1	6.48329	6.66388	MG2	3894	1904	459681561376477	10	10	0.142259648303666	-0.141377066185432	S	SPG-B
CTTCTCTTCACTACTT-1_1	-7.26573	10.0196	MG2	17032	4863	159699389384688	9	9	-0.291545420856709	0.00439637094556133	G2M	SPC-II
CTTCTCTTCCCAGGAC-1_1	4.85058	-5.91931	MG2	10143	3145	240559992112787	6	6	0.622797878995735	-0.0552227682434885	S	SPG-A diff
CTTCTCTTCCGCAACG-1_1	6.42497	-7.94151	MG2	13216	3918	226240920096852	6	6	0.626998492639623	-0.149447184948558	S	SPG-A diff
CTTGAGAAGATCCCGC-1_1	7.56019	-4.08755	MG2	13061	3989	177628052982161	6	6	-0.16573894248844	0.206426770300198	G2M	SPG-A diff
CTTGAGAAGTCAATCC-1_1	-11.2678	5.96526	MG2	7232	2900	288993362831858	7	7	-0.479904777909262	0.0746817595160832	G2M	SPD round
CTTGATTGTCATCGCG-1_1	-8.55036	-11.2876	MG2	710	457	295774647887324	1	1	-0.1308667389842	-0.122960923883703	G1	SPD elongated
CTTGATTTCCCTCGAT-1_1	5.562	-2.82606	MG2	12529	3735	161225955782584	8	8	0.117465820541939	0.243426184111515	G2M	SPG-A diff
CTTGATTTCCGTCAAA-1_1	8.43249	-8.80611	MG2	14419	3775	260767043484292	3	3	0.419804541403065	-0.254759203244396	S	SPG-A undiff
CTTTCAAAGTAGTGCG-1_1	-9.00153	-13.4152	MG2	529	412	226843100189036	1	1	0.0381510313043966	-0.0720043708645689	S	SPD elongated
CTTTCAATCTGCTTTA-1_1	-8.45132	-10.5729	MG2	684	479	380116959064327	1	1	-0.193305380547921	-0.158642600508062	G1	SPD elongated
CTTTCGGTCGCGTCGA-1_1	-6.25478	-5.93263	MG2	1277	750	172278778386844	2	2	-0.328892849042175	-0.159725667069682	G1	SPD elongated
CTTTCGGTCGCTACAA-1_1	5.40835	-5.6118	MG2	19660	4517	215157680569685	6	6	0.409589812455602	-0.0214813538691279	S	SPG-A diff
CTTTCGGTCTAGCATG-1_1	11.4193	-5.42202	MG2	7913	2573	224946290913686	5	5	0.143942945963964	-0.121580115113902	S	SPG-A undiff
CTTTCGGTCTCGTCAC-1_1	-4.59339	-1.84058	MG2	1792	1039	145089285714286	2	2	-0.321422106203231	0.358708978912821	G2M	SPD elongated
GAAACCTAGACTTCAC-1_1	0.71323	10.1266	MG2	6161	2435	199642915111183	0	0	0.336229798220063	-0.0349952991554972	S	SPC-I
GAAACCTGTCTACGAT-1_1	-5.64058	11.0671	MG2	4666	2375	115730818688384	4	4	-0.4587834734018	-0.205864788942925	G1	SPC-I
GAAACCTTCAGCTCTC-1_1	0.652218	10.6144	MG2	7227	2726	178497301784973	0	0	0.159999406094008	-0.160855791700292	S	SPC-I
GAAACCTTCGCTCTAC-1_1	11.3798	-5.69943	MG2	8282	2943	254769379376962	5	5	0.0544123885030722	-0.0803429081784431	S	SPG-A undiff
GAAACCTTCGGCTGAC-1_1	-4.54994	10.5039	MG2	6446	2687	125659323611542	4	4	-0.162244321838548	-0.243998010941763	G1	SPC-I
GAAACCTTCTGCCTCA-1_1	1.47161	10.0195	MG2	4445	2036	312710911136108	0	0	0.0669462961675128	0.0164413240337852	S	SPC-I
GAAATGAAGGACGGAG-1_1	-10.6863	6.38546	MG2	6916	2757	120011567379988	7	7	-0.514897672342345	0.038634937267145	G2M	SPD round
GAAATGACACATGAAA-1_1	10.0932	-6.44915	MG2	11842	3643	238979902043574	5	5	0.117922892029423	0.0552385321459876	S	SPG-A undiff
GAAATGAGTAGGACTG-1_1	6.93355	-8.26566	MG2	15462	3823	301384038287414	6	6	0.405473178085888	-0.117439204182093	S	SPG-A diff
GAAATGAGTCAACCAT-1_1	-5.92118	10.3361	MG2	5372	2497	115413253909159	4	4	-0.412638597997267	-0.0364790568863917	G1	SPC-I
GAAATGATCAGCGCAC-1_1	-8.75237	-9.76031	MG2	1375	758	130909090909091	1	1	-0.358167815243592	-0.184598778248987	G1	SPD elongated
GAACACTAGTGCCCGT-1_1	7.08762	-6.67999	MG2	37828	6921	333086602516654	6	6	0.418419520717283	-0.0560801906441951	S	SPG-A diff
GAACGTTAGTTTCTTC-1_1	-9.1627	-11.7857	MG2	844	526	28436018957346	1	1	-0.331157893080235	-0.171104644768395	G1	SPD elongated
GAACGTTTCTCTCCGA-1_1	-8.57973	-12.1292	MG2	780	475	0.897435897435897	1	1	-0.147097256260668	-0.0776988977760426	G1	SPD elongated
GAACGTTTCTTGAGCA-1_1	3.64064	9.3262	MG2	6238	2343	232446296890029	0	0	0.145787531902093	-0.155301372832114	S	SPC-I
GAACGTTTCTTTACAC-1_1	8.54451	-8.62761	MG2	10172	3334	241840346047975	3	3	0.334296511903279	-0.267212562547318	S	SPG-A undiff
GAACTGTAGTTGGCTT-1_1	-5.18873	9.29074	MG2	984	690	477642276422764	4	4	-0.301735580303278	-0.118668658402832	G1	SPC-I
GAACTGTCACGTCGGT-1_1	-3.66388	10.4195	MG2	5327	2410	221513046743007	4	4	-0.183242025434554	-0.2078275135202	G1	SPC-I
GAACTGTCATCAGCAT-1_1	4.60312	9.23635	MG2	8890	2770	172103487064117	0	0	0.448105730218921	-0.131918089596435	S	SPC-I
GAACTGTCATCGCTCT-1_1	-5.30116	-4.65682	MG2	1843	986	103092783505155	2	2	-0.336526962099449	-0.304359787513078	G1	SPD elongated
GAAGAATAGAAGGCTC-1_1	-5.64118	-1.1863	MG2	957	670	177638453500522	2	2	-0.152980774632289	0.346245849729857	G2M	SPD elongated
GAAGAATTCGAATCCA-1_1	-4.85546	-1.4049	MG2	1907	1105	167802831672784	2	2	-0.357633900213976	0.159239373852149	G2M	SPD elongated
GAAGAATTCTGTGTGA-1_1	-8.62105	-12.6122	MG2	547	401	164533820840951	1	1	-0.210732820957528	-0.238462625709735	G1	SPD elongated
GAAGCCCCACCCGTAG-1_1	-1.88381	9.56131	MG2	2792	1573	379656160458453	4	4	0.0539223846565885	-0.176762243385805	S	SPC-I
GAAGCCCTCCACATAG-1_1	-6.66419	-6.58768	MG2	1170	722	102564102564103	2	2	-0.313222075716425	-0.194332101240695	G1	SPD elongated
GAAGCGACAGGCCTGT-1_1	-9.78143	-11.3289	MG2	961	566	301768990634755	1	1	-0.271348031834507	-0.273033376163274	G1	SPD elongated
GAAGCGACAGTTTCAG-1_1	-4.55893	-1.58167	MG2	1958	1076	0.868232890704801	2	2	-0.335929185922233	0.0825473763586572	G2M	SPD elongated
GAAGCGAGTCTCTCCA-1_1	-9.19367	-13.4438	MG2	500	359	1.8	1	1	-0.250519811765704	-0.107866412750087	G1	SPD elongated
GAAGCGATCCACACAA-1_1	-3.67775	10.2263	MG2	3677	2048	353549088931194	4	4	-0.229197011949262	-0.199125898535652	G1	SPC-I
GAAGGACCACCGTGGT-1_1	6.88278	-8.10716	MG2	11815	3316	210749047820567	6	6	0.550865722403707	-0.250747045187446	S	SPG-A diff
GAAGGACCAGCGAGTA-1_1	7.99848	3.96724	MG2	8136	2643	218780727630285	10	10	-0.0650037698328525	-0.175166477582875	G1	SPG-B
GAAGGACCAGTTAGGG-1_1	4.43642	-3.25671	MG2	10132	2968	215159889459139	8	8	0.241212416988181	0.0764125762948299	S	SPG-A diff
GAAGGACGTCGTATGT-1_1	-3.99707	10.2199	MG2	4871	2313	184766988298091	4	4	-0.332136083226911	-0.0405200451412462	G1	SPC-I
GAAGGACGTGGAATGC-1_1	7.3512	4.21777	MG2	5734	2206	200558074642483	10	10	-0.330152874575341	0.141864638846329	G2M	SPG-B
GAAGGACTCAAACTGC-1_1	11.5596	-5.945	MG2	8771	2748	216622962033976	5	5	0.333428729513715	-0.194461184808385	S	SPG-A undiff
GAAGGGTAGAGGATGA-1_1	-8.45425	-12.9187	MG2	520	381	134615384615385	1	1	-0.24768555309818	-0.0994013121512526	G1	SPD elongated
GAAGGGTAGTCATTGC-1_1	10.8647	-8.06096	MG2	9761	2888	190554246491138	3	3	0.354297370831998	-0.187962581025399	S	SPG-A undiff
GAAGGGTCAGGATTCT-1_1	6.8414	-7.09073	MG2	25502	5341	205081954356521	6	6	0.511642842196161	-0.0848930551530933	S	SPG-A diff
GAAGTAAAGAACTCCT-1_1	1.56869	10.1351	MG2	8810	2826	0.794551645856981	0	0	0.345036863553686	-0.126481820677424	S	SPC-I
GAAGTAAAGCTTTCCC-1_1	7.74737	2.88954	MG2	6476	2390	183755404570723	12	12	-0.244796988872947	0.147688480697404	G2M	SPG-B
GAAGTAAAGTATGTAG-1_1	6.93832	-3.31092	MG2	13174	3543	306664642477607	8	8	-0.162354108813453	0.168608268532209	G2M	SPG-A diff
GAAGTAAAGTCACTCA-1_1	5.28727	-1.61428	MG2	1304	868	237730061349693	8	8	0.113360821891849	0.0126410233618865	S	SPG-A diff
GAAGTAAGTGCATCTA-1_1	4.73481	7.99651	MG2	3016	1517	440981432360743	0	0	0.125117487101707	0.0479738351532862	S	SPC-I
GAAGTAATCGACGATT-1_1	-4.57338	10.2792	MG2	8657	3183	123599399330022	4	4	-0.143503737075001	-0.303679494099617	G1	SPC-I
GAATAGAGTAGTCTTG-1_1	-4.40207	10.7265	MG2	5927	2527	183904167369664	4	4	-0.223648994242607	-0.261558947261598	G1	SPC-I
GAATAGAGTCGTCGGT-1_1	-3.99172	10.2789	MG2	5523	2465	195545898967952	4	4	-0.256427694631714	-0.225399016860399	G1	SPC-I
GAATAGATCCACGTAA-1_1	1.76845	10.337	MG2	6497	2473	146221332922888	0	0	0.225807408440678	-0.0685187416305816	S	SPC-I
GAATAGATCTCCCTAG-1_1	-7.48229	9.00174	MG2	6569	2837	141574059978688	9	9	-0.370491464765866	-0.13016452265204	G1	SPC-II
GAATAGATCTCTTAAC-1_1	-9.90104	1.80439	MG2	2275	1277	175824175824176	2	2	-0.358577694600095	0.357753543904353	G2M	SPD elongated
GAATCACAGCGCAATG-1_1	-11.0191	2.69946	MG2	5496	2338	11098981077147	7	7	-0.531354899583055	0.30220793216862	G2M	SPD round
GAATCACCACCCTGTT-1_1	-11.478	2.87389	MG2	12452	3599	11403790555734	7	7	-0.414701176735304	0.198229550255666	G2M	SPD round
GAATCACCACGTACTA-1_1	11.5335	-4.79143	MG2	7680	2707	264322916666667	5	5	0.117422337987965	0.0414432384178381	S	SPG-A undiff
GAATCACGTCAGACGA-1_1	-6.94553	-7.7947	MG2	1396	795	236389684813754	1	1	-0.25230936962749	-0.110572717252383	G1	SPD elongated
GAATCACGTCTTTCTA-1_1	5.37498	-3.876	MG2	13222	3856	274542429284526	8	8	0.190324444437251	0.0881919951589619	S	SPG-A diff
GAATCACTCATACGGT-1_1	6.75794	-6.50138	MG2	24091	5547	201735087792122	6	6	0.434828261133454	-0.10168109033308	S	SPG-A diff
GAATCACTCCCAAGCG-1_1	-4.00138	10.7216	MG2	5556	2433	179985601151908	4	4	-0.158698579987981	-0.294815114260997	G1	SPC-I
GAATCACTCCTTCGAC-1_1	7.58284	-3.69914	MG2	13433	4557	358817836670885	8	8	-0.214932299548235	0.444544042016033	G2M	SPG-A diff
GAATCACTCGGTTGTA-1_1	1.63891	9.86573	MG2	7427	2605	280059243301468	0	0	0.101868478494603	0.00775392324517976	S	SPC-I
GACACGCCAAGCTACT-1_1	9.45924	-3.86568	MG2	20756	4926	206205434573135	5	5	0.012216285472002	0.322469683530448	G2M	SPG-A undiff
GACACGCCAAGTGCAG-1_1	-9.60834	-10.6495	MG2	1242	676	161030595813204	1	1	-0.277808187237779	-0.239261709219107	G1	SPD elongated
GACACGCCACATTGTG-1_1	-7.55123	0.659534	MG2	21823	5265	227283141639555	2	2	-0.0115502226566729	0.156799543014998	G2M	SPD elongated
GACACGCGTACTCGTA-1_1	-10.7255	2.01209	MG2	8520	2753	117370892018779	7	7	-0.396997401955329	0.203610224828859	G2M	SPD round
GACACGCGTCGGAAAC-1_1	-4.84864	-2.73461	MG2	1347	892	200445434298441	2	2	-0.126365860525594	-0.115192821482502	G1	SPD elongated
GACACGCTCCATTCGC-1_1	4.81303	-5.45427	MG2	14188	3777	186777558500141	6	6	0.574109945269011	-0.0497381394524578	S	SPG-A diff
GACAGCCGTCACCACG-1_1	-4.05485	-2.8956	MG2	4071	1622	0.859739621714566	2	2	-0.362693810263016	-0.0179658281021245	G1	SPD elongated
GACAGCCGTTATTCCT-1_1	7.11661	-7.13842	MG2	10337	3134	225403888942633	6	6	0.507030699864379	-0.251470903042856	S	SPG-A diff
GACATCACATGACTAC-1_1	-0.293569	10.2196	MG2	7982	2713	236782761212729	0	0	0.0930846096315092	-0.152668358888767	S	SPC-I
GACATCATCATGGTAC-1_1	9.0901	-7.96565	MG2	9441	3163	191716979133566	3	3	0.514434703122138	-0.258958594398407	S	SPG-A undiff
GACATCATCCCAACTC-1_1	-9.28863	7.79623	MG2	6311	2816	15528442402155	9	9	-0.456090715621986	-0.140771047514306	G1	SPC-II
GACCAATAGAACAAGG-1_1	2.38887	10.5144	MG2	13242	3676	192569098323516	0	0	0.323880226461011	-0.0645053781608765	S	SPC-I
GACCAATCAACCACGC-1_1	-5.70098	0.272699	MG2	5789	2039	184833304543099	11	11	-0.35682599709528	0.338496944397611	G2M	SPD round
GACCCAGCAATTAGGA-1_1	2.72418	9.88121	MG2	7095	2378	156448202959831	0	0	0.136570601623097	-0.172897604453481	S	SPC-I
GACCCAGTCGATAACC-1_1	-8.85247	-13.1122	MG2	562	382	320284697508897	1	1	-0.204697770430052	-0.226674807579587	G1	SPD elongated
GACCCTTAGATGCCGA-1_1	-3.95673	-2.25886	MG2	2913	1386	147614143494679	2	2	-0.296219636542211	-0.045140758482893	G1	SPD elongated
GACCCTTCAACCGACC-1_1	-6.19326	-6.97263	MG2	2049	1024	0.878477306002928	2	2	-0.176425625075193	-0.238311294055426	G1	SPD elongated
GACCCTTCAACTGATC-1_1	3.58236	8.9701	MG2	6288	2398	206743002544529	0	0	0.378373038235575	-0.268577870225155	S	SPC-I
GACCGTGAGGTCACAG-1_1	7.14499	5.03787	MG2	6052	2384	120621282220753	10	10	0.0461796594816061	0.0581793110742217	G2M	SPG-B
GACCGTGCACAAGTGG-1_1	-4.97634	-1.76162	MG2	1224	782	375816993464052	2	2	-0.187087892594958	0.279739572105795	G2M	SPD elongated
GACCGTGGTGTAGTGG-1_1	-8.09776	-10.8518	MG2	759	486	0.527009222661397	1	1	-0.308695705020637	-0.224915964074912	G1	SPD elongated
GACCGTGGTTCGGTTA-1_1	-8.07822	8.22538	MG2	5577	2576	129101667563206	9	9	-0.356704174361903	-0.0603736033604968	G1	SPC-II
GACCTTCCAATCGTCA-1_1	-0.896759	10.6187	MG2	14463	4041	161100739818848	0	0	0.14860224664018	-0.0698574205662412	S	SPC-I
GACCTTCCACATGAAA-1_1	-5.31406	10.6592	MG2	6462	2861	215103683070257	4	4	-0.391874486920192	-0.209917136979922	G1	SPC-I
GACCTTCCAGATACCT-1_1	8.16983	-9.50723	MG2	20112	4603	445505171042164	3	3	0.358131051480098	-0.161464648685007	S	SPG-A undiff
GACCTTCTCCGAGGCT-1_1	-7.59306	8.55345	MG2	5426	2671	138223368964246	9	9	-0.124437503809655	-0.00711407486338067	G1	SPC-II
GACGCTGCAGAGTTCT-1_1	-8.21454	-9.90904	MG2	1141	644	227870289219982	1	1	-0.240295677168676	-0.152649549092067	G1	SPD elongated
GACGCTGGTGATTCAC-1_1	-4.34042	11.2069	MG2	5225	2421	149282296650718	4	4	-0.313303655092095	-0.316837724027108	G1	SPC-I
GACGCTGTCCCTCGAT-1_1	4.71652	7.88299	MG2	4273	1889	315937280599111	0	0	0.421576576760966	5.15876e+09	S	SPC-I
GACGTTAAGCAGGTCA-1_1	-10.6654	6.05628	MG2	8160	3024	162990196078431	7	7	-0.434935568889175	-0.0738959800406933	G1	SPD round
GACGTTAAGGCCCAAA-1_1	8.18653	-0.219088	MG2	9358	3020	284248771104937	12	12	-0.33089534514302	0.617651349307973	G2M	SPG-B
GACGTTACAAAGCTAA-1_1	9.84729	-7.90395	MG2	10417	3067	273591245080157	3	3	0.337584184818178	-0.292272601035249	S	SPG-A undiff
GACGTTACAACCACAT-1_1	-7.87481	8.20844	MG2	5925	2757	10464135021097	9	9	-0.511224145519233	-0.25774683609637	G1	SPC-II
GACTATGCAACCCTCT-1_1	9.31782	-4.98691	MG2	13407	4177	164093384053107	5	5	0.0717963353709754	0.368992929829229	G2M	SPG-A undiff
GACTATGTCCGATGCG-1_1	-9.82381	-11.6547	MG2	668	457	29940119760479	1	1	-0.0922080333088568	-0.119861476097425	G1	SPD elongated
GACTATGTCGCTGACG-1_1	-5.52466	0.0711263	MG2	5540	1983	0.938628158844765	11	11	-0.290975944306185	0.453750446586392	G2M	SPD round
GACTATGTCTCCCTAG-1_1	-8.61948	-11.7235	MG2	673	439	193164933135215	1	1	-0.151141006284319	-0.0793612029752551	G1	SPD elongated
GACTCAACAAATGATG-1_1	-0.634782	10.4004	MG2	5070	2195	2465483234714	0	0	-0.00109918309738888	-0.0654774669038128	G1	SPC-I
GACTCAACACGAGGTA-1_1	7.73666	3.79863	MG2	6751	2498	179232706265738	10	10	-0.0350626710060007	-0.0462140198366606	G1	SPG-B
GACTCAACATGCAGCC-1_1	-7.21516	10.1377	MG2	14421	4540	158102766798419	9	9	-0.365040961681414	-0.0902092078954134	G1	SPC-II
GACTCAAGTGTTCAGT-1_1	-10.4173	5.07378	MG2	5822	2663	0.927516317416695	7	7	-0.371068194113421	-0.0876873341464011	G1	SPD round
GACTCAATCACAACCA-1_1	-9.3971	-9.81454	MG2	1591	805	0.754242614707731	1	1	-0.346263299763644	-0.2092848975347	G1	SPD elongated
GACTCTCAGCGTTGTT-1_1	-3.08822	10.6684	MG2	5693	2387	244159494115581	4	4	-0.0736239631112465	-0.178224961512331	G1	SPC-I
GACTCTCCAGTACTAC-1_1	-9.35969	-12.6279	MG2	687	453	218340611353712	1	1	-0.0890132530209415	-0.174038172700912	G1	SPD elongated
GACTCTCCATCTCATT-1_1	7.6737	2.99339	MG2	6570	2554	188736681887367	10	10	-0.200945175204002	0.23642799669594	G2M	SPG-B
GACTCTCGTCATCGGC-1_1	6.19993	-2.9302	MG2	15022	3933	250299560644388	8	8	-0.17787473648133	0.357704934809185	G2M	SPG-A diff
GACTCTCGTGACCGTC-1_1	-5.85811	0.436539	MG2	5668	2028	114678899082569	11	11	-0.397614426269287	0.449741564083294	G2M	SPD round
GACTCTCTCTCTATAC-1_1	-11.6328	3.45491	MG2	9837	3305	11995527091593	7	7	-0.383568000548145	0.258827401161422	G2M	SPD round
GACTCTCTCTTGGAAC-1_1	4.11819	10.1941	MG2	13747	3885	251691278097039	0	0	0.461021402954527	0.0279105215338437	S	SPC-I
GACTGATAGTTTGGCT-1_1	5.11273	9.12976	MG2	6309	2368	2377555872563	0	0	0.524351441423209	-0.135114900307275	S	SPC-I
GACTGATCAACACTAC-1_1	10.7655	-4.8476	MG2	16714	4417	183678353476128	5	5	0.0269105869223685	0.0861786613470463	G2M	SPG-A undiff
GACTGATCAGTATACC-1_1	5.68941	-5.85252	MG2	10662	3354	46895516788595	6	6	0.380344090088423	0.0387491523064496	S	SPG-A diff
GACTGATCATCGTGGC-1_1	-4.01151	-1.91971	MG2	2297	1172	256856769699608	2	2	-0.184249614455696	0.0282299389624993	G2M	SPD elongated
GACTTCCTCTGGGATT-1_1	3.71718	8.61134	MG2	3979	1954	374465946217643	0	0	0.323001620430495	-0.0961426402412693	S	SPC-I
GAGAAATAGTAGCCAG-1_1	-8.5805	-11.4885	MG2	714	472	0.840336134453782	1	1	-0.179315508157173	-0.248766924773616	G1	SPD elongated
GAGAAATCAACGACAG-1_1	10.867	-7.54332	MG2	10010	2837	206793206793207	3	3	0.334497524330896	-0.239982547540552	S	SPG-A undiff
GAGACCCCAGCACACC-1_1	-7.10636	0.564421	MG2	10217	2826	0.763433493197612	11	11	-0.447900638030009	0.33835198048429	G2M	SPD round
GAGACTTAGCGTATGG-1_1	-10.3193	6.28574	MG2	6675	2771	0.97378277153558	7	7	-0.554280394576777	-0.0236144939740178	G1	SPD round
GAGACTTCAACCGTGC-1_1	10.0605	-8.06158	MG2	12556	3409	274769034724435	3	3	0.475938503527253	-0.242093957973798	S	SPG-A undiff
GAGACTTCACACGGAA-1_1	-7.07755	-7.5051	MG2	1714	892	0.991831971995333	2	2	-0.341547207496647	-0.248475025861974	G1	SPD elongated
GAGACTTCATACAGGG-1_1	-5.07269	9.93593	MG2	19993	5248	25959085679988	4	4	0.0995672972697245	-0.1425074064641	S	SPC-I
GAGACTTGTGGCAGAT-1_1	11.1891	-6.08677	MG2	10217	2945	17030439463639	5	5	0.275387510718884	-0.128149698398092	S	SPG-A undiff
GAGACTTTCGCGTGCA-1_1	-10.3577	5.89572	MG2	6524	2704	0.490496627835684	7	7	-0.480790748766219	0.193460155473382	G2M	SPD round
GAGAGGTAGGTCCCTG-1_1	5.1977	8.61689	MG2	7371	2471	280830280830281	0	0	0.320463179171435	-0.226396840396842	S	SPC-I
GAGAGGTCAGAAGCGT-1_1	-10.0124	6.66107	MG2	6004	2672	276482345103264	7	7	-0.450893404184756	-0.0666612645416202	G1	SPD round
GAGAGGTGTCTAATCG-1_1	-7.70797	8.72978	MG2	6088	2768	105124835742444	9	9	-0.231439379920145	-0.166962816111146	G1	SPC-II
GAGATGGTCAGGACGA-1_1	5.80292	7.5068	MG2	4563	1935	425158886697348	10	10	0.41453591659447	-0.300422462321421	S	SPG-B
GAGCCTGCAGATTAAG-1_1	11.5533	-4.8044	MG2	5691	2211	235459497452117	5	5	0.0378437745192335	-0.288905557115697	S	SPG-A undiff
GAGCCTGTCAGTGCGC-1_1	7.45537	-3.04153	MG2	13195	3778	217506631299735	8	8	-0.146982775942651	0.355835701507065	G2M	SPG-A diff
GAGCCTGTCTGTGTGA-1_1	5.24424	7.97421	MG2	5796	2252	327812284334023	0	0	0.365227137875271	-0.12650605601443	S	SPC-I
GAGCTGCAGTGCACAG-1_1	4.93452	-5.90077	MG2	18344	4282	237679895333624	6	6	0.503280244111119	-0.0118138981579815	S	SPG-A diff
GAGCTGCCAAATCAAG-1_1	3.80748	9.44392	MG2	8340	2767	215827338129496	0	0	0.510705646319174	-0.241819222977318	S	SPC-I
GAGCTGCCAGAACTCT-1_1	-8.14287	-9.57877	MG2	1171	625	111016225448335	1	1	-0.225832436911546	0.0391778231122591	G2M	SPD elongated
GAGCTGCCATCGCTAA-1_1	9.63286	-9.24277	MG2	11738	3388	184017720224911	3	3	0.218170398192481	-0.218984050787896	S	SPG-A undiff
GAGCTGCGTCTAGTGT-1_1	-9.23524	1.09393	MG2	7938	2653	0.970017636684303	11	11	-0.378153545197027	0.419396455717178	G2M	SPD round
GAGCTGCTCTCTCAAT-1_1	-5.92816	-2.38079	MG2	672	492	193452380952381	2	2	-0.262277116952074	0.185036178482464	G2M	SPD elongated
GAGGCAATCCGTGGGT-1_1	-7.43286	9.08912	MG2	7507	3011	155854535766618	9	9	-0.416750176779078	-0.251583163262023	G1	SPC-II
GAGGCAATCCTCATAT-1_1	8.52422	-4.37036	MG2	22505	5249	247500555432126	5	5	-0.114287920600221	0.55885760314295	G2M	SPG-A undiff
GAGGCAATCTGAGAGG-1_1	9.45704	-7.01656	MG2	7615	2427	359816152330926	3	3	0.543376579444247	-0.419592336747854	S	SPG-A undiff
GAGGCCTAGGAAGTAG-1_1	-5.25996	-0.68872	MG2	1523	936	236375574523966	2	2	-0.206824814658806	0.128263306607169	G2M	SPD elongated
GAGGCCTCACATACTG-1_1	11.5268	-5.17174	MG2	9087	2955	250907890392869	5	5	0.0325555315283047	-0.119147940173707	S	SPG-A undiff
GAGGCCTCAGTTGTCA-1_1	-10.134	1.15198	MG2	10363	3077	0.646530927337644	7	7	-0.512076238212867	0.362422130406916	G2M	SPD round
GAGGGATGTCCAGTTA-1_1	9.78422	-7.3583	MG2	5801	2118	484399241510084	3	3	0.254571668427794	-0.117516609133676	S	SPG-A undiff
GAGGGATTCCCACAGG-1_1	9.53765	-4.2591	MG2	20827	4567	181975320497431	5	5	-0.00989867735792893	0.119221672450708	G2M	SPG-A undiff
GAGGGATTCGAGAACG-1_1	-9.41703	-12.8832	MG2	602	406	448504983388704	1	1	-0.161479002940376	-0.24936047630988	G1	SPD elongated
GAGGGATTCTTTCAGT-1_1	-5.86721	-5.29052	MG2	2039	1051	127513487003433	2	2	-0.289591494719065	0.100656989036213	G2M	SPD elongated
GAGGGTACACCTGCGA-1_1	5.58356	8.06924	MG2	7180	2364	352367688022284	0	0	0.397536962094261	-0.285353295432379	S	SPC-I
GAGGGTAGTGCCTGCA-1_1	-4.46802	-0.515691	MG2	3153	1459	136378052648271	2	2	-0.409925078567708	0.197540650461812	G2M	SPD elongated
GAGTCATAGTGAGCCA-1_1	7.70879	0.116307	MG2	11620	3062	14802065404475	12	12	-0.373990592569124	0.573021484638653	G2M	SPG-B
GAGTCATCAGGCGATA-1_1	-5.43449	-2.56666	MG2	2283	1350	402978537012703	2	2	-0.209146095533537	-0.209987241820804	G1	SPD elongated
GAGTCATCATACCATG-1_1	7.2635	-5.74821	MG2	35734	6924	183298819051883	6	6	-0.000506049967466615	0.0757357604720392	G2M	SPG-A diff
GAGTCATCATTCTTCA-1_1	7.80894	-8.12	MG2	11144	3442	233309404163676	3	3	0.53706143562485	-0.16844610536812	S	SPG-A undiff
GAGTCATGTCGCATTA-1_1	6.5247	-6.54388	MG2	37315	6371	260485059627496	6	6	0.44539603116222	-0.036966578823474	S	SPG-A diff
GAGTCATGTTTAGAGA-1_1	-9.80991	6.6204	MG2	6816	3023	120305164319249	7	7	-0.577507546625728	-0.054360016329441	G1	SPD round
GAGTCATTCAGGCGAA-1_1	-6.46632	-6.01863	MG2	982	661	0.305498981670061	2	2	-0.287292446480428	-0.0315473690417282	G1	SPD elongated
GAGTGAGAGTCACGCC-1_1	5.81817	6.87778	MG2	7410	2324	233468286099865	10	10	0.255019006849995	-0.318907043098511	S	SPG-B
GAGTGAGAGTCGCGAA-1_1	-8.40647	-12.5436	MG2	697	451	172166427546628	1	1	-0.0289017024413639	-0.157480040766041	G1	SPD elongated
GAGTGAGCATGTGGCC-1_1	-0.135216	10.3201	MG2	6284	2389	313494589433482	0	0	-0.0395780211930421	-0.133541753996973	G1	SPC-I
GAGTGTTTCTTGCAAG-1_1	7.37751	-7.2132	MG2	8204	2592	30351048269137	3	3	0.544939215675402	-0.232852143569501	S	SPG-A undiff
GAGTTACTCGACATAC-1_1	9.44273	-7.50435	MG2	9998	2804	282056411282256	3	3	0.380626419303321	-0.224796690468479	S	SPG-A undiff
GAGTTGTCACGGCGTT-1_1	7.49736	5.08336	MG2	7917	2580	26398888467854	10	10	0.162272448933459	-0.0743483434919429	S	SPG-B
GAGTTGTCAGAGTGAC-1_1	9.81801	-8.94438	MG2	20681	4708	237899521299744	3	3	0.424358331338074	-0.234881839391707	S	SPG-A undiff
GAGTTGTGTCACTGAT-1_1	7.73737	4.14788	MG2	9070	2690	267916207276736	10	10	-0.0498595979954136	-0.233122358637455	G1	SPG-B
GAGTTGTTCAAGTTGC-1_1	-9.55057	7.20361	MG2	8665	3403	205424120023081	7	7	-0.393378062479233	0.0207852597879904	G2M	SPD round
GAGTTTGAGATGCGAC-1_1	-8.48997	-9.7774	MG2	952	601	126050420168067	1	1	-0.247571442009123	-0.284401088231514	G1	SPD elongated
GAGTTTGTCATAGACC-1_1	9.48192	-7.45747	MG2	7976	2657	317201604814443	3	3	0.42817199254358	-0.24834327030476	S	SPG-A undiff
GATAGAACAACTGATC-1_1	-2.13565	9.09583	MG2	893	711	0.895856662933931	4	4	-0.12171682772062	-0.106346157381535	G1	SPC-I
GATAGAAGTACTCCCT-1_1	1.95224	10.3774	MG2	7018	2631	159589626674266	0	0	0.530317822215395	-0.119267949271223	S	SPC-I
GATAGCTCAAAGGATT-1_1	6.07653	7.33243	MG2	9194	3066	268653469654122	10	10	0.28470388148476	-0.365046773872484	S	SPG-B
GATCAGTGTATTGAGA-1_1	7.73713	2.75842	MG2	6398	2183	292278837136605	12	12	-0.224953951151802	0.147125716264679	G2M	SPG-B
GATCATGAGCTGTGCC-1_1	-4.72203	-0.265394	MG2	4691	1822	0.575570240886805	11	11	-0.429873189947317	0.0951580062380596	G2M	SPD round
GATCATGAGGAGGGTG-1_1	-10.6341	6.13102	MG2	7535	3076	139349701393497	7	7	-0.482049663056566	-0.037247273975138	G1	SPD round
GATCATGCATACCGTA-1_1	7.91729	0.13554	MG2	7763	2623	237021769934304	12	12	-0.232872310797519	0.414446747638385	G2M	SPG-B
GATCATGCATGAATAG-1_1	5.85443	-1.69436	MG2	12091	3320	212554792821107	8	8	-0.226737455573973	0.220936888398491	G2M	SPG-A diff
GATCATGCATGTCGTA-1_1	2.8595	9.66734	MG2	6850	2396	148905109489051	0	0	0.190694842421217	-0.0444924434346901	S	SPC-I
GATCATGTCATATGGC-1_1	-7.76566	-10.8467	MG2	585	419	0.341880341880342	1	1	-0.258072025440648	-0.0793615694916529	G1	SPD elongated
GATCCCTTCCCGAATA-1_1	6.56376	6.64363	MG2	4298	2056	265239646347138	10	10	0.450660107355053	-0.257297742520937	S	SPG-B
GATGACTAGAAAGCGA-1_1	9.42866	-4.13457	MG2	15888	4039	296450151057402	5	5	-0.214866245105933	0.446237747088919	G2M	SPG-A undiff
GATGACTCAAACGTGG-1_1	-4.26689	-1.01864	MG2	2246	1177	200356188780053	2	2	-0.308598264947179	0.246918918490679	G2M	SPD elongated
GATGACTCACATCATG-1_1	-5.3846	-4.97728	MG2	2018	1025	198216055500496	2	2	-0.250374670900876	-0.128094417571615	G1	SPD elongated
GATGACTTCCACGGGT-1_1	0.0854564	9.30193	MG2	2954	1549	32498307379824	0	0	-0.0689727827421076	-0.0858519283006057	G1	SPC-I
GATGACTTCGGTGAAG-1_1	-8.73263	-9.84308	MG2	1149	649	174064403829417	1	1	-0.320546958372931	-0.300360797144029	G1	SPD elongated
GATGAGGCAAGCGAAC-1_1	-8.39986	-9.3298	MG2	1196	699	209030100334448	1	1	-0.175709000512195	-0.194099461797397	G1	SPD elongated
GATGAGGCAGCAGTAG-1_1	1.776	9.20039	MG2	4924	2058	257920389926889	0	0	0.279607535243992	0.0115315154884782	S	SPC-I
GATGAGGTCAAGCCTA-1_1	-1.76972	10.466	MG2	4541	2124	169566174851354	4	4	-0.087435634512119	-0.0992968125330844	G1	SPC-I
GATGAGGTCAATCTTC-1_1	4.08702	9.19646	MG2	8988	2908	115709835336004	0	0	0.35223243895397	-0.00935500503696574	S	SPC-I
GATGAGGTCAGGCGAA-1_1	-7.42375	9.63493	MG2	6365	2854	204241948153967	9	9	-0.480624498527743	-0.0664347089406582	G1	SPC-II
GATGATCAGCGCTTCG-1_1	4.89248	8.6164	MG2	6386	2270	25211399937363	0	0	0.615048196904954	-0.152796736010977	S	SPC-I
GATGATCAGTAGGTTA-1_1	7.50552	5.29216	MG2	15317	3813	18215055167461	10	10	0.103104027713342	-0.403549698836103	S	SPG-B
GATGATCAGTATAGAC-1_1	-9.84224	-12.1211	MG2	832	552	276442307692308	1	1	-0.145835389593029	-0.276930776426491	G1	SPD elongated
GATGATCCACGACTAT-1_1	5.3264	8.97027	MG2	7679	2658	277379867170204	0	0	0.503099705547972	-0.109504887834122	S	SPC-I
GATGATCGTCACAATC-1_1	6.22799	-6.33675	MG2	15538	4148	277384476766637	6	6	0.440993950209858	0.0187688548215665	S	SPG-A diff
GATGATCTCCTCTAGC-1_1	6.43413	6.98383	MG2	8099	2736	427213236202	10	10	0.343790628743548	-0.353151811181853	S	SPG-B
GATGATCTCGTAACTG-1_1	7.39537	5.32188	MG2	5804	2135	301516195727085	10	10	0.0152113824480331	-0.289567466282965	S	SPG-B
GATGCTAAGCCACCGT-1_1	-3.8464	10.4297	MG2	4622	2124	181739506707053	4	4	0.00666741264869508	-0.282272326577596	S	SPC-I
GATGCTACAAGCAATA-1_1	10.5582	-8.25946	MG2	12316	3377	260636570315037	3	3	0.267739002273395	-0.245823184666343	S	SPG-A undiff
GATGCTAGTACTGAGG-1_1	10.7744	-7.99944	MG2	11558	3209	191209551825575	3	3	0.285494127727873	-0.148344709566485	S	SPG-A undiff
GATGCTATCTTCACGC-1_1	-8.42474	-11.2041	MG2	748	482	18716577540107	1	1	-0.292375651567912	-0.247859188644545	G1	SPD elongated
GATGGAGCATCGTGGC-1_1	-5.12555	10.5351	MG2	9262	3472	150075577629022	4	4	-0.176632873954429	-0.0980435409571604	G1	SPC-I
GATGGAGTCCATCCGT-1_1	6.88506	-1.18327	MG2	9777	3063	318093484709011	8	8	-0.352261723772506	0.475780699573333	G2M	SPG-A diff
GATGTTGAGCTGAGCA-1_1	8.35724	0.367096	MG2	12274	3456	210200423659769	12	12	-0.307700894296549	0.228036213334896	G2M	SPG-B
GATGTTGTCACTTGTT-1_1	-5.99727	-6.29999	MG2	1616	874	334158415841584	2	2	-0.45028428858318	-0.26372999703912	G1	SPD elongated
GATGTTGTCCAGGACC-1_1	-0.138699	10.7041	MG2	4244	2038	247408105560792	0	0	-0.0110009721519322	0.104994631617293	G2M	SPC-I
GATTCGACAGTAACAA-1_1	-8.57232	1.08277	MG2	16832	3761	151497148288973	11	11	-0.424904285521526	0.521000411165371	G2M	SPD round
GATTCGATCCATCCGT-1_1	9.54859	-7.28933	MG2	8723	2729	35423592800642	3	3	0.425054514458343	-0.23678252719801	S	SPG-A undiff
GATTCGATCTATTGTC-1_1	5.64197	-2.0032	MG2	8161	2848	259772086754074	8	8	-0.0963652115262664	0.152357363698005	G2M	SPG-A diff
GATTCTTGTCATTCCC-1_1	-9.57763	-10.557	MG2	962	623	135135135135135	1	1	-0.195234159413753	-0.0967630422615851	G1	SPD elongated
GATTCTTGTCTGCCTT-1_1	0.428746	10.7671	MG2	7280	2847	167582417582418	0	0	0.0737752825015042	0.00389517984687027	S	SPC-I
GATTCTTGTGCGCTCA-1_1	9.86388	-7.35163	MG2	12290	3627	316517493897478	3	3	0.308561203845334	-0.0363075233800443	S	SPG-A undiff
GATTCTTTCGGATAAA-1_1	5.30515	-4.12142	MG2	20236	4545	248566910456612	8	8	0.261243846671361	0.207069636250019	S	SPG-A diff
GATTTCTAGATGACCG-1_1	-2.31888	9.31975	MG2	1042	803	105566218809981	4	4	0.113438405815887	-0.199363410231442	S	SPC-I
GATTTCTAGCCTGAAG-1_1	-9.77246	1.49469	MG2	7978	2752	11281022812735	7	7	-0.362898982348261	0.406029599469469	G2M	SPD round
GATTTCTAGGCTAACG-1_1	-6.97368	9.32143	MG2	6733	3024	129214317540472	9	9	-0.388034686797466	-0.0610380177532333	G1	SPC-II
GATTTCTCATACTGTG-1_1	-4.50886	11.3427	MG2	5985	2821	210526315789474	4	4	-0.290435233515161	0.0342029593612376	G2M	SPC-I
GATTTCTGTAGACGGT-1_1	-4.77817	-0.624934	MG2	5050	1622	0.910891089108911	2	2	-0.347349310997393	0.332491829496888	G2M	SPD elongated
GATTTCTTCTGGGTCG-1_1	5.18151	-2.3827	MG2	12073	3125	215356580800133	8	8	-0.126858190316853	0.146941968497415	G2M	SPG-A diff
GCAACATGTCATGACT-1_1	9.99044	-9.12685	MG2	10252	3370	242879438158408	3	3	0.179439932097468	-0.201224764314962	S	SPG-A undiff
GCAACATGTCTCTCAC-1_1	-8.25527	8.60386	MG2	6394	2836	1000938379731	9	9	-0.414649033160676	0.00663022156956761	G2M	SPC-II
GCAACATTCCTATTGT-1_1	-5.00218	-0.251678	MG2	3425	1580	0.905109489051095	2	2	-0.483758093830796	0.191162281069578	G2M	SPD elongated
GCAACCGCATGCTGCG-1_1	-5.45847	-4.24515	MG2	1429	864	167949615115465	2	2	-0.416793840676024	-0.118313305059196	G1	SPD elongated
GCAACCGTCTCGGTAA-1_1	-8.56718	0.591204	MG2	10296	2937	0.825563325563326	11	11	-0.545134175182907	0.387884260577509	G2M	SPD round
GCACATAGTCGCCACA-1_1	10.1104	-4.35893	MG2	8271	2853	209164550840285	5	5	0.0224333756339608	0.225540249963993	G2M	SPG-A undiff
GCACGGTAGCTGAAAT-1_1	7.00822	-8.40541	MG2	3328	1610	0.510817307692308	6	6	0.616383127768315	-0.172466938753136	S	SPG-A diff
GCACGGTCAGATTAAG-1_1	5.61386	8.08387	MG2	5973	2315	244433283107316	0	0	0.434727414818523	-0.128839710293806	S	SPC-I
GCACGGTTCCGCACGA-1_1	-7.5237	-9.11425	MG2	1172	630	0.426621160409556	1	1	-0.241739661210623	-0.119467069112007	G1	SPD elongated
GCACGTGCAGAAGTGC-1_1	11.0652	-7.77181	MG2	6332	2344	360075805432723	3	3	0.261299040267103	-0.225629020438469	S	SPG-A undiff
GCACGTGGTCCCTCAT-1_1	6.23343	-4.83261	MG2	44460	6747	174313990103464	6	6	0.037491742236236	0.0124370175592753	S	SPG-A diff
GCACGTGTCCCGATCT-1_1	4.55376	-6.82818	MG2	12188	3115	284706268460781	6	6	0.521630161822489	-0.229469719229226	S	SPG-A diff
GCACGTGTCGTCAACA-1_1	-10.4237	5.83663	MG2	6399	2632	114080325050789	7	7	-0.452121903312342	0.0357303342779545	G2M	SPD round
GCACTAACACGACCTG-1_1	10.2461	-8.70774	MG2	7825	2894	330990415335463	3	3	0.328691078870904	-0.267555043917928	S	SPG-A undiff
GCACTAACAGATTCGT-1_1	-8.16828	-9.64747	MG2	996	610	210843373493976	1	1	-0.250751590470461	-0.320532529347362	G1	SPD elongated
GCACTAAGTTACACAC-1_1	-1.30133	9.99282	MG2	7321	2766	184401038109548	2	2	0.218866890721267	-0.141899823056612	S	SPD elongated
GCACTAAGTTACGTAC-1_1	9.51379	-8.25468	MG2	16857	4284	236696921160349	3	3	0.262943802346692	-0.187689755622885	S	SPG-A undiff
GCACTAATCAAGAGTA-1_1	3.44947	9.83495	MG2	6878	2339	1628380343123	0	0	0.445192119198103	-0.0987680512993413	S	SPC-I
GCACTAATCACTACTT-1_1	7.19504	5.9003	MG2	4993	2089	356499098738234	10	10	0.0250476208468335	-0.154819894339988	S	SPG-B
GCAGCCAAGAACAGGA-1_1	10.1339	-7.42844	MG2	11562	3397	235253416363951	3	3	0.240472623017975	-0.135029877393664	S	SPG-A undiff
GCAGCCACAGTTCACA-1_1	7.09141	4.85489	MG2	6270	2120	196172248803828	10	10	-0.0842547554832255	0.132583493003535	G2M	SPG-B
GCAGCCAGTACCTTCC-1_1	5.50127	8.5512	MG2	10523	3357	248028128860591	0	0	0.546407493274511	-0.266056826526588	S	SPC-I
GCAGCCAGTCAGCTTA-1_1	4.08012	9.89729	MG2	12051	3518	169280557630072	0	0	0.52746044076918	-0.0127291909486603	S	SPC-I
GCAGCTGGTATCGAAA-1_1	6.85576	6.40645	MG2	8701	2745	210320652798529	10	10	0.222839143354697	-0.26135493761009	S	SPG-B
GCAGTTACAAGCACCC-1_1	-5.47233	-5.44456	MG2	1721	978	156885531667635	2	2	-0.343913862753124	-0.38004125201496	G1	SPD elongated
GCAGTTACATAGGAGC-1_1	7.02887	-4.18199	MG2	19069	4647	256437149299911	6	6	-0.127693155443066	0.250742626272459	G2M	SPG-A diff
GCAGTTAGTACCCAGC-1_1	5.05857	8.84361	MG2	7934	2485	201663725737333	0	0	0.527202914219817	-0.259806854301172	S	SPC-I
GCAGTTATCCCTCTCC-1_1	10.6882	-7.98188	MG2	7523	2724	199388541805131	3	3	0.239103458820725	-0.132069428375025	S	SPG-A undiff
GCATCGGCATACGCAT-1_1	4.40085	8.19456	MG2	2593	1412	43578866178172	0	0	0.499039566895085	-0.0831581053792122	S	SPC-I
GCATCGGCATCCTATT-1_1	-8.93692	0.913454	MG2	8422	2796	11398717644265	11	11	-0.461135686961815	0.402826830103591	G2M	SPD round
GCATCGGGTGGAACCA-1_1	-5.72912	10.4048	MG2	7402	3084	0.905160767360173	4	4	-0.271052996251085	-0.0122742253048875	G1	SPC-I
GCATCTCCACTCTGCT-1_1	3.72356	10.3692	MG2	17788	4272	199572745671239	0	0	0.377116471341005	-0.110628308221064	S	SPC-I
GCATCTCCATGGAGAC-1_1	-4.78423	10.0366	MG2	2435	1560	394250513347023	4	4	-0.011616861547273	0.0523570367190346	G2M	SPC-I
GCATGATAGAAACTCA-1_1	5.14696	-3.73969	MG2	11587	3524	211443859497713	8	8	0.27821421097244	0.030402820152908	S	SPG-A diff
GCATGATCATGGCCAC-1_1	5.12871	-5.41604	MG2	11654	3427	262570791144671	6	6	0.275317455064177	0.023435531593654	S	SPG-A diff
GCATGATGTACCCGCA-1_1	10.3541	-7.04688	MG2	14540	3992	180880330123796	3	3	0.225948621822154	-0.20805186784872	S	SPG-A undiff
GCATTAGAGAGAGTGA-1_1	-0.435358	9.60124	MG2	10793	3085	142685073658853	0	0	-0.177224023840319	-0.0714947460731759	G1	SPC-I
GCATTAGCAAAGTATG-1_1	6.70591	-5.68602	MG2	33313	6537	377930537627953	6	6	0.118863496936491	0.107286766927336	S	SPG-A diff
GCATTAGCAGTTGTCA-1_1	7.09357	4.88004	MG2	1571	1097	394653087205602	10	10	0.06924846627047	0.286797981904503	G2M	SPG-B
GCATTAGGTGGAGGTT-1_1	7.63884	4.07419	MG2	6558	2322	227203415675511	10	10	0.0184067162148424	-0.0814251258248222	S	SPG-B
GCCAACGTCACGTCCT-1_1	2.16333	9.3626	MG2	5721	2097	171298723999301	0	0	0.00838119752901245	-0.0860617770439915	S	SPC-I
GCCAGCAGTGGTTTAC-1_1	-10.2267	2.32841	MG2	2109	1296	464675201517307	2	2	-0.128729641752145	0.265609805021987	G2M	SPD elongated
GCCAGGTCAGCTTTGA-1_1	5.40705	-6.99319	MG2	11824	3369	241880920162382	6	6	0.505439319296859	-0.170338701783666	S	SPG-A diff
GCCAGGTGTCGGTAAG-1_1	5.95003	-6.11097	MG2	15595	3776	251362616223148	6	6	0.275034345892256	-0.0782205053225802	S	SPG-A diff
GCCAGGTTCATGAAAG-1_1	10.8591	-7.01534	MG2	8596	2888	205909725453699	3	3	0.386561848064653	-0.151782189797606	S	SPG-A undiff
GCCAGTGAGTCTCCTC-1_1	4.91287	-5.69475	MG2	10666	3144	23251453215826	6	6	0.697577792541329	-0.163874185111161	S	SPG-A diff
GCCAGTGCAGACCCGT-1_1	7.3748	-0.0238271	MG2	15144	4452	382989963021659	12	12	-0.103511627957223	0.516969265649795	G2M	SPG-B
GCCAGTGGTCCGAAGA-1_1	-9.27235	-10.9063	MG2	961	601	228928199791883	1	1	-0.223107825297221	-0.211966263662292	G1	SPD elongated
GCCATGGAGGTATCTC-1_1	7.41526	-5.49764	MG2	32273	6133	289406005019676	6	6	0.317191894070583	0.263929457940692	S	SPG-A diff
GCCATGGGTATACAGA-1_1	-11.5827	4.52833	MG2	12672	3874	155460858585859	7	7	-0.460030992990778	0.240365735358652	G2M	SPD round
GCCATGGGTTGCGAAG-1_1	-4.71345	-3.72906	MG2	2553	1255	133176654915785	2	2	-0.313725330128234	0.0362510721983529	G2M	SPD elongated
GCCCAGAGTTCGGCCA-1_1	-4.29454	10.9113	MG2	9588	3554	275344180225282	4	4	-0.185922691511783	-0.116850582205138	G1	SPC-I
GCCCAGATCGGACCAC-1_1	-4.75276	-3.97797	MG2	1816	1025	154185022026432	2	2	-0.41100414409788	-0.370424019743514	G1	SPD elongated
GCCCGAAAGGCCTTCG-1_1	7.50294	4.13271	MG2	7443	2509	196157463388419	10	10	-0.0451091714444373	-0.0446201447850378	G1	SPG-B
GCCCGAACAATTTCTC-1_1	-9.02908	7.97985	MG2	8466	3327	147649421214269	9	9	-0.419226713497389	-0.0860826787612586	G1	SPC-II
GCCGATGCACGAGGTA-1_1	8.10349	0.637031	MG2	10497	2897	280080022863675	12	12	-0.312252586162256	0.466927495614056	G2M	SPG-B
GCCGATGCATGGGTCC-1_1	-10.5705	6.70222	MG2	7632	3298	0.9958071278826	7	7	-0.386160961146045	0.129366589104237	G2M	SPD round
GCCGATGTCCATATGG-1_1	3.54898	9.70916	MG2	5084	2096	190794649881983	0	0	0.390887539972851	-0.138001650470226	S	SPC-I
GCCGATGTCCGTCACT-1_1	-5.11886	-0.931815	MG2	1092	712	228937728937729	2	2	-0.288976901731578	0.429877905463595	G2M	SPD elongated
GCCGTGACAACGTTAC-1_1	-11.186	4.96618	MG2	7474	2802	0.99009900990099	7	7	-0.423475294977733	-0.050413102941734	G1	SPD round
GCCGTGACAGGACAGT-1_1	-8.85139	0.806157	MG2	8133	2644	102053362842739	11	11	-0.373773329784318	0.564818272545874	G2M	SPD round
GCCGTGAGTAGCGATG-1_1	-9.25746	-13.3978	MG2	579	419	207253886010363	1	1	0.0224675613362869	-0.187085827733631	S	SPD elongated
GCCTGTTAGGTGCATG-1_1	6.25815	-6.47423	MG2	18428	4551	266442370306056	6	6	0.601487847376446	-0.117147198785601	S	SPG-A diff
GCCTGTTCAGATCCAT-1_1	-9.49398	-12.1869	MG2	639	426	250391236306729	1	1	-0.216333863261258	-0.0103829028769565	G1	SPD elongated
GCCTGTTGTCGTAATC-1_1	-10.5916	6.5891	MG2	7415	3022	0.903573836817262	7	7	-0.445173527521669	0.0455519081479935	G2M	SPD round
GCCTGTTTCCGTACGG-1_1	-9.07347	7.81392	MG2	7559	3096	164042862812541	7	7	-0.394092439775548	0.159404647280479	G2M	SPD round
GCCTGTTTCGCGGACT-1_1	3.89575	10.3562	MG2	8437	2860	158824226620837	0	0	0.417371697704476	-0.0256115460001375	S	SPC-I
GCGAGAAAGGCTTTCA-1_1	-9.16882	-13.0005	MG2	555	394	18018018018018	1	1	-0.096693616380648	-0.224727500398045	G1	SPD elongated
GCGAGAAAGTGGAAGA-1_1	-4.72225	-0.833365	MG2	1756	994	0.5125284738041	2	2	-0.404501983372439	0.0159284762405252	G2M	SPD elongated
GCGAGAAGTACGTGAG-1_1	-4.47189	-1.41297	MG2	1960	1059	147959183673469	2	2	-0.358266477858308	0.10874799554748	G2M	SPD elongated
GCGAGAAGTTCAAACC-1_1	-4.55716	-3.07982	MG2	1664	966	120192307692308	2	2	-0.449617640785954	-0.0388978071635684	G1	SPD elongated
GCGATCGAGGGAACAA-1_1	-9.60284	-10.4926	MG2	1322	704	173978819969743	1	1	-0.320200319630345	-0.174317156350397	G1	SPD elongated
GCGATCGTCCGTATGA-1_1	-0.855686	9.87482	MG2	4314	1972	227167362076959	4	4	0.079355379555678	-0.193336044512797	S	SPC-I
GCGGAAAAGCGAGGAG-1_1	-5.14883	10.3478	MG2	5519	2502	197499547019388	4	4	-0.281664970023915	-0.281055186959405	G1	SPC-I
GCGGAAAAGCTCATAC-1_1	7.55352	-1.17618	MG2	12545	3404	214428058987644	8	8	-0.325704714310592	0.375102677716289	G2M	SPG-A diff
GCGGAAAAGCTTCATG-1_1	11.1266	-7.39256	MG2	7702	2362	271358088808102	3	3	0.27933548010633	-0.154708031120198	S	SPG-A undiff
GCGGAAAGTCCCGGTA-1_1	-7.71687	-8.57406	MG2	1686	865	160142348754448	1	1	-0.24307074796947	-0.238880951377368	G1	SPD elongated
GCGGAAAGTCGCTTAA-1_1	8.37589	-4.03572	MG2	18148	4679	261185805598413	8	8	-0.289601313538106	0.322354976694183	G2M	SPG-A diff
GCGGATCAGCTGTCCG-1_1	-6.81413	10.005	MG2	7490	3041	158878504672897	9	9	-0.340408455551749	-0.0912319860582558	G1	SPC-II
GCGGATCTCGCACTCT-1_1	-11.3387	5.33992	MG2	8078	3089	236444664520921	7	7	-0.437662257679248	0.00206745780720985	G2M	SPD round
GCGTGCAGTAGGCTGA-1_1	-5.6033	10.9249	MG2	6460	2765	148606811145511	4	4	-0.27261246524891	-0.116092107501127	G1	SPC-I
GCGTGCAGTATCACGT-1_1	-5.55126	-4.62368	MG2	2004	1018	154690618762475	2	2	-0.18925425322519	-0.0671735204181426	G1	SPD elongated
GCGTGCAGTGCCCAGT-1_1	1.97433	9.44274	MG2	10319	3167	177342765771877	0	0	0.383021045147429	-0.13863373642427	S	SPC-I
GCGTTTCAGAGCGACT-1_1	-8.1984	8.15271	MG2	6853	2968	15905442871735	9	9	-0.366656935744576	0.0325549726640779	G2M	SPC-II
GCGTTTCCAGAGGTTG-1_1	-1.63791	10.7379	MG2	8312	2921	287536092396535	4	4	-0.0825232408162354	-0.142537859456284	G1	SPC-I
GCGTTTCGTGACTATC-1_1	-5.3188	11.1396	MG2	28585	5837	142732202203953	4	4	-0.365699552928253	-0.191073973367351	G1	SPC-I
GCTACAACACCCAAGC-1_1	-10.1555	1.78951	MG2	12553	3498	129849438381263	7	7	-0.360097871941868	0.328796408520179	G2M	SPD round
GCTACAAGTATCGTTG-1_1	-6.19435	10.7791	MG2	6493	2889	284922223933467	4	4	-0.38703552885449	-0.125790238826168	G1	SPC-I
GCTACAATCAACTCTT-1_1	5.06594	-4.66771	MG2	10583	3368	160634980629311	6	6	0.425454640074516	0.128350099918996	S	SPG-A diff
GCTACAATCAGCCTCT-1_1	0.778087	10.1149	MG2	12029	3394	130517915038657	0	0	0.195788951142241	-0.145705295523194	S	SPC-I
GCTACCTGTCAGTCCG-1_1	-11.3836	4.97332	MG2	9077	3265	110168557893577	7	7	-0.537152627790447	0.102894740334453	G2M	SPD round
GCTACCTTCACTACGA-1_1	-3.24477	11.2599	MG2	7091	2837	159356931321393	4	4	0.0193322276622296	-0.179633875644026	S	SPC-I
GCTACCTTCCATTCGC-1_1	-9.52644	1.27182	MG2	9012	2953	113182423435419	11	11	-0.414688675259418	0.450849742964278	G2M	SPD round
GCTCAAAAGGAGATAG-1_1	6.78908	6.12857	MG2	10547	3243	304351948421352	10	10	0.362061531862712	-0.0153641512769933	S	SPG-B
GCTCAAACACAACATC-1_1	5.27055	9.48758	MG2	7799	2776	17566354660854	0	0	0.470357467261791	-0.0164193219703874	S	SPC-I
GCTCAAACATCTCATT-1_1	3.4195	10.4209	MG2	8539	3009	165124721864387	0	0	0.420018366048033	-0.0754158758915352	S	SPC-I
GCTCAAAGTAGCTAAA-1_1	4.94905	9.29962	MG2	6299	2304	273059215748532	0	0	0.399760868814821	-0.261994427915259	S	SPC-I
GCTCAAATCTGCATAG-1_1	10.5833	-3.48461	MG2	6751	2349	229595615464376	5	5	-0.0551987022991708	0.154913365575675	G2M	SPG-A undiff
GCTGAATAGGCTCACC-1_1	4.33495	10.1021	MG2	10838	3199	292489389186197	0	0	0.305992283704705	-0.0892890633611831	S	SPC-I
GCTGAATGTCTCACGG-1_1	3.7365	8.99426	MG2	4422	1914	321121664405246	0	0	0.324046110993681	0.115474950727323	S	SPC-I
GCTGGGTTCATCCTGC-1_1	9.69623	-7.02648	MG2	14147	4032	200749275464763	5	5	0.270725559819766	0.0183939026380486	S	SPG-A undiff
GCTTCACCAATGGCAG-1_1	-7.20788	9.70218	MG2	5537	2619	214917825537295	9	9	-0.436705163676617	0.0313795214637941	G2M	SPC-II
GCTTCACTCAACTCTT-1_1	4.93369	-5.0737	MG2	13452	3745	196996729110913	6	6	0.720894972375331	-0.0252727942487291	S	SPG-A diff
GCTTGGGAGATGAATC-1_1	-11.567	3.14216	MG2	9509	3168	136712588074456	7	7	-0.479142864903663	0.228538406074802	G2M	SPD round
GCTTGGGAGATGGTAT-1_1	4.56865	8.73813	MG2	7054	2451	167280975333144	0	0	0.483999504158899	-0.0504182524385411	S	SPC-I
GCTTGGGTCCAGCCTT-1_1	-5.90988	-1.12535	MG2	13505	4223	249537208441318	2	2	0.245885830519939	-0.130346653636494	S	SPD elongated
GCTTGGGTCTACGCAA-1_1	7.06079	-2.29995	MG2	12723	3700	251513007938379	8	8	-0.245412870849244	0.495562472769073	G2M	SPG-A diff
GCTTTCGAGGCACTAG-1_1	9.15707	-5.45017	MG2	11306	3400	237926764549797	5	5	0.133014594047263	0.26324992863461	G2M	SPG-A undiff
GCTTTCGAGGCTTCCG-1_1	-6.42935	0.436183	MG2	6192	2164	0.872093023255814	11	11	-0.442333660188951	0.21947830939771	G2M	SPD round
GCTTTCGAGTAAGACT-1_1	8.89727	-1.85463	MG2	10843	3232	234252513142119	12	12	-0.332237111013888	0.521187016831311	G2M	SPG-B
GCTTTCGCACATGACT-1_1	-9.32111	7.57584	MG2	9525	3645	125984251968504	7	7	-0.436512687565862	0.0631048167205149	G2M	SPD round
GGAACCCAGGACTTCT-1_1	-8.09722	-11.4474	MG2	657	436	182648401826484	1	1	-0.0329660632556715	-0.0539768337239839	G1	SPD elongated
GGAACCCAGTAGTCCT-1_1	10.1773	-7.47575	MG2	7958	2634	311636089469716	3	3	0.460769685698923	-0.280098499826293	S	SPG-A undiff
GGAACCCGTGGTCTCG-1_1	7.73488	-4.00383	MG2	15777	4068	286492996133612	8	8	-0.245311778979059	0.3442783459909	G2M	SPG-A diff
GGAACCCTCTTACTGT-1_1	-1.88728	10.9014	MG2	4195	2132	178784266984505	4	4	0.00125213629919108	-0.116613889354229	S	SPC-I
GGAAGTGCAAATAGCA-1_1	-4.69201	-0.478444	MG2	2691	1360	133779264214047	2	2	-0.479775904980275	0.0607853645256187	G2M	SPD elongated
GGAAGTGCACGTTCGG-1_1	-6.70094	9.21243	MG2	5284	2391	181680545041635	9	9	-0.357832604170247	-0.190115319783243	G1	SPC-II
GGAATCTAGCCAAGCA-1_1	-9.43826	-11.9295	MG2	1026	614	263157894736842	1	1	-0.284934059974813	-0.275404860951052	G1	SPD elongated
GGAATCTGTCGCTTGG-1_1	-0.3598	10.0506	MG2	4929	2089	300263745181578	0	0	0.150320655216086	-0.0933510775009518	S	SPC-I
GGAATCTGTTAGCTAC-1_1	2.22197	8.60529	MG2	1384	891	469653179190751	0	0	0.0719185712961575	-0.120690341700759	S	SPC-I
GGAATCTTCTCTCGAC-1_1	-11.0784	2.45761	MG2	8037	2977	12815727261416	7	7	-0.356223489143516	0.379155498593503	G2M	SPD round
GGAATGGAGTGAGTGC-1_1	-1.51762	10.5061	MG2	14849	3681	194625900734056	4	4	0.0394262421676188	-0.0331484306079912	S	SPC-I
GGAATGGCATAGAGGC-1_1	-10.6951	1.962	MG2	9341	2985	13381864896692	7	7	-0.352160370038463	0.236640018829746	G2M	SPD round
GGAATGGGTGAATTGA-1_1	10.5152	-7.10441	MG2	15850	4034	221451104100946	3	3	0.294395785397376	-0.16781067370046	S	SPG-A undiff
GGACGTCCAACGATCT-1_1	11.0569	-7.51539	MG2	10714	3145	196005226806048	3	3	0.26561159985335	-0.377207448519866	S	SPG-A undiff
GGACGTCGTAGTTACC-1_1	-5.64114	-5.07922	MG2	1692	900	171394799054374	2	2	-0.46683000929036	-0.140231311982075	G1	SPD elongated
GGACGTCGTGATTCAC-1_1	9.44824	-6.86336	MG2	8034	2476	241473736619368	3	3	0.484818206555872	-0.32439612915156	S	SPG-A undiff
GGACGTCTCCCTAGGG-1_1	-4.41013	-2.92245	MG2	2128	1116	0.986842105263158	2	2	-0.332975497846326	-0.174912280520233	G1	SPD elongated
GGAGAACAGAGCGACT-1_1	-6.21365	10.1602	MG2	5798	2546	181096929975854	4	4	-0.409854746693362	-0.0764915664980906	G1	SPC-I
GGAGAACCACAGTATC-1_1	-3.61549	10.9544	MG2	5461	2519	153817982054569	4	4	-0.116558390246358	0.0392585720969832	G2M	SPC-I
GGAGATGAGCGGATCA-1_1	10.9567	-7.96518	MG2	8774	2618	33280145885571	3	3	0.289019627968049	-0.270698324212631	S	SPG-A undiff
GGAGATGCAAGTAGTA-1_1	-4.32611	10.1687	MG2	4888	2268	186170212765957	4	4	-0.371058050417125	-0.297381953944178	G1	SPC-I
GGAGATGTCGTTAGTG-1_1	-5.86436	-2.24259	MG2	646	480	464396284829721	2	2	-0.114023716457626	0.202330007272585	G2M	SPD elongated
GGAGCAAAGTAACAGT-1_1	5.57756	7.92883	MG2	6429	2191	29709130502411	0	0	0.495649960035486	-0.272538124906146	S	SPC-I
GGAGGATAGGCAGTCA-1_1	7.73237	3.33319	MG2	8857	2570	162583267472056	10	10	-0.235585052575566	0.110640340388849	G2M	SPG-B
GGAGGATAGTTGCATC-1_1	7.69087	-2.53579	MG2	14036	3750	272157309774865	8	8	-0.264820350685355	0.405201021693149	G2M	SPG-A diff
GGAGGATGTCAGACGA-1_1	6.84949	-7.17152	MG2	8829	2633	310340921961717	6	6	0.58932957552458	-0.245006823575642	S	SPG-A diff
GGAGGTACAAGTTCCA-1_1	-7.9035	0.707753	MG2	13204	3216	0.749772796122387	11	11	-0.46273891081038	0.341053494020031	G2M	SPD round
GGAGGTAGTAGATTGA-1_1	-6.10909	-5.90053	MG2	1340	789	126865671641791	2	2	-0.363768139155889	-0.329455736461581	G1	SPD elongated
GGAGGTATCAGACAAA-1_1	-2.62438	10.3874	MG2	5434	2361	167464114832536	4	4	-0.136923642044616	-0.176389296351496	G1	SPC-I
GGATCTAAGCAACTTC-1_1	-11.3291	5.94222	MG2	7293	2927	213903743315508	7	7	-0.452416568679153	0.0768127290897272	G2M	SPD round
GGATCTAAGCTGGCTC-1_1	-6.0784	-6.03348	MG2	1425	851	0.56140350877193	2	2	-0.320857090983948	-0.156118749720178	G1	SPD elongated
GGATCTAGTCTCGGGT-1_1	4.5948	-6.61298	MG2	7295	1981	0.315284441398218	6	6	0.436315955361117	-0.174840724147984	S	SPG-A diff
GGATGTTGTAGGATAT-1_1	4.53159	-3.15171	MG2	9165	2843	221494817239498	8	8	0.16754498252541	0.00396296167733456	S	SPG-A diff
GGATGTTTCACCGACG-1_1	10.7292	-7.16564	MG2	9224	2977	177797051170859	3	3	0.234251483858759	-0.0989112377276747	S	SPG-A undiff
GGATGTTTCCCTTGGT-1_1	-8.09862	-12.2443	MG2	599	428	300500834724541	1	1	-0.257272387485724	-0.226713382322687	G1	SPD elongated
GGCACGTCACAAGCCC-1_1	-0.993823	10.3892	MG2	6683	2557	184049079754601	4	4	-0.053783819140297	-0.0637458196765992	G1	SPC-I
GGCACGTGTGCTATTG-1_1	-8.62442	-10.5179	MG2	820	546	0.853658536585366	1	1	-0.216516339849415	-0.339521305313544	G1	SPD elongated
GGCACGTGTTCCACGG-1_1	7.81647	1.02009	MG2	12221	3495	213566811226577	12	12	-0.472368841271623	0.327638517585367	G2M	SPG-B
GGCACGTGTTGGCCGT-1_1	-4.79287	-3.86042	MG2	2215	1124	171557562076749	2	2	-0.307782107063605	-0.155672969477618	G1	SPD elongated
GGCAGTCAGGCCTGCT-1_1	6.72522	6.4594	MG2	7527	2796	257738806961605	10	10	0.382116020614978	-0.205079204274418	S	SPG-B
GGCAGTCAGTTTCGAC-1_1	-9.87577	6.9961	MG2	5921	2789	0.709339638574565	7	7	-0.422186642585827	-0.0296255523723906	G1	SPD round
GGCAGTCGTCCACGCA-1_1	-6.71103	9.26192	MG2	5055	2418	298714144411474	9	9	-0.249706556530773	-0.261252528374891	G1	SPC-II
GGCAGTCTCTGGAGAG-1_1	-9.43316	-12.5835	MG2	525	367	19047619047619	1	1	-0.175094277161898	-0.156559163413415	G1	SPD elongated
GGCGTCACACGCGTCA-1_1	-1.1167	10.6626	MG2	4884	2236	141277641277641	4	4	0.0708781177263561	-0.160004487378631	S	SPC-I
GGCTGTGCAAGATTGA-1_1	9.73026	-8.97615	MG2	9771	2980	283491966021902	3	3	0.334387123902489	-0.429580038303301	S	SPG-A undiff
GGCTGTGCAAGCAGGT-1_1	10.3079	-8.55825	MG2	7942	2757	3601108033241	3	3	0.268342937293254	-0.202534802964646	S	SPG-A undiff
GGCTGTGGTTAAACAG-1_1	-6.37571	10.1992	MG2	7744	3071	0.955578512396694	9	9	-0.366909945342777	-0.0834456438394676	G1	SPC-II
GGCTGTGTCTAACACG-1_1	-5.04568	10.9457	MG2	9800	3559	186734693877551	4	4	-0.234643932210633	-0.170421798559838	G1	SPC-I
GGCTTGGAGAGTTGTA-1_1	-4.43408	-1.83189	MG2	2330	1202	103004291845494	2	2	-0.421473320962594	-0.0408927412193928	G1	SPD elongated
GGCTTGGCATTGTGCA-1_1	7.49467	4.03624	MG2	6256	2195	223785166240409	10	10	-0.134636522538824	-0.00416531279925414	G1	SPG-B
GGCTTGGTCTCCACTG-1_1	-6.29699	-6.74847	MG2	1499	876	126751167444963	2	2	-0.239495065804162	-0.140796075033047	G1	SPD elongated
GGCTTGGTCTCCCAAC-1_1	-4.77111	-1.31887	MG2	2405	1252	0.831600831600832	2	2	-0.338070099203434	0.339341050856989	G2M	SPD elongated
GGCTTTCGTCGGAACA-1_1	4.07404	-5.65919	MG2	15255	3445	144215011471649	6	6	0.423097096633815	-0.115996836964954	S	SPG-A diff
GGGAAGTAGTGGGAAA-1_1	-5.79164	-5.74647	MG2	1753	993	108385624643468	2	2	-0.424817150614158	-0.130351417088614	G1	SPD elongated
GGGACAAAGCATTTGC-1_1	7.11357	-3.86712	MG2	15008	4281	209221748400853	8	8	-0.0880615994309265	0.263397229228255	G2M	SPG-A diff
GGGACAAAGGTCTGGA-1_1	4.88045	-2.75297	MG2	9039	2677	277685584688572	8	8	0.185759563880946	0.0647447855183066	S	SPG-A diff
GGGACCTAGCATAGGC-1_1	-4.52736	-0.595325	MG2	2391	1226	0.501882057716437	2	2	-0.347426545923111	0.339927701201162	G2M	SPD elongated
GGGACCTAGTCGGGAT-1_1	5.71339	-6.51309	MG2	8807	3080	354263653911661	6	6	0.220911117873999	0.0474856089404938	S	SPG-A diff
GGGACCTCAGCTAACT-1_1	6.19561	-2.60497	MG2	12652	3663	218147328485615	8	8	-0.210908909614929	0.487854977041003	G2M	SPG-A diff
GGGACTCAGCCTCATA-1_1	-5.89153	-6.43666	MG2	3433	1394	142732304107195	2	2	-0.379542127462381	-0.244883432713924	G1	SPD elongated
GGGACTCCATGCCGCA-1_1	7.1091	-2.27912	MG2	12242	3659	301421336382944	8	8	-0.289677755798625	0.422251807182294	G2M	SPG-A diff
GGGACTCGTATTGAGA-1_1	5.1131	8.46141	MG2	7854	2453	208810797046091	0	0	0.362626704062584	-0.315622615282319	S	SPC-I
GGGAGATCAGGTCCGT-1_1	0.484974	9.38003	MG2	2794	1502	468861846814603	0	0	0.420532577631837	-0.217644729467	S	SPC-I
GGGAGTAGTAGCGTAG-1_1	4.7809	-6.8844	MG2	8589	2531	265455815578065	6	6	0.433763037317279	-0.0838689947786322	S	SPG-A diff
GGGAGTATCACCTCGT-1_1	7.17557	-3.62517	MG2	30437	5766	247724808621086	8	8	-0.293247682854739	0.351650097190071	G2M	SPG-A diff
GGGATCCAGATCGCCC-1_1	-9.45477	-10.3283	MG2	1382	703	209840810419682	1	1	-0.319809282150905	-0.35271182518122	G1	SPD elongated
GGGATCCAGCATTTCG-1_1	5.56301	-4.85065	MG2	15436	4147	231925369266649	6	6	0.133918032566642	0.124596888350176	S	SPG-A diff
GGGCCATCACGTCGTG-1_1	-8.18913	-12.0034	MG2	653	437	367534456355283	1	1	-0.166081343622135	-0.256455871903036	G1	SPD elongated
GGGCCATCAGTGTACT-1_1	8.19892	-7.3638	MG2	9406	2747	246651073782692	3	3	0.560154279739493	-0.263884977747831	S	SPG-A undiff
GGGCCATCATAACAGA-1_1	5.02099	9.25699	MG2	9721	3167	263347392243596	0	0	0.595541123858576	-0.120632066132507	S	SPC-I
GGGCCATGTGTGCCTG-1_1	7.22593	-6.23043	MG2	35893	6726	305073412643134	6	6	0.207219295969241	-0.0295184011854455	S	SPG-A diff
GGGCCATGTTCGGCTG-1_1	5.96663	-2.9263	MG2	28039	5329	131959057027711	8	8	-0.225126080991798	0.142227686606848	G2M	SPG-A diff
GGGCCATTCAAAGGAT-1_1	-4.15858	10.5062	MG2	5040	2309	0.972222222222222	4	4	-0.202752948262534	-0.120617235829416	G1	SPC-I
GGGCGTTAGAATTCAG-1_1	-3.7396	10.4707	MG2	7065	2717	18966737438075	4	4	-0.140150041985753	-0.243844713993428	G1	SPC-I
GGGCGTTAGGGTCACA-1_1	-8.88937	-8.97875	MG2	2731	1103	161113145367997	1	1	-0.323025662160349	-0.259023991289838	G1	SPD elongated
GGGCGTTGTTAACCTG-1_1	9.70667	-7.65067	MG2	12702	3719	271610769957487	3	3	0.193753762964685	-0.111334072581141	S	SPG-A undiff
GGGCGTTTCGGCTATA-1_1	5.60444	8.27128	MG2	9102	2793	1977587343441	0	0	0.472420898129116	-0.329307531985318	S	SPC-I
GGGCTACAGCATCTTG-1_1	11.5544	-5.54795	MG2	8446	2774	369405635803931	5	5	0.0921662181314578	-0.342148852629153	S	SPG-A undiff
GGGCTACGTCACCTTC-1_1	-5.28705	0.0593357	MG2	4380	1681	114155251141552	11	11	-0.498840968928187	0.328813789868244	G2M	SPD round
GGGCTCAAGCTTTCTT-1_1	5.88455	-5.70875	MG2	19373	4859	263769163268466	6	6	0.34693967847642	0.0410625288162412	S	SPG-A diff
GGGCTCAAGTCCCAAT-1_1	10.1867	-8.58972	MG2	11121	3025	392950274255912	3	3	0.378186049070713	-0.263985374282722	S	SPG-A undiff
GGGCTCAGTGCCCTTT-1_1	-0.6874	10.253	MG2	5740	2343	144599303135889	0	0	-0.00247644198436558	-0.175801214539496	G1	SPC-I
GGGTAGACAATGGCAG-1_1	-5.61662	0.226698	MG2	5086	1880	112072355485647	11	11	-0.453700227609888	0.310625275614958	G2M	SPD round
GGGTAGACACTAACCA-1_1	9.24361	-9.32828	MG2	12510	3413	282174260591527	3	3	0.458494139021903	-0.213086355347545	S	SPG-A undiff
GGGTAGAGTACGGCAA-1_1	8.23062	0.615117	MG2	9894	2917	220335556903174	12	12	-0.331152320770394	0.40745382635573	G2M	SPG-B
GGGTAGATCACTGGTA-1_1	-5.40271	-4.76162	MG2	2541	1185	110192837465565	2	2	-0.377535431736443	-0.190023806886031	G1	SPD elongated
GGGTCACCAGTCGAGA-1_1	-8.19864	-11.0087	MG2	764	532	24869109947644	1	1	-0.163432370138758	-0.214926382992139	G1	SPD elongated
GGGTCACTCGAGTGAG-1_1	6.27788	-3.50116	MG2	9466	3538	370800760616945	8	8	-0.205876355583377	0.0485970419591446	G2M	SPG-A diff
GGGTCTGTCAGAGCAG-1_1	9.11522	-9.36226	MG2	15961	4007	287575966418144	3	3	0.27393866118789	-0.243797684995873	S	SPG-A undiff
GGGTGAAAGATGAAGG-1_1	-5.10027	-2.58796	MG2	1734	961	155709342560554	2	2	-0.120535423591381	0.01099534035468	G2M	SPD elongated
GGGTGAAAGGCGTTGA-1_1	5.71855	-2.56061	MG2	10100	2951	175247524752475	8	8	-0.0506180946184409	0.184895259307153	G2M	SPG-A diff
GGGTGAAGTAGAAACT-1_1	7.54021	-4.26072	MG2	16339	4421	318868963828876	6	6	-0.102795733751757	0.321328322586481	G2M	SPG-A diff
GGGTGTCGTACTAACC-1_1	-5.98195	0.254074	MG2	5723	2025	139786825091735	11	11	-0.381799008651317	0.309772174500164	G2M	SPD round
GGGTGTCGTCTATGAC-1_1	-8.43004	-12.6853	MG2	579	376	276338514680484	1	1	-0.144205806346101	-0.00219405350541158	G1	SPD elongated
GGGTGTCTCGGAGATG-1_1	4.73255	8.57114	MG2	3866	1762	222452146921883	0	0	0.399938088219653	-0.0200301148493804	S	SPC-I
GGGTTATAGACTGGGT-1_1	7.86359	-7.51215	MG2	8471	2826	264431590131035	3	3	0.532015888496966	-0.205872312837346	S	SPG-A undiff
GGGTTATAGCGTACAG-1_1	5.74459	-2.54495	MG2	12233	3439	230523992479359	8	8	-0.139077911058789	0.123128282158689	G2M	SPG-A diff
GGGTTATTCCAACCAA-1_1	-11.582	4.33222	MG2	7586	2993	15950435011864	7	7	-0.566940181851521	0.176454293271026	G2M	SPD round
GGGTTTAGTGCGTGCT-1_1	10.9408	-8.03886	MG2	8646	2627	233634050427944	3	3	0.167996328800256	-0.205861525441041	S	SPG-A undiff
GGTAACTGTAGCCAGA-1_1	5.8874	-3.04558	MG2	13801	3665	213028041446272	8	8	-0.0612029537930909	0.248644665308223	G2M	SPG-A diff
GGTAACTGTGGCTGCT-1_1	-4.46737	-2.99456	MG2	2512	1201	135350318471338	2	2	-0.311397915012349	-0.0373334874780897	G1	SPD elongated
GGTAACTTCTAGTTCT-1_1	-2.37037	11.0231	MG2	7304	2879	182092004381161	4	4	-0.0199634320753675	-0.152672922019159	G1	SPC-I
GGTAATCAGCGCCTCA-1_1	9.39002	-2.86129	MG2	6864	2635	106351981351981	5	5	0.000981901246654204	0.627615670253377	G2M	SPG-A undiff
GGTAGAGGTTGCATCA-1_1	4.00749	9.79645	MG2	12098	3394	216564721441561	0	0	0.432426311364482	-0.167646760026806	S	SPC-I
GGTAGAGTCATGGTAC-1_1	-5.92139	10.1178	MG2	5274	2392	111869548729617	4	4	-0.147150036221315	-0.169391189065524	G1	SPC-I
GGTCACGAGTCACAGG-1_1	-5.3067	-4.69437	MG2	1597	939	175328741390106	2	2	-0.119891865252216	0.032867554308045	G2M	SPD elongated
GGTCACGGTGATTCAC-1_1	-8.45564	-9.672	MG2	1105	639	352941176470588	1	1	-0.365624827098662	-0.329787466475475	G1	SPD elongated
GGTCACGTCACCTTGC-1_1	5.45716	-5.24232	MG2	14900	4043	238255033557047	6	6	0.31948606621688	-0.0650227488397653	S	SPG-A diff
GGTCACGTCGCCTCTA-1_1	6.48713	-1.44985	MG2	11924	3553	18450184501845	8	8	-0.247666945850449	0.416359962484468	G2M	SPG-A diff
GGTCACGTCTTGTTAC-1_1	7.39641	-9.0348	MG2	40494	6730	268434829851336	6	6	0.478158921508487	-0.124282727102761	S	SPG-A diff
GGTCTGGAGTAATACG-1_1	-11.4657	4.51081	MG2	8024	2984	193170488534397	7	7	-0.432370058024035	0.209605932637845	G2M	SPD round
GGTCTGGCAGCAGTTT-1_1	5.91465	6.72998	MG2	605	453	0.991735537190083	10	10	0.125197412854004	-0.111055128855627	S	SPG-B
GGTCTGGGTGGGTTGA-1_1	-5.61099	-4.55723	MG2	1360	808	117647058823529	2	2	-0.442808577472211	-0.0427518244397153	G1	SPD elongated
GGTGAAGCACCGTGCA-1_1	-7.49313	0.779446	MG2	8004	2494	111194402798601	11	11	-0.437955970073849	0.453120194773094	G2M	SPD round
GGTGAAGTCATTACCT-1_1	-5.4779	-4.27234	MG2	1613	928	0.743955362678239	2	2	-0.264545145841697	0.0214618045051681	G2M	SPD elongated
GGTGATTAGTCCTACA-1_1	-7.42679	-7.85973	MG2	1408	787	0.994318181818182	1	1	-0.349261691905848	-0.156837599015876	G1	SPD elongated
GGTGATTGTAGCTGAG-1_1	6.35265	6.62944	MG2	5784	2130	257607192254495	10	10	0.398218690597273	-0.30262759621358	S	SPG-B
GGTGGCTAGAAACCAT-1_1	2.53743	9.09545	MG2	6821	2445	175927283389532	0	0	0.250412082274768	-0.227423685210342	S	SPC-I
GGTGGCTAGCGAACTG-1_1	-11.3081	2.51231	MG2	16269	4182	146905157047145	7	7	-0.459877599185311	0.232726084079939	G2M	SPD round
GGTGGCTAGGTGCCTC-1_1	-5.41486	-4.52938	MG2	1493	867	247823174815807	2	2	-0.243479669859955	-0.0385234799486741	G1	SPD elongated
GGTGGCTCAACACAGG-1_1	-7.37333	9.63045	MG2	6958	3016	169588962345502	9	9	-0.457914117715701	-0.144456656031572	G1	SPC-II
GGTGTCGGTCATAACC-1_1	11.5627	-5.26109	MG2	7427	2479	253130469907096	5	5	0.109501387413841	-0.157284395775349	S	SPG-A undiff
GGTGTCGGTCATCCCT-1_1	8.37562	-9.37094	MG2	18059	4235	32836812669583	3	3	0.508437609385226	-0.117380058385695	S	SPG-A undiff
GGTGTCGGTGGCAGAT-1_1	-2.08396	10.8113	MG2	5510	2322	283121597096189	4	4	-0.0897320377866	-0.0189399266308374	G1	SPC-I
GGTGTTAAGGTCCGAA-1_1	9.56228	-7.0139	MG2	15712	4206	274949083503055	5	5	0.14781720745686	-0.061466011719507	S	SPG-A undiff
GGTGTTAAGTCTGCAT-1_1	0.754261	9.96749	MG2	5877	2195	224604389994895	0	0	0.185638892157705	-0.173741174256065	S	SPC-I
GGTGTTAGTCCAAGAG-1_1	-5.35961	-0.898459	MG2	1379	887	18854242204496	2	2	-0.161309339362512	0.542014239092242	G2M	SPD elongated
GGTTAACGTCCACTTC-1_1	-8.25708	-8.69563	MG2	1538	814	17555266579974	1	1	-0.320868168543037	-0.23869023891435	G1	SPD elongated
GGTTCTCGTACAAAGT-1_1	-7.1314	0.552888	MG2	11536	2931	0.615464632454924	11	11	-0.367894969576628	0.355003738348468	G2M	SPD round
GGTTCTCGTCAAATCC-1_1	-5.16922	-0.411526	MG2	2826	1396	21585279547063	2	2	-0.385637736752297	0.337592513928692	G2M	SPD elongated
GGTTCTCGTGTCCGTG-1_1	9.9377	-3.42219	MG2	13654	3655	276109564962648	5	5	0.0227346913673725	0.352887382799042	G2M	SPG-A undiff
GGTTGTAAGGGTAGCT-1_1	7.61034	-7.4679	MG2	9879	2939	235853831359449	3	3	0.559112970564398	-0.326499241315824	S	SPG-A undiff
GGTTGTACAAGAGATT-1_1	7.32165	4.28266	MG2	6721	2340	244011307841095	10	10	-0.0138731735506393	-0.0265951260214992	G1	SPG-B
GGTTGTACATGATAGA-1_1	2.36805	8.82002	MG2	5654	2153	215776441457375	0	0	0.138058726253695	-0.156432793047744	S	SPC-I
GGTTGTATCGCGTGAC-1_1	-6.80621	9.01482	MG2	4886	2361	145313139582481	9	9	-0.371557958537155	-0.220223892867696	G1	SPC-II
GTAACACAGCATGTTC-1_1	7.89253	-7.33459	MG2	12026	3397	267753201396973	3	3	0.554869121823239	-0.178791690588195	S	SPG-A undiff
GTAACACAGCTCCGAC-1_1	-5.07511	11.4631	MG2	4546	2643	118785745710515	4	4	-0.331672568142431	-0.185105825228791	G1	SPC-I
GTAACACAGGCCACCT-1_1	5.28221	-3.57596	MG2	13585	3751	184026499815973	8	8	0.0927171162614198	0.044360658546722	S	SPG-A diff
GTAACACCACTCCCTA-1_1	8.30289	0.0735444	MG2	12387	3501	201017195446839	12	12	-0.413551875685561	0.542562949393875	G2M	SPG-B
GTAACACCATAACCCA-1_1	6.13763	7.47947	MG2	14465	4165	320774282751469	10	10	0.384965519506365	-0.378323423140548	S	SPG-B
GTAACACGTGTCACAT-1_1	4.89711	-6.01686	MG2	13104	3930	341117216117216	6	6	0.456778612155602	-0.128998376747707	S	SPG-A diff
GTAACCAGTACTCGTA-1_1	7.26947	5.23854	MG2	5803	2125	208512838187145	10	10	0.00127461020918052	-0.170448257585174	S	SPG-B
GTAACCAGTGATCATC-1_1	-9.40821	-9.68169	MG2	1418	760	0.846262341325811	1	1	-0.221295375887094	-0.27114744602871	G1	SPD elongated
GTAACCATCTCGTTTA-1_1	-11.3857	4.6407	MG2	11742	3646	12008175779254	7	7	-0.346008492424194	0.0506264806372404	G2M	SPD round
GTAAGTCAGATGCCGA-1_1	9.64565	-3.08414	MG2	11259	3423	297539745980993	5	5	-0.0786950967607563	0.464417665741725	G2M	SPG-A undiff
GTAAGTCAGTCGCCCA-1_1	-8.81144	8.52154	MG2	12500	4135	848	9	9	-0.444958414190747	-0.23426290308234	G1	SPC-II
GTAAGTCCAAGTTCGT-1_1	5.32684	-7.1163	MG2	11061	3034	226019347256125	6	6	0.536866599907131	-0.210067000727585	S	SPG-A diff
GTAAGTCGTGATGTAA-1_1	-9.70185	7.33953	MG2	10947	3700	12058098109071	7	7	-0.434444829480461	-0.144971926722956	G1	SPD round
GTAATCGAGGTCCCTG-1_1	-9.99823	1.90901	MG2	2152	1193	483271375464684	2	2	-0.236092370673187	0.334469041867348	G2M	SPD elongated
GTAATCGCATGTCGTA-1_1	10.5505	-7.59672	MG2	9689	2901	233254205800392	3	3	0.276185437816715	-0.108981766731343	S	SPG-A undiff
GTAATCGGTTCCACGG-1_1	1.13244	9.57488	MG2	4568	1977	332749562171629	0	0	0.191080738017276	-0.106967058459226	S	SPC-I
GTAATCGTCGGAGCAA-1_1	6.74293	-1.87336	MG2	10168	3005	194728560188828	8	8	-0.114137001297024	0.0924305046892029	G2M	SPG-A diff
GTAATGCAGAAGCCAC-1_1	6.0282	-5.91719	MG2	19763	4649	345089308303395	6	6	0.247463172729047	0.0634270400801635	S	SPG-A diff
GTAATGCAGTCCTACA-1_1	-9.24692	-12.7058	MG2	767	503	169491525423729	1	1	-0.210495295371064	-0.17258163411948	G1	SPD elongated
GTAATGCCAAATCCCA-1_1	-9.76401	1.47976	MG2	9772	2943	124846500204666	7	7	-0.399171727607732	0.288124997792672	G2M	SPD round
GTAATGCCACTCTGCT-1_1	5.81479	-2.47709	MG2	8627	2792	489161933464704	8	8	-0.239986435520624	0.35537963995012	G2M	SPG-A diff
GTACAACAGAAACCAT-1_1	11.4522	-5.0102	MG2	6893	2421	156680690555636	5	5	0.171969813061828	-0.0947844847179786	S	SPG-A undiff
GTACAACAGCAACAGC-1_1	9.48177	-3.16295	MG2	13569	3932	290367750018424	5	5	-0.406207495472217	0.510706232186585	G2M	SPG-A undiff
GTACAACCAATAGAGT-1_1	6.85632	-4.32557	MG2	32353	5898	23274503137267	6	6	-0.143172517708846	0.149146474148166	G2M	SPG-A diff
GTACAGTTCCTACAAG-1_1	4.82401	-6.95195	MG2	10880	2949	208639705882353	6	6	0.629833274012583	-0.00924233270419383	S	SPG-A diff
GTAGAAAAGGCCTAGA-1_1	9.54003	-9.47375	MG2	15703	3794	301853149079794	3	3	0.3820408921782	-0.291961457914722	S	SPG-A undiff
GTAGAAAGTGGGCTCT-1_1	9.74858	-8.56191	MG2	9845	3008	329101066531234	3	3	0.347600276345266	-0.307914976508264	S	SPG-A undiff
GTAGAAATCGAGAAGC-1_1	6.5359	6.49265	MG2	6716	2358	287373436569387	10	10	0.189562013625609	-0.283394426068709	S	SPG-B
GTAGAAATCGTCCATC-1_1	7.89344	4.21064	MG2	6448	2357	226426799007444	10	10	-0.171713287973558	-0.110216467808743	G1	SPG-B
GTAGAGGCAAAGGTTA-1_1	1.56738	9.30841	MG2	5680	2183	161971830985915	0	0	0.244017146160518	-0.116773874011337	S	SPC-I
GTAGAGGCACAAACGG-1_1	-5.33505	-0.161346	MG2	2382	1239	226700251889169	2	2	-0.354455097540784	0.371665965519622	G2M	SPD elongated
GTAGAGGCATAGAATG-1_1	8.14973	-0.65251	MG2	10689	2923	242305173542895	12	12	-0.251415613561547	0.545923363069975	G2M	SPG-B
GTAGAGGGTAGTTCCA-1_1	-8.97218	-11.3688	MG2	908	542	209251101321586	1	1	-0.21922943307273	-0.177561319976638	G1	SPD elongated
GTAGATCCACCAACAT-1_1	-4.23182	11.0147	MG2	6056	2637	0.726552179656539	4	4	-0.32160459807139	-0.276130363476743	G1	SPC-I
GTAGATCCATCAGCTA-1_1	-5.99986	-5.46724	MG2	1659	893	168776371308017	2	2	-0.35035144826151	-0.193528212064775	G1	SPD elongated
GTAGATCGTTGCGTAT-1_1	6.99295	-0.585627	MG2	12084	3276	231711353856339	8	8	-0.161986877753655	0.227036190409906	G2M	SPG-A diff
GTAGCTAAGTATGCAA-1_1	-10.0521	6.75289	MG2	6841	2879	241192808068996	7	7	-0.424973456407995	-0.0942740766164376	G1	SPD round
GTAGCTAAGTGTTGTC-1_1	8.44768	-0.595865	MG2	14156	3775	218988414806442	12	12	-0.420615384693064	0.48213567396942	G2M	SPG-B
GTAGCTACAAACACGG-1_1	-5.78488	-1.62494	MG2	641	482	343213728549142	2	2	-0.162848342573264	0.346114496904418	G2M	SPD elongated
GTAGCTATCGTAGCTA-1_1	-5.40487	-5.04558	MG2	1954	1058	0.614124872057318	2	2	-0.266230588768211	-0.116855457342518	G1	SPD elongated
GTAGCTATCTTGATTC-1_1	-9.04315	-12.0391	MG2	738	467	176151761517615	1	1	-0.225384132926281	-0.045906107102083	G1	SPD elongated
GTAGGAGAGCATGGGT-1_1	-8.97876	7.35054	MG2	6191	2778	145372314650299	9	9	-0.43466370447382	-0.109549402247501	G1	SPC-II
GTAGGAGCAAGGTCGA-1_1	-6.22094	-6.30002	MG2	1858	917	118406889128095	2	2	-0.157963019534039	-0.276488016298982	G1	SPD elongated
GTAGGAGCATCCCGTT-1_1	2.52403	9.81629	MG2	8028	2692	199302441454908	0	0	0.313072658914915	-0.294861901062767	S	SPC-I
GTAGGAGTCATCACTT-1_1	5.09842	-2.47208	MG2	13006	3456	195294479471013	8	8	0.0454429543565152	0.173398898773621	G2M	SPG-A diff
GTAGGAGTCATGAGAA-1_1	-9.70002	-11.9169	MG2	730	461	356164383561644	1	1	-0.233894373463547	-0.0693650522831291	G1	SPD elongated
GTAGGAGTCGCCGATG-1_1	-4.84763	10.9936	MG2	5157	2346	149311615280202	4	4	-0.202382865159837	-0.271080364296524	G1	SPC-I
GTAGGTTCATAGGAGC-1_1	9.57968	-2.31219	MG2	5398	2155	237124861059652	5	5	-0.20795937454717	0.284259652518012	G2M	SPG-A undiff
GTAGTACAGGGTTAAT-1_1	-10.0785	1.8631	MG2	4115	2118	128797083839611	7	7	-0.381787376887284	0.496216184103099	G2M	SPD round
GTAGTACCAGATCATC-1_1	6.28934	6.39071	MG2	3072	1548	315755208333333	10	10	0.342061673048709	0.0604435640463202	S	SPG-B
GTAGTACCATTGCTGA-1_1	-4.27061	10.0158	MG2	4226	2089	272124940842404	4	4	-0.310349315726189	-0.12581569572767	G1	SPC-I
GTAGTACGTCCAATCA-1_1	6.34641	-4.83233	MG2	14731	3990	238951870205689	6	6	-0.0512327869572853	0.070066015845856	G2M	SPG-A diff
GTATTGGAGTCACTCA-1_1	6.99608	5.62311	MG2	5805	2112	442721791559001	10	10	0.0487167368213218	-0.0209697826638853	S	SPG-B
GTATTGGGTCAGTCCG-1_1	8.63892	-8.12555	MG2	8210	2667	277710109622412	3	3	0.573325415961273	-0.182795773373769	S	SPG-A undiff
GTATTTCAGATCCGAG-1_1	7.19047	4.83925	MG2	6922	2226	167581623808148	10	10	0.145137770959921	-0.0804879411335012	S	SPG-B
GTATTTCCAGCCGGTT-1_1	4.78585	-5.9926	MG2	11999	3267	244187015584632	6	6	0.715948264490566	-0.172403392699115	S	SPG-A diff
GTATTTCCAGGAATAT-1_1	-2.20848	10.7424	MG2	10867	3619	159197570626668	4	4	0.0313494785605608	-0.0685417084758011	S	SPC-I
GTATTTCTCGTTATCT-1_1	8.21769	0.592135	MG2	13129	3714	213268337268642	12	12	-0.413753363731734	0.42987539451383	G2M	SPG-B
GTCAAACAGACCATAA-1_1	8.60011	-8.77004	MG2	13005	3573	323721645520954	3	3	0.536931581971072	-0.295671116655649	S	SPG-A undiff
GTCAAACAGCGATGAC-1_1	-9.06168	7.35801	MG2	7568	3080	157241014799154	9	9	-0.473020036001055	-0.123562191095779	G1	SPC-II
GTCAAACGTGGTCCGT-1_1	7.67856	-7.04688	MG2	9728	3018	317639802631579	3	3	0.570749482457642	-0.175524069694527	S	SPG-A undiff
GTCAAACTCCCATTCG-1_1	3.01379	9.8032	MG2	3762	1810	345560871876661	0	0	0.433640394052654	-0.0789360611939904	S	SPC-I
GTCAAACTCTGTCTCG-1_1	-5.66498	-5.63111	MG2	1529	856	183126226291694	2	2	-0.238950365940169	-0.329361236788459	G1	SPD elongated
GTCAAGTAGGTGAGAA-1_1	-9.57383	7.13109	MG2	8554	3192	140285246668225	7	7	-0.5006445728574	-0.186465810744285	G1	SPD round
GTCAAGTCAACGGCTC-1_1	8.07878	0.721159	MG2	20893	4507	222083951562724	12	12	-0.420431853784188	0.43847275549872	G2M	SPG-B
GTCAAGTTCGTTGTTT-1_1	-3.65972	11.4603	MG2	28496	6379	388826501965188	4	4	-0.0559162897921711	-0.150711119608787	G1	SPC-I
GTCAAGTTCTTGTTAC-1_1	-6.97744	-7.80185	MG2	1016	683	167322834645669	1	1	-0.107924301816704	-0.140058095119033	G1	SPD elongated
GTCACGGCAAACACCT-1_1	-7.17851	-8.52832	MG2	1006	620	188866799204771	1	1	-0.371758343063221	-0.226746585086821	G1	SPD elongated
GTCACGGCAAAGGCTG-1_1	4.20382	-4.00923	MG2	10473	2954	282631528692829	8	8	0.345484048602786	-0.0349711610826066	S	SPG-A diff
GTCACGGGTTCTCTAT-1_1	-7.99662	8.56636	MG2	6176	2969	131152849740933	9	9	-0.39537003190014	-0.113582550791219	G1	SPC-II
GTCACTCGTAGAGACC-1_1	6.30453	-6.64266	MG2	24101	5709	31990373843409	6	6	0.450697371546411	-0.0989063845013973	S	SPG-A diff
GTCACTCTCGCAATTG-1_1	-10.2262	1.96144	MG2	3626	1861	336458907887479	7	7	-0.336349337116298	0.261875309618865	G2M	SPD round
GTCACTCTCTAGCAAC-1_1	-8.32053	-12.1092	MG2	552	383	253623188405797	1	1	-0.209269510930072	-0.247904472481559	G1	SPD elongated
GTCAGCGAGTCTAACC-1_1	-7.63383	8.72435	MG2	6683	2916	154122400119707	9	9	-0.365540407940317	-0.0860519278119606	G1	SPC-II
GTCAGCGCACTGCTTC-1_1	-11.1383	4.13885	MG2	7423	2829	0.956486595716018	7	7	-0.638406853549757	-0.00563200031740541	G1	SPD round
GTCAGCGGTGGACTAG-1_1	-7.60208	8.80811	MG2	7059	2953	100580818812863	9	9	-0.265396436433786	-0.113634154794637	G1	SPC-II
GTCAGCGGTGTCGCTG-1_1	9.51977	-4.21501	MG2	18225	4311	234293552812071	5	5	-0.126370120824258	0.375932658689558	G2M	SPG-A undiff
GTCATCCCACCTCTGT-1_1	-4.31439	-1.34464	MG2	1811	1035	171176145775814	2	2	-0.383117884195711	0.268470630546764	G2M	SPD elongated
GTCATGACATTGGGAG-1_1	-7.53188	8.76211	MG2	4916	2350	187144019528072	9	9	-0.417884310885813	-0.0221579661470083	G1	SPC-II
GTCATGATCAGCGGAA-1_1	8.12216	1.16837	MG2	10338	3043	258270458502612	12	12	-0.260795150599913	0.22447120019988	G2M	SPG-B
GTCATTTAGCCGCACT-1_1	4.44712	-4.1136	MG2	10621	3386	18359853121175	8	8	0.354014603604885	0.132745808172325	S	SPG-A diff
GTCATTTCATCCAATG-1_1	-5.74938	-0.64309	MG2	7670	2893	113428943937419	2	2	-0.0789621962516778	-0.0343360573010595	G1	SPD elongated
GTCATTTGTACTTGTG-1_1	-5.05586	10.6682	MG2	5769	2630	119604784191368	4	4	-0.0909106434118945	-0.210247716116671	G1	SPC-I
GTCATTTGTCAGACTT-1_1	-5.24538	11.0974	MG2	8118	3263	150283321015028	4	4	-0.151631295500753	-0.14386908665323	G1	SPC-I
GTCATTTGTCCGGATC-1_1	-9.58023	-12.6109	MG2	619	424	452342487883683	1	1	-0.295278818712972	-0.245998801565679	G1	SPD elongated
GTCATTTGTTCAACGT-1_1	-6.04184	-5.30755	MG2	2071	1057	0.820859488169966	2	2	-0.338736239033207	-0.145034358421095	G1	SPD elongated
GTCATTTTCGACATTG-1_1	-5.99938	-2.15633	MG2	504	389	218253968253968	2	2	-0.184185202462775	0.0913935058838631	G2M	SPD elongated
GTCATTTTCGGCATTA-1_1	-8.01722	9.12946	MG2	11435	3915	131176213379974	9	9	-0.391368845861197	-0.0277209521279882	G1	SPC-II
GTCCACTCACCTCTAC-1_1	-9.91114	-11.2672	MG2	1239	652	209846650524617	1	1	-0.256218122630213	-0.302209127482217	G1	SPD elongated
GTCCACTTCCCATGGG-1_1	-9.7746	-11.6	MG2	1138	681	342706502636204	1	1	-0.212673535677467	-0.216761934495141	G1	SPD elongated
GTCCACTTCTTCCTAA-1_1	-5.179	-0.153869	MG2	2839	1379	102148643888693	2	2	-0.186472494809653	0.191400544246848	G2M	SPD elongated
GTCCCATAGAGGATGA-1_1	-9.74821	6.23577	MG2	1445	1000	491349480968858	4	4	-0.374452810493671	0.0550309401466184	G2M	SPC-I
GTCCTCAAGCCTTTGA-1_1	-1.60749	9.72681	MG2	2858	1670	26592022393282	4	4	-0.205455225289296	-0.00751600077934922	G1	SPC-I
GTCCTCAAGTGGTTCT-1_1	9.09726	-7.17989	MG2	8794	2775	260404821469184	3	3	0.512046496792466	-0.198227314113401	S	SPG-A undiff
GTCCTCACACTTCAGA-1_1	5.97792	-3.1466	MG2	29338	5569	1561115277115	8	8	-0.159585921142068	0.194283280494301	G2M	SPG-A diff
GTCCTCAGTTTAAGGA-1_1	-5.60083	10.2269	MG2	5144	2426	151632970451011	4	4	-0.150370520132843	-0.129138211079862	G1	SPC-I
GTCCTCATCCGATCGG-1_1	3.94476	-5.19613	MG2	7088	2230	36117381489842	8	8	0.255855634520921	-0.0614888150698767	S	SPG-A diff
GTCGAATAGGTCGACA-1_1	8.23957	-0.0867652	MG2	14454	3563	188875051888751	12	12	-0.336937061333468	0.332782467097296	G2M	SPG-B
GTCGAATGTGCGCTCA-1_1	-6.02265	-6.56441	MG2	1655	914	114803625377644	2	2	-0.317116875793315	-0.213484019440837	G1	SPD elongated
GTCGAATTCAATCAGC-1_1	-11.1701	3.52558	MG2	7468	2854	0.696304231387252	7	7	-0.420486956231742	0.1144697408459	G2M	SPD round
GTCGAATTCCACCTCA-1_1	-8.29891	-12.0779	MG2	715	454	405594405594406	1	1	-0.256809423677039	-0.146198131471402	G1	SPD elongated
GTCGCGAAGACATCAA-1_1	7.89162	1.61893	MG2	6741	2240	140928645601543	12	12	-0.358834726194651	0.15792493839092	G2M	SPG-B
GTCGCGAAGGTATAGT-1_1	-9.31423	1.84002	MG2	32215	5966	200527704485488	7	7	-0.161764168580744	0.253882459436496	G2M	SPD round
GTCGCGAAGGTCATTC-1_1	-7.19556	8.95383	MG2	4273	2188	238708167563773	9	9	-0.222552111489434	-0.24843216180239	G1	SPC-II
GTCGCGACAGCTCTGG-1_1	-9.40425	7.06939	MG2	4917	2281	164734594264796	9	9	-0.385233077157885	0.0448026192916683	G2M	SPC-II
GTCGCGAGTACTCGCG-1_1	-8.72937	1.00809	MG2	9825	2768	0.844783715012723	11	11	-0.527151761447719	0.463233535548883	G2M	SPD round
GTCGCGAGTCACTCAA-1_1	-5.02962	-0.601708	MG2	2335	1201	0.813704496788009	2	2	-0.409462604636999	-0.100652367930543	G1	SPD elongated
GTCGCGAGTGAGATCG-1_1	4.9174	8.15381	MG2	5738	2103	163820146392471	0	0	0.292747027648614	-0.163653145469711	S	SPC-I
GTCGTAACATCAGCAT-1_1	5.35229	-3.00451	MG2	5849	2308	326551547273038	8	8	0.0223259196504204	0.181861113805241	G2M	SPG-A diff
GTCGTAATCACGACTA-1_1	5.51964	-7.09105	MG2	11562	3263	21968517557516	6	6	0.663713378097778	-0.0231219148945714	S	SPG-A diff
GTCGTAATCGATTCCC-1_1	-11.2273	6.12805	MG2	7045	2954	163236337828247	7	7	-0.386607850584239	0.0731376343846044	G2M	SPD round
GTCGTTCGTGTTCGTA-1_1	10.8369	-7.15968	MG2	16377	4002	247298039934054	3	3	0.326974497135108	-0.0154591170178825	S	SPG-A undiff
GTCTACCAGTCCCAGC-1_1	-9.20252	-11.3563	MG2	668	451	194610778443114	1	1	-0.236698083255117	-0.272237273989806	G1	SPD elongated
GTCTACCCACTGTGTA-1_1	3.4898	9.90575	MG2	6670	2376	278860569715142	0	0	0.35572461898285	-0.132309084616756	S	SPC-I
GTCTACCCATTCTCTA-1_1	4.96119	-2.8058	MG2	8735	2858	214081282198054	8	8	0.147971987233325	0.128523922130475	S	SPG-A diff
GTCTACCGTAACTTCG-1_1	10.8142	-7.88573	MG2	8307	2785	29493198507283	3	3	0.29513971219828	-0.123972498733416	S	SPG-A undiff
GTCTACCTCAAACTGC-1_1	7.77428	3.86891	MG2	6811	2422	198208779914844	10	10	0.0206275695912163	0.0398785301633722	G2M	SPG-B
GTCTAGAAGGTCGTAG-1_1	-6.77271	10.3517	MG2	21636	5391	161305232020706	9	9	-0.249705494371981	-0.086182877085314	G1	SPC-II
GTCTAGAGTTGCTCCT-1_1	9.35113	-4.97319	MG2	14919	3908	270125343521684	5	5	0.0406352747714008	0.370194801407607	G2M	SPG-A undiff
GTCTCACAGCGCTTCG-1_1	10.4819	-8.60243	MG2	10546	3071	332827612364878	3	3	0.300350812633253	-0.236545475711185	S	SPG-A undiff
GTCTCACAGCGTGAAC-1_1	5.6805	-7.22315	MG2	13307	3520	255504621627715	6	6	0.621620630656124	-0.169441310568573	S	SPG-A diff
GTCTCACCAATCGTCA-1_1	5.74343	-2.84773	MG2	21093	4990	22946001043	8	8	-0.175011597700242	0.209545671782152	G2M	SPG-A diff
GTCTCACCATTCGGGC-1_1	-7.28577	9.24702	MG2	6383	2819	192699357668808	9	9	-0.349052800474483	0.140660050973306	G2M	SPC-II
GTCTCACGTGCGTCGT-1_1	-6.1791	-6.18669	MG2	1487	799	127774041694687	2	2	-0.272919097074238	-0.276133447038641	G1	SPD elongated
GTCTCACGTGGAACAC-1_1	3.13999	10.2447	MG2	12002	3454	128311948008665	0	0	0.336166119776798	-0.0938549958244034	S	SPC-I
GTCTCACGTTGCTCCT-1_1	-5.43044	0.241318	MG2	5731	2072	0.942243936485779	11	11	-0.493006078648979	0.234089022319782	G2M	SPD round
GTCTCACTCACCTCTG-1_1	-2.68722	10.4137	MG2	3940	1962	144670050761421	4	4	-0.177746512253772	-0.0687909029402224	G1	SPC-I
GTCTCACTCTTAGCCC-1_1	-4.62603	-3.83343	MG2	2160	1121	134259259259259	2	2	-0.259423234870283	-0.272846082189	G1	SPD elongated
GTCTGTCAGACTGAGC-1_1	-9.46356	-10.0276	MG2	1491	756	0.871898054996647	1	1	-0.316802268614272	-0.242692675980819	G1	SPD elongated
GTCTGTCTCAACACCA-1_1	8.60479	-4.06218	MG2	19829	4850	318725099601594	5	5	-0.184843948457556	0.439243454153038	G2M	SPG-A undiff
GTCTGTCTCGAATGCT-1_1	0.22283	10.189	MG2	6090	2386	275862068965517	0	0	0.207122978829228	-0.10931736579587	S	SPC-I
GTCTTTAGTAGCACAG-1_1	11.2634	-6.61766	MG2	7739	2706	266184261532498	5	5	0.368151901639559	-0.138003386317094	S	SPG-A undiff
GTCTTTAGTCCTCATC-1_1	4.85025	9.00549	MG2	3892	1741	357142857142857	0	0	0.496414026850934	-0.130703723183856	S	SPC-I
GTCTTTAGTCTCTCAC-1_1	-5.01654	-0.0417222	MG2	2947	1430	190023752969121	2	2	-0.466980880583864	-0.0195265767419383	G1	SPD elongated
GTGACGCAGGGCAGTT-1_1	5.73875	-7.27358	MG2	12619	3378	247246216023457	6	6	0.526034625440904	-0.183104399946201	S	SPG-A diff
GTGACGCCACGGATCC-1_1	-4.43608	-0.891589	MG2	1941	1072	0.772797527047913	2	2	-0.139006499386422	0.146781019686392	G2M	SPD elongated
GTGACGCCATGGCCCA-1_1	-7.15177	0.577356	MG2	13179	3141	174520069808028	11	11	-0.443190527309555	0.424715073268081	G2M	SPD round
GTGACGCGTGTTCGAT-1_1	-11.244	6.07847	MG2	12096	4028	168650793650794	7	7	-0.50061040075616	-0.0396160839586516	G1	SPD round
GTGACGCTCTCAATCT-1_1	6.6056	-1.99166	MG2	13608	3671	229276895943563	8	8	-0.308977625638693	0.282551236198871	G2M	SPG-A diff
GTGAGCCCAGATTCGT-1_1	7.23291	4.61414	MG2	6705	2484	175988068605518	10	10	0.0345927503951583	-0.1401006875229	S	SPG-B
GTGAGCCGTACGTGAG-1_1	10.5516	-7.41647	MG2	2051	1244	156021452949781	5	5	0.459692076995824	-0.318149987480766	S	SPG-A undiff
GTGAGCCGTCATCCGG-1_1	-6.54385	10.2478	MG2	7670	3038	106910039113429	9	9	-0.298722111459394	-0.0769852566504146	G1	SPC-II
GTGAGGACAAGTGGCA-1_1	7.47359	4.20517	MG2	6510	2262	147465437788018	10	10	-0.017443560966063	-0.0605702042206672	G1	SPG-B
GTGAGGAGTGAGACCA-1_1	-10.0883	2.0068	MG2	2377	1353	227177114009255	2	2	-0.248003529592207	0.400354219990025	G2M	SPD elongated
GTGAGGATCATCAGTG-1_1	2.90116	8.86111	MG2	3100	1542	419354838709677	0	0	0.381596724013207	-0.205828383911605	S	SPC-I
GTGAGTTAGCTGCCTG-1_1	1.0597	10.2771	MG2	4737	2022	208993033565548	0	0	0.280994363310112	0.00250302513341893	S	SPC-I
GTGAGTTAGGCCTTGC-1_1	-10.2508	6.99394	MG2	7420	3044	185983827493261	7	7	-0.540361795734046	0.0178053914855458	G2M	SPD round
GTGAGTTAGTCCCGAC-1_1	7.36121	0.000841917	MG2	9676	2737	178792889623812	12	12	-0.140810021087003	0.473476072016427	G2M	SPG-B
GTGAGTTCAGAGTAAT-1_1	-7.94485	-10.8616	MG2	854	551	140515222482436	1	1	-0.279902958489876	-0.220543229805136	G1	SPD elongated
GTGAGTTGTATCGTTG-1_1	3.24787	9.53572	MG2	6701	2434	126846739292643	0	0	0.425715953463059	-0.234778915296127	S	SPC-I
GTGAGTTGTATGATCC-1_1	-4.97266	-3.42925	MG2	1660	919	198795180722892	2	2	-0.145063370533735	-0.0261939768631757	G1	SPD elongated
GTGAGTTGTCGGCACT-1_1	1.52856	9.05683	MG2	3114	1658	340398201669878	0	0	0.0344177062053735	-0.00369388705803275	S	SPC-I
GTGAGTTTCGAGATAA-1_1	7.94493	-4.32587	MG2	20853	4705	259914640579293	6	6	-0.230558227025196	0.214693873225366	G2M	SPG-A diff
GTGATGTCACTAGTAC-1_1	-5.46462	-5.62326	MG2	2605	1171	0.422264875239923	2	2	-0.417148742514535	-0.225830793190553	G1	SPD elongated
GTGATGTCAGCATGCC-1_1	-9.50133	-12.1937	MG2	744	454	174731182795699	1	1	-0.309739644684976	-0.028816099087743	G1	SPD elongated
GTGATGTGTCAGGTAG-1_1	-5.88101	-2.52724	MG2	720	528	2.5	2	2	-0.208987222566211	0.238306553260588	G2M	SPD elongated
GTGATGTTCCAGTACA-1_1	-5.7784	-2.17143	MG2	661	491	453857791225416	2	2	-0.242080828732293	0.188874301290824	G2M	SPD elongated
GTGCACGAGGGCAGGA-1_1	-1.23859	10.7802	MG2	9355	3125	187065740245858	4	4	0.0440704171497549	-0.0445787453464644	S	SPC-I
GTGCACGGTTAGAGAT-1_1	9.81487	-9.27095	MG2	11437	3217	379470140771181	3	3	0.335503629492857	-0.372338639168041	S	SPG-A undiff
GTGCAGCAGGTCTACT-1_1	7.40002	5.31911	MG2	545	426	0.36697247706422	10	10	0.113445352001454	0.0287515991361486	S	SPG-B
GTGCAGCGTATCGCGC-1_1	4.78322	9.70573	MG2	8779	2750	214147397197859	0	0	0.580509319845735	-0.308698166828859	S	SPC-I
GTGCAGCTCGAATCCA-1_1	8.63776	-1.66033	MG2	12365	3665	300849171047311	12	12	-0.307803245404696	0.703865193219139	G2M	SPG-B
GTGCGTGAGAGCATCG-1_1	-7.24579	9.16107	MG2	5574	2505	118406889128095	9	9	-0.238440901797727	-0.27319050507274	G1	SPC-II
GTGCGTGAGGATGTTA-1_1	-1.29092	10.1998	MG2	6169	2470	166963851515643	4	4	-0.0756342300352816	-0.129718453000337	G1	SPC-I
GTGCGTGCACAGCCAC-1_1	-9.03436	1.15082	MG2	11017	3116	118907143505491	11	11	-0.442391674724677	0.384255830813479	G2M	SPD round
GTGCGTGGTAATCAAG-1_1	-7.52535	8.65742	MG2	5601	2528	192822710230316	9	9	-0.337245244767645	-0.0543047471591047	G1	SPC-II
GTGCGTGTCATTCGGA-1_1	4.2767	-6.45097	MG2	6330	2248	345971563981043	6	6	0.527724315789766	-0.116429816544174	S	SPG-A diff
GTGCTTCGTCATGGCC-1_1	-11.003	6.1942	MG2	7504	2989	223880597014925	7	7	-0.660001448062476	0.000367210425626707	G2M	SPD round
GTGGAAGCAACCCTCT-1_1	5.20101	8.6804	MG2	5525	2251	334841628959276	0	0	0.379126576896725	-0.091985685005295	S	SPC-I
[truncated: 4,756 more rows]

## Sheet: README
This plot was generated using the DimPlot function in Seurat, which takes the entire Seurat object as input and produces the plot as output. Here we provide the UMAP coordinates file, including the corresponding annotations and metadata.
