# Supplementary material for: A single-cell multiomics roadmap of zebrafish spermatogenesis reveals regulatory principles of male germline formation
Source: Mol Syst Biol. 2025 Oct 14;22(1):42–68. doi: 10.1038/s44320-025-00157-7 (PMC12759076; doi:10.1038/s44320-025-00157-7)
Supplement: Supplementary file 13 — Source data Fig. 1 [file 44320_2025_157_MOESM13_ESM.zip › Figure_1/1C/README.txt]

This plot was generated using the FeaturePlot function of Seurat, which takes the Seurat object as input along with the names of the genes to be visualized, and produces these plots as output. We have attached the count matrix representing gene expression for the Seurat object; however, the exact table used by the function is an internal intermediate step and is not provided as a separate output.
