# Supplementary material for: A single-cell multiomics roadmap of zebrafish spermatogenesis reveals regulatory principles of male germline formation
Source: Mol Syst Biol. 2025 Oct 14;22(1):42–68. doi: 10.1038/s44320-025-00157-7 (PMC12759076; doi:10.1038/s44320-025-00157-7)
Supplement: Supplementary file 13 — Source data Fig. 1 [file 44320_2025_157_MOESM13_ESM.zip › Figure_1/1D/Fig.1D.xlsx]

## Sheet: Fig.1D
orig.ident	annotation	n_cells
r1	SPC-I	611
r1	SPC-II	182
r1	SPD-e	608
r1	SPD-r	302
r1	SPG-Ad	417
r1	SPG-Aun	472
r1	SPG-B	260
r2	SPC-I	849
r2	SPC-II	281
r2	SPD-e	848
r2	SPD-r	399
r2	SPG-Ad	561
r2	SPG-Aun	695
r2	SPG-B	270

## Sheet: README
Cell count numbers per cell type (annotation) and per replicate (orig.ident)
