# Supplementary material for: A single-cell multiomics roadmap of zebrafish spermatogenesis reveals regulatory principles of male germline formation
Source: Mol Syst Biol. 2025 Oct 14;22(1):42–68. doi: 10.1038/s44320-025-00157-7 (PMC12759076; doi:10.1038/s44320-025-00157-7)
Supplement: Supplementary file 13 — Source data Fig. 1 [file 44320_2025_157_MOESM13_ESM.zip › Figure_1/1E/Fig.1E.xlsx]

## Sheet: Fig.1E
gene	avg_log2FC	pct.1	p_val_adj	cluster
nop56	1.83014	0.973	0	SPG-A undiff
cdca7b	1.77786	0.967	0	SPG-A undiff
npm1a	1.74519	0.948	0	SPG-A undiff
mcm4	1.74042	0.918	0	SPG-A undiff
mcm3	1.70677	0.931	0	SPG-A undiff
pho	1.61294	0.922	0	SPG-A undiff
serbp1a	1.5741	0.996	0	SPG-A undiff
hsp70l	1.54416	0.95	3.0635e-212	SPG-A undiff
zgc.153409	2.58938	0.996	0	SPG-A diff
tuba8l4	2.08972	1	0	SPG-A diff
stmn1a	1.99824	0.998	0	SPG-A diff
h2ax	1.93221	0.987	0	SPG-A diff
pcna	1.82428	0.988	0	SPG-A diff
lbr	1.77071	0.998	0	SPG-A diff
sumo3b	1.77019	0.993	0	SPG-A diff
tubb2b	1.74731	0.999	0	SPG-A diff
si:ch211-191j22.7.2	1.80326	0.8	0	SPG-B
pdia4	1.44005	0.8	2.1042e-233	SPG-B
ccnb1	1.34573	0.86	2.9436e-114	SPG-B
eno3	1.29845	0.93	3.2912e-165	SPG-B
tmem97	1.20362	0.743	5.0004e-196	SPG-B
cdkn1cb.21	1.19515	0.785	1.1062e-178	SPG-B
mibp22	1.14965	0.892	9.712e-132	SPG-B
dmc1	2.63251	0.964	0	SPC-I
sycp3	2.3422	0.984	0	SPC-I
cdk2	2.07962	0.958	0	SPC-I
si:ch211-277c7.7	2.06624	0.945	0	SPC-I
sycp2	1.94735	0.948	0	SPC-I
zte38	1.92654	0.971	0	SPC-I
smc1b	1.79312	0.962	0	SPC-I
hmgb1a	1.79275	0.992	0	SPC-I
si:dkey-19b23.7	1.45626	0.968	3.0554e-229	SPC-II
si.ch211.71m22.1	1.37053	0.961	3.7563e-188	SPC-II
bcl2l10	1.30821	0.911	3.7777e-185	SPC-II
CSPP1	1.29807	0.875	3.8213e-190	SPC-II
hmox1a	1.28255	0.793	6.1312e-258	SPC-II
spata45	1.26472	0.996	9.7724e-153	SPC-II
ndel1a	1.25011	0.974	6.255e-140	SPC-II
cngk	1.24634	0.981	9.1798e-141	SPC-II
pias4b	2.35052	0.999	0	SPD round
larp1b	2.23735	0.986	0	SPD round
si:ch211-188i4.4	2.00989	0.923	0	SPD round
emb	1.99319	0.977	0	SPD round
rn7sk	1.96142	0.95	5.4816e-124	SPD round
ppp1r42	1.94016	0.994	0	SPD round
rbm12ba1	1.87328	0.993	0	SPD round
LOC101884685	4.83284	0.741	0	SPD elongated
si:dkey-234d14.2	4.21247	0.632	0	SPD elongated
si:dkey-151m22.8	3.84825	0.527	0	SPD elongated
si:ch211-242f23.3	3.73179	0.942	0	SPD elongated
si:dkey-6f10.3	3.45745	0.611	6.3965e-266	SPD elongated
leng91	3.41893	0.921	0	SPD elongated
ube2h1	3.34384	0.927	0	SPD elongated
ifi27.4	3.32436	0.891	0	SPD elongated

## Sheet: README
Marker genes identified by scRNA-seq across distinct spermatogenic cell populations. For each gene, the log2 fold-change relative to all other clusters (avg_log2FC), fraction of expressing cells within the cluster (pct.1), and adjusted p-value (p_val_adj) are shown. Clusters represent sequential stages of spermatogenesis, including undifferentiated (SPG-A undiff) and differentiated (SPG-A diff) s…
