# Supplementary material for: A single-cell multiomics roadmap of zebrafish spermatogenesis reveals regulatory principles of male germline formation
Source: Mol Syst Biol. 2025 Oct 14;22(1):42–68. doi: 10.1038/s44320-025-00157-7 (PMC12759076; doi:10.1038/s44320-025-00157-7)
Supplement: Supplementary file 13 — Source data Fig. 1 [file 44320_2025_157_MOESM13_ESM.zip › Figure_1/1F/Fig.1F.xlsx]

## Sheet: Fig.1F
SPG-A (dif)
source	term_name	term_id	highlighted	adjusted_p_value	negative_log10_of_adjusted_p_value	term_size	query_size	intersection_size	effective_domain_size	intersections
GO:BP	translation	GO:0006412	true	5.287683374931561e-76	75.2767	412	936	142	17954	ENSDARG00000092807,ENSDARG00000070922,ENSDARG00000045776,ENSDARG00000020850,ENSDARG00000074242,ENSDARG00000035692,ENSDARG00000014690,ENSDARG00000011201,ENSDARG00000025073,ENSDARG00000006316,ENSDARG00000011405,ENSDARG00000100371,ENSDARG00000025581,ENSDARG00000042905,ENSDARG00000057556,ENSDARG00000014867,ENSDARG00000099380,ENSDARG00000010160,ENSDARG00000088030,ENSDARG00000077291,ENSDARG00000045487,…
GO:BP	ribosome biogenesis	GO:0042254	true	5.84805e-36	35.233	144	936	60	17954	ENSDARG00000104246,ENSDARG00000103337,ENSDARG00000088619,ENSDARG00000071652,ENSDARG00000019230,ENSDARG00000104227,ENSDARG00000012820,ENSDARG00000007320,ENSDARG00000011405,ENSDARG00000014329,ENSDARG00000088030,ENSDARG00000045487,ENSDARG00000055868,ENSDARG00000030602,ENSDARG00000043453,ENSDARG00000023299,ENSDARG00000018902,ENSDARG00000015862,ENSDARG00000020197,ENSDARG00000059075,ENSDARG00000023298,…
GO:BP	chromatin organization	GO:0006325	true	2.35054e-17	16.6288	239	936	54	17954	ENSDARG00000051718,ENSDARG00000105409,ENSDARG00000075508,ENSDARG00000051735,ENSDARG00000032637,ENSDARG00000111247,ENSDARG00000105350,ENSDARG00000115766,ENSDARG00000110152,ENSDARG00000074012,ENSDARG00000105430,ENSDARG00000076766,ENSDARG00000071652,ENSDARG00000025789,ENSDARG00000003920,ENSDARG00000062326,ENSDARG00000099572,ENSDARG00000003860,ENSDARG00000044669,ENSDARG00000070108,ENSDARG00000043713,…
GO:BP	chromatin remodeling	GO:0006338	false	9.09879e-12	11.041	193	936	41	17954	ENSDARG00000051718,ENSDARG00000105409,ENSDARG00000075508,ENSDARG00000051735,ENSDARG00000032637,ENSDARG00000111247,ENSDARG00000105350,ENSDARG00000115766,ENSDARG00000110152,ENSDARG00000074012,ENSDARG00000105430,ENSDARG00000076766,ENSDARG00000071652,ENSDARG00000025789,ENSDARG00000003920,ENSDARG00000044669,ENSDARG00000031495,ENSDARG00000015427,ENSDARG00000014329,ENSDARG00000101624,ENSDARG00000010246,…
GO:BP	protein folding	GO:0006457	true	5.6543e-11	10.2476	135	936	33	17954	ENSDARG00000051762,ENSDARG00000103994,ENSDARG00000056167,ENSDARG00000017891,ENSDARG00000021973,ENSDARG00000056160,ENSDARG00000014536,ENSDARG00000029688,ENSDARG00000092798,ENSDARG00000103979,ENSDARG00000045399,ENSDARG00000102808,ENSDARG00000030241,ENSDARG00000013475,ENSDARG00000105116,ENSDARG00000045017,ENSDARG00000021924,ENSDARG00000025391,ENSDARG00000018491,ENSDARG00000015422,ENSDARG00000044431,…
SPC-I
source	term_name	term_id	highlighted	adjusted_p_value	negative_log10_of_adjusted_p_value	term_size	query_size	intersection_size	effective_domain_size	intersections
GO:BP	DNA metabolic process	GO:0006259	true	5.25139e-24	23.2797	453	872	84	17954	ENSDARG00000093723,ENSDARG00000098537,ENSDARG00000097704,ENSDARG00000091821,ENSDARG00000076913,ENSDARG00000113834,ENSDARG00000090319,ENSDARG00000103367,ENSDARG00000058710,ENSDARG00000113858,ENSDARG00000077089,ENSDARG00000096229,ENSDARG00000076716,ENSDARG00000114158,ENSDARG00000055883,ENSDARG00000042236,ENSDARG00000041411,ENSDARG00000077479,ENSDARG00000009494,ENSDARG00000104639,ENSDARG00000116137,…
GO:BP	cell cycle	GO:0007049	true	6.30157e-23	22.2006	531	872	90	17954	ENSDARG00000014402,ENSDARG00000093723,ENSDARG00000098537,ENSDARG00000097704,ENSDARG00000076913,ENSDARG00000087596,ENSDARG00000018121,ENSDARG00000097691,ENSDARG00000090319,ENSDARG00000070239,ENSDARG00000114730,ENSDARG00000040110,ENSDARG00000055883,ENSDARG00000013438,ENSDARG00000026577,ENSDARG00000041411,ENSDARG00000078995,ENSDARG00000069260,ENSDARG00000010953,ENSDARG00000059131,ENSDARG00000104639,…
GO:BP	DNA repair	GO:0006281	false	3.18732e-19	18.4966	261	872	57	17954	ENSDARG00000098537,ENSDARG00000091821,ENSDARG00000076913,ENSDARG00000113834,ENSDARG00000103367,ENSDARG00000113858,ENSDARG00000077089,ENSDARG00000096229,ENSDARG00000076716,ENSDARG00000114158,ENSDARG00000055883,ENSDARG00000042236,ENSDARG00000041411,ENSDARG00000077479,ENSDARG00000009494,ENSDARG00000075632,ENSDARG00000021974,ENSDARG00000075826,ENSDARG00000026224,ENSDARG00000043720,ENSDARG00000022493,…
GO:BP	meiosis I cell cycle process	GO:0061982	false	5.31412e-19	18.2746	36	872	23	17954	ENSDARG00000093723,ENSDARG00000098537,ENSDARG00000097704,ENSDARG00000076913,ENSDARG00000090319,ENSDARG00000055883,ENSDARG00000041411,ENSDARG00000104639,ENSDARG00000116137,ENSDARG00000062442,ENSDARG00000099485,ENSDARG00000038812,ENSDARG00000037892,ENSDARG00000013837,ENSDARG00000074451,ENSDARG00000103187,ENSDARG00000058587,ENSDARG00000053574,ENSDARG00000024488,ENSDARG00000070485,ENSDARG00000003904,…
GO:BP	meiotic cell cycle process	GO:1903046	false	6.23471e-16	15.2052	45	872	23	17954	ENSDARG00000093723,ENSDARG00000098537,ENSDARG00000097704,ENSDARG00000076913,ENSDARG00000090319,ENSDARG00000055883,ENSDARG00000041411,ENSDARG00000104639,ENSDARG00000116137,ENSDARG00000062442,ENSDARG00000099485,ENSDARG00000038812,ENSDARG00000037892,ENSDARG00000013837,ENSDARG00000074451,ENSDARG00000103187,ENSDARG00000058587,ENSDARG00000053574,ENSDARG00000024488,ENSDARG00000070485,ENSDARG00000003904,…
SPD-e
source	term_name	term_id	highlighted	adjusted_p_value	negative_log10_of_adjusted_p_value	term_size	query_size	intersection_size	effective_domain_size	intersections
GO:BP	microtubule-based process	GO:0007017	true	2.70352e-29	28.5681	407	524	68	17954	ENSDARG00000036304,ENSDARG00000031693,ENSDARG00000071009,ENSDARG00000056888,ENSDARG00000100261,ENSDARG00000101309,ENSDARG00000087107,ENSDARG00000058508,ENSDARG00000100584,ENSDARG00000031116,ENSDARG00000017355,ENSDARG00000101331,ENSDARG00000032005,ENSDARG00000099161,ENSDARG00000020158,ENSDARG00000042927,ENSDARG00000045909,ENSDARG00000100892,ENSDARG00000061377,ENSDARG00000021582,ENSDARG00000104643,…
GO:BP	cilium organization	GO:0044782	false	2.0026e-15	14.6984	167	524	33	17954	ENSDARG00000036304,ENSDARG00000101309,ENSDARG00000087107,ENSDARG00000058508,ENSDARG00000100584,ENSDARG00000017355,ENSDARG00000032005,ENSDARG00000020158,ENSDARG00000100892,ENSDARG00000061377,ENSDARG00000099279,ENSDARG00000053455,ENSDARG00000042182,ENSDARG00000100981,ENSDARG00000105093,ENSDARG00000005092,ENSDARG00000011240,ENSDARG00000058454,ENSDARG00000101120,ENSDARG00000035963,ENSDARG00000098330,…
GO:BP	cell projection assembly	GO:0030031	false	2.18042e-12	11.6615	196	524	32	17954	ENSDARG00000036304,ENSDARG00000087107,ENSDARG00000058508,ENSDARG00000100584,ENSDARG00000017355,ENSDARG00000032005,ENSDARG00000020158,ENSDARG00000100892,ENSDARG00000061377,ENSDARG00000099279,ENSDARG00000053455,ENSDARG00000042182,ENSDARG00000100981,ENSDARG00000105093,ENSDARG00000005092,ENSDARG00000058454,ENSDARG00000002587,ENSDARG00000101120,ENSDARG00000035963,ENSDARG00000098330,ENSDARG00000007444,…
GO:BP	axoneme assembly	GO:0035082	false	1.0493e-07	6.9791	27	524	11	17954	ENSDARG00000036304,ENSDARG00000100584,ENSDARG00000032005,ENSDARG00000020158,ENSDARG00000061377,ENSDARG00000053455,ENSDARG00000042182,ENSDARG00000100981,ENSDARG00000105093,ENSDARG00000098330,ENSDARG00000103132

## Sheet: README
Gene Ontology Biological Process (GO:BP) enrichment analysis was performed using g:Profiler on differentially expressed genes from spermatogenic populations. For each population, top five significantly enriched terms (adjusted p < 0.05) are reported with the number of overlapping genes (intersection size), term size, and negative log₁₀-transformed adjusted p-values.
