# Supplementary material for: A single-cell multiomics roadmap of zebrafish spermatogenesis reveals regulatory principles of male germline formation
Source: Mol Syst Biol. 2025 Oct 14;22(1):42–68. doi: 10.1038/s44320-025-00157-7 (PMC12759076; doi:10.1038/s44320-025-00157-7)
Supplement: Supplementary file 14 — Source data Fig. 2 [file 44320_2025_157_MOESM14_ESM.zip]

Archive with 6 entries (4 files):
- Figure_2/.DS_Store
- Figure_2/2A/
- Figure_2/2A/Fig.2A.xlsx
- Figure_2/2D/
- Figure_2/2D/.DS_Store
- Figure_2/2D/Fig2.D.zip
