# Supplementary material for: A single-cell multiomics roadmap of zebrafish spermatogenesis reveals regulatory principles of male germline formation
Source: Mol Syst Biol. 2025 Oct 14;22(1):42–68. doi: 10.1038/s44320-025-00157-7 (PMC12759076; doi:10.1038/s44320-025-00157-7)
Supplement: Supplementary file 14 — Source data Fig. 2 [file 44320_2025_157_MOESM14_ESM.zip › Figure_2/2A/Fig.2A.xlsx]

## Sheet: Fig.2A
Unnamed: 0	ckba	si.ch211.248e11.2	pvalb6	ENSDARG00000103492.2	ENSDARG00000096515.3	cfap299	dnali1	ropn1l	sumo1	odf3b	FANK1	hmgn2	cfap126	enkur	CFAP90	tpgs1	rplp1	ENSDARG00000095223.2	h1.0	spaca9	cfap77	mlf1	rarres3l	tekt1	hmgb2b	tp53inp2	ENSDARG00000076532.5	ube2h	ribc1	fam166b	leng9	rpl39	zgc.55461	gas8	rpl35a	ENSDARG00000092807.2	rpl19	ENSDARG00000097573.3	rps20	cfap20	hoatz	rpl37	pacrg	rplp2l	rps25	rps12	si.ch211.121a2.2	macroh2a2	rab36
AAACCCATCTTCGCTG-1_1	4.84648	5.01233	3.84853	5.01233	3.84853	3.56793	3.17647	4.24687	3.56793	3.56793	2.52421	3.17647	4.06741	4.39897	2.52421	2.52421	2.52421	3.17647	5.08596	2.52421	3.84853	3.56793	4.39897	3.17647	2.52421	3.17647	0	4.06741	3.17647	4.06741	3.17647	0	3.56793	3.56793	2.52421	0	0	0	0	3.56793	3.56793	3.17647	2.52421	0	0	2.52421	2.52421	3.17647	3.17647
AAACGAAAGCGAGGAG-1_1	2.1912	0	1.29436	2.65629	0	2.03099	1.60402	0	0	0.843431	0.843431	4.37116	0.843431	1.84012	0	0.843431	4.48194	0	2.5587	0.843431	0	0.843431	1.29436	1.29436	4.42014	0.843431	4.37116	1.29436	0	1.60402	1.29436	4.08211	2.82684	0.843431	3.67391	4.60841	3.4487	1.60402	3.3137	0	1.84012	4.20792	1.29436	3.56763	3.48994	3.76996	0.843431	2.45054	1.60402
AAACGCTGTATGCTTG-1_1	0.506543	0	0.841174	0	0	0.841174	0.506543	0.506543	1.29148	0	0	4.06698	0.506543	0	0	0	4.04412	0.506543	1.60085	0	0	0.506543	0	0	3.58229	0	3.30988	0	0	0.506543	0	4.08932	2.25906	1.09146	4.11118	4.73428	3.56378	0	3.6531	0	0.841174	4.05562	0	4.11118	3.71922	3.83964	0	2.25906	0.506543
AAACGCTGTCCTGGTG-1_1	0.687004	0	0	0.687004	0	0.687004	0	0	0.687004	0.687004	0	4.17752	0.687004	0.687004	0	0	4.48762	0	1.7815	0	0	0	0	0	3.67687	0.687004	3.4538	0	0	0	0	4.20737	1.93536	0	3.91974	4.75847	4.06542	0	3.93916	0.687004	0	4.63219	0	3.91974	3.5144	4.19255	0	2.69655	0
AAAGAACAGCGATTCT-1_1	0	0.678047	0	0	0	0	0	0	1.07843	0	0	4.74895	0.678047	0	0	0.678047	4.26045	0	4.46972	0	0	0	0	0	4.41258	0	4.06443	0.678047	0	0	0	4.14443	2.17022	0	3.95912	4.69723	3.88221	0	3.60797	0.678047	1.36356	4.32667	0	3.94044	3.14891	3.99547	0	2.45705	0
AAAGAACCAATTGCGT-1_1	2.9352	3.60143	5.37019	5.08406	3.60143	0	3.60143	3.60143	3.60143	2.9352	3.99776	2.9352	4.68169	2.9352	3.99776	0	3.60143	2.9352	3.99776	0	3.60143	4.28084	2.9352	0	0	3.99776	0	4.28084	3.60143	2.9352	0	0	3.60143	2.9352	0	3.60143	0	4.28084	0	2.9352	3.99776	4.28084	4.28084	2.9352	0	2.9352	2.9352	0	4.50121
AAAGGATAGAGGTCAC-1_1	4.28825	4.62079	4.06854	4.06854	3.11581	4.06854	3.39235	3.39235	3.11581	3.11581	3.78654	2.73228	3.60874	2.10217	3.39235	3.78654	2.73228	3.39235	4.81321	3.11581	2.73228	2.73228	3.60874	3.93744	2.10217	2.73228	0	3.60874	4.06854	2.10217	2.10217	0	4.68913	3.11581	0	3.39235	0	3.60874	0	3.93744	4.06854	2.73228	3.11581	0	0	2.73228	3.39235	0	3.78654
AAAGGATAGCTATCTG-1_1	3.52413	3.1548	3.21667	3.52413	1.38457	2.13804	2.13804	2.30052	1.70287	1.70287	2.44025	2.13804	2.94226	2.13804	0	1.70287	2.77044	0	5.08222	0.914913	1.70287	2.13804	3.68664	1.94394	2.56283	0.914913	3.64842	1.38457	2.67201	0.914913	0	0.914913	4.03198	2.44025	1.70287	2.94226	1.70287	2.13804	1.94394	2.77044	3.21667	3.08885	2.67201	2.67201	1.94394	1.94394	1.38457	1.94394	3.01824
AAAGGATAGTGAGCCA-1_1	4.6734	4.23674	4.97632	4.5208	3.83847	4.34065	2.78201	4.12076	3.66045	2.78201	0	0	3.44371	3.44371	2.14894	2.14894	2.78201	4.12076	4.5208	2.14894	2.78201	3.66045	4.12076	2.14894	3.16663	3.66045	0	2.14894	3.44371	0	3.44371	0	4.80576	4.12076	0	3.44371	0	3.66045	0	4.12076	3.44371	3.16663	3.16663	2.14894	0	2.78201	2.14894	0	2.78201
AAAGGATCAGGTCCGT-1_1	4.51005	3.51234	4.06731	4.17587	3.00237	3.09316	3.3584	3.13564	3.13564	2.79157	2.84858	1.57415	2.73111	3.0488	3.48339	3.09316	2.44437	2.66676	4.95995	3.0488	3.00237	3.21553	3.51234	3.25321	1.0693	2.59798	2.15794	2.59798	3.25321	3.17638	2.2628	1.75498	4.41057	3.17638	0.671241	2.79157	1.90806	3.32455	1.0693	2.95369	3.48339	2.04078	2.84858	0.671241	0.671241	1.35325	3.25321	0.671241	2.73111
AAAGGATGTTCCTTGC-1_1	0	0	0	0.644513	0	0	0	0	0.644513	0	0	4.32035	0.644513	0	0	0	4.59255	0	3.19996	0	0	0	1.31243	0	4.12129	0	4.33231	0.644513	0	0	0	4.46569	2.79643	0	3.90948	4.91158	3.8535	0.644513	3.87251	1.53045	0.644513	4.37877	0.644513	3.97956	3.04029	4.1644	0	1.99271	0
AAAGGATTCCTCACCA-1_1	3.17743	3.04072	0.929141	2.69402	1.40233	2.46184	1.96422	2.15891	0.929141	1.40233	0	1.40233	2.15891	2.15891	1.96422	0	3.59026	0	4.37133	1.40233	0	0	3.45463	2.69402	1.96422	0	4.24785	0.929141	2.15891	1.40233	1.72223	1.96422	3.35278	1.96422	3.11141	2.58465	1.96422	1.72223	1.40233	2.46184	2.15891	2.79259	0.929141	1.72223	2.46184	2.15891	0.929141	2.69402	2.58465
AAAGGGCAGTTAACAG-1_1	0.953302	0	0	0	0	0	0	0	0.586191	0	0	4.42964	0	0.586191	0	0	4.24209	0	1.60656	0	0	0	0	0	3.67026	0	3.51697	0	0.586191	0	0	4.32982	2.56163	0	4.12037	4.70957	3.80315	0	3.92043	0	0	4.2759	0	4.29781	3.30708	4.26475	0	2.49814	0
AAAGGGCCAACATCGT-1_1	3.82522	2.50232	0	3.54479	0	0	0	0	0	0	0	0	0	0	0	0	3.54479	0	4.04399	0	2.50232	0	2.50232	0	4.22339	0	4.37545	0	2.50232	0	0	0	0	3.15366	0	3.15366	3.54479	0	3.15366	0	2.50232	3.15366	0	3.54479	2.50232	2.50232	0	4.37545	3.15366
AAAGGGCCAGTCAGTT-1_1	4.32067	3.42412	4.21679	4.32067	2.13107	4.57996	3.42412	3.42412	3.64073	3.96968	3.96968	0	3.64073	3.14724	3.81867	3.14724	2.13107	3.81867	5.34171	3.42412	4.32067	3.64073	2.76303	3.64073	0	3.64073	0	3.14724	3.64073	3.42412	3.14724	2.13107	4.10084	3.81867	2.13107	2.76303	2.13107	3.96968	0	3.14724	2.76303	2.13107	4.10084	3.14724	0	2.76303	3.14724	2.13107	0
AAAGGGCGTCGACTGC-1_1	1.72425	0	0	1.19518	0	1.19518	1.4943	0	0	0	0.766432	3.80173	0.766432	0.766432	0	0	4.34428	0	2.90587	0	0	0	1.91108	0	4.50934	0	4.37376	0	0.766432	0	0	3.89969	2.06844	0	3.39457	4.52194	3.69313	0	3.77567	1.91108	1.19518	4.35913	0	3.89969	3.72141	3.66403	0	2.20437	1.72425
AAAGGGCGTTCTAAGC-1_1	0.935837	0	0	0.709462	0	0	0	0	0.935837	0	0.416371	4.59638	0.416371	0	0	0	4.48635	0	2.80296	0	0	0.416371	0	0	4.27324	0	3.99257	0	0	0.416371	0	4.38224	2.42736	0.416371	4.12618	5.02937	3.66912	0	4.03912	0.709462	1.12031	4.38224	0	4.10085	3.2698	3.983	0	2.73829	0.416371
AAAGGTAAGACGAAGA-1_1	1.18566	0	0	1.18566	0	0	0	0	0	0.449937	0	4.75169	0.449937	0	0	0.449937	4.33079	0	2.64397	0.449937	0	0	0	0	3.74902	0	3.558	0	0	0	0	4.40982	2.46777	1.18566	3.98609	4.84084	3.77543	0.449937	4.03751	0.99497	1.60493	4.36026	0.449937	4.26113	3.65071	4.18626	0.449937	2.55974	0
AAAGTCCAGGGAGTTC-1_1	0.696918	0	0	1.10364	0	0	0	0.696918	0.696918	0	0	4.1818	0	0	0	0	4.59242	0	3.1427	0	0	0	1.10364	0.696918	4.22693	1.10364	4.28409	1.10364	0	0	0.696918	4.06784	2.89748	0	4.15054	5.03792	3.74502	0	4.10175	1.10364	1.10364	4.43826	0.696918	3.99637	3.6709	4.22693	0	2.40474	0
AAAGTCCCAGTGTGGA-1_1	3.72404	3.05474	3.05474	2.04621	2.04621	0	0	2.04621	2.04621	0	2.67257	0	0	2.67257	2.04621	2.67257	2.04621	0	5.13264	0	2.04621	0	3.72404	0	0	2.04621	3.54653	0	2.04621	2.04621	0	0	3.05474	0	0	2.67257	3.33057	2.04621	2.04621	2.67257	0	2.04621	2.67257	2.04621	0	0	0	0	2.04621
AAAGTCCCATGAGGGT-1_1	4.54705	4.13698	4.1067	4.32655	3.64653	3.59661	2.64401	3.15294	3.54406	3.54406	3.06981	1.5548	3.22969	3.06981	3.30097	2.13633	1.5548	3.15294	4.8221	3.06981	2.50163	3.22969	4.00996	2.33557	1.05329	3.22969	2.50163	2.8794	3.78288	2.13633	3.06981	1.05329	4.27595	2.97913	1.05329	2.8794	1.05329	2.97913	0	2.8794	3.82449	2.33557	3.30097	0	0	1.5548	2.97913	0	3.42988
AAAGTCCGTACCAATC-1_1	5.15122	4.32581	4.6585	4.6585	2.13567	3.97479	2.76791	3.6458	3.42916	2.76791	3.15223	2.13567	2.76791	3.97479	3.6458	3.82376	0	3.42916	4.9077	2.76791	4.10597	3.42916	4.10597	3.82376	2.76791	2.76791	0	3.15223	4.32581	2.76791	3.42916	2.13567	3.42916	3.6458	0	2.76791	2.13567	3.6458	2.13567	2.76791	4.22192	0	3.97479	0	2.13567	0	3.15223	0	3.42916
AAAGTCCGTGTTCGTA-1_1	3.23883	1.77508	1.23848	2.1224	1.23848	2.37969	2.1224	1.77508	1.23848	0	1.23848	2.37969	3.02544	1.23848	2.1224	0	3.23883	0	4.27751	0	1.77508	1.23848	3.41459	1.77508	3.02544	0	4.13131	0	2.37969	1.23848	0	2.1224	3.13781	2.37969	3.33057	3.56403	3.13781	1.77508	2.1224	1.23848	3.02544	3.02544	1.77508	2.1224	2.1224	2.1224	1.23848	2.75381	2.89882
AAAGTCCTCTACGCGG-1_1	0.902274	0.68148	0	0	0	0	0.397702	0	0.68148	0	0	4.18901	0.397702	0	0	0.397702	4.04596	0	1.5907	0.397702	0	0	0	0	3.6278	0	3.42727	0	0	0	0	4.02873	2.28148	0	4.17409	4.53065	3.6015	0	3.72659	0	0.902274	3.93779	0	3.93779	3.27324	3.98429	0	1.92582	0
AAAGTGATCAGAGCGA-1_1	2.23707	0	0	0	1.332	0	1.332	0	0	0	0	4.087	0	0	0	1.332	3.75722	0	3.02142	0	0	0	2.23707	0	3.87964	0	4.61898	0	0	0	0	2.70425	1.88362	0	2.70425	4.59109	3.02142	0	2.70425	0	0	3.6899	0	3.14884	3.14884	1.332	0	2.70425	0
AAATGGATCACCTTGC-1_1	0.395028	0.395028	0	0.395028	0.395028	0	0	0.67745	0.897425	0	0	4.51199	0	0	0	0	4.38758	0.395028	2.1122	0	0.395028	0	0.395028	0	3.77573	0	3.67045	0	0.67745	0.395028	0	4.20293	1.23026	0	4.09601	4.67366	3.63274	0	3.64547	0.67745	0	4.22442	0	3.98532	3.20829	3.94864	0	1.91885	0
AAATGGATCGGTAGAG-1_1	4.70311	4.70311	4.30217	3.62247	3.62247	4.30217	2.95569	3.62247	4.5226	2.95569	2.95569	2.95569	2.95569	4.30217	2.95569	3.62247	2.95569	4.01899	4.98852	0	4.01899	3.62247	4.85596	3.62247	2.95569	3.62247	0	0	4.5226	2.95569	2.95569	0	3.62247	4.30217	0	0	0	0	0	4.01899	2.95569	3.62247	4.70311	0	2.95569	0	3.62247	0	4.01899
AACAAAGAGTTGTAAG-1_1	0	0	0	0.623932	0	0.623932	0	0.623932	1.00522	0	0	4.60269	0.623932	0	0	0	4.47307	0	2.07065	0	0	1.00522	0	0	3.90218	0	3.12044	0	0	0.623932	0	4.21511	2.07065	0	4.33551	4.98723	3.82962	0	3.81063	1.00522	1.00522	4.4829	0.623932	4.01771	3.59776	4.30089	0.623932	1.49627	0
AACAAAGTCTTGTTAC-1_1	0	0	0	0	0	0	0	0	0.517309	0	0	4.89628	0	0	0	0	4.38537	0	2.28316	0	0	0.517309	0	0	3.92114	0	3.76133	0	0	0	0.517309	4.15901	2.05092	0	4.11575	4.83897	3.82244	0	3.93448	0.517309	0	4.23049	0	4.35103	3.57102	4.16954	0	2.72311	0
AACAACCAGAAGCCTG-1_1	0	0.595535	0	0.966224	0	0	0	0	0.966224	0	0.595535	4.6001	0	0	0.595535	0	4.3815	0	2.69719	0	0	0	0	0	3.74983	0	3.74983	0	0	0	0	4.54976	1.23605	0	4.17908	4.99396	3.80569	0.595535	3.85858	0	0	4.51474	0	3.84126	3.51334	4.10135	0	2.29798	0
AACAACCAGACCAAGC-1_1	0.726102	0.726102	0.726102	0.726102	0	0.726102	0	0.726102	0	0	0	4.54148	0	0	0.726102	1.14232	4.14133	0	2.89437	0	0	0	0.726102	0	3.75217	0.726102	3.58937	0.726102	0	0	0	4.10681	2.00176	0	4.07105	4.75563	3.55946	0	3.91367	0.726102	1.43533	4.12422	0	4.19098	3.32054	4.03396	0	2.45703	0
AACAACCAGACTCTTG-1_1	1.18263	0	0.448358	0.448358	0	0	0	0	0.448358	0	0	4.51034	0	0	0	0	4.18196	0	1.89573	0.448358	0	0	0	0	3.7841	0	3.46934	0	0.448358	0	0	4.07253	2.12281	0.448358	3.9818	4.59954	3.7313	0	3.50397	0.756815	0.756815	4.06285	0.756815	3.84641	3.27557	3.7313	0	2.0527	0
AACAACCAGGTCGAGT-1_1	1.02256	0.465893	0	0	0	0	0	0	1.02256	0	0	4.43178	0	0	0	0.465893	4.5451	0	2.09448	0	0	0.465893	0	0	3.92885	0.465893	3.72216	0.465893	0	0	0	4.51308	2.4059	0.465893	4.24619	4.90614	3.94046	0.465893	3.86873	0.465893	0	4.49337	0.465893	4.37366	3.67816	4.22037	0	2.09448	0
AACAAGAAGGAATTAC-1_1	0.47169	0	0.47169	0.263402	0.263402	0.263402	0	0.263402	0.918987	0.263402	0	4.22246	0.47169	0.263402	0.263402	0	4.14437	0.263402	1.22695	0	0	0	0.47169	0	3.58231	0	3.34719	0.263402	0	0.643983	0	3.99524	2.36492	0.47169	4.03333	4.38521	3.70815	0.263402	3.59066	0.47169	0.643983	4.18647	0.263402	3.83954	3.44797	3.98409	0	2.7768	0
AACAAGACACAAAGCG-1_1	4.09214	3.53245	3.33825	3.76732	3.2249	3.57563	3.33825	3.2249	3.02639	2.95038	2.86811	2.1456	3.02639	3.2249	3.44006	3.33825	1.95129	1.95129	5.00344	2.67999	2.77847	2.77847	3.39045	3.2249	0.920057	2.77847	1.95129	3.02639	3.09703	2.57074	2.1456	0.920057	4.43104	3.28318	1.70988	3.09703	1.391	2.77847	1.95129	2.67999	3.09703	2.1456	3.09703	1.95129	0.920057	0.920057	2.77847	0.920057	2.77847
AACAAGAGTACGAGTG-1_1	0.480795	0	0	1.04805	0	0	0	0	0	0	0	4.82903	0	0	0	0	4.42015	0	1.24399	0.480795	0	0	0.480795	0	3.86952	0.804116	3.33804	0	0	0	0.480795	4.4127	2.38672	0	4.35096	4.91866	4.06756	0	3.84342	0.804116	1.54845	4.20555	0	4.07808	3.44204	4.21472	0	2.26624	0
AACAAGAGTTATGGTC-1_1	3.2588	2.77976	2.84244	2.60337	1.8265	2.17682	1.28262	1.8265	1.98163	1.41762	1.90707	4.09263	1.98163	1.98163	1.90707	1.73887	4.14352	0.714139	3.83613	1.90707	1.90707	1.53654	2.77976	1.64282	3.56671	1.8265	3.19682	1.28262	1.8265	2.11589	1.41762	3.9119	3.39003	1.98163	3.62394	4.37831	3.47422	1.53654	3.2588	1.90707	2.43574	4.02978	1.98163	3.50601	3.03525	3.65137	1.98163	1.41762	1.90707
AACAAGAGTTCATCTT-1_1	0	0	0	0	0	0	0	0	1.54835	0	0	4.59037	0	0	0	0	4.55206	0	2.49412	0.804048	0	0.804048	0	0.804048	3.76063	0	3.94386	0.804048	0	0	0	4.13881	2.49412	0	4.25043	4.94525	4.05682	0	3.76063	1.54835	0.804048	4.11894	0	3.78895	3.38083	3.91965	0	2.97136	0
AACACACGTCTCTCCA-1_1	0.959766	0	0	0	0	0	0	0	1.76357	0	0	4.74829	0.959766	0	0	0	4.07752	0	2.9297	0	0	0.959766	0	0	3.93072	0	3.79547	0.959766	0	0	0	3.72031	2.83971	0	3.99205	4.77583	3.59577	0	3.40118	0	1.44035	4.31895	0	4.15626	3.5032	3.72031	0	2.00745	0.959766
AACACACTCTAAGCCA-1_1	0.867731	0.525173	0	0	0	0	0	0.525173	0	0	0	4.4045	0	0	0	0	4.46985	0	0.867731	0	0	0	0	0	3.69816	0	3.55096	0	0	0	0	4.33457	1.76392	0.525173	4.25938	4.86884	3.64546	0	3.60873	0.867731	0.867731	4.28824	0	4.06616	3.69816	3.94012	0	2.59775	0
AACAGGGAGTAAACTG-1_1	4.82173	2.50129	3.5437	0	0	3.15258	2.50129	2.50129	0	3.15258	0	3.15258	2.50129	0	0	0	2.50129	0	4.62285	2.50129	3.15258	3.15258	3.5437	4.22229	0	2.50129	3.5437	3.5437	0	2.50129	0	0	3.82413	0	0	3.5437	2.50129	2.50129	0	2.50129	3.15258	2.50129	2.50129	2.50129	0	2.50129	3.15258	0	2.50129
AACAGGGCAATGCTCA-1_1	4.19766	4.44123	3.97827	4.40986	3.39563	3.55752	2.96262	3.55752	2.81705	2.96262	3.30367	1.83137	3.08967	3.08967	3.92796	2.96262	1.28681	3.39563	4.68648	1.83137	2.96262	3.39563	3.87499	2.96262	1.28681	2.96262	1.28681	3.30367	2.96262	3.47985	2.64661	0	4.44123	3.97827	2.18196	2.44104	0	2.64661	1.28681	3.55752	3.7598	1.28681	2.18196	0	1.83137	1.28681	3.08967	0	3.30367
AACAGGGCACCCTAAA-1_1	2.07029	0	0	1.8782	0	0	0.869377	0	0	0	0	4.1914	0	0	0	0	4.25236	0	2.60038	0.869377	0	0	1.64021	0	4.44864	0	4.08072	0	0.869377	0	0.869377	3.68366	1.8782	0	3.4924	4.61265	3.71789	0	3.2557	1.64021	0	4.10385	0.869377	3.61149	3.2557	2.78746	0	2.37005	0
AACAGGGCATTGACTG-1_1	5.06006	3.82303	4.96064	4.32508	3.15151	4.10523	3.42844	2.76721	4.32508	3.42844	3.42844	2.76721	3.82303	4.32508	3.42844	3.64507	3.15151	3.42844	5.84072	3.64507	3.42844	2.76721	4.65776	3.42844	3.15151	2.13501	2.76721	2.76721	3.64507	3.82303	2.13501	0	4.7901	4.10523	0	2.13501	3.42844	0	0	3.82303	3.82303	2.13501	2.76721	0	2.13501	0	3.42844	0	2.13501
AACAGGGTCGATCCAA-1_1	0	0	0	0	0	0	0	0	0	0	0	4.3635	0.924346	0	0	0.924346	4.49057	0	2.57731	0	0	0	0	0	3.99282	0	3.58255	0	0	0	0	4.54045	1.39635	0	3.99282	4.88082	4.09914	0	4.09914	0	0	4.43808	0	4.02048	3.53936	3.90494	0	2.68662	0
AACCAACGTTCCTAAG-1_1	3.98878	3.62926	4.03789	3.82509	3.18212	3.55442	2.05329	3.06248	3.12409	2.58236	3.28897	1.31302	3.12409	3.06248	3.62926	2.21399	0	2.76919	5.08343	2.92655	2.76919	3.12409	3.76398	3.3384	1.62454	2.76919	1.86172	2.21399	3.23697	2.85096	2.35241	1.62454	4.34493	3.28897	0.858109	2.85096	1.31302	3.12409	0	2.05329	3.18212	1.31302	3.06248	1.31302	0	0.858109	3.12409	0	2.68013
AACCATGAGATGGTCG-1_1	0	0	0.520364	0	0	0	0	0.860897	1.11446	0	0	4.24773	1.11446	0	0	0	4.01839	0	2.47841	0	0	0	0	0	3.57836	0	3.41291	0.520364	0	0.520364	0	4.23793	2.14113	0	4.01839	4.605	3.78433	0	3.85903	0.860897	0.520364	4.08945	0.520364	4.13417	3.55911	4.13417	0	2.2183	0
AACCATGCACCGTCGA-1_1	3.61157	2.5227	2.38184	3.65485	1.77705	2.21782	2.64616	2.75603	0.969818	1.45277	1.45277	2.02153	2.64616	2.02153	3.0277	1.77705	2.5227	0	4.66153	1.45277	2.02153	2.02153	3.41689	2.38184	2.21782	0	3.84693	1.45277	2.02153	1.77705	0	1.45277	3.69633	2.85501	1.77705	3.36166	2.02153	1.77705	2.02153	2.21782	3.10401	2.85501	2.5227	2.38184	2.38184	2.21782	1.77705	1.45277	2.5227
AACCATGCATCGGCCA-1_1	0	0	0	0.552739	0	0	0	0.552739	0.552739	0	0	4.58169	0	0	0	0	4.26424	0	1.54544	0	0	0	0	0	4.05745	0	3.94975	0	0.90665	0	0	4.07013	2.80325	0.552739	4.10724	4.84575	3.55387	0	3.65425	1.37423	0.90665	4.28478	0	4.23261	3.26164	3.82904	0	2.42764	0
AACCATGGTATCATGC-1_1	2.29088	0	1.37655	1.37655	0	0	0.908502	1.37655	1.37655	0	0	4.14607	0	1.37655	0	0	4.39386	0	3.07862	0	0	0.908502	0	0	4.27762	0	4.12236	1.69411	1.37655	0	0	3.93848	2.12859	0.908502	3.74849	4.83128	4.02146	0	3.81591	1.37655	0.908502	4.44728	0.908502	3.81591	3.71299	3.96691	0	2.12859	1.37655
AACCATGGTGCCTAAT-1_1	3.21835	2.26966	1.26745	3.29689	1.80888	2.41656	2.0327	1.88918	0.703454	0.703454	1.52006	2.15818	2.36995	1.40172	2.09741	1.40172	2.82264	0	4.56889	0.703454	1.52006	0.703454	3.03994	2.26966	2.93718	0.928646	4.18686	0.703454	2.26966	1.52006	0.412348	1.62588	3.01523	2.41656	2.09741	3.25839	2.79183	1.88918	2.21548	1.96351	2.26966	3.13312	2.0327	1.80888	2.09741	1.88918	0.703454	2.26966	2.50372
AACCCAAAGGGATCAC-1_1	0	0	0	0	0	0	0	0	0	0	0	4.45498	0	0	0	0	4.21699	0	1.95661	0	0	0	1.95661	0	4.01959	0	3.62306	0	0	0	0	3.77339	1.95661	0	3.77339	4.85657	3.62306	0	3.44606	0	0	4.21699	0	3.90404	3.23086	4.45498	0	3.44606	0
AACCCAACACCAGCTG-1_1	0	0	0	0.941746	0	0	0	0	1.41801	0	0	4.42982	0.941746	0	0	0	4.37226	0	2.90192	0	0	0	0.941746	0.941746	4.20031	0	3.72992	0	0.941746	0	0.941746	3.65188	2.17728	1.41801	4.02098	4.44829	2.98434	0	3.52204	1.7393	0.941746	3.80231	0	3.61044	3.56722	3.65188	0	2.48083	0
AACCCAACACGATTCA-1_1	0	0	0	0	0	0	0	0	0	0	0	4.24344	0	0	0	0	4.50713	0	2.87984	0	0	0	0	0.875866	3.85506	0	3.26641	0	0	0	0	4.30203	2.08004	0.875866	4.20237	4.79977	3.50321	0	3.72876	0	0	4.37517	0	4.22311	3.65908	4.04372	0	2.79792	0.875866
AACCCAAGTGTAGGAC-1_1	4.29852	3.4352	3.47473	3.61887	3.21003	2.91895	2.69241	2.69241	2.50667	2.60385	2.60385	0	2.60385	2.60385	3.39404	2.91895	1.25366	1.55913	4.77615	2.27839	1.7928	2.27839	3.61887	2.98434	0.811625	2.69241	2.50667	2.39903	3.54939	2.77376	1.55913	1.98208	4.31538	2.60385	0.811625	2.69241	1.55913	3.04571	0.811625	2.50667	3.2593	2.14117	3.04571	0.811625	0	1.25366	1.7928	0	2.60385
AACCCAATCCTTATGT-1_1	3.5964	3.55118	2.00801	3.5964	2.20394	2.00801	2.74143	2.63167	0.960163	2.63167	2.36769	2.20394	2.50837	2.36769	2.20394	2.00801	3.55118	0	4.7628	2.50837	2.50837	1.76411	3.3466	2.20394	2.20394	0	3.89922	0	2.00801	2.20394	0	2.00801	3.15996	2.74143	2.63167	3.63966	2.00801	2.50837	2.20394	2.20394	2.36769	3.4018	3.3466	0.960163	2.00801	0	1.44084	2.00801	2.74143
AACCCAATCTAGGCCG-1_1	3.26305	1.64638	0	2.60746	0.873827	2.49885	1.88468	0.873827	0	0.873827	0	2.87654	2.23819	1.64638	1.88468	0	3.45674	0	4.31737	0	1.64638	0.873827	2.23819	1.64638	3.54112	0	4.64735	0	0	1.33293	0	2.07698	3.15004	2.23819	2.07698	3.79049	2.79464	0.873827	2.70542	1.88468	2.23819	3.54112	1.33293	2.60746	2.79464	2.79464	0.873827	2.23819	1.88468
AACCTGACAATAGTCC-1_1	3.84684	3.65367	3.65367	3.94249	2.54593	3.24593	2.44924	2.85974	2.2223	1.74082	2.79003	1.74082	3.09825	2.08605	2.92491	2.34219	1.20926	1.50995	5.1235	2.54593	2.54593	1.92826	3.68366	2.92491	1.92826	2.34219	2.92491	1.74082	2.44924	2.85974	1.92826	1.20926	3.96503	3.04374	1.74082	2.92491	1.74082	2.85974	1.20926	2.63408	3.48855	2.34219	2.2223	1.50995	1.20926	1.20926	1.50995	0	2.54593
AACCTGAGTACGAAAT-1_1	3.90917	3.60149	3.70412	3.67107	2.89957	3.20958	2.96973	2.8241	1.6017	2.65358	3.0353	1.6017	1.83768	2.96973	3.40288	2.02846	1.29225	1.6017	5.11235	2.44788	2.55601	2.65358	3.40288	2.96973	1.6017	1.83768	2.55601	1.6017	2.8241	2.74247	1.83768	1.6017	3.98563	3.0353	0	2.8241	2.02846	2.89957	1.29225	2.89957	3.35795	2.65358	2.55601	0	0	2.02846	1.6017	0	2.65358
AACCTTTAGACTACCT-1_1	4.30242	4.06495	3.47301	3.97135	3.62272	2.4346	3.08294	2.4346	3.47301	3.29688	3.29688	0	3.62272	2.4346	3.62272	2.4346	1.82546	3.97135	4.83577	1.82546	2.4346	3.62272	2.4346	2.4346	1.82546	2.81042	1.82546	3.75291	3.75291	3.47301	3.29688	1.82546	3.97135	3.86808	1.82546	1.82546	1.82546	3.47301	0	1.82546	3.08294	2.81042	1.82546	0	1.82546	2.4346	3.08294	1.82546	3.47301
AACCTTTGTCCACGCA-1_1	0	0	0.608379	0.983913	0	0	0	0	0	0	0	4.15589	0	0	0	0	4.24378	0	2.23799	0	0	0.608379	0	0	3.85142	0.608379	3.75823	0	0	0	0.608379	4.1818	2.14442	0.608379	3.71838	4.79377	3.65546	0	3.79655	0	0.983913	4.07387	0.608379	3.7385	3.49113	3.7385	0	2.14442	0.608379
AACCTTTTCAGCTTGA-1_1	3.32351	1.04569	0.65372	2.75766	0.65372	2.12602	1.72516	2.12602	0.65372	0.65372	1.32655	2.12602	1.87734	0.65372	2.00939	0.65372	3.18084	0	4.31501	0	1.04569	0	2.4909	1.87734	3.14175	0	4.43131	0.65372	1.72516	1.32655	1.04569	2.63315	2.69734	2.32501	2.69734	3.35621	3.35621	2.00939	2.96803	2.00939	2.12602	3.68267	2.41139	2.63315	2.69734	3.01437	0	2.56455	2.56455
AACGAAAAGCTGGTGA-1_1	0.843865	0	0	0	0.286182	0	0	0.690144	0.508424	0	0	4.18877	0	0	0	0.690144	4.36772	0.286182	3.27763	0	0	0	0	0	3.64912	0	3.2131	0	0	0	0	4.27073	1.53572	0.286182	4.25204	4.73024	3.96439	0.690144	3.90613	0.690144	0.286182	4.29813	0.508424	4.21847	3.79335	4.13191	0	1.84076	0.286182
AACGAAAAGTCGGGAT-1_1	1.27747	1.82052	1.49292	1.82052	0.621928	0	0	1.27747	1.00248	1.27747	0	4.28481	0.621928	1.49292	0	0.621928	4.18493	1.00248	2.9945	0	0	0	0.621928	0	4.10287	0	3.99776	0	1.00248	0.621928	0.621928	4.15831	2.9945	1.82052	4.11702	4.68964	3.44003	0.621928	3.59356	1.00248	1.67008	4.15831	1.00248	3.59356	3.25859	3.86232	0	2.42923	1.00248
AACGAAACAAATGATG-1_1	3.13454	1.87096	0.65011	2.86126	0	0.65011	2.00287	1.53966	1.04081	0.65011	1.04081	2.86126	2.11938	1.87096	1.87096	0	3.69827	0	4.10304	0.65011	1.53966	0.65011	2.62615	0	3.82585	1.04081	4.31983	0.65011	1.53966	0.65011	0	2.80746	2.96088	2.69031	2.11938	3.46996	2.86126	1.71897	2.62615	1.04081	1.87096	3.41128	1.04081	2.62615	2.5576	2.5576	0.65011	2.91231	1.04081
AACGAAACAGATCCAT-1_1	2.58898	0.570846	0	2.24785	0	1.19673	1.85448	1.19673	0.570846	0	1.40587	3.45917	0.570846	1.40587	0.570846	0.570846	3.676	0	4.31612	1.19673	1.19673	0	1.96825	1.19673	3.8862	0.570846	4.27414	0	1.72608	0.931978	0	3.21337	2.52944	1.85448	2.32602	3.97676	3.00786	1.72608	3.14945	2.07038	1.72608	3.33012	0.931978	2.84287	2.88674	2.79699	0	2.7489	2.16305
AACGAAATCAGACCTA-1_1	4.13736	3.75918	3.63712	4.23122	2.38526	3.29166	2.83472	2.75956	2.2648	2.12781	2.58982	1.78019	2.75956	2.75956	3.14369	2.67829	2.90462	1.54718	5.03604	2.12781	2.67829	2.67829	3.84185	3.08907	2.38526	1.78019	2.58982	1.54718	2.83472	2.49277	1.24285	0	3.9182	3.42054	1.54718	2.90462	1.96903	2.67829	1.78019	2.67829	3.14369	2.96996	2.83472	1.24285	0	0.80323	2.49277	0	2.2648
AACGAAATCGATTGAC-1_1	0	0	0	0.674768	0	0	0	0	1.3586	0	0	4.4851	0	0	0	0	4.41768	0	2.04705	0	0	0	0	0	4.07439	0	4.19755	0	0	0	0	4.10663	1.57987	0.674768	4.00661	5.03204	3.3981	0	3.72498	0.674768	0.674768	4.51717	0.674768	4.16815	3.51932	4.07439	0	2.79833	0
AACGAAATCGGCTGAC-1_1	4.42137	3.90233	3.95533	4.02991	2.76158	2.67257	2.76158	3.28115	2.34507	1.85487	3.58464	1.85487	3.22917	2.34507	3.42262	2.46655	2.46655	1.30709	5.34017	2.57485	2.34507	2.98911	3.84636	3.05474	1.30709	2.20676	2.46655	2.34507	3.11633	2.57485	2.57485	0.85344	4.09932	3.22917	1.61803	2.84331	1.85487	2.76158	1.85487	2.76158	2.98911	2.67257	2.98911	1.30709	0.85344	2.04621	2.46655	0	3.17434
AACGGGAAGCACCGTC-1_1	4.20836	3.38069	2.721	3.52997	2.34791	2.81976	3.32554	1.98913	2.61141	2.721	3.38069	1.42421	2.721	2.90964	3.48265	2.48832	2.61141	0.946737	5.11569	2.61141	1.74604	3.13905	3.32554	2.81976	0.946737	1.42421	2.61141	0.946737	2.81976	3.06827	2.18453	0.946737	4.29804	2.81976	0	2.90964	1.98913	3.06827	1.42421	2.48832	2.90964	2.34791	3.13905	0.946737	0	1.42421	2.61141	0	3.06827
AACGGGAAGCGTGAAC-1_1	4.77838	2.50386	3.82687	4.13937	3.36985	4.13937	3.69644	3.94223	3.54642	3.36985	3.94223	2.50386	1.88931	4.37711	3.36985	1.88931	3.54642	2.88169	4.82452	3.15527	3.54642	2.88169	3.15527	2.88169	1.88931	3.54642	1.88931	3.36985	3.54642	2.88169	3.69644	2.88169	4.30397	2.88169	3.54642	3.54642	1.88931	3.54642	1.88931	3.15527	4.13937	3.15527	3.54642	0	0	1.88931	2.88169	0	4.13937
AACGGGACACCGCTAG-1_1	0.894786	0	0	0.308736	0	0	0	0.308736	1.26184	0	0	4.52733	0	0	0	0	4.45435	0	2.64058	0	0	0	0	0.308736	3.75176	0	3.46906	0.544302	0	0	0.308736	4.04417	2.37639	0.308736	4.06921	4.7965	3.77691	0	3.69946	0	0.544302	4.09364	0	4.01849	3.53446	3.93016	0	2.47242	0
AACGGGAGTGTCTTGA-1_1	0.777514	0	0	0	0	0	0	0	1.20959	0	0	4.40852	0	0	0	0	4.12963	0	1.51032	0	0	0.777514	0	0	4.22002	0	3.82188	0	0	0	0	3.94295	2.22272	0	3.89627	4.83359	3.82188	0.777514	3.33396	0.777514	1.20959	4.27058	0	3.55836	3.29113	3.76903	0	2.63452	0
AACGTCAGTTACGATC-1_1	1.01499	0	0	1.01499	0	1.50821	0	0	0	0	0	3.76639	0	1.83705	1.01499	0	4.26792	0	2.8234	0	0	0	1.01499	1.01499	4.13639	0	3.95164	0	1.01499	0	0	3.58869	2.58891	1.50821	3.63616	4.50784	3.72484	0	3.43103	0	1.83705	3.80629	1.01499	3.58869	3.17267	3.37243	0	3.09612	1.01499
AACGTCATCATCACCC-1_1	4.22904	3.78068	3.29335	3.67213	2.67623	2.94656	2.88552	3.05849	1.89275	2.50758	3.00409	1.47763	3.00409	2.04964	2.94656	2.75097	1.89275	0.754958	5.35586	2.75097	2.67623	2.18523	3.48341	2.8205	1.18021	1.89275	2.3046	1.89275	3.29335	2.18523	1.89275	0.754958	4.26136	3.20591	2.3046	2.3046	1.47763	2.94656	1.89275	2.41123	3.20591	2.41123	2.88552	0.754958	0.754958	0.754958	2.18523	0	2.94656
AACGTCATCGGACAAG-1_1	1.90591	1.23947	0	1.45202	0	2.02068	1.45202	0.597698	1.23947	0	0	4.41634	0.969209	0.597698	0	0.597698	4.52838	0	3.65389	0.969209	0.597698	0	0.597698	0	4.06483	0	4.07877	0	0.597698	0.597698	0.597698	4.17128	2.64524	1.62721	3.86329	4.81777	3.69537	0	3.56538	1.45202	1.23947	4.34468	0	3.79212	3.02676	3.27169	0	2.21695	0
AACGTCATCTACGCGG-1_1	4.53503	3.98343	4.29679	4.46175	0	3.70194	3.52454	3.70194	3.52454	3.30873	3.85256	0	2.02652	3.30873	2.6515	3.52454	3.52454	3.85256	5.14911	3.03317	3.52454	3.52454	4.20284	3.52454	0	2.02652	2.02652	3.52454	4.46175	3.52454	3.85256	2.02652	3.70194	4.09914	2.02652	3.52454	3.30873	2.02652	2.02652	4.38267	2.02652	2.6515	3.30873	2.02652	0	3.52454	3.03317	0	4.20284
AACTTCTCAAGAGGCT-1_1	1.8316	0	0	1.01085	0	0	0	0	0	0	0	4.30964	0	0	0	0	4.07214	0	2.27621	0	0	1.01085	1.8316	0	4.48184	0	4.35555	0	0	0	0	3.8383	1.8316	1.01085	3.71851	4.57612	3.67516	0	4.01072	0	1.01085	3.79994	0	3.71851	3.30392	3.67516	0	3.08992	1.50316
AACTTCTCACTTTAGG-1_1	3.42312	3.55861	3.26633	3.81765	1.93629	2.76206	2.29248	3.20809	1.69556	2.13016	2.43209	2.13016	2.85161	2.29248	2.76206	1.37788	2.9338	0	5.17061	0.909564	1.37788	2.13016	3.67793	2.29248	1.69556	0	3.42312	1.37788	3.14624	2.13016	0.909564	1.69556	3.84973	3.00974	0.909564	2.55458	1.93629	2.76206	1.37788	2.13016	2.76206	2.9338	2.43209	1.69556	1.37788	1.37788	1.93629	1.37788	2.43209
AACTTCTCATGACGGA-1_1	1.4952	0	0	0	0	1.4952	0	0	0	0	0	4.14763	0	0	0	0	4.0914	0	1.4952	0	0	1.4952	0	0	3.66516	0	2.90696	0	0	0	0	4.0914	2.69738	1.4952	4.38931	4.74656	4.0914	0	3.75003	1.4952	0	4.20086	1.4952	4.14763	3.82827	4.0914	0	2.06944	0
AACTTCTGTCGCGGTT-1_1	0.692548	0	0	0.692548	0	0	0	0	0.692548	0	0	4.53141	0	0	0.692548	0.692548	4.58378	0	1.3854	0	0	0	0	0	4.12595	0	3.7124	0	0	0	0	4.20351	1.94488	0	4.21833	4.80283	3.49534	0	3.95007	0	0	4.62379	0	3.82747	3.46457	4.30288	0	2.30151	0
AACTTCTGTGGAAATT-1_1	5.31738	4.56383	4.11778	3.7878	3.29196	4.30906	4.18569	3.5703	3.5703	3.11705	3.29196	1.67071	3.11705	3.96634	3.96634	3.29196	0	2.63532	5.15697	3.7878	2.90492	3.96634	3.88105	3.68496	2.63532	2.90492	0	2.26508	3.44079	3.7878	2.63532	0	4.11778	3.11705	1.67071	2.90492	1.67071	1.67071	0	3.7878	3.5703	3.11705	3.5703	2.26508	1.67071	0	3.7878	0	3.11705
AACTTCTTCTACGGGC-1_1	4.84973	4.00015	4.53895	4.53895	3.23343	3.90667	3.23343	3.23343	3.55857	2.74854	3.90667	1.77042	3.90667	3.80354	3.90667	2.37459	0	3.23343	5.08648	3.80354	3.80354	3.40916	3.80354	3.68854	1.77042	3.23343	1.77042	3.40916	3.40916	3.68854	3.40916	0	4.6841	3.90667	0	3.40916	1.77042	3.55857	0	3.80354	4.16438	2.74854	2.74854	3.02009	0	0	3.23343	0	3.68854
AACTTCTTCTGGCTGG-1_1	0.963559	0	0.593605	0	0	0	0.593605	0	0	0	0	4.73321	0	0	0	0	4.29231	0	2.01277	0	0	0	0	0	4.06981	0	3.96788	0	0	0.593605	0	4.34624	1.61989	0	3.96788	4.59584	3.87139	0	3.55652	0.593605	0	4.1623	0	4.06981	3.16523	3.87139	0	2.37268	0.593605
AAGAACAAGACGAGCT-1_1	0	0	0	0.92279	0	0.92279	0.92279	0	0	0.92279	0	3.58004	0	1.39441	0	0.92279	4.3414	0	3.28755	0	0	0	1.7136	0	4.04486	0	3.96185	0	0	0	0.92279	3.93257	1.95518	0.92279	3.83922	4.50493	3.62144	0	3.77176	1.39441	0	4.30112	0	3.83922	3.49172	3.62144	0	2.31232	0.92279
AAGAACAAGATGTTAG-1_1	1.00063	0	0	0	0	0	0	0	1.00063	0	0	4.26997	1.00063	0	1.00063	0	4.29373	0	0	0	0	1.00063	1.00063	0	3.61415	0	2.56801	0	0	0	0	4.19509	1.81807	1.00063	3.78418	4.67878	3.82253	0	3.78418	0	0	3.74431	0	4.19509	2.99172	4.14186	0	2.06432	0
AAGAACATCGATTGGT-1_1	4.28324	3.6555	3.43042	3.96995	2.31222	2.95458	2.72753	2.80907	2.54128	2.95458	2.17444	0.832711	3.19425	2.31222	3.34252	2.63873	2.43329	0	4.95125	2.31222	1.82426	2.88447	3.02009	2.63873	2.17444	2.80907	2.80907	1.58896	2.63873	2.43329	1.28068	0.832711	3.89352	2.72753	1.82426	2.54128	2.17444	2.95458	1.28068	2.43329	3.38744	3.02009	3.08158	1.28068	1.82426	1.28068	2.31222	0.832711	2.43329
AAGAACATCTTGATTC-1_1	3.74186	4.18519	3.98789	4.0914	2.92569	2.92569	3.59166	2.92569	2.54668	1.92896	0	0	2.92569	2.92569	2.54668	2.92569	0	0	3.98789	3.19987	3.19987	2.54668	3.87243	2.54668	2.54668	1.92896	0	3.74186	3.41483	3.19987	2.54668	2.54668	2.54668	3.59166	2.54668	3.19987	1.92896	2.54668	2.54668	1.92896	3.87243	1.92896	2.92569	0	1.92896	1.92896	0	0	3.41483
AAGACAAAGGACTATA-1_1	4.56888	4.14695	4.14695	4.32663	2.22988	4.27025	3.53208	3.84253	3.2541	2.59884	1.63888	1.63888	3.64661	3.53208	3.74936	2.86776	2.22988	3.74936	4.56888	3.74936	3.40272	3.2541	3.07947	3.2541	0	3.64661	0	3.64661	3.2541	2.22988	1.63888	2.22988	4.5249	4.00628	2.22988	2.22988	0	3.2541	2.22988	3.53208	4.00628	2.86776	2.22988	2.22988	1.63888	1.63888	3.2541	0	3.2541
AAGACAATCAGCTCTC-1_1	0.695825	0.512968	0	0.289022	0	0	0	0	0.512968	0.289022	0.289022	4.43212	0	0.289022	0	0.289022	4.04831	0	1.30317	0	0	0.289022	0.512968	0	3.94358	0	3.64279	0	0	0	0.512968	4.12158	2.34021	0.289022	4.02463	4.412	3.7508	0	3.78942	0.512968	0.289022	4.1324	0.289022	4.01258	3.46044	3.89023	0	2.43263	0
AAGACAATCATCTATC-1_1	0.67472	0	0	0	0	0	0	0	1.07397	0	0	4.32	0	0	0	0	4.13777	0	1.35853	0	0	0	0	0	3.51923	0	2.90923	0	0	0	0	4.16806	2.36414	0	3.85539	4.41759	3.29636	0	3.26004	0	0	3.93381	0	3.87558	3.36526	3.74785	0	2.26917	1.35853
AAGACTCAGCATGATA-1_1	4.1885	3.76382	4.21477	4.04568	3.48384	3.0107	2.58647	3.0936	3.42848	2.82092	3.42848	1.01331	3.0936	3.24125	3.36988	2.58647	2.27967	3.53629	4.57994	3.0107	2.82092	3.36988	3.67891	3.36988	1.01331	3.0936	2.27967	3.0936	3.48384	3.42848	3.36988	0	4.31344	3.76382	1.50616	2.71055	0	2.82092	1.83483	3.0936	3.72226	2.08179	3.0107	1.83483	1.01331	1.01331	3.24125	0	3.36988
AAGACTCTCCGTGGTG-1_1	3.83657	2.01235	2.01235	3.01762	2.63632	3.01762	3.83657	3.293	2.01235	2.01235	0	2.01235	2.01235	2.01235	2.63632	0	3.68601	0	4.36654	3.293	0	2.01235	3.01762	0	0	2.01235	4.28068	2.01235	2.63632	2.01235	0	2.01235	3.01762	2.63632	0	3.50869	2.01235	2.01235	2.63632	0	3.50869	3.50869	2.01235	0	0	0	2.63632	2.63632	2.01235
AAGATAGGTCGGCACT-1_1	1.58981	0	0	1.92487	0	1.08228	1.08228	0	0	0	0	3.88793	1.58981	0	0	0.680925	3.98319	0	3.3085	0	0	0.680925	2.05795	0	4.30647	0	4.45302	0	1.08228	0	0	3.47267	2.61624	1.58981	3.5025	4.48654	3.55962	1.08228	3.44192	1.36791	1.77131	3.88793	1.08228	3.3085	3.34356	3.44192	0	2.86716	1.77131
AAGCATCAGTACTCGT-1_1	4.06741	3.17647	3.56793	3.17647	3.17647	0	3.17647	2.52421	0	0	3.56793	3.56793	2.52421	0	0	0	2.52421	3.17647	3.17647	2.52421	2.52421	3.56793	3.17647	0	0	0	0	2.52421	2.52421	0	3.17647	3.56793	4.06741	0	2.52421	2.52421	3.17647	2.52421	0	0	3.56793	0	0	0	0	0	3.56793	0	3.84853
AAGCCATGTGCGTCGT-1_1	4.53347	3.97367	3.81784	3.67293	2.69545	3.74801	2.88377	3.29915	3.11287	2.46324	3.1789	0.930069	2.79403	2.88377	3.04218	3.1789	0.930069	2.16026	4.90169	2.69545	2.32318	2.32318	3.40648	2.96611	2.46324	2.96611	2.46324	2.16026	3.04218	2.96611	1.40349	0	4.44744	2.32318	1.40349	2.32318	0	2.79403	0	2.96611	3.24083	1.96554	3.29915	0.930069	0	0.930069	2.69545	0	2.46324
AAGCGAGAGAGGTTTA-1_1	0	0	0	0	0	0.893313	0	0	0.893313	0	0	4.68025	0	0	0	0.893313	4.61097	0	2.90791	0	0	0	0.893313	0	3.9134	0	3.61308	0	0	0	0	4.35015	2.10609	0.893313	4.38672	4.75752	4.04804	0	3.44385	0	0	4.35015	0	4.23165	3.24003	4.1209	0.893313	1.91292	0
AAGCGAGCACTACCCT-1_1	4.0178	3.4443	3.77161	3.77161	3.62129	3.62129	3.22911	3.4443	2.95454	3.4443	3.22911	2.57479	2.57479	2.57479	3.4443	3.22911	0	2.57479	4.30097	3.77161	1.95505	3.62129	2.57479	2.95454	0	3.77161	1.95505	2.95454	2.95454	3.62129	1.95505	1.95505	4.94505	4.30097	0	0	0	3.4443	0	3.77161	3.90226	1.95505	2.95454	0	0	0	3.90226	0	3.62129
AAGCGAGCATAATGCC-1_1	0.592953	0	0	0	0	0	0	0	0.592953	0	0	4.52671	0	0	0	0	4.38594	0	2.51208	0	0	0.592953	0	0	4.19803	0.592953	4.05444	0	0.592953	0	0	4.06838	2.44419	0.962658	3.951	4.79397	3.85294	0.592953	3.70517	1.44392	1.76746	4.05444	0	3.88671	3.40571	4.05444	0	2.01151	0.592953
AAGCGTTAGCATCAGG-1_1	0.91915	0	0	0	0	0	0	0.91915	0.91915	0	0	4.41142	0	1.38987	0	0	4.09066	0	3.3368	0	0	1.38987	2.30687	0	4.6539	0	3.80014	0.91915	1.38987	0	0	3.80014	2.14427	0.91915	3.53098	4.51557	3.4386	0	3.73034	1.70865	0	4.11556	0	3.98435	3.73034	3.86539	0	2.30687	0.91915
AAGCGTTCAAATTGGA-1_1	2.15955	1.5756	0	2.66845	0	1.90961	1.90961	1.5756	0	1.07049	1.5756	3.25496	0	1.07049	1.07049	0	3.76514	0	4.3525	1.07049	1.5756	0	3.09489	1.07049	3.62219	0	4.0691	0	2.15955	0	0	3.3929	3.09489	2.35935	3.0041	3.56961	3.17813	1.5756	2.66845	0	1.90961	3.67215	1.5756	3.09489	3.09489	3.09489	0	2.79328	1.07049
AAGCGTTCAAGTGCTT-1_1	0.861646	0	0	0.861646	0	0	0	0	0	0	0	4.2193	0	0	0	0	4.3332	0	1.8669	0	0	0	0	0	3.83109	0	3.63523	0	0	0	0	4.40252	0.861646	0	3.96931	4.85309	4.01966	0	3.83109	0	0	4.43545	0	4.38563	3.63523	3.9948	0	2.21946	0
AAGCGTTCAATAGTCC-1_1	1.69152	0	0.552708	1.16747	0	0.552708	0.552708	0	0.906606	0	0	4.50305	0	0.552708	0	0	4.3343	0	1.16747	0	0	0	0.906606	0	3.84488	0	4.08258	0	0	0	0	4.29483	2.12579	1.37417	4.31475	4.91299	3.70989	0	3.70989	1.16747	1.93205	4.41779	0	4.14294	3.79637	4.16611	0	2.65908	0
AAGCGTTCAGGATGAC-1_1	0.51475	0	0.51475	0	0	0	0	0	0	0	0	4.70104	0	0	0	0.51475	4.45232	0	2.27746	0	0	0	0.51475	0	3.69005	0.51475	3.37674	0	0	0	0.51475	4.46788	1.74266	0	4.26289	4.8849	3.99239	0	3.72312	0.852899	0	4.37063	0	4.38751	3.67309	4.33599	0	2.80239	0
AAGCGTTGTGGCGCTT-1_1	1.05371	0	0	0	0	0	0	0	0.659664	0	0	4.73647	0	0	0	0	4.46523	0	3.23032	0	0	0	0	0	4.44351	0	3.84531	0	0	0.659664	0	3.82513	2.50223	0.659664	3.51735	4.67742	3.76205	0	3.39981	0.659664	0	3.84531	0.659664	3.5447	3.51735	3.64716	0	2.82615	0.659664
AAGCGTTTCCGTTTCG-1_1	3.81577	2.90532	2.76025	3.49878	2.12846	2.83542	2.49344	2.26546	2.38594	1.7808	2.49344	1.54777	2.97066	2.59051	3.1962	2.49344	2.67898	0	5.03678	1.54777	2.12846	1.7808	3.57072	2.90532	1.54777	1.54777	3.7599	0	2.12846	2.26546	1.24338	0.803639	4.05609	3.03199	2.67898	2.38594	0.803639	2.59051	1.54777	2.49344	2.38594	2.67898	1.7808	1.24338	0.803639	1.96966	1.54777	1.7808	2.59051
AAGCGTTTCGTAGTCA-1_1	4.83178	3.16228	4.38434	4.63288	3.83404	4.51631	3.83404	3.55354	3.16228	3.16228	4.23227	3.16228	3.16228	3.16228	3.55354	4.38434	2.51059	3.83404	5.52094	3.16228	3.16228	3.83404	3.16228	3.55354	3.83404	2.51059	2.51059	3.55354	3.55354	2.51059	3.16228	0	2.51059	4.05285	0	3.16228	0	4.05285	2.51059	0	4.51631	3.16228	4.05285	2.51059	2.51059	0	3.16228	0	4.05285
AAGGAATGTATCGTGT-1_1	4.03114	3.5499	3.81919	3.71252	2.88507	3.18022	3.24216	2.96742	1.96672	2.58735	3.35559	1.40453	3.24216	3.24216	3.5931	2.79533	1.40453	1.96672	4.71537	2.58735	2.32443	2.4645	3.71252	2.88507	2.32443	2.32443	2.79533	1.40453	3.35559	2.58735	1.72463	0	4.15902	3.35559	1.72463	2.32443	1.40453	3.24216	1.72463	2.32443	3.35559	2.16149	2.79533	0	0	1.72463	2.88507	1.40453	2.69674
AAGGAATGTGAGATTA-1_1	0.829384	0	0	0	0.49832	0	0.49832	0	0.49832	0	0	4.37148	0	0	0	0	4.3796	0	1.81931	0	0	0	0	0	3.59806	0	3.42471	0	0	0.49832	0	4.25934	2.30691	0.49832	4.15352	4.62903	4.00029	0	3.73038	0	0.829384	4.17361	0.49832	4.1226	3.4859	4.13301	0	2.58574	0
AAGGAATGTGTGTACT-1_1	4.35679	3.90471	3.65913	3.62372	2.5771	2.76385	2.67483	2.8456	2.67483	2.46877	3.38	1.30887	3.05705	2.34726	2.76385	2.8456	0.854835	2.20892	5.10272	2.5771	3.05705	2.76385	3.468	3.17667	2.04833	2.34726	2.20892	2.04833	3.468	2.34726	2.20892	1.30887	4.47122	2.76385	2.20892	3.11865	2.20892	3.28349	1.61997	2.76385	3.42497	1.85691	3.28349	1.30887	1.30887	0	2.46877	0	3.17667
AAGGAATTCGACACCG-1_1	2.22526	1.11972	0	1.97296	0	0	1.97296	0	0	0	0	4.0012	0	0	0	1.11972	3.96271	0	3.32618	0	0	0	2.42656	0	4.47378	0	4.0012	0	1.11972	0	0	3.16564	2.22526	1.97296	2.42656	4.17413	3.24913	1.97296	3.24913	1.63471	0	3.69426	1.11972	3.07454	2.9743	3.32618	0	2.42656	1.63471
AAGGTAACAAGGACAC-1_1	5.23755	4.01822	3.68892	4.26553	3.19462	4.1495	4.1495	3.86706	3.68892	2.80944	3.19462	0	3.86706	4.01822	2.17479	2.80944	0	3.86706	4.77072	2.80944	2.80944	2.17479	4.01822	3.86706	0	3.19462	0	2.17479	3.47201	3.68892	3.68892	0	3.86706	0	2.17479	2.80944	2.17479	3.68892	0	3.86706	2.80944	0	3.19462	0	0	0	2.17479	0	0
AAGGTAATCATAAGGA-1_1	0	1.97681	0	0.808231	0	0	0.808231	0	0	0	0	4.12637	0	0	0	0	4.37409	0	2.84323	0	0	0.808231	0.808231	0	3.25342	0	3.46881	0	0	0	0	4.29249	1.24929	0.808231	3.92706	4.81142	4.02058	0	3.79634	1.24929	0.808231	4.71591	0	4.02058	3.82388	3.90225	0	2.13578	0
AAGGTAATCCTATTGT-1_1	5.08565	4.1786	4.73163	4.46244	4.09298	3.50065	3.99934	3.11017	3.32435	3.78076	3.65048	2.46065	3.32435	4.33056	4.25746	4.25746	0	3.32435	5.21009	3.11017	4.09298	4.25746	4.09298	3.99934	1.84943	2.83724	0	4.09298	2.83724	4.33056	3.11017	1.84943	3.65048	3.89601	2.46065	3.11017	2.46065	3.50065	2.83724	3.32435	3.65048	1.84943	3.78076	1.84943	2.83724	1.84943	3.65048	0	3.78076
AAGTACCAGGTTGGTG-1_1	4.04758	3.67271	3.06609	3.57016	2.52633	2.93919	2.71235	3.00465	1.26898	2.2976	2.71235	0	2.93919	2.86914	2.71235	2.62366	2.52633	0.823565	5.15682	2.2976	2.52633	2.41849	3.23055	2.79382	2.00054	1.57605	3.41471	1.57605	2.2976	1.57605	2.00054	0	4.04758	2.93919	2.41849	3.12397	1.81065	2.62366	1.57605	2.41849	3.00465	2.2976	2.79382	0.823565	1.26898	2.41849	2.41849	0.823565	3.00465
AAGTACCGTAAGATAC-1_1	4.5077	4.28731	3.75808	4.10773	3.75808	4.10773	3.21581	3.21581	3.21581	2.94141	3.4309	2.94141	3.60781	3.4309	3.4309	3.4309	0	3.4309	4.79262	2.94141	3.4309	3.21581	3.88869	3.4309	0	3.21581	1.94317	2.94141	2.94141	3.4309	3.21581	3.60781	4.20155	3.60781	1.94317	3.60781	0	3.4309	0	2.94141	3.4309	2.562	2.94141	1.94317	0	1.94317	3.21581	1.94317	2.562
AAGTACCTCGATGGAG-1_1	4.61347	3.93019	4.61347	3.5345	3.93019	2.87011	3.93019	4.43313	3.5345	2.87011	3.93019	2.87011	3.93019	2.87011	3.5345	3.5345	0	3.5345	5.01563	2.87011	0	0	2.87011	2.87011	2.87011	3.5345	0	2.87011	3.5345	3.93019	2.87011	2.87011	2.87011	3.93019	0	4.43313	2.87011	2.87011	0	3.5345	3.5345	2.87011	3.93019	2.87011	0	0	2.87011	0	3.5345
AAGTCGTAGCAGCCCT-1_1	0.648233	0.648233	0	1.03827	0.648233	0.648233	0	1.03827	1.03827	0	0	4.45238	0.648233	0	0	0.648233	4.46295	0	3.91714	0	0	0	1.03827	0.648233	4.34002	0.648233	3.82201	0.648233	0.648233	1.03827	0	4.24006	2.62251	0	4.17209	4.83601	3.73879	0	3.73879	1.31814	1.53657	4.09917	0	3.88017	3.57409	4.02051	0	1.71574	0
AAGTCGTCAACCAATC-1_1	1.1113	0	0.702682	0.702682	0	0	0	0	0.702682	0	0	4.47311	0	0	0	0	4.14581	0	0.702682	0	0	0.702682	0	0	3.77974	0	3.06261	0	0	0	0	4.29538	2.09607	0	4.0617	4.61391	3.80274	0.702682	3.51492	0	0.702682	4.14581	0	4.02597	3.54479	4.0791	0.702682	1.8076	0
AAGTCGTTCCGCTGTT-1_1	0.941412	0	0	0	0	0	0.577624	0	0.577624	0	0	5.04855	0.577624	0	0	0.941412	4.5184	0.941412	3.22826	0	0	0.577624	0	0	3.8361	0	3.96269	0.577624	0	0	0	4.4837	2.17679	0	4.06167	4.71864	3.76624	0	3.69113	0	1.20759	4.40091	0.577624	3.85283	3.22826	4.18798	0	1.59107	0
AAGTGAATCACAATGC-1_1	4.38893	3.96481	3.70812	3.88635	3.70812	3.8012	3.0392	3.21352	2.82796	3.8012	3.8012	2.5598	3.49109	3.0392	2.82796	2.19226	2.19226	3.0392	4.56918	3.49109	2.19226	3.70812	3.88635	2.82796	1.60497	3.60548	1.60497	2.82796	3.60548	2.5598	2.82796	0	4.60959	3.60548	2.19226	2.19226	1.60497	2.82796	0	2.5598	3.3619	2.19226	2.82796	1.60497	0	1.60497	3.0392	0	4.10538
AAGTTCGAGTCCCGGT-1_1	1.39624	0	0	1.39624	0	0	0	0	0	0	0	3.66355	0	0.924254	0	0	4.36335	0	2.45444	0	0	0	1.71559	0	3.99267	0	3.70179	0	0.924254	0	0	4.3438	1.71559	1.39624	3.99267	4.58781	3.6238	0	3.34497	1.39624	1.39624	4.1239	0	3.5824	3.28989	3.96423	0	2.31451	0
AAGTTCGCAACCAACT-1_1	3.6128	2.82558	3.34685	3.23976	2.26766	2.90764	2.638	3.29474	2.73618	1.91267	2.10584	1.67305	2.4069	2.73618	2.73618	2.52911	1.67305	1.35727	4.70639	1.91267	2.10584	2.73618	3.29474	2.638	2.10584	2.90764	2.52911	1.91267	2.10584	2.52911	1.35727	0.893142	4.04776	3.23976	0.893142	2.26766	2.10584	2.10584	1.67305	2.26766	3.23976	1.91267	2.638	0	1.35727	0	0.893142	0.893142	2.638
AAGTTCGCAATTGTGC-1_1	5.06109	3.80104	4.19903	3.71606	3.52078	3.71606	3.71606	3.12999	3.71606	3.71606	4.08312	1.53593	3.12999	4.14275	4.14275	2.74615	2.11521	3.71606	4.63549	3.27788	3.62318	3.52078	4.08312	3.52078	1.53593	3.52078	2.47964	3.52078	3.62318	3.71606	3.52078	0	4.25231	3.71606	1.53593	3.12999	0	3.12999	0	3.71606	3.71606	2.47964	3.62318	0	0	1.53593	3.12999	0	3.27788
AAGTTCGGTAAGGCTG-1_1	0.850818	0.850818	0	1.30376	0	0	0	0	0.850818	0	0	4.40053	0	0.850818	0.850818	0	4.41685	0	2.839	0	0	0	0	0	4.13855	0	3.7826	0	0	0	0	4.18045	1.30376	1.30376	3.54209	4.72162	3.5802	0	3.89785	1.30376	0	4.34988	0	4.13855	2.91454	3.7826	0	2.57063	0
AAGTTCGTCGAGAAGC-1_1	4.80085	3.80354	4.54544	4.20155	3.34682	3.80354	3.34682	3.34682	3.34682	3.52326	3.52326	1.8691	3.91884	3.52326	3.91884	3.13244	1.8691	3.52326	4.48548	3.34682	3.52326	3.80354	3.80354	3.52326	2.48198	1.8691	0	3.13244	2.48198	3.52326	3.52326	1.8691	4.48548	3.13244	1.8691	2.48198	0	4.11589	0	3.52326	3.91884	3.34682	2.85919	0	0	0	3.67319	0	2.85919
AAGTTCGTCTCCAAGA-1_1	4.37978	4.18717	3.7601	3.78927	2.41326	3.32133	3.36621	2.61834	2.29244	2.29244	2.707	1.26486	2.52105	2.52105	3.17318	2.78843	2.41326	1.80586	5.2153	2.41326	2.78843	3.11848	3.81761	2.9992	1.99558	1.99558	1.5715	1.99558	2.707	2.86373	2.52105	0.82035	3.92357	2.93376	2.15499	3.36621	1.80586	2.707	1.5715	2.86373	3.32133	3.11848	2.707	0.82035	1.26486	0.82035	1.99558	0	2.707
AATAGAGAGCAGTACG-1_1	2.94638	2.30443	0.917522	2.44422	0	2.30443	1.38783	1.38783	1.38783	1.38783	0.917522	3.02238	1.70643	0.917522	1.94767	0	3.43597	0	4.3523	0.917522	2.30443	0.917522	3.02238	2.14188	3.48323	0	4.42687	0	0.917522	0.917522	0	3.02238	2.77451	2.77451	2.86414	3.57153	3.093	1.94767	3.02238	1.94767	2.44422	3.57153	1.70643	2.67606	2.77451	3.02238	0	2.44422	1.94767
AATAGAGAGCTGACTT-1_1	3.98542	3.46298	3.57727	3.93636	2.30418	3.0116	2.63045	3.0116	2.16653	2.30418	3.18569	2.00687	3.13096	1.58186	3.13096	2.30418	2.53306	0.827676	4.82549	2.63045	2.80069	1.81677	3.71181	2.94612	1.58186	2.42515	3.07306	1.81677	3.18569	2.42515	2.00687	1.81677	4.00907	3.0116	0	3.0116	0.827676	2.87604	0.827676	2.16653	3.71181	2.16653	3.07306	0	1.27424	0.827676	2.00687	0	2.53306
AATCACGCAGCTGAGA-1_1	4.83516	4.9215	4.23562	3.83736	3.16554	3.83736	4.23562	2.51372	3.55684	4.3877	4.05619	0	3.55684	0	2.51372	0	0	4.23562	4.51968	0	3.55684	3.83736	0	3.16554	0	3.16554	3.83736	3.55684	3.16554	3.55684	3.55684	0	4.05619	0	0	2.51372	2.51372	0	0	3.55684	3.83736	2.51372	2.51372	2.51372	3.16554	0	2.51372	0	3.55684
AATCGACCAGAGATGC-1_1	1.08741	0	1.08741	1.08741	0	0	0	0	0	0	0	3.9153	1.08741	0	0	0	4.15779	0	2.18225	0	0	0	1.08741	0	4.3778	0	4.42599	0	0	0	0	3.87531	1.93148	1.59598	3.69713	4.32717	3.41768	0	3.41768	1.08741	1.93148	3.83365	0	3.53898	3.64714	3.64714	0	2.5494	0
AATCGACTCACTCCGT-1_1	0.799135	0	0	0.477356	0	0	0	0.477356	0.477356	0	0	4.66562	0.799135	0	0	0	4.2149	0	1.23757	0	0	0	0	0	3.93512	1.04219	3.82127	0	0	0	0	4.16865	2.48595	0	3.98184	4.53671	3.83458	0	3.52747	0	1.04219	3.98184	1.04219	3.80778	3.08198	3.84771	0	2.37852	0
AATCGTGAGATAGTCA-1_1	0.611487	0.611487	0	0.611487	0	0	0	0	0	0	0	4.35322	0.611487	0	0	0	4.52247	0	2.24408	0	0.611487	0	0	0	4.21376	0	4.06621	0	0	0	0.611487	4.26244	2.04709	0	4.14938	4.99526	3.61782	0.611487	3.70448	0.611487	0.611487	4.34232	0.611487	4.14938	3.59493	3.9912	0	2.15043	0.611487
AATCGTGAGCTTGTGT-1_1	4.69131	3.94258	4.04823	4.26384	3.31144	3.35248	3.02195	2.83818	3.02195	2.69373	3.02195	1.49216	3.17713	2.52485	3.35248	3.0764	2.52485	3.31144	5.10772	2.83818	2.96436	3.35248	3.22394	3.26865	0.764955	2.90326	1.90873	2.76856	3.02195	3.42983	2.52485	1.19325	4.54394	3.42983	1.72198	2.90326	1.49216	3.17713	1.19325	2.90326	3.74621	2.32152	2.90326	0.764955	0.764955	0.764955	3.31144	0	3.02195
AATCGTGGTTCTCGCT-1_1	0.67089	0	0	0.390682	0	0	0.390682	0	0.889522	0	0	4.54042	0	0	0	0	4.53016	0	3.00169	0	0	0	0.390682	0	4.07476	0	3.89745	0	0	0	0	3.95402	2.04016	0	3.86792	4.75527	3.76266	0.390682	3.61972	0.67089	0.67089	4.21831	0.390682	4.01622	3.51164	3.89745	0	2.15731	0
AATCGTGTCACCCTTG-1_1	3.47145	2.38392	0	3.30541	0.971244	2.64829	2.64829	1.77896	0	2.02352	2.38392	2.02352	2.21987	1.45453	0.971244	2.02352	3.30541	0.971244	4.63236	0.971244	1.77896	1.45453	2.64829	2.38392	3.30541	0.971244	4.51379	0	2.38392	0.971244	0	2.38392	3.30541	2.75818	2.85718	3.1771	2.75818	1.77896	2.85718	1.45453	2.52482	3.47145	2.52482	2.64829	2.21987	2.52482	0	2.85718	2.21987
AATCGTGTCACGGAGA-1_1	0	0	0	0	0	0	0	0	0	0	0	4.051	0	0	0	0	4.46156	0.663157	1.05842	0	0	0	0	0	4.14472	0	3.60426	0.663157	0	0	0	4.64919	1.05842	0.663157	3.87215	4.81477	4.14472	0	3.83219	1.05842	1.05842	4.24401	0.663157	3.91057	3.4375	4.15952	0	2.34268	0
AATCGTGTCTCACGAA-1_1	0.548079	0	1.15995	0	0	0	0	0	0.900102	0	0	4.27393	0.548079	0.548079	0	0	4.48403	0	0.900102	0	0	0	0	0	3.9807	0	3.84984	0	0	0	0.900102	4.38903	0.548079	0	4.14383	4.69162	3.56407	0.548079	3.93896	0.548079	0.548079	4.04663	0	3.91012	3.60459	3.9807	0	2.2782	0
AATGAAGTCTTCGACC-1_1	0.662565	0	0	0	0	0	0	0.662565	0.662565	0.662565	0	4.7091	0	0	0	0	4.34537	0.662565	2.77485	0	0	0	0	0	3.98205	0.662565	3.99942	0	0	0	0	4.38128	1.05762	0.662565	4.17291	4.89415	3.85117	0	3.81041	0	0	3.98205	0.662565	4.18728	3.19843	4.08202	0	2.34158	0
AATGACCAGCACTTTG-1_1	1.10344	0	0	1.61522	0	1.10344	1.10344	0	0	0	0	3.8989	1.10344	1.10344	1.10344	0	4.21181	0	2.57162	0	0	0	1.95211	0	4.24123	0	3.81373	1.10344	0	0	0	3.44098	2.40447	1.61522	3.6706	4.67999	3.3028	0	3.05141	1.10344	0	3.93891	1.10344	3.50352	3.8989	2.95129	0	2.20365	1.10344
AATGACCAGTGCACTT-1_1	0.826229	0	0	0	0	0	0	0	0	0.826229	0	4.57833	0	0.826229	0	0.826229	4.28967	0	2.53069	0	0	0	0	0	3.74028	0	3.28443	0	0	0	0.826229	4.11709	2.30187	0	3.93384	4.57833	3.37633	0	3.98289	0	0.826229	4.2719	0	4.05224	3.67733	3.95867	0	2.53069	0
AATGCCACATGGAAGC-1_1	4.10162	3.67243	3.45562	3.87069	2.66872	3.54252	2.52606	2.73308	2.35961	2.44629	2.73308	1.57582	3.13765	2.66872	3.36044	2.85057	1.57582	2.04262	5.151	2.44629	2.59993	3.25523	3.56989	3.32658	1.57582	2.1598	2.52606	2.1598	2.90451	2.52606	1.57582	0.672271	4.36505	3.39318	1.07068	2.73308	1.75672	2.73308	0.672271	3.13765	3.48543	1.57582	2.79355	1.07068	1.07068	1.57582	2.1598	0	2.79355
AATGCCAGTATCCTCC-1_1	3.42245	2.24811	2.38706	3.27372	1.65535	2.80505	1.3411	1.89409	0.880304	0.880304	2.08669	1.65535	1.3411	2.08669	1.89409	1.65535	3.03317	0	4.77209	0	1.65535	2.24811	3.83238	1.65535	1.89409	0.880304	4.20985	0.880304	2.61774	1.3411	0	0	3.32579	2.38706	2.50903	3.09894	2.08669	1.89409	2.24811	1.89409	2.50903	2.71577	2.08669	1.3411	1.89409	1.89409	1.65535	0.880304	1.3411
AATGCCAGTCACTAGT-1_1	4.96632	3.5418	4.84209	4.33651	3.5418	4.22036	4.08892	3.75913	3.93756	3.26372	3.5418	3.5418	3.26372	3.75913	2.8772	4.08892	0	4.33651	4.96632	3.75913	3.26372	3.26372	3.5418	4.22036	2.23882	2.8772	0	3.75913	3.93756	4.08892	3.75913	0	4.22036	2.8772	2.23882	0	3.26372	2.23882	0	3.75913	3.93756	0	3.5418	2.23882	0	0	2.8772	0	3.75913
AATGGAACAGCTGTTA-1_1	0.857757	0	0	0.518158	0	0	0	0	0	0	0.518158	4.56487	0	0	0	0.518158	4.24237	0	2.85038	0	0	0	0	0	3.9497	0	3.51419	0	0	0	0	4.11782	1.8612	0	3.90968	4.67835	3.5342	0	3.97552	0.857757	1.1108	4.20255	0	3.88209	3.18154	4.00069	0.857757	2.21345	0
AATGGAAGTACCTGTA-1_1	3.92499	3.78492	3.18516	3.89177	2.39156	3.18516	2.95522	2.8651	1.78595	2.53255	3.11423	2.03082	2.6561	3.11423	2.76605	2.53255	2.95522	0	4.76094	2.03082	2.03082	2.03082	3.18516	1.78595	1.78595	0.976475	3.18516	2.03082	2.53255	2.39156	0.976475	1.78595	4.04783	2.76605	1.46098	3.18516	1.78595	2.8651	1.78595	2.6561	2.8651	2.39156	2.22737	1.78595	0.976475	1.46098	0.976475	0.976475	2.8651
AATGGAAGTCGGCCTA-1_1	0	0.652615	0	0.652615	0	0.652615	0	0	0.652615	0	0	4.42903	0	0	0	0	4.45075	0	3.05646	0	0	0	0	0	3.97915	0	3.38565	0	0	0	0	4.3371	1.72326	0.652615	4.06173	4.93507	3.8108	0	3.88914	0.652615	0.652615	4.40683	0	4.26215	3.6329	4.1232	0	1.87539	0
AATGGAATCTCTGAGA-1_1	0.749856	0	0	0	0	0	0	0	1.69869	0	0	4.63103	0	0	0.749856	0.749856	4.34296	0	3.14991	0	0	0	0	0	3.66273	0	3.84555	0	0	0	0	4.28315	1.88456	0.749856	4.25185	5.01487	3.89218	0	3.84555	0	0	4.49109	0	4.15159	3.40233	4.0203	0	2.04124	0
AATGGCTAGATAGTCA-1_1	1.24619	0	0	0	0	0	0	0	0.975085	0	0	4.19313	0	0	0	0	4.32165	0	1.24619	0	0	0	0	0	3.61981	0	3.28078	0	0	0	0	4.44525	2.38953	0	4.03108	4.82051	3.81963	0	3.76377	0.601961	0.975085	4.35401	0	4.16788	3.78274	4.15501	0	2.13195	0
AATGGCTAGCTCGAAG-1_1	3.99628	3.73942	3.56184	3.43787	3.06976	3.24431	2.77635	3.34576	2.58942	2.35932	3.29632	2.2208	2.77635	2.58942	3.18944	2.58942	2.2208	0.862516	4.95596	2.2208	1.31861	3.00408	3.5222	3.34576	1.63068	2.77635	2.85816	1.63068	2.68724	2.85816	1.31861	1.86817	3.97079	2.93378	1.86817	3.13139	1.63068	1.86817	1.63068	2.48097	3.34576	1.86817	2.48097	0.862516	0.862516	0.862516	1.63068	0	2.2208
AATGGCTCAGTCTACA-1_1	0	0.6391	0	0.6391	0	0	0	0	0	0	0	4.56274	0	0.6391	0	0.6391	4.52469	0	1.02588	0	0	0.6391	0	0	3.91627	0	4.2211	0	0	0	0	4.18089	1.69999	0.6391	4.15315	4.73393	3.62928	0	3.93393	0	0.6391	4.42268	0	3.69809	3.29393	3.78303	0	2.60468	0
AATGGCTGTACTGGGA-1_1	0.814278	0	0	0	0	0	0	0.814278	0	0	0	4.23276	0	0	0	0.814278	4.43079	0	2.69685	0	0	0	0	0	3.68848	0	3.55402	0.814278	0	0	0	4.13708	1.25707	0	4.00869	4.73777	3.58937	0	3.58937	0.814278	0.814278	4.25085	0	3.91291	3.55402	3.68848	0	2.14538	0
AATTCCTCATCCGCGA-1_1	3.65493	2.98732	4.05174	2.98732	0	4.05174	0	2.98732	0	0	0	2.98732	0	3.65493	3.65493	2.98732	0	0	5.02164	4.05174	2.98732	2.98732	3.65493	3.65493	4.05174	0	2.98732	2.98732	4.05174	0	0	2.98732	4.05174	0	2.98732	3.65493	2.98732	0	2.98732	2.98732	3.65493	4.05174	3.65493	0	0	0	0	0	3.65493
AATTCCTGTCTTTCTA-1_1	0	0	0	1.01297	0	0	0	0	0.629614	0	0	4.2524	0	0	0	0.629614	4.30111	0	2.51766	0	0	0	0	0	4.01398	0	4.04517	0.629614	0	0	0	3.8785	1.83439	0	3.72175	4.57942	3.53578	0	3.16964	0	0.629614	3.94854	0.629614	3.5099	2.76676	3.60963	0	2.44431	0.629614
AATTTCCAGGCCCGTT-1_1	4.6171	4.39643	4.71151	4.26465	4.26465	0	4.51284	3.93379	3.71553	2.39972	3.04643	3.43592	4.11284	4.39643	3.93379	0	2.39972	4.26465	5.01927	3.71553	3.71553	3.04643	4.11284	4.11284	2.39972	2.39972	0	3.04643	2.39972	2.39972	3.43592	2.39972	3.93379	3.71553	0	3.43592	0	3.71553	0	3.93379	4.79778	0	3.43592	2.39972	0	0	0	0	3.93379
AATTTCCCATGGAACG-1_1	2.32544	0.841024	1.29129	2.02732	0.841024	1.29129	1.83657	0.841024	0	0	0	4.14283	1.60064	1.29129	0	0	4.16355	0	3.44461	0	0	0	1.83657	1.29129	4.36698	0.841024	4.46266	0	0.841024	0.841024	0	3.52543	2.02732	2.32544	3.26025	4.38358	3.15353	0	3.56352	1.60064	0.841024	4.03224	0.841024	3.85346	3.20831	3.52543	0	2.89832	1.83657
AATTTCCCATGGGTCC-1_1	3.74129	2.50335	2.9809	3.82632	1.05451	2.77036	2.88116	2.50335	1.05451	1.05451	2.50335	1.05451	2.77036	2.50335	2.64574	1.55627	3.23149	0	4.74584	1.55627	1.88884	2.50335	3.15473	2.13797	2.13797	1.55627	4.27779	1.05451	2.77036	2.33726	1.05451	1.88884	3.78471	2.9809	3.07159	3.30277	2.33726	2.64574	1.88884	2.50335	3.15473	3.30277	2.33726	1.88884	1.88884	2.88116	2.13797	2.64574	2.50335
AATTTCCTCGTTCCCA-1_1	4.10024	3.46304	3.573	3.79052	2.76245	3.03422	3.09201	2.83763	2.26757	1.54962	2.59268	2.38807	2.90754	2.76245	2.90754	2.13053	2.68116	0	5.22834	2.68116	2.68116	1.78275	3.92122	2.90754	2.59268	2.13053	2.83763	1.24505	3.09201	2.13053	1.54962	1.54962	3.79052	2.68116	1.78275	2.59268	1.24505	2.76245	1.54962	2.4956	3.2477	3.09201	2.97289	1.24505	0	1.78275	2.38807	0.804936	2.83763
ACAAAGAAGTACGAGC-1_1	4.71982	4.06489	4.1743	4.06489	2.67225	3.63889	3.44404	3.44404	3.44404	2.88148	3.5462	2.40734	3.20181	3.05442	3.33024	3.33024	1.47434	3.94201	4.98244	3.44404	2.67225	3.63889	2.67225	3.8744	0	4.06489	2.67225	3.72371	3.05442	2.88148	2.40734	0	4.44504	2.88148	0	2.88148	1.47434	2.67225	0	3.5462	3.63889	2.67225	3.05442	2.04592	0	0	3.20181	0	3.05442
ACAAAGAAGTTACGGG-1_1	3.61248	3.34894	3.51523	3.34894	2.26022	2.69031	2.425	2.56643	2.06282	2.06282	1.81663	2.06282	2.06282	2.56643	2.425	2.26022	3.28674	0	4.87897	2.06282	1.81663	1.48932	3.4075	2.56643	1.81663	1.48932	3.61248	1.48932	3.14937	2.26022	1.48932	1.48932	3.74263	2.69031	2.69031	2.69031	2.80053	2.56643	1.81663	2.69031	2.80053	3.22041	2.69031	2.26022	1.48932	2.26022	2.26022	1.48932	2.56643
ACAAAGAGTGATACAA-1_1	1.23652	0	0	0.595827	0	0	0.595827	0	0.595827	0	0.595827	4.45098	0	0	0	0	4.27478	0	2.11996	0	0	0	0.595827	0	3.69131	0	3.62844	0.595827	0	0	0	4.22838	2.75121	0	4.22838	4.79361	3.76944	0	3.92566	0.595827	0.966627	4.31912	0	3.92566	3.20362	4.08843	0.595827	2.29856	0
ACAACCAAGCAGATAT-1_1	0.537217	0	0	0	0.537217	0	0	0.537217	0.537217	0	0	4.35432	0	0	0.537217	0	4.47473	0	2.4569	0.537217	0	0	0	0	4.41634	0	4.25846	0	0	0	0.537217	3.98214	2.17743	0.537217	3.83987	4.73696	3.7094	0	3.72667	0.537217	0.88479	4.24835	0	3.98214	3.22613	3.82446	0	2.67508	0
ACAACCAAGGGTCTTT-1_1	3.14405	0	0	1.87937	0	0	2.87063	0	0	0	0	3.53504	0	0	0	1.87937	3.8154	1.87937	4.03413	1.87937	0	0	2.4931	1.87937	3.53504	0	4.2924	0	0	1.87937	0	3.14405	2.87063	2.4931	3.53504	3.93074	3.35853	1.87937	3.8154	1.87937	0	3.35853	0	3.53504	2.4931	2.87063	0	2.4931	0
ACAACCATCCGGCAGT-1_1	4.51494	3.91627	4.04954	4.23415	3.07176	3.38888	2.93892	3.11239	3.26016	2.60468	3.15143	1.30409	3.15143	2.89041	3.189	3.02941	1.85139	2.38348	4.97095	2.89041	3.15143	3.22521	3.58063	3.29393	1.85139	2.89041	2.38348	2.20309	3.50291	2.89041	2.53624	0	4.27231	2.98519	1.5215	2.38348	0.6391	3.52949	1.30409	2.66873	3.62928	1.98285	2.7857	1.30409	0.6391	1.02588	3.189	0	2.93892
ACAACCATCGGTCACG-1_1	2.08065	1.33602	0.876275	1.33602	0	0.876275	1.64977	0	0.876275	0	0.876275	3.15406	0.876275	0	0	0	4.35807	0	2.79858	0	0	0	0	0	4.47643	0	4.30272	0	0	0	0	3.88498	3.09236	0.876275	3.99404	4.70367	3.50389	0	3.15406	1.33602	0	4.01954	0	3.88498	3.41578	3.26709	0	2.61135	1.33602
ACAAGCTCACGGCACT-1_1	3.81616	1.4856	2.89526	3.6531	2.05864	2.42063	2.68584	2.05864	0	2.05864	2.68584	0	0	1.4856	1.4856	2.68584	2.89526	0	4.28731	1.4856	2.05864	1.4856	3.45817	2.05864	1.4856	1.4856	3.06832	1.4856	2.42063	0	0	2.05864	3.06832	0	0	2.89526	1.4856	1.4856	2.05864	2.42063	3.21581	1.4856	2.68584	2.42063	1.4856	1.4856	0	2.42063	2.68584
ACAAGCTGTTCTAACG-1_1	2.19595	0.954626	0	2.50012	0	0	0.954626	0.954626	0	0	0	4.46907	1.43399	0	0	0	4.57329	0	3.44541	0	0	0.954626	1.75667	0	4.22103	0	4.19729	0	0	0	0	3.63091	2.19595	0.954626	4.01317	4.60574	3.63091	0	3.27953	0.954626	2.19595	4.19729	1.43399	3.49511	3.15136	3.33793	0	3.27953	0.954626
ACAAGCTGTTGCCAAT-1_1	0	1.1321	0	0	0.718368	0	0	0	0	0	0	4.5819	0	0	0	1.1321	4.45595	0	1.64949	0.718368	0	0	0	0	4.05627	0	3.51404	0	0	0	0	4.17617	2.34753	0.718368	4.22346	4.57108	4.19218	0	3.78633	1.1321	0	3.94065	0	4.20794	3.51404	4.17617	0	2.24163	0
ACAAGCTTCGTGCGAC-1_1	0.572256	0	0	0	0	0	0.572256	0	0.572256	0	0	4.63413	0	0	0	0.933942	4.548	0	2.64819	0	0	0	0.572256	0	3.95065	0	3.41266	0.572256	0.572256	0.572256	0.572256	4.40778	2.46909	0	3.92048	4.60366	3.87345	0	3.736	0	0.572256	4.22225	0	4.17589	3.59797	3.99427	0	2.70141	0
ACACAGTTCAGCTCTC-1_1	4.00039	4.21986	3.71879	4.00039	3.32538	3.32538	2.66756	4.55213	3.71879	4.21986	2.66756	0	3.71879	3.32538	3.32538	3.32538	2.66756	4.00039	5.16629	4.21986	3.71879	3.71879	4.90563	3.32538	2.66756	2.66756	0	3.71879	3.71879	2.66756	0	0	3.71879	4.00039	0	0	2.66756	4.39973	2.66756	2.66756	0	3.32538	3.32538	0	0	0	3.71879	0	3.32538
ACACAGTTCTTGTTAC-1_1	4.76951	3.53774	4.90198	4.61677	0	2.87325	3.53774	0	3.53774	0	2.87325	2.87325	3.53774	2.87325	2.87325	0	0	2.87325	5.12364	3.93346	3.53774	2.87325	3.93346	4.43643	2.87325	2.87325	2.87325	0	2.87325	3.53774	4.21624	0	4.21624	4.21624	2.87325	2.87325	3.53774	3.93346	0	3.53774	3.53774	3.53774	2.87325	0	0	2.87325	2.87325	2.87325	0
ACACCAAAGATCGGTG-1_1	2.95934	2.21121	0	2.4122	0	1.9594	0	1.10912	0	0	1.10912	3.23397	2.21121	0	1.62204	0	4.22018	0	4.40998	0	0	0	1.62204	0	3.98572	0	4.40998	0	1.9594	0	0	3.23397	3.31098	1.9594	2.72273	4.50418	3.62622	0	3.23397	1.10912	2.4122	4.0585	1.10912	2.95934	2.72273	3.31098	0	2.95934	1.62204
ACACCAAGTGGGTATG-1_1	0	0	0	1.47252	0	0.985857	1.47252	0	0.985857	0	0.985857	4.09107	0	1.47252	0	1.79846	4.60643	0	3.05217	0	0	0	1.47252	0	3.9397	0	4.00302	0	0	0	0	3.44176	2.04387	0	3.54392	4.53695	3.26582	0	3.90647	1.79846	0	4.09107	0	3.59133	3.19955	3.59133	0	2.96945	2.24077
ACACCAATCTAGGAAA-1_1	0.898157	0.546697	0.898157	0	0	0	0.546697	0	0	0.546697	0	4.52116	0	0	0	0.546697	4.05609	0	1.36358	0	0	0	0.546697	0	2.99152	0	3.3029	0	0	0	0	4.19688	1.1577	0.546697	4.09319	4.62622	3.96376	0	3.78248	0.546697	0	4.23972	0	4.23972	3.09551	3.94985	0	2.11328	0.546697
ACACGCGAGTTGCATC-1_1	0.764955	0	0	0	0	0	0	0	1.19325	0	0	4.64824	1.19325	0	0	0.764955	4.14378	0	3.3919	0	0	0	0	0	3.77297	0	3.50162	0	0	0	0	4.24755	1.72198	0	4.0073	4.80102	3.50162	0	3.53567	0	0	4.3564	0	4.12538	3.46637	4.19701	0	2.20191	0.764955
ACACGCGCAGCGGATA-1_1	2.19483	0.60968	0.350601	1.92846	0.350601	1.13127	1.56429	0.60968	0.350601	0	0.60968	4.2762	1.25833	1.13127	0.60968	0.350601	4.09782	0	3.51909	0.985699	0.81526	0.350601	1.86547	0.81526	3.86307	0.60968	4.04041	0	1.56429	0.350601	0	3.95566	1.92846	1.37104	3.62522	4.40213	3.45487	0.350601	3.6902	1.25833	1.56429	4.05507	1.37104	3.6902	3.42798	3.46805	0	2.57853	1.25833
ACACGCGCATACGCAT-1_1	5.00904	4.32254	3.92369	4.32254	4.20642	3.25012	3.25012	2.22619	3.25012	3.92369	3.92369	0	3.25012	4.07501	4.32254	0	3.25012	3.74531	5.72615	2.22619	4.07501	3.52806	2.22619	3.25012	2.86385	2.86385	0	3.74531	3.74531	4.07501	2.22619	0	4.20642	3.25012	0	3.25012	0	3.74531	2.22619	3.25012	4.07501	2.22619	3.52806	0	0	0	3.52806	0	4.32254
ACACGCGGTAGCACGA-1_1	4.05917	4.05917	2.9945	0	3.6623	2.9945	0	0	0	0	3.6623	0	0	2.9945	0	2.9945	0	2.9945	4.56306	2.9945	0	3.6623	2.9945	2.9945	0	2.9945	2.9945	0	2.9945	2.9945	0	3.6623	2.9945	2.9945	3.6623	2.9945	0	0	3.6623	0	2.9945	2.9945	2.9945	2.9945	0	0	2.9945	0	2.9945
ACACGCGGTCTTCCGT-1_1	3.36523	2.59119	2.0146	2.76913	1.44665	2.43329	2.0146	2.43329	0.832711	1.08157	2.17444	2.31222	2.37459	1.44665	1.58896	1.82426	3.40916	0	4.50002	0.500637	1.71351	0.832711	3.1395	1.92395	2.31222	1.08157	4.15932	0	1.82426	1.08157	0	1.58896	3.2955	2.2457	2.43329	2.92014	2.72753	2.0146	2.2457	1.58896	2.54128	2.88447	2.37459	1.28068	2.0146	1.28068	1.28068	2.43329	2.80907
ACACGCGTCCACAAGT-1_1	0.504793	0	0	0.504793	0	0.504793	0	0	0.6856	0	0	4.56657	0	0	0	0.283916	4.34602	0	1.37495	0	0	0	0.504793	0	3.87698	0	3.82821	0	0.504793	0	0	4.27552	1.72214	0	4.10142	4.89516	3.7464	0.283916	3.65731	0.504793	0	4.30254	0	4.07388	3.56879	4.03979	0	2.25511	0
ACACGCGTCCTTTAGT-1_1	1.19486	0	0	0	0	0	0	0.766185	0.766185	0	0	4.34383	0	0	0.766185	0	4.4701	0	2.20396	0	0	0	0	0	3.94484	0	3.72096	0.766185	0	0	0	4.24982	2.69588	0	3.98845	4.91067	3.72096	0	4.10891	0.766185	0	4.26611	0	4.35867	3.5379	3.96688	0	2.43044	0
ACACTGACAAGCCTGC-1_1	4.64019	4.30757	4.64019	4.48765	2.11938	4.56683	3.13454	2.11938	3.95665	3.80569	4.08779	2.11938	3.41128	4.48765	3.13454	3.6278	0	4.08779	5.29231	2.7506	2.7506	3.80569	4.20371	3.80569	2.11938	3.41128	3.13454	3.13454	3.6278	3.95665	3.6278	2.11938	3.41128	3.80569	0	3.6278	2.11938	3.41128	2.11938	3.95665	4.20371	2.11938	3.6278	2.11938	0	0	3.95665	0	3.41128
ACACTGAGTGCATACT-1_1	4.51855	2.51267	4.99986	4.63513	3.16445	3.83625	3.16445	3.16445	3.83625	3.16445	2.51267	0	3.83625	4.2345	0	3.16445	0	3.16445	5.60987	0	2.51267	2.51267	0	2.51267	2.51267	4.05507	0	4.2345	4.05507	2.51267	2.51267	2.51267	4.2345	3.83625	3.16445	3.83625	2.51267	2.51267	0	2.51267	3.83625	0	3.55574	2.51267	2.51267	2.51267	2.51267	0	3.16445
ACACTGATCTGTGCTC-1_1	4.13983	3.77235	3.37831	4.21864	2.62997	3.13047	2.7187	2.94563	2.94563	2.87556	3.01111	0.827386	2.94563	3.18519	3.42128	2.62997	2.00642	2.16608	5.13368	2.94563	2.62997	3.13047	3.54011	3.07257	2.00642	2.30372	1.81634	2.16608	3.18519	2.16608	2.30372	1.27387	4.2917	3.37831	1.27387	3.23708	1.27387	3.01111	1.81634	2.7187	3.42128	2.62997	2.7187	0.827386	1.81634	0.827386	2.8002	1.27387	2.8002
ACAGAAAGTCTGTGAT-1_1	0	0	0	3.59624	0	2.55103	0	0	0	0	0	3.87704	0	0	2.55103	0	2.55103	0	0	0	0	0	2.55103	0	3.2044	0	3.87704	0	0	2.55103	0	3.2044	2.55103	0	3.59624	3.2044	0	0	3.2044	0	0	4.09604	2.55103	4.09604	3.87704	0	0	3.2044	0
ACAGAAAGTTGGCTAT-1_1	1.67375	0	0.893654	0	0	0	0.893654	0	0	0	0	4.61154	0	0	0	0	4.35072	0	3.44441	0	0	0	0.893654	0	3.99691	0	3.68861	0	0	0	0	4.18938	2.1066	0	4.09777	4.77041	3.75834	0	3.53261	0.893654	0	4.25297	0.893654	3.24059	3.24059	3.88472	0	2.6388	0
ACAGAAATCAAAGGAT-1_1	0	0	0	0	0	0	0	0	1.2527	0	0	4.34156	0	0	0	0	4.51989	0	0.606098	0	0	0	0	0	3.91527	0	3.65058	0	0	0	0	4.35234	1.64216	0.980777	4.13775	4.63949	3.73361	0	3.60632	0.606098	0.606098	4.33065	0	4.2626	3.48627	4.06894	0	2.03681	0
ACAGCCGCATAGATGA-1_1	4.11561	3.64025	3.32023	3.40071	1.9165	3.03062	2.6213	3.18587	2.70224	1.9165	2.97301	0.76984	3.03062	2.97301	2.84676	2.97301	1.19962	1.49923	5.31762	2.21002	2.43666	2.84676	4.15275	2.91188	2.32975	1.49923	3.0851	1.9165	2.97301	2.21002	1.9165	0	4.07705	3.54452	0	2.70224	1.9165	2.21002	1.19962	2.70224	3.40071	2.84676	2.53324	0	0.76984	1.49923	2.77711	0	2.91188
ACAGCCGGTGGTCTTA-1_1	0	0	0	0.908767	0	0.908767	0.908767	0.908767	1.37688	0	0	4.2984	0.908767	0	0	0	4.07362	0	2.93253	0	0	0	0	0	3.67662	0	3.71343	0.908767	0	0	0	4.3943	2.66245	0	4.07362	5.01468	3.32009	0	3.71343	1.37688	1.93515	4.37584	0.908767	3.81635	3.67662	4.09851	0	2.12898	0.908767
ACAGCCGGTTCGTACA-1_1	1.74734	0	0	0	1.74734	0	0	0	1.74734	0	0	3.38222	0	0	1.74734	0	4.40145	0	3.5315	0	0	0	1.74734	0	3.66137	0	4.40145	0	0	0	0	2.9936	1.74734	1.74734	2.34934	3.38222	2.72248	0	2.9936	0	0	3.87936	0	1.74734	2.9936	3.5315	0	1.74734	1.74734
ACAGGGATCGTAATGC-1_1	0	0	0	1.32578	0	0	0	0	0	0	0	4.63772	0.868172	0	0	0	4.26984	0	2.86737	0	0.868172	0	0	0	3.81202	0	3.14073	0	0	0	0	4.05499	2.48993	1.63854	3.92734	4.96566	3.6462	0	3.84212	0.868172	0	4.52449	0	4.18935	3.49039	4.00587	0	1.63854	0
ACATCCCGTTGTATGC-1_1	0.780834	0.780834	0	0.780834	0	0.780834	0	0	0	0	0.780834	4.62084	0.780834	0	0	0.780834	4.58527	0	2.22819	0	0	0.780834	0	0.780834	3.92589	0	3.62918	0	0	0	0	4.65519	0	0	4.37068	4.88542	4.07722	0	3.94896	0.780834	0.780834	4.47027	0.780834	4.03627	3.69009	4.27663	0	1.74627	0
ACATCCCTCTCTAAGG-1_1	0	0	0	1.33664	0	0	0	0	1.33664	0	0.876766	4.13895	0	0	0	0	4.20389	0	2.50348	0	0	0	1.33664	0.876766	3.76337	0	3.96869	0	0	0	0	3.94182	2.08139	1.65045	3.69603	4.41135	3.76337	0	3.69603	0.876766	0	3.76337	0	3.76337	3.41659	3.69603	0	2.2427	1.33664
ACATCGAGTTAGGGAC-1_1	1.31481	0.85952	0	1.62651	0	0	0.85952	0	0.85952	0	1.31481	4.25509	0	0.85952	0	0	4.27424	0	2.58462	0	0	0	1.86379	0	4.36482	0	4.29302	0	1.31481	0	0	3.79739	2.05542	1.86379	3.51716	4.77182	3.23932	0	3.73435	0.85952	1.31481	4.21567	1.31481	3.43284	2.99915	3.55679	0	2.68241	2.05542
ACATCGATCACCGACG-1_1	1.49869	0	0	1.49869	0	0	1.0072	1.0072	1.0072	0	0	3.57679	1.0072	0	0	0	4.12434	0	1.0072	0	0	1.49869	1.0072	0	4.2309	0	4.15207	0	1.0072	0	1.0072	3.29838	2.27105	1.49869	3.79432	4.09583	3.62424	0	3.29838	1.49869	0	4.25585	0	3.16095	3.93963	3.97289	0	2.5776	1.0072
ACATCGATCCATAGAC-1_1	4.78435	3.88052	3.88052	5.04479	3.88052	4.43125	3.88052	3.88052	3.20781	4.78435	4.09953	2.55431	4.5633	3.20781	3.88052	4.67992	0	4.27909	5.18703	3.20781	4.27909	3.20781	3.5997	2.55431	2.55431	2.55431	0	3.88052	3.88052	2.55431	3.88052	2.55431	5.31153	3.88052	2.55431	0	0	4.09953	0	3.88052	4.5633	3.20781	4.5633	2.55431	0	0	3.5997	2.55431	2.55431
ACATGCAAGCCTTGAT-1_1	0.748151	0	0	0	0	0	0	0	0.748151	0	0	4.56031	0	0	0	0	4.33977	0	2.29301	0	0	0	0	0	3.99688	0	3.28095	0	0	0	0	4.05643	1.1713	0	3.71531	4.76013	3.65958	0.748151	3.65958	0	0.748151	4.19979	0.748151	3.79348	3.53784	4.01713	0	2.66424	0
ACATGCAGTTAGTTCG-1_1	4.38815	5.16981	4.72106	4.85348	2.82721	3.49032	3.49032	4.72106	3.49032	3.49032	4.72106	3.49032	4.16811	3.88557	4.38815	3.88557	3.49032	3.49032	5.33599	3.88557	4.38815	3.88557	3.49032	4.38815	3.49032	0	2.82721	2.82721	3.49032	3.49032	2.82721	2.82721	3.88557	3.88557	0	3.49032	0	0	0	3.88557	4.5684	0	2.82721	0	2.82721	2.82721	2.82721	0	3.88557
ACATTTCAGCGGCTCT-1_1	0.871556	0	0	0.871556	0	0	0	0	0.871556	0	0	4.40252	0	0	0.871556	0	4.65679	0	3.87704	0	0	0	0	0	3.87704	0	3.49604	0	0	0	0	4.49981	1.64324	0.871556	4.23614	4.92203	3.68732	0	3.78667	0.871556	0	4.23614	0	3.36081	3.40795	4.0844	0	2.37345	0
ACATTTCCAAGTGGCA-1_1	0.712705	0	0.418546	0	0.418546	0	0.418546	0	0.712705	0	0	4.60789	0	0	0	0.418546	4.37553	0.418546	1.28059	0.418546	0	0	0.418546	0	3.66207	0	3.56398	0	0	0.418546	0	4.14899	1.97921	0.418546	4.18918	4.79631	3.7391	0	3.66207	0.939715	0	4.19703	0	4.22782	3.15057	4.08113	0	1.64055	0.418546
ACATTTCCAGGTTCAT-1_1	3.77869	0.866811	1.32405	2.69416	0.866811	2.22742	2.59628	2.22742	0	0	2.06643	2.78331	2.06643	2.06643	1.87445	1.63665	3.35292	0	4.26752	0.866811	1.32405	0.866811	2.22742	0.866811	3.80972	0	4.50706	0.866811	1.87445	1.32405	0	2.06643	3.40005	2.22742	2.9408	3.48811	3.13849	2.48778	2.48778	2.06643	2.59628	3.48811	1.32405	2.22742	3.01113	2.36605	1.87445	2.86515	2.86515
ACATTTCCAGTTAAAG-1_1	0.707291	0.707291	0	1.11743	0	0	0	0	0	0	0	4.45858	0	0	0	0	4.39719	0	2.42346	0	0	0	0	0	3.71628	0	3.63826	0	0	0	0	4.37154	0.707291	0	4.31817	4.91823	3.83414	0	3.66495	0.707291	0	4.62293	0	4.17079	3.78865	4.07066	0	1.81522	0
ACCAAACCACCTCTGT-1_1	1.91477	0	0	2.53137	0	1.3591	1.91477	0	0	0	0	4.12303	0	1.3591	0	0	3.91553	0	1.91477	0	0	0	1.3591	0	3.91553	0	4.33349	0	1.91477	0	0	2.90996	1.91477	0	3.2971	3.39875	3.2971	0	2.53137	0	2.53137	3.97158	0	2.73848	1.91477	2.53137	1.3591	2.53137	2.26986
ACCAAACCATCAGTGT-1_1	3.51281	2.47211	2.58047	3.28701	2.05151	1.86	2.76728	1.31153	0	2.05151	1.86	1.31153	1.86	2.21218	2.35057	1.86	3.33643	0	4.98419	1.86	1.62291	1.31153	2.58047	1.86	1.31153	1.62291	4.39445	1.31153	2.84904	0	0	2.47211	3.47155	2.92462	2.58047	2.92462	2.35057	2.47211	2.47211	2.35057	2.99488	3.12214	2.47211	2.05151	2.05151	1.86	1.62291	2.35057	2.76728
ACCAAACGTCTGATCA-1_1	0.659777	0	0	0	0	0	0	0.383343	0.383343	0.383343	0	4.83419	0	0	0	0	4.46546	0	1.05387	0	0.383343	0	0.659777	0.383343	3.78375	0	3.58459	0	0	0.383343	0	4.14528	1.45168	0.659777	4.12283	4.92979	4.00233	0.383343	3.90372	0.383343	0.659777	4.42713	0	4.14528	3.55832	4.01084	0	2.29015	0
ACCAAACTCTGTCAGA-1_1	0.473305	0.473305	0.473305	0	0	0	0	0	1.03527	0	0	4.49281	0.473305	0	0	0	4.27415	0.473305	1.22998	0	0.473305	0	0	0	3.87562	0	3.68232	0.473305	0	0	0	4.23986	2.11185	0.473305	3.97133	4.62579	3.38265	0.473305	3.42293	0	1.53293	4.20434	0	3.86299	3.40299	3.74147	0	2.6614	0
ACCAACACAAGGTACG-1_1	0	0	0	0	0	0	1.12174	0	0.71054	0	0	4.60885	0	0	0	0	4.2681	0	1.63712	0	0.71054	0	0	0	4.05923	0	4.02284	0	0	0	0	4.11145	1.82058	0	3.81791	4.707	3.69718	0	3.7949	0.71054	0.71054	4.0412	0	3.69718	3.25201	3.67118	0.71054	2.92297	0
ACCAACAGTGTAACGG-1_1	0.516871	0	0.516871	0	0	0	0	0	1.10867	0	0	4.51098	0.516871	0	0	0.516871	4.20951	0	2.34897	0	0	0.516871	0	0	3.83609	1.10867	4.09233	0	0	0	0	4.05784	2.34897	0.855923	3.93342	4.78843	3.58884	0	3.38183	0.516871	1.10867	4.08096	0	4.09233	3.17848	4.1892	0	2.62891	0.855923
ACCAACATCTAGACCA-1_1	1.22508	0	0	0.588606	0.588606	0	0	0	0.956645	0.588606	0	4.30318	0.956645	0	0	0.588606	4.42547	0	2.00307	0	0	0.588606	0	0	3.89362	0.956645	3.94144	0.956645	0	0	0	4.00184	2.78674	0.956645	3.87716	4.46312	3.6341	0	3.69566	1.61091	1.43649	4.43501	0	3.95689	3.47375	4.0861	0	1.75938	0
ACCACAATCGGCATTA-1_1	1.24391	1.54835	0.804048	0	0	0	0	0	0.804048	0	0	4.1583	0.804048	0	0	0.804048	4.48474	0.804048	2.90602	0	0	0.804048	0	0.804048	4.19618	0	3.70145	0	0.804048	0	0	3.81649	2.26613	0.804048	3.91965	4.63927	3.76063	0	3.33792	0.804048	0	4.44207	0.804048	3.70145	3.38083	3.81649	0	2.83611	0.804048
ACCACAATCTCATAGG-1_1	2.66383	1.57166	0	2.89954	0	2.15515	1.06723	1.06723	0	0	0	3.61735	1.06723	1.06723	0	1.06723	3.92375	0	3.17336	1.57166	0	1.06723	2.15515	0	3.96076	0	3.92375	0	2.15515	0	0	2.99938	2.52122	1.57166	2.78861	4.0309	3.56477	0	3.25018	0	1.06723	4.06421	0	3.32151	3.25018	3.17336	0	2.52122	1.06723
ACCACAATCTCATGCC-1_1	0	1.51234	1.01836	0	0	0	0	0	0	0	0	3.73	1.8415	0	0	0	4.1416	0	3.17774	0	0	0	0	0	3.99009	1.01836	3.77156	0	1.51234	0	0	3.92242	2.59381	1.51234	3.99009	4.19631	3.59383	0	3.31527	1.8415	0	4.08372	0	3.24887	3.37754	3.43615	0	1.8415	0
ACCATTTAGGTCACAG-1_1	2.91649	1.01074	0	2.81713	0	2.27606	1.83145	1.50303	0	1.50303	1.83145	2.81713	1.83145	0	0	1.83145	2.70679	0	4.72605	1.01074	1.01074	1.50303	2.70679	1.83145	2.58275	0	3.9107	1.83145	1.83145	1.01074	0	1.83145	3.00687	2.44112	2.44112	3.00687	2.58275	2.07826	2.07826	1.83145	2.58275	2.81713	1.83145	2.58275	2.07826	1.83145	1.01074	2.27606	2.58275
ACCATTTAGTGGAAAG-1_1	4.85991	4.33469	4.59402	4.59402	2.77635	3.83256	3.83256	3.43787	2.77635	3.98361	3.65456	0	4.23078	3.98361	3.83256	3.98361	3.43787	3.16084	5.42453	4.11482	4.33469	2.1436	3.65456	3.98361	0	2.77635	0	3.43787	3.65456	3.43787	2.1436	0	3.98361	3.16084	2.1436	2.77635	0	2.77635	0	3.83256	2.77635	2.77635	3.43787	2.1436	0	2.1436	3.16084	0	3.16084
ACCATTTCATACCACA-1_1	0.627633	0	0.362269	0.627633	0	0	0	0	0.362269	0	0	4.24822	0.362269	0.362269	0	0	4.10779	0	1.83082	0	0	0	0.362269	0	3.59356	0	3.395	0	0	0	0	4.11495	1.96181	0	4.07865	4.57071	3.90997	0	3.88337	0	1.01027	4.15682	0	4.0177	3.43799	3.95279	0	2.13084	0
ACCATTTGTAGGAGTC-1_1	0	0	0	0.617133	0	0	0.617133	0	0	0	0	4.30959	0	0	0	0	4.42843	0	2.89437	0	0	0	0.617133	0	4.0783	0	3.87012	0	0	0	0	4.10681	1.26999	0.617133	4.00327	4.64714	3.93891	0	3.58346	0.99592	0.99592	3.93891	0	3.87012	3.42999	4.04896	0	2.41977	0.617133
ACCATTTGTCACTGAT-1_1	4.98024	4.75881	4.47398	4.47398	3.6772	4.0742	3.39792	3.00903	3.39792	4.22592	3.6772	0	3.89527	3.6772	4.22592	3.89527	2.36405	3.89527	4.91173	3.39792	4.35762	3.6772	4.75881	4.22592	2.36405	0	3.00903	3.6772	3.89527	3.00903	3.89527	0	3.89527	3.39792	2.36405	3.00903	2.36405	2.36405	0	3.6772	3.6772	3.00903	3.89527	3.00903	0	0	3.6772	0	2.36405
ACCATTTTCCATTTAC-1_1	0	0	0	0	0	0	0.502797	0	0.502797	0	0	4.32388	0	0	0	0.502797	4.06892	0	1.82885	0	0	0.502797	0.835808	0	3.91203	0.835808	3.95048	0	0.502797	0	0	3.95048	2.2506	0.835808	3.78692	4.6835	3.60912	0	3.74148	0.835808	0.502797	4.04633	0	3.59127	3.30077	3.75686	0.502797	2.85264	0
ACCCAAAAGCAACTCT-1_1	3.47431	2.85173	2.76995	2.99759	1.86241	2.35315	1.86241	2.054	1.31362	1.86241	2.35315	2.35315	2.21472	2.47472	2.68089	1.86241	3.63005	0	4.8896	1.6252	2.21472	2.21472	3.12487	2.35315	2.47472	0	4.36321	1.31362	2.47472	2.21472	0	1.31362	3.06325	2.68089	2.21472	2.85173	2.58311	2.47472	2.35315	1.86241	2.92732	3.28975	2.58311	1.31362	2.054	2.21472	0.858579	2.054	2.68089
ACCCAAAGTCGCATCG-1_1	0	0	0.968549	0	0	0	0	0	0.968549	0	0	4.13163	0.59722	0.59722	0	0.59722	4.39534	0	2.12269	0.59722	0	0	0	0	4.33296	0	4.23144	0	0	0	0	4.38521	1.4512	0	3.96033	4.7412	3.84493	0	3.73416	0.968549	1.62635	4.21949	0	4.00599	3.71445	4.06379	0	2.52082	0
ACCCAAAGTGTGATGG-1_1	0.4987	0	0	0	0	0	0	0	1.27713	0.4987	0	4.45088	0	0	0	0	4.15447	0	1.70947	0	0.4987	0	0	0	3.6507	0	3.46685	0	0	0	0	4.17456	2.01033	0.4987	4.23252	4.61089	3.54449	0	3.52564	1.27713	0.4987	4.38056	0.82993	3.9773	3.59901	4.013	0	2.01033	0
ACCCAAATCGAGAGCA-1_1	3.09434	1.13374	0	2.24379	0	0.719609	1.42573	1.13374	0.719609	0	0	3.66178	1.13374	1.13374	0	1.42573	4.47047	0	3.85777	0	1.13374	0	2.4455	0	4.21033	0.719609	4.11181	0	0	0	0	3.66178	2.4455	2.1253	3.34619	4.55149	3.54721	1.65145	3.14097	1.83548	2.61327	4.07668	0	3.34619	3.22817	3.60613	0	2.82164	2.24379
ACCCAAATCTCGCGTT-1_1	0.607274	0	0	0.982394	0	1.25455	0	0	1.46826	0	0.607274	4.48548	0	0	0	0	4.31103	0	2.14228	0	0	0.607274	0.607274	0	4.01282	0	3.63121	0	0	0	0	4.19212	1.79385	0.982394	4.2293	4.71949	3.63121	0	3.67451	1.92395	0.607274	4.31103	0	3.81281	3.43641	3.77521	0	2.14228	0
ACCCTCAAGGGAGGGT-1_1	0	0	0	0.876438	0	0	0.876438	0	1.33623	0	0	4.58252	0	0	0	0	4.61081	0	3.66004	0	0	0	1.65	0	4.09264	0	4.26432	0.876438	0	0	0	4.20334	0	0.876438	4.06895	4.4767	4.11578	0	4.01981	0.876438	1.88848	4.4767	0.876438	3.50416	3.58513	3.85602	0	2.7096	0.876438
ACCCTCAAGGTACCTT-1_1	0.881462	0.881462	0	1.34257	0	0.881462	1.65695	0.881462	0	0	0	4.00275	0	0	0	0	4.36683	0	2.61957	0	0	0.881462	1.34257	0	4.45278	0	4.50102	0	1.34257	0.881462	0	3.66841	2.80691	0.881462	3.3772	4.34872	3.4694	0.881462	3.03505	0.881462	0.881462	3.89367	0.881462	3.3277	3.3277	3.66841	0	2.38885	0.881462
ACCCTCACACGTAACT-1_1	4.3203	4.25665	4.25665	3.85825	3.36139	3.36139	3.36139	2.97312	3.64037	3.18598	3.51058	1.72957	3.75523	2.97312	3.18598	2.97312	0	3.36139	5.34577	2.32985	2.97312	2.70234	3.64037	3.36139	0	2.32985	0	2.70234	3.18598	2.97312	2.97312	1.72957	4.03704	3.51058	0	2.97312	0	3.18598	0	2.97312	4.80069	2.32985	3.64037	2.32985	0	0	3.18598	0	2.70234
ACCCTCATCTGTAACG-1_1	4.20479	2.8623	2.8623	3.92207	2.8623	3.92207	3.92207	0	3.92207	0	0	0	3.92207	3.52646	2.8623	2.8623	3.52646	2.8623	4.89045	3.92207	0	0	3.52646	2.8623	2.8623	2.8623	0	2.8623	4.20479	2.8623	0	3.52646	2.8623	2.8623	0	2.8623	0	3.92207	2.8623	3.92207	4.20479	0	0	0	0	0	3.52646	0	2.8623
ACCCTTGGTCGCACAC-1_1	0	0	0	1.03774	0.647842	0	0	0	0	0	0	4.27792	0	0	0	1.03774	4.30289	0	2.55321	0.647842	0	0.647842	0	0	4.17129	0	3.96936	0	0	0	0	4.03594	2.2195	0	4.06764	4.70383	3.75945	0	3.59855	0.647842	1.31754	4.14275	0	3.91634	3.46536	3.78046	0	2.2195	0.647842
ACCCTTGGTTTGATCG-1_1	0	0.941842	0	0	0	0	0	0	0	0	0	4.41115	0	0	0	0.941842	4.61651	0	2.98449	0	0	0	0	0	4.07574	0	3.37296	0	0	0	0	4.26846	0	0	4.29013	4.83768	3.56737	0	3.5222	0.941842	2.17742	4.10196	0	4.10196	3.37296	4.07574	0	2.34067	0
ACCCTTGTCCTTATGT-1_1	3.62329	2.69903	3.04584	3.45984	1.81406	2.79764	2.27522	2.37557	1.72665	1.89444	2.69903	1.96884	2.733	2.69903	2.16366	2.46676	2.79764	0	4.80561	1.72665	1.89444	1.72665	3.47585	2.4222	2.221	0.706588	4.02442	0.932398	2.46676	1.89444	0.706588	1.72665	3.53746	2.4222	2.27522	2.69903	2.733	2.16366	2.16366	2.32665	2.85837	2.8874	2.62744	1.63086	2.03809	1.63086	1.63086	1.72665	2.4222
ACCGTTCAGACCAAGC-1_1	0	0	0	0	1.31621	0	1.31621	0	0	0	0	3.79926	0	0	0	0	4.31335	0	3.73621	0	0	0	0	0	4.11159	0	3.85857	0	1.31621	0	0	3.91455	2.47797	0	3.91455	4.8188	3.85857	0	3.3426	0	1.31621	4.15533	0	3.66892	3.59677	3.59677	0	1.31621	0
ACCGTTCCATCTGCGG-1_1	4.66661	3.37039	4.16204	4.79067	3.37039	3.37039	2.08225	4.0462	3.37039	3.37039	3.58664	2.08225	3.37039	3.37039	3.37039	3.76433	0	3.76433	4.66661	3.58664	3.58664	3.37039	3.0941	3.37039	2.08225	0	2.08225	3.0941	3.0941	2.08225	3.0941	2.08225	4.35987	2.71104	0	2.08225	0	3.0941	0	2.08225	4.16204	2.71104	3.58664	0	0	2.08225	3.76433	0	3.0941
ACCGTTCGTTTGAACC-1_1	0.477914	0	0	0	0	0	0	0	0.477914	0	0	4.55118	0	0	0	0.799943	4.53816	0	1.9639	0	0	0.477914	0	0.477914	3.84915	0	3.79554	0	0	0	0	4.07064	1.40205	0	4.18885	4.59546	3.91236	0	4.06013	0.477914	0.477914	4.14128	0	4.23426	3.58141	4.21634	0	2.25946	0
ACCGTTCTCGCGTGAC-1_1	4.06278	3.01935	3.58519	3.78081	2.17375	2.17375	2.63801	2.80834	1.8236	1.8236	3.1935	0	3.13875	2.63801	2.43258	1.28012	2.95384	0	4.78052	2.31152	0.832271	2.43258	3.62057	2.17375	1.58834	1.8236	3.58519	1.8236	2.95384	1.8236	1.58834	1.8236	3.80999	2.80834	2.43258	2.80834	2.43258	2.43258	2.01392	2.01392	3.1935	2.7268	1.58834	1.58834	0.832271	2.01392	1.8236	2.43258	2.95384
ACCTACCAGCAGCCTC-1_1	4.2087	4.0488	4.15819	3.98927	3.70774	3.78589	3.78589	3.53031	2.86604	2.65702	3.18611	1.46174	2.39246	3.31446	3.70774	2.65702	2.39246	3.03883	4.50494	3.03883	2.65702	2.86604	3.70774	2.86604	1.46174	3.18611	1.46174	3.78589	2.65702	3.18611	2.65702	0	4.10499	3.53031	2.03168	2.39246	2.03168	2.39246	0	3.62295	3.78589	2.39246	2.86604	1.46174	0	0	3.03883	0	3.62295
ACCTACCAGCTCCGAC-1_1	3.98537	3.52646	3.03505	3.52646	2.02824	2.02824	2.02824	3.52646	3.03505	3.70387	2.65333	0	3.31064	2.65333	3.31064	2.65333	2.65333	3.31064	4.93888	3.85449	3.85449	3.03505	3.52646	3.03505	0	0	0	3.03505	2.02824	2.65333	2.65333	0	4.66918	3.03505	0	2.02824	2.02824	2.65333	0	2.65333	3.52646	2.02824	3.03505	0	0	2.02824	4.20479	0	3.52646
ACCTACCCACGTAGAG-1_1	1.13654	0	0	1.65478	0	1.13654	1.83894	0	0	0	0	4.19862	0	0.721724	0	0	4.4377	0	2.88634	0	0.721724	0	1.13654	0	4.14979	0	4.27506	0	1.13654	0	0	4.09845	1.99441	1.13654	3.6925	4.49837	3.14491	0	3.23213	0.721724	1.65478	4.27506	0.721724	3.04935	3.18947	2.88634	0	2.76075	0
ACCTACCGTTCTCGCT-1_1	5.12965	4.36335	4.44241	3.01455	3.28989	3.28989	3.01455	3.01455	4.0799	4.0799	3.50555	2.00955	3.50555	2.63332	2.00955	2.63332	2.63332	3.8334	4.7079	3.28989	3.50555	3.28989	3.8334	2.00955	0	3.28989	0	3.50555	3.96423	2.63332	3.28989	0	3.68285	4.44241	2.63332	2.63332	0	2.63332	0	3.50555	4.58394	3.28989	3.28989	0	0	2.00955	3.96423	0	3.28989
ACCTGAACACTCTCGT-1_1	0.892376	0	0	0.542592	0	0	0	0	0.892376	0	0	4.29109	0	0	0	0	4.2089	0	1.35631	0	0	0	0.542592	0	3.70439	0	3.419	0	0	0.542592	0	4.33923	2.01279	0.542592	4.13098	4.58764	3.50918	0.542592	3.53051	0.542592	0	4.27117	0.892376	4.15387	3.31988	3.72197	0	2.1047	0
ACCTGAACAGACTCTA-1_1	0	0	0.492261	0	0	0	0	0	0	0	0	4.29736	0	0.492261	1.06748	0	4.34797	0	1.57196	0	0.492261	0	0.492261	0	3.63465	0	3.45089	0.492261	0	0.492261	0	4.13825	1.696	0	3.89867	4.70405	3.8041	0	3.6513	0	0	4.03128	0	4.01993	3.43051	4.23488	0.492261	2.70753	0.492261
ACCTGTCAGCAGCAGT-1_1	0.950518	0.584183	0	0.584183	0	0.584183	0	0	0.950518	0	0	4.63056	0.584183	0	0.584183	0	4.53312	0	2.95757	0	0	0	0	0	4.06275	0	4.03507	0	0	0.584183	0	4.31479	1.60294	0	3.88386	4.6535	3.38666	0	3.70564	0.950518	0.950518	4.29334	0	4.03507	3.07416	3.83365	0	2.097	0
ACCTGTCTCCACAAGT-1_1	0	0	0	0	0	0	0	0	0.751036	0	0	4.42868	0.751036	0	0	0	4.22174	0	0.751036	0	0	0	0	0	3.63583	0	3.93893	0.751036	0.751036	0	0	3.89438	2.29793	0.751036	4.15379	4.63324	3.63583	0	3.28622	0.751036	1.47192	4.15379	0	4.00225	2.99705	3.60588	0	2.5886	0.751036
ACCTGTCTCTGTCGCT-1_1	1.2129	0	0	0	0	0	0	0	1.51399	0	0	4.42739	0.780065	0	0	0	4.25866	0.780065	2.09059	0	0	0	0	0	3.99218	0.780065	3.74612	0	0	0	0	4.11516	2.22692	0.780065	4.03488	4.72963	3.52886	0	3.90088	0	1.51399	3.90088	0	3.90088	3.41905	3.68871	0	2.09059	0
ACGATCAAGCACTCTA-1_1	2.5614	0	0	2.27148	0.735594	1.15482	2.5614	1.67651	0.735594	0	0	3.25789	1.44931	1.15482	0	0	4.07067	0	3.02339	0	1.15482	0	2.01761	1.15482	3.9527	0	4.22503	0.735594	1.15482	0.735594	0	3.12388	2.78588	1.67651	2.78588	3.88805	3.37604	1.15482	3.33819	1.44931	1.67651	3.74468	1.15482	2.71651	3.17057	3.12388	0	2.47378	2.37774
ACGATCAAGTAGCAAT-1_1	0	0	0.920057	2.30823	0	0	0	0	1.391	0	0	4.46634	0	0	0	0	4.59626	0	2.95038	0	0	0	1.70988	0	4.18822	0	3.48732	0	0.920057	0.920057	0	4.0666	1.391	0.920057	3.86687	4.83853	3.61702	0	3.69499	1.70988	1.95129	4.53341	0.920057	3.76732	3.92812	3.98583	0	3.2249	0
ACGATCACAAACCGGA-1_1	2.49903	1.17376	1.17376	3.04962	0	1.17376	2.29622	1.17376	1.17376	1.17376	0	3.04962	2.29622	2.04153	0	1.69896	3.47438	0	3.86947	1.17376	1.69896	0	2.49903	0	3.71879	0	4.72479	1.17376	2.29622	1.17376	0	2.81175	2.81175	2.29622	2.66756	4.04048	3.40266	2.04153	2.49903	1.17376	1.69896	3.71879	1.69896	3.15023	2.66756	3.24164	0	1.69896	2.66756
ACGCACGGTAGGCAAC-1_1	4.73056	3.49962	4.17754	3.49962	2.83623	2.83623	3.49962	2.83623	3.49962	0	2.83623	3.89496	2.83623	4.17754	0	2.83623	0	3.49962	5.17934	3.49962	4.17754	4.39761	2.83623	0	2.83623	2.83623	0	3.89496	2.83623	4.39761	2.83623	0	3.49962	2.83623	0	0	0	2.83623	0	2.83623	3.89496	2.83623	0	0	3.49962	3.89496	2.83623	0	3.49962
ACGCACGGTGGTACAG-1_1	4.22537	4.27593	3.9252	4.45593	3.6894	3.49427	3.6894	3.59659	3.59659	2.93049	3.59659	1.51455	3.9252	2.7206	2.7206	2.45463	2.45463	3.6894	4.85752	3.10388	3.6894	2.93049	3.59659	3.6894	0	3.10388	2.09121	3.10388	3.10388	3.38028	2.45463	2.45463	4.41388	3.85261	2.45463	2.09121	0	3.77433	0	2.09121	4.17211	2.09121	3.38028	0	1.51455	0	2.93049	0	3.38028
ACGCACGTCTGGCCTT-1_1	0	0	0	0	0	0	0	0	1.60688	0	0	4.41568	0	0	0	0	4.43949	0	1.60688	0	0	0	0	0	3.4309	0	3.49341	0	0	0	0	4.31434	1.60688	1.09648	3.96716	4.97356	3.36421	0	3.80354	0	0	4.31434	0	4.46275	3.4309	4.52944	0	2.70507	0
ACGGAAGGTTTGTTCT-1_1	3.85799	3.12395	3.12395	3.44777	2.10965	3.05809	1.3605	2.5331	0.895706	0	2.41085	1.67657	2.27155	1.67657	2.41085	1.91637	3.44777	0	4.77385	0.895706	1.67657	0	3.65521	2.82966	2.27155	0.895706	4.17067	0	2.41085	0.895706	1.3605	2.27155	3.44777	2.27155	2.5331	3.53598	1.91637	2.27155	2.27155	0.895706	2.82966	2.74024	2.41085	2.10965	2.10965	2.27155	2.27155	1.3605	2.64202
ACGGGTCAGCTGCCTG-1_1	1.20067	0	0	1.20067	0	0	0	1.20067	1.73071	0	1.20067	3.44011	0	0	0	0	4.1171	0	3.7008	0	0	0	0	0	3.75659	0	3.75659	0	0	0	0	3.80942	2.33111	0	3.9074	4.15423	2.84818	0	3.27887	1.73071	0	3.75659	1.73071	3.57893	2.97444	3.18732	0	2.07531	0
ACGGTCGCAACTGATC-1_1	0.844602	0	0	1.09547	0	0	0.508939	0	0.508939	0	0	4.3039	0.844602	0	0	0	4.33914	0	2.11611	0.508939	0	0	0.508939	0	4.24859	0	3.84553	0.508939	0.844602	0	0	4.02665	2.26445	0.508939	3.77197	4.68667	3.84553	0	3.70897	1.73071	1.29585	4.01474	0	3.8735	3.26629	3.64172	0	1.84185	0
ACGGTTACAGAAGCGT-1_1	0.886128	0.886128	0	0.886128	0.886128	1.34845	1.34845	0.886128	0.886128	0	0.886128	4.17681	1.34845	0	0	0	4.40996	0	3.17017	0	0	0	1.34845	0.886128	4.35657	0	4.5549	0	0.886128	0	0	3.81104	1.34845	0	3.56154	4.52446	3.81104	0	3.56154	1.90254	1.34845	4.28063	0	3.67616	3.43205	3.63939	0	1.90254	1.90254
ACGGTTACATCGAGCC-1_1	0	0	0	0.934177	0	0	0	0	0	0	0	4.56461	1.19926	0	0	0.572424	4.34004	0	3.01131	0	0	0.572424	0	0	4.12765	0	3.75462	0	0	0	0.572424	4.03644	2.46944	0.934177	3.69884	4.60404	3.73637	0.572424	3.50998	0.572424	1.19926	4.07655	0	3.73637	3.08462	3.75462	0	2.53277	0
ACGGTTAGTCTTACTT-1_1	2.04153	1.17376	1.17376	2.49903	0	1.17376	0	1.17376	0	0	0	3.47438	1.17376	2.04153	1.17376	0	4.07902	0	3.24164	1.69896	0	0	2.49903	0	4.04048	0	4.28348	0	1.17376	0	0	3.47438	2.29622	2.04153	2.93774	4.18647	2.93774	1.17376	3.15023	2.29622	2.04153	4.04048	0	3.40266	3.60403	3.60403	0	2.93774	2.04153
ACGGTTAGTGATTAGA-1_1	4.54958	3.61084	3.61084	3.11787	2.10406	2.10406	3.61084	3.39443	4.38444	0	2.73429	0	2.10406	4.07066	4.07066	3.39443	2.10406	3.93956	4.54958	3.11787	3.11787	2.73429	2.73429	2.73429	2.10406	3.39443	0	3.78865	3.39443	3.39443	2.73429	0	4.69127	3.93956	0	2.10406	2.10406	4.18654	0	3.78865	2.10406	2.73429	3.11787	2.10406	2.10406	2.10406	2.10406	2.10406	2.73429
ACGTAACAGCTGCCAC-1_1	4.19856	3.83749	3.72239	4.11977	3.59231	4.03423	3.44274	3.44274	3.44274	3.44274	2.40612	3.26679	2.78107	3.44274	3.44274	3.59231	3.05313	3.26679	5.3123	3.44274	3.59231	2.40612	3.26679	3.26679	1.7993	3.26679	1.7993	3.44274	3.59231	3.26679	3.26679	1.7993	4.03423	2.40612	0	3.26679	1.7993	4.11977	0	3.59231	3.94069	2.40612	2.78107	0	2.40612	0	3.44274	0	2.78107
ACGTAACCACAGCCTG-1_1	3.4412	2.82328	2.63572	3.48627	2.26546	3.29238	2.63572	2.26546	0.891696	2.10368	2.73389	1.67106	2.10368	2.40468	2.63572	2.63572	2.63572	0	5.18195	2.40468	1.67106	2.10368	3.72085	2.63572	2.26546	0.891696	3.91072	0	2.73389	0.891696	0	1.67106	3.88147	3.05162	2.10368	2.73389	2.40468	2.10368	2.10368	2.52686	2.90532	3.17923	2.73389	1.35546	1.67106	1.35546	2.10368	1.35546	2.40468
ACGTAACCATCCTCAC-1_1	3.88722	2.58664	3.06689	3.47801	1.86563	2.47822	2.47822	2.85532	0.860779	2.3566	2.47822	2.21812	2.3566	2.3566	2.77353	1.86563	2.68444	0	5.03617	2.05732	1.86563	2.21812	3.55891	3.24142	2.58664	1.31641	3.47801	0.860779	2.58664	1.86563	0.860779	2.21812	3.7685	3.00122	1.86563	3.18656	2.05732	2.05732	0	2.3566	2.58664	2.68444	2.21812	0.860779	1.62826	0.860779	1.86563	1.31641	2.21812
ACGTACAGTTTCGCTC-1_1	4.79183	4.57076	5.02647	4.03913	2.82946	3.88791	3.21504	3.21504	3.49264	3.49264	3.88791	2.82946	4.39051	4.17046	3.88791	2.82946	2.19368	3.88791	5.12593	3.21504	4.17046	3.21504	4.28652	4.28652	2.82946	4.28652	0	4.03913	3.70968	3.88791	3.49264	2.19368	4.17046	3.88791	0	3.21504	0	2.19368	0	3.21504	2.19368	2.82946	4.48469	0	0	2.19368	3.21504	2.82946	3.49264
ACGTACATCGCTATTT-1_1	1.39339	0	0.563674	0.563674	0.563674	0	0	0	0.563674	0	0	4.53655	0	0	0.563674	0	4.37877	0	2.31109	0	0.563674	0	0	0.921968	3.98895	0.921968	4.01661	0.563674	0	0	0	4.08258	1.95401	1.39339	3.85406	4.78005	3.75283	0	3.67916	0.921968	0.921968	4.40686	0	3.85406	3.31415	3.77043	0	2.5142	0
ACGTAGTAGAAGTCCG-1_1	0.800045	0.477984	0	0.800045	0	0	0	0.477984	0.800045	0	0	4.61403	0	0.477984	0	0	4.34367	0	2.48747	0	0	0	0	0	4.12178	0.800045	3.84933	0	0.477984	0	0.800045	4.19828	2.67291	0.477984	4.07082	4.64395	3.64759	0	3.69438	1.23875	0.800045	4.15116	0	3.86229	3.33092	3.88773	0	1.96406	0
ACGTAGTAGGATCATA-1_1	2.01742	0	0	1.86135	0	0	0.73548	0	0	0	0	4.22482	0.73548	0	0	0	4.46398	0	2.47358	0.73548	0	0	1.44914	0	4.25611	0	4.39937	0.73548	0.73548	0	0	3.69171	1.86135	0.73548	3.54619	4.58187	3.79458	0	3.63602	0.73548	1.15467	4.15913	0.73548	3.69171	3.44749	4.07046	0	3.07469	0.73548
ACGTAGTTCCGTACGG-1_1	1.10681	1.10681	1.39551	1.61927	1.10681	1.10681	0	1.10681	1.10681	0.699304	1.10681	4.43097	0.699304	0	0	1.10681	4.30257	1.802	2.95607	0	0.699304	0.699304	1.10681	0	3.86216	0.699304	3.64954	0	0.699304	0.699304	0	4.18647	1.802	1.10681	4.20174	4.8162	3.79619	1.10681	3.72555	1.10681	1.39551	4.34285	0.699304	4.18647	3.34404	4.17097	0.699304	2.09019	0.699304
ACGTTCCCATCTCCCA-1_1	2.25013	1.34277	1.89602	0	1.34277	1.89602	0	0	0	0	0	3.83459	0	0	0	0	4.10137	0	2.71789	0	0	0	1.34277	0	4.54731	0	4.1909	0	1.34277	0	0	3.37747	2.71789	0	3.37747	4.1909	3.55409	0	3.03532	1.89602	0	3.94997	0	3.55409	3.46967	3.37747	0	2.25013	0
ACGTTCCGTAGATGTA-1_1	3.63796	2.70004	2.46774	3.35901	1.72754	2.16462	1.72754	2.16462	0.933053	1.72754	2.32762	1.96977	2.79866	2.32762	1.96977	1.96977	2.88842	0	4.52171	1.72754	0	1.4072	3.11758	2.59062	1.72754	1.4072	4.18624	0	2.32762	2.32762	0	1.72754	3.88794	2.59062	1.72754	2.97078	3.18362	2.32762	2.46774	2.16462	2.46774	3.30389	1.96977	0.933053	2.16462	1.72754	1.72754	1.72754	2.70004
ACGTTCCTCAAATGCC-1_1	2.44694	0.532704	0	2.50606	0	0.878408	1.13481	0.532704	0.532704	0	0.532704	3.66332	1.13481	0.878408	0	0	4.09595	0	3.41931	0	0.532704	0.878408	2.44694	0.878408	3.93086	0	4.14172	0	1.13481	0	0	3.15755	2.38411	0.878408	3.15755	4.25773	3.21567	0.532704	2.75837	1.33871	1.89134	3.58841	0.878408	2.92253	2.66494	2.66494	0	2.61473	1.99222
ACGTTCCTCATTTGGG-1_1	3.60136	2.39621	0	3.10856	0.886212	2.89652	1.90266	1.6635	1.6635	1.90266	2.09551	2.09551	2.81452	2.25712	1.6635	0.886212	3.43219	0.886212	4.91605	0	1.6635	1.34855	3.43219	1.6635	2.39621	0.886212	4.24053	0	1.6635	1.6635	1.34855	1.90266	3.10856	3.04276	1.90266	3.60136	3.28341	1.6635	2.39621	1.34855	2.62708	3.17031	2.51829	2.25712	2.72518	3.04276	1.6635	2.25712	2.72518
ACTACGACAGCTACTA-1_1	0	0	0	0.805072	0	0.481456	0	0.481456	0.805072	0	0	4.62305	0.481456	0.481456	0	0.481456	4.24342	0	3.31754	0	0	0	0	0	3.96931	0	3.73329	0.481456	0	0	0	4.01497	1.40907	1.04917	4.07978	4.79046	3.60737	0.481456	3.84511	1.04917	0	4.20726	0	4.07978	3.27168	4.00375	0	2.38829	0
ACTACGAGTTAACAGA-1_1	0.638579	0	0.467412	0.784686	0	0.638579	0	0	0.467412	0	0	4.33567	0	0	0.26077	0.467412	4.27122	0	2.38247	0	0	0	0	0	3.57956	0.467412	3.33618	0.467412	0	0	0	4.07411	2.20211	0	4.04845	4.55854	3.80874	0	3.71168	0.26077	0	4.07917	0	3.83482	3.51078	3.76829	0	1.89622	0.26077
ACTACGAGTTAGGAGC-1_1	4.25929	3.09513	2.84626	3.83784	1.44566	3.166	2.63753	2.74733	0.964061	2.01347	3.55731	2.74733	2.93628	3.09513	2.51416	2.20955	3.01886	0	5.0442	2.37341	0	2.01347	3.76539	2.37341	2.37341	1.44566	3.68727	1.44566	2.63753	2.37341	0.964061	2.20955	3.80227	2.63753	2.74733	3.01886	2.63753	2.93628	2.51416	2.37341	2.74733	3.01886	3.166	1.44566	1.76934	2.01347	2.51416	1.76934	3.01886
ACTACGAGTTGCACGC-1_1	2.86373	1.26486	0.82035	2.93376	0	1.5715	1.99558	0	0	0	0	3.48989	1.80586	0.82035	0	0	3.48989	0	3.45034	0	0.82035	0	2.61834	1.26486	3.92357	0	4.48548	0	1.5715	0	0	3.11848	2.61834	1.5715	2.9992	3.7601	3.32133	0	2.93376	0.82035	0.82035	3.52794	0	1.5715	2.29244	2.52105	0	1.99558	1.26486
ACTACGATCATGTCAG-1_1	4.86631	3.70483	4.60625	3.92304	3.70483	3.03599	2.38975	3.03599	3.42532	4.3856	3.03599	3.70483	3.92304	3.70483	3.70483	2.38975	3.03599	3.70483	5.24336	3.42532	3.70483	3.42532	4.10206	4.10206	3.42532	3.42532	2.38975	3.03599	3.92304	0	3.03599	3.03599	3.70483	3.70483	0	3.92304	0	3.92304	0	3.92304	3.92304	0	3.42532	2.38975	0	0	3.70483	2.38975	3.03599
ACTACGATCTTCACAT-1_1	5.1928	3.82303	0	0	2.50026	2.50026	2.50026	0	3.82303	2.50026	2.50026	3.54261	3.15151	2.50026	3.54261	0	0	2.50026	4.04179	3.54261	0	0	4.22118	3.15151	0	3.54261	2.50026	3.15151	3.15151	3.15151	3.15151	3.15151	4.04179	3.15151	0	0	2.50026	0	0	0	3.54261	3.54261	0	3.15151	2.50026	0	2.50026	0	2.50026
ACTATCTCATAGATCC-1_1	0.634445	1.01955	0	1.01955	0	0	0	0	0.634445	0	0	4.52456	0	0	0	1.01955	4.3231	0	2.65953	0	0	0	0.634445	0	3.46602	0	3.61966	0	0.634445	0	0.634445	4.25001	2.88108	0	3.90658	4.46521	4.00814	0.634445	3.77338	1.01955	1.2969	4.18474	1.01955	4.03983	3.25066	4.07054	0.634445	2.52714	0
ACTATGGAGCTACGTT-1_1	0.842903	0	0	0	0	0	0	0.842903	0.842903	0	0	4.40317	0.842903	0	0	0	4.71975	0	2.55784	0	0	0	0.842903	0	3.96273	0	3.52864	0	0	0.842903	0	4.38684	2.55784	0	3.88427	4.94111	4.0812	0	3.73805	0.842903	1.29369	4.24565	0.842903	3.88427	3.63882	4.40317	0	2.65542	0
ACTATGGGTAACGGTG-1_1	4.56583	3.53092	4.14292	4.02139	3.44274	3.53092	3.11898	3.57226	3.05313	3.18075	2.90682	1.35663	3.39554	3.18075	2.90682	3.18075	0.892631	3.18075	4.99747	2.98265	3.2939	3.2939	3.94069	2.98265	1.91194	3.4878	0.892631	3.05313	3.44274	2.98265	3.11898	0	4.50398	3.57226	0.892631	2.10508	0	2.73537	1.35663	3.05313	3.72239	1.67234	2.98265	0	0	1.91194	3.39554	0	3.44274
ACTATGGGTCCACGCA-1_1	2.73049	1.99789	0	2.62082	0.952959	2.19354	1.99789	1.75442	0.952959	0.952959	0	3.49248	0.952959	0.952959	1.43192	0	4.14538	0	4.40991	0.952959	1.43192	0.952959	2.49763	1.43192	3.58502	0	4.28637	0	1.99789	0	0	2.82931	2.91923	1.75442	2.91923	3.78467	3.3905	0.952959	2.3571	1.75442	1.75442	3.70952	0	2.19354	3.14876	2.73049	0.952959	2.82931	2.49763
ACTATGGTCATCGCAA-1_1	3.45473	3.45473	3.06494	2.96475	1.9643	2.41739	1.9643	1.11295	1.9643	1.11295	1.62662	3.51729	2.21629	1.9643	1.9643	0	4.02838	0	4.65595	1.11295	2.58475	1.62662	1.9643	2.96475	4.16423	0	3.51729	1.9643	2.41739	1.62662	1.62662	3.31648	2.41739	1.9643	3.31648	3.87112	3.38799	1.11295	2.72806	2.58475	2.41739	3.82762	1.11295	3.51729	2.41739	3.23946	1.11295	2.41739	2.41739
ACTATGGTCGATCCAA-1_1	4.18742	3.50934	3.15944	3.86125	2.3859	2.24697	2.88581	2.61656	1.34017	1.89302	2.88581	0.879561	3.21757	2.71459	2.96155	2.50787	1.65432	1.34017	5.00417	2.24697	1.34017	2.08557	3.76804	2.24697	1.34017	1.65432	2.50787	0.879561	2.80386	2.08557	1.89302	0.879561	4.16578	2.80386	1.34017	2.3859	1.89302	2.88581	2.08557	2.08557	3.15944	1.89302	2.50787	1.65432	1.34017	0.879561	2.71459	0.879561	2.50787
ACTATTCAGTGCAGGT-1_1	0	0	0	0	0	0.414098	0.414098	0	0.931776	0	0	4.50839	0	0	0.414098	0	4.30891	0.414098	2.96878	0	0	0.706068	0	0	3.84283	0	3.63591	0	0	0	0.706068	4.0416	2.22008	0.706068	4.06828	4.54719	3.49062	0	3.64934	0.706068	0	3.84283	0	4.1196	3.35698	3.64934	0	2.37463	0
ACTATTCCAAGGCTTT-1_1	4.66072	3.58085	3.97699	2.91517	2.91517	3.58085	3.97699	2.91517	3.58085	2.91517	0	2.91517	4.48029	4.94603	2.91517	0	0	4.25997	4.81352	2.91517	2.91517	3.97699	4.25997	3.58085	3.58085	0	0	3.97699	0	0	0	4.25997	3.58085	3.58085	0	3.97699	2.91517	0	0	3.58085	0	3.58085	2.91517	3.58085	0	2.91517	3.58085	2.91517	3.58085
ACTATTCCATCACGGC-1_1	0.388102	0	0	0	0	0	0	0	0.666989	0	0	4.62498	0.388102	0	0.388102	0.666989	3.54578	0	2.89428	0	0	0	0	0	3.75485	0	3.51805	0	0	0	0	2.97006	1.82712	0.666989	2.99409	4.42494	2.47706	0	2.92018	0.388102	0	3.7876	0	3.87987	2.86769	2.65865	0.388102	2.43641	0
ACTATTCGTGAGTTGG-1_1	4.25213	3.87576	3.60214	3.76057	2.81779	3.04152	2.9359	3.26513	3.22423	2.60947	2.81779	1.98731	3.22423	2.68383	3.22423	2.34601	1.98731	1.83204	5.18953	3.30443	2.81779	3.09042	3.80825	3.34223	1.42262	2.24013	2.52912	1.83204	3.18159	2.60947	1.42262	1.13096	4.26696	3.13704	0.717507	2.81779	1.64813	2.75305	1.64813	2.9901	3.7105	2.52912	3.41381	1.64813	0	1.42262	2.12169	0.717507	2.9359
ACTATTCTCCGTCAAA-1_1	0.95203	0	0	0.585273	0	0	0	0	0.585273	0	0	4.41805	0	0	0	0	4.50964	0	3.41552	0	0	0	0	0.585273	3.9184	0	3.94953	0.585273	0	0	0	3.94953	1.43077	0	3.80112	4.67095	3.64774	0.585273	3.36183	1.43077	0.95203	3.93408	0.585273	4.16881	3.30509	3.88627	0	2.35573	0
ACTATTCTCGCCTAGG-1_1	4.91913	4.51731	4.51731	3.4403	3.26437	3.05073	2.7787	3.93822	3.05073	3.26437	2.40383	1.7972	3.26437	2.7787	3.26437	3.05073	1.7972	3.83502	4.5708	4.26911	3.58986	3.05073	3.26437	3.58986	0	3.58986	0	3.4403	4.19608	3.83502	2.40383	0	4.33717	3.26437	0	2.40383	0	3.4403	1.7972	3.05073	4.11729	1.7972	3.4403	0	0	0	3.4403	0	3.58986
ACTCCCACACGTGTGC-1_1	0.904807	0	0	0	0	0	0	0	0	0	0	4.06709	0	0	0	0	4.49186	0	2.65627	0	0	0	0	0	3.96083	0.904807	3.55086	0	0	0	0	4.27151	2.65627	0.904807	4.16313	4.68598	3.90314	0	3.74244	0	0	4.54012	0	3.80985	3.84192	4.01537	0	2.12313	0
ACTCCCACAGGACAGT-1_1	3.66896	2.25038	1.34298	2.96517	0	1.89626	1.89626	1.34298	1.34298	0	1.34298	1.34298	0.881794	1.34298	0.881794	0	3.77177	0	4.45334	0.881794	1.89626	0.881794	2.80744	1.65741	3.10137	0	4.25343	0	2.08891	0.881794	1.34298	2.08891	2.96517	2.6201	2.80744	4.10164	3.10137	2.25038	3.27617	1.34298	1.34298	3.51304	1.89626	2.88941	2.96517	3.03559	0	2.6201	2.25038
ACTCTCGCAGTAACCT-1_1	5.08178	2.78772	3.99551	3.66637	3.17245	3.4496	3.66637	3.66637	3.84442	2.78772	2.78772	0	3.4496	4.24273	3.84442	2.78772	2.15431	3.99551	4.44078	2.15431	3.17245	3.66637	4.67942	3.17245	0	2.78772	2.15431	2.15431	4.12674	2.78772	3.17245	2.78772	0	3.17245	0	2.15431	2.78772	2.78772	2.15431	3.99551	3.66637	2.15431	3.66637	0	0	0	3.17245	0	3.17245
ACTCTCGGTAGTTACC-1_1	2.70664	0	0	1.5712	0	1.80554	1.80554	1.26458	1.26458	0	0.820136	3.56422	1.80554	1.5712	0	1.26458	4.08526	0	2.99883	0.820136	1.80554	0	1.99525	0	4.20592	0	4.52719	0	0.820136	1.26458	0	3.56422	2.70664	1.80554	3.59957	4.51336	3.81724	0.820136	3.36584	0.820136	1.80554	3.78889	1.26458	3.27398	3.27398	3.27398	0	2.41292	2.78808
ACTGATGAGATTGTGA-1_1	4.18644	3.655	3.4383	3.79985	2.6783	2.44642	3.0953	3.0953	2.44642	2.6783	3.22316	1.7084	3.28144	3.22316	3.4383	2.77677	2.56907	1.38964	4.91708	2.6783	2.56907	2.6783	3.61526	3.28144	0	2.56907	2.77677	1.7084	3.02467	1.38964	2.44642	1.7084	4.09036	3.22316	0	2.44642	1.7084	2.86641	1.38964	1.94973	3.33651	2.6783	2.3066	1.7084	0	1.38964	2.6783	0	2.86641
ACTGATGCACCCTAAA-1_1	0	0	0.606856	0.98182	0	0	0	0	1.2539	0.606856	0	4.48457	0	0	0	0	4.50323	0	2.32054	0	0	0.606856	0	0	3.81191	0	3.67362	0	0	0.606856	0.606856	4.3432	1.2539	0	4.36466	5.02983	3.86578	0	3.67362	0.98182	0	4.21615	0	4.13939	3.63032	4.35399	0	2.23501	0
ACTGATGGTTACCTGA-1_1	0	0	0.439622	0.743954	0	0	0	0.439622	0	0	0	4.5407	0	0	0	0	4.20024	0	1.58203	0	0	0	0	0	3.68005	0	3.39149	0.439622	0	0.439622	0.743954	4.20848	2.80089	0.439622	4.11384	4.80332	3.90372	0	3.53009	0	0.439622	4.18355	0.439622	3.93658	3.27327	4.0389	0	2.28584	0
ACTGCAAAGCTCGGCT-1_1	3.55919	2.66424	2.29301	3.51603	0	2.13068	1.93679	2.43263	0	1.93679	2.66424	2.29301	2.13068	2.66424	1.93679	0.909918	3.64029	0	5.00671	1.37832	0.909918	1.69605	3.26691	1.93679	2.76261	0	4.238	0.909918	2.13068	1.37832	0	1.93679	3.32194	2.76261	2.66424	3.14681	3.0103	1.93679	0.909918	1.93679	2.43263	3.08089	2.29301	2.13068	3.08089	2.13068	0	2.76261	3.14681
ACTGCAAAGGACTGGT-1_1	2.41072	1.02596	0	2.41072	0	1.64405	1.21975	0.78535	0.78535	0	0	3.42847	0.467869	0.467869	0	0.467869	4.05484	0	3.75563	0	1.21975	0	1.85149	0	3.96846	0	4.1626	0.467869	0.467869	0	0	3.58902	2.41072	1.38202	3.42847	4.14385	3.53832	1.21975	3.32671	1.21975	1.38202	3.79663	1.38202	3.16422	3.28291	3.44763	0	2.64794	1.5216
ACTGCAAAGGGCCCTT-1_1	1.90412	1.34982	0	1.66489	0	1.34982	1.90412	0.887219	0	0	0.887219	3.28506	0	0.887219	0	0	4.15651	0	3.4789	0.887219	0	0	2.09702	1.34982	4.33995	0	4.33995	0	1.34982	0	0	3.81285	2.25865	0	3.17195	4.37651	3.52201	0	3.4789	1.66489	2.39777	4.20028	1.66489	3.43385	3.43385	3.38667	0	2.81613	1.90412
ACTGCAAGTGAGGATC-1_1	4.06902	3.28433	3.66164	3.66164	2.37835	3.02404	3.23742	2.89743	2.6712	2.1211	3.13641	1.23744	2.6712	3.18819	3.32915	2.82756	2.25798	1.23744	4.96224	2.58278	2.58278	2.96274	3.62971	2.89743	1.5412	2.37835	2.58278	1.77386	3.23742	2.1211	0.799034	1.23744	4.25892	3.59672	1.23744	2.96274	0	3.13641	1.23744	2.96274	3.56261	2.58278	2.89743	0.799034	1.23744	1.5412	2.58278	0.799034	2.25798
ACTGCAAGTGTTCAGT-1_1	5.06023	3.89575	4.51482	4.20864	4.01127	3.43787	2.56865	3.89575	3.22272	3.61482	3.61482	0	3.22272	3.89575	3.89575	2.94824	1.94935	3.76512	5.09773	2.56865	3.43787	3.89575	3.43787	4.11482	1.94935	2.56865	0	3.76512	3.43787	3.61482	3.61482	1.94935	3.76512	3.22272	1.94935	0	0	3.76512	0	3.61482	4.84816	1.94935	4.01127	0	0	0	3.43787	0	2.94824
ACTGCAATCCGGCTTT-1_1	4.84217	3.98797	4.10369	4.10369	3.52902	4.38723	3.03757	3.31319	3.52902	3.98797	3.70644	3.03757	3.52902	3.70644	2.65579	3.31319	0	3.52902	4.73188	3.03757	3.52902	4.10369	3.31319	3.52902	2.03053	3.03757	0	3.70644	3.31319	3.85708	3.03757	0	3.85708	3.31319	2.03053	2.03053	0	3.03757	2.03053	3.98797	3.31319	0	2.65579	2.65579	0	2.03053	3.03757	2.65579	3.85708
ACTGCAATCCTGATAG-1_1	4.57096	4.23037	4.25894	4.34006	3.55166	3.29218	3.36363	3.43032	3.60723	2.94085	2.82964	1.09609	3.04091	3.13187	3.65987	2.70451	2.39445	3.70987	5.01351	2.70451	3.04091	3.04091	3.21524	2.82964	2.56145	3.29218	0	2.56145	3.29218	2.94085	2.70451	0	4.31375	3.29218	1.6064	3.36363	1.09609	3.7575	2.19385	3.21524	3.55166	2.39445	3.36363	0	0	2.19385	3.04091	1.09609	3.13187
ACTGTGATCCGTTGGG-1_1	0	0	0	0	0	0	0	0	1.46123	0	0	4.42821	0	0	0	0	3.92531	0	3.0382	0	0	0	0	0	3.52967	0	3.62231	0	0	0	0	4.25613	1.46123	0	4.20805	4.70295	3.92531	0	4.302	0	0	3.92531	0	4.20805	2.39186	4.73253	0	1.46123	0
ACTGTGATCCTGGTCT-1_1	3.58039	3.70487	3.27233	3.70487	2.82482	3.1442	2.82482	3.0734	2.49325	1.4283	2.72603	2.1893	3.27233	2.72603	3.0734	3.0734	2.35278	1.4283	5.13045	1.75048	2.35278	2.99721	3.91521	2.99721	0.950032	1.4283	2.91472	1.4283	3.0734	2.49325	1.99377	0	3.74314	3.48786	1.75048	3.0734	1.99377	2.49325	1.99377	2.91472	3.33072	3.21031	2.72603	0.950032	1.75048	1.75048	2.49325	0.950032	2.91472
ACTGTGATCTGCTTTA-1_1	4.33281	2.55467	4.22313	3.95937	3.03392	3.35654	3.03392	4.09992	2.55467	2.82273	3.70271	1.60054	3.79577	3.35654	2.82273	3.48571	2.55467	3.03392	4.56369	1.60054	3.20819	3.95937	3.35654	2.82273	1.60054	3.35654	0	3.20819	2.18733	2.82273	3.03392	0	3.95937	2.82273	1.60054	2.55467	1.60054	3.03392	1.60054	3.20819	3.95937	2.82273	3.20819	2.55467	0	0	2.82273	0	3.48571
ACTTAGGAGTTCCGTA-1_1	0.427685	0	0	0	0	0	0	0	0.427685	0	0.427685	4.51884	0	0	0	0	4.27642	0.427685	1.29979	0	0	0	0	0	3.75253	0	3.35873	0	0.427685	0	0	4.07142	2.00208	0	3.87049	4.4527	3.67444	0	3.75253	0.427685	1.14257	3.96593	0	3.68789	3.1534	3.76497	0	2.07168	0
ACTTAGGCATGCTGCG-1_1	0	0	0	1.11743	0	0	0	0	0	0	0	4.45858	0	0	0	0	4.49368	0.707291	1.63197	0	0.707291	0	0	0	3.95937	0.707291	3.58265	0	0	0	0	4.38444	0.707291	0	4.34521	4.79854	3.85613	0	3.78865	0	0.707291	4.30437	0	3.85613	3.61084	4.37154	0.707291	2.22223	0
ACTTAGGGTATCCCAA-1_1	0	0.592483	0.592483	0	0	0	0	0	0.592483	0	0	4.6015	0.592483	0	0	0	4.34376	0	2.57468	0	0	0	0.592483	0.592483	3.74318	0	3.68404	0.592483	0.592483	0	0	4.02493	1.44312	1.23122	3.96542	4.60958	3.57695	0	3.55409	0	1.23122	4.01038	0	4.17238	3.16282	3.70414	0	1.76658	0
ACTTATCAGCGGTAAC-1_1	4.04226	3.30507	3.07842	3.79595	2.22889	3.07842	3.0461	3.01271	2.43027	2.15162	2.97816	1.12246	2.74128	2.74128	3.01271	2.86671	2.15162	0	5.07876	2.59782	2.15162	2.30062	3.55103	2.86671	1.63798	1.97647	3.14007	1.63798	3.10972	1.87585	1.4938	0.867771	3.85616	2.90526	1.4938	2.69571	1.97647	2.30062	1.76398	2.94237	3.01271	2.36755	2.59782	1.87585	0.867771	0.525201	2.30062	0.867771	2.22889
ACTTATCCAGAGCGTA-1_1	4.39326	3.60975	4.23292	4.28928	3.21772	2.83208	3.21772	3.21772	2.56384	2.19616	3.60975	2.83208	3.49534	3.60975	3.36614	2.19616	1.60848	3.21772	4.28928	0	3.89065	3.60975	3.60975	2.56384	2.19616	3.21772	2.19616	2.83208	3.89065	2.83208	3.60975	1.60848	4.48745	3.60975	0	2.56384	0	3.04338	0	3.21772	3.21772	2.19616	3.7124	2.19616	0	0	3.80549	0	3.60975
ACTTATCGTAGTTAGA-1_1	0	0.683441	0	0.683441	0	0	0	0	0	0	0.683441	4.524	0	0	0	0	4.81693	0	1.92921	0	0	0	0	0	3.78759	1.08565	3.23935	0	0	0	0	4.63464	0.683441	0	3.9127	4.91511	3.78759	0	3.96984	1.08565	0.683441	4.50249	0	4.22927	3.56456	4.43507	0	1.92921	0
ACTTATCTCCGTCAAA-1_1	3.43125	1.7894	1.46416	3.04183	0.979062	2.23107	2.39532	2.23107	0	0.979062	1.46416	1.46416	2.23107	1.46416	2.03442	0.979062	3.66932	0	4.47074	1.46416	2.03442	1.7894	2.76994	2.23107	2.65996	0	4.37086	0	2.23107	0.979062	0	2.86901	3.53337	2.39532	2.53637	3.53337	2.65996	2.03442	0.979062	1.7894	2.53637	3.37599	2.23107	2.03442	2.03442	2.53637	0	2.03442	2.23107
ACTTATCTCGTTCTGC-1_1	1.54072	0	0	0	0	0	0	0.798697	1.23701	0	0	4.14875	0	0	0	0	4.20503	0	3.32856	0	0	0	1.23701	0	3.98106	0	3.69199	0.798697	0	0	0	4.40299	1.96195	0	3.49008	4.77385	3.8338	0	3.23683	0.798697	0	3.95797	0	3.807	3.32856	3.807	0	1.96195	0
ACTTCCGAGAGTTCGG-1_1	0	0	0	1.75111	0	0	0	0	1.57045	0	1.06623	3.88383	0	0.668957	0	0.668957	4.25576	0	2.4401	0	0	0.668957	1.75111	0.668957	4.24217	0	4.3211	1.06623	0.668957	0	0	3.71339	1.57045	0.668957	3.61587	4.58624	3.64115	0	3.47886	1.34979	1.75111	4.40595	1.06623	3.56329	3.7588	3.58993	0	2.15381	1.57045
ACTTCCGAGATGCGAC-1_1	2.53016	0	0.635989	2.72276	0.635989	2.29141	2.09323	1.29928	1.02165	0	1.29928	3.38251	1.29928	1.02165	0.635989	1.02165	3.89182	0	4.73522	0	1.29928	0	2.72276	1.29928	3.71357	0.635989	4.25325	0	1.29928	0.635989	0	3.38251	2.53016	2.45674	3.21888	3.66924	3.41225	0.635989	3.02313	1.29928	1.97716	3.75602	1.02165	2.37749	3.41225	2.93267	0	2.83321	2.19722
ACTTCCGCAGCGTATT-1_1	0.473556	0	0	0.473556	0	0	0	0	0.473556	0	0	4.81503	0	0	0	0	4.59023	0	2.24915	0	0	0	0	0	3.93716	0	3.53553	0.473556	0.473556	0	0.473556	4.5333	2.03636	0	4.37877	4.93082	3.88875	0	4.11028	0.473556	0	4.55264	0	4.30796	3.4623	4.34792	0	2.42452	0.473556
ACTTCCGCATTCAGCA-1_1	0.822133	0.493277	0	0.493277	0.493277	0	0	0	0	0.493277	0	3.93918	0	0	0	0	4.2282	0	1.06919	0	0	0	0.493277	0	3.56768	0	3.58552	0.822133	0.493277	0	0.493277	3.88825	1.99833	0.493277	3.86179	4.35874	3.3244	0	3.58552	0	0.493277	3.86179	0	3.90123	3.25306	3.88825	0	2.82979	0
ACTTTCAAGGGACTGT-1_1	0	0	0	0	0	0	0	0	0.950908	0	0	4.44461	0	0	0.950908	0	4.38705	0	2.72736	0	0	0	0	0	3.91661	0	3.81696	0.950908	0	0	0	3.7814	2.35407	0	3.74454	4.71996	3.88448	0	3.7814	1.75166	1.995	4.06337	0	3.88448	3.66646	3.66646	0	1.42938	0
ACTTTCACACTGCACG-1_1	4.73839	3.91352	4.38546	3.55464	3.55464	3.83514	2.51163	3.65713	3.75009	3.31146	2.98947	1.5634	3.75009	3.91352	3.16337	2.51163	2.77882	3.16337	5.04842	3.16337	2.77882	3.55464	4.33729	3.44042	2.14593	3.55464	0	3.65713	3.83514	2.51163	2.51163	0	4.11741	3.65713	1.5634	3.16337	0	3.16337	2.14593	3.16337	4.05396	2.14593	3.16337	1.5634	0	0	3.9862	0	3.16337
ACTTTCATCAGACAAA-1_1	1.27036	0	0	0.824643	0	0.824643	0	0.824643	1.27036	0	0	4.3215	0	0	0	0	4.11431	0	2.94101	0	0.824643	0	0	0	3.90561	0	3.57203	0	0	0	0	4.11431	2.16176	0	4.00378	4.44911	3.41656	0	3.70655	1.27036	0.824643	4.3215	0	3.79675	3.3736	3.76758	0	2.52809	0
ACTTTCATCTTGCAAG-1_1	4.94889	3.92561	4.73548	4.51453	3.16055	3.83227	2.94795	3.92561	4.08962	3.92561	4.08962	2.6776	3.72931	4.23049	1.70778	2.94795	1.70778	3.61452	5.12467	3.61452	3.72931	3.72931	4.23049	4.08962	2.6776	2.6776	1.70778	3.48483	3.83227	3.72931	3.48483	1.70778	3.83227	3.92561	0	2.30592	1.70778	3.61452	1.70778	4.01097	3.72931	1.70778	3.33578	0	0	2.30592	3.72931	0	3.33578
ACTTTGTCAGACAATA-1_1	3.57741	2.94187	2.04533	3.10536	0	2.40673	2.67163	2.04533	0	0.752339	1.47382	1.17678	2.18084	2.04533	2.30015	1.47382	3.24583	0	4.52047	0	1.70253	0	3.24583	2.18084	2.18084	1.47382	4.40404	0.752339	2.18084	1.17678	0	1.70253	2.88085	2.30015	2.18084	3.47861	3.10536	2.30015	2.59088	1.47382	2.74634	3.80123	2.59088	2.40673	2.50304	2.50304	0	2.99939	2.50304
ACTTTGTGTCTAATCG-1_1	4.53814	3.86527	3.65211	3.97429	3.17388	3.52566	2.96114	2.62641	3.17388	3.38086	3.31651	0.650241	2.48424	2.96114	3.7429	2.62641	2.22398	2.96114	4.85456	2.62641	3.05174	2.48424	3.7429	3.38086	1.32122	3.1348	2.11963	2.69057	3.28272	2.86152	2.48424	0.650241	4.45653	3.47023	1.04098	2.69057	1.53988	2.91257	1.32122	2.55785	3.67559	2.11963	3.00747	1.04098	0.650241	0	3.00747	1.04098	2.69057
ACTTTGTGTTGGGTAG-1_1	4.4891	3.93787	4.10664	4.20515	3.4127	3.13594	3.04042	3.34112	3.47949	3.08932	3.34112	1.6472	3.34112	3.04042	2.8775	3.34112	1.13018	3.30332	5.18838	3.08932	3.04042	3.44665	3.65666	3.34112	0.716917	3.37755	1.42174	2.93481	3.18048	2.6084	2.12067	1.13018	4.7561	3.22313	1.83107	2.52806	0.716917	2.8775	0	3.18048	3.87463	2.52806	2.93481	0.716917	0.716917	1.83107	3.13594	0	2.75197
AGAAATGCAGCCTTCT-1_1	2.04856	0.754302	0.754302	2.04856	0.754302	1.47668	2.18413	1.17935	0	0	0	3.48221	0.754302	0.754302	0	0.754302	4.12408	0	3.85378	0.754302	1.17935	0.754302	2.30349	0.754302	4.42133	0	4.39389	0	1.47668	0.754302	0	3.54915	1.8917	1.47668	3.58101	4.49941	3.00291	1.17935	3.41046	1.17935	1.47668	3.87738	0	3.00291	3.05731	3.44698	0	2.88435	2.18413
AGAACAAGTATAGGGC-1_1	4.26232	3.81836	4.6326	4.16842	4.06478	3.66786	3.81836	3.49063	3.27508	3.49063	2.99992	0	2.99992	3.27508	2.61905	4.06478	0	2.99992	4.8538	2.61905	3.27508	2.99992	3.49063	3.81836	0	3.27508	0	3.94914	3.27508	3.49063	1.99624	2.61905	4.16842	3.66786	0	2.61905	0	3.27508	0	3.49063	3.27508	2.99992	3.49063	0	0	1.99624	3.49063	0	2.99992
AGAACAAGTCAACCTA-1_1	3.49843	3.43969	2.65342	3.60646	1.5628	2.77811	3.31073	2.51094	2.14527	1.5628	1.89586	1.89586	2.65342	2.14527	2.65342	2.14527	3.23943	0	4.86178	1.0599	1.0599	1.89586	3.60646	2.14527	2.34472	0	4.40796	1.5628	2.51094	2.51094	0	1.89586	3.49843	2.65342	2.51094	3.07947	1.89586	0	1.0599	1.89586	3.07947	3.37729	3.07947	1.0599	2.14527	2.14527	1.0599	1.0599	2.65342
AGAACCTGTCGAGTGA-1_1	3.96815	3.37765	2.8168	3.37765	1.74344	2.34507	2.71806	2.8168	0.944811	0.944811	2.48543	1.74344	2.48543	2.8168	2.90666	2.18173	3.26413	0	4.77849	1.74344	1.98641	1.74344	3.3225	1.74344	1.98641	1.42182	4.35727	0.944811	2.48543	2.34507	0	1.42182	4.18152	2.71806	2.34507	3.52692	1.74344	2.98911	2.18173	1.42182	3.13604	2.8168	3.06527	1.42182	1.98641	1.74344	1.98641	2.6085	2.71806
AGAACCTTCCACGAAT-1_1	4.77302	3.72799	4.22915	4.1612	3.83094	2.67634	3.48352	3.48352	3.15925	3.92428	2.67634	1.70667	3.61321	2.3047	3.72799	2.94667	1.70667	3.48352	4.81044	2.94667	3.61321	3.15925	3.92428	3.15925	1.70667	3.15925	1.70667	3.33447	2.67634	2.67634	2.67634	0	4.69368	3.48352	2.3047	2.67634	2.3047	2.94667	0	2.67634	3.15925	3.33447	1.70667	0	0	1.70667	3.33447	0	3.48352
AGAAGCGCAAATCGTC-1_1	4.73951	4.2345	3.83625	5.20623	3.16445	4.51855	3.83625	3.16445	3.16445	3.55574	3.55574	2.51267	3.55574	4.2345	3.16445	3.55574	0	2.51267	4.83403	3.83625	3.55574	3.83625	3.55574	3.16445	0	2.51267	0	3.16445	4.2345	3.16445	3.55574	2.51267	4.2345	3.83625	0	3.55574	0	2.51267	2.51267	3.16445	3.83625	3.16445	3.55574	0	0	0	2.51267	0	4.05507
AGAAGTACAGGGTTGA-1_1	1.80211	0.611796	0	1.26164	0	0.611796	1.26164	0.611796	1.26164	0	0	4.21443	0	0	0	0	4.20188	0	3.27003	0	0	0	1.4759	0	4.55024	0	4.36468	0.611796	0	0	0	3.84078	2.48229	0	3.76554	4.57663	3.87638	0	3.66275	1.80211	0.988604	4.29812	0.611796	3.09528	3.72568	3.39071	0	2.83504	0.611796
AGACAAACAGTTCTAG-1_1	4.40238	4.50652	4.40238	3.32797	3.82435	3.32797	3.32797	4.15456	2.94028	3.60665	2.94028	0	2.94028	3.32797	0	2.29863	3.32797	3.82435	4.83983	2.94028	2.29863	3.32797	4.00302	3.60665	2.29863	2.29863	2.29863	2.29863	2.29863	2.94028	2.94028	2.29863	3.60665	3.32797	2.29863	3.32797	0	2.94028	0	3.60665	3.82435	2.29863	2.94028	0	0	0	0	0	3.60665
AGACAAATCGCTTTAT-1_1	3.99514	3.32023	3.32023	3.32023	2.66259	0	2.66259	3.32023	3.71357	2.66259	3.32023	0	2.66259	3.71357	2.66259	0	3.71357	2.66259	4.39445	2.66259	0	2.66259	3.99514	0	2.66259	0	0	0	2.66259	0	3.71357	0	3.99514	3.99514	2.66259	0	2.66259	0	0	0	0	2.66259	0	2.66259	0	0	2.66259	2.66259	3.71357
AGACAAATCTAACACG-1_1	0	0.613577	0	1.26443	0	0.991047	0	0	0.613577	0	0	4.29042	0.613577	0	0	0.613577	4.20571	0	2.15446	0.613577	0	0.613577	0.991047	0	4.37919	0.613577	3.64465	0	0	0	0	4.12691	2.15446	1.4789	3.80767	4.85245	3.57594	0	3.59937	0	1.26443	4.20571	0	3.72948	3.36564	3.64465	0.613577	2.24816	0
AGACACTAGAGGCGTT-1_1	0.931279	0	0	0	0	0	0	0	1.40499	0	0	4.15963	0	0.931279	0	0	4.82044	0	2.79591	0	0	0	0	0	4.15963	0.931279	4.20653	0	0.931279	0	0	4.22918	2.79591	0	4.33533	5.0219	4.05866	0	4.00408	1.96725	1.40499	4.29421	0	4.05866	3.81979	4.273	0	1.40499	0
AGACACTCACGCGTCA-1_1	1.81033	2.15972	0	1.2687	1.81033	1.81033	2.15972	0	0	0	0	3.06572	2.15972	1.81033	0	0	4.21157	0	4.28462	0	1.2687	0	2.41814	0	3.67233	1.2687	3.95364	0	1.2687	0	0	3.17831	2.6233	0	2.6233	4.0472	3.06572	1.2687	3.85041	1.2687	1.81033	3.06572	0	3.2795	2.93883	3.45552	0	2.15972	2.6233
AGACACTTCCCGTTGT-1_1	4.43812	3.69291	3.69291	3.71893	3.14531	3.18987	3.04975	3.18987	3.38701	3.04975	3.14531	1.13682	3.27345	2.76115	3.31275	2.24785	1.8393	2.53708	4.91617	3.14531	2.61748	2.82591	3.52079	3.27345	1.65512	2.69189	2.35383	2.44965	3.14531	3.14531	2.44965	0	4.48694	2.99831	1.13682	3.18987	1.65512	2.53708	0	2.53708	3.45614	1.8393	2.99831	1.13682	0	0.721941	2.94408	0	1.8393
AGACACTTCTGTTGGA-1_1	0.56689	0	0	0	0.56689	0	0	0	1.19038	0	0	4.48548	0	0	0	0	4.26515	0	1.39899	0	0	0	0	0	3.84517	0	3.812	0	0.56689	0	0	4.31735	1.39899	0	4.23247	4.87851	3.60687	0.56689	4.15179	0	0	4.25437	0	4.23247	3.62736	4.26515	0	2.06242	0
AGACAGGAGGCGAACT-1_1	0	0	0	0	0	0	0	0	1.27137	0	0	4.67729	0.825435	0	0	0	4.50867	0	2.42152	0	0.825435	0	0.825435	0	4.00516	0	3.64292	0	0	0	0	4.53654	2.30059	0	4.27051	5.01792	3.95728	0	4.13641	1.27137	0	4.42009	0	4.28828	3.67595	4.02827	0	2.30059	0
AGACCATCAACTGCTA-1_1	0.871071	0	0	2.23396	0.871071	0.871071	0.871071	0	0	0	0	4.05989	0	0	0	0	4.25524	0	3.2585	0	0	0	0	0.871071	4.27476	0	3.78586	0	0	0	0	3.90462	1.64256	1.64256	4.12933	4.51432	3.40714	0	3.75382	0.871071	1.88067	4.23532	0	3.6865	3.01811	3.53652	0	2.3727	0
AGACCATCACGGGCTT-1_1	4.9394	4.30397	4.30397	3.95307	3.13104	4.56321	3.62424	3.13104	3.80211	3.13104	3.40775	3.13104	3.40775	4.30397	3.40775	3.13104	2.74718	4.20011	5.65484	3.40775	3.13104	3.13104	3.62424	2.74718	0	3.40775	2.11617	2.74718	3.80211	3.13104	3.62424	0	4.20011	3.62424	2.11617	3.80211	0	2.11617	0	3.13104	3.80211	3.62424	3.13104	2.11617	0	2.11617	3.40775	0	3.40775
AGACCATCAGGCAATG-1_1	0.793686	0	0	0	0	1.03578	0	0	0.793686	0	0	4.78017	0.473601	0	0	0	4.29164	0	1.23054	0	0.473601	0	0	0	3.65215	0.793686	3.7131	0	0	0	0	4.15888	2.52649	0.473601	3.88887	4.72261	3.62023	0	3.94902	0.473601	1.39348	4.13977	0	4.24063	3.38341	3.81156	0	2.24926	0
AGACCATCAGTGCGCT-1_1	4.31119	3.80927	3.80927	4.49128	2.75404	0	2.75404	3.41483	2.75404	0	0	2.75404	0	3.41483	3.80927	3.41483	2.75404	2.75404	4.64383	3.41483	3.80927	3.41483	4.0914	2.75404	3.80927	3.80927	0	0	4.0914	0	3.41483	3.41483	4.64383	2.75404	0	4.31119	0	2.75404	3.41483	3.41483	0	3.41483	2.75404	0	0	2.75404	2.75404	0	2.75404
AGACCATTCATTCATC-1_1	1.65663	1.13809	1.87397	1.65663	0.992007	0.992007	0.992007	0.614277	0.614277	0.992007	0.820872	4.41206	1.37854	0.353582	0.992007	0.820872	3.97353	0.820872	2.37543	0.353582	0.614277	0.614277	0.820872	0.353582	3.68945	0	3.42398	0.820872	0.992007	0.614277	1.57224	4.11465	2.24952	1.26553	3.79018	4.55113	3.49079	0.353582	3.49079	1.13809	1.26553	3.88169	0.614277	4.0722	3.20895	3.72075	1.48008	2.0524	1.13809
AGACCATTCCACTGGG-1_1	1.26122	0	0	1.26122	0	0	0	0	1.26122	0	0	3.26946	1.80162	1.26122	0	0	3.59501	0	3.44543	0	1.26122	0	0	0	4.03696	0	3.78431	0	1.26122	1.26122	0	4.08065	3.16832	1.26122	3.72511	4.23848	2.78367	0	2.40865	1.26122	1.80162	4.03696	1.26122	3.16832	2.1505	3.26946	0	1.80162	0
AGACCCGGTTTGAAAG-1_1	1.19475	0	0.56961	0	0	0	0	0	1.19475	0	0	4.57417	0.56961	0	0	0	4.65767	0	2.46352	0	0	0	0.56961	0	4.20487	0	3.69253	0	0	0.56961	0	4.54198	1.72374	0	4.37315	5.07927	3.91452	0	4.07019	0	0	4.42042	0	4.12129	3.52653	4.26056	0	2.46352	0
AGACTCACACACGGTC-1_1	3.90041	3.07005	3.36314	3.25598	2.2828	2.54465	2.65368	2.9236	2.2828	2.12067	2.75197	0.903145	2.54465	2.54465	1.68678	2.42227	2.42227	0	4.97536	2.75197	2.2828	2.75197	3.36314	2.9236	0	1.68678	3.13594	0.903145	2.42227	2.75197	0.903145	1.36984	4.01263	2.9995	1.68678	3.36314	1.68678	2.42227	1.36984	2.2828	3.19776	2.9236	2.9236	0.903145	0	1.36984	2.2828	0	3.31099
AGACTCAGTCGTTTCC-1_1	4.48115	3.5817	3.79926	4.12932	2.27559	3.79926	3.97784	0	2.916	3.5817	3.97784	0	3.30325	4.12932	3.97784	3.97784	2.27559	2.916	5.00711	0	3.97784	3.5817	4.48115	3.79926	2.27559	2.27559	0	3.5817	2.916	3.5817	2.27559	0	4.37705	3.30325	0	2.27559	2.916	3.30325	2.27559	2.27559	4.12932	0	2.916	0	2.27559	0	2.27559	0	2.916
AGACTCAGTTAATGAG-1_1	2.68013	0	1.48086	2.41504	0	2.05329	0	1.48086	0	2.05329	0	3.55442	2.05329	0	2.05329	0	3.88268	0	3.81016	0	0	1.48086	2.41504	0	3.9503	0	3.9503	0	2.05329	0	0	3.45223	1.48086	1.48086	3.64712	3.73196	3.73196	1.48086	3.64712	0	2.05329	4.01364	1.48086	2.88947	2.68013	3.88268	0	2.41504	0
AGACTCAGTTGGCTAT-1_1	4.48991	4.04161	3.82655	3.80792	2.78812	3.42275	2.97753	2.73457	3.30559	3.01977	2.97753	1.26461	2.93344	3.06029	3.33619	3.17285	1.47909	2.78812	4.83266	2.48609	3.06029	2.83894	3.93158	2.97753	1.6556	3.09924	2.41295	2.61803	3.17285	2.83894	2.73457	1.6556	4.4108	3.64489	1.80557	2.24838	1.47909	3.13672	0.613694	2.8873	3.64489	1.6556	3.30559	0.613694	0.613694	0.991207	3.01977	0	2.8873
AGACTCATCCTACGAA-1_1	1.0895	0	0	1.59849	0	1.93417	0	2.18505	1.0895	0	0	3.8784	1.59849	1.0895	0	0	4.42911	0	3.7002	0	0	0	1.93417	0	4.47509	0	4.09739	0	1.0895	0	0	3.48322	1.93417	1.0895	3.35407	4.47509	3.28264	0	3.54204	1.59849	1.93417	3.95685	1.0895	3.35407	3.20572	3.54204	0	2.18505	2.18505
AGACTCATCGCATTGA-1_1	5.26951	4.26688	4.66766	4.48721	4.48721	3.58766	3.98386	3.58766	2.9218	3.58766	3.58766	2.9218	2.9218	3.98386	2.9218	2.9218	2.9218	3.58766	4.82047	2.9218	3.58766	3.98386	3.58766	3.98386	2.9218	4.95299	0	2.9218	2.9218	3.58766	3.58766	0	3.98386	0	2.9218	0	0	3.98386	0	3.58766	3.98386	0	2.9218	0	0	0	2.9218	0	4.48721
AGAGAATTCAAAGAAC-1_1	4.01275	3.07663	3.24117	3.71546	2.63392	2.72268	2.16985	2.42857	0.829785	2.30755	2.30755	1.27694	2.63392	1.81991	2.72268	2.63392	2.01011	0	4.64848	2.42857	2.42857	1.27694	3.4666	2.63392	2.01011	1.27694	3.80569	0	2.16985	2.01011	2.01011	0.829785	3.58091	3.01516	2.16985	3.07663	1.81991	2.8042	1.27694	2.42857	3.65045	2.63392	2.16985	1.58483	0.829785	1.27694	1.58483	1.27694	2.72268
AGAGAATTCTTTACAC-1_1	0.452839	0	0	0	0	0.452839	0	0	1.19122	0	0.452839	4.52876	0	0.452839	0	0	4.38256	0	2.69101	0.452839	0	0.452839	0	0	4.05533	0.452839	3.83404	0.452839	0	0	0.452839	4.20273	2.06347	0	4.12251	4.62308	4.00443	0	4.00443	0	1.19122	4.0251	0	4.04536	3.38908	3.96175	0	2.19931	0
AGAGAGCCAAAGGCAC-1_1	4.08024	3.54768	3.28055	3.75829	2.91495	2.9761	3.18899	2.9761	2.33268	2.53623	2.43963	0	3.32336	2.84982	3.40386	2.78016	2.62432	1.50176	4.97032	2.33268	2.07684	3.03372	3.32336	3.0882	1.20189	1.73215	2.91495	2.21292	2.53623	2.43963	2.43963	1.20189	4.35377	3.28055	1.73215	2.70527	2.21292	2.21292	1.73215	3.28055	3.47835	2.62432	3.0882	0.771587	0	2.33268	2.21292	0.771587	2.84982
AGAGAGCCACTGATTG-1_1	0	0	0	0	0.859756	0	0	0	0	0	0	4.52497	0	0	0	0	4.41588	0	1.62684	0	1.31511	0	0	0	3.76677	0.859756	3.66746	0.859756	0.859756	0	0	4.13222	2.355	0	3.79779	4.78369	3.73475	0	4.0407	0.859756	1.31511	4.13222	0	4.36523	3.51756	4.19576	0	2.05578	0.859756
AGAGAGCGTTTCTATC-1_1	4.826	4.21966	4.05528	3.85845	3.07355	3.07355	3.2874	3.2874	0	3.61314	3.46348	0	3.85845	3.46348	3.2874	2.42562	2.80117	3.07355	5.33361	2.80117	2.80117	3.2874	4.14084	3.7433	2.42562	3.07355	0	2.80117	0	2.42562	2.80117	0	4.54099	3.7433	1.81721	2.80117	2.42562	3.46348	1.81721	4.14084	4.42454	2.80117	3.07355	3.07355	0	1.81721	3.46348	0	3.2874
AGAGAGCTCCTTCGAC-1_1	4.82291	3.91861	4.36335	4.44929	3.48776	3.68285	3.68285	3.68285	3.24514	3.91861	3.48776	1.50931	3.76777	3.76777	3.24514	2.44849	2.08533	3.91861	4.73405	3.09746	3.76777	3.37379	3.98628	3.24514	2.71433	3.59006	0	3.68285	3.09746	2.44849	2.92413	2.08533	4.44929	3.37379	1.50931	2.92413	1.50931	3.48776	0	3.09746	4.04966	2.92413	3.59006	0	0	0	3.37379	0	3.68285
AGAGCAGGTAGCCAGA-1_1	0.472393	0	0	0	0	0.472393	0	0	0	0	0	4.53025	0.791932	0	0	0	4.44894	0	2.2464	0	0	0	0	0	3.86062	0	3.27188	0.472393	0	0.472393	0	4.12692	2.52355	0	3.89805	4.87845	3.94588	0	3.79494	0	1.39107	4.31304	0.472393	4.14621	3.55003	3.89805	0	1.86167	0
AGAGCAGGTATTCCTT-1_1	1.08884	0	0	0.685828	0	0	0.685828	0	0.685828	0	0	3.81427	0	0	0	0	4.37994	0	2.47145	0	0	0	0	0	4.01092	0	3.03054	0	0	0	0	4.36752	1.93333	0	4.30299	4.62018	3.76983	0	3.89763	0.685828	0.685828	4.40433	0	4.20503	3.28169	4.11268	0.685828	2.38455	0
AGAGCCCAGAGAACCC-1_1	4.08248	3.54148	3.54148	3.45326	2.64729	3.19117	3.12937	1.92121	2.27663	2.11463	2.9171	1.68118	2.53832	2.27663	2.99297	2.41601	2.27663	1.36471	5.02755	2.11463	0	2.11463	3.76727	2.9171	2.27663	1.92121	3.06349	1.92121	2.99297	2.53832	1.36471	0	4.00588	3.24937	1.36471	2.64729	2.41601	2.9171	0	2.99297	3.30437	2.99297	2.74554	1.36471	0	1.36471	1.92121	1.68118	3.12937
AGAGCCCCAAACTGCT-1_1	2.64881	1.68251	0	2.36405	0	2.08025	0.629041	0.629041	0.629041	0	0.629041	3.45484	1.5048	1.5048	0	0	4.13207	0	4.04396	0	0	0.629041	2.36405	1.5048	4.0742	0	4.32339	0	1.28852	0.629041	0	2.51653	2.76561	2.18406	2.2781	4.04396	3.58442	1.5048	3.09193	1.01219	1.5048	3.39792	1.01219	2.96486	3.05134	3.36819	1.28852	3.42679	2.64881
AGATAGATCATCGACA-1_1	0.835956	0	0	0.835956	0	0.835956	0	0	0	0.835956	0	4.45384	0	0	0	1.28483	4.25237	0	2.31739	0	0	0	1.59352	0	3.55485	0.835956	3.84472	0.835956	0	0.835956	0	4.42295	0.835956	0	3.97558	4.68376	3.62691	0	3.19975	0	0	4.30667	0	3.78718	3.19975	3.92527	0	2.31739	0
AGATAGATCGCTGTCT-1_1	4.3648	4.09684	4.09684	3.63676	3.81468	3.81468	2.75921	4.21277	3.29131	3.14334	3.63676	2.12748	3.14334	3.63676	3.42018	2.96961	1.54689	3.29131	4.89849	2.12748	2.96961	3.14334	4.31665	3.14334	2.12748	3.72967	2.75921	3.81468	2.75921	2.49243	2.96961	0	4.41075	3.14334	1.54689	2.49243	2.12748	3.42018	0	3.14334	4.3648	1.54689	3.42018	1.54689	0	2.49243	2.75921	0	3.42018
AGATAGATCGGAATTC-1_1	3.74741	3.17831	3.11229	3.71057	2.15972	1.96501	1.96501	3.29856	0.929697	2.79346	2.69488	1.96501	2.46268	3.11229	2.46268	2.88319	2.96553	0	4.65676	2.32263	2.32263	2.79346	3.45552	2.79346	1.72299	1.72299	3.54796	0.929697	2.5855	2.32263	1.40302	0.929697	4.0561	2.69488	1.96501	2.46268	0.929697	2.79346	1.40302	2.79346	3.11229	1.72299	1.96501	1.40302	0.929697	0.929697	2.46268	1.72299	2.5855
AGATCCAAGATACCAA-1_1	0	0	0.641603	0	0	0	1.02928	0	0.641603	0	0	4.43859	0	0	0	0.641603	4.45962	0	2.79067	0	0	0	0	0	3.92145	0	3.48073	0	0	0	0	4.28994	1.02928	0	4.12983	4.89881	4.08546	0	3.90347	0.641603	0.641603	4.10047	0.641603	4.15836	3.36333	4.33807	0	2.30211	0
AGATCCACAAATACAG-1_1	1.40977	0	0	0.366132	0	0	0	0	0.633551	0	0	4.42701	0	0	0.366132	0.366132	4.31533	0	2.82833	0	0	0	0.633551	0	3.82115	0	3.71929	0	0.366132	0	0.366132	4.11303	1.60529	0.366132	4.05343	4.62743	3.83079	0.366132	3.65279	1.1665	1.01833	4.24813	0.366132	3.98183	3.23152	3.85915	0	1.69036	0
AGATCCAGTAAGTAGT-1_1	4.55042	3.99388	4.0751	3.82863	3.05418	3.41403	2.69296	3.25021	2.96358	3.13726	3.17634	0.65147	3.35168	2.62879	3.25021	2.12189	2.22627	3.25021	4.91264	3.21396	3.17634	3.13726	3.55475	3.35168	1.04265	2.81013	1.87336	2.4866	2.96358	2.96358	2.56022	1.04265	4.57911	3.4438	0.65147	2.40712	1.7213	3.4438	1.32311	2.75326	3.41403	1.32311	3.28519	1.7213	0	1.54189	2.75326	1.04265	2.86394
AGATCCATCCTATTTG-1_1	3.23511	2.17094	1.87909	3.31884	2.03563	2.98879	2.17094	1.16908	0.746455	0.746455	2.4928	2.7359	2.17094	1.46523	2.29011	1.69342	3.35821	0	4.98597	0.746455	0.746455	0	3.56656	1.87909	2.93131	0	4.47211	0.746455	2.17094	1.46523	0	1.87909	3.23511	2.87032	2.4928	3.27785	2.7359	1.69342	2.29011	2.58056	2.87032	3.50182	1.87909	2.39658	2.93131	2.39658	1.16908	2.29011	2.98879
AGATCCATCTGAGTCA-1_1	1.32689	1.87773	0	0	1.32689	0	0	0	0	0	0	3.87283	0	0	0	0	4.25182	0	3.4488	1.32689	0	0	1.87773	1.32689	4.36362	0	3.35666	0	0	0	0	3.75044	2.23087	0	2.69777	4.46417	3.87283	0	3.01481	1.32689	1.32689	4.25182	0	3.68312	2.49132	3.53315	0	0	0
AGATCGTAGGCAGTCA-1_1	4.66213	3.78187	4.51702	3.21214	2.72781	3.78187	3.53704	2.72781	2.99902	2.99902	3.21214	1.75206	1.75206	3.21214	3.21214	2.3545	2.72781	2.72781	4.56777	0	2.99902	2.72781	3.88495	2.99902	1.75206	3.21214	1.75206	2.3545	3.53704	2.99902	3.21214	0	4.61606	2.72781	1.75206	2.72781	2.3545	3.38773	0	1.75206	2.3545	0	3.66693	0	0	0	2.3545	0	2.3545
AGATCGTAGGCGAAGG-1_1	0.588285	0	0	0.588285	0	0	0	0	0.588285	0	0	4.54227	0	0	0	0	4.36548	0	2.73542	0	0	0	0	0	3.85972	0	3.75295	0	0	0	0	4.3756	2.00245	0	4.03002	4.74952	3.59015	0	3.87646	0.956201	0.956201	4.32391	0.588285	4.13787	3.5678	3.95618	0	2.62571	0
AGATCGTGTTTCGATG-1_1	0	0	0	0.788741	0	0	0	0	1.22414	0	0	4.56278	0	0	0	0	4.48465	0	1.75829	0	0	0.788741	0	0	3.89233	0	3.96323	0	0	0.788741	0	4.16873	0.788741	0	4.02943	4.74545	3.61142	0	3.54436	0	0	4.07125	0	3.86753	3.70428	3.94015	0	2.65373	0
AGATCGTTCGAAGCCC-1_1	1.0364	0	0	0	0	0	0	0	0.473967	0	0.473967	4.57269	0.473967	0	0	0	4.38742	0	0.473967	0	0.473967	0	0.794218	0	3.87734	0	3.72872	0.473967	0	0	0	4.12124	2.25013	1.0364	4.00671	4.49455	3.77149	0	3.63726	0	1.0364	4.15983	0	3.79902	3.44418	4.20607	0	2.47775	0
AGATGAACAGGAGACT-1_1	4.46976	3.70485	3.5403	4.01856	3.37387	3.31162	3.17411	3.31162	3.24522	3.27897	3.01463	0.631793	3.46054	2.52194	3.17411	2.65428	2.0854	3.59014	4.77213	3.37387	3.05695	3.40361	3.31162	3.37387	1.29279	3.43248	1.96947	2.36938	2.97044	2.77113	3.46054	0.631793	4.26939	3.43248	0.631793	2.36938	1.01594	3.24522	0.631793	3.09754	3.74729	2.28338	3.37387	0.631793	1.01594	1.29279	3.27897	0	3.17411
AGATGAAGTACCGTCG-1_1	4.60406	3.9329	4.12782	4.00218	3.02206	3.13442	2.8256	3.13442	3.37004	3.41116	3.48866	1.53956	3.1862	2.58086	3.23542	3.41116	0.797891	3.07982	4.79284	3.45066	2.96077	3.28233	3.48866	3.02206	0.797891	3.23542	2.48388	2.75049	3.23542	2.89547	2.37647	1.23597	4.4737	3.23542	2.11928	2.75049	1.23597	3.32715	0	3.07982	3.5947	1.96069	3.07982	1.77214	0	1.53956	2.89547	1.23597	3.02206
AGATGAAGTAGGAAAG-1_1	0	0.785091	0	0.785091	0	0	0	0	0.785091	0	0	4.18053	0	0	0	0	4.4079	0.785091	2.23519	0	0	0	0	0	3.97921	0	3.53785	0	0	0	0	4.12427	1.21942	0.785091	4.1986	5.01906	3.6049	0	3.66774	1.52122	0	4.55615	0.785091	3.93358	3.69774	4.02285	0	2.87337	0
AGATGAATCTCATGGA-1_1	0	0	0	0.976578	0.603046	0	0	0	0	0	0	4.47627	0	0	0.603046	0.603046	4.27917	0	2.39171	0	0	0	0	0	4.25597	0	3.89193	0	0	0	0	4.03343	2.39171	0.976578	3.89193	4.86206	3.47975	0	3.66544	0.603046	1.63674	4.14434	0.603046	4.11774	3.15048	3.85757	0	2.65625	0.603046
AGATGCTCACACGTGC-1_1	4.20704	3.06134	3.32207	3.49063	1.80649	2.78915	2.78915	2.86445	1.57211	2.15566	2.29313	1.80649	2.99992	2.61905	2.99992	2.86445	1.99624	0.820777	4.6326	1.80649	2.70771	2.70771	3.66786	2.78915	1.80649	2.52175	2.78915	1.57211	2.61905	1.80649	1.26541	1.99624	4.12824	3.17391	1.26541	2.99992	0	2.86445	0	2.93448	3.06134	1.26541	2.15566	1.26541	0.820777	0.820777	1.80649	0	2.41396
AGATGCTCAGGTCAAG-1_1	4.61117	0	3.04072	4.10695	0	3.04072	0	0	3.70968	3.04072	3.70968	4.10695	0	4.10695	0	0	0	3.04072	3.70968	0	3.04072	0	4.10695	0	3.04072	3.04072	3.70968	0	4.10695	0	3.04072	0	3.70968	0	3.04072	3.04072	0	0	0	0	3.04072	0	3.04072	0	3.04072	4.10695	0	0	0
AGATGCTGTGGCAGAT-1_1	4.87538	2.55103	4.27558	3.87704	3.59624	4.09604	3.2044	3.2044	3.2044	3.59624	3.2044	0	4.09604	2.55103	4.42774	2.55103	0	3.2044	4.78083	3.59624	3.2044	0	3.59624	3.87704	3.2044	2.55103	0	3.2044	3.2044	0	3.2044	0	4.09604	3.59624	2.55103	2.55103	0	3.2044	3.2044	3.2044	4.6764	2.55103	3.59624	2.55103	0	0	3.2044	0	2.55103
AGCATCAAGCCTCACG-1_1	0.54771	0.54771	0.54771	1.68189	0	1.5361	0.899582	0	0.54771	0.54771	0	4.40612	0	0.54771	0	0	4.52354	0	2.79209	0.54771	0	0	1.5361	0	4.17711	0	4.17711	0.54771	1.36537	0	0	3.73386	2.19968	0.899582	3.71627	4.58492	3.45411	0.54771	3.75114	0.899582	0	4.37906	0	3.62339	3.4769	3.92379	0	3.06433	0.54771
AGCATCACAAAGTATG-1_1	4.72264	3.49186	4.97198	4.16967	0	2.82871	0	3.88713	4.38972	2.82871	2.82871	3.49186	2.82871	2.82871	2.82871	2.82871	2.82871	3.88713	4.16967	3.88713	2.82871	0	3.49186	0	3.49186	2.82871	3.49186	2.82871	2.82871	3.49186	2.82871	0	4.56997	3.49186	2.82871	3.88713	3.49186	0	2.82871	3.88713	3.88713	3.49186	2.82871	2.82871	0	2.82871	3.49186	0	2.82871
AGCATCACATACGCAT-1_1	0.440369	0	0.745057	0	0	0	0	0	0.978267	0	0	4.54865	0	0	0.440369	0	4.36961	0	2.92879	0	0	0	0	0	3.74941	0	3.44778	0.745057	0	0	0	4.28184	1.87684	0	3.9278	4.7685	3.78773	0	3.78773	0	1.32612	4.23488	0	4.16864	3.62478	3.83663	0.745057	2.73341	0
AGCATCATCTCTGCCA-1_1	1.16976	0	0	0.746981	0	0.746981	0	0	0	0.746981	0	4.69903	0	0	0.746981	0	4.33758	0	3.0441	0	0	0	0	0	3.43356	0	3.35917	0.746981	0.746981	0	0	3.84021	1.466	0	4.09205	4.64715	3.84021	0	3.14468	1.16976	0	4.11044	0	3.73988	2.98974	3.65741	0	2.17183	0.746981
AGCCAATAGAATCTAG-1_1	0	0	0.961958	1.44306	0	0	0	0.961958	0	0	0	4.209	0	0.961958	0	0	4.66432	0	3.55401	0	0	0	1.44306	0	4.36446	0	3.68396	0	1.44306	0	0	3.9342	2.01053	1.44306	4.30077	4.67944	3.79894	0	3.55401	2.01053	1.44306	4.40478	0	4.05332	3.16275	3.55401	0	2.01053	0.961958
AGCCAATCATCGTGGC-1_1	1.64156	2.23285	0	0	0	1.64156	1.64156	1.64156	0	0	0	3.93101	0	0	0	0	4.32991	0	3.2573	0	0	0	2.23285	0	4.08235	0	4.08235	0	1.64156	0	0	3.64985	0	1.64156	3.64985	3.53531	2.87089	0	3.84578	1.64156	2.23285	3.7526	1.64156	3.40593	2.87089	3.08264	0	2.60192	0
AGCCAATGTGGCAACA-1_1	2.1701	1.73263	0	2.1701	0.936811	2.59635	2.33321	1.41188	0	0.936811	1.41188	2.80447	1.9751	1.41188	0.936811	0.936811	4.38382	0	4.60834	0	1.41188	0	2.1701	1.73263	3.36498	0.936811	4.49373	0	1.73263	0.936811	0	3.25151	3.12349	1.9751	2.89426	3.82871	3.30985	2.33321	3.12349	1.41188	1.41188	4.06762	0.936811	2.80447	3.05276	2.89426	1.41188	2.89426	0.936811
AGCCAATGTTGGCTAT-1_1	4.30225	3.75274	4.15036	4.03454	3.35893	3.47285	3.35893	3.75274	3.08278	2.90958	3.23036	2.07187	3.5751	3.47285	2.90958	3.35893	1.49735	2.69997	4.7188	2.43444	3.47285	3.08278	3.5751	3.35893	2.07187	3.23036	2.07187	3.23036	2.69997	2.69997	3.23036	0	4.47444	2.90958	2.43444	2.07187	2.07187	3.35893	1.49735	3.47285	3.97118	2.43444	1.49735	0	0	1.49735	2.43444	0	3.08278
AGCCAATTCGGTGTTA-1_1	0	3.1612	0	2.50955	3.1612	2.50955	2.50955	2.50955	2.50955	0	0	2.50955	0	2.50955	2.50955	0	3.55244	0	4.23115	0	0	0	3.1612	0	3.1612	0	3.1612	0	2.50955	0	0	3.1612	0	3.1612	0	3.1612	3.55244	2.50955	2.50955	0	3.1612	2.50955	2.50955	3.83293	2.50955	2.50955	0	0	0
AGCCAATTCTGCGTCT-1_1	4.44483	3.43612	3.57167	3.92413	1.9478	3.27926	3.15911	2.44436	2.86428	2.77465	2.94653	1.70655	3.02252	2.94653	2.77465	2.6762	1.70655	1.70655	5.14092	2.77465	2.56698	2.30457	3.57167	3.43612	1.9478	2.86428	1.70655	1.70655	2.6762	1.70655	2.30457	0.917613	3.98184	3.15911	0	2.77465	1.38795	2.86428	0	2.14201	3.43612	2.14201	2.86428	1.70655	0	1.38795	2.44436	0	2.56698
AGCCACGCAAAGCAAT-1_1	4.02302	4.02302	4.24258	4.57494	2.68903	3.34762	2.68903	3.74129	3.34762	3.34762	3.34762	2.68903	4.4225	0	3.34762	3.74129	0	3.74129	5.10963	0	4.57494	3.34762	3.34762	2.68903	0	3.34762	0	3.34762	4.57494	3.34762	3.34762	2.68903	3.34762	4.02302	0	3.74129	0	2.68903	2.68903	3.34762	3.34762	2.68903	3.74129	0	0	0	3.34762	0	3.34762
AGCCACGCATAGAGGC-1_1	4.16588	3.96578	4.39626	3.75521	3.25986	3.63056	3.43576	3.322	2.54066	2.87341	3.12265	0.981977	2.54066	2.77431	3.19361	2.77431	2.23523	3.04627	4.61694	3.12265	3.25986	3.19361	3.43576	2.54066	1.46775	3.19361	1.79329	3.25986	3.19361	2.39956	3.43576	0	4.54865	3.19361	1.46775	2.39956	0	3.67386	0.981977	3.19361	3.96578	1.79329	3.67386	1.46775	0	0.981977	3.5853	0	2.66429
AGCCACGTCAAACTGC-1_1	0.314681	0	0.553681	0.314681	0	0.314681	0	0	0.553681	0	0	4.61365	0	0	0	0.314681	4.12747	0.314681	2.03559	0	0	0	0	0	3.89339	0.314681	3.53468	0	0	0.314681	0	4.02059	2.52288	0.907972	3.7819	4.63542	3.63712	0	3.95193	0.553681	0.746436	4.21314	0	4.24013	3.45617	3.90835	0.314681	2.03559	0.314681
AGCCACGTCTCTCGAC-1_1	0	0	0.626962	0	0	0	0.626962	0	0.626962	0	0	4.86114	0	0	0.626962	0	4.15541	0	2.70475	0	0	0	0	0	4.11353	0	3.90856	0	0	0	0	4.2468	2.07635	0	4.23424	4.59162	3.97622	0	3.6041	0	0	4.58275	0	4.28355	3.67286	4.18238	0	2.51243	0
AGCCACGTCTGGGTCG-1_1	0	0	0	0.689715	0	0.689715	0	0	0	0	0	4.5258	0	0	0	0.689715	4.45911	0	1.60394	0	0	0	0	0	3.75448	0.689715	3.79994	0	0	0	0	4.36266	0	0	4.32395	4.84521	4.00058	0	3.84342	0	0.689715	4.55754	0	4.16762	3.70686	4.05369	0	1.60394	0
AGCGATTAGTGGACGT-1_1	3.89254	3.08824	2.49197	3.8671	2.38448	3.19466	2.12705	2.67749	1.77947	2.75875	2.49197	0.802754	3.19466	2.96914	3.08824	2.26403	2.67749	0	4.91621	1.24224	1.96829	2.12705	3.29083	2.12705	1.24224	0.802754	3.91735	0	2.58903	2.38448	0	1.24224	3.89254	2.49197	2.38448	2.75875	2.12705	2.58903	1.96829	2.96914	3.03047	2.49197	2.83391	1.77947	1.54651	1.77947	2.26403	1.24224	3.19466
AGCGCCAAGACTCAAA-1_1	3.02931	1.4129	0.710961	2.80573	0	1.97626	2.11041	1.12229	1.12229	0.710961	1.12229	3.81872	1.82128	1.12229	1.63779	0.710961	4.02366	0	4.22445	0.710961	0	1.12229	2.59759	0.710961	3.77216	0	4.25431	1.12229	1.4129	1.82128	0.710961	3.12478	3.02931	1.63779	3.29208	4.16189	3.29208	1.12229	2.74105	1.63779	1.82128	3.92643	1.63779	3.07819	3.1693	3.2528	0.710961	2.74105	1.82128
AGCGCCAAGGATCATA-1_1	0	0	0	0	0	0	0	0	0.802279	0	0	4.61195	0	0	0	0	4.26472	0	2.8331	0	0.802279	0	0	0	4.15515	0	3.81336	0	0	0	0	4.29873	1.24163	0	4.01001	4.79057	4.05367	0	3.53301	0.802279	0	4.22952	0	4.03208	3.56833	4.19302	0	2.58823	0
AGCGCCACATAACGGG-1_1	3.37597	2.24874	1.65592	3.37597	0	2.24874	1.89469	2.50968	1.34163	1.65592	1.89469	1.65592	2.50968	1.65592	1.89469	1.65592	3.03384	0	4.72382	1.65592	1.65592	0	3.42313	1.89469	2.80572	0	4.29106	1.34163	2.61839	1.34163	1.34163	1.89469	3.66717	2.61839	2.50968	2.88768	3.09962	1.89469	2.71643	2.3877	2.50968	3.09962	1.89469	1.65592	1.89469	1.89469	0	2.0873	2.71643
AGCGCCACATAGAAAC-1_1	2.55253	0	0	3.00763	0	1.37622	0.908237	1.37622	0	1.69375	0	3.31923	1.37622	0.908237	1.37622	0	3.99412	0.908237	3.78233	0.908237	0	0.908237	2.29048	1.69375	3.74806	0	4.60673	0.908237	0.908237	0.908237	0	3.2642	2.93169	2.43007	3.14412	4.1688	3.55646	0	3.2642	1.93438	1.93438	3.93805	0	3.00763	3.14412	2.55253	0.908237	2.55253	2.1282
AGCGCCAGTAACTGCT-1_1	3.57931	3.38482	3.4371	3.97543	2.35177	3.27126	2.99615	2.61537	2.61537	2.49223	3.07234	1.42745	3.27126	2.61537	3.14314	2.35177	2.49223	0	5.4479	1.99281	2.18831	2.49223	3.4371	3.32965	2.49223	1.74956	2.99615	2.18831	2.49223	2.35177	1.42745	2.18831	3.77892	2.91367	2.35177	2.49223	1.99281	1.74956	0.949351	3.20925	3.27126	2.82378	3.32965	1.42745	0	1.74956	1.99281	0	2.82378
AGCGCCAGTACGCTAT-1_1	3.52038	2.60226	1.41671	3.47306	1.41671	2.33898	2.47926	2.81047	0	2.71177	2.60226	1.73788	2.60226	1.73788	2.47926	2.33898	2.90029	0	4.78494	1.9806	1.9806	1.9806	3.4234	3.19567	2.47926	0.940698	3.68998	0.940698	2.47926	1.73788	0	1.41671	3.83495	2.81047	2.17576	2.60226	2.33898	2.33898	1.41671	2.47926	2.81047	2.60226	2.47926	0	1.73788	1.73788	1.41671	1.73788	2.71177
AGCGCCATCGCACGGT-1_1	0	0	0.898502	0	0	0	0	0	0.546942	0	0	4.14118	0	0.546942	0	0.546942	4.11775	0	3.73208	0	0	0	0.546942	0	3.73208	0	3.32986	0	0	0	0.546942	4.15269	2.02177	0	3.81564	4.44786	3.27634	0	3.76634	1.36401	0	4.06918	0	4.06918	3.47514	3.96434	0	1.80759	0
AGCGCTGAGACATCAA-1_1	4.30921	3.81888	3.85652	3.85652	2.76324	3.0895	2.58251	2.76324	2.27582	2.36175	2.96246	1.50282	3.04892	2.70655	2.8678	2.76324	2.07803	1.28669	4.82871	1.83123	1.83123	3.00662	3.62942	2.8678	1.28669	2.58251	3.00662	1.96222	2.81688	2.27582	1.01058	1.01058	4.14353	3.00662	1.50282	3.0895	1.28669	2.76324	1.01058	2.58251	3.58195	1.96222	2.8678	1.01058	0	1.01058	2.44088	1.01058	2.81688
AGCGCTGCAAACCACT-1_1	4.28887	3.64025	3.27742	3.95152	2.32975	3.13675	2.53324	2.97301	2.84676	1.72947	3.32023	0	3.18587	3.23269	3.23269	2.53324	0.76984	2.32975	4.90032	2.6213	2.6213	2.6213	3.60935	3.36128	1.9165	2.21002	2.43666	1.9165	3.03062	2.77711	2.07399	1.19962	4.47684	2.91188	1.49923	2.97301	1.19962	3.13675	1.19962	2.53324	3.43865	1.49923	3.13675	1.72947	0	0.76984	2.21002	0	2.70224
AGCGCTGCACGAGGAT-1_1	0.900362	0	0	0.900362	0	0.900362	0.900362	0	0	0.900362	0	4.13262	0	0	0	1.36634	4.3431	0	2.2786	0	0	0	0	0	3.58496	0	3.5436	0	0	0	0	4.17841	0.900362	0.900362	4.05974	4.95023	3.98113	0	3.58496	0	0	4.3619	0.900362	3.98113	3.19327	3.89582	0	2.11655	0
AGCGCTGCACTCACTC-1_1	1.99295	1.13539	1.13539	1.65341	0	0	0	0	0	0	1.13539	4.62883	0	1.13539	0	0	3.66415	0	2.75916	0	0	1.99295	1.65341	0	4.70812	0	4.09678	0	0	0	0	2.88475	1.99295	0	2.75916	4.66926	3.27141	0	2.9963	1.13539	1.13539	4.09678	0	2.9963	2.88475	1.99295	1.13539	1.99295	0
AGCGCTGCATCGGTTA-1_1	1.14314	0	0	0	0	0	0	0	0	0	0	4.00964	0	0	0	0	4.22915	0	0.885584	0	0	0	0	0	3.22743	0	2.89551	0.537779	0	0	0	4.15377	2.32812	0	4.21873	4.7383	3.51931	0	3.72799	0.537779	0.885584	4.06003	0.537779	4.03515	3.22743	3.95658	0	1.51754	0
AGCGCTGCATTCTTCA-1_1	4.08061	4.24979	4.0172	4.19652	3.87687	4.08061	3.40422	3.71357	2.95396	3.6207	3.40422	0	3.6207	3.40422	3.27543	2.74377	1.53393	3.79855	4.96157	2.95396	3.51831	3.12756	2.95396	3.27543	1.53393	2.95396	1.53393	2.74377	3.12756	3.40422	2.95396	2.4773	4.39445	2.74377	1.53393	2.11296	0	3.79855	0	3.12756	3.40422	2.11296	3.6207	0	1.53393	1.53393	2.4773	1.53393	3.6207
AGCGCTGGTTGCGTAT-1_1	1.97154	0	0	1.97154	0	1.1186	1.1186	0	0	0	0	3.96109	1.1186	0	0	0	4.3199	0	2.73593	1.1186	0	0	0	0	4.68352	0	4.07238	0	1.1186	0	1.63338	3.63996	2.59253	1.1186	3.39612	4.37326	3.7427	0	3.69265	1.63338	0	4.20378	0	3.46288	3.52546	3.32459	0	1.97154	2.22379
AGCGTATCATTCACCC-1_1	0.897855	0	0	0.897855	0	0.897855	1.3632	0.897855	0	0	0.897855	4.42959	0	0	0	0	4.33893	0	2.53644	0	0	0	0	0	3.69553	0	3.45129	0	0	0	0	3.83047	1.67952	0	3.79841	4.39431	3.40408	0	3.30241	0	1.67952	4.08047	0	4.08047	3.18921	3.73101	0	2.53644	0
AGCGTCGAGCCTGTCG-1_1	3.89575	2.90206	1.49118	2.90206	1.49118	2.42719	0	2.42719	0	0	2.06492	1.49118	3.07519	2.06492	2.69255	1.49118	3.22272	1.49118	4.90713	2.42719	1.49118	0	3.66011	2.69255	2.06492	1.49118	4.42624	0	1.49118	0	0	1.49118	3.35126	2.69255	1.49118	2.69255	2.06492	2.42719	1.49118	0	2.69255	2.69255	1.49118	0	2.06492	2.90206	2.42719	3.07519	2.06492
AGCTACACACACGGTC-1_1	2.62304	0	0	2.35926	0	1.43375	1.43375	0.95443	0.95443	0.95443	0	3.92223	0	0	0	0	3.98355	0	4.19697	0	0.95443	0	2.49982	0	4.01285	0	4.41227	0	0.95443	0	0	2.9215	2.9215	0.95443	3.08023	4.26656	3.67205	0.95443	3.08023	1.43375	0	3.39281	0.95443	2.9215	3.00401	2.73272	1.7564	2.83156	1.43375
AGCTACAGTCCTACGG-1_1	4.07454	4.10304	4.25884	4.25884	2.79154	2.79154	3.14022	3.50595	2.981	3.06377	3.21123	0	3.33971	2.79154	3.55574	2.25165	1.48191	2.981	4.69906	3.27753	3.21123	3.21123	3.64845	2.89075	0.993504	3.06377	1.80862	3.33971	3.27753	3.06377	3.39825	1.48191	4.39361	3.27753	0.993504	2.41628	1.48191	2.89075	0	3.06377	4.15771	2.05447	2.68139	0.993504	0.993504	1.48191	3.27753	0	3.06377
AGCTACATCCCAGGCA-1_1	0	0	0	0	0	1.07798	0.677713	0	0.677713	0	0	4.46905	0	0.677713	0	0	4.18886	0	2.16962	0.677713	0	0	0	0	3.65856	0	3.65856	0	0	0	0	4.23201	2.36965	0.677713	4.02988	4.53357	3.88154	0	3.58066	0.677713	0	4.15902	0	4.04696	3.33727	3.95846	0	2.45643	0.677713
AGCTCAAAGATTGAGT-1_1	4.74704	3.84368	4.24198	3.44886	3.17172	3.84368	2.15364	3.84368	3.44886	2.15364	2.787	2.787	3.66563	3.44886	0	3.99476	0	3.66563	5.40208	2.787	3.17172	2.787	3.44886	3.84368	0	2.787	2.15364	3.66563	2.787	0	0	0	4.12599	2.787	0	2.15364	2.15364	2.787	2.15364	2.787	3.17172	2.787	3.66563	2.15364	2.15364	2.15364	2.787	0	3.66563
AGCTCAAAGGATTCAA-1_1	2.89131	1.37611	0	1.93426	0.553807	2.03585	1.82116	0.553807	0.553807	0	0.553807	3.87849	1.82116	0.908149	0	0.553807	4.22431	0	2.93155	0	0.553807	0.553807	2.2125	0.553807	4.26671	0	4.4467	0.553807	0.553807	0.553807	0.553807	3.39634	2.60843	1.54742	3.29195	4.4114	3.55631	0.908149	3.37125	0	1.16925	4.05992	0.908149	3.39634	3.46805	3.59768	0	2.80561	1.69363
AGCTCAACAATAGTGA-1_1	0	0	0	0	0.722704	0	0	0	0.722704	0.722704	0	4.63239	1.13783	0	0.722704	0.722704	4.29155	0	1.65632	0	0	0	0	0	3.94893	0	3.58296	1.13783	0	0	0	4.11773	1.84055	0.722704	4.15167	4.75823	3.66765	0	3.64021	1.13783	0.722704	4.23178	0	3.84117	3.42361	4.00842	0	2.61885	0.722704
AGCTCAAGTATCTCGA-1_1	1.76438	0	0	0	0	0	0	0	0	0	0	3.79642	0	0	0	0	4.29822	0	2.74173	0	0	0	0	0	3.68144	0	3.40212	0	1.76438	0	0	3.40212	1.76438	1.76438	3.01317	4.2302	3.5515	1.76438	2.74173	0	0	3.5515	1.76438	3.40212	2.74173	0	0	0	0
AGCTCAATCCAACCAA-1_1	0.668864	0.389342	0	0.389342	0	0.389342	0.389342	0	0.668864	0.389342	0	4.54646	0	0	0	0.668864	4.2488	0	1.46604	0	0	0	0	0	3.66563	0	3.64097	0	0	0	0	4.20716	1.97243	0.887079	4.13365	4.68308	3.79136	0	3.81262	0	0.389342	4.2623	0.389342	4.09476	3.3537	3.99476	0.389342	2.09681	0
AGCTCAATCTAGTGAC-1_1	4.65627	3.60174	3.6739	3.88258	3.40986	3.13314	2.31689	2.80608	3.28104	3.31484	2.95949	1.31995	3.05008	3.17222	3.37918	2.85988	2.1181	2.85988	5.02908	2.6248	2.80608	2.80608	3.71927	3.05008	1.03986	2.85988	1.86972	2.6248	3.37918	2.55625	2.31689	1.31995	4.40021	2.95949	1.03986	2.95949	1.03986	3.17222	0	2.85988	3.46854	2.0016	2.55625	1.31995	0.64941	0	3.09247	0	2.85988
AGCTTCCAGCAGTCTT-1_1	0.472735	0	0	0	0	0.472735	0	0	0.792427	0	0	4.51143	0.472735	0	0	0	4.32199	0	2.47475	0	0	0	0	0	4.06758	0.792427	3.7683	0	0	0	0	4.25566	2.18119	1.39175	3.99241	4.7095	3.51561	0	3.61799	1.22891	1.0343	4.28105	0	3.96984	3.56811	3.78216	0	1.86243	0.472735
AGCTTCCAGCCTTGAT-1_1	4.81313	4.23182	4.41172	4.0123	2.67886	3.73063	4.0123	2.67886	4.56414	0	0	0	3.73063	4.41172	4.0123	2.67886	2.67886	4.0123	5.09878	2.67886	2.67886	3.33709	4.56414	3.73063	2.67886	3.33709	0	3.73063	2.67886	3.73063	0	3.33709	4.0123	3.73063	0	2.67886	0	0	0	3.73063	3.33709	0	4.0123	2.67886	0	0	3.73063	2.67886	3.73063
AGCTTCCCAAGGTACG-1_1	1.26797	0.615839	0	0	0	0.615839	0	0	0	0.615839	0	4.24775	0	0	0	0	4.2718	0	2.15882	0	0	0	0	0	3.90235	0	3.50694	0	0	0	0	4.14533	2.41721	0	3.90235	4.56784	3.62706	0	3.34069	0.615839	1.26797	4.19785	0	3.84941	3.1037	3.96885	0	2.68235	0
AGCTTCCGTGAGCTCC-1_1	1.03457	1.03457	1.53208	2.11089	0	1.03457	0	0	0	0	0	3.40194	0	0	0	0	3.6184	0	3.20196	0	0	1.03457	1.53208	1.03457	4.55727	0	4.04709	0	1.03457	0	0	3.66591	3.27316	1.86279	3.56852	4.34619	3.51602	0	3.04227	1.53208	1.86279	3.71127	1.53208	3.33962	2.74156	3.51602	0	2.95173	0
AGCTTCCTCAACACGT-1_1	0.532471	0	0	0	0	0	0.532471	0	0.532471	0	0.532471	4.67445	0	0	0	0	4.19557	0	1.13443	0	0	0	0.532471	0	3.9164	0	4.0954	0	0	0	0	4.26709	1.50756	0	3.9709	4.68099	3.9023	0	3.60713	0.532471	0.532471	4.34301	0.532471	4.10704	3.39547	4.16328	0	2.31656	0
AGCTTCCTCGACCACG-1_1	2.62289	1.43362	0	2.35912	0.954331	2.19552	1.75627	0.954331	0	0	1.43362	3.39265	2.19552	0	0	0	3.98339	0	4.12202	0	1.43362	0	2.49968	0	3.88994	0	4.33147	1.43362	0.954331	0	0	2.73257	2.62289	1.99982	3.27907	3.78685	3.39265	1.99982	3.08008	1.75627	2.19552	3.92207	0.954331	2.73257	3.00386	2.73257	0.954331	2.19552	2.83141
AGCTTCCTCGGCCTTT-1_1	4.14071	3.68021	4.58126	3.68021	3.77323	3.77323	3.68021	4.00945	3.18606	3.57765	3.93674	2.16688	3.68021	3.18606	3.77323	3.33429	1.58217	4.14071	4.76187	2.80105	4.36067	4.00945	3.01197	2.80105	1.58217	3.33429	0	3.18606	3.18606	2.80105	3.68021	2.16688	4.36067	3.01197	1.58217	3.01197	2.16688	3.46335	1.58217	3.85832	4.36067	0	3.18606	2.16688	0	2.53341	3.33429	0	3.01197
AGGAAATAGCTGACTT-1_1	0.405215	0	0.405215	0	0.405215	0.405215	0	0	0.692772	0	0	4.5156	0	0	0	0.405215	4.18131	0	2.07879	0	0	0.405215	0	0	3.91129	0.405215	3.71284	0	0	0.405215	1.09811	4.08524	2.19656	0.692772	3.81698	4.79505	3.67557	0	3.72496	0.915841	0	4.01565	0	4.0066	3.49578	3.78346	0	2.19656	0.692772
AGGAAATAGTTACGGG-1_1	0.678047	0	0	0	0	0	0	0	1.36356	0	0	4.49169	0	0	0	0	4.5446	0	1.58517	0	0	0	0	0	3.63392	0	3.86202	0	0.678047	0	0	4.52377	0.678047	0	4.18953	5.00672	3.902	0	3.58132	0.678047	1.07843	4.42427	0.678047	4.15969	3.49684	4.14443	0.678047	2.17022	0
AGGAAATCATGCTGCG-1_1	0	0	0	1.20726	0	0.577418	0	0	0.577418	0	0	4.28898	0	0	0	0	4.43809	0	2.90096	0	0.577418	0	0	0.577418	3.91662	0	3.99153	0.577418	0	0	0	4.23388	2.17638	0	4.25629	4.77909	3.34463	0	3.93206	1.5907	0.577418	4.23388	0	4.06121	3.60946	4.00586	0	2.33961	0
AGGAAATTCCGACAGC-1_1	0.904019	0	0	0	0.550866	0	0	0.550866	0.550866	0	0.904019	4.59231	0.904019	0	0	0	4.35862	0	2.54601	0	0	0	0	0	3.72356	0	3.68743	0	0	0	0	4.36798	2.12197	0	4.12689	4.76921	3.95953	0	3.72356	0.550866	0.550866	4.01407	0	4.29054	3.59094	3.82472	0	2.3563	0
AGGAATACATGTTCGA-1_1	0	0	0.944907	1.42194	0	0	0	0	0	0	0	4.47154	1.42194	0	0	0.944907	4.15737	0	4.05374	0	0	0	1.42194	0	4.18168	0	3.87489	0	0	0	0	4.18168	0.944907	0	4.18168	4.84266	3.8417	0	3.93813	0.944907	0.944907	4.22859	0	3.9976	3.43007	3.8417	0	2.18187	0
AGGAATAGTTCGTAAC-1_1	4.36076	3.8632	3.30142	3.90985	3.11809	3.49153	3.01206	2.9545	2.41886	3.11809	3.01206	0.759407	3.52557	2.9545	2.89343	2.68404	2.05695	2.19267	4.7907	2.82839	2.31215	3.11809	3.6803	3.06648	1.18602	1.89987	2.60322	2.05695	2.82839	3.25864	2.51528	0.759407	4.1516	3.06648	0.759407	2.19267	1.71344	3.06648	1.48411	2.51528	3.25864	2.05695	2.31215	1.89987	0	0.759407	2.68404	0	3.11809
AGGAATATCGCTTGAA-1_1	5.27237	4.72955	4.81583	4.4144	2.41628	3.06377	3.45354	3.73329	3.73329	3.95164	3.95164	2.41628	4.13075	3.06377	3.73329	3.06377	0	3.73329	5.41827	3.45354	2.41628	3.45354	3.06377	3.73329	0	4.13075	3.06377	3.45354	2.41628	0	3.06377	0	4.53084	2.41628	0	4.13075	2.41628	4.2826	2.41628	3.95164	4.13075	2.41628	2.41628	0	0	0	4.4144	0	3.06377
AGGACTTAGGAGAGGC-1_1	2.03848	1.79329	0	1.79329	0	2.03848	1.79329	0.981977	0	0	0.981977	3.75521	2.03848	0	1.46775	0	4.43659	0	4.05648	0	0	0	2.03848	1.46775	4.24073	0	4.33254	0	1.79329	0.981977	0	3.19361	3.04627	1.46775	3.3805	4.24073	3.322	0	2.39956	0	1.46775	3.71536	1.79329	2.77431	3.322	3.25986	0.981977	3.04627	1.79329
AGGACTTGTCGCACGT-1_1	0.674579	0.674579	0	0.674579	0	0	0.674579	0.674579	0	0	0	4.54787	0	0	0	0	4.23971	0.674579	2.4506	0	0.674579	0	0	0	3.8753	0	3.62705	0.674579	0	0	0.674579	4.4173	2.60429	0	4.34502	4.92562	3.51895	0	4.05749	0.674579	0	4.34502	0	4.13749	3.67701	4.18258	0	2.4506	0
AGGAGGTCATAGGTTC-1_1	3.43079	1.88804	1.0539	2.50249	1.88804	1.55553	2.13715	2.33641	1.55553	1.0539	1.88804	2.50249	2.13715	2.13715	0	1.55553	3.97644	0	4.46551	1.0539	2.13715	0	3.30187	2.76949	2.50249	1.0539	4.32747	1.0539	2.88028	1.55553	0	2.13715	3.64744	1.88804	2.64487	3.94076	2.64487	2.13715	1.55553	1.0539	2.33641	3.15383	1.55553	2.33641	2.98001	1.55553	1.0539	2.50249	2.13715
AGGAGGTGTGGTTCTA-1_1	3.74813	2.30349	2.30349	3.61189	2.10501	3.03591	1.85714	2.611	1.52684	1.52684	2.30349	0	2.84585	2.30349	2.7353	2.611	3.33317	0	4.78682	0	2.46902	1.52684	2.611	2.10501	1.85714	1.03026	3.94062	0	2.10501	2.10501	1.52684	1.52684	3.82962	2.30349	2.7353	2.94539	2.46902	2.611	2.46902	1.85714	2.84585	3.70474	2.30349	1.85714	3.11891	2.10501	1.85714	0	3.19554
AGGATCTAGCTGACCC-1_1	0	0	0	0	0	0	0	0	0	0	0.617999	4.64078	0	0	0	0	4.45046	0	1.8134	0	0	0	0	0	3.34522	0	3.58529	0	0	0	0	4.33413	0.617999	0	4.17655	4.90726	3.79809	0	4.00512	0.997105	1.27134	4.44042	0.617999	4.27642	3.60872	4.10866	0	2.34251	0.617999
AGGATCTCAACCACGC-1_1	4.35428	3.71025	3.75674	3.94273	3.15114	3.46927	2.96905	2.96905	2.53904	2.80679	3.23109	1.58702	3.06424	2.80679	3.4068	3.30512	2.37238	2.68185	4.99597	3.19191	2.80679	3.19191	3.66149	2.91784	1.58702	2.80679	3.23109	1.58702	3.4068	2.80679	2.0549	1.07997	4.11549	3.52806	1.58702	2.0549	1.7684	3.26879	1.58702	2.80679	3.30512	2.45918	3.06424	0.679195	0	1.36529	2.68185	1.07997	2.74627
AGGATCTGTGCACAAG-1_1	3.95092	4.19795	4.08205	3.79997	2.74513	3.12895	2.74513	2.11424	3.12895	3.40563	2.74513	0	2.74513	3.95092	3.79997	3.62211	2.74513	3.40563	4.82684	0	2.74513	3.12895	4.19795	2.11424	2.11424	2.11424	2.74513	2.74513	3.95092	3.95092	3.40563	0	4.39589	3.62211	2.11424	3.79997	0	3.12895	0	3.62211	4.08205	3.12895	2.74513	0	0	2.11424	2.74513	0	4.08205
AGGCATTGTCACTACA-1_1	1.82096	0	0	1.49332	0	1.49332	1.49332	1.00281	0	0	1.49332	2.99499	1.00281	1.00281	0	0	4.24902	0	3.74767	0	1.49332	1.00281	2.06733	1.00281	3.8259	0	4.32035	1.49332	1.49332	1.00281	0	3.29171	2.42971	1.49332	3.57005	4.02944	3.22537	0	3.15432	1.00281	2.26484	3.70614	0	2.42971	3.15432	3.86283	0	2.5712	2.06733
AGGCATTTCGAATGCT-1_1	4.69711	3.61658	4.51661	4.01304	3.89752	2.94995	4.21042	3.43962	3.43962	4.1166	3.61658	2.57032	3.22446	3.43962	2.94995	3.43962	0	3.61658	5.35765	3.22446	2.57032	3.76688	3.22446	3.76688	0	3.22446	2.57032	3.22446	3.61658	0	3.76688	0	4.1166	4.37519	1.9509	3.22446	1.9509	4.21042	0	4.01304	2.94995	2.57032	3.22446	1.9509	0	0	3.43962	1.9509	2.57032
AGGCCACAGTTTCTTC-1_1	3.13151	2.57805	1.76961	2.93658	1.76961	1.6208	1.6208	2.20984	0.964261	1.6208	1.44591	3.74674	2.20984	1.76961	2.01376	2.20984	3.23249	0	4.31535	1.44591	0	1.44591	2.74763	2.1166	3.29456	0.964261	3.62472	1.23381	2.29512	0.594114	0	2.20984	3.09544	1.89911	2.97873	3.55763	2.44656	1.89911	1.76961	0.594114	2.01376	3.38099	1.6208	2.74763	2.20984	1.76961	0.964261	1.76961	1.76961
AGGCCACTCCCTCTTT-1_1	4.85156	3.37447	4.73475	4.05035	0	3.37447	3.76846	3.37447	4.05035	3.76846	4.27	0	3.37447	4.27	2.71498	4.05035	0	3.37447	5.21687	0	2.71498	0	4.27	3.76846	0	2.71498	0	3.37447	3.37447	2.71498	3.37447	0	2.71498	3.76846	0	0	0	3.76846	3.37447	2.71498	0	2.71498	3.37447	0	2.71498	3.37447	3.37447	0	3.37447
AGGCCACTCTCCGAGG-1_1	4.87035	3.9655	4.51695	4.36462	3.01578	4.18484	3.9655	3.01578	3.68411	3.68411	3.68411	0	3.83467	2.63452	3.29113	3.29113	2.01067	3.9655	5.09195	4.18484	3.83467	4.08117	3.29113	3.83467	2.63452	3.29113	0	3.29113	3.01578	3.01578	3.83467	0	4.51695	3.01578	0	0	0	2.63452	0	3.9655	4.18484	0	2.01067	0	2.01067	0	3.29113	0	2.63452
AGGCTGCAGGTGCAGT-1_1	0.993183	1.48152	0.993183	0.993183	0	0	0.993183	0	0	0	0	4.13025	1.48152	0	0	0	4.56632	0	2.05403	0	0	0	1.48152	0	4.35017	0	3.77265	0	0	0	0	4.01447	2.41581	1.8082	3.88352	4.74395	3.60267	0	3.45305	2.05403	0.993183	4.61798	0.993183	3.45305	3.77265	3.95114	0	1.48152	2.05403
AGGCTGCCAAGTATCC-1_1	4.43542	4.11899	3.73472	4.11899	3.51753	3.61014	3.23969	2.85362	2.21651	3.23969	3.69489	1.45164	3.41546	3.17349	3.17349	3.41546	2.21651	3.1026	4.76293	3.23969	3.17349	3.4678	3.80991	3.23969	0.968904	3.1026	2.21651	3.02629	3.56491	3.23969	3.4678	0	4.35475	3.30178	2.21651	2.3805	1.45164	3.41546	2.02025	3.1026	3.97634	2.02025	3.02629	0.968904	0	1.77583	3.02629	0	3.61014
AGGCTGCCACTACCGG-1_1	0	0.857093	0	0.857093	0	0	0	0	0	0	0	4.32541	0	0	0	1.31173	4.05983	0	3.42877	0.857093	0	0	0.857093	0	4.1493	0	3.82336	0	0	0.857093	0	3.59082	2.05175	0.857093	3.59082	4.5495	3.42877	0	3.06079	0	1.62312	4.32541	0	3.62754	3.23528	3.47181	0	2.8493	0.857093
AGGGCCTCACTGGAAG-1_1	4.76362	3.65524	4.37567	3.93643	3.87319	3.93643	3.26261	3.13454	3.87319	3.26261	2.81532	0	3.73329	3.37613	3.93643	2.81532	3.26261	3.87319	4.65025	3.47807	3.26261	3.13454	3.93643	3.99591	1.98505	3.26261	0	3.37613	3.47807	3.57057	3.13454	1.42063	4.4517	3.47807	0	3.26261	1.42063	3.65524	0	3.57057	3.80569	2.81532	3.13454	2.60704	0	0	3.73329	0	3.26261
AGGGCCTCAGACGGAT-1_1	1.06723	0.820457	1.06723	0.492113	0	0.492113	0	0	0.820457	0.820457	0.492113	4.49281	1.69569	0	0	1.06723	4.60697	0.492113	2.96719	0.492113	0	0.492113	0.820457	0.492113	3.52812	0.492113	3.52812	0	1.80602	0.820457	0	4.55486	1.43003	0.820457	4.34759	5.1252	4.06421	1.06723	3.91111	1.43003	0.820457	4.52086	1.06723	4.28829	3.71487	4.22525	0.492113	1.69569	1.06723
AGGGCCTGTATCGCAT-1_1	3.603	2.98084	2.55744	3.64828	1.80848	2.2515	2.55744	2.05432	0.993397	1.48178	0	2.41612	2.79138	2.79138	2.2515	0	3.33954	0	5.11161	0.993397	1.48178	0.993397	3.21106	2.89059	2.41612	2.05432	4.13058	0	2.2515	0	0	1.80848	3.39808	2.89059	2.05432	3.06361	2.41612	2.2515	2.41612	1.80848	2.68124	3.33954	1.80848	1.48178	2.2515	1.80848	1.48178	2.98084	3.14005
AGGGCCTGTTCTCCAC-1_1	0	0	0	0.679963	0	0	0	0	0.679963	0	0	4.53808	0	0	0	0	4.42812	0	1.9232	0	0	0	0	0	3.82418	0	3.73528	0	0	0	0	4.22233	2.05625	0	3.99929	4.80198	3.71177	0	3.61175	1.08099	0	4.27788	0	4.06825	3.44003	3.78072	0	2.05625	0
AGGGCCTTCTGTCCCA-1_1	3.3173	2.15129	1.56819	2.5172	1.06436	1.56819	1.06436	2.35089	0	1.56819	0	2.5172	1.90165	2.35089	1.90165	1.90165	3.24597	0	4.34327	0	1.90165	0	3.24597	1.56819	2.65976	1.06436	4.09215	1.06436	2.35089	1.06436	0	1.06436	3.24597	2.15129	2.7845	3.61309	2.7845	1.56819	2.15129	1.90165	2.5172	3.3173	1.56819	2.15129	2.65976	2.35089	0	1.56819	0
AGGGCTCAGGCTAAAT-1_1	1.65775	0	0	1.89662	0	1.3433	0.535273	0	0.535273	0	0	4.12521	1.51283	0.882042	0.535273	0	4.34969	0.535273	2.51176	0	0.535273	0.535273	0.882042	0.882042	4.02923	0.535273	4.00372	0	0.535273	0.535273	0	3.97754	1.7843	0.882042	3.73907	4.65456	3.83528	0.882042	3.66938	0.535273	1.7843	4.14783	0.882042	3.90894	3.24948	3.85045	0	2.71855	0.535273
AGGGCTCCACATTCTT-1_1	0.649497	0	0.376578	0	0	0	0.649497	0	0.649497	0	0	4.71139	0	0	0	0	4.21603	0	0.649497	0	0	0.376578	0	0	3.73047	0	3.43981	0.649497	0.376578	0	0	3.98133	2.27094	0.649497	3.91974	4.51681	3.9466	0	3.3477	0.863678	0.863678	3.93773	0	3.97276	3.22828	3.70829	0.376578	2.31706	0
AGGGCTCCATGCCGCA-1_1	4.33043	4.12582	4.26676	3.9617	3.9617	3.65035	3.3713	2.98286	3.3713	3.65035	3.3713	1.73801	3.3713	3.3713	3.76525	3.19582	2.33912	3.65035	4.19877	3.3713	3.3713	3.19582	3.52053	2.71192	0	2.33912	2.33912	4.04712	3.86829	1.73801	1.73801	1.73801	4.44674	3.19582	1.73801	3.3713	1.73801	3.86829	0	2.71192	3.76525	2.33912	2.71192	0	0	0	2.33912	0	2.71192
AGGGCTCGTAGCCAGA-1_1	3.70261	2.69175	2.06417	3.40899	1.81793	2.2616	2.56786	2.69175	0	0	1.81793	2.2616	2.42641	1.81793	2.2616	2.06417	3.15085	0	4.78464	0	1.81793	1.00052	2.90125	1.81793	2.2616	1.00052	4.38335	0	1.81793	0	0	2.06417	3.51673	2.69175	2.80198	2.42641	2.80198	3.07437	2.2616	1.81793	2.69175	3.15085	2.42641	1.49051	2.06417	2.56786	1.00052	2.06417	2.42641
AGGGTGAAGAGAGCGG-1_1	0.592085	0	0	0	0	0	0	0	0	0	0	4.5335	0.592085	0	0	0	4.29997	0	2.57386	0	0	0.592085	0	0	3.97976	0	3.6203	0	0	0	0	4.13339	2.5103	0.961459	3.9491	4.64039	3.74231	0	3.55322	1.23059	1.23059	4.28895	0	3.88481	3.22814	3.86807	0	2.29105	0
AGGGTGAGTATTGGCT-1_1	0	0	0.433828	0.433828	0	0.735396	0	0	0.735396	0	0	4.75487	0	0	0	0.735396	4.09773	0	1.56905	0	0	0	0	0	3.89875	0	3.6068	0.735396	0	0.433828	0	4.1758	2.15224	0	3.96271	4.70698	3.95233	0	3.87649	0	0.433828	4.16742	0	4.01305	3.57688	4.02282	0	2.21346	0
AGGGTGAGTCCCGCAA-1_1	4.1244	3.5589	3.5589	3.60028	2.55486	3.37382	2.85189	3.14653	2.55486	2.66397	2.76234	0.909741	2.85189	2.76234	3.4234	3.0806	2.66397	1.3781	5.07363	2.29274	1.3781	1.93654	3.8811	3.14653	1.93654	2.55486	2.85189	1.69581	3.0806	2.85189	1.69581	0	4.31994	2.66397	1.69581	2.85189	1.93654	2.85189	0	2.85189	3.5589	2.66397	3.14653	0	0	0	1.69581	0.909741	2.55486
AGGGTGATCCACATAG-1_1	4.65669	3.18532	3.5769	3.85757	0	3.18532	2.5327	3.18532	3.18532	0	3.18532	2.5327	3.18532	3.18532	0	0	2.5327	3.5769	4.07648	0	2.5327	0	3.5769	3.18532	0	0	2.5327	2.5327	0	2.5327	0	0	3.5769	3.5769	0	3.85757	0	0	0	3.18532	0	0	3.18532	0	0	3.5769	2.5327	0	3.5769
AGGGTTTAGAGCTGAC-1_1	3.74764	2.77646	1.79521	3.16096	1.79521	2.14371	1.98457	2.28098	1.56141	2.14371	2.6951	1.98457	2.14371	1.98457	2.28098	2.28098	2.6951	0	4.51495	1.25572	1.98457	1.25572	3.35389	2.14371	2.60652	1.56141	3.35389	1.25572	2.50932	1.25572	0	2.14371	3.58754	2.92168	2.50932	3.04846	1.98457	2.14371	2.50932	2.28098	2.60652	2.85171	1.56141	2.28098	1.25572	1.98457	1.79521	1.79521	1.56141
AGGGTTTTCACTGCTC-1_1	4.5204	3.92148	4.10383	3.94128	3.34151	3.37661	3.10025	3.44332	3.0049	2.64802	3.26737	1.10505	2.89948	2.64802	3.14472	3.22814	1.10505	2.64802	4.93683	2.57386	2.84229	3.05371	3.6203	3.37661	1.39354	2.84229	2.31127	2.31127	3.41052	2.64802	1.7998	0.697982	4.45218	3.22814	2.08789	2.71706	1.7998	3.0049	1.61716	2.89948	3.26737	2.31127	2.89948	1.39354	0	1.39354	2.49375	0.697982	2.64802
AGGTAGGCAGAAGCTG-1_1	0	0	0	0.721724	0	0	0	0.721724	0	0	0	4.4377	0	0	0	0.721724	4.39945	0	2.44926	0	0	0	0	0	3.98711	0	3.3866	0	0	0.721724	0	4.24518	1.83894	0.721724	4.30407	4.93875	3.81628	0	3.6925	1.13654	0	4.55556	0	4.02562	3.5512	3.90534	0	2.53669	0
AGGTAGGCATCAGTCA-1_1	0	0	0	0	0	1.01487	1.01487	1.01487	1.8369	0	0	3.88143	0	1.50808	1.01487	0	4.19092	0	3.1725	0	0	0	0	1.01487	4.07834	0	4.26775	0	2.08394	0	0	4.1077	2.71285	0	3.98472	4.80707	3.95146	0	3.63599	1.50808	1.01487	4.33909	0	4.0481	3.37226	3.84448	1.01487	2.28188	1.8369
AGGTAGGGTCGTGGAA-1_1	0.652791	0.652791	0	0.652791	0	0	0	0	0	0	0	4.38449	0	0	0	0.652791	4.51358	0	1.8757	0	0	0	0	0	3.8511	0.652791	3.87049	0	0	1.04443	0	4.37294	0	0	4.22282	5.19103	3.8511	0	3.81116	0.652791	1.04443	4.50343	0.652791	3.97951	3.63326	4.01337	0	2.63135	0
AGGTCATAGAAATGGG-1_1	0	0	0	0	0	0.598398	0	0	0	0	0	4.63861	0	0	0	0.598398	4.13421	0	1.90723	0	0	0	0	0	3.65541	0	3.33341	0	0	0	0	4.05222	1.62846	0	4.14724	4.70006	3.67636	0	3.717	0	0	4.17281	0.598398	4.14724	3.33341	4.02332	0	2.45527	0
AGGTCATCACGTAACT-1_1	0.791832	0	0	0.791832	0	0	0.791832	0	0.791832	0	0	4.36024	0	0	0.791832	0	4.6864	0	2.47376	0	0	0.791832	0	0	3.96878	0	3.43997	0	0	0	0	4.21078	2.24623	0	3.99134	4.76144	3.87308	0	3.87308	0	0.791832	4.05612	1.22814	4.03499	3.51455	3.87308	0	2.36645	0
AGGTCATTCCTTCTGG-1_1	0.695959	0	0	0	0	0	0	0	0.695959	0	0	4.19519	0	0	0	0	4.30961	0	1.61393	0	0	0	0	0	4.36225	0	3.95675	0	0	0	0	3.85564	1.39051	0	4.25403	4.70605	4.01285	0	3.66903	0.695959	0	4.06596	0	3.9945	3.22427	3.8767	0	2.89568	0
AGGTCTAAGAGTATAC-1_1	0.454766	0	0	0	0	0	0	0.454766	0.454766	0	0.454766	4.35873	0.454766	0	0	0	4.47673	0	2.77077	0	0	0	0	0	3.93369	0.454766	3.80134	0.454766	0	0	0.454766	4.08018	2.43049	0	3.92235	4.73495	3.91089	0	3.86368	0.454766	1.72392	4.06052	0	3.89929	3.39418	4.05055	0	2.32365	0
AGGTCTAGTAAGGCCA-1_1	0	0	0	0	0	0	0	0	0.982778	0	0	4.40436	0	0.442947	0	0	4.06733	0	2.62595	0.442947	0	0	0	0	3.66088	0	3.38173	0	0	0	0.442947	4.13199	2.49698	0.442947	4.13199	4.59596	3.48938	0	3.48938	0.442947	0.748856	4.21766	0.442947	4.05774	3.66088	4.42459	0	2.03959	0.442947
AGGTCTAGTGTCCAAT-1_1	0.906562	0	0.906562	0	0	1.37412	0.906562	0	0.906562	0	0	4.51112	0	0	0	0.906562	4.35339	0	2.65901	0	0	0	0	0	4.16603	0	3.84481	0	0	0	0	4.31468	1.37412	0	4.29475	4.92906	4.04446	0	3.59509	1.37412	0	4.51112	1.37412	3.99136	3.36868	4.04446	0	2.28796	0
AGGTCTATCCCTCGTA-1_1	4.13881	3.99816	4.2621	3.74129	3.52406	3.52406	3.07159	3.74129	2.22251	2.85996	3.63856	1.63222	3.74129	3.91965	3.63856	2.59119	3.07159	3.39473	4.94818	3.39473	3.52406	3.91965	3.39473	3.83444	1.63222	2.85996	1.63222	3.07159	3.52406	3.07159	2.85996	2.85996	4.31848	1.63222	0	2.59119	2.22251	3.52406	1.63222	3.39473	3.07159	2.22251	2.22251	1.63222	0	2.22251	2.22251	0	3.39473
AGGTGTTAGACCTCAT-1_1	1.05879	0	0.663431	0	0	0	0	0	0.663431	0	0	4.38304	0	0	0	0	4.18904	0	2.83348	0	0	0	0	0.663431	4.32246	0	4.06779	0.663431	0	0	0	4.25797	2.14377	0.663431	3.96612	4.79217	3.55226	0.663431	3.79113	1.05879	1.05879	4.25797	1.05879	3.8727	2.98714	3.79113	0	3.16102	0
AGGTGTTAGCTCGGCT-1_1	4.62925	2.88515	3.27182	4.22865	3.27182	3.76735	3.27182	3.54997	2.88515	3.27182	3.27182	3.76735	2.24634	3.54997	3.54997	0	2.24634	4.22865	3.27182	3.94582	3.27182	0	4.22865	2.88515	2.24634	3.76735	0	3.27182	4.0972	0	2.88515	2.88515	4.0972	3.27182	3.76735	4.22865	0	3.27182	3.27182	0	3.94582	3.94582	2.24634	3.27182	0	2.88515	3.94582	0	3.27182
AGGTGTTGTCAGCTTA-1_1	0.935869	0	0.573639	0.573639	0	0	0	0	0.573639	0.573639	0	4.43875	0	0	0	0.573639	4.4922	0	1.41071	0	0	0.573639	0.573639	0	3.93879	0	3.3363	0.573639	0	0	0.573639	4.1908	1.41071	0.573639	3.98305	4.85848	3.57968	0	3.70156	0.573639	0.935869	4.28046	0	4.13039	3.53551	3.93879	0	2.47199	0
AGGTGTTGTTGTCTAG-1_1	4.44496	4.08244	3.68538	3.29238	3.68538	3.29238	3.29238	3.01701	3.50806	3.50806	2.01179	3.01701	2.01179	3.29238	3.50806	2.01179	2.01179	3.29238	4.76712	2.01179	0	0	3.50806	2.63572	2.01179	2.63572	0	3.01701	3.01701	0	2.01179	2.63572	4.5865	3.68538	2.01179	2.01179	3.01701	3.50806	0	3.01701	3.96677	2.01179	0	0	0	0	0	0	3.29238
AGGTGTTTCGTCAACA-1_1	4.47024	3.9738	4.2902	3.93938	3.1177	3.45291	2.60983	3.33195	2.94419	2.73412	2.60983	0	3.39426	2.60983	2.84466	2.46786	1.02945	3.5083	4.88557	3.1177	3.03471	3.26551	3.74689	3.1177	1.85608	3.45291	0	2.73412	3.5083	2.94419	3.33195	0	4.40646	3.1177	1.02945	3.03471	1.85608	3.26551	0	3.19433	3.61066	1.85608	2.94419	0	1.02945	1.52585	2.84466	0	3.26551
AGGTGTTTCTCGAACA-1_1	0.37947	0	0	0.37947	0	0.37947	0	0	0.37947	0	0	4.58412	0.37947	0.37947	0	0.37947	4.2385	0	3.20018	0	0.37947	0	0	0	3.54646	0.37947	3.27272	0	0	0.37947	0.37947	4.15521	2.12634	0.37947	4.0564	4.71224	3.67136	0.37947	3.69457	0.653897	0	4.19076	0	3.92874	3.4037	4.10322	0	2.17993	0
AGGTTACAGAAGGATG-1_1	0.578793	0	0	0	0	0	0	0.943037	0	0	0	4.70011	0.578793	0	0.578793	0	4.47746	0	2.08629	0	0	0	0	0	3.98006	0	3.47678	0	0	0	0.578793	4.00893	1.59319	0.578793	3.90401	4.72128	3.93512	0.578793	3.71304	0.578793	0.943037	4.24823	0.578793	4.16658	3.63343	4.11674	0	1.59319	0
AGGTTACCACCAGCTG-1_1	4.93007	4.69088	4.09236	4.49225	2.3808	3.91338	2.3808	3.02661	3.41578	2.3808	3.91338	0	3.69521	4.37586	3.02661	3.69521	3.02661	2.3808	4.99858	3.02661	3.69521	4.09236	3.91338	3.02661	0	3.02661	0	4.09236	0	2.3808	4.24413	3.02661	3.91338	4.09236	2.3808	2.3808	0	3.41578	0	4.09236	3.41578	3.69521	3.91338	2.3808	0	3.69521	3.91338	0	3.91338
AGGTTACGTATGGTTC-1_1	2.41164	0	0	2.05004	0	0	0	0	0	0	0	4.17896	1.47798	1.47798	0	0	2.88594	0	2.88594	1.47798	0	0	1.47798	0	4.32347	0	3.80651	0	1.47798	0	0	3.05892	2.05004	0	3.20634	4.40938	3.05892	0	3.05892	0	0	3.94665	0	3.20634	2.67665	3.20634	0	2.41164	0
AGGTTACTCGTTCCCA-1_1	1.40989	0	0	2.59391	0.93521	1.40989	0.93521	0.93521	0.93521	0	0	3.68119	0.93521	0.93521	0.93521	0	4.01044	0	3.85931	0	0	0.93521	1.73046	0	3.92253	0	4.62108	0	1.40989	0.93521	0	2.97415	3.05025	0.93521	3.12098	4.32137	3.68119	0	3.18702	0.93521	0.93521	4.21291	1.40989	2.89177	3.46433	3.41468	0	3.18702	1.97283
AGGTTGTCATGTGGTT-1_1	0.656477	0	0	0	0	0.656477	0	0	1.04941	0	0	4.46938	0	0	0.656477	0.656477	3.96968	0	0	0	0	0	0.656477	0	3.59081	1.04941	3.64073	1.04941	0	0	0	3.85861	2.13107	0.656477	3.4539	4.551	3.66478	0.656477	3.26024	0	1.04941	3.81867	0	3.68827	3.01983	3.56489	0	2.23558	0.656477
AGGTTGTGTGGTTCTA-1_1	4.6764	3.55103	4.42131	4.078	3.55103	3.79595	3.22597	3.89906	3.01271	3.01271	3.22597	1.76398	2.74128	3.68097	2.74128	3.55103	0	3.01271	4.87947	3.40165	3.01271	3.68097	3.89906	2.74128	0	3.79595	2.36755	1.76398	2.74128	3.55103	3.40165	2.36755	4.53127	3.79595	1.76398	2.36755	1.76398	3.55103	0	3.68097	3.68097	1.76398	3.22597	0	1.76398	1.76398	2.74128	0	3.01271
AGTAACCCACTGGAAG-1_1	2.84974	1.11035	0	1.96097	0	2.21284	0	1.11035	0	0	0	3.51353	1.62351	1.11035	0	1.11035	3.86733	0	3.45098	0	1.11035	0	1.11035	2.21284	3.628	0	4.50599	0	2.41387	0	0	3.31275	1.96097	1.11035	3.45098	4.12814	3.51353	1.62351	3.38425	1.11035	1.96097	3.7307	0	3.06125	2.72444	3.23573	1.11035	2.72444	2.41387
AGTAACCGTCCCTAAA-1_1	4.02285	3.37188	3.6263	3.54847	2.61447	3.09558	3.27033	2.71249	2.24496	2.0836	3.09558	2.24496	2.88368	2.61447	2.88368	1.8911	1.8911	0.878243	5.04815	2.80174	2.80174	2.0836	4.11882	3.27033	1.6525	2.5058	3.37188	1.3385	3.37188	2.80174	1.6525	0	3.54847	3.46407	0.878243	2.71249	1.8911	2.95941	1.3385	2.80174	2.71249	1.6525	2.88368	0	0	0.878243	2.0836	1.3385	2.88368
AGTAACCGTCTGTCCT-1_1	0.626192	0	0	0	0	0	0	0	0.626192	0	0	4.86623	0	0	0	0	4.66652	0	2.70321	0	0	0	0.626192	0	4.18075	0	3.81538	0.626192	0.626192	0	0.626192	4.2199	1.0083	0.626192	4.3289	5.16034	3.90694	0.626192	4.02249	0.626192	0	4.36274	0	4.5071	3.26743	4.18075	0	2.43761	0
AGTAACCGTGCGTCGT-1_1	0.504637	0	0	0	0	0	0	0	0	0	0	4.27513	0	0	0.504637	0.504637	4.311	0	2.18342	0	0	0	0	0	4.07349	0	3.91659	0.504637	0.504637	0	0	4.27513	0.504637	0	4.03941	4.78587	3.80617	0.504637	3.8901	0.838444	0	4.4351	0	3.96754	3.46104	3.92957	0	2.44253	0
AGTAACCGTTGGACCC-1_1	3.92856	3.92856	5.11867	4.76456	4.76456	3.53289	4.21132	0	3.53289	3.92856	0	0	4.21132	3.92856	4.61183	2.86854	0	3.53289	5.21344	2.86854	3.92856	0	3.53289	4.61183	3.53289	2.86854	0	3.92856	3.53289	2.86854	2.86854	3.53289	2.86854	3.92856	2.86854	3.92856	0	2.86854	0	0	3.92856	2.86854	3.53289	0	0	2.86854	3.92856	2.86854	3.92856
AGTACCAAGTTACGAA-1_1	0.842752	0	0	0.632247	0.632247	0	0	0	1.40767	0	0	4.46058	0.36528	0.632247	0	0.842752	4.40291	0	1.40767	0	0	0	0	0.632247	3.95405	0	3.78895	0.632247	0	0	0	4.25795	0.842752	0	4.0274	4.79885	3.82807	0	3.79887	0.36528	0.632247	4.1103	0.36528	3.74824	3.50216	3.84707	0	2.52283	0.36528
AGTACCATCATCGACA-1_1	4.73056	4.20609	4.46501	4.20609	3.03631	3.31191	3.31191	3.03631	3.85578	3.52774	2.02938	0	3.31191	3.03631	3.03631	2.02938	3.03631	3.52774	4.94019	3.70515	3.03631	3.85578	3.03631	2.02938	0	2.65456	0	0	2.02938	2.02938	2.65456	0	3.98667	2.65456	0	3.31191	0	2.02938	0	3.31191	3.85578	2.02938	2.65456	0	0	0	2.02938	0	3.03631
AGTACTGCAATCGTCA-1_1	3.30842	1.16163	0.740782	2.2804	0	2.16137	1.45692	1.16163	0.740782	0.740782	1.16163	3.22472	0.740782	1.16163	0	0	3.82865	0	4.48645	0	1.45692	0.740782	2.2804	0	3.89779	0	4.28141	0	1.6846	0	0	3.1801	2.72579	1.86993	2.02623	3.64591	3.38564	1.86993	2.65119	1.86993	1.86993	3.38564	0.740782	2.57057	2.97852	3.45733	0	2.79521	2.02623
AGTACTGTCCACCCTA-1_1	4.26226	3.17167	3.52173	3.52173	2.39751	3.17167	2.39751	2.2584	2.39751	2.72652	3.04411	0	2.72652	2.81586	3.28479	2.5196	1.34961	2.39751	5.0356	2.09677	2.39751	2.5196	3.81257	3.17167	1.90387	2.6284	2.97366	1.34961	2.39751	2.5196	1.90387	0.887051	4.2	2.97366	0	2.39751	0	2.6284	1.66466	2.72652	3.47862	1.66466	2.72652	0.887051	0	0	2.6284	0	2.81586
AGTACTGTCCAGCTCT-1_1	3.61893	2.80676	2.53901	3.19188	1.82219	2.72522	2.31	2.31	0	1.58699	2.53901	0	2.43104	2.43104	2.31	2.31	2.31	0	4.49034	0.831318	1.2789	1.82219	3.29313	2.31	2.53901	1.2789	4.3332	0	2.31	1.82219	0	2.63644	3.71811	2.17226	2.63644	2.80676	2.17226	1.58699	2.17226	1.2789	2.17226	3.13714	2.01246	1.2789	1.82219	2.43104	1.58699	2.01246	2.80676
AGTACTGTCGTTACCC-1_1	4.20805	3.52967	5.11537	5.29669	3.92531	2.86541	3.52967	3.92531	0	3.52967	3.92531	2.86541	3.52967	2.86541	2.86541	4.42821	0	2.86541	5.01068	2.86541	3.52967	0	2.86541	2.86541	2.86541	2.86541	2.86541	3.52967	3.52967	2.86541	0	0	3.52967	3.52967	2.86541	3.52967	0	4.76127	0	0	3.92531	0	4.76127	0	0	2.86541	0	0	4.42821
AGTAGCTAGTGGTTCT-1_1	1.36428	0	0	0.898718	0	0	0	0.898718	0	0	0	4.51415	0	0	0	0	4.5609	0	2.11412	0	0	0	0	0	4.21946	1.36428	3.58226	0	0	0.898718	0	4.0819	2.11412	0.898718	4.15304	4.7541	4.0819	0	3.62197	0.898718	0	4.54556	0	4.0315	3.8319	4.0315	0	2.83445	0
AGTAGCTCATTGTCGA-1_1	1.00452	0	0	0.45544	0	0	0	0.45544	0.767204	0	0.45544	4.47855	0	0	0	1.00452	4.07221	0	2.84213	0	0.767204	0	0.45544	0	3.62014	0	3.75031	0	0	0	0	4.06234	1.82323	0	3.8775	4.74182	3.48822	0	3.55635	0.45544	1.19618	3.96875	0	4.09168	3.53975	4.05236	0	2.32531	0
AGTAGCTGTATTGACC-1_1	4.43379	3.93085	4.0537	3.75244	2.87074	3.48539	3.19089	3.48539	2.03601	3.19089	3.19089	0.980205	2.96088	3.04357	3.04357	2.03601	0.980205	1.46557	5.24251	3.04357	2.87074	2.87074	3.7126	3.37776	2.03601	2.66166	2.66166	1.79093	3.04357	3.04357	2.2327	0	4.26169	3.19089	0.980205	2.53805	1.46557	2.66166	0	3.04357	3.93085	2.39699	2.96088	1.46557	0	0	2.53805	0	2.03601
AGTAGCTTCAACGTGT-1_1	4.43875	3.7205	3.98305	3.92359	3.79288	3.55784	3.64248	3.64248	3.86037	3.12201	3.55784	1.41071	4.09231	3.36348	3.46538	2.97518	1.97376	3.79288	4.87636	3.12201	3.36348	3.12201	3.64248	3.64248	2.80301	3.25002	2.33181	2.80301	3.46538	3.25002	2.59491	1.97376	4.43875	2.80301	1.41071	2.59491	0	2.80301	1.41071	3.12201	3.7205	2.59491	3.64248	0	0	0	3.46538	0	2.80301
AGTAGTCAGCCATTTG-1_1	3.31943	2.39714	2.03616	2.96104	0	2.03616	0	1.79107	1.4657	0.980309	1.79107	2.87089	1.4657	2.23285	1.4657	0.980309	3.99432	0	3.96317	0.980309	0	0	2.66181	1.79107	3.31943	0	4.08235	0	1.4657	0.980309	0	2.66181	2.66181	2.66181	3.2573	3.62796	2.66181	1.4657	2.96104	0.980309	2.23285	3.37792	1.4657	2.53821	2.23285	2.87089	1.79107	2.53821	2.39714
AGTAGTCAGGGCCTCT-1_1	1.486	0	0	0.996836	0	0	0	0	0	0	0	4.28781	0	0	0	0	4.21476	0	3.81666	0	0	0.996836	0	0	4.45997	0	3.88919	0	0.996836	0.996836	0	3.77832	1.81304	0	4.07973	4.47954	3.73845	0	3.06881	1.486	0	3.92358	0	3.6536	2.98602	3.69692	0	2.89574	0
AGTCACAAGACGCATG-1_1	0	0	0.863942	0	0	0	1.32042	0	0	0	0	4.02356	0	0.863942	0	0	4.6569	0	3.07211	0	0	0	0.863942	0	4.18216	0	3.94705	0.863942	0	0	0	4.38956	2.36156	0.863942	4.02356	4.85703	3.70874	0	3.86419	2.223	0.863942	4.63049	0	3.89258	3.44025	3.97321	0	2.36156	0.863942
AGTCACAAGCTCCACG-1_1	1.13668	0	0	0	0	0	0	0	1.13668	0	0	4.44414	0	0	0	0	4.35989	0	2.79386	0	0	0	0	0	3.81649	0	3.53612	0	0	0	0	4.49267	1.83912	0	4.30428	4.75199	3.69271	0	3.74407	0.42468	0	4.37332	0	4.03522	3.65237	4.08984	0	2.44945	0
AGTCACAAGTCCCAGC-1_1	0.703815	0.703815	0	0	0	0	0	0	0	0	0	4.52634	0.41259	0	0.41259	0.41259	4.31822	0	1.52062	0	0	0	0	0	3.59016	0	3.4863	0	0.41259	0	0.41259	4.18756	2.2703	0	4.08989	4.70316	3.72201	0	4.01904	0.41259	0	4.03723	0.41259	4.01904	3.61796	4.06391	0	1.72215	0
AGTCACACATTAAGCC-1_1	2.36594	0.958971	0.958971	2.50659	0	0.958971	0.958971	0	0	0	0	3.86412	0.958971	0	0	0	4.02009	0	3.15811	0	0	0	2.73962	0.958971	4.31768	0	4.35969	0	1.43937	0	0	3.08727	2.20222	1.76251	3.22427	4.41956	3.86412	0.958971	2.62988	1.76251	1.43937	3.89732	1.43937	3.08727	3.15811	3.50195	0	2.36594	1.43937
AGTCACATCTCATGGA-1_1	0.625261	0	0.625261	0.625261	0	0	0.625261	0	1.28266	0	0	4.57913	0	0	0	0	4.44579	0	1.67591	0	0	0	0	0	4.21793	0	4.02052	0	0	0	0	4.44579	1.49849	0	4.27994	4.78037	3.83242	0	3.93938	0.625261	0	4.26784	0	3.83242	3.41894	4.00481	0	2.43579	0
AGTCATGAGACGAGCT-1_1	0	0	0	0	0	0	0	0	0	0	0	4.93913	0	0	0	0	3.97016	0	0	0	0	0	0	0	3.97016	0	2.90859	0	0	0	0	3.97016	0	0	3.57409	2.90859	0	0	0	0	0	4.25311	0	2.90859	0	0	0	0	0
AGTCATGAGGGTTGCA-1_1	0.948721	0	0.582887	0.582887	0	0	0.582887	0	0.582887	0	0	4.56377	0.948721	0.948721	0	0	4.35345	0	1.6006	0	0	0	0	0	4.0868	0.582887	3.9288	0	0	0	0	4.04612	2.55475	0.582887	4.05987	4.77819	3.83078	0.582887	3.70278	0	1.6006	4.34323	0	3.91311	3.27027	3.88099	0	2.67072	0
AGTCATGTCAATGCAC-1_1	1.55893	0	0.661883	0	0	0	0	0	0.661883	0	0.661883	4.46977	1.05671	0	0	0	4.40312	0	1.7391	0	0	0	0.661883	0	4.20007	0.661883	3.94499	0	1.33902	0	0	4.28112	2.14095	0	3.92666	4.95418	3.76653	0	3.65163	1.55893	1.05671	4.22782	0	3.99804	3.33984	3.8498	0	2.3403	0
AGTCTCCTCGCGCTGA-1_1	0.309121	0	0	0	0	0	0	0.309121	0	0	0	4.24597	0	0	0	0.309121	4.21434	0	2.85072	0	0.309121	0	0	0	3.6266	0	3.12384	0.309121	0	0.309121	0	3.97332	2.01758	0	4.05819	4.56711	3.76163	0.309121	3.85788	0.54491	0	4.09506	0	4.27157	3.41248	4.03924	0	2.15255	0.309121
AGTCTCCTCTCCCAAC-1_1	1.01046	0	0	0.627776	0	0	0	0	0	0	0	4.51047	0	0	0	0	4.42008	0	3.23696	0	0	1.28656	0	0	3.96144	0.627776	3.65216	0.627776	0	0	0	3.97793	2.70638	0.627776	3.58178	4.71001	3.00646	0	3.50607	1.01046	1.50269	4.02583	0	4.01011	3.2707	3.7389	0	2.44072	0.627776
AGTGACTCAACTTGCA-1_1	0	0	0.582817	0	0	0	0	0	0.948624	0	0	4.34307	0	0	0	0	4.45941	0	1.42655	0	0	0	0	0	3.7957	0	3.94408	0	0	0	0	4.2794	1.21587	0.582817	4.33274	4.84246	3.53296	0.582817	3.72195	0	0.948624	4.33274	0	4.00357	3.50958	3.95929	0	2.09429	0
AGTGACTCAAGTAGTA-1_1	0.513089	0.289097	0.289097	0	0	0	0	0	0.85053	0	0	4.55595	0	0	0.289097	0	4.28686	0	2.34048	0.289097	0	0	0.289097	0.289097	4.00068	0.289097	3.75109	0	0	0.289097	0.289097	4.26354	2.16448	0.695976	3.96953	4.82589	3.9242	0	3.9242	0.984364	0.289097	4.21026	0	4.11643	3.58901	4.04274	0	1.95075	0
AGTGACTGTCATGCAT-1_1	0	0	0.633863	0.633863	0	1.01876	0	0	0.633863	0	0	4.3451	0.633863	0.633863	0	0	4.55174	0	1.6909	0	0	0	0	0	3.54459	0	3.17834	0	0	0	0	4.42237	2.19321	0	4.1422	4.57023	3.70916	0	3.56982	0	1.01876	4.16993	0	4.05408	3.70916	4.15617	0	2.4526	0
AGTGATCAGCGCCATC-1_1	1.4702	0	0	2.04124	0	1.4702	0.983965	0.983965	1.4702	0	0	4.00006	0	0.983965	0	0	3.9689	0	2.54359	0	0.983965	0	1.4702	0	4.05961	0	4.4785	0	2.04124	0	0	3.26292	1.79594	2.04124	3.19665	4.14276	3.38357	1.4702	2.66725	0	0.983965	3.9689	0.983965	3.19665	3.49121	3.49121	0	2.23807	2.04124
AGTGATCCAAGTGGTG-1_1	1.40674	0	0	0.932679	0	0.932679	0	0	0	0	0	4.58601	0	0	0	0	4.41509	0	2.97019	0	0	0	0.932679	0	4.11269	0	4.20881	0	0.932679	0	0	4.3376	1.72703	1.40674	4.11269	4.99331	3.91844	0	3.82205	0.932679	2.32707	4.3771	0	3.94861	3.41065	3.94861	0	2.32707	0
AGTGATCCACACAGCC-1_1	1.80635	0	0.991793	0.991793	0	0	0	0	0	0	0	3.84575	0	0	0	0	4.30313	0	2.55509	0	0	0	0.991793	0	4.12807	0.991793	4.47163	0	1.80635	0	0	3.60052	2.67886	1.47981	3.80883	4.63243	3.7705	0	3.5531	0.991793	1.47981	4.45206	0	3.5531	3.06118	3.60052	0	2.55509	0.991793
AGTGATCTCTATTGTC-1_1	4.84737	3.76433	4.0462	4.44582	3.76433	3.76433	2.71104	0	4.59829	4.0462	0	2.71104	3.37039	4.0462	3.37039	0	0	4.0462	4.73056	0	3.37039	2.71104	4.26584	0	0	2.71104	2.71104	3.37039	4.0462	3.37039	3.76433	0	4.0462	3.37039	3.37039	2.71104	3.37039	3.37039	0	2.71104	2.71104	0	0	0	2.71104	0	3.37039	0	2.71104
AGTGCCGCAGGAGGTT-1_1	4.31092	3.93665	4.17752	3.88064	3.0667	3.22656	2.92742	3.39603	3.36435	3.26283	3.22656	2.01669	3.22656	2.87632	3.45651	2.76556	2.01669	3.10912	4.58263	2.97603	3.14982	3.33164	3.14982	3.14982	0.657775	3.0667	2.01669	2.64098	3.22656	2.92742	2.97603	1.05117	4.74884	3.18892	0.657775	2.23799	0.657775	2.82247	1.33276	2.87632	3.86125	2.33262	3.10912	1.05117	1.05117	1.33276	3.02239	0	2.64098
AGTGCCGTCGGCATCG-1_1	0	0	0	0	0	0	0.900275	0	0.900275	0	0	4.62261	0	0	0	0	4.32379	0	2.41787	0	0	0	0	0	3.86554	0	3.76926	0	0.900275	0	0	4.0596	1.36623	0	4.0596	4.81756	4.00789	0	3.58482	0	0.900275	4.36176	0.900275	3.86554	3.45524	4.0596	0.900275	2.11642	0
AGTGTTGTCGTTCAGA-1_1	4.60218	4.22731	3.6207	4.22731	3.6207	3.6207	3.08096	3.96931	1.82371	3.29487	3.08096	1.82371	3.29487	3.471	3.08096	2.80846	1.82371	3.471	5.08784	2.80846	3.29487	2.4327	3.08096	3.08096	1.82371	3.471	1.82371	3.86605	2.80846	3.471	3.08096	2.4327	4.79149	3.08096	1.82371	3.08096	0	3.6207	1.82371	3.08096	4.36846	1.82371	3.29487	0	1.82371	0	3.471	0	3.75088
AGTTAGCGTACCCAGC-1_1	0	0	0	0.804184	0	0	0	0	0.804184	0.804184	0	4.69746	0	0	0	0	4.49882	0	1.78162	0	0	0	0.804184	0	3.19714	0	3.89508	0	0.804184	0	0	4.62751	0.804184	0	3.99083	4.86312	3.60581	0	3.78919	0	1.24408	4.51246	0	3.91989	3.33816	4.28528	0	2.38683	0
AGTTAGCGTCGCAGTC-1_1	2.10172	0.705938	0	2.32549	0	1.40542	1.62983	1.40542	0.705938	0	0.705938	4.06803	1.11563	0.705938	0	1.11563	4.31554	0	3.32033	0	0	0	1.81299	1.62983	4.01394	0	4.19942	0	1.62983	0	0.705938	3.73838	2.21985	1.62983	3.4586	4.63034	3.49037	1.40542	4.01394	1.40542	1.40542	4.06803	1.40542	3.63566	3.39185	3.80904	0	2.66268	1.40542
AGTTAGCGTGCCGTTG-1_1	3.6772	0	0	0	3.00903	0	0	3.6772	0	4.0742	3.00903	0	4.0742	0	4.0742	3.00903	3.00903	0	5.04434	0	0	0	3.6772	3.00903	0	0	4.35762	0	0	0	3.00903	0	3.6772	3.00903	0	0	3.00903	0	3.00903	0	0	0	3.6772	0	0	0	0	0	3.00903
AGTTAGCGTGGTACAG-1_1	5.08629	4.60064	4.49059	3.46949	3.46949	4.06137	3.74936	4.06137	3.86452	3.74936	1.82241	1.82241	3.29337	3.46949	3.61918	2.43128	0	3.29337	4.78994	2.807	2.807	3.96778	4.22577	3.96778	1.82241	3.29337	0	2.807	3.61918	2.43128	3.74936	1.82241	4.36692	3.86452	0	3.29337	1.82241	3.74936	0	3.86452	4.22577	1.82241	3.61918	1.82241	0	1.82241	2.43128	0	3.96778
AGTTCCCTCCTAAACG-1_1	0.700988	0	0	0	0	0	0	0	0	0	0	4.76908	0	0	0	0.700988	4.48135	0	2.41211	0	0	0	0	0	4.00432	0	3.77646	0	0	0	0	4.2639	1.10905	0	3.94714	4.84381	3.62612	0	3.67879	1.10905	0	4.0584	0	3.98562	3.27312	3.96657	0	2.65357	0
ATACCGACATCGCTCT-1_1	2.3227	1.40308	0	2.58557	0.569244	1.19416	1.19416	0.569244	0	0	0.929744	3.74748	1.19416	0.929744	0	0.569244	4.21542	0	3.95861	0	0	0	1.96507	0.929744	4.16907	0	4.21542	0	1.72305	0.569244	0.569244	3.40596	2.15979	1.40308	3.00436	4.35277	3.35374	0.569244	3.2699	1.40308	1.72305	3.91369	0.929744	3.17838	3.04167	3.11236	0	2.74545	1.57581
ATACCGACATGATGCT-1_1	4.53165	3.63137	4.31119	5.11464	4.31119	2.96436	2.96436	4.02797	2.96436	2.96436	2.96436	0	4.31119	3.63137	2.96436	3.63137	3.63137	3.63137	5.48052	2.96436	4.02797	3.63137	2.96436	2.96436	0	2.96436	0	2.96436	2.96436	2.96436	0	0	2.96436	2.96436	0	0	2.96436	2.96436	0	0	0	0	3.63137	0	0	2.96436	2.96436	0	2.96436
ATACCGATCGTTCTCG-1_1	4.69575	4.0972	3.98149	4.04102	3.30683	3.70001	3.30683	3.61524	3.30683	3.17852	3.17852	2.0248	3.61524	3.70001	2.85857	3.17852	1.45566	3.03129	5.27275	2.64966	3.52262	3.61524	4.24897	3.61524	0	2.85857	0	3.42054	3.03129	2.38526	3.61524	1.45566	4.49711	3.42054	2.38526	2.85857	2.0248	3.03129	0	3.70001	3.9182	2.0248	3.03129	0	0	0	3.42054	0	3.03129
ATACCTTCAGTTTCGA-1_1	1.02378	0	0.466601	0.466601	0	0	0	0	0.466601	0	0	4.09204	0.466601	0	0	0.466601	4.39039	0	2.55655	0	0	0	0	0	3.70956	0.466601	3.42518	0.466601	0	0.466601	0	4.08206	2.09615	0.783505	3.80661	4.69871	3.72402	0	3.55221	1.21736	1.02378	4.0306	0	3.69489	3.10926	3.61815	0	2.02025	0
ATACCTTGTATCCTCC-1_1	4.47004	3.37283	3.60198	3.96326	3.11751	3.30629	2.88461	2.83074	2.77379	2.42708	3.07507	1.33923	2.93574	2.93574	3.62725	2.88461	2.42708	2.1412	5.35313	2.64914	2.83074	2.5067	3.72242	3.15823	1.33923	2.1412	2.1412	2.1412	3.07507	2.83074	2.42708	1.55916	4.35637	3.15823	1.73933	2.71341	1.89194	2.88461	0.662019	2.24584	3.30629	1.73933	2.98437	0.662019	0.662019	0	2.64914	0	2.42708
ATACCTTGTCCCGTGA-1_1	0.594696	0	0	0	0	0	0	0	1.23473	0	0	4.44849	0.594696	0	0	0	4.37966	0	2.01488	0	0	0	0	0	3.68886	0	3.83943	0	0	0	0	4.0722	1.23473	0.594696	4.13913	4.84367	3.40947	0	3.70896	0	0	4.152	0	3.87378	2.89381	3.93913	0	2.51566	0
ATAGACCAGAGTTCGG-1_1	2.25546	0.996189	0	2.89477	0.996189	2.05819	2.05819	1.81219	0	0	0	3.40236	1.48521	1.81219	0	0	4.13494	0	3.45767	0.996189	0.996189	0	3.06783	0.996189	3.85258	0	4.53506	0	0	0	0	2.79554	2.68536	1.48521	2.79554	4.2387	3.51008	1.81219	3.45767	0.996189	2.42016	4.16191	1.48521	2.68536	3.21532	2.89477	0	2.98504	1.81219
ATAGGCTTCTCTCAAT-1_1	2.04798	0	0	2.40949	0	1.47616	2.04798	0	0	0	0	3.44633	0	0	0	0	3.20407	0	1.47616	0	0	0	1.47616	0	3.94432	1.47616	4.27525	0	1.47616	0	0	2.88371	1.47616	1.47616	2.88371	4.32114	2.40949	0	2.88371	0	1.47616	3.87671	0	1.47616	3.44633	2.04798	0	2.40949	0
ATATCCTCATGTGTCA-1_1	0	0	0	0	0	0	0	0	0.574418	0	0	4.44051	0	0.574418	0.574418	0	4.35457	0	2.17031	0	0	0	0.574418	0	3.86211	0	4.05448	0	0	0.574418	0	4.33443	1.41206	0.574418	4.27144	4.77884	3.77701	0	3.9099	0	0.574418	4.24953	0	4.06785	3.44259	3.92534	0	2.70603	0
ATATCCTGTCATAACC-1_1	1.36558	0	0	0	0	1.36558	0	1.36558	0	0	0	4.54729	0	0	0	0	4.34209	0	3.49947	0	0	0	0	0	3.92407	0	3.06461	0	0	0	0	4.22118	2.27768	1.9222	4.08362	3.98013	3.49947	1.36558	3.40718	0	1.36558	4.08362	0	3.80154	2.74663	3.73414	0	2.9182	0
ATATCCTTCACCCATC-1_1	0	0	0	0	0	0	0	0	0	0	0	3.98671	0	0	0.711383	0	4.22526	0	2.97871	0	0	0	0	0	3.6988	0	2.97871	0	0	0	0	4.24031	2.51809	1.12285	4.25513	4.76322	3.61868	0	3.59048	0.711383	0	4.36641	0.711383	3.79652	3.12557	3.86401	0	2.22942	0
ATATCCTTCGGTGAAG-1_1	1.50593	0.774475	0.774475	2.33753	0	0.774475	0.774475	0.774475	1.20564	0	0	3.55289	0.774475	0	0	0	4.31315	0	2.92003	0	0	0	1.50593	0	4.23162	0	4.0036	0	0.774475	0	0	3.73602	2.71028	0.774475	3.51882	4.24846	3.32853	0.774475	3.58584	1.73657	1.20564	4.02471	1.73657	3.40904	3.40904	3.40904	0	2.85488	2.08153
ATCACAGGTTGTTGCA-1_1	0.874927	1.13077	0.530246	1.50335	0	0.530246	0.874927	0	0.530246	0	0	4.04214	0.530246	1.50335	0	0.874927	4.26176	0	2.3117	0	0	0	1.50335	0.530246	4.11323	0	4.24185	0	1.50335	0	0.530246	3.60187	1.88628	1.13077	3.50165	4.45807	3.74388	0	3.69296	0	0.874927	4.0046	0.530246	3.52251	3.34197	3.72719	0	2.8382	0.874927
ATCACGACAGTAGTGG-1_1	2.55691	0.911073	0	2.55691	0	1.37977	1.93845	0	0	0.911073	0.911073	3.78697	1.69763	1.37977	0	0	3.78697	0	4.21825	0	0	0	1.93845	0	3.8522	0	4.48562	0	0.911073	0	0	3.14866	3.08273	2.55691	3.21051	4.23991	3.60244	0.911073	3.42556	1.93845	1.37977	3.88329	1.37977	3.01214	3.14866	3.37597	0	2.66604	1.93845
ATCACGACAGTGGGTA-1_1	0.598306	0	0.801352	0.598306	0.343247	0.343247	0	0.343247	0.343247	0	0.343247	5.0273	0	0	0	0.801352	4.1789	0	2.30352	0	0.343247	0	0.343247	0.343247	3.73652	0	3.49476	0	0	0	0	4.20368	1.7056	0.343247	4.1789	4.7507	3.60081	0	3.97046	0.598306	0	4.20978	0.343247	4.19754	3.43059	4.14704	0	2.17257	0
ATCACGAGTATGATCC-1_1	1.46634	1.46634	0	2.3979	0	0	1.46634	0	0	0	0	3.62878	1.46634	0	0	1.46634	3.99514	0	3.86423	0	2.03688	0	2.03688	1.46634	3.53612	0	4.21459	0	0	0	1.46634	2.87168	3.04452	0	2.03688	3.71357	2.87168	1.46634	3.04452	0	1.46634	4.26268	0	1.46634	3.19185	3.79174	0	0	1.46634
ATCACGAGTTCCCAAA-1_1	4.03405	3.35846	3.70464	3.70464	2.65407	2.44837	3.1553	2.65407	2.90006	2.02892	2.97023	1.29263	3.0358	2.8246	3.21009	2.32711	2.02892	0.842075	5.18939	2.32711	2.18909	1.83812	3.76764	2.90006	1.83812	2.18909	2.97023	1.29263	2.65407	2.18909	1.29263	1.83812	4.03405	3.4464	0.842075	2.44837	0.842075	2.5565	1.83812	2.8246	3.1553	2.90006	2.65407	0.842075	0.842075	0	1.83812	0.842075	2.5565
ATCACTTCACGCAAAG-1_1	1.27694	1.27694	0	0	0	0.829785	0	0	1.58483	0	0	4.54418	0	0	0	0	4.1233	0	2.63392	0	0	0	0	0	3.96486	0	3.96486	0.829785	0	0	0	4.1233	2.16985	0.829785	3.86161	4.7652	3.68348	0	3.29051	0	0	4.31336	0	3.80569	3.07663	3.68348	0	2.8042	0
ATCACTTCAGACCATT-1_1	0.78228	0	0	0	0.46576	0	0	0	1.21577	0.46576	0	4.3955	0	0	0	0.46576	4.43143	0	2.16469	0	0	0.46576	0	0	4.13829	0	4.13829	0.46576	0	0	0.46576	4.04928	1.02233	0.46576	3.92851	4.77456	3.63178	0	3.51534	0.46576	0	3.89287	0	3.91677	3.3632	3.86838	0	2.50726	0
ATCACTTCATACAGGG-1_1	0.919785	0	0.562113	0	0	0	0.919785	0	0	0	0	4.43059	0.562113	0	0	0	4.54104	0	3.02596	0	0	0	1.18269	0	3.97127	0.562113	3.57519	0	0	0	0	3.97127	1.56274	0	4.1166	4.71754	3.53201	0	3.81789	0.562113	0	4.28587	0	3.95695	3.39001	3.86642	0.562113	3.0966	0
ATCACTTGTACACGTT-1_1	0.924254	0.924254	0.924254	1.39624	0	0	0	0	0	0	0	4.04725	0	0	0.924254	0	4.43793	0	3.34497	0	0	0	1.39624	0	4.38252	0	4.21773	0	2.15176	0	1.39624	3.49407	1.95727	0	3.73861	4.69061	3.49407	0	3.28989	0	0.924254	4.07345	0	3.34497	3.53921	3.73861	0	3.10368	0
ATCACTTGTGTATTCG-1_1	0.871071	0	0	1.32944	0	0.871071	0	0	0	0	0	4.41858	0.871071	0	0	0	4.34925	0	3.2036	0	0.871071	0	0.871071	0	3.72073	0	3.6865	0	0	0	0	4.05989	1.32944	0	3.87623	4.7564	3.6865	0	3.31054	0	0	4.05989	0.871071	3.93223	3.2585	4.03563	0	2.49451	0.871071
ATCACTTGTTAGGACG-1_1	2.28854	1.51385	0	1.01961	0	1.01961	1.51385	0	0	0	0	3.7319	1.51385	1.01961	0	0	4.2501	0	3.10303	0	0	1.01961	1.84314	1.01961	3.92433	1.01961	4.05539	0	0	1.01961	0	3.17961	2.09043	1.84314	3.37942	4.29941	3.64321	0	3.54588	0	1.84314	3.81337	1.84314	2.92965	3.25074	3.85174	0	2.59561	1.84314
ATCACTTTCTTCCCGA-1_1	0.96833	0	0	0.96833	0	0	0	0.434709	0.96833	0	0	4.2962	0.736699	0.434709	0	0.434709	4.15291	0	2.91368	0	0	0.736699	0.736699	0	3.68036	0	3.39649	0.434709	0	0	0	4.1269	2.08923	0.434709	4.1269	4.49709	3.35934	0	3.69399	0	1.15627	3.85617	0	4.04454	3.35934	3.85617	0	2.37966	0.736699
ATCAGGTAGCCAAGCA-1_1	1.76038	0	0	1.76038	0	0	2.36361	0	0	0	1.76038	2.36361	2.36361	0	2.36361	0	3.67673	0	3.98826	1.76038	0	0	1.76038	1.76038	3.67673	1.76038	4.29346	0	1.76038	0	0	2.73721	2.73721	3.00858	3.00858	1.76038	3.39745	2.73721	1.76038	0	1.76038	3.54681	2.73721	1.76038	1.76038	2.73721	2.36361	2.36361	1.76038
ATCAGGTCACGACCTG-1_1	4.32655	4.22265	4.22265	4.04326	2.97913	3.42988	3.73946	3.90285	2.97913	3.42988	3.30097	1.5548	3.64653	3.64653	4.1067	2.97913	2.50163	3.82449	4.88049	3.42988	3.54406	2.97913	3.42988	3.54406	2.76861	3.42988	0	3.15294	3.30097	2.50163	3.42988	1.5548	4.22265	2.76861	2.13633	2.13633	2.13633	3.64653	1.5548	3.15294	3.42988	2.13633	3.42988	1.5548	0	1.5548	2.50163	0	3.42988
ATCAGGTCATAGTCAC-1_1	4.9772	4.23115	5.1872	3.94831	4.0997	3.27426	2.88754	4.54564	2.24861	4.23115	3.27426	2.24861	4.54564	3.55244	3.94831	3.55244	2.24861	2.24861	5.57486	3.55244	3.76983	2.88754	4.45139	3.27426	2.24861	3.55244	0	4.34732	3.76983	3.94831	2.88754	3.55244	2.88754	2.24861	0	3.76983	2.24861	3.94831	0	3.76983	3.94831	2.24861	4.23115	2.24861	0	0	3.76983	0	2.88754
ATCAGGTTCGACACCG-1_1	3.82827	3.35626	4.43135	4.29952	3.75003	3.47016	3.35626	3.08013	3.08013	2.90696	2.90696	2.06944	3.08013	2.69738	3.96846	2.69738	1.4952	3.35626	4.74656	3.08013	3.35626	3.35626	3.66516	2.90696	0	3.22769	1.4952	3.35626	3.22769	2.06944	3.35626	0	4.65211	2.43191	0	2.06944	0	3.75003	0	4.03182	3.96846	2.90696	2.43191	1.4952	0	1.4952	2.06944	0	3.35626
ATCATTCAGCTCCCTT-1_1	3.11751	1.5707	0	2.41234	0.819781	1.26413	2.52011	1.5707	0.819781	0	1.26413	2.86277	1.26413	1.26413	0.819781	0	3.52695	0	4.65529	0.819781	1.26413	0	1.9947	1.9947	3.44935	0	3.92257	0	1.26413	0	0	2.29153	3.4889	2.86277	2.99823	3.4889	2.6174	2.15409	1.80501	1.26413	2.52011	3.17221	1.80501	1.5707	2.99823	2.6174	0	2.41234	2.86277
ATCATTCCACAATGTC-1_1	0	0	0	0.340462	0	0	0	0.340462	0	0	0	4.70512	0	0	0.340462	0	4.39325	0	1.95783	0.340462	0	0	0	0	3.78404	0	3.79321	0	0	0	0.340462	3.98393	2.01351	1.2336	3.98393	4.81287	3.33844	0	3.65637	1.2336	0.593987	4.0844	0.340462	4.05671	3.48543	3.81132	0	2.20959	0.340462
ATCATTCCACTGAGGA-1_1	0	0.950421	1.42878	0	0.950421	0	0.950421	0	0.950421	0	0	4.56651	0	0	0	0	4.40582	0	2.35335	0	0	1.42878	0	0	4.16623	0.950421	4.03491	0	0	0	0	4.19054	1.42878	0.950421	4.03491	4.88812	4.06259	0	3.70549	0	1.42878	4.61481	0.950421	3.66569	3.33133	4.00644	0	1.99432	0
ATCATTCGTTGATGTC-1_1	3.9011	3.49285	3.06353	3.56756	2.86661	2.70985	2.70985	2.93665	1.57393	2.29519	2.70985	1.80841	2.62117	2.86661	2.7913	2.15769	2.7913	0	5.00342	1.26705	1.80841	2.52386	3.87498	2.41605	1.99822	1.99822	3.56756	0	2.62117	2.41605	0	0	3.97561	2.7913	1.26705	2.93665	2.52386	2.52386	1.80841	2.93665	3.36916	2.86661	2.41605	1.26705	1.26705	0.822061	1.80841	0.822061	2.62117
ATCATTCTCAGACCCG-1_1	3.96517	3.6774	3.3459	3.79807	2.41081	3.27175	2.78591	2.65225	2.31537	2.09188	3.19167	1.80361	2.90379	3.1046	2.90379	2.72131	2.09188	0	5.37072	2.09188	2.20986	2.49793	3.54015	2.9579	1.80361	1.95809	3.30951	1.1081	3.70273	2.31537	1.62081	1.1081	4.10831	3.38101	0.700273	2.90379	2.09188	2.49793	1.39696	2.65225	3.19167	2.57806	2.90379	1.95809	1.1081	1.39696	2.09188	1.39696	2.57806
ATCATTCTCTATACGG-1_1	0.65764	0	0	0	0	0.65764	0	0	0	0	0.65764	4.32305	0	0	0.65764	0	4.13349	0	1.55201	0.65764	0	0	0	0	3.61843	0	3.26256	0	0	0	0	4.11847	2.01645	1.05098	4.00649	4.59183	3.33137	0	3.42646	0.65764	1.05098	3.82103	0	3.89939	3.39576	3.95437	0	2.64072	0
ATCCACCAGATACGAT-1_1	1.01297	0.629614	0.629614	0.629614	0	0	0	0	0.629614	0	0	4.45502	0	0	0	0	4.30111	0	1.28941	0	0	0	0	0	4.0604	0	4.0604	0	0	0	0	3.93148	1.96546	0	4.23984	4.65728	3.60963	0	3.78345	1.01297	1.01297	4.33614	0	4.22713	3.53578	4.01398	0	2.44431	0
ATCCACCAGCGTGTTT-1_1	3.03591	0.975187	0	2.53065	0.602036	1.78423	1.63494	0.975187	1.24631	0	1.45939	3.72487	1.63494	1.45939	1.63494	0	3.68422	0	4.04579	0	0.975187	0	2.76411	2.13209	3.68422	0	4.52006	0	0.975187	0.602036	0	2.65418	2.81486	2.31097	2.99544	3.83775	3.31151	1.45939	3.07481	1.63494	2.02902	3.7829	1.63494	2.71066	3.28094	2.95326	0	2.81486	2.71066
ATCCACCAGGGCTTCC-1_1	4.42997	4.2463	3.83679	3.99268	3.19747	3.37296	3.13139	2.90206	2.60399	3.56737	2.17742	0.941842	3.25945	2.81223	3.47488	2.90206	1.41813	3.42522	4.66188	2.34067	3.5222	3.06064	3.56737	3.42522	1.98221	3.5222	1.73943	2.71352	3.69181	3.06064	2.90206	0	4.35247	3.6106	0.941842	2.48097	0.941842	3.06064	0	3.5222	3.69181	1.41813	2.60399	0.941842	0	0.941842	3.37296	0	3.37296
ATCCACCGTATGTCAC-1_1	1.5977	0	0	2.5514	0	1.42391	0.581284	0	0.581284	0	0	4.27597	0.946496	0.581284	0	0	4.28687	0	3.23626	0	0	0.581284	1.74571	0	4.40913	0	4.27597	0	1.98879	0.581284	0	3.45773	2.09125	0.946496	3.26678	4.30831	3.35311	0	3.13868	0.581284	0.946496	3.71856	0.946496	3.57478	3.32516	3.20478	0	2.77123	1.21343
ATCCACCTCCACTTTA-1_1	1.09094	0	0	0	0	0	0	0	0.840724	0	0	4.14231	0.284811	0.284811	0	0.687397	3.75766	0	2.18698	0	0	0	0.284811	0	3.4441	0	3.30911	0.506228	0	0.506228	0	3.80277	1.60022	0.506228	3.67764	4.23236	3.71845	0	3.54415	0.284811	0.284811	3.90072	0	3.93993	3.30911	3.54415	0	1.88733	0
ATCCATTAGATTAGAC-1_1	4.55644	3.73179	4.36548	4.22682	3.49162	2.86541	2.86541	2.52269	3.36793	2.79011	3.00089	0.821347	3.12018	2.93544	3.99801	3.32305	1.57292	2.93544	5.32809	2.86541	2.93544	3.22675	3.32305	2.86541	1.26614	2.86541	1.99712	2.29404	3.27606	2.79011	2.41489	0	4.18892	3.27606	1.26614	2.79011	2.15656	3.22675	0	2.86541	3.76184	1.99712	2.79011	0	1.57292	2.15656	2.41489	0	2.41489
ATCCATTAGGCGATAC-1_1	4.248	3.77139	3.88661	3.77139	3.101	3.77139	3.101	3.49135	3.49135	2.82821	3.77139	0	3.101	3.64114	3.101	2.82821	1.84135	3.88661	3.49135	3.3151	3.88661	1.84135	3.64114	3.101	0	3.49135	2.45187	3.101	3.49135	2.82821	3.101	1.84135	4.62297	2.82821	2.45187	2.45187	0	3.101	1.84135	3.64114	4.08354	3.3151	3.3151	1.84135	1.84135	0	3.49135	1.84135	3.3151
ATCCATTTCTGGGCAC-1_1	1.38166	0	0	1.38166	0	0.912587	1.38166	0	0	0	0	4.1986	0	0.912587	0	0	4.02817	0	2.85637	0.912587	0	0	1.94061	0.912587	4.0799	0	3.85468	0.912587	1.94061	0.912587	0	3.32625	2.6684	2.13461	3.32625	4.2424	3.56353	0.912587	3.32625	0	0.912587	3.91592	0	2.85637	3.15108	3.2712	0	3.08514	2.13461
ATCCCTGAGCAGAAAG-1_1	0.962358	0	0	0.962358	0	0	0	0	0	0	0	4.53494	0	0	0	0	4.46299	0	3.86949	0	0	0	2.01109	0	3.64312	0	4.02548	0	0	0	0	4.05396	0	0	4.02548	4.72413	3.93483	0	3.7627	0	1.44355	4.56906	0	3.59986	3.59986	3.93483	0	2.63497	0
ATCCCTGAGCCTCGTG-1_1	1.51871	0	0	0	0	0	0	0	0	0	0	4.03031	0	0	0	0	4.39744	0	2.09589	0	0	0	0	0	3.25672	0	3.77954	0	0	0	0	4.12111	2.09589	0	4.12111	4.71453	3.73798	0	3.81945	1.51871	1.02359	4.32932	1.02359	3.89479	3.25672	3.55192	0	2.09589	0
ATCCCTGCACTATCCC-1_1	3.50093	2.65242	3.11044	3.61813	1.78265	2.46091	2.22383	2.38795	1.24496	0.601178	2.38795	2.46091	2.86136	2.22383	2.38795	2.46091	3.21502	0.601178	4.85796	1.78265	0.974006	1.24496	3.073	2.46091	3.11044	1.45793	3.96895	0.974006	2.76234	1.78265	0.601178	1.78265	3.36816	3.11044	2.13042	2.95146	2.5289	2.22383	2.30926	2.22383	3.11044	2.86136	2.13042	1.24496	2.22383	2.22383	2.13042	2.38795	2.81307
ATCCCTGCACTTCATT-1_1	3.351	2.96291	2.90879	3.54528	1.62506	2.65717	2.79087	3.01426	1.62506	1.11165	2.90879	0	2.79087	2.09651	2.65717	2.72625	2.50279	0.702939	4.82335	1.80803	1.96264	1.62506	3.7567	2.50279	2.41563	1.62506	3.95094	0.702939	2.65717	2.09651	0.702939	0.702939	4.0445	3.19674	1.62506	2.58295	2.50279	2.50279	2.41563	2.41563	2.96291	2.96291	2.58295	0.702939	0	1.96264	2.09651	2.21457	2.09651
ATCCCTGCAGTTCCAA-1_1	1.28602	0	0	0.362137	0.362137	0	0	0	0.362137	0	0.362137	4.66093	0	0.362137	0	0	4.10016	0	1.00999	0.362137	0	0	0	0	3.53123	0	3.20134	0.62743	0	0	0	3.9772	1.83046	0.62743	3.74851	4.49522	3.60507	0	3.61687	0.62743	1.00999	3.96071	0	4.07081	3.46524	3.89189	0	2.2291	0
ATCCCTGCATAGGTTC-1_1	1.39282	0	0	0	0	0.921512	0	0.921512	0	0	0	4.50283	0	0	0	0	4.33931	0	0.921512	0	0	0	0	0	4.06898	1.39282	3.95976	0	0	0	0.921512	4.39684	2.87039	0	4.31937	4.7793	3.57798	0	3.95976	0.921512	1.71186	4.5358	0.921512	4.01586	3.69735	4.09452	0	2.31041	0
ATCCCTGTCTGTAAGC-1_1	0.551832	0.551832	0	0	0	0	0	0	0.905376	0	0	4.55664	0	0	0	0.551832	4.35142	0	1.54376	0	0.551832	0	0	0	4.09292	0	3.65216	0	0	0	0	4.16407	1.68984	0	4.02949	4.60198	3.63288	0	3.70788	0.551832	0	3.98941	0	3.90408	3.20136	3.67108	0	2.60412	0
ATCCGTCGTAGCGATG-1_1	0	0	0	0	0	0	0	0	0.773028	0	0	4.67409	0	0	0	0	4.48271	0	2.3351	0	0	0	0	0	3.78768	0	3.58323	0	0.773028	0	0	4.3105	1.92156	0.773028	3.97939	4.80645	3.81375	0	3.61512	0	0.773028	4.21183	0	3.86394	3.09076	3.93479	0	2.07918	0
ATCCGTCTCTAGCCTC-1_1	0	0	0	0.481551	0	0.481551	0.481551	0	1.04933	0	0	4.87917	0	0	0	0	4.26995	0	3.24817	0	0	0.481551	0	0	3.95781	0	3.83204	0	0	0	0	3.94592	1.04933	0	3.99265	4.6172	3.19892	0	3.71863	1.2454	0.481551	4.18891	0	4.00399	3.24817	3.90938	0	2.63836	0
ATCCTATAGAGAATCT-1_1	1.98847	0	0.815752	2.61071	0	1.56499	1.56499	0.815752	0.815752	0	0.815752	3.72202	1.56499	0.815752	0.815752	0.815752	4.40301	0	2.69932	0.815752	0.815752	0.815752	2.61071	1.25896	3.96454	0	4.28868	0	0	0.815752	0	3.78123	2.78071	1.79898	3.48191	4.17906	3.80956	1.56499	3.51995	1.25896	1.25896	3.75206	0.815752	3.26643	3.26643	3.72202	0.815752	2.78071	1.98847
ATCCTATAGCATAGGC-1_1	1.51123	0	0	1.01746	1.01746	0	0	1.51123	1.01746	0	0	4.24678	0	0	0	0	4.11168	0	2.28552	0	0	1.01746	0	0	3.77018	0	4.08233	0	1.01746	0	1.01746	4.38797	2.45074	1.01746	3.92103	4.83943	3.49015	0	4.11168	0	1.01746	4.2961	0	3.95544	3.63994	4.2961	1.01746	2.71663	0
ATCCTATTCAGCTGAT-1_1	4.56918	2.5598	4.79025	4.28495	2.5598	3.88635	4.43713	3.60548	3.60548	3.88635	3.21352	0	4.28495	0	4.28495	2.5598	0	3.88635	5.19294	3.21352	3.60548	4.43713	4.28495	3.21352	2.5598	3.60548	3.21352	3.60548	4.28495	3.21352	3.21352	3.21352	3.60548	2.5598	0	0	2.5598	4.56918	3.60548	3.60548	3.21352	2.5598	2.5598	0	0	2.5598	4.10538	2.5598	3.88635
ATCGATGAGCGTCAAG-1_1	0	1.10458	0	0	0	0	0	0	0	0	0	4.37828	0	0	0	0	4.25731	0	3.44264	0	0	0	0.697627	0	4.24292	0	3.90058	0	0	0	0	3.92078	2.4931	0	3.99776	4.59382	3.94059	0	3.94059	1.10458	1.95358	4.27149	0	3.6976	2.78097	4.16768	0	2.7164	0.697627
ATCGATGCACATACGT-1_1	0	0	0.57893	0.943228	0	0	0.943228	0	0	0	0	4.12975	0.57893	0	0	0	4.4134	0	3.69403	0	0	0	0	0	4.22589	0.57893	4.07797	0.57893	1.20967	0	0.57893	4.15466	1.59344	1.41985	4.02337	4.69327	3.50102	0	3.42741	0.57893	1.7413	4.46883	0	3.85574	3.67433	3.88838	0	2.48306	0
ATCGCCTAGTTGAAGT-1_1	0.841174	1.60085	0	0	0	0	0	0	1.29148	0	0	4.31574	0	0	0	0	4.35037	0	3.76609	0	0	0	0.841174	0	4.0325	0.841174	3.79616	0	0	0	0	3.67004	1.60085	0	4.07821	4.81766	3.73509	0	3.30988	0.841174	1.29148	4.20401	0	3.85372	3.56378	3.67004	0	2.6526	0
ATCGCCTCAGCTACTA-1_1	4.27023	3.65661	3.56809	3.73792	2.80844	2.85671	3.02941	2.90276	2.94678	2.30481	3.3634	0.970938	2.98895	3.02941	3.14181	2.4564	1.90828	1.90828	4.94475	1.62945	2.21943	2.80844	3.61333	3.44514	1.62945	2.21943	2.80844	1.77855	2.98895	2.4564	2.4564	0.970938	4.4483	2.85671	0	2.94678	0.970938	2.75771	1.62945	2.30481	3.21028	2.12607	2.38348	0.598952	0	1.45415	2.85671	0	2.94678
ATCGCCTCATTATGCG-1_1	0.770556	0	0	0.457731	0	0	0	1.00849	0.770556	0	0	4.37406	0.770556	0	0	0	4.10742	0	1.20055	0	0.457731	0	0.457731	0	4.01756	0	3.51176	0.457731	0	0	0	4.16314	3.08637	0	4.16314	4.46489	3.65665	0	3.71487	0.770556	0.770556	4.03824	0.770556	3.90722	3.43994	4.01756	0	2.33095	0
ATCGCCTGTTATAGCC-1_1	1.0572	0	0	0	0	0	0	0	1.0572	0	0	4.65629	1.0572	0	0	0	4.03264	0	0	0	0	0	0.662246	0	4.09711	0	3.62771	0	0	0	0	4.21478	3.07552	0.662246	4.06539	4.32005	3.76726	0	3.65236	1.55953	0.662246	4.15767	0.662246	3.87031	3.49441	3.90873	0	2.02472	0
ATCGGATAGCCTCCAG-1_1	5.38629	4.449	4.11719	4.449	3.61717	4.449	2.57088	2.57088	4.449	3.61717	2.57088	2.57088	0	4.11719	4.449	3.61717	2.57088	4.29679	4.89672	3.61717	3.89811	0	3.22504	3.89811	0	2.57088	0	4.11719	3.22504	2.57088	3.61717	0	4.11719	3.61717	0	3.22504	2.57088	3.22504	0	0	4.11719	2.57088	4.11719	2.57088	0	0	3.22504	2.57088	0
ATCGGATAGGTGCATG-1_1	4.31659	4.18042	3.88565	4.21624	2.55914	3.21283	3.11193	2.87325	2.35515	2.55914	3.11193	1.75265	2.9997	2.9997	3.93346	2.35515	2.0986	2.35515	4.82844	2.9997	3.11193	3.21283	3.60479	2.55914	0	2.55914	2.0986	1.21933	3.21283	2.55914	1.21933	1.21933	4.31659	3.21283	1.75265	2.87325	1.75265	2.55914	0	2.72848	3.66763	2.55914	2.35515	0	0	1.21933	3.11193	1.21933	2.9997
ATCGGCGCAAGCAATA-1_1	1.76867	0	0	0	0	1.44504	1.76867	0	0.963559	0	0	3.80148	1.76867	1.76867	0	0	4.1623	0	3.01809	0.963559	0	0	0.963559	0	4.32501	0	4.48339	1.44504	1.44504	0	1.44504	3.76459	2.51342	2.01277	3.40712	4.34624	3.50916	0	3.64501	0.963559	0.963559	4.34624	0	3.2314	3.35191	3.16523	0	2.8455	2.01277
ATCGGCGCATCGGATT-1_1	3.83243	3.59983	3.7062	3.80233	2.48085	3.34563	2.3592	2.48085	2.22068	2.48085	2.3592	1.63057	2.58929	1.86806	2.22068	2.58929	3.7062	0	5.09088	2.22068	2.77622	2.48085	3.34563	2.3592	2.05983	0.862436	3.89003	1.31851	3.13126	2.3592	0.862436	1.63057	3.67199	3.13126	2.22068	3.34563	2.22068	2.68712	2.58929	2.05983	2.3592	2.85803	2.93365	1.63057	0.862436	0	2.3592	2.05983	2.68712
ATCGGCGTCTAAGCCA-1_1	2.9352	0	4.68169	3.60143	2.9352	2.9352	2.9352	0	0	0	2.9352	0	0	2.9352	2.9352	2.9352	0	0	4.68169	0	3.60143	2.9352	2.9352	0	2.9352	0	0	2.9352	3.60143	0	3.60143	2.9352	3.60143	0	0	3.99776	3.60143	0	0	2.9352	4.68169	2.9352	3.99776	3.60143	0	3.60143	0	2.9352	0
ATCGTAGAGCGTGAAC-1_1	3.66415	2.6686	2.9388	3.47547	1.17453	3.05068	3.54239	2.29723	1.69988	1.69988	1.17453	1.69988	2.8128	2.04251	3.60512	2.29723	3.1513	0	4.8022	2.50006	2.50006	1.69988	2.9388	2.50006	2.29723	0	4.11723	1.17453	2.9388	1.69988	0	0	4.04157	2.9388	2.8128	2.8128	2.50006	2.50006	1.69988	1.17453	2.50006	2.29723	2.50006	0	1.69988	1.17453	2.29723	1.69988	2.04251
ATCGTAGAGTCACAGG-1_1	0	0	0	1.4772	0	0	0	0	0	0	0	4.22849	0	0.989664	0	0	4.40838	0	3.44763	0	0	0	0	0	4.46828	0	3.97782	0	0.989664	0	0	4.27658	0.989664	0	4.12474	4.5783	4.12474	0	3.72733	0.989664	0.989664	4.38758	0	3.97782	4.0392	4.00898	0	2.24619	0
ATCGTAGTCATGCCCT-1_1	2.63692	1.44516	0	0	0	2.01291	0	0	1.44516	0	1.44516	3.8372	2.01291	0	0	0	3.6019	0	4.23546	0	0	0	1.44516	1.44516	3.90476	0	4.58778	0	1.44516	1.44516	0	2.37282	2.01291	2.01291	2.63692	3.68664	3.29362	0	2.37282	0	2.01291	3.16538	0	2.01291	2.01291	2.37282	0	2.37282	2.01291
ATCGTAGTCCGTGTAA-1_1	3.91434	3.26803	3.41673	3.94196	2.08151	3.02754	2.38169	3.32009	2.38169	2.24282	2.71026	0	2.61226	2.7995	3.02754	2.7995	2.38169	0	4.99005	1.88907	2.38169	1.88907	3.73041	2.61226	1.33674	2.08151	3.02754	0.876848	2.50361	2.38169	0.876848	0.876848	4.28454	2.88143	1.33674	3.02754	1.65057	2.24282	1.88907	2.24282	2.38169	2.24282	3.0933	0.876848	1.33674	0	2.08151	1.33674	2.24282
ATCGTCCAGAACTCCT-1_1	3.94405	3.8005	3.39335	3.8005	2.20324	3.07782	2.76996	2.52622	2.32287	2.76996	2.69513	0	2.61424	2.69513	3.27008	2.83958	2.20324	0.765754	4.88409	2.52622	2.83958	2.42971	3.50307	2.90467	1.49332	1.49332	2.69513	2.20324	3.31288	2.76996	1.91	1.49332	4.16331	2.61424	0.765754	2.52622	1.72321	2.83958	1.72321	2.76996	3.07782	2.32287	1.91	0	0	1.49332	2.20324	0.765754	2.42971
ATCGTCCCACCAGTAT-1_1	0	0	0	0	0	0.704797	0	0.704797	0.704797	0.704797	0	4.42961	0	0	0.704797	0	4.18169	0	0.704797	0	0	0	0	0	4.18169	0	3.89389	0	0	0	0	4.24234	2.21784	1.40372	3.71147	4.81047	3.60605	0	3.76029	0	0	4.13366	0.704797	3.99303	3.4236	3.95454	0	2.79432	0
ATCGTCCGTCGAGATG-1_1	3.65544	3.09573	2.86683	3.73049	2.30701	2.30701	1.70877	2.44683	0.919241	2.30701	2.44683	0.919241	2.30701	2.67872	3.0251	2.30701	2.94909	0	5.01218	2.44683	2.44683	2.44683	3.53113	1.95012	2.44683	1.70877	3.57431	1.95012	2.44683	2.77719	0	1.38998	3.92679	2.56948	2.44683	2.56948	2.1444	2.77719	2.1444	2.67872	2.44683	3.0251	2.77719	0	1.70877	2.1444	2.30701	0.919241	2.30701
ATCGTCCGTGTGATGG-1_1	4.60418	4.35572	3.13454	4.20371	3.52539	3.80569	2.48399	3.80569	3.80569	2.48399	3.13454	2.48399	2.48399	3.80569	4.02437	2.48399	0	3.52539	5.17516	4.02437	4.35572	4.20371	3.52539	2.48399	2.48399	3.13454	0	3.13454	3.13454	2.48399	3.13454	3.52539	4.48765	4.02437	0	3.13454	0	2.48399	0	4.20371	3.80569	0	3.13454	0	0	0	3.80569	0	3.80569
ATCGTCCTCGGTGAAG-1_1	0.77372	0	0	0	0	0	0	0.77372	1.20466	0	0	4.4298	0	0	0	0	4.52276	0	2.78387	0	0	0	0	0	3.78893	0	3.40769	0	0	0	0	4.2131	2.0803	0	3.88938	4.83593	3.9586	0.77372	3.48219	0	0	4.19566	0	4.19566	3.36825	4.27995	0	2.9187	0
ATCGTGAAGTACCGGA-1_1	0	0	0	0.653145	0	0.653145	0	0	0.653145	0	0	4.22354	0	0	0	0	4.23695	0	2.4103	0	0.653145	0	0	0	4.15367	0	3.60933	0	0	0	0.653145	3.96287	2.00835	0	4.13909	4.59195	3.92721	0	3.99731	1.04491	1.04491	4.10927	0	4.10927	3.50421	3.96287	0	2.12496	0
ATCGTGAAGTCATTGC-1_1	4.10695	3.04072	0	0	0	3.70968	3.70968	3.04072	3.70968	4.10695	0	0	3.04072	3.70968	0	3.70968	3.70968	3.04072	4.39051	3.04072	0	3.04072	3.70968	3.04072	0	3.04072	0	3.04072	3.70968	0	0	0	0	0	0	3.70968	0	0	0	0	0	3.04072	0	0	0	0	0	0	0
ATCGTGACAATCCTAG-1_1	0	0	0	0	0	0	0.602671	0.602671	1.24731	0	0	4.65587	0.602671	0	0	0.602671	4.52145	0	2.86448	0	0	0	0	0	4.14352	0	3.66463	0	0	0	0	4.35556	1.7854	0.602671	4.18213	4.85481	3.7653	0	3.82117	0.602671	0	4.21931	0	3.94054	3.68559	4.03262	0.602671	2.76543	0
ATCTCTAAGGCTTCCG-1_1	4.34315	3.27019	4.34315	4.16342	4.16342	3.94416	3.27019	4.16342	3.27019	2.61434	2.61434	3.94416	4.34315	3.94416	3.27019	3.66291	0	2.61434	4.74427	3.27019	4.62758	3.27019	3.27019	3.66291	0	2.61434	0	3.27019	2.61434	3.27019	4.34315	0	4.16342	2.61434	3.66291	3.27019	0	3.27019	0	0	0	0	2.61434	0	0	0	4.16342	0	4.16342
ATCTCTATCTTCTTCC-1_1	0	0	0	0.929141	0	0	0	0.929141	0	0	0	3.84951	1.72223	0.929141	0.929141	0.929141	4.2257	0	1.72223	0.929141	0	0	0.929141	0	4.10695	0	3.59026	0.929141	0	0	0.929141	3.94288	2.46184	0	3.59026	4.3115	3.59026	0.929141	2.96465	1.40233	2.3218	4.2257	0.929141	3.29767	3.35278	3.23936	0	2.3218	0
ATCTTCACACAAATAG-1_1	0.981663	0	0.606742	0.606742	0	0.606742	0	0	0.606742	0	0	4.09843	0.606742	0	0	0	4.58288	0	2.66383	0	0	0	0.606742	0	4.34296	0	3.93313	0.606742	0	0	0.606742	3.89991	2.87294	0.606742	3.93313	4.80398	3.8479	0	3.56139	1.79287	0.981663	4.58288	0	3.77406	3.6077	4.09843	0	1.92295	0.606742
ATGAAAGAGAGGTGCT-1_1	0	0.676474	0	0.676474	0	0	0	0	0.676474	0	0	4.43267	0	0	0	0	4.67621	0	2.27237	0	0	0.676474	1.36118	0.676474	3.87908	0	3.85889	1.07632	1.07632	0	0	4.58183	2.80159	0	4.07781	4.92244	3.72837	0	3.65611	1.36118	1.36118	4.28432	0	3.81725	3.68078	4.18638	0	2.36737	0.676474
ATGAAAGAGCAGGGAG-1_1	1.01633	0	0	1.83882	0	1.01633	1.83882	1.01633	1.01633	0	0	3.84672	1.50986	1.50986	0	0	4.24504	0	3.1747	0	0	0	2.59087	0	4.01916	0	4.19317	1.01633	0	0	0	3.48844	1.50986	0	3.63822	4.65415	2.9248	0	3.31221	1.01633	2.08594	4.05035	1.50986	3.84672	3.31221	3.7269	0	2.9248	2.44913
ATGAAAGCAACAGCTT-1_1	0	0	0	1.42039	0	0	0	0	0	0	0	3.80538	0	0	1.42039	0	4.33506	0	3.73298	0	0	0	0	0	4.48734	0	3.73298	0	0	1.42039	0	3.65493	2.81503	0	3.26231	4.29307	3.47777	0	2.81503	0	1.42039	4.29307	0	2.81503	3.47777	3.65493	0	2.60675	2.34336
ATGAAAGCAATTTCGG-1_1	4.12754	3.13798	3.13798	3.82537	1.9289	2.70602	2.92562	2.54662	0.904413	1.37142	2.54662	1.54249	2.88539	2.60262	2.84347	2.28471	3.10557	0	4.85356	2.3569	2.12255	1.9289	3.36519	2.65566	2.3569	1.37142	3.7063	0.904413	2.12255	2.12255	0.904413	0.904413	3.46198	2.79972	2.60262	2.54662	2.54662	2.54662	1.9289	2.28471	2.3569	2.92562	2.79972	1.9289	1.81591	1.68852	2.3569	1.9289	3.03743
ATGACCAAGGAACTAT-1_1	1.18086	0	0	0	0.56098	0	0.56098	0	0	0	0.56098	4.19657	0.56098	0	0	0	4.20783	0	2.50845	0	0	0	0	0.56098	4.27283	0.56098	3.91013	0.56098	0.56098	0	0.56098	4.2936	2.14287	0.56098	3.87951	4.76104	3.7816	0	3.61401	0.56098	1.38868	4.1383	0.56098	3.89494	3.52945	3.95436	0	2.62399	0
ATGACCAAGTTCATGC-1_1	1.08035	0	0	0.679483	0	0	0	0	0.679483	0	0	4.32955	0	0	0	0	3.86487	0	2.91839	0	0	0	0	0	3.6108	0	3.37461	0.679483	0	0	0	3.90485	2.05541	0	4.06729	4.61714	3.84426	0	3.58415	0.679483	0	4.20699	0.679483	3.86487	3.43909	3.68673	0	2.27785	0
ATGACCACAGGTGTTT-1_1	0	0	0	0	0	0	0	0	0	0	0	4.63913	0	0	0	0	4.31565	0	3.93253	0	0	0	0	0	4.06361	0	3.88472	1.21866	1.21866	0	0	4.40684	1.21866	0	3.6667	4.37736	3.30356	0	2.99879	1.21866	1.21866	4.28331	0	2.99879	3.53681	3.46494	0	2.09777	0
ATGACCATCGGTGAAG-1_1	4.67663	3.48724	3.8347	4.09207	3.25439	2.82422	3.33818	3.61695	3.48724	3.25439	3.33818	0	2.95031	3.5542	3.06226	3.06226	2.51122	3.33818	4.86789	2.82422	3.33818	3.16293	3.16293	3.33818	1.70982	3.25439	2.51122	2.67992	3.25439	3.25439	2.30816	1.18295	4.32693	3.92805	0	2.67992	1.18295	3.41549	0	3.41549	3.88246	1.70982	3.25439	0	1.18295	1.70982	3.25439	0	3.33818
ATGACCATCGTTCAGA-1_1	1.74852	1.42649	0.948575	1.42649	0	1.42649	0	0.948575	0.948575	0	0	4.42203	0	0.948575	0	0.948575	4.27932	0	3.07113	0	0	0	0.948575	0	4.301	0	4.08657	0	0	0	0	4.03195	0	0	3.57808	4.34299	4.03195	0	3.944	0	1.74852	4.2345	0	3.62131	3.38359	3.74082	0	2.49107	0.948575
ATGAGGGAGAATTGTG-1_1	4.34427	3.87525	3.72906	4.19792	2.64686	2.89273	2.7357	2.81729	2.1822	2.81729	3.08992	1.287	2.81729	3.30392	3.25456	2.96287	2.3201	0.837663	5.47346	2.54934	2.44127	2.1822	4.00277	3.14787	1.59592	1.8316	2.44127	2.02218	2.81729	2.54934	2.02218	0.837663	4.27377	3.30392	1.8316	2.89273	0	2.54934	1.287	2.89273	3.25456	2.64686	2.89273	2.02218	1.287	0.837663	1.287	1.287	2.44127
ATGAGGGAGTAGAGTT-1_1	4.82111	3.83163	4.31564	4.55785	3.24339	3.52127	2.58853	3.52127	1.62991	3.24339	3.52127	0	2.21994	2.58853	3.06884	3.24339	0	3.24339	4.78748	3.24339	2.85725	2.85725	3.06884	3.06884	1.62991	3.39195	1.62991	3.06884	3.91683	2.21994	2.58853	2.21994	4.51388	2.58853	1.62991	2.21994	0	3.73848	1.62991	3.52127	3.99534	1.62991	3.39195	0	1.62991	0	3.73848	0	3.39195
ATGAGTCAGCCAAGGT-1_1	4.04912	3.15864	3.60705	3.63446	2.10064	2.96737	3.01873	3.06757	3.01873	2.79528	2.91323	1.40449	3.39066	2.91323	3.24211	2.79528	1.40449	1.81196	5.02798	2.91323	2.856	3.06757	3.76129	2.91323	1.81196	2.73065	2.41991	1.62884	3.20125	2.91323	2.10064	0	4.25795	3.06757	1.81196	3.15864	1.40449	2.96737	1.40449	2.856	3.66115	2.21876	3.06757	0.705315	0.705315	1.62884	2.91323	0	2.96737
ATGAGTCTCGGTCTAA-1_1	0.423475	0.720042	0	0.720042	0	0	0	0	0.720042	0	0	4.50683	0	0	0	0.423475	4.45917	0	1.83619	0	0	0.423475	0.423475	0.423475	3.97403	0	3.64898	0	0	0.948478	0	4.30084	2.39952	0	4.01291	4.82756	3.64898	0	3.77753	1.54561	0.423475	3.95401	0.423475	3.9839	3.67605	4.05948	0	2.39952	0
ATGATCGCACCCGTAG-1_1	0.943372	0	0	1.42003	0	0.943372	0.943372	0	0	0	0	3.87243	0.943372	1.7415	0	1.42003	4.35495	0	3.73252	0	0	0	0.943372	0	4.12998	0	4.3346	0	0	0	0	3.96584	2.34294	1.42003	3.69426	4.78929	3.76937	0	3.65447	0	1.98438	4.22612	0	3.42764	3.52463	3.37538	0	2.48327	0.943372
ATGATCGCAGAACTAA-1_1	4.68282	4.35004	4.1898	4.13012	3.00174	3.17574	3.17574	3.76271	3.32391	3.00174	3.17574	0	3.45293	3.32391	2.52351	3.76271	1.57362	3.56719	5.03672	2.15735	3.66972	3.00174	3.56719	3.32391	0	2.52351	1.57362	3.45293	4.1898	3.45293	2.15735	1.57362	4.35004	3.17574	2.15735	3.17574	1.57362	3.32391	0	2.79094	3.17574	2.79094	2.15735	0	0	2.15735	2.15735	0	2.52351
ATGATCGGTATTCCTT-1_1	4.85576	4.27418	5.05502	5.42772	2.71894	4.05452	2.71894	3.37856	3.7726	4.45418	2.71894	0	4.05452	4.05452	0	3.37856	2.71894	3.7726	5.29481	3.7726	0	2.71894	4.05452	3.37856	2.71894	3.7726	2.71894	2.71894	3.37856	4.05452	3.7726	2.71894	0	4.05452	0	4.05452	0	3.7726	0	3.37856	3.37856	2.71894	3.37856	0	0	0	3.37856	0	4.27418
ATGATCGGTTGGACTT-1_1	4.52565	4.52565	4.52565	3.37107	4.04689	3.09477	3.91585	3.37107	2.7117	3.09477	3.58732	0	3.09477	3.09477	3.58732	3.37107	3.09477	3.37107	4.84806	3.09477	2.08286	2.7117	3.58732	4.04689	2.08286	3.76502	2.08286	3.37107	3.37107	3.37107	3.09477	0	4.36057	3.58732	2.7117	2.7117	2.08286	3.58732	0	3.76502	4.26653	3.09477	2.7117	0	2.08286	0	3.58732	0	3.58732
ATGATCGTCTGGGTCG-1_1	3.58988	1.01577	2.82456	3.84586	1.83808	2.44833	1.83808	2.44833	2.08517	2.08517	0	2.08517	2.28314	2.08517	1.83808	2.28314	3.09729	0	4.70241	1.01577	0	1.01577	2.92396	3.09729	2.82456	0	4.26913	1.50917	1.50917	1.83808	0	1.01577	3.54004	2.82456	2.44833	2.59005	2.82456	2.44833	1.83808	2.08517	2.71416	3.37362	2.28314	1.50917	1.01577	0	1.50917	1.50917	1.83808
ATGCGATAGGACGGAG-1_1	3.36114	1.94044	0	2.3921	0	1.94044	1.94044	0	1.60434	0	1.94044	2.55906	2.19156	1.94044	2.19156	0	3.8439	0	4.33751	0	1.94044	1.09436	2.19156	1.94044	3.36114	0	4.4596	0	1.94044	1.09436	0	2.7021	2.9384	2.7021	2.19156	3.75497	3.28969	0	2.82721	1.60434	2.19156	3.70735	1.09436	2.9384	3.36114	2.3921	0	2.3921	2.19156
ATGCGATCAATACCTG-1_1	0	0.538046	0	0	0	0	0	0	0.538046	0	0	4.56209	0	0.538046	0	0.885961	4.29988	0	1.66316	0	0	0	0	0	3.87194	0	3.97074	0	0	0	0	4.40968	1.78986	0.885961	4.20882	4.74515	3.84182	0	3.91548	0.538046	0	4.38334	0	4.16552	3.40847	4.31904	0	2.1792	0.538046
ATGCGATCATGTGCCG-1_1	0.966123	0	0	0	0	0.966123	0	0	0.595462	0	0	4.5496	0	0	0	0	4.27398	0	2.4493	0	0	0	0	0	4.11458	0	3.58342	0	0.595462	0.595462	0	4.11458	2.4493	0.595462	4.01691	4.91341	3.62764	0	3.76864	0.966123	0	4.14081	0	4.27398	3.58342	3.89219	0	2.29783	0.595462
ATGCGATGTCTTACTT-1_1	0	0	0	0	0	0	0	0	0	0	0	4.47647	0	0	0	0	4.47647	0	2.44155	0.559241	0	0.915766	0	0	3.72484	0	3.74275	0.559241	0	0	0	4.21496	0.915766	0.559241	4.25829	4.93899	3.61007	0	4.07243	0	0.559241	4.38739	0	4.47647	3.45705	4.16967	0	2.13929	0
ATGGAGGCACGGCGTT-1_1	0.467913	0	0	0.467913	0	0	0	0	0.785415	0	0	4.64652	0	0	0	0.785415	4.43005	0	1.94113	0	0	0	0	0	4.1902	0.785415	3.57252	0.467913	0	0	0	4.13446	2.29756	0	3.92242	4.6803	3.86156	0.467913	3.83614	0.785415	0.785415	4.35631	0.467913	3.93416	3.42858	4.10538	0	2.76735	0
ATGGATCAGTCGGCCT-1_1	0	0	0	1.03945	0	0	0	0	0.649104	0	0	4.68137	0	0	0	0	4.37688	0	3.13253	0	0	0.649104	0	0	4.0223	0	4.0058	0	0	0	0	4.13078	2.22186	0.649104	4.18786	4.63811	3.80363	0	3.84356	0.649104	0	4.3055	0	3.86294	3.52335	3.97195	0	2.80548	0
ATGGATCCAATAACGA-1_1	0.596449	0.596449	0	0	0	0	0	0.596449	0	0	0	4.69577	0	0	0	0	4.3525	0	1.2375	0	0	0	0	0	3.91082	0	3.8776	0	0	0	0	4.30958	1.2375	0	4.36294	4.84755	3.8776	0	3.80768	0.596449	0	4.20571	0.596449	3.98932	3.75182	4.07604	0	1.77393	0
ATGGATCCAGAGTAAT-1_1	4.5142	4.13975	4.21272	4.28072	3.2094	3.2094	2.9963	3.38497	3.77908	3.38497	3.38497	1.7497	3.38497	2.9963	2.9963	3.38497	2.35192	3.53427	4.65931	1.7497	3.77908	3.88215	3.38497	3.53427	2.72514	3.38497	1.7497	2.35192	3.38497	2.9963	3.2094	0	4.61324	3.53427	1.7497	2.9963	1.7497	2.9963	0	3.66415	3.66415	2.35192	2.9963	0	0	2.35192	3.2094	0	2.72514
ATGGATCCATGGGCAA-1_1	1.00808	0	0.457497	0.457497	0.457497	0	0	0	0.770213	0	0.457497	4.4841	0	0	0	0.770213	4.47092	0	1.62152	0	0	0	0	0	4.00643	0	3.74214	0	0	0	0.457497	4.58373	1.49978	0	4.25722	4.97582	3.89487	0	4.15344	1.00808	0	4.31314	0	4.38072	3.65603	4.31314	0	1.82793	0
ATGGATCGTTGGGTAG-1_1	4.43149	4.10438	4.00264	3.96629	2.68648	3.34497	2.86854	3.80602	2.97377	3.23587	3.19668	1.77252	3.30991	2.86854	3.64103	2.86854	2.46372	3.34497	4.55182	3.27357	3.19668	2.86854	3.27357	2.97377	1.59098	2.81146	1.369	2.86854	3.19668	2.86854	3.23587	1.08325	4.40796	3.23587	1.08325	3.1559	1.77252	3.41161	1.08325	2.97377	3.80602	2.05923	2.97377	1.369	0	0	3.34497	0	3.37885
ATGGATCTCGTGGCTG-1_1	4.6571	4.067	4.067	4.067	3.29888	1.8272	3.62475	3.29888	2.81238	3.08493	3.08493	0	3.08493	3.47503	0	3.29888	2.4365	3.47503	4.70543	2.4365	3.47503	3.08493	4.067	0	1.8272	2.81238	0	0	2.4365	2.81238	2.4365	1.8272	3.47503	3.62475	1.8272	2.4365	0	3.29888	0	3.08493	2.81238	0	2.4365	0	1.8272	2.4365	3.29888	0	3.08493
ATGGATCTCGTTGTGA-1_1	4.01097	3.33578	4.01097	4.01097	2.6776	3.33578	3.72931	2.6776	2.6776	2.6776	0	2.6776	3.72931	0	0	2.6776	3.72931	2.6776	4.01097	2.6776	2.6776	3.72931	3.33578	3.33578	2.6776	2.6776	0	2.6776	2.6776	0	4.01097	0	4.56279	3.33578	2.6776	0	0	3.33578	0	0	4.23049	0	0	0	0	0	2.6776	0	2.6776
ATGGGAGTCCTGCCAT-1_1	0	0	0	1.32527	0	0	0	0	1.04455	0.65288	0	4.34961	0	0	0	0	4.33765	0	1.04455	0	0	0	0	0	3.99676	0	3.53101	0.65288	0	0	0	4.04629	0.65288	0	4.01355	4.84565	3.58353	0	3.76974	0	0	4.24964	0	4.13854	3.44665	4.20941	0	2.56294	0
ATGGGTTAGACGGTCA-1_1	4.45224	3.70685	4.22888	4.21311	2.83936	3.06336	3.11232	2.77453	2.95762	2.46271	3.36436	1.85133	3.28719	2.70521	3.59541	2.95762	1.85133	2.95762	5.29644	2.70521	2.77453	3.59541	3.43599	2.90024	1.44006	3.24626	2.46271	2.90024	3.28719	2.63072	2.1419	1.14655	4.14744	3.15899	1.44006	2.95762	1.44006	3.32652	1.14655	2.70521	3.53466	2.26064	3.11232	1.44006	0	1.44006	3.20357	0	2.95762
ATGGGTTCATGAAGCG-1_1	0.523233	0	0	0	0	0	0	0	0	0	0.523233	4.46515	0	0	0.523233	0	4.30234	0	1.49006	0.523233	0	0	0	0.523233	3.79123	0	3.71048	0.523233	0	0	0	4.15199	1.32173	0	4.2644	4.82075	3.74357	0	3.90823	0.523233	0	4.2644	0.523233	4.119	3.32545	4.19434	0	1.97231	0
ATGGTTGGTTCCACGG-1_1	0.969615	0	0	0.597992	0	0	0.969615	0	0.969615	0	0	4.13332	0.969615	0	0	0	4.40706	0	1.90646	0	0	0	0	0	3.75517	0.597992	4.06547	0	0	0.597992	0	4.15922	1.62773	0	3.97747	4.71396	3.49408	0	3.49408	1.45252	0.597992	3.89771	0.597992	3.71612	3.27232	4.05133	0	2.90075	0
ATGGTTGTCTCTGACC-1_1	0	0	0	0	0	0.697323	0	0	0.697323	0	0	4.43905	0	0	0.697323	0	4.01552	0	1.61611	0	0	0	0	0	3.8368	0	3.37534	0.697323	0	0	0	4.22772	2.08674	1.10418	3.95942	4.61342	3.67168	0	3.14347	1.10418	0	4.16709	0	3.81481	3.34024	3.67168	0	1.95306	0
ATGGTTGTCTGTGCTC-1_1	1.77651	0.969412	0	2.38124	0	0.969412	1.45227	0.969412	1.77651	0	0	3.91386	0.969412	0.969412	0	0	4.24461	0	2.21724	0	0	0	1.77651	0	4.54621	0	4.22086	0	0	0	0	3.84629	2.8544	0.969412	3.36102	4.69137	3.69569	0	3.41625	0	2.5221	4.14603	0	3.46859	3.65421	2.64555	0	3.02707	0
ATGTCCCAGCATGGGT-1_1	3.70267	2.77688	3.07821	3.70267	1.74204	2.34353	1.89473	2.50973	1.74204	2.02717	2.43008	2.02717	2.6522	2.43008	2.02717	2.6522	2.88772	0.663614	4.91719	2.02717	1.34166	1.74204	3.4077	2.34353	1.56176	1.34166	3.67917	1.05904	2.88772	1.56176	0.663614	1.05904	3.49715	2.50973	2.34353	3.23816	2.34353	2.43008	1.56176	2.6522	2.50973	3.03388	2.43008	2.1441	1.56176	2.1441	1.34166	2.5835	2.34353
ATGTCTTAGGATACCG-1_1	3.93982	3.13785	3.13785	3.61717	1.745	3.13785	1.745	2.34677	1.98804	1.42325	2.48716	1.98804	3.13785	2.61025	2.90845	1.98804	2.71983	0	5.08562	2.34677	0.945966	1.745	3.57393	2.48716	1.745	1.745	3.84339	0.945966	2.48716	1.745	0	0	3.84339	3.20394	2.34677	2.48716	2.18341	2.48716	1.98804	1.745	3.57393	2.9909	2.48716	0.945966	1.42325	1.42325	2.18341	1.745	3.43175
ATGTCTTTCAGCTTCC-1_1	0.86978	0	0	0	0	0	0	0.526616	0.526616	0	0	4.41639	0	0	0	0	4.33805	0	2.15468	0	0	0	0	0	3.59327	0	3.33344	0	0	0	0	4.19208	1.76684	0	4.2025	4.96841	4.09303	0	3.87405	0.86978	0	4.22303	0	3.85955	3.61216	4.05771	0	2.30374	0
ATTACCTCAAGTTCCA-1_1	1.98208	1.41801	0	2.17728	0	0.941746	0	0	0	0	0	3.86982	0	0.941746	0	0.941746	4.07558	0	2.71338	0	0	0	1.7393	0	4.22349	0	4.33197	0	0.941746	0	0	3.61044	1.7393	1.7393	3.31766	4.17658	3.47473	0	2.60385	1.7393	0.941746	3.72992	0.941746	3.13124	3.13124	3.56722	0	2.60385	1.41801
ATTACCTGTACCAATC-1_1	3.6483	3.28537	3.48321	3.76319	2.21739	3.09299	3.28537	2.08122	0.774286	2.08122	2.44421	0.774286	2.9197	2.62897	2.9197	2.62897	1.92355	0	4.92564	2.62897	2.54085	1.92355	3.55255	1.92355	1.73628	1.92355	2.62897	2.08122	3.14466	2.33721	1.73628	1.92355	3.51848	2.54085	0.774286	3.03849	2.54085	2.33721	2.08122	2.54085	2.98086	2.9197	2.44421	1.50566	0.774286	1.73628	2.62897	0	2.44421
ATTACCTGTGAGCAGT-1_1	3.70713	3.70713	2.84159	3.46712	1.78626	2.91153	2.49946	2.91153	1.55294	2.59658	2.7664	0	2.91153	2.39189	2.59658	2.7664	2.27134	0	5.171	2.84159	2.13424	2.68509	3.94956	1.78626	2.27134	2.27134	1.78626	1.78626	2.84159	2.59658	1.97531	0	3.84899	2.7664	1.97531	3.38645	1.24805	2.7664	1.97531	1.24805	3.20249	2.59658	2.27134	1.24805	1.24805	2.13424	1.78626	1.97531	2.59658
ATTACTCCACAATCTG-1_1	4.28284	3.77007	3.36217	3.87592	1.9537	3.48077	3.2276	3.01432	1.76538	2.66169	2.36908	1.23019	2.66169	2.81794	3.01432	2.24883	1.53317	0	4.91725	2.36908	2.47641	2.74286	3.87592	2.66169	0.793421	0.793421	2.57333	1.9537	3.40329	2.11211	1.23019	0.793421	4.01625	2.66169	1.53317	3.36217	1.9537	2.47641	1.53317	3.07205	3.44278	2.74286	3.17839	1.9537	1.53317	1.53317	2.11211	0	2.66169
ATTACTCGTGAGTAAT-1_1	3.97764	3.40061	3.47233	3.68924	2.49708	2.87472	3.0476	2.87472	2.58488	2.40083	2.99323	1.46882	2.93573	1.46882	3.09916	3.2396	2.29431	1.1723	5.07071	2.40083	2.58488	2.49708	3.63192	3.19494	2.29431	2.29431	2.17508	1.1723	2.66559	2.40083	1.1723	1.1723	3.81965	3.19494	1.1723	2.17508	1.88305	2.66559	1.69723	2.66559	3.40061	1.69723	2.93573	1.1723	1.46882	1.46882	2.17508	0	2.66559
ATTCACTCAAATCCCA-1_1	0.53735	0.53735	0.53735	0	0	0.304342	0	0.53735	0.726194	0	0	4.24357	0.304342	0	0	0.304342	4.30305	0	1.90087	0	0	0	0.304342	0	3.61858	0.304342	3.59932	0	0	0	0	3.8703	2.17772	0.304342	4.05901	4.64595	3.63749	0	3.47521	0.53735	1.02197	4.14715	0.53735	3.7689	3.24046	4.05901	0.726194	1.72714	0
ATTCACTCAATCCAGT-1_1	2.57731	0	0.924346	1.39635	0	1.39635	0.924346	0.924346	1.71572	0	0	3.16982	1.39635	0.924346	0.924346	0	3.87384	0	3.9351	0	0.924346	0	2.78515	0	3.99282	0	4.34395	0	0.924346	0	0	3.23173	2.45458	1.39635	2.78515	4.17206	3.62395	0	3.53936	0	1.39635	3.58255	0.924346	3.16982	3.29003	3.16982	0	2.95713	1.9574
ATTCACTGTATCGTTG-1_1	0	0	0	0.79991	0	0	0	0	0.79991	0	0	4.07058	0	0	0	0	4.49116	0	3.52883	0	0	0	0	0	3.96013	0	3.80915	0	0	0	0	4.31107	1.54245	0.79991	4.31107	4.78631	4.00579	0	3.56415	0.79991	0	4.55757	0	4.17003	3.56415	4.07058	0	2.58425	0
ATTCACTTCCCGTTCA-1_1	0.755916	0	0	1.18146	0	0	0	0	0.755916	0	0	4.59786	0	0	0	0	3.99064	0	3.8326	0	0	0	1.47903	0	4.36868	0	3.96953	0	0.755916	0	0	4.03156	1.47903	0	3.41341	4.30974	3.20764	0	3.25232	1.18146	1.18146	3.88036	0	3.78244	3.41341	3.58397	0	2.41288	0
ATTCACTTCGACATAC-1_1	0.829639	0	0	0	0	0	0	0	0.829639	0	0	4.55077	0	0	0	0	4.58432	0	2.36965	0	0	0	0	0.829639	4.25978	0	3.79095	0.498497	0	0	0	4.23201	1.81969	0.498497	3.92713	4.81856	3.61603	0	3.63326	0	0	4.29564	0.498497	4.14376	3.61603	4.13346	0	2.63368	0
ATTCACTTCGGCTGGT-1_1	3.99776	3.14299	3.51474	3.51474	2.88791	3.08505	2.95803	2.73093	2.43662	2.17767	3.47516	0.834773	2.88791	3.02356	3.14299	2.73093	2.01776	1.59186	5.2545	2.31551	1.59186	2.54464	3.55282	2.54464	1.59186	1.59186	2.64212	2.17767	2.43662	2.31551	0.834773	0	3.72408	3.39096	2.17767	2.88791	2.73093	2.31551	2.17767	2.8125	3.24966	2.31551	2.43662	1.82731	0.834773	1.59186	2.01776	2.17767	2.17767
ATTCAGGTCGATGCTA-1_1	4.33841	4.2345	4.33841	2.77988	3.16445	3.16445	2.14693	3.83625	0	2.77988	2.77988	0	2.77988	3.16445	2.77988	3.16445	3.44152	3.16445	4.43253	3.83625	3.83625	3.83625	2.77988	3.16445	2.14693	2.77988	0	3.44152	3.65824	0	3.16445	0	4.92038	0	0	3.16445	2.14693	3.16445	2.77988	3.44152	3.16445	3.44152	2.14693	0	0	0	3.83625	0	2.77988
ATTCCATCAAGCTACT-1_1	3.69673	2.43423	3.02809	3.83075	1.91423	2.43423	2.84425	2.43423	2.07166	2.07166	2.69975	1.91423	2.43423	2.07166	2.32735	1.91423	2.43423	0	4.93993	1.91423	1.72728	2.32735	3.18332	2.69975	2.32735	1.49717	3.57487	0.768411	3.08255	2.32735	0	1.91423	4.07443	2.53079	2.07166	2.43423	1.91423	2.20765	0.768411	2.20765	2.84425	2.69975	2.53079	1.49717	0.768411	1.72728	1.91423	1.72728	2.77461
ATTCCATGTATGAAGT-1_1	2.44419	1.23197	0	2.63542	0	1.76746	2.01151	0.962658	0	0	0	3.26151	0.592953	1.76746	0.962658	0.962658	3.76317	0	4.01141	0.592953	1.44392	0	2.37135	1.23197	3.80005	0.592953	4.27972	0.592953	1.61872	0	0	2.69182	2.51208	1.89691	2.51208	3.91937	3.32171	1.23197	2.69182	1.89691	0.962658	3.57797	0.962658	2.84412	2.51208	3.40571	0.592953	1.89691	2.20753
ATTCCATGTTGCTGAT-1_1	1.08524	0	0.502822	0.502822	0.502822	0.835845	0	0	0.835845	0	0	4.88035	0.835845	0	0	0	4.51269	0	2.17935	0	0	0	0.835845	0	4.04639	0	3.83045	1.28468	0	0	0	4.36631	2.0194	0	4.12333	4.70744	3.77207	0	3.67755	0.502822	0.835845	4.29763	0	3.92508	3.4566	3.95055	0	2.64388	0.502822
ATTCCATTCACTACGA-1_1	4.43091	3.80545	4.1663	4.1663	3.2353	3.2353	3.41104	3.56047	2.75037	0	2.75037	0	3.41104	3.2353	2.37636	3.02195	2.37636	3.2353	4.48741	3.02195	2.75037	3.02195	2.75037	3.02195	0	1.77203	1.77203	1.77203	3.2353	3.2353	1.77203	1.77203	4.08755	2.37636	1.77203	2.37636	1.77203	2.37636	0	3.69044	4.1663	0	1.77203	0	0	1.77203	3.02195	0	3.56047
ATTCCCGGTGAAGCGT-1_1	4.15016	3.32366	3.99863	4.5021	2.93605	3.6023	2.29461	3.6023	2.93605	3.32366	2.93605	0	2.93605	4.15016	2.93605	2.93605	2.93605	2.29461	4.15016	3.81997	3.81997	3.6023	3.32366	3.32366	2.29461	2.93605	0	3.32366	0	0	2.93605	0	4.68257	3.32366	0	0	2.93605	2.93605	0	3.81997	3.32366	3.32366	2.29461	2.93605	0	0	3.32366	0	2.93605
ATTCCCGTCATTTGGG-1_1	0	0	0	0	0	0	0.56531	0	1.39624	0	0	4.64784	0	0	0	0	4.4289	0	0.924254	0	0	0	0	0	4.06044	0	4.06044	0	0	0	0.56531	4.31374	0	0	3.84159	4.69061	3.72037	0	3.53921	1.39624	0	4.17191	0.56531	3.93495	3.20111	3.56104	0	2.57717	0
ATTCCCGTCTCGCGTT-1_1	4.48445	3.72877	3.88768	3.98112	3.27684	3.46787	2.87521	3.30647	3.07787	3.07787	3.46787	0.95291	3.11391	3.11391	3.07787	2.82923	1.60605	3.46787	4.61882	2.96126	3.14869	3.36321	3.44271	3.24631	1.22079	3.41691	1.22079	2.87521	3.00166	3.07787	2.73041	1.43186	4.28629	2.96126	1.22079	2.62074	1.43186	3.39042	0	3.04049	3.82015	1.43186	3.21481	0.95291	0	0.585908	3.1823	0.95291	3.30647
ATTCCTACAGTCTACA-1_1	4.61578	4.30922	4.30922	4.30922	3.53676	3.32087	3.04516	3.04516	3.32087	3.32087	3.32087	0	3.71422	3.04516	3.32087	3.53676	2.66321	3.04516	4.85008	3.53676	3.86489	3.86489	3.53676	2.03746	0	3.32087	0	3.32087	3.04516	2.03746	2.66321	2.03746	4.21525	3.53676	0	3.53676	0	3.04516	2.66321	2.03746	4.21525	2.66321	3.32087	0	0	0	3.04516	0	3.53676
ATTCCTAGTTAGAGAT-1_1	4.76916	4.33203	4.60456	4.54307	3.7547	2.93813	3.809	3.05705	3.34698	3.5021	3.809	0.784831	3.42754	3.57148	3.7264	3.11159	1.94021	3.8853	5.3509	3.16331	3.11159	3.16331	3.57148	3.11159	1.94021	2.93813	1.21908	2.55881	3.53739	3.60444	2.55881	0.784831	4.72784	3.34698	1.75235	1.94021	1.75235	3.42754	0.784831	3.5021	3.63635	2.46201	2.87292	0.784831	0	0	3.46552	0	2.72814
ATTCCTATCCACGGAC-1_1	4.15566	3.47807	4.55589	3.47807	0	3.47807	3.47807	3.47807	2.81532	4.15566	3.87319	2.81532	3.87319	2.81532	4.15566	3.47807	0	0	5.15724	0	3.87319	3.47807	3.87319	4.84094	3.47807	3.47807	2.81532	2.81532	0	2.81532	3.47807	2.81532	4.37567	4.37567	0	3.47807	0	3.47807	0	3.87319	3.47807	2.81532	3.47807	0	0	0	3.87319	0	2.81532
ATTCCTATCTCGGCTT-1_1	4.32214	4.32214	4.72317	5.12567	0	3.64217	4.32214	0	2.97488	2.97488	2.97488	0	3.64217	4.03887	4.32214	4.03887	3.64217	4.32214	5.00863	2.97488	3.64217	4.03887	3.64217	4.54262	0	0	0	4.32214	3.64217	0	2.97488	0	4.03887	4.03887	3.64217	3.64217	0	2.97488	2.97488	0	2.97488	2.97488	0	2.97488	0	2.97488	0	0	4.03887
ATTCGTTAGACCATAA-1_1	0.488215	0	0	0.488215	0	0	0	0	0	0	0	4.64653	0	0	0	0	4.49699	0	2.28357	0.488215	0	0	0	0	3.88844	0	3.80796	0	0	0	0	4.44665	1.42239	0	4.32108	4.89167	3.77962	0	3.93871	0.814839	0	4.37003	0	4.26961	3.39962	4.16775	0	2.40428	0
ATTCGTTAGGTCGACA-1_1	4.48441	3.62162	4.24494	3.90259	2.91912	3.33083	2.76183	2.67282	2.76183	2.91912	3.055	1.61824	3.33083	2.91912	3.055	2.84356	1.30729	2.04645	5.05004	2.5751	2.67282	3.62162	3.65703	2.5751	0.853595	2.76183	2.91912	2.5751	3.33083	3.055	2.04645	0.853595	4.24494	3.46591	1.30729	2.5751	2.5751	3.22943	1.30729	2.67282	3.42288	1.30729	2.91912	0.853595	0.853595	0	2.5751	1.30729	2.67282
ATTCGTTTCCTCACGT-1_1	4.60282	3.91965	3.63856	4.60282	2.59119	3.91965	2.59119	3.24615	2.59119	3.63856	3.24615	3.63856	4.47072	3.91965	3.63856	2.59119	3.24615	4.31848	5.29094	0	0	4.47072	4.31848	3.24615	0	3.24615	0	3.63856	3.63856	3.24615	2.59119	0	4.13881	3.91965	0	3.63856	2.59119	3.91965	0	0	3.63856	2.59119	2.59119	2.59119	0	0	3.24615	0	3.63856
ATTCTACAGTGTTCAC-1_1	0.623932	0.623932	0	0	0	0	0	0	0	0	0	4.69393	0	0	0	0	4.49265	0	2.95446	0	0	0	0	0	3.86656	0	3.57375	0	0	0	0	4.37988	1.00522	0	4.17596	5.03907	3.77153	0	3.95333	0	0	4.58517	0	3.77153	3.38731	4.42237	0	2.50644	0
ATTCTACCAGACATCT-1_1	0	0	0	0	0	0.953449	0	0	0.586297	0	0	4.24233	0	0	0	0	4.2308	0	3.27768	0	0	0.586297	0	0	4.081	0.586297	3.93635	0	0	0	0	4.06744	2.19424	0.586297	3.51721	4.42988	3.6705	0	3.5406	1.43253	0	3.88853	0	3.967	3.21566	3.60765	0	2.6779	0
ATTCTACCATCCTTGC-1_1	0	0	0	0	0	0.783473	0	0	0	0	0	4.14045	0	0.783473	0	0	4.10187	0	1.93807	0	0	0	0	0	3.38566	0	3.49967	0	0	0	0	3.90704	0.783473	0	4.082	4.46144	3.1092	0	3.42513	0.783473	0	4.10187	0	3.75226	3.34457	3.42513	0	1.93807	0
ATTCTACCATGCAGGA-1_1	5.3043	3.71455	5.01827	3.43496	4.11186	4.39544	3.43496	3.43496	0	4.39544	0	0	3.04548	3.43496	3.71455	3.93281	0	3.71455	5.39916	3.43496	3.71455	2.3988	4.26367	4.39544	0	2.3988	3.04548	3.04548	3.71455	4.11186	3.43496	0	3.93281	3.43496	0	3.93281	0	2.3988	0	2.3988	3.93281	2.3988	0	3.04548	3.04548	0	3.43496	0	3.93281
ATTCTACGTTATCTTC-1_1	3.87591	3.34841	2.97915	3.52486	2.6518	3.13401	2.72641	2.9217	2.16195	2.16195	2.72641	1.68514	2.6518	2.6518	2.86074	2.57118	2.6518	0.741126	5.01309	2.38736	2.16195	2.28099	3.67479	2.9217	2.16195	2.0268	2.57118	1.45743	2.9217	2.48349	0.741126	1.16209	4.11751	2.57118	1.16209	3.13401	1.45743	2.16195	1.45743	2.0268	2.97915	2.38736	2.6518	0	0.741126	1.87049	1.87049	0	2.48349
ATTCTACGTTGTTGAC-1_1	3.99079	2.92848	2.92848	3.99079	3.99079	2.92848	2.92848	4.27384	2.92848	4.27384	0	2.92848	4.27384	0	3.59452	3.59452	2.92848	2.92848	4.82746	2.92848	2.92848	0	3.99079	2.92848	0	0	0	0	4.27384	3.59452	0	2.92848	3.59452	2.92848	0	3.99079	0	2.92848	2.92848	3.59452	2.92848	2.92848	3.59452	4.27384	0	3.99079	2.92848	0	3.99079
ATTCTACTCACTCCGT-1_1	0.484142	0	0	0.484142	0	0	0	0	0	0	0	4.25917	0.484142	0	0	0	3.99929	0	2.76926	0	0	0	0.484142	0	3.76929	0	3.23035	0.484142	0	0	0.484142	4.06553	1.7888	0	3.97619	4.62999	3.64719	0	3.34647	0	0	4.28524	0	3.89088	3.54473	3.87808	0	2.33619	0
ATTCTTGAGTCGGCAA-1_1	3.48718	2.73882	2.64552	3.50803	2.36517	2.42788	1.87363	2.36517	1.63587	1.49177	2.36517	3.60624	2.22655	1.97421	2.48689	2.22655	3.60624	0.866251	4.56519	1.49177	1.97421	1.87363	3.25052	2.36517	3.22345	1.32334	3.60624	0.524131	2.06558	1.49177	1.12069	3.07591	3.62478	2.73882	3.07591	4.14328	2.90278	1.7618	2.90278	1.97421	2.90278	3.56811	1.87363	3.07591	2.42788	2.90278	1.63587	1.87363	2.36517
ATTCTTGCATCAACCA-1_1	4.58765	3.73086	4.03278	3.88158	3.00699	3.16206	2.82337	3.25352	3.16206	2.82337	2.67907	1.47999	2.94945	2.82337	2.67907	2.75382	2.0523	2.8884	4.84943	2.75382	2.30735	2.8884	3.25352	3.29629	2.41401	2.94945	1.89534	2.41401	2.75382	2.94945	3.16206	1.18232	4.28014	3.113	0	2.75382	1.18232	2.82337	0.756575	2.94945	3.3767	1.47999	2.8884	1.70908	0	1.47999	2.75382	0.756575	2.67907
ATTGGGTTCCGAACGC-1_1	0	0	0	0.524947	0	0	0	0	1.32481	0	0	4.60239	0.524947	0.524947	0	1.12204	4.35197	0	2.06733	0	0	0.524947	0.524947	0	3.89845	0	3.73126	0	0.524947	0	0	4.30648	1.97593	0	4.15612	4.66933	3.68036	0	3.81074	0.524947	1.12204	4.26855	0	3.79534	3.44605	4.14525	0	2.42971	0.524947
ATTGGGTTCCTCAGAA-1_1	0	0	0	0.791239	0	0	0	0	0.791239	0	0	4.62805	0	0	0	0.791239	4.62805	0	2.94926	0	0	0.471917	0	0	4.34362	0.471917	4.07574	0	0	0	0	4.4617	1.65277	0.791239	4.37448	4.94384	3.7937	0	4.13537	0.791239	0.471917	4.41175	0	4.30367	3.5829	4.54833	0	2.47276	0
ATTGGGTTCGCTGTTC-1_1	3.72197	3.23851	2.26649	3.29349	2.26649	2.82436	2.40572	2.40572	0.892376	1.91157	2.98224	1.35631	2.26649	2.26649	2.26649	2.26649	3.3456	0	4.95731	0.892376	2.26649	0	3.6865	1.67199	2.63679	0.892376	4.07136	1.35631	2.26649	1.67199	0	1.35631	3.29349	2.82436	2.26649	2.98224	2.82436	2.82436	2.40572	2.40572	2.73497	2.90641	2.40572	2.26649	2.26649	1.67199	0	1.35631	2.98224
ATTGTTCGTACTCGAT-1_1	2.87979	1.49919	2.38458	2.20997	0.769809	1.49919	1.8273	1.62092	1.36056	0.45722	1.72943	3.87024	1.36056	1.36056	1.49919	1.36056	3.88225	0	4.07699	1.19957	1.36056	0.45722	2.38458	1.91645	3.6553	0.45722	3.76853	1.0076	1.72943	1.19957	0	3.45704	2.77705	2.43661	3.6553	4.3046	3.59348	1.0076	3.2095	1.62092	2.07394	3.91746	0.769809	3.47515	3.00218	3.23264	0	2.48606	1.99829
ATTTACCGTGAACGGT-1_1	1.94677	2.56587	4.63572	4.44364	0	1.94677	2.94539	0	2.56587	2.56587	1.94677	2.56587	2.56587	2.56587	1.94677	1.94677	2.94539	2.56587	6.31636	3.21984	0	1.94677	3.8928	0	2.56587	0	0	0	3.21984	1.94677	0	2.56587	2.94539	2.56587	2.94539	2.94539	1.94677	2.56587	0	2.56587	3.76218	2.56587	2.56587	1.94677	0	1.94677	2.56587	2.56587	2.56587
ATTTACCTCCCTCGTA-1_1	0	0	0.733225	0.733225	0	0	0	0.733225	0.733225	0	0	4.4471	0	0	0.733225	0.733225	4.31162	0	3.01906	0	0	0.733225	0.733225	0	3.79034	0	3.54198	0	0	0	0	4.13775	1.44582	0.733225	3.66003	4.74134	4.04747	0.733225	3.71421	0	0.733225	3.94824	0.733225	3.83805	3.74023	3.92715	0	2.78161	0
ATTTCACTCATCGACA-1_1	1.79615	0	0.813858	1.5623	0.813858	1.5623	0.813858	0	0	0	0	4.39965	0	0	0	0	3.91217	0	1.98554	0	0	0	1.25653	0	4.13634	0	4.11605	0	0.813858	0	0	3.74874	1.5623	1.79615	3.62277	4.41496	3.39792	0	3.74874	0.813858	0.813858	3.7779	0	3.31012	3.26316	3.55329	0	2.85277	0.813858
ATTTCTGAGCAGAAAG-1_1	1.76813	0	0	1.76813	0	0.963158	0.963158	0	0	0	0	3.76396	0.963158	0	0	0.963158	4.32437	0	3.23078	0	0	0	2.74596	1.44454	4.08292	0	3.99744	0	1.76813	0	1.44454	3.68585	0.963158	0.963158	3.96724	4.57035	3.87076	0	3.55589	0.963158	1.44454	4.21092	0.963158	3.72567	3.16461	3.76396	0	2.37209	2.20825
ATTTCTGGTATGAAGT-1_1	0.664712	0	0	0	0	0	0	0	1.06052	0	0	4.40889	0	0.664712	0	0	4.4968	0	2.2508	0	0	0	0	0.664712	4.24716	0	3.96871	0	0	0	0	4.23357	1.34333	0	4.23357	5.01158	3.91371	0	3.87529	0	0	4.05414	0	4.27381	3.52746	4.19164	0	2.1461	0
ATTTCTGGTGCCGTAC-1_1	0	0	0	1.27956	0	0	0	0	0	0.831831	0	4.22641	0.831831	0	0	0	4.29948	0	3.34102	0	0	0	1.27956	0	4.38389	0	4.03942	0	0.831831	0	0	3.80923	2.43187	0.831831	3.78005	4.67653	3.65398	0	3.42891	1.58772	0	4.2817	1.27956	3.80923	2.80761	3.50969	0.831831	2.01325	0
CAAAGAAAGAAGTATC-1_1	4.37797	3.60078	3.9971	3.83462	2.76282	3.39942	3.01052	2.97326	2.89432	2.49596	3.14703	1.37849	3.01052	3.29502	3.32216	3.01052	1.37849	1.54993	4.91328	2.49596	2.43284	2.55533	3.71553	3.23842	1.82384	2.36546	1.54993	1.69623	3.01052	2.66445	1.93698	1.17145	4.16027	3.39942	1.93698	2.66445	1.17145	2.76282	1.37849	3.29502	3.1146	2.61138	2.85238	1.54993	1.37849	1.54993	2.55533	0.555163	2.93457
CAACAACAGATGCCGA-1_1	3.25235	0	3.03883	1.78678	2.39246	0	1.78678	0	1.78678	0	1.78678	2.39246	1.78678	2.76698	1.78678	0	1.78678	0	4.25678	0	1.78678	0	3.5777	0	1.78678	0	4.65751	0	0	1.78678	0	3.03883	2.76698	1.78678	1.78678	2.76698	3.03883	0	0	0	2.76698	2.39246	0	2.76698	2.39246	1.78678	0	2.39246	0
CAACAACTCCTACAAG-1_1	1.059	0.487245	0	0.487245	0	0	0	0	0.487245	0	0	4.58175	0.487245	0.813438	0	0	4.42179	0	3.21315	0	0	0	0	0	4.07346	0	3.98411	0	0	0	0.487245	3.91143	1.25599	0	4.14559	4.82576	3.74801	0	3.77717	0	0	4.3186	0	3.79143	3.3094	3.81937	0	2.21503	0
CAACAGTCAGCTCGGT-1_1	4.61588	3.67608	4.25255	4.00529	2.16312	3.18199	4.25255	3.67608	4.13654	2.16312	4.00529	2.16312	3.85417	3.67608	2.79707	2.79707	2.16312	3.45924	4.93855	3.85417	3.67608	2.79707	4.45063	3.45924	2.16312	3.45924	0	3.18199	2.16312	2.79707	2.16312	0	3.45924	0	0	0	0	3.18199	0	0	3.45924	2.16312	3.18199	0	0	0	4.00529	0	3.45924
CAACAGTTCTTGTTAC-1_1	1.2912	0	0.840949	1.2912	0	0.840949	0	0	1.2912	0	0.840949	4.36685	0	0	0	0	4.22313	0	1.83646	0	0	0	0	0	4.27948	0	3.7657	0	0	0	0	3.66966	2.74111	0	3.85333	4.63015	3.7657	0	3.20819	0.840949	0.840949	4.26104	0	3.44448	3.09544	3.44448	0	2.89819	0
CAACCAAAGAATACAC-1_1	0	0	0.853982	0	0	0	0.853982	0	0	0	0	4.62667	0	0	0.853982	0	4.28353	0	2.2076	0	0	0	0	0	4.05452	0	4.10025	0	0	0	0	4.00659	0.853982	0	3.9301	4.83989	4.10025	0	3.65768	0.853982	0.853982	4.26475	0	4.12235	3.42353	4.00659	0	2.2076	0
CAACCTCGTAGCTAAA-1_1	4.3992	3.89653	4.49339	4.49339	3.50117	2.83774	3.2235	3.2235	4.29521	3.50117	3.71827	2.83774	3.2235	3.50117	3.50117	3.2235	3.50117	3.2235	4.98151	3.2235	2.83774	2.83774	4.17912	3.71827	2.83774	0	2.83774	3.89653	3.50117	2.2015	3.2235	0	3.71827	3.2235	0	2.83774	0	3.71827	0	3.89653	3.2235	0	3.2235	2.2015	0	2.2015	4.04778	0	2.83774
CAACCTCGTCTGGTTA-1_1	1.50384	0.405365	0	0.916111	0	0.405365	1.09841	0	1.09841	0	0	3.83916	1.38607	0.692997	0	0	4.29016	0	2.44207	0.692997	0	0	1.38607	0.916111	4.08568	0	4.11874	0.405365	1.38607	0	0.405365	3.84985	1.79151	0.916111	3.49622	4.4125	3.48095	0.405365	3.65037	1.38607	1.6092	4.25532	0	3.40091	3.13521	3.58323	0	2.30232	1.50384
CAACGATAGCTGACTT-1_1	2.44683	0	0.919241	0.919241	0	1.38998	0.919241	0	0.919241	0	0	4.23167	0	0.919241	0	0	4.39311	0	1.95012	0	0.919241	0	1.70877	0	4.27454	0	4.2953	0	1.38998	0	0	3.83345	2.44683	0.919241	3.6157	4.84906	3.486	0.919241	3.766	1.38998	0	4.18689	0	3.486	3.38914	3.83345	0	1.95012	1.38998
CAACGATAGTTGTAGA-1_1	4.31891	3.4648	3.27487	3.97002	1.69089	2.98585	2.28733	3.31585	2.48995	2.48995	2.92837	1.16694	2.80245	2.98585	3.42959	2.86739	1.46284	1.69089	5.01276	2.92837	2.39376	2.86739	3.81205	3.35522	2.1682	2.65836	2.03293	1.69089	3.42959	2.28733	1.46284	2.03293	4.30408	3.04019	0.744825	2.65836	2.1682	2.1682	0	2.65836	3.14076	2.5777	2.65836	1.16694	0.744825	0.744825	2.1682	1.16694	3.14076
CAACGATGTTGTAGCT-1_1	0	0	0	0	0	0.902971	0	0	0.902971	0	0	3.9578	0	1.36962	0	0	4.43811	0	3.41241	0	0	0	0.902971	0	3.9578	0	4.16009	1.36962	0.902971	0	0	3.9578	1.68654	1.36962	4.08894	4.61265	3.36285	0	3.7737	1.36962	0	4.42062	0	3.92938	3.58923	4.2888	0	2.92333	0
CAACGGCGTAGGCTGA-1_1	4.3638	4.30397	4.47368	4.02078	3.49451	2.6869	2.95742	2.31492	3.49451	3.17011	3.34541	0	3.34541	3.34541	1.71597	3.17011	2.6869	3.34541	4.99033	2.6869	2.95742	2.95742	2.95742	3.73906	0	3.49451	0	1.71597	1.71597	3.49451	2.95742	1.71597	4.42025	2.95742	1.71597	3.34541	2.6869	3.84204	0	3.17011	3.49451	2.95742	3.62424	1.71597	1.71597	2.6869	2.95742	0	3.49451
CAACGGCTCGGTTCAA-1_1	0	0	0	1.26815	0	0	0	0	0	0	0	4.41567	0	0	0	1.26815	4.21081	0	2.15904	0	0	0	0	0	4.132	0	4.31848	0	0	0	0	3.06499	1.26815	1.26815	3.60441	4.17218	2.62259	0	3.17757	0	0	3.37064	0	3.06499	2.15904	2.79274	0	1.80969	0
CAAGACTCAGTTTCGA-1_1	4.93864	3.53396	4.21241	3.68393	3.68393	2.86959	2.86959	3.68393	2.49209	3.53396	3.81432	1.87843	3.92965	3.53396	1.87843	1.87843	2.49209	2.49209	4.29131	2.86959	3.68393	2.49209	3.81432	4.03304	1.87843	3.53396	0	3.14299	3.53396	3.53396	2.86959	0	4.49638	3.68393	0	1.87843	0	3.35746	0	3.53396	2.86959	0	3.14299	0	0	0	3.14299	0	3.35746
CAAGAGGAGCGAGAAA-1_1	0.509575	0	0	0	0	0.509575	0.509575	0	0	0	0.509575	4.35788	0.509575	0	0	0	4.41575	0	2.45388	0	0	0.509575	0.845511	0	4.0857	0	3.95456	0	0	0	0	4.49301	2.45388	0.509575	4.17131	4.87717	3.87506	0	4.0631	0.509575	0.509575	4.24064	0.509575	4.21151	3.24219	4.03998	0	2.26588	0
CAAGAGGGTTAGAGTA-1_1	0.654518	0	1.04677	0	0	0	0.654518	0	0.654518	0	0	4.56637	0	0	0	0	4.69257	0	1.32778	0	0.654518	0	0	0	3.83485	0	3.89303	0.654518	0	0	0.654518	4.45467	1.72652	0	4.22636	4.79701	4.1271	0	3.7941	0	0.654518	4.38804	0	4.26606	3.61212	4.15648	0	2.01083	0
CAAGAGGTCTGAGATC-1_1	3.83418	2.86754	2.67942	3.22432	1.39055	2.30769	1.70939	1.70939	2.14507	1.70939	1.39055	1.70939	2.14507	2.67942	1.39055	2.30769	3.73122	0	5.12662	1.70939	0	1.95077	3.22432	2.14507	2.67942	1.39055	4.03981	0	1.39055	1.95077	0.919694	1.39055	3.48673	3.02582	2.86754	3.02582	3.02582	2.57018	2.44752	1.39055	2.57018	3.33767	3.22432	1.95077	1.95077	1.70939	0.919694	2.86754	1.39055
CAAGCTAAGAGTGTGC-1_1	3.61105	3.31826	2.4814	3.31826	2.17784	3.06108	2.71396	1.98262	1.41849	0.942128	1.98262	1.41849	2.81267	2.60443	1.73982	1.41849	3.31826	0	4.69149	2.3411	1.41849	1.41849	3.13184	1.98262	1.98262	0	3.96384	1.41849	1.73982	1.41849	0.942128	1.98262	4.0762	2.90251	2.17784	3.65249	2.71396	2.60443	2.17784	1.98262	2.81267	3.31826	2.60443	2.71396	1.98262	2.17784	1.41849	2.3411	2.3411
CAAGCTACACCATTCC-1_1	4.67199	4.01932	4.07889	4.07889	3.068	3.068	3.45784	3.65276	3.068	2.89494	2.89494	2.05834	3.21548	3.65276	3.21548	1.48534	1.48534	2.42031	4.79228	3.65276	2.89494	3.88836	3.73761	3.068	0	2.05834	0	3.34398	3.45784	2.68552	3.21548	1.48534	4.70345	3.73761	0	2.89494	2.05834	2.89494	1.48534	2.42031	3.65276	2.68552	3.56004	1.48534	0	1.48534	2.68552	1.48534	2.42031
CAAGCTACACGACGAA-1_1	2.14307	0.918336	0	0.918336	0	1.38885	0.918336	0	0.918336	0	0	3.28042	1.38885	1.38885	0	0	4.35364	0	2.86541	0.918336	0	0	1.94883	0	4.03759	0	4.54666	0	1.38885	0	0	3.89516	2.86541	1.38885	3.57284	4.39162	3.57284	0	3.38768	0.918336	0.918336	4.13852	1.38885	3.52967	3.33549	3.72902	0	2.86541	1.94883
CAAGCTACAGCACAGA-1_1	4.58551	3.98191	3.93731	3.73591	2.98108	3.19402	2.78508	3.14489	3.24086	2.62919	3.2856	1.50584	2.78508	2.98108	3.14489	2.85477	2.2176	2.62919	5.16609	2.91992	2.78508	3.48344	3.67851	3.48344	0.774412	2.71017	0.774412	2.33742	3.2856	2.78508	2.54106	0.774412	4.44489	3.19402	1.20556	2.44442	1.50584	2.78508	1.50584	3.36949	3.51871	2.44442	2.71017	1.73647	0.774412	1.20556	2.78508	0.774412	2.54106
CAAGCTACAGCGTATT-1_1	0.876602	0	0	0	1.33643	0	0	0	1.33643	0	0.876602	4.26459	1.33643	0	0	0	3.41632	0	2.88103	0	0	0	0	0	3.41632	0.876602	3.69576	0	0.876602	0	0	3.66031	3.26763	0.876602	3.0929	4.02009	3.02714	0	3.26763	1.33643	0	3.91393	0	3.54574	2.61187	2.70986	0	2.70986	0.876602
CAAGCTATCGTTCTAT-1_1	4.02978	4.714	4.31301	4.31301	2.96611	4.53347	2.96611	4.714	2.96611	3.63317	4.02978	0	0	4.02978	2.96611	3.63317	2.96611	3.63317	5.31605	3.63317	4.99944	4.53347	3.63317	3.63317	2.96611	4.02978	2.96611	2.96611	2.96611	0	0	2.96611	3.63317	2.96611	0	3.63317	2.96611	0	0	0	4.02978	2.96611	3.63317	3.63317	2.96611	2.96611	4.714	0	3.63317
CAAGGGACAATGGCCC-1_1	2.94864	1.86004	0	2.73851	0	2.73851	1.03247	1.03247	1.52952	0	0	2.94864	1.86004	0	2.30657	1.03247	4.21797	0	4.55404	0	1.86004	0	2.47215	2.30657	3.12218	1.03247	4.66215	0	1.52952	2.10802	0	2.30657	3.03917	2.61417	2.61417	4.01168	2.47215	1.86004	2.61417	1.03247	2.47215	3.70809	1.86004	3.03917	2.47215	3.03917	0	2.94864	2.73851
CAAGGGAGTGAATAAC-1_1	3.99113	3.17876	2.28774	3.59486	2.28774	2.59479	2.08966	2.71894	1.01904	2.08966	2.45301	1.84239	1.84239	2.28774	2.28774	1.01904	3.3163	1.01904	4.81354	1.51316	1.84239	0	3.24989	2.45301	1.84239	0	4.08476	1.84239	1.01904	1.51316	1.51316	1.51316	3.95787	2.08966	2.45301	3.43718	2.28774	2.08966	2.45301	0	2.59479	2.92881	2.71894	2.08966	2.28774	2.59479	2.28774	1.84239	1.51316
CAATACGAGGGACTGT-1_1	4.8776	4.70718	4.97696	4.57494	3.74129	3.07159	3.34762	3.5637	4.13881	3.5637	3.34762	0	4.50162	3.89204	3.74129	0	3.07159	3.5637	5.18921	4.13881	3.34762	3.89204	3.89204	4.50162	2.06162	3.07159	2.06162	3.5637	3.07159	3.5637	3.34762	2.06162	3.07159	3.5637	2.68903	2.06162	0	3.89204	2.68903	3.89204	4.57494	2.06162	3.34762	0	0	0	4.24258	0	3.89204
CAATACGCAGAGCGTA-1_1	0.403277	0	0	0.912349	0	0.403277	0	0	0.403277	0	0	3.65715	0.403277	0	0	0.689863	4.16019	0	1.09423	0	0	0.689863	0	0	3.10723	0.403277	2.96417	0	0	0	0	4.44202	2.07369	0.403277	4.16019	4.48773	3.63118	0	3.73125	0	0.912349	4.30431	0.689863	4.32424	3.49013	4.12869	0	1.60418	0.403277
CAATACGGTCTCAGAT-1_1	5.02109	4.27471	4.14316	4.14316	2.28822	3.99165	3.81302	4.14316	2.92931	4.14316	2.92931	2.28822	2.28822	4.14316	4.14316	4.14316	2.92931	2.92931	5.07788	3.31681	3.99165	2.28822	4.67552	3.81302	0	3.31681	2.28822	3.31681	4.27471	3.31681	3.31681	3.81302	3.31681	3.59538	0	3.31681	2.92931	3.59538	0	3.31681	2.28822	3.31681	3.31681	0	0	2.28822	2.92931	0	3.59538
CAATACGGTTGGGTTT-1_1	2.86307	2.22545	0	2.48575	0	1.32243	1.32243	1.32243	0	0	0	1.32243	2.22545	1.32243	0	0	4.2845	0	3.86689	0	1.32243	0	0	1.32243	4.54952	0	3.86689	0	1.32243	0	0	2.22545	3.00903	0	2.69211	4.0742	3.52726	0	2.48575	1.87259	0	3.97591	0	3.24932	1.87259	2.86307	0	2.86307	2.22545
CAATACGTCATCCTAT-1_1	0	0.701603	0	1.10987	0	0	0	0	0	0	0.701603	4.36043	0.701603	0	0	0.701603	4.0941	0	3.67997	0	0	0.701603	1.39895	0	4.32068	0	3.92853	1.39895	0	0	0.701603	3.84512	1.10987	0.701603	4.12744	4.62184	3.51284	0	3.75411	0.701603	0	4.36043	1.39895	3.7053	3.51284	3.67997	0	2.50036	0
CAATACGTCCATGCAA-1_1	0	0	0	0.999866	0	1.48972	0	0	0.999866	0	0	4.1939	0	0	0	0	4.70905	0	3.46331	0	0	0	1.48972	0	3.92828	0.999866	3.89389	0	0	0	0	4.26878	2.06327	0.999866	4.05511	4.94272	3.7016	0	3.89389	1.48972	0	4.44474	0.999866	4.1939	3.22091	4.11296	0	2.42547	0
CAATACGTCGCACTCT-1_1	0.914644	0.914644	0	1.38424	0	0	0.914644	0	0	0	0	3.85804	0	0.914644	0	0	4.38555	0	2.13764	0	0.914644	0	0	0	4.05774	0	4.26699	0	1.38424	0	0	3.43133	1.7025	1.38424	3.64798	4.47462	3.5237	0	3.43133	1.38424	0	4.13246	0.914644	3.32956	3.47858	3.15437	0	2.43984	0.914644
CAATGACCAAGACCTT-1_1	4.17491	2.45722	3.77711	3.77711	2.83372	2.83372	3.64684	3.32074	3.32074	0	1.84628	2.45722	3.10659	1.84628	2.83372	3.10659	2.83372	0	4.97726	1.84628	0	2.45722	3.89234	2.83372	1.84628	1.84628	3.10659	1.84628	1.84628	0	1.84628	0	4.0893	1.84628	1.84628	3.77711	0	1.84628	0	3.10659	3.64684	1.84628	1.84628	0	0	0	2.45722	0	1.84628
CAATGACCACAACCGC-1_1	0.667012	0	0	0	0.667012	0.667012	0	0	0	0	0.667012	4.5223	0	0	0	0.667012	4.23823	0	0.667012	0	0	0	0	0	3.50393	0	3.66193	0	0	0	0	4.09103	0	0.667012	3.87992	4.87468	3.87992	0	3.44518	1.06361	0.667012	4.25183	0	4.02549	3.47499	3.95535	0	2.58996	0
CAATGACGTCCGACGT-1_1	3.61883	2.25546	1.662	3.10679	1.14261	1.662	2.62536	2.25546	0	1.14261	2.45742	0	1.662	2.45742	1.662	2.00213	3.28163	0	4.26903	0	1.662	0	3.28163	1.14261	2.45742	0	4.17512	0	2.45742	1.14261	1.14261	0	3.19803	2.45742	2.25546	3.00639	2.45742	2.45742	2.00213	2.00213	3.10679	3.10679	2.45742	0	2.25546	2.00213	0	3.10679	2.45742
CAATTTCCAAAGGCAC-1_1	4.49419	4.49419	3.94292	4.16218	3.94292	3.66168	2.61317	0	3.66168	3.26898	2.61317	2.61317	2.61317	3.94292	4.16218	3.26898	2.61317	3.94292	5.02852	3.26898	3.26898	3.66168	3.66168	3.94292	0	2.61317	0	0	3.94292	2.61317	2.61317	0	2.61317	0	0	0	0	3.94292	0	2.61317	3.26898	2.61317	2.61317	2.61317	2.61317	0	3.66168	0	4.3419
CAATTTCCAGAGTGTG-1_1	1.14115	0	0	0	0	0.725222	0	0.725222	0.725222	0	0	4.90686	0	0	0	0.725222	4.51679	0	1.43403	0	0	0	0	0	4.25188	1.14115	3.15141	0	0	0	0	4.46913	2.25355	0.725222	4.37982	5.09971	3.61675	0	4.01322	0	1.14115	4.46913	0	4.20532	3.10476	4.32497	0	2.45547	0
CAATTTCTCCACAAGT-1_1	1.29356	0	0	0.632288	0	0	0	0	0.632288	0.632288	0	4.57603	0	0	0	0	4.33024	0	1.68817	0	0	0	0.632288	0	3.61519	0	3.61519	0	0	0	0	4.18021	0.632288	0	4.21988	4.72741	3.84715	0	4.01959	1.01662	0.632288	4.11038	0	3.82815	3.27999	3.8658	0.632288	2.19022	0
CACAACAAGCATAGGC-1_1	2.32346	0	0	1.72374	0	1.9658	1.40372	0	0.930255	0	0	4.057	1.9658	0	0	1.40372	4.057	0	2.79432	0	0	0	2.16053	0.930255	4.3536	0	4.29254	0	0	0	0	3.67323	2.46352	1.72374	3.59205	4.55013	3.74831	0.930255	3.5037	1.40372	2.32346	4.24967	1.40372	3.45641	3.04247	3.17919	1.72374	3.17919	1.9658
CACAACAAGTACAGCG-1_1	2.80149	0	0	2.42594	1.00019	1.81749	1.00019	0	1.00019	1.00019	0	3.40849	1.00019	0	0	0	4.22	0	3.56604	1.49012	1.00019	0	2.06372	1.49012	4.02538	1.00019	4.40408	0	0	0	1.00019	3.34993	2.90076	1.49012	3.2214	4.16815	3.46381	0	3.15036	1.00019	2.06372	3.65877	1.00019	3.61348	2.99106	3.34993	0	2.06372	1.81749
CACAACACAGCAGGAT-1_1	1.14501	0.728146	0	0.728146	0	0	0	0.728146	0	0	0.728146	4.30196	1.66486	0.728146	0	0	4.34456	0	3.32435	0	0	0.728146	1.66486	0.728146	4.35836	0	3.97951	0	0	0	0	3.65048	1.66486	1.14501	3.62226	4.63247	3.43381	0.728146	3.24409	1.66486	1.43834	4.01878	0.728146	3.46779	3.53247	3.78076	0	2.46065	1.66486
CACAACACATAATCGC-1_1	1.18874	0	0.28227	0.502152	0.28227	0	0.28227	0.502152	0.502152	0	0	3.77041	0.967243	0	0	0	4.22698	0	0.502152	0.28227	0.28227	0	0.502152	0.28227	3.41287	0	3.31117	0	0	0.502152	0	3.89728	2.31568	0.28227	3.84287	4.52524	3.18452	0.28227	3.58064	0.834884	0.834884	3.89064	0.28227	3.89064	3.08524	3.58064	0	2.31568	0
CACAACAGTCCACTTC-1_1	4.18543	3.55398	3.97009	3.69529	2.82821	3.101	3.19221	2.76343	2.76343	2.45187	2.61974	1.43103	3.23487	3.00063	3.19221	2.69416	2.25003	2.35604	5.12776	2.76343	2.45187	2.45187	3.8646	3.35292	1.13848	2.61974	2.13145	1.84135	2.82821	2.53932	1.99688	1.65709	4.13578	3.23487	1.43103	3.14764	1.84135	2.88904	1.43103	2.69416	3.42453	2.45187	3.19221	0.723195	0	1.13848	2.45187	0	2.69416
CACAACAGTTCCGCTT-1_1	3.96778	3.61918	2.63668	3.3404	2.17249	3.01799	1.82241	2.63668	0.831465	1.27909	2.53925	0.831465	2.72546	2.95249	2.88239	2.807	3.24403	0	4.77911	2.17249	1.82241	2.17249	3.68639	2.53925	1.82241	1.5872	3.89135	1.27909	2.31023	2.17249	0	0.831465	4.06137	3.13739	2.31023	2.17249	3.13739	1.82241	2.01269	1.82241	3.13739	1.5872	1.82241	0.831465	1.5872	1.27909	2.01269	1.27909	2.01269
CACACAAAGACCATAA-1_1	0.398055	0	0	0.682011	0.398055	0	0	0	1.08374	0	0	4.2752	0	0	0	0.682011	4.42052	0	2.17734	0	0	0.398055	0	0	3.99439	0	3.90002	0.398055	0	0	0	3.98535	1.77313	0	3.90002	4.63653	3.76231	0	3.91962	0.902913	0	4.07232	0.398055	3.96701	3.44405	3.80674	0	2.37755	0
CACACAACACAAATCC-1_1	0.795483	0	0	0	0	0	0	0	0	0	0.795483	4.30313	0	0	0	0	4.31943	0	2.82148	0	0.795483	0	0	0	4.12351	0	3.80128	0	0	0	0	4.19927	1.23286	0	3.85417	4.72585	3.52102	0	3.74543	0.795483	0	4.18086	0	3.62342	2.89132	3.7163	0	2.47986	0
CACACAAGTCGTATGT-1_1	3.90643	3.62543	5.21333	5.21333	3.90643	3.90643	3.23319	4.12554	0	4.81058	3.23319	0	3.90643	4.81058	4.45739	3.23319	2.57872	3.62543	0	0	2.57872	3.23319	3.62543	0	2.57872	4.58947	0	4.12554	3.90643	3.90643	3.62543	0	3.90643	4.30517	0	0	0	4.45739	2.57872	3.62543	5.39474	2.57872	4.45739	0	0	0	4.30517	0	4.81058
CACACAATCGGAATTC-1_1	4.3444	4.56494	4.3444	4.16467	3.27141	3.66415	2.9963	3.48694	4.06103	3.66415	3.27141	2.9963	3.66415	3.48694	3.81463	2.61552	0	3.9454	4.56494	3.66415	3.27141	3.48694	3.48694	3.27141	0	2.61552	1.99295	3.66415	2.61552	3.81463	3.48694	0	4.89844	3.27141	1.99295	3.27141	0	2.61552	0	2.9963	3.66415	1.99295	2.9963	1.99295	2.61552	0	2.9963	0	3.66415
CACAGATAGCGTTCAT-1_1	3.26308	2.23822	1.79608	3.49138	1.47032	2.77745	1.79608	2.87657	0.98407	1.47032	1.47032	1.47032	2.54375	1.47032	1.47032	0	2.87657	0	4.80093	1.47032	2.40261	0.98407	3.19681	2.66741	2.40261	0.98407	4.11597	0	1.47032	1.47032	0	2.04139	3.26308	2.66741	2.23822	2.87657	2.87657	1.47032	2.77745	1.47032	3.12585	3.32522	2.40261	2.23822	2.40261	2.87657	1.79608	2.23822	2.66741
CACAGATAGGCCCACT-1_1	4.51376	3.53101	3.87067	3.79076	2.8129	3.38619	2.63152	2.91778	2.69571	2.56294	3.05699	1.32527	3.17916	2.91778	3.01271	2.75602	1.54421	2.22889	4.95528	2.75602	2.4098	3.21678	3.87067	2.86671	1.32527	2.4893	2.63152	2.12448	2.86671	2.4098	2.56294	1.04455	4.20941	2.91778	0.65288	2.56294	1.72372	2.63152	1.32527	2.32343	3.41688	2.56294	2.56294	0.65288	0.65288	1.04455	2.32343	0	2.8129
CACAGATGTAGAATAC-1_1	0	0	0.691999	1.09708	0	0	0.691999	0.691999	0	0	0	4.34154	0.691999	0	0	1.09708	4.10861	0	2.39581	0	0	0	0	0	3.82639	0	2.8882	0	0	0	0	3.96804	2.63692	1.38457	4.10861	4.72511	3.49428	0	3.68664	0.691999	0.691999	4.2744	0	4.05819	3.46351	3.98673	0	2.56283	0
CACAGGCAGGGTCAAC-1_1	0	0	0	0	0	0	0	0	0	0	0	4.66968	0	0	0	0	4.61036	0	2.12488	0	0	0	0	0.801397	3.96278	0	3.96278	0	0	0	0	4.33005	2.67519	0	4.17269	4.9047	3.69677	0	3.8647	0.801397	0.801397	4.46597	0	3.91494	3.45683	4.17269	0	2.48972	0
CACAGGCCACAGTCAT-1_1	1.20344	0	0.575029	0.575029	0	0	0	0	0.575029	0	0	4.3757	0	0	0	0	4.18214	0	3.28268	0	0	0	1.58636	0.575029	3.87967	0.575029	3.68535	0.575029	0	0	0	4.23977	2.4749	0.575029	3.60415	4.48663	3.33937	0	3.5386	1.20344	1.20344	4.02856	0.575029	3.79599	3.01698	3.39302	0.575029	2.70733	0
CACAGGCCATTCCTCG-1_1	3.50392	2.0081	1.58299	1.27526	0.828475	1.81796	1.27526	0.828475	2.0081	0	0	3.71319	1.81796	1.58299	0.828475	0.828475	3.96258	0.828475	3.46435	0.828475	1.81796	1.27526	2.80202	1.81796	3.46435	1.27526	4.29361	1.58299	1.27526	0.828475	1.27526	2.72051	2.94746	2.80202	3.13232	4.05616	3.01295	1.81796	2.94746	2.30546	2.42645	3.96258	1.27526	2.63176	3.01295	3.28827	2.53436	2.53436	2.0081
CACAGGCGTAGTCGGA-1_1	5.04025	3.52326	3.80354	3.80354	0	3.52326	3.52326	3.13244	3.13244	3.13244	4.02221	3.13244	2.48198	4.02221	3.52326	4.02221	0	2.48198	5.04025	2.48198	3.52326	3.13244	3.13244	3.80354	0	3.52326	0	2.48198	2.48198	3.52326	0	0	3.80354	3.52326	3.13244	2.48198	3.13244	2.48198	0	3.52326	3.80354	2.48198	3.52326	0	0	0	2.48198	2.48198	3.13244
CACAGGCGTGGCAGAT-1_1	0	0	0	0	0	0	0	0	1.36696	0	0	4.35649	0	0	0	0.680299	4.38118	0	2.05685	0	0	0	0.680299	0	4.03503	0	3.63837	0	0	0.680299	0	4.26496	1.5888	0	4.03503	4.73654	3.90648	0	3.68835	1.08145	1.36696	3.92588	0	3.98195	3.47144	3.75892	0	1.92378	0
CACAGGCGTTGCATTG-1_1	0	0	0	0	0	0	0	0	1.42709	0	0	4.30178	0.94906	0	0	0	4.11357	0.94906	2.4918	0	0	0.94906	0.94906	0	4.25794	0	3.97497	0	0	0	0	4.16405	2.18789	0	3.77846	4.56432	3.66353	0	3.84834	0.94906	0.94906	4.49607	0.94906	3.84834	3.38436	3.81401	0	1.74917	0
CACATGAAGTAAGACT-1_1	3.25714	1.98014	1.55736	2.9822	1.55736	1.98014	1.25205	1.79093	0	1.25205	1.25205	3.04357	1.25205	0	0.810375	1.79093	4.39346	1.25205	3.61668	0	0.810375	0.810375	2.77165	1.55736	4.0018	0.810375	4.66245	1.25205	1.55736	0.810375	0	3.68164	2.84687	1.25205	3.58255	4.7948	3.58255	1.79093	3.64968	1.79093	1.79093	4.37791	2.13918	3.61668	3.58255	3.39186	0	2.50461	1.55736
CACATGAAGTTTCGAC-1_1	0	0	0	0	0	0.721778	0	0	0	0	0	4.70033	0	0	0	0	4.47464	0	1.65486	0	0	0	0	0	3.61024	0	3.81639	0	0	0	0	4.31837	1.13661	0	4.13307	4.95389	3.86191	0	3.71862	0	0	4.41247	0	4.08084	3.48868	4.31837	0	2.24757	0
CACATGAGTACGACAG-1_1	4.32295	4.37632	3.52846	4.07542	2.86424	3.9241	3.07591	3.9241	3.64298	3.07591	2.86424	1.63587	3.83888	3.39911	4.32295	3.64298	3.07591	3.74572	4.52121	3.74572	2.86424	3.52846	3.83888	3.25052	1.63587	1.63587	0	3.07591	2.86424	2.86424	3.07591	0	4.07542	3.83888	0	3.07591	1.63587	3.25052	0	3.25052	4.07542	2.22655	3.07591	1.63587	0	1.63587	3.25052	1.63587	3.52846
CACATGAGTCGAGCAA-1_1	3.49725	2.5542	2.45744	3.46068	1.74822	2.9334	2.8682	2.64242	1.21556	1.74822	2.79846	1.21556	3.10682	2.45744	2.35031	1.93593	3.53254	0	4.80387	0	1.21556	0	3.49725	1.51695	2.45744	0	4.24554	0	2.35031	2.45744	0.782119	1.51695	3.38325	3.20769	2.35031	3.56662	2.72348	2.45744	2.45744	2.2303	2.2303	3.25455	2.35031	1.21556	1.93593	1.93593	1.74822	2.35031	2.99461
CACATGATCGAGAGCA-1_1	1.00522	0	0	0	0	0	0	0	0.623932	0	0	4.40136	0.623932	0	0	0	4.27712	0	2.35411	0	0	0	0	0.623932	4.002	0	3.08145	0	0	0	0	4.06341	1.67359	0	4.25277	4.8273	3.96982	0	3.82962	0.623932	0.623932	4.25277	0	4.24037	3.79127	4.10712	0	2.07065	0
CACCAAAAGCGTTCCG-1_1	0	0.836326	0	0	0	0	0	0	0	0	0	4.59603	0	0	0	0	4.65994	0	2.02014	0	0	0	0	0	4.00045	0	3.69477	1.2853	0	0	0	4.00045	2.02014	0	4.17571	4.70828	3.47782	0	3.89977	0.836326	0.836326	4.21511	0	4.13469	3.62755	3.69477	0	1.82962	0
CACCAAAGTAGGCTCC-1_1	2.84115	1.85293	0	2.343	0	1.85293	1.30542	0.852127	0.852127	0	0	2.98693	1.61619	1.30542	0	0	3.81491	0	3.50469	0.852127	0.852127	0	2.75943	0.852127	3.81491	0	4.09707	0.852127	1.30542	0	0	2.343	3.11414	1.61619	2.67044	4.203	3.17215	0.852127	3.27895	1.61619	2.04422	4.1408	1.30542	2.84115	3.37544	3.46343	0	2.75943	2.57274
CACCAAAGTCATGGCC-1_1	2.25152	0.882541	0	3.0368	0	1.65844	1.89734	0.882541	0.882541	0	0	3.7399	1.65844	1.89734	0	0	3.86623	0	3.59528	0	0.882541	0.882541	2.09003	1.34393	4.1029	0	4.36865	0	1.34393	0	0	3.32947	2.51254	1.89734	3.16432	4.14867	4.05493	0	3.37897	1.34393	1.65844	4.03006	0	3.10259	3.22245	3.10259	0	2.71934	1.34393
CACCAAATCGTCCTTG-1_1	4.77324	3.19706	3.86955	3.98501	2.54398	3.739	4.1823	3.19706	3.98501	3.739	3.86955	2.54398	2.54398	2.54398	3.98501	2.92291	0	4.08851	4.55221	3.19706	3.98501	2.92291	3.86955	3.739	1.92645	3.19706	0	2.92291	2.92291	3.19706	2.92291	1.92645	4.61221	4.26803	2.54398	2.92291	0	2.92291	1.92645	2.92291	3.5888	1.92645	3.19706	2.54398	0	2.54398	3.19706	0	3.41199
CACCGTTCATGTGGCC-1_1	0.363427	0.363427	0.363427	0.629409	0	0	0	0	0.363427	0	0	4.55162	0	0	0	0	4.2267	0	2.64954	0	0	0	0	0.363427	3.84113	0	3.3067	0	0	0.629409	0.363427	3.94811	1.83402	0.363427	4.05997	4.61434	4.0824	0	3.74231	0.363427	0.363427	4.11153	0	3.95652	3.41322	3.86897	0	1.9017	0
CACCGTTGTTGACTAC-1_1	4.44999	4.05035	4.44999	4.05035	3.37447	3.76846	4.05035	4.27	4.44999	0	0	0	2.71498	2.71498	3.37447	2.71498	2.71498	0	4.85156	2.71498	2.71498	3.37447	3.76846	0	3.37447	4.05035	2.71498	3.37447	3.76846	3.37447	0	0	2.71498	3.37447	2.71498	4.05035	2.71498	4.60247	0	4.27	3.76846	3.37447	3.37447	3.76846	0	2.71498	3.37447	0	3.76846
CACCGTTTCTGCACCT-1_1	4.94686	3.90404	4.5232	4.80817	3.44606	4.21699	3.77339	4.21699	3.44606	3.23086	3.44606	0	4.12315	2.57647	4.38177	2.95626	1.95661	3.62306	5.10615	3.23086	4.21699	3.44606	4.38177	4.01959	0	3.62306	1.95661	3.77339	3.90404	3.44606	3.23086	1.95661	3.77339	4.12315	1.95661	3.44606	2.57647	3.23086	1.95661	3.62306	2.95626	0	3.44606	1.95661	0	1.95661	3.23086	0	3.77339
CACGAATCATCGTGCG-1_1	4.14214	3.79661	3.93816	3.55169	2.60868	3.0598	3.33569	3.43402	2.80241	2.53475	3.52354	1.36183	2.80241	2.91343	3.14668	2.96464	2.27315	2.53475	5.10324	2.85946	3.30064	2.74191	3.68163	3.14668	1.36183	2.74191	2.45492	2.45492	3.01335	2.85946	1.58332	1.36183	4.47847	2.45492	1.76454	2.96464	1.9179	2.96464	1.58332	3.10418	3.26431	2.45492	3.10418	1.76454	0.676903	1.9179	2.45492	0	2.27315
CACGAATGTCCACGCA-1_1	4.06403	3.84517	3.56459	2.52105	3.56459	2.52105	2.52105	0	0	2.52105	3.17318	0	3.17318	3.56459	3.17318	2.52105	0	2.52105	4.39558	3.17318	3.17318	3.56459	3.17318	0	2.52105	2.52105	0	2.52105	4.06403	0	3.17318	0	4.06403	3.84517	2.52105	2.52105	2.52105	3.84517	2.52105	4.06403	4.24348	2.52105	2.52105	0	2.52105	2.52105	2.52105	0	3.17318
CACGAATGTCGTGTTA-1_1	5.04473	3.46074	4.61741	4.53819	2.16448	3.85568	3.67758	2.79851	3.18347	3.85568	3.46074	0	2.16448	3.85568	3.46074	3.18347	0	3.46074	4.88334	3.18347	2.16448	3.85568	3.46074	3.46074	0	2.79851	0	3.67758	3.46074	4.0068	4.61741	0	4.358	4.13806	2.79851	3.18347	0	3.46074	2.16448	3.46074	2.79851	2.79851	3.46074	0	0	0	2.16448	2.16448	4.25406
CACGAATGTCTCACAA-1_1	4.26342	4.22147	4.41556	4.0335	3.49976	3.06488	3.49976	3.58425	2.91848	3.66215	3.40746	2.27794	3.73443	3.58425	3.30578	3.06488	1.92245	2.91848	4.79309	2.7469	2.53966	3.40746	3.30578	3.30578	1.92245	3.49976	1.92245	3.19257	3.40746	2.91848	3.58425	0	4.37964	3.58425	1.3658	3.30578	0	2.53966	1.3658	3.40746	2.91848	2.53966	2.53966	1.92245	0	0	3.40746	0	3.19257
CACGTGGAGCGAGTAC-1_1	0.767946	0.767946	1.35798	1.0054	0.455947	0	1.0054	0.767946	1.0054	0.767946	0	4.26124	1.35798	0	0.767946	0.455947	4.48645	0	2.69894	0	0.455947	0.767946	1.19715	0	3.85468	1.0054	3.48957	0.767946	0.767946	0.455947	0.455947	4.12156	2.26851	0	4.05372	4.75321	3.98095	0.767946	3.75167	1.35798	0.767946	4.31671	0.767946	4.25306	3.5411	4.18508	0	2.61803	0
CACGTGGGTAGGCTCC-1_1	3.86217	3.59839	3.56427	3.88761	2.6728	2.75404	2.75404	3.08344	2.58437	2.12261	3.02567	1.54254	2.6728	2.48735	3.45434	2.96436	1.96395	1.77528	4.98092	2.37991	2.6728	2.37991	3.28598	2.82917	2.25951	2.25951	2.58437	2.58437	2.75404	2.96436	1.23866	0	4.11168	2.96436	1.23866	3.08344	2.12261	2.96436	0	2.6728	3.80927	1.96395	2.75404	0	1.23866	1.23866	2.25951	0	2.75404
CACGTTCAGGACAGTC-1_1	3.54608	1.13296	0	2.24276	0	1.13296	2.24276	1.65051	1.13296	0	1.13296	1.65051	2.24276	1.98985	1.98985	1.65051	3.48346	0	4.34086	1.65051	0	0	3.54608	1.13296	2.88136	0	4.02043	1.13296	1.98985	1.13296	0	2.24276	2.9929	2.24276	2.9929	3.18441	2.24276	1.13296	2.75581	0	2.88136	3.41666	1.13296	2.88136	2.44444	2.24276	0	2.61219	2.44444
CACGTTCCAATCCAGT-1_1	1.03218	0	0	0.64374	0	0.64374	0	0	0.64374	0	0	4.65313	0.64374	0	0	0	4.51479	0	2.21182	0	0	0	0	0	3.9609	0	3.94354	0	0	0	0	4.54403	1.99131	0.64374	4.19054	5.01125	3.56491	0	3.70765	0	0	4.24381	0	3.94354	3.30337	3.97796	0	2.61376	0.64374
CACGTTCGTCCACGCA-1_1	0.702476	0	0	0	0	0	0	0	0.702476	0	0	4.12914	0	0	0	0	4.61351	0	2.09571	0	0	0	0	0	3.60158	0	3.70699	0	0	0	0	4.14541	1.11103	0	4.29498	4.70053	3.68166	0	3.45196	0.702476	0	4.23781	0	3.84681	3.73169	4.0958	0	2.21375	0
CACTAAGGTAGGGTAC-1_1	4.51408	4.05063	4.7834	4.05063	3.16012	4.14435	3.83183	3.83183	4.05063	3.55134	3.9472	2.88648	3.37474	3.83183	4.05063	4.14435	1.89361	3.70139	5.03285	2.88648	3.55134	2.50852	4.51408	3.16012	1.89361	3.55134	0	3.55134	2.88648	2.50852	2.88648	2.50852	3.70139	3.37474	1.89361	2.50852	2.50852	3.70139	0	3.83183	4.05063	1.89361	3.37474	0	2.50852	1.89361	3.16012	0	3.70139
CACTGAAAGCAGTAAT-1_1	1.16519	0.743491	0	0.743491	0	0	0	0.743491	0	0	0	4.85965	0.743491	0	0	0.743491	4.47913	0	4.2239	0	0	0	0	0	4.0668	0.743491	3.8573	0	0	0	0	4.27122	2.03072	0.743491	3.80956	4.70251	3.80956	0	3.70666	1.16519	0.743491	4.58586	0	4.0668	3.39064	3.70666	0	2.73062	0
CACTGAAAGGAACGAA-1_1	5.23958	2.73631	2.73631	2.73631	2.73631	0	3.39652	0	2.73631	0	3.39652	0	2.73631	3.39652	2.73631	2.73631	3.79076	3.39652	4.07278	4.07278	2.73631	0	3.39652	0	2.73631	0	0	3.39652	3.39652	3.39652	2.73631	0	4.87421	3.39652	0	0	0	2.73631	0	2.73631	2.73631	0	0	2.73631	0	0	2.73631	0	3.79076
CACTGAACACTAACGT-1_1	3.89743	3.22438	3.56905	3.56905	3.46681	2.42876	2.69416	3.22438	2.06643	2.42876	2.90369	0	3.56905	1.49252	3.22438	2.06643	0	2.69416	4.19746	2.90369	3.07684	2.42876	3.35292	3.66179	0	3.46681	1.49252	3.35292	3.46681	3.07684	3.07684	1.49252	4.19746	3.22438	2.06643	3.07684	0	2.42876	0	3.22438	3.66179	2.42876	2.69416	0	0	1.49252	3.46681	0	3.74666
CACTGAAGTGAGCCAA-1_1	4.86406	4.09298	4.52239	4.33056	4.1786	3.99934	3.89601	2.83724	3.65048	3.32435	3.50065	2.46065	3.32435	4.09298	3.11017	2.46065	1.84943	3.11017	5.23892	0	2.83724	4.25746	3.89601	4.39867	0	2.83724	0	3.50065	3.11017	3.65048	3.50065	1.84943	4.09298	3.11017	1.84943	3.11017	0	3.32435	1.84943	3.50065	3.78076	1.84943	3.50065	0	1.84943	2.46065	3.11017	1.84943	3.65048
CACTGAATCGAGAAAT-1_1	4.50008	3.69097	4.14127	3.90911	3.66351	3.3751	3.12294	3.41157	3.21424	2.47288	3.3751	1.67572	3.12294	3.16964	2.91075	2.47288	2.15172	3.3751	4.46323	3.33724	2.5605	3.44676	3.44676	3.12294	1.15415	3.54545	2.01676	3.12294	3.48075	2.01676	2.96817	1.67572	4.68657	3.02246	0.735085	2.27061	1.15415	3.25695	1.67572	3.16964	3.25695	2.01676	2.78496	1.44856	0	0.735085	3.25695	0	3.25695
CACTGAATCTGCTAGA-1_1	0.829093	0.498117	0.498117	0.829093	0.829093	0.498117	0	0	0.829093	0	0	4.57008	0.498117	0.498117	0	0.498117	4.64726	0	1.44175	0	0	0.498117	0	0	3.74525	0	3.80449	0	0	0	0	4.58994	1.07734	0.498117	4.37097	5.19563	3.93883	0.498117	3.99979	0	0.498117	4.52913	0.829093	3.92618	3.79	4.45692	0	1.91848	0
CACTGGGCAAGATCCT-1_1	0.770089	0	0	0	0	0	0	0	0.770089	0	0.770089	4.39491	0	0	1.19994	0	4.33595	0	3.36173	0	0	0	0	0	3.83381	0	3.78233	0	0.770089	0.770089	0	4.0775	0	0	4.38049	4.83847	3.4391	0	3.69978	0	0	4.30511	0	4.11607	3.51091	3.92943	0	2.70267	0
CACTGGGCACTTCATT-1_1	0.835808	0	0	0	0	0.835808	0	0	1.59331	0	0	4.1947	0.835808	0	0	0	4.55473	0	2.81422	0	0	0	1.28464	0	4.09101	0.835808	3.99955	0	0	0	0	4.37451	2.31715	0	3.81611	4.75348	3.72586	0	3.95048	1.59331	0.835808	4.15451	0	3.89888	2.81422	4.17481	0	2.73264	0
CACTGTCCAACGACAG-1_1	3.29182	2.90478	2.26495	3.72029	1.9101	2.40415	2.52633	2.26495	1.67059	1.35503	2.10318	1.35503	2.26495	2.52633	2.52633	1.67059	2.40415	0	4.88203	1.35503	1.67059	1.35503	3.48571	3.11691	2.10318	0	4.04479	0.891356	2.26495	1.9101	0.891356	0.891356	4.26946	2.73335	1.9101	2.52633	2.26495	1.67059	0.891356	2.26495	1.67059	3.29182	2.90478	1.35503	1.9101	2.10318	1.67059	1.67059	2.9806
CACTGTCCATGGATCT-1_1	1.50158	0.771462	1.20173	1.50158	0	0	0	0	0	0.771462	0	4.09949	0.771462	0	0.771462	0.771462	4.30763	0	2.91473	0	1.20173	0	1.20173	0.771462	4.38301	1.20173	4.29185	1.20173	0.771462	0	0.771462	3.70228	2.21271	1.20173	3.32314	4.29185	3.28032	0.771462	3.61229	1.20173	0.771462	4.45311	1.20173	3.13964	3.23559	3.67317	0	2.07663	0
CACTGTCGTTCAATCG-1_1	3.77715	2.6852	2.05804	2.89461	0.996081	2.42	2.05804	3.06767	0.996081	0.996081	2.05804	2.42	2.89461	2.56137	2.05804	0.996081	3.77715	0	4.96099	0.996081	2.05804	1.48508	3.21515	2.05804	2.25531	0	4.26287	0	2.56137	1.48508	0	1.81204	3.45751	2.25531	1.81204	3.21515	2.6852	0.996081	1.48508	1.48508	2.6852	3.34365	2.42	0	1.81204	2.05804	2.56137	2.25531	2.56137
CACTGTCGTTCGGTCG-1_1	4.52595	4.12588	4.65813	4.42701	3.44876	3.44876	3.57831	3.44876	3.29989	3.12492	3.79585	0	3.57831	4.05302	3.57831	2.27246	2.27246	3.29989	4.87937	1.6774	3.57831	2.9127	3.12492	3.44876	0	3.12492	0	3.29989	3.69298	3.12492	2.9127	0	4.12588	3.12492	2.27246	2.27246	2.27246	3.97442	2.27246	2.9127	4.05302	1.6774	3.29989	2.27246	0	0	3.29989	0	2.9127
CACTGTCTCTTGGTGA-1_1	1.69333	1.169	0	0	0	1.169	0	1.169	0	0	0	3.90828	1.169	0	0	0	4.17967	0	2.80526	0	0	0	1.169	0	4.27668	0	3.95185	0	1.69333	0	1.69333	3.14362	2.4927	1.169	3.95185	4.52146	3.31873	0	3.39598	1.169	1.169	4.24537	0	3.14362	3.04304	3.76484	1.169	2.4927	1.169
CACTTCGAGTTGCCTA-1_1	4.5865	4.02628	4.23418	4.08244	2.84443	3.50806	3.01701	3.16414	3.01701	3.50806	3.01701	2.01179	3.50806	3.40602	3.16414	2.63572	2.37165	3.40602	5.20591	2.63572	3.16414	3.83594	3.50806	3.60064	0	2.84443	1.44417	2.63572	2.84443	3.16414	3.40602	0	4.13562	3.76349	2.63572	3.68538	1.44417	3.01701	1.44417	3.60064	4.02628	1.44417	2.84443	1.44417	0	0	3.16414	0	3.76349
CACTTCGCAAACTCGT-1_1	3.70497	2.25089	0.882125	2.71868	1.89674	2.51189	1.65786	2.25089	1.3434	1.65786	2.51189	2.51189	1.89674	1.3434	1.65786	0.882125	2.38988	0	4.40322	0	1.89674	0	3.42545	2.08941	1.3434	0.882125	4.47024	1.89674	1.65786	0.882125	0.882125	1.89674	3.55491	2.80798	1.65786	3.47049	2.25089	0.882125	2.51189	1.3434	2.51189	2.96571	1.89674	2.08941	1.89674	2.08941	1.3434	2.25089	2.96571
CACTTCGGTTTACGAC-1_1	1.68332	0.900622	0.548449	2.02487	0	1.36667	1.53748	0.548449	0	0	0	3.54403	1.68332	0	0	0	4.23328	0	2.70007	1.16055	0	0	1.36667	0	4.10934	0	4.12126	0	1.53748	0	0	3.56492	2.54074	1.16055	3.4786	4.35298	3.43248	0.900622	2.95825	1.53748	1.36667	3.93982	1.36667	3.27978	3.13188	3.16326	0	2.70007	1.36667
CAGAGCCCACCATAAC-1_1	0	0	0	0	0	0	0	2.57647	0	0	0	2.57647	0	0	0	0	4.12315	0	0	0	0	0	0	0	0	0	3.23086	0	0	0	0	0	0	0	3.90404	2.57647	3.62306	0	2.57647	0	0	3.23086	0	0	3.62306	2.57647	0	0	0
CAGAGCCCACTTGACA-1_1	3.30167	2.16257	0	2.79649	1.72564	2.32554	1.96778	1.72564	0	0	1.40546	2.88623	2.79649	1.72564	0.931651	0	3.78609	0	4.58433	1.72564	1.40546	0.931651	2.96859	1.40546	3.11537	0.931651	4.35587	0	0.931651	1.40546	0	2.16257	3.24334	1.96778	2.69788	3.50594	1.40546	1.40546	3.11537	0.931651	2.32554	3.5943	2.16257	2.16257	2.69788	3.04467	0	2.88623	2.16257
CAGAGCCTCATGAGTC-1_1	4.02437	3.13454	3.13454	3.41128	2.11938	2.7506	3.13454	3.13454	2.48399	2.11938	0	1.53966	2.11938	2.7506	2.48399	0	2.7506	0	4.52802	2.11938	2.96088	2.11938	3.41128	1.53966	2.48399	0	3.72069	1.53966	2.96088	2.11938	1.53966	1.53966	3.6278	2.7506	1.53966	3.52539	2.96088	1.53966	2.7506	2.48399	3.13454	2.7506	2.96088	0	2.48399	2.11938	2.48399	1.53966	2.48399
CAGAGCCTCGTAACCA-1_1	3.79123	0	2.36318	3.00812	1.75998	1.75998	2.36318	2.73676	0	0	2.36318	0	1.75998	1.75998	2.73676	2.36318	0	0	4.91078	2.36318	0	1.75998	3.00812	1.75998	1.75998	0	3.00812	0	1.75998	0	1.75998	0	3.54634	2.36318	2.73676	2.73676	0	0	2.36318	0	1.75998	2.73676	0	0	0	0	0	0	1.75998
CAGATACAGATACGAT-1_1	0.956275	0.588338	0	0.336827	0.336827	0.336827	0	0	0.956275	0	0	4.51647	0.956275	0	0	0.588338	4.13799	0	2.05521	0	0	0	0	0	3.78994	0.336827	3.63352	0	0	0	0.588338	4.14436	2.46924	0.336827	3.73411	4.52084	3.70498	0	3.90923	0.789134	0.789134	4.21187	0.336827	3.97903	3.50976	3.66477	0	1.88812	0.336827
CAGATACAGTTCTCTT-1_1	2.06446	0.651008	0.377571	2.40624	0	1.04202	1.19201	1.04202	0.865507	0	0.377571	3.66549	1.54114	1.04202	0.377571	0	4.32776	0	3.55382	0	0.865507	0	2.36401	0.377571	4.02622	0.377571	4.41468	0	1.3224	0.651008	0.377571	3.65368	2.27377	1.63484	3.47178	4.64646	3.77649	0.865507	3.57973	1.04202	1.72051	4.04245	1.3224	3.48593	3.39787	3.5406	0.651008	2.80922	1.87255
CAGATCAAGATCCCGC-1_1	4.50498	3.7711	4.3269	4.0149	3.10071	3.41821	3.01402	3.44799	3.21811	3.35586	3.05831	1.04545	3.05831	3.61014	3.38752	3.18049	1.72485	3.21811	4.77962	2.91909	3.50501	3.25436	3.47691	3.10071	1.04545	3.10071	2.00907	3.05831	3.28935	2.75731	3.01402	0.653543	4.60207	3.10071	1.04545	2.86802	1.5453	3.01402	0	3.10071	3.53235	1.87702	3.25436	0.653543	0	1.32628	3.32316	0	3.47691
CAGATCAAGGCATGCA-1_1	4.26877	2.83367	3.95555	3.78919	2.50188	3.1532	2.19765	1.75826	2.0019	2.36129	2.92362	1.43545	2.0019	2.36129	2.62511	2.36129	2.0019	0.955807	5.09177	2.0019	1.43545	2.19765	3.39497	2.62511	1.75826	1.75826	2.36129	2.0019	2.83367	2.19765	2.0019	0.955807	4.09814	2.36129	1.43545	2.62511	0.955807	2.92362	1.43545	3.1532	3.33979	2.0019	2.36129	0.955807	0	0	2.36129	0	1.43545
CAGATCACAAGACAAT-1_1	1.99153	0	0	0	0	0	0	0	1.26149	0	0	4.6395	0.817726	0	0	0	4.08102	0	2.40899	1.26149	0	0	0	0.817726	4.05941	0	3.66254	0	0	0	0	3.84058	2.40899	0	4.08102	4.98712	3.78468	0	4.05941	0.817726	0.817726	4.18255	0	3.84058	3.16868	4.08102	0	2.70262	0
CAGATCACATTCTCTA-1_1	2.74854	2.44745	1.2345	2.21071	1.44665	2.63873	2.296	2.37459	1.62158	0	0.964864	2.74854	1.89994	1.44665	2.21071	1.2345	3.46148	0.59455	3.87346	0.964864	1.89994	0.59455	3.13244	1.77042	2.97965	1.2345	4.08563	0	2.11745	1.44665	0	2.63873	3.09637	2.57895	2.0146	3.35394	2.79924	1.77042	2.44745	2.21071	2.0146	3.32515	2.21071	1.89994	2.74854	2.74854	1.44665	2.296	2.44745
CAGATTGGTGAATATG-1_1	1.8535	1.02749	1.8535	2.2996	0	1.02749	1.52346	2.10122	1.02749	0	0	3.1914	1.52346	1.02749	0	1.02749	4.40345	0	3.93639	1.02749	0	0	1.52346	1.02749	3.97081	0	4.00408	1.02749	1.52346	0	0	2.607	2.46507	1.52346	3.11478	4.21034	3.0318	1.02749	3.70054	0	1.52346	4.12709	1.52346	3.39131	3.50534	3.26257	0	2.46507	2.10122
CAGATTGTCTTTCGAT-1_1	0.501227	0	0	0	0.501227	0	0.501227	0	0	0	0	4.52996	0	0	0.501227	0.501227	4.22942	0	2.77053	0	0	0	0	0	3.89498	0	3.72198	0	0	0	0	4.16079	1.08256	0	4.01931	4.88128	3.7376	0	3.90813	1.08256	0	4.11935	0	4.14029	3.02151	4.09797	0	2.0159	0.501227
CAGCAATAGACGCCAA-1_1	2.85301	0	0	3.12617	0	0	0	2.47597	0	0	0	3.3405	0	1.86356	0	0	4.19509	1.86356	3.79713	0	0	0	1.86356	0	3.3405	0	4.34708	0	0	0	0	3.5169	0	1.86356	2.85301	3.12617	3.3405	0	2.85301	0	1.86356	4.19509	0	1.86356	3.5169	1.86356	0	2.47597	1.86356
CAGCAATCAAGAGTTA-1_1	1.44072	0	0.729757	0	0	0	0	0	0	0	0	4.38849	0	0	0	0	4.71565	0	1.66739	0	0	0	0.729757	0	4.078	0	3.47081	0	0	0.729757	0	4.55978	2.14265	0.729757	4.61448	4.93893	4.078	0	3.96233	0.729757	0	4.54847	0	4.22972	3.24708	4.30503	0.729757	2.36755	0.729757
CAGCAATCACGCCACA-1_1	3.24952	1.11999	1.11999	3.39812	0	1.97332	2.73786	2.42694	0	1.11999	1.63504	2.42694	1.63504	1.97332	1.11999	0	3.07493	0	4.54242	1.63504	0	1.11999	2.86327	1.63504	2.73786	1.11999	4.0016	0	1.97332	1.63504	0	2.42694	3.24952	2.22563	1.63504	3.32658	2.42694	1.63504	1.97332	1.63504	2.42694	3.39812	1.63504	1.97332	1.63504	1.97332	1.63504	0	1.97332
CAGCAATGTTACCCTC-1_1	1.18448	0.499731	0.499731	0.83141	0	0	0	0	0.280762	0	0	4.54703	0	0	0	0.499731	4.21136	0	1.71162	0	0	0	0.280762	0	3.71827	0.679259	3.66162	0	0	0.499731	0	4.22568	2.56442	0	3.82278	4.67277	3.58371	0.280762	3.57467	0.280762	1.44489	4.16211	0.280762	3.98592	3.21833	3.7416	0	2.27745	0
CAGCAATGTTTCGGCG-1_1	0.796217	0.796217	0	1.53717	0	0.796217	0	0	0	0	0	4.06398	0	1.76961	0.796217	0	4.28787	0	3.77505	0	0	0	0	0.796217	4.28787	0	4.18218	1.23381	1.53717	0	0	3.80259	2.89259	0.796217	3.68759	4.62519	3.48571	0.796217	3.40822	1.76961	1.23381	4.04285	0	3.18327	3.07691	3.62472	0	2.3737	1.76961
CAGCAATTCTATCACT-1_1	3.72535	3.25091	2.88914	3.25091	2.01889	2.95927	2.17883	2.81373	1.28426	1.82841	2.17883	0.835512	2.43781	2.31668	2.73215	2.17883	2.88914	0	4.71858	2.43781	1.5929	1.28426	3.43521	2.64333	1.82841	0	3.8156	0.835512	2.43781	0.835512	1.28426	1.82841	3.78641	3.14423	2.31668	2.64333	2.31668	1.5929	2.01889	2.17883	3.0863	3.0863	2.31668	2.01889	0.835512	1.82841	2.43781	2.01889	2.54584
CAGCACGCAGCACAGA-1_1	4.62607	3.72436	4.5218	3.44469	2.40796	3.05506	2.40796	3.44469	3.72436	0	2.40796	2.40796	2.40796	2.40796	3.05506	2.40796	0	0	3.05506	0	2.40796	3.72436	3.05506	3.94267	3.05506	2.40796	3.05506	3.44469	2.40796	0	2.40796	0	3.72436	2.40796	2.40796	3.05506	2.40796	3.44469	2.40796	3.05506	2.40796	3.05506	2.40796	0	0	0	2.40796	0	3.05506
CAGCACGCAGTGACCC-1_1	0	0	0	0.947027	0	0	0	0	0.947027	0	0	4.05715	0	0	0	0.947027	4.45683	0	2.18495	0	0	0.947027	0	0	4.02947	0	4.1103	0	0	0.947027	0	3.81076	2.18495	1.98954	3.48311	4.25467	3.77522	0	3.81076	1.74643	1.74643	4.51029	0.947027	3.77522	3.48311	3.53043	0	2.61185	0
CAGCCAGCACAATGTC-1_1	1.92796	1.20901	0.777069	1.92796	0	2.08574	1.20901	0	0.777069	0	0	3.41369	1.50968	1.20901	0	0	3.91907	0.777069	3.87127	0.777069	1.20901	0	2.34187	1.20901	3.98674	0	4.12882	0.777069	1.74053	0.777069	0	3.09791	2.85941	1.50968	2.85941	4.07038	2.63376	0.777069	2.98575	1.50968	2.08574	3.52349	0.777069	2.5456	2.7897	2.98575	0.777069	2.63376	0.777069
CAGCCAGGTCAGGCAA-1_1	1.00335	0	0	0	0	0	0	0	1.00335	0	0	3.66364	0	0	0	0	4.3212	0	3.46865	0	0	1.00335	1.00335	0	4.52778	0	4.3212	0	0	0	1.49399	4.1461	2.26562	1.00335	3.86368	4.65057	3.96694	0	3.29254	1.49399	1.82168	4.40901	0	3.89929	3.74851	4.03029	0	2.06808	0
CAGCCAGTCACCTGTC-1_1	4.19187	4.19187	4.34386	3.79394	0	3.79394	3.12305	0	2.47298	2.47298	2.47298	2.47298	3.51373	0	3.12305	4.01257	0	0	4.95689	3.51373	0	0	3.79394	2.47298	0	3.12305	0	2.47298	3.79394	2.47298	3.12305	0	3.51373	3.51373	2.47298	0	0	0	0	0	2.47298	0	0	0	0	2.47298	3.51373	0	3.12305
CAGCCAGTCATACGAC-1_1	1.19401	0.505144	0	1.19401	0	0.971938	1.19401	0.505144	0.68604	0.505144	0	4.45944	0.505144	0.284135	0	0.284135	4.40475	0	2.62582	0	0.505144	0	1.08913	0	3.86415	0	4.12379	0	0	0.284135	0.284135	4.08586	1.6624	0.68604	3.96257	4.59105	3.65817	0	3.54149	0.284135	0.505144	4.24862	0.505144	3.88463	3.2821	3.69966	0	2.22087	0.839172
CAGCGTGAGGCCACCT-1_1	4.89373	0	2.86541	2.86541	3.52967	3.52967	2.86541	3.52967	0	2.86541	3.52967	2.86541	3.52967	0	0	3.52967	0	2.86541	5.29669	2.86541	3.52967	3.52967	3.92531	0	2.86541	2.86541	0	3.52967	0	3.52967	0	2.86541	2.86541	2.86541	2.86541	3.92531	0	3.52967	2.86541	2.86541	5.01068	0	2.86541	0	0	2.86541	0	0	0
CAGCGTGCATGACTTG-1_1	3.92856	4.52572	4.6911	3.75017	3.75017	0	3.75017	3.2549	2.23062	2.23062	2.23062	0	3.2549	2.86854	3.2549	2.86854	0	2.86854	5.21344	3.53289	3.75017	2.23062	2.86854	2.86854	2.86854	2.23062	2.86854	2.86854	3.53289	2.23062	2.86854	2.23062	4.52572	3.53289	3.2549	3.2549	0	2.86854	0	3.75017	3.2549	3.53289	2.86854	2.23062	0	0	2.23062	0	3.2549
CAGCGTGGTTCGGTAT-1_1	4.24292	4.32185	4.46318	4.58699	1.90472	3.96001	3.96001	3.96001	4.39501	3.71413	3.17263	2.52052	3.17263	3.96001	2.89882	3.96001	2.52052	4.32185	5.24533	2.89882	3.84461	4.06346	4.24292	3.56403	0	3.56403	1.90472	4.06346	3.96001	4.15721	3.71413	0	4.527	2.89882	0	1.90472	2.52052	2.52052	1.90472	3.56403	3.96001	0	2.89882	1.90472	1.90472	0	2.89882	1.90472	3.71413
CAGGCCAAGTTACGGG-1_1	5.33293	4.42386	4.24393	4.24393	4.02437	3.74263	0	4.02437	4.42386	4.02437	0	0	4.02437	3.74263	0	3.74263	0	4.02437	5.11099	3.74263	4.02437	4.02437	3.74263	3.74263	2.69031	2.69031	0	4.24393	3.34894	3.74263	2.69031	2.69031	0	2.69031	0	2.69031	0	2.69031	0	4.42386	4.24393	2.69031	4.24393	0	0	0	2.69031	0	2.69031
CAGGCCACATTGACTG-1_1	1.03515	0	0	0	0	0	0	0	1.03515	0	0	4.13881	0	0	1.03515	0	4.07919	0	3.3405	0	0	0	0	0	3.94807	1.03515	3.61928	1.03515	0	0	0	3.98249	2.31033	0	4.27397	4.29894	3.12617	0	3.40282	0	1.03515	4.39301	0	3.6668	3.46148	3.6668	0	2.11169	0
CAGGTATGTCTCAGAT-1_1	1.48605	0.760741	0.760741	1.7155	0	0	0.760741	1.7155	0.760741	0	0	4.11762	0	0.760741	0	0	4.3034	0	2.42115	0.760741	0.760741	0	1.18776	0.760741	4.40587	0	4.09888	0.760741	1.902	0	0	3.56093	2.76116	1.48605	3.7385	4.69398	3.26105	0	3.45872	0	0.760741	4.04047	0.760741	3.52801	3.01444	3.34486	0	2.76116	1.18776
CAGGTATTCCAAGCAT-1_1	1.01814	0	0	1.8412	0	0	0	0	0	0	0	4.32091	1.01814	0	0	0	4.56927	0	2.45171	0	0	0	1.8412	0	4.19596	0	4.16898	0	1.01814	0	0	3.77122	2.28647	1.01814	3.95648	4.41073	3.54364	0	3.43581	1.8412	1.01814	4.05312	0	3.49118	3.43581	3.59349	0	1.01814	1.01814
CAGTGCGAGACGATAT-1_1	0	0	0	0	0	0	0	0.923613	0	0	0	4.63211	0	0.923613	0	0	4.48937	0	2.45347	0	0	0	0	0	3.66252	0.923613	3.66252	0	0	0.923613	0.923613	4.34275	1.95635	0	4.19404	4.94656	3.62276	0	3.93391	0	0	4.6755	0	4.14715	3.28886	4.21669	0	2.15082	0
CAGTGCGTCGGCATCG-1_1	0	1.43448	0	1.43448	1.43448	0.955019	2.00079	0	0	0	0	3.92317	0	0	0.955019	0.955019	4.28967	0	3.21811	0	0	0	0	0	4.52317	0	4.37371	0	0	0	0	3.49573	1.7572	1.7572	3.44603	4.57392	3.78794	0	4.12312	1.7572	0	4.12312	0	3.89104	3.8235	3.78794	0	2.00079	1.7572
CAGTTAGAGCCTTTGA-1_1	4.41172	4.91768	4.81313	5.01233	4.23182	3.33709	3.33709	0	3.33709	3.73063	3.33709	3.73063	3.73063	3.73063	4.41172	3.73063	2.67886	4.0123	5.17836	2.67886	2.67886	4.0123	0	3.73063	0	3.73063	2.67886	2.67886	3.33709	3.33709	4.0123	0	4.41172	4.56414	2.67886	3.33709	0	3.33709	0	4.41172	4.23182	3.33709	3.73063	2.67886	2.67886	0	0	0	4.69636
CAGTTAGGTTGCATGT-1_1	1.16216	0	0	0	0	0	0	0	0	0	0	3.98386	0	1.16216	0	0	3.89854	0	2.28109	0	0	0	1.16216	0	4.09957	0	3.98386	0	0	0	0	3.45807	1.16216	1.68523	3.45807	4.43651	3.75513	0	2.9218	2.0269	0	3.89854	0	3.13412	3.45807	3.22546	0	3.03358	1.68523
CAGTTAGGTTGCGGAA-1_1	0.957831	0.589463	0.589463	0.589463	0	0.957831	0.957831	0.589463	0	0	0	4.35786	0	0.589463	0	0	4.38824	0	2.83676	0	0	0	0.957831	0	4.24935	1.22644	4.23782	0	0.589463	0	0.589463	4.15317	2.68453	0.589463	3.82797	4.75905	3.52412	0	3.79241	0.589463	0.589463	4.23782	0.957831	3.63598	3.34296	3.65692	0	2.62816	0.589463
CAGTTCCCAAGTGCTT-1_1	5.15425	4.06712	3.78513	4.28684	3.39096	2.73093	0	0	0	2.73093	3.78513	2.73093	4.28684	4.06712	3.78513	3.78513	2.73093	4.46686	5.44049	3.78513	2.73093	0	4.46686	3.39096	2.73093	0	0	2.73093	3.78513	4.06712	3.78513	2.73093	3.78513	3.39096	0	3.39096	0	2.73093	0	2.73093	3.78513	2.73093	3.78513	0	0	0	2.73093	0	3.78513
CATAAGCAGATGTTCC-1_1	0	0	0	1.20548	0	0	0	0	1.73637	0	0	4.6545	0	0	0	0	4.43096	0	2.71006	0	0	0	0	0	3.91413	0	3.58561	0	0	0	0	4.32846	1.92365	0	4.10476	4.89998	3.95974	0	3.64842	0	0	4.59725	0	4.2648	3.79007	4.1426	0	1.73637	0
CATAAGCGTCTAGATC-1_1	3.85377	2.35192	3.06196	3.69835	1.6241	2.76868	2.58185	2.35192	1.6241	2.58185	2.35192	2.21351	2.67962	2.35192	2.85045	2.05281	2.67962	0	4.83574	1.86126	1.31263	2.21351	3.42995	2.76868	1.86126	0	3.33787	0	2.58185	0.857796	0	0.857796	4.06103	3.1816	2.21351	3.12357	1.86126	2.35192	1.6241	2.21351	2.35192	2.21351	2.67962	1.86126	1.6241	1.31263	1.31263	1.31263	2.35192
CATACAGGTGGCTGCT-1_1	4.09919	4.14292	3.1162	3.81702	2.46642	2.91874	3.1162	3.1162	2.76145	2.34494	3.05461	0.853363	3.42249	2.67244	2.46642	2.98898	2.20664	0	4.89078	1.61792	2.67244	2.84318	3.7239	3.28102	2.20664	2.20664	2.0461	2.0461	3.05461	2.76145	1.85475	0	4.3009	3.37752	1.61792	2.46642	1.85475	3.05461	1.85475	2.98898	2.84318	2.0461	2.91874	2.34494	0.853363	0	2.67244	1.61792	2.76145
CATACAGTCAAGCCAT-1_1	2.23792	1.47007	1.47007	2.23792	1.47007	2.23792	1.47007	2.0411	0	0	0	3.26276	2.0411	0	0	0.98386	3.86898	0	3.43868	1.7958	1.47007	0	2.0411	0.98386	3.96874	0	4.43956	0	0.98386	0.98386	0	3.04914	1.7958	2.54344	3.04914	4.08793	3.83338	1.47007	3.3249	0	2.0411	3.79647	2.4023	3.04914	2.96643	2.96643	0	3.26276	1.7958
CATACCCCAACCGTAT-1_1	3.89929	3.2731	2.95167	3.82297	2.24753	2.8864	2.8864	2.7415	2.47508	1.53203	2.7415	1.76418	2.66034	1.76418	1.95245	2.66034	3.12524	0	4.99255	1.22917	1.95245	2.11084	3.65027	2.36777	1.76418	1.53203	3.89929	1.22917	3.01294	1.53203	1.22917	0	3.6812	2.8864	1.53203	2.7415	2.47508	2.57199	1.22917	2.24753	3.07066	2.47508	2.11084	0.792626	1.76418	2.36777	2.11084	1.95245	2.36777
CATACCCCACCCTATC-1_1	4.48945	3.80747	4.01355	3.9791	3.02896	3.33831	3.46321	3.02896	2.50498	2.82897	3.23319	1.33785	2.98259	2.42537	3.26947	2.77203	1.73778	3.11572	4.89117	2.24416	2.88284	2.82897	3.65008	3.19555	0.661111	2.82897	1.55768	2.77203	2.88284	2.57872	2.50498	1.05567	4.41297	3.23319	0	2.50498	0.661111	3.26947	1.33785	2.64739	3.23319	2.13954	2.88284	1.33785	0	0.661111	3.02896	1.05567	2.71165
CATACCCCACTTTATC-1_1	2.99025	0.999649	0	1.48945	0	1.48945	1.48945	0	0	0	0	3.61264	1.81677	0.999649	0	0	3.96119	0	4.1673	0	0.999649	0.999649	2.69047	0.999649	3.7428	0	4.14033	0	1.81677	0.999649	0	3.14954	2.56659	1.48945	2.69047	3.99337	3.34911	0	2.89995	0.999649	0	4.19356	0.999649	3.07306	2.56659	3.22058	0	2.56659	0.999649
CATACCCGTCATCCGG-1_1	0	0	0	1.13995	0	0.535831	0	0	0.535831	0	0	4.81158	0.882832	0.535831	0	0	4.48751	0	2.25197	0	0	0	1.13995	0	4.06763	0	3.96551	0	0.535831	0	0.535831	4.09161	2.25197	0.535831	3.95198	4.51891	3.55608	0	3.57612	0.882832	0.882832	4.25517	0	3.7735	3.47166	3.88144	0.535831	2.17447	0
CATACCCTCCGTAGGC-1_1	3.53326	2.52105	2.78843	3.51721	1.86383	2.47627	1.94494	2.64448	1.45139	1.77556	2.27392	1.31485	2.15499	2.27392	2.71905	2.27392	3.32133	0	4.70019	2.08975	1.45139	0.737011	3.34081	2.21622	2.52105	1.15668	4.12749	0.434921	2.47627	1.5715	0.737011	1.45139	3.41515	2.56391	2.47627	3.19574	2.71905	1.94494	2.15499	2.08975	2.88424	3.10229	2.42939	2.15499	2.38021	2.32848	1.5715	1.77556	2.32848
CATACTTAGCACTCGC-1_1	0.532268	0.532268	0	0	0	0	0	0	0.877791	0	0	4.51809	0	0	0	0.877791	4.25669	0	1.33793	0	0	0	0	0	3.32165	0	3.62554	0	0	0	0	3.90182	0.532268	0	4.1518	4.687	3.6623	0	3.68018	0	0	3.92983	0	4.04696	3.18602	3.92983	0.532268	2.5609	0
CATACTTAGGTTACAA-1_1	4.35253	4.01601	4.29918	4.45139	3.05294	3.37583	2.57311	3.37583	2.40593	2.95281	3.37583	1.10451	3.44254	2.95281	3.30435	1.95349	2.7163	3.14395	4.83708	2.84153	1.95349	2.95281	3.30435	3.67217	0	3.14395	0	2.84153	3.14395	3.30435	3.30435	1.10451	4.27139	3.61952	1.10451	2.95281	1.95349	3.30435	1.95349	2.84153	3.56394	1.61652	2.95281	1.61652	1.61652	0	2.7163	0	3.30435
CATACTTCACCCAACG-1_1	1.11181	0	0	0.518763	0	0.858618	0	0	0.518763	0	0	4.25355	0	0	0	0	4.53767	0	2.68095	0	0	0	0.518763	0.518763	4.14115	0	4.06244	0	0	0	0	4.0145	2.41584	1.11181	3.92467	4.80983	3.53565	0	3.84067	0.518763	0.858618	4.17308	0	4.07407	3.36308	3.93801	0	2.81174	0.518763
CATACTTCATCTCATT-1_1	1.97314	0	0	1.63488	0	0.709121	1.63488	0.709121	0	0	0	4.36202	0	1.63488	0	0.709121	3.92288	0	2.33116	0	0	0	1.63488	1.11985	4.2056	0	4.19009	0	0.709121	0	0	3.58615	1.63488	1.11985	3.28859	4.17434	3.49646	0	3.39792	1.97314	1.11985	3.98234	0.709121	3.46468	3.12132	3.32638	0	2.42675	1.81824
CATACTTGTCCTGTCT-1_1	4.32351	3.93228	3.78517	4.0605	3.13998	3.51373	2.97621	2.78027	2.53634	2.33279	3.51373	1.50185	3.44191	2.97621	3.64353	2.78027	1.91937	1.50185	5.25638	2.33279	2.53634	2.53634	3.7309	2.84993	0.77165	2.33279	1.50185	1.50185	3.32347	2.43973	2.43973	0.77165	4.17413	2.84993	0.77165	2.43973	1.20197	2.91506	1.50185	3.08831	3.70262	2.43973	2.84993	1.20197	0	0.77165	2.62443	0	2.53634
CATACTTGTTACCCAA-1_1	0.328616	0.328616	0	0	0.328616	0.328616	0	0.328616	0.328616	0	0	4.44761	0.773405	0	0.328616	0.575539	4.13467	0	1.50439	0	0	0	0	0	3.68649	0.328616	3.15974	0	0	0.575539	0	4.08356	2.33574	0	3.99451	4.5431	3.57305	0	3.44507	0.773405	0.938513	4.20093	0.328616	3.98732	3.2838	3.95057	0	2.40831	0
CATAGACCAACTAGAA-1_1	0	0	0	0	0	0	0	0	1.05141	0	0	4.14893	0	0	0	0	4.37186	0.657954	2.76591	0	0	0	0	0.657954	3.51391	0	3.5938	0	0	0	0	4.53424	0.657954	0.657954	4.31129	4.78872	3.84184	0	3.75859	1.05141	0	4.37186	0	4.10386	3.71421	4.28599	0	2.49898	0
CATAGACCATGACCCG-1_1	0	0	1.00621	1.82546	0	0	0	0	0	0	0	4.58672	0	0	0	1.00621	3.97135	0	3.00009	0	0	0	1.82546	0	4.20377	0	4.30242	0	1.82546	0	0	3.3591	1.49748	0	3.29688	4.12281	3.52545	0	3.29688	1.49748	1.00621	4.25431	0	3.75291	2.70013	3.52545	0	3.23052	1.00621
CATAGACTCGCCGTGA-1_1	4.58586	4.58586	4.08181	4.08181	3.68474	4.08181	3.01639	0	4.08181	3.01639	4.08181	3.01639	3.68474	4.08181	3.01639	0	0	3.01639	4.08181	0	3.01639	3.01639	0	4.08181	0	3.68474	0	4.08181	3.01639	0	3.01639	0	4.58586	3.68474	3.01639	0	3.01639	3.68474	0	4.36526	3.68474	3.68474	4.08181	3.01639	3.01639	0	4.08181	0	4.08181
CATCAAGAGAAATCCA-1_1	0.510453	0	0	0.510453	0	0	0	0	0	0	0	4.65304	0.510453	0	0	0.510453	4.28954	0	0.846765	0	0	0	0.510453	0	4.00642	0	3.79082	0	0	0.510453	0	4.17347	2.51145	0	4.12083	4.78934	3.34314	0	3.80575	0.510453	0.846765	4.34288	0	4.06526	3.29494	3.96938	0	2.26785	0
CATCAAGAGCTGAAGC-1_1	3.3095	0	0	3.24311	1.50767	1.83646	1.50767	0	0	0	1.01454	3.172	1.83646	1.01454	0	1.01454	4.04758	0	4.16342	0	0	0	2.28141	1.50767	4.16342	0	3.63547	1.01454	1.01454	0	0	2.58826	1.01454	1.83646	2.82273	3.98421	3.43035	2.08348	1.50767	1.01454	1.01454	3.63547	0	3.24311	3.01254	3.01254	2.08348	2.58826	2.28141
CATCAAGAGGCACTCC-1_1	4.8614	3.9182	4.38072	4.38072	4.0972	3.42054	3.9182	4.60136	2.38526	4.0972	3.03129	2.38526	3.42054	3.42054	4.24897	2.38526	3.03129	3.70001	5.28947	3.03129	3.9182	3.42054	3.42054	4.60136	2.38526	3.03129	0	3.42054	3.70001	2.38526	3.70001	2.38526	4.782	4.0972	0	2.38526	2.38526	3.03129	0	3.70001	3.70001	2.38526	3.70001	2.38526	0	0	4.24897	0	3.03129
CATCAAGCATCCTCAC-1_1	3.40894	2.13956	0.915946	2.98261	1.55769	1.55769	2.30207	1.8321	0.559369	0.559369	1.17826	3.01988	1.55769	1.70428	1.38586	0.559369	3.74304	0	4.57414	0.559369	1.38586	0.915946	2.94389	1.8321	3.05581	0.915946	4.27957	0.559369	2.67361	1.17826	0	2.30207	3.05581	2.44182	2.37438	3.33165	2.505	1.70428	2.62051	1.55769	1.55769	3.35808	1.8321	2.30207	2.86166	2.37438	0	2.44182	2.22411
CATCAAGGTTATCTGG-1_1	5.11943	0	3.95414	3.67283	0	3.95414	3.27999	2.62378	2.62378	2.62378	0	0	0	2.62378	2.62378	2.62378	3.27999	2.62378	3.27999	2.62378	0	2.62378	3.27999	2.62378	2.62378	3.27999	0	0	3.27999	0	0	2.62378	4.50551	2.62378	0	2.62378	2.62378	3.27999	0	0	3.67283	0	0	0	2.62378	2.62378	2.62378	0	0
CATCCACAGTGTAGTA-1_1	3.76683	1.91108	2.36091	3.25662	0	2.36091	2.67006	1.91108	1.07163	1.57697	2.16108	1.91108	2.52739	2.67006	1.91108	2.16108	3.57128	0	4.65097	1.07163	1.91108	1.07163	2.67006	1.91108	2.36091	1.07163	3.93032	0	2.36091	2.36091	1.07163	1.57697	3.39457	2.16108	2.7949	3.17978	2.67006	1.07163	2.16108	1.57697	3.09654	2.7949	2.36091	2.16108	2.67006	2.16108	1.57697	2.52739	3.00574
CATCCCAAGAGTTGCG-1_1	4.1095	3.56817	3.47988	3.72433	2.77128	3.47988	3.08971	3.33086	2.30133	2.30133	2.86088	1.38525	3.33086	2.77128	3.15566	2.13883	1.7036	1.38525	4.93308	3.08971	2.86088	2.13883	3.56817	2.67285	1.7036	3.01909	2.44107	0.915452	2.56366	1.94471	1.38525	0	3.94987	1.94471	2.77128	2.94311	1.38525	2.86088	1.94471	2.56366	3.08971	2.94311	3.15566	2.13883	0	0	2.30133	0	3.01909
CATCCCAAGCCGTTAT-1_1	3.50564	3.40871	3.55079	3.50564	2.5882	2.6976	2.96829	1.40523	2.6976	1.96752	2.1623	1.40523	3.11508	2.1623	2.88594	3.24305	2.5882	1.40523	4.91533	1.40523	2.46535	2.1623	3.18111	2.46535	1.40523	2.1623	1.96752	1.72538	3.24305	1.96752	0.931465	1.40523	4.31528	3.11508	0	2.6976	0	2.1623	0.931465	2.32526	2.88594	2.1623	3.18111	0.931465	0	0	2.1623	0.931465	2.1623
CATCCCAAGCTCAGAG-1_1	3.67034	2.25165	1.65855	3.00234	2.25165	3.10272	2.45352	2.25165	1.13971	1.13971	1.99844	2.25165	2.45352	1.65855	2.89075	0	3.90991	0	4.50298	0	1.13971	1.65855	3.4931	2.45352	2.25165	0	4.06728	1.13971	1.65855	1.65855	1.13971	1.65855	3.19394	3.19394	2.76512	3.10272	3.10272	1.65855	1.99844	1.65855	2.45352	3.10272	2.76512	2.76512	2.45352	2.25165	0	1.65855	2.62141
CATCCCACATGTACGT-1_1	4.56578	3.48776	4.56578	4.31743	3.76777	3.98628	3.98628	3.09746	3.09746	3.09746	3.48776	3.48776	3.09746	3.98628	3.48776	3.48776	0	3.48776	5.45343	3.98628	3.09746	0	3.98628	2.44849	0	2.44849	2.44849	3.48776	3.48776	4.1655	3.48776	2.44849	3.09746	2.44849	0	3.48776	0	2.44849	2.44849	3.09746	3.48776	3.09746	4.1655	0	0	2.44849	3.48776	2.44849	3.76777
CATCCCAGTGTACAGG-1_1	0	0	0	0.724893	0	0.724893	0	0	1.14072	0	0	4.28113	0	0	0	0	4.36576	0	1.43354	0	0	0	0	0	4.05038	0	3.46169	0	0	0	0	4.15585	2.35902	0	3.93245	4.78937	3.77461	0	3.42772	0.724893	0.724893	3.97332	0	4.15585	3.49454	4.20469	0	1.65976	0
CATCCGTCAGACAAGC-1_1	5.18703	4.09953	3.88052	4.27909	3.20781	4.27909	3.5997	3.20781	4.09953	3.5997	3.88052	2.55431	4.09953	4.09953	3.5997	3.20781	3.88052	3.20781	4.43125	3.20781	4.27909	3.20781	2.55431	3.20781	2.55431	0	3.20781	4.09953	3.88052	0	3.5997	3.20781	3.20781	3.88052	2.55431	0	0	3.5997	2.55431	0	3.88052	0	4.43125	0	0	0	3.88052	0	4.09953
CATCCGTCAGTAGTTC-1_1	3.73026	3.02195	2.51715	3.76856	2.37636	2.21244	2.64054	3.02195	1.77203	2.01629	2.01629	1.44814	3.35583	2.75037	2.37636	2.51715	2.37636	0	4.99372	1.77203	2.01629	2.01629	3.35583	2.51715	2.37636	1.44814	4.00206	0	2.75037	2.01629	0	0	4.08755	2.64054	1.77203	3.35583	2.64054	2.51715	1.77203	1.77203	2.64054	3.09824	2.75037	2.21244	2.01629	2.01629	2.01629	1.77203	2.51715
CATCGCTCATCCAACA-1_1	0	0	0	0	0	0	0	0	0	0	0	3.53127	0	2.86698	0	0	4.76291	0	2.86698	0	0	0	0	0	2.86698	0	3.53127	0	0	0	0	3.53127	2.86698	0	3.53127	3.53127	2.86698	0	0	0	0	0	2.86698	4.61018	3.53127	2.86698	0	2.86698	0
CATCGCTTCCCGGTAG-1_1	3.34614	2.20351	2.36725	2.63122	1.44047	2.00759	2.92985	1.44047	0	0	2.50792	2.92985	1.76371	0	0	0.959865	3.40134	1.44047	4.56507	0.959865	2.50792	0	2.36725	1.44047	3.79563	0	4.34033	0.959865	0	0.959865	1.44047	2.92985	2.50792	1.76371	3.0124	3.28771	3.40134	1.44047	3.1595	0.959865	2.50792	3.08865	1.44047	2.50792	3.08865	2.63122	1.76371	2.36725	2.36725
CATCGCTTCTCTGAGA-1_1	0.774633	0.46052	0	0.774633	0	0	0.46052	0.46052	0.774633	0	0	4.26532	0.46052	0	0	0	4.12438	0	2.74871	0	0	0	0.46052	0	4.025	0.774633	3.84207	0	0.46052	0	0	3.84207	2.08179	0.46052	3.72226	4.26532	3.48384	0	3.28599	0.46052	0.774633	3.85454	1.01331	3.72226	3.0107	3.69357	0	2.39272	0.46052
CATCGGGAGATGCGAC-1_1	4.62785	4.04786	3.94444	4.41399	2.50593	3.15742	2.50593	3.62643	3.4642	3.69864	2.71262	0	2.88382	3.5486	3.27047	3.4642	1.33861	3.27047	4.34343	3.02995	3.5486	3.27047	2.71262	3.02995	1.33861	2.88382	0	3.76598	3.02995	3.15742	3.37202	1.33861	4.59996	1.89122	0	2.71262	1.89122	3.62643	1.89122	3.37202	4.04786	2.71262	3.69864	0	2.24508	1.89122	3.62643	0	3.27047
CATCGGGCAGAGGACT-1_1	3.26693	3.13883	2.42036	3.20493	0.946593	2.18432	2.66749	2.55154	1.21354	1.21354	2.09138	1.21354	2.18432	2.26934	2.77138	1.87475	3.13883	0	4.79451	1.21354	1.42403	1.42403	3.35327	2.66749	2.09138	1.21354	4.28702	0.581353	2.18432	1.87475	0.581353	2.18432	3.6596	2.90941	1.74585	2.86549	2.42036	2.09138	1.74585	1.98892	2.4881	3.17242	2.72078	2.18432	2.09138	2.42036	1.21354	2.3477	2.81954
CATCGTCAGCATTGTC-1_1	1.42854	0	0	0.950226	0	0.950226	0	0	0.950226	0	0	2.99751	0	0	0	0	4.49795	0	2.61669	0	0	0	1.99404	0	4.11544	0	4.23715	1.42854	0.950226	0	0	3.5355	2.35307	0	3.58069	4.30365	3.66538	0	3.66538	1.75074	0	4.06228	0	3.48817	3.33103	3.74345	0	2.82512	0
CATCGTCTCGTCGCTT-1_1	0.485845	0.272142	0	0.485845	0	0.272142	0	0	0.485845	0	0	4.41063	0.272142	0	0	0	4.42571	0	1.15984	0	0.272142	0	0	0	3.75914	0	3.33972	0.485845	0	0	0	4.07521	1.98176	0	3.98054	4.7104	3.56686	0	3.8629	0.485845	0.272142	4.06453	0	4.26354	3.59301	3.83627	0	2.14084	0
CATCGTCTCTCCTACG-1_1	4.82764	3.79258	3.79258	4.66653	3.24972	3.92329	3.79258	4.03887	3.24972	2.59463	2.97488	0	1.9735	3.64217	3.79258	3.79258	0	3.46508	5.41186	2.97488	3.46508	3.79258	3.64217	3.79258	2.59463	2.97488	0	2.97488	4.14247	1.9735	2.59463	1.9735	3.64217	3.64217	1.9735	2.59463	0	3.46508	1.9735	3.46508	3.64217	1.9735	2.97488	2.59463	0	1.9735	3.24972	0	3.92329
CATGAGTCACTACACA-1_1	3.43067	2.43353	1.82447	3.13975	1.58916	2.95482	2.88472	2.43353	0.832858	1.82447	2.54152	1.82447	2.17467	2.17467	2.01483	2.01483	3.1945	0	4.86513	1.82447	1.28087	1.82447	3.43067	1.82447	2.01483	1.28087	4.2282	1.28087	2.31245	1.58916	0	2.17467	3.58621	2.80932	2.54152	3.13975	2.63897	2.17467	2.43353	1.28087	2.80932	2.88472	2.43353	2.95482	2.31245	1.82447	1.82447	2.63897	2.54152
CATGAGTCACTCCGGA-1_1	4.99956	4.85749	4.59746	4.69185	4.09333	3.91434	4.37683	4.37683	3.02754	3.91434	3.69617	2.38169	3.69617	3.91434	3.91434	3.41673	0	4.09333	5.23453	3.69617	3.02754	3.41673	3.41673	3.02754	0	3.69617	0	3.69617	3.69617	0	3.69617	3.41673	3.41673	3.91434	0	3.02754	2.38169	3.69617	0	3.41673	3.91434	0	3.69617	2.38169	0	3.02754	3.69617	0	3.69617
CATGAGTCACTTGGGC-1_1	4.29468	3.94991	3.97384	3.79291	3.18902	3.26388	3.1358	2.88909	3.23955	2.9567	3.35571	0.487827	3.28764	2.73837	3.2146	2.45866	1.42163	3.05025	4.55058	2.77823	3.18902	3.10809	3.45978	3.2146	0.814278	3.1358	0.814278	2.81656	3.70408	2.51105	2.88909	1.5629	4.19558	3.26388	1.05998	2.56084	1.05998	3.16276	1.25707	2.81656	3.31085	2.34484	3.07959	1.42163	1.05998	1.25707	3.23955	0	3.18902
CATGAGTTCATCTATC-1_1	2.2208	0	0	1.31861	0	0.862516	1.31861	0.862516	0	0	0	3.73942	1.31861	0.862516	0	0	4.02114	0	3.06976	0	0	0	1.63068	0	4.09221	0	4.29814	0	2.2208	0	0	2.93378	2.93378	2.48097	3.00408	3.73942	3.5222	0	2.77635	1.31861	0.862516	3.5222	1.31861	3.29632	3.67212	3.34576	0	2.35932	2.05995
CATGCAAAGGCTGTAG-1_1	0.784443	1.21858	0	1.93959	0	0	0	0.784443	0	0	0.784443	3.78152	0.784443	0	0	0	4.37724	0	2.93746	0	0	0	0	0	4.28319	0	3.85981	0	0	0	0	4.17936	2.09766	0.784443	3.8083	4.59185	3.2118	0.784443	3.60375	1.21858	0	4.31553	0	3.8083	3.2118	3.53669	0	2.72748	0
CATGCAACAATTGCAC-1_1	0.769591	0	0	0	0	0	0.769591	0	0.769591	0	0	3.99468	0	0	0	0	4.52777	0	1.49887	0.769591	0	0	0	0	3.90546	0	3.78143	0	0	0	0.769591	4.52777	1.19929	0	4.39399	4.98265	3.97311	0	3.72716	0	0.769591	4.1339	0	3.97311	3.51001	4.07659	0	3.08465	0
CATGCAAGTGCAATAA-1_1	2.94028	3.60665	4.28613	4.00302	4.00302	2.94028	2.94028	2.94028	0	4.00302	3.60665	0	4.50652	0	4.28613	2.94028	3.60665	4.00302	4.687	3.60665	3.60665	2.94028	2.94028	3.60665	0	0	2.94028	3.60665	3.60665	2.94028	3.60665	0	4.83983	2.94028	0	2.94028	0	2.94028	0	4.00302	3.60665	4.00302	2.94028	0	0	3.60665	2.94028	0	4.00302
CATGCAAGTTAATCGC-1_1	4.0505	3.80415	3.93489	4.41286	3.80415	1.9837	2.98613	3.80415	3.47655	3.80415	3.65371	2.60559	3.26111	2.98613	3.65371	3.93489	1.9837	2.98613	4.67826	2.60559	3.65371	3.47655	3.93489	3.47655	2.60559	0	0	3.26111	3.47655	2.98613	3.26111	1.9837	4.55434	3.47655	2.60559	2.98613	0	3.26111	2.60559	3.80415	0	0	2.98613	0	0	0	3.26111	0	3.26111
CATGCAAGTTGCTGAT-1_1	3.41677	2.83762	2.04095	3.50104	2.20138	2.46101	2.66694	2.20138	2.20138	2.04095	2.98337	1.30269	2.91314	3.04898	2.46101	2.04095	2.46101	0	4.81139	1.61318	1.84977	1.84977	3.37181	2.56927	1.61318	0.849973	4.02398	0.849973	2.04095	1.84977	0	1.61318	3.99973	2.66694	2.46101	2.91314	2.3396	2.56927	2.04095	1.30269	2.66694	3.04898	3.04898	0.849973	2.04095	1.84977	1.61318	2.3396	2.46101
CATGCCTCAGTCCCGA-1_1	4.53758	3.75206	4.18548	3.75206	3.35826	0	3.35826	3.94846	2.97005	3.35826	3.50743	2.32693	3.75206	3.75206	2.97005	1.7269	1.7269	2.32693	4.25346	2.97005	3.18288	3.18288	3.85507	2.97005	1.7269	2.69932	0	3.50743	2.69932	3.18288	3.35826	1.7269	4.18548	3.50743	1.7269	1.7269	0	3.75206	0	3.85507	3.63721	1.7269	2.32693	0	2.32693	1.7269	3.18288	1.7269	3.35826
CATGCCTGTCTGCGCA-1_1	0.71731	0	0	0.71731	0	0	0.299837	0	0.530202	0	0.299837	4.39096	0	0	0	0.299837	4.39528	0	2.12135	0	0	0	0	0	4.02968	0	3.91798	0.299837	0	0	0	4.20068	1.50327	0.874865	4.04203	4.88895	3.8156	0	3.91798	0.530202	0.299837	4.16874	0	3.91101	3.45846	3.93179	0	2.4414	0.299837
CATGCGGCACTGGATT-1_1	2.90696	1.91206	0	1.91206	0	1.35674	1.91206	1.35674	1.35674	0	0	3.48794	0	0	0	0	3.5724	0	3.5724	1.35674	1.35674	0	0	0	3.96846	0	4.29166	0	2.26701	0	1.35674	3.39568	3.48794	0	3.05327	3.85304	3.48794	1.35674	3.05327	2.26701	2.73551	3.78991	0	3.05327	2.52845	2.26701	0	3.05327	1.35674
CATGCTCAGTATCTGC-1_1	4.40017	3.47482	3.82216	4.15236	3.15066	3.47482	3.60447	2.93816	3.60447	3.47482	1.69933	1.69933	3.60447	3.82216	3.91548	3.71923	0	3.47482	4.80154	3.32581	3.32581	3.32581	2.66798	3.32581	2.66798	3.32581	1.69933	3.60447	3.47482	3.60447	3.32581	2.93816	4.59861	3.60447	0	1.69933	0	4.15236	0	3.32581	3.60447	3.47482	2.66798	0	0	2.93816	3.60447	0	4.07946
CATGCTCGTGCTCCGA-1_1	0.7033	0	0	0.7033	0	0	0	0	0.7033	0	0	4.0974	0	0	0	0.7033	4.29659	0	2.50344	0	0	0	0.7033	0.7033	3.84841	0	3.48531	0	0	0	0.7033	4.33742	1.40148	0	4.20955	4.64498	3.80394	0	3.68325	1.11213	0.7033	4.26841	0	4.0629	3.27753	4.0974	0	2.32079	0
CATGGATAGAAGAACG-1_1	3.72155	1.70128	0.913748	2.8582	0.913748	2.43848	2.56104	2.29877	1.38312	1.70128	2.43848	2.8582	0.913748	2.29877	0.913748	1.94228	3.72155	0	4.65924	1.38312	2.29877	0	2.8582	2.43848	3.01639	0.913748	4.20052	0	2.13633	1.38312	0	1.38312	3.08699	1.94228	2.6702	3.08699	1.38312	1.38312	2.29877	1.94228	2.29877	2.8582	2.29877	1.38312	2.56104	1.70128	0	2.43848	2.6702
CATGGATCAGCCTTCT-1_1	3.95833	4.24123	5.04413	4.24123	4.24123	4.92715	4.64189	3.95833	2.8972	3.56237	3.56237	3.56237	2.8972	3.56237	2.8972	2.8972	0	3.95833	5.24363	3.95833	4.46149	2.8972	3.56237	4.46149	0	2.8972	0	2.8972	0	2.8972	3.95833	0	4.46149	2.8972	2.8972	2.8972	2.8972	3.95833	0	2.8972	0	2.8972	2.8972	0	0	3.56237	0	0	3.95833
CATGGATGTGGTATGG-1_1	3.65595	2.23844	2.23844	3.17978	1.12968	1.98569	2.23844	1.64661	2.23844	1.98569	1.98569	1.12968	3.26332	1.64661	1.64661	1.12968	3.26332	0	4.44014	1.64661	1.98569	0	3.41199	1.12968	2.8768	1.64661	3.97719	0	2.23844	2.44003	0	2.23844	3.75872	2.8768	1.64661	3.08862	2.23844	2.23844	2.8768	1.98569	2.60772	2.75129	2.44003	1.64661	1.98569	2.44003	1.12968	2.98831	2.98831
CATGGATTCGACGCTG-1_1	1.27246	0	0.414707	0.706979	0.414707	0.414707	0	0.706979	1.27246	0	0	4.40289	0.932866	0.414707	0	0.414707	4.26119	0	2.82919	0	0	0.706979	0.706979	0	4.07005	0	4.1379	0	0	0	0	4.10455	1.81471	0.932866	3.87704	4.70935	3.49236	0	3.66435	1.27246	1.40697	4.11299	0	3.71568	3.32231	3.72811	0	1.96951	0
CATGGTAAGCGGGTAT-1_1	2.0146	0	0	0	0	0	0	0	0	0	0	3.96995	1.44665	1.44665	0	0	3.68854	0	2.37459	0	0	0	0	0	2.84748	0	3.96995	0	1.44665	0	0	3.02009	2.37459	2.0146	3.90667	4.02946	3.6038	0	2.63873	0	2.0146	3.2955	0	3.16725	2.84748	3.40916	0	1.44665	0
CATGGTACAACCGTGC-1_1	3.64355	2.30117	1.27184	3.00842	0	2.16357	2.16357	2.62734	1.27184	1.27184	2.00397	1.5792	2.87289	1.81398	2.42211	1.5792	3.37558	0	4.71311	0	0.825796	0	2.94295	1.5792	3.06987	0	4.19673	0	2.00397	0.825796	0.825796	2.00397	3.23437	3.00842	2.79755	3.28369	2.87289	2.30117	2.00397	2.00397	3.28369	3.12776	3.06987	2.00397	2.87289	2.71606	0.825796	2.00397	2.30117
CATGGTAGTTGACGGA-1_1	0.973493	0.973493	0	0	0	0	0	0	0.973493	0	0	5.05931	0	0	0	0	4.75619	0	1.78197	0	0	0	0	0.973493	4.27428	0	3.4226	0	0	0	0	4.78412	2.52814	0	4.48074	5.06971	3.95244	0	4.1525	0.973493	0.973493	4.85072	0	4.07161	3.10965	4.58684	0	1.78197	0
CATGGTATCCATGAGT-1_1	0	0	0	0.692248	0	0.692248	0.692248	0	1.09741	0.692248	0	4.47556	1.09741	0	0	0	4.35493	0	2.19563	0	0	0.692248	0	0	3.84839	0	3.84839	0	0.692248	0	0	4.24672	1.79026	0	4.18788	4.71672	3.91026	0	3.93006	0	1.608	4.34203	0	4.15711	3.86944	4.04128	0	2.07787	0
CATTCATAGCACTGGA-1_1	3.15676	0	0	2.77235	0	0	2.13985	0	0	1.25258	0	3.65041	1.25258	1.25258	1.79155	0	3.71333	0	4.06878	0	0	1.25258	1.25258	0	4.26243	1.25258	4.22659	0	1.25258	0	0	3.43375	2.39767	2.13985	2.77235	4.33049	2.60246	0	3.25786	0	2.13985	3.71333	1.25258	2.60246	2.91753	3.04428	0	2.77235	2.13985
CATTCATCAACTGTGT-1_1	4.95527	4.53411	4.19027	4.01097	3.90762	3.51215	3.66203	3.90762	3.90762	3.51215	3.33578	1.85943	3.90762	3.33578	3.33578	1.85943	1.85943	3.66203	4.87582	3.12149	3.90762	2.47149	3.33578	3.51215	2.47149	3.33578	0	3.66203	3.66203	2.8484	3.12149	0	3.90762	4.01097	0	3.12149	0	3.51215	2.47149	3.66203	2.47149	2.8484	1.85943	0	0	1.85943	3.66203	0	3.66203
CATTCATGTCTGCCTT-1_1	4.75652	4.53552	4.53552	3.85304	3.5724	4.25141	3.85304	3.85304	0	2.52845	2.52845	0	4.07193	0	3.18089	3.5724	2.52845	3.18089	5.15911	3.18089	4.07193	3.5724	3.5724	0	2.52845	0	0	3.18089	4.07193	3.5724	2.52845	3.5724	2.52845	3.18089	2.52845	4.07193	2.52845	3.5724	2.52845	3.5724	3.85304	3.85304	0	2.52845	0	0	2.52845	0	3.18089
CATTCATGTGGTCCGT-1_1	4.24778	3.45058	3.29574	3.55277	2.50986	3.16152	3.06086	2.67855	2.30684	2.88786	3.33676	0.756275	2.88786	2.82284	3.20829	2.59776	1.89486	2.05181	4.76579	3.06086	2.67855	2.50986	3.64547	2.82284	1.47955	2.41349	1.18193	2.30684	3.48582	2.75329	2.18743	1.18193	4.24778	3.20829	2.30684	2.67855	1.47955	2.59776	0.756275	1.89486	3.20829	2.05181	3.45058	1.18193	0.756275	0.756275	2.59776	0.756275	2.05181
CATTCATTCTAGCCTC-1_1	4.90236	4.28967	4.53793	4.53793	3.46049	3.95867	3.95867	3.74028	3.07061	3.74028	3.95867	0	3.07061	3.95867	4.42149	3.46049	3.07061	3.07061	5.55272	3.07061	3.46049	3.74028	4.1378	2.42281	3.07061	3.07061	0	3.46049	3.74028	3.07061	3.07061	0	4.1378	4.1378	0	3.95867	0	3.07061	0	3.74028	3.74028	0	3.95867	0	0	3.07061	3.07061	0	3.46049
CATTCCGCAATTCGTG-1_1	0.729478	0.429832	0	0.429832	0	0	0	0	0.729478	0.429832	0	4.4143	0	0.429832	0	0.429832	4.49541	0	3.15929	0	0	0	0	0	3.98203	0	3.97197	0.729478	0	0	0	4.07747	1.56004	0	3.83099	4.78927	3.83099	0	3.51919	0.429832	0.729478	4.16458	0	3.85401	3.61035	3.84256	0	2.36706	0
CATTCTAAGTCAGCGA-1_1	3.31962	3.13319	2.90384	3.90393	2.34237	2.71528	3.26126	2.71528	2.17909	2.17909	2.71528	1.41956	2.60573	2.98627	2.98627	2.60573	2.4827	0	5.08078	1.98384	2.17909	1.98384	3.5692	2.17909	2.34237	0.942989	3.31962	0	2.71528	2.17909	0.942989	1.74098	3.8043	2.814	1.98384	3.26126	1.74098	2.17909	1.98384	2.71528	3.52402	2.98627	2.60573	1.41956	0.942989	1.74098	1.98384	0.942989	2.4827
CATTCTATCGTCAGAT-1_1	4.31523	4.51347	4.3686	4.46747	3.63536	3.243	3.243	2.58815	2.58815	3.63536	2.85687	1.62958	3.06845	3.243	3.39155	3.06845	0	3.73808	5.36733	2.85687	2.58815	3.243	3.91643	3.83122	2.21958	3.39155	1.62958	3.39155	3.06845	3.243	2.58815	1.62958	4.25886	3.06845	1.62958	2.21958	0	2.58815	0	3.39155	3.243	2.58815	3.243	0	0	2.21958	2.85687	0	3.06845
CATTGAGCATTGAGGG-1_1	0	0	0	0	0	0	0	0	0	0	0	4.20103	0	0	0	0	4.56614	0	3.1568	0	0	0	1.82313	1.00445	4.3229	1.00445	4.3229	0	0	0	0	4.06222	2.06959	1.49533	4.03199	4.89964	3.90099	0	2.99745	0	0	4.61871	0	3.82843	3.70866	3.82843	0	2.26717	0
CATTGCCCAACGACTT-1_1	3.04595	2.03819	0	2.54036	0	2.54036	2.03819	0	0	0	0	3.04595	2.39926	0.981768	1.46749	0.981768	3.83011	0	3.99661	0.981768	0.981768	0	2.66398	0	3.71504	0	4.51234	0.981768	1.46749	0	0.981768	2.8731	2.774	2.54036	2.96325	3.99661	3.12233	1.79301	2.774	0	2.66398	3.67354	0.981768	2.54036	2.66398	2.96325	0	2.54036	1.79301
CATTGCCCAGGACTAG-1_1	0	0.270881	0	0.483807	0	0	0	0	0.808473	0	0	4.42047	0.270881	0.270881	0.270881	0.270881	4.26708	0	2.89655	0	0	0	0	0	3.76123	0	3.76123	0	0	0	0.270881	4.11163	2.27329	0.659259	4.14175	4.66493	3.88365	0	4.021	0.483807	0.270881	4.15648	0.270881	4.16134	3.41957	3.99271	0	2.42187	0
CATTGCCGTTCATCTT-1_1	4.60331	0	4.09914	4.38267	3.70194	3.03317	3.03317	3.03317	4.09914	0	3.03317	0	0	4.38267	4.38267	0	0	0	5.06955	3.70194	0	0	4.38267	3.03317	0	3.70194	3.70194	3.70194	3.03317	0	3.70194	3.03317	4.09914	3.03317	0	0	0	0	0	0	3.03317	0	0	0	3.03317	0	3.03317	0	4.09914
CATTGCCGTTTCTATC-1_1	0	0	0	0	0	0	0	0.577247	0.940888	0	0	4.28859	0	0	0	0	4.52604	0.940888	2.41186	0	0	0	0	0	3.86844	0	3.94687	0	0	0	0	3.85199	1.20698	0	3.96185	4.6677	3.60908	0	3.54352	0	0	4.0874	0	3.83526	3.09515	4.06083	0	2.76263	0
CATTGTTAGTGCAGCA-1_1	4.36335	0	4.51568	4.36335	0	0	3.96423	2.63332	0	2.63332	0	2.63332	3.68285	3.96423	3.68285	2.63332	2.63332	2.63332	4.64784	2.63332	2.63332	2.63332	2.63332	3.28989	0	3.28989	0	3.28989	3.28989	0	3.96423	2.63332	4.64784	3.68285	3.68285	0	3.28989	2.63332	0	4.18357	4.18357	2.63332	0	0	2.63332	0	2.63332	0	2.63332
CATTGTTCAATTGGTC-1_1	0.735311	0.433771	0	0.433771	0	0	0	0	0.433771	0	0	4.45106	0.735311	0	0	0	4.29357	0.433771	2.21331	0	0	0	0	0.433771	3.62128	0	3.49774	0.433771	0	0	0.433771	4.25579	1.77285	0	4.07014	4.69696	3.64992	0	3.84198	0	0.735311	4.08851	0	3.92037	3.53009	3.89859	0.735311	2.08689	0
CATTTCAGTGCGTGCT-1_1	3.99924	3.07263	3.07263	4.0241	2.36206	3.07263	2.77918	3.07263	2.36206	2.69006	3.07263	1.63311	3.34867	2.77918	2.93663	2.36206	2.36206	0	4.76836	2.06258	2.22349	2.22349	3.44079	3.00694	2.59221	0.86426	3.13428	0.86426	2.69006	2.69006	1.32082	1.87072	4.11778	3.19234	1.87072	2.861	2.06258	2.36206	0.86426	2.48374	2.93663	3.00694	2.69006	2.06258	2.36206	2.22349	1.32082	0.86426	2.77918
CATTTCATCAACACCA-1_1	0	0	0	1.93959	0	1.93959	1.38077	0	0	0	0	3.94401	1.38077	0	0	0	3.754	0	2.76568	0	1.38077	0	2.76568	0	3.94401	0	4.0532	0	0	0	0	3.08401	2.29595	1.38077	2.76568	3.68169	2.93746	0	1.38077	0	2.29595	3.2118	0	2.55815	3.42685	2.29595	0	1.38077	0
CATTTCATCCTTCACG-1_1	1.48914	0.762872	0	0.762872	0	0.762872	0.762872	0.762872	0	0	0	4.22714	0.762872	1.19054	0	0.762872	3.93876	0	2.06262	0	0	0.762872	1.48914	0.762872	4.45071	0	4.10281	0	0	0	0	3.56481	1.71878	1.19054	3.65755	4.33771	3.71491	0	3.74241	1.48914	0	4.12155	1.19054	3.49784	3.30769	3.1734	0	2.19844	1.71878
CCAAGCGAGCTGAGCA-1_1	3.0116	0	2.53306	3.0116	0	0	2.16653	0	2.16653	0	2.80069	1.58186	2.16653	0	1.58186	0	4.00907	0	5.71172	0	0	0	3.67984	1.58186	2.16653	0	3.18569	1.58186	0	0	0	2.16653	3.33391	3.46298	1.58186	0	2.80069	2.16653	2.80069	1.58186	1.58186	3.33391	2.16653	3.18569	2.53306	2.16653	0	2.53306	3.33391
CCAAGCGTCAAGATAG-1_1	3.53924	2.83914	2.59417	3.79209	1.55088	2.38953	2.59417	2.49707	0	2.49707	2.90906	2.13195	2.38953	1.78409	2.26901	1.55088	3.03576	0	4.65432	1.24619	1.24619	2.38953	1.97307	2.26901	3.29619	1.24619	3.9228	0	2.26901	1.55088	0.805825	2.68266	3.67364	2.26901	2.76396	3.84644	2.49707	2.26901	2.76396	2.26901	3.03576	3.53924	2.38953	1.97307	2.38953	1.97307	0.805825	2.59417	2.68266
CCAATGACAAAGCAAT-1_1	4.42481	4.18449	4.21788	4.07705	3.14831	3.0477	3.14831	3.43722	3.68935	3.09927	2.99333	1.69732	3.32345	2.80986	3.47244	2.80986	0	3.36283	4.90364	3.36283	3.0477	2.93584	3.36283	3.19505	0	3.28245	1.69732	2.99333	3.50646	2.80986	2.99333	1.46891	4.13221	3.60208	0	2.03979	0.748973	3.09927	1.17238	3.32345	3.71683	1.69732	3.0477	0	1.17238	0.748973	3.28245	0.748973	3.36283
CCAATGAGTAGAATAC-1_1	4.9481	4.3079	4.39379	3.99448	3.99448	3.86358	4.11022	4.11022	4.11022	4.3079	0	0	3.31959	3.53547	2.0363	3.53547	0	3.99448	5.61368	2.0363	3.31959	3.04389	3.53547	3.53547	0	3.31959	2.0363	3.31959	3.99448	3.04389	2.66197	3.04389	3.04389	0	0	2.0363	0	3.53547	0	3.04389	4.39379	0	3.86358	0	2.0363	2.0363	4.21394	0	4.11022
CCAATGAGTATCCTTT-1_1	0.576939	0	0	0	0	0	0	0	0.576939	0	0	4.46434	0	0	0	0	4.39937	0	2.08259	0	0.576939	0	0	0	3.97591	0	3.86775	0.576939	0	0	0	4.24407	0.94046	0	3.91555	4.75811	3.78264	0	4.04658	0.576939	0	4.12528	0.576939	4.16242	3.47269	4.07351	0	2.94198	0
CCAATTTAGATGAACT-1_1	3.68559	2.4615	2.83812	2.98387	2.04142	2.20186	2.91365	2.20186	0.85028	1.30308	2.04142	1.61361	1.85022	2.34009	2.34009	2.34009	3.04949	0	4.88545	1.30308	1.30308	1.85022	3.57928	1.85022	2.4615	0	3.97541	0	1.85022	1.30308	1.30308	1.30308	3.46031	3.32525	2.04142	2.66744	2.4615	2.75642	1.85022	0.85028	3.04949	2.75642	2.20186	1.61361	2.20186	2.04142	0.85028	1.61361	1.85022
CCAATTTAGTCACTCA-1_1	0.467779	0	0.260996	0.467779	0.260996	0	0.260996	0	0	0.260996	0	4.50498	0	0	0	0.467779	4.10993	0	1.85129	0	0	0.260996	0	0	3.66033	0	3.51173	0.260996	0	0.260996	0	4.4403	2.13482	0	3.886	4.57192	3.34767	0	3.50279	0.467779	0.467779	4.09017	0.260996	3.93381	3.18889	3.63705	0	2.46266	0
CCAATTTGTAGGCTCC-1_1	2.38359	1.54573	0	1.77865	0	1.54573	1.54573	0.802211	0	0	0	3.24296	0.802211	0.802211	0	0	4.34755	0	2.67657	0	0	0.802211	1.77865	0	4.22939	0	4.40929	0	1.54573	0.802211	0	3.75738	1.96744	0.802211	3.66726	4.36335	3.66726	0.802211	3.81324	0	1.24154	4.07468	0	3.45826	3.28989	3.81324	0	2.96821	2.12618
CCAATTTTCAGTGTTG-1_1	1.30611	0	0	1.61695	0	1.61695	0	0	0	0	0	4.14172	0.852667	0	0	0	3.95401	0	2.46531	0	0	0	1.85373	0	4.05226	0	4.09799	0	0	0	0	3.27986	2.34385	0.852667	3.58333	4.18362	2.98783	0	3.46435	1.61695	0	4.1201	0	3.17305	3.32927	3.62004	0	2.04504	1.61695
CCAATTTTCGAGTCTA-1_1	4.46427	3.87076	3.9361	3.80084	3.05633	3.40649	3.43299	3.1298	3.26229	2.97703	3.50853	1.61937	3.01747	2.84488	3.35128	3.23078	1.8976	2.79665	5.16562	2.69257	2.44493	3.37927	3.72567	3.43299	1.76813	2.97703	2.01221	2.29352	3.16461	2.97703	2.84488	0.593315	4.16167	3.09374	0.963158	2.5764	1.44454	3.09374	1.44454	2.74596	3.43299	1.61937	3.1298	1.44454	1.23254	0.963158	2.9349	0	2.97703
CCAATTTTCGCCAGAC-1_1	0.842828	0	0	0	0.507699	0	0	0	0	0.507699	0	4.45047	0	0	0.507699	0	4.45047	0	2.6077	0	0	0	0.507699	0	4.13542	0	3.85656	0	0	0	0	3.98745	2.03007	0	3.76893	4.70177	3.33648	0	3.85656	0	0	4.12479	0	3.91099	3.40467	3.92414	0	2.26166	0
CCAATTTTCTCCTGAC-1_1	0.875416	0.530591	0.530591	1.33493	0	0.875416	0.875416	0	0.530591	0	0.530591	4.55168	0.530591	0	0	0.530591	4.07914	0	2.16324	0.530591	0.530591	0.530591	0	0.530591	3.65833	1.13134	4.06723	0	1.33493	0	0.530591	4.24268	2.31245	1.33493	4.04296	4.66335	3.5638	0	3.58343	0.530591	0.875416	4.35662	0.530591	3.88354	2.7972	3.7447	0.530591	2.70797	0.875416
CCAATTTTCTGGGCGT-1_1	4.88126	4.10187	3.75226	4.19567	3.88285	3.75226	3.21009	3.42513	3.99834	3.75226	3.42513	1.93807	3.60201	2.93577	2.93577	3.21009	2.93577	3.42513	5.18939	3.21009	4.10187	3.75226	3.99834	4.19567	0	3.21009	0	3.75226	3.60201	3.21009	3.21009	0	4.4336	3.60201	0	0	1.93807	3.88285	2.5565	4.10187	2.93577	0	2.93577	1.93807	0	0	2.5565	0	4.19567
CCACAAAAGAAGCCAC-1_1	0	0	0	0	0	0	0	0.763973	0.763973	0	0	4.42567	0	0.763973	0	0	4.26203	0	2.06442	0	0	0	0	0.763973	3.26688	0	2.61115	0.763973	0	0	0	3.62959	2.20028	0	3.74442	4.1952	3.82264	0	3.35071	0.763973	1.49074	3.98439	0	3.53389	3.35071	3.53389	0	2.52316	0
CCACAAAAGGCGATAC-1_1	2.03692	0.847323	1.1701	1.02168	0.367738	1.1701	0.367738	1.02168	1.41373	0.63601	0.367738	4.4427	1.1701	0.847323	0.63601	1.02168	4.12538	0.367738	2.37753	0.847323	0.63601	0.63601	1.02168	1.02168	3.75606	0.63601	3.7664	0.367738	1.02168	0.63601	0.63601	4.16066	1.69463	1.1701	4.08882	4.67908	3.7664	1.1701	3.86428	0.63601	0.367738	4.20805	0.847323	4.11092	3.52313	3.96191	0.63601	2.41794	0.63601
CCACAAAGTAACACCT-1_1	3.7615	3.11233	3.48869	3.82458	1.55487	2.70834	2.64409	2.13641	1.88733	1.88733	2.57544	1.33523	2.70834	2.42213	3.11233	1.88733	3.30106	0	5.10787	1.88733	1.73485	1.73485	3.64662	2.87949	2.33565	1.88733	3.57077	0.659394	2.87949	2.24098	1.33523	1.33523	3.33488	3.15303	2.0196	3.26605	2.24098	2.42213	1.88733	2.24098	2.7687	3.06989	2.24098	1.88733	1.33523	1.33523	1.33523	1.05335	2.42213
CCACAAAGTCAGTCGC-1_1	2.17161	0.937851	0	0.937851	0	0.937851	1.73403	1.73403	0	0	0.937851	3.51584	0.937851	0	0	0	4.19401	0.937851	3.05439	0	0	0	0.937851	0	4.4235	0	4.3855	0	0	0	0	3.25315	1.97657	1.97657	3.25315	4.56251	3.76053	0.937851	3.25315	0	0.937851	3.98625	0.937851	3.46853	3.60422	3.46853	0	2.59793	2.47497
CCACAAAGTTATGGTC-1_1	0	0	0	1.75298	0	0	0.951883	0.951883	0.951883	0	0	3.91817	0.951883	0	0	0	4.26248	0	3.07628	0	0	0	0	0	4.26248	0	3.81851	1.43059	0.951883	0	0	3.85284	2.35551	0.951883	3.66801	4.70728	3.33363	0	3.88604	0.951883	0	4.38862	0	3.62656	3.21321	3.44109	0	1.99638	0
CCACACTAGCATCTTG-1_1	4.2816	4.12975	4.0442	3.45256	4.12975	3.60217	3.0628	3.0628	3.84741	3.73229	3.0628	1.80777	3.27655	2.79058	3.0628	2.41535	3.60217	3.84741	4.58333	1.80777	2.41535	3.27655	3.27655	4.20855	0	3.0628	1.80777	3.27655	3.0628	2.79058	3.27655	0	4.47331	3.60217	1.80777	2.79058	2.41535	3.27655	0	2.79058	4.68244	2.41535	3.95064	1.80777	1.80777	1.80777	3.45256	0	4.12975
CCACACTAGTATTGCC-1_1	0	0	0.603084	0	0.603084	0	0.603084	0	0	0	0	4.36702	0	0	0.603084	0	4.2323	0	2.31305	0	0	0.97663	0.603084	0	3.25163	0	3.76619	0	0	0	0.603084	3.98853	0.603084	0	3.66552	4.50421	3.55356	0	3.55356	0.603084	0	4.06241	0.603084	3.64411	3.31374	3.76619	0.603084	2.39178	0.603084
CCACCATTCTTGTGCC-1_1	0.723769	0	0	0.425984	0	0.425984	0	0	0.723769	0	0	4.5923	0	0	0.425984	0	4.30799	0	1.84229	0	0.425984	0	0.425984	0	3.96112	0	3.58497	0.723769	0	0	0	4.1537	1.29623	0	4.0666	4.76934	3.61401	0	3.78462	0	0	3.91983	0	3.99101	3.33527	3.68311	0	2.35705	0
CCACGAGCAAAGACTA-1_1	1.45114	0	0	1.77528	0	0	1.45114	0	0	0	0	3.46716	0	1.45114	0	0	3.94456	0	2.85301	0	0	0	0.968499	0	4.26636	0.968499	4.11835	0.968499	1.45114	0	0	3.94456	2.21593	0.968499	3.65278	4.41521	3.10197	0	3.30115	1.45114	0	4.19509	0	3.65278	3.41483	3.5169	0	2.52075	0
CCACGAGCAATTTCGG-1_1	4.14033	2.80069	5.22828	4.82549	3.46298	3.46298	2.80069	0	3.46298	2.80069	2.80069	3.85794	4.54048	2.80069	3.85794	3.46298	2.80069	0	4.6931	0	2.80069	3.85794	3.85794	2.80069	0	3.46298	2.80069	4.54048	4.14033	3.46298	3.46298	0	4.14033	3.85794	0	4.36029	3.46298	4.14033	3.85794	2.80069	3.85794	3.46298	0	2.80069	0	0	2.80069	0	0
CCACGAGCACGGTCTG-1_1	4.99359	4.19955	4.40438	4.71949	3.94168	3.59329	3.0541	2.78201	3.44371	3.44371	3.44371	1.80014	3.94168	3.83847	4.03522	3.59329	1.80014	3.59329	4.92263	3.0541	2.78201	3.0541	4.34065	3.26776	1.80014	1.80014	1.80014	3.59329	3.26776	3.26776	3.26776	0	4.5208	4.03522	1.80014	1.80014	2.40704	3.44371	0	3.59329	4.19955	0	3.72338	1.80014	0	1.80014	3.94168	0	4.19955
CCACGAGCAGATCATC-1_1	0.577864	0	0.330105	0	0	0	0	0	0.330105	0	0	4.1461	0.330105	0	0	0.577864	4.09531	0	0.776266	0	0	0.330105	0	0	3.5782	0	3.34561	0.330105	0.577864	0	0	4.37226	2.13193	0	4.18257	4.77681	3.66197	0	3.72992	1.08369	0.577864	4.0822	0	4.17056	3.55612	4.06221	0	1.7393	0.330105
CCACGAGTCAAATGCC-1_1	0	0	0	0	0	0.560657	0.560657	0.560657	0.917748	0	0	4.20708	0	0	0	0	4.36231	0	2.14221	0	0.560657	0	0	0	3.90939	0	3.98206	1.38812	0	0	0.917748	4.27209	1.70674	0	4.07568	4.77309	3.48359	0	3.95363	0.917748	0.560657	4.18444	0.917748	4.12548	3.61328	4.03663	0	2.50776	0
CCACGAGTCCTAGCCT-1_1	0	0	0	1.72842	0	0	0	0	0	0	0	4.43523	0	1.72842	0	1.72842	4.25528	0	1.72842	0	0	0	0	0	4.25528	0	4.25528	0	0	0	0	2.9718	0	0	3.50923	5.06563	4.25528	0	3.95027	0	0	4.37877	0	3.95027	2.70105	3.85689	0	2.3286	0
CCACGTTAGAAGGCTC-1_1	1.0098	0	0	0.627287	0	0	0	0	0.627287	0	0	4.75508	1.2858	0	0	0	4.22222	0	1.8302	0	0	0	0	0	3.94365	0	3.36456	0	0	0	0.627287	4.19629	2.51307	0	3.81768	4.75508	3.75843	0	3.75843	0	0.627287	4.16967	0	3.85532	3.16487	4.09986	0	2.51307	0
CCACGTTCACTGGACC-1_1	4.05523	3.14564	3.36014	3.46974	2.03737	2.58241	2.3984	2.6631	1.69505	2.29191	2.58241	1.46676	2.80724	2.58241	2.80724	2.3984	2.58241	0	4.94931	2.3984	1.88078	2.03737	3.62932	2.9332	2.49463	1.69505	3.81703	0	2.49463	2.58241	0	1.88078	3.81703	2.73777	2.03737	3.14564	2.49463	2.17272	2.03737	2.29191	3.04505	2.8722	2.58241	0.747507	1.17045	1.69505	1.69505	2.03737	3.19238
CCACGTTCATAACCCA-1_1	3.91002	2.8507	3.91002	3.73169	0	2.21375	2.21375	2.8507	2.8507	0	3.23671	2.21375	2.8507	3.51452	3.51452	3.51452	0	2.21375	4.59309	3.23671	0	0	3.51452	2.21375	2.21375	2.21375	3.23671	0	3.51452	2.8507	2.8507	0	3.91002	2.21375	0	2.8507	2.21375	3.23671	0	2.21375	2.8507	0	2.21375	0	2.21375	0	0	0	3.23671
CCACGTTTCTCTCGAC-1_1	3.46864	2.56178	2.56178	3.63949	1.94297	2.46496	2.56178	2.23764	1.52337	1.94297	2.10112	1.75502	2.10112	2.46496	2.23764	1.22135	3.11467	0	4.54626	2.23764	1.94297	1.94297	3.50522	1.94297	2.73116	1.52337	3.83824	0.786586	2.87596	1.22135	0	2.10112	3.9819	2.65005	2.65005	3.35009	2.87596	2.35774	2.23764	1.75502	2.56178	2.87596	1.75502	1.75502	1.94297	2.46496	1.22135	2.23764	1.22135
CCACTTGAGCCTCTTC-1_1	4.28607	3.91052	3.68097	3.65188	2.95515	3.2593	2.60385	3.30208	3.16782	2.82903	3.11874	0	3.2593	3.21461	3.21461	2.95515	1.90045	2.89408	5.02602	3.06713	2.95515	3.01271	3.70923	3.16782	1.48464	2.68467	1.714	2.05754	2.95515	3.01271	3.21461	1.18649	4.5096	3.01271	0.759771	2.51591	1.18649	2.82903	0	2.68467	3.70923	1.48464	2.95515	1.48464	0	0.759771	2.41949	0	2.95515
CCACTTGAGGTTCATC-1_1	4.79127	4.23786	2.2547	3.77648	3.28081	3.55905	2.2547	3.55905	3.55905	2.2547	3.55905	0	3.55905	2.89397	2.2547	0	3.28081	3.55905	4.85971	3.28081	3.28081	3.55905	3.28081	3.28081	0	2.89397	0	3.55905	4.10639	2.2547	3.28081	0	4.35404	3.77648	2.2547	3.28081	2.2547	3.77648	2.2547	3.55905	3.77648	0	3.77648	0	0	0	3.55905	0	4.10639
CCACTTGCAGCCTACG-1_1	3.47918	3.11047	2.09727	2.97421	2.09727	2.72705	2.52013	1.90436	1.35003	2.25891	2.52013	1.66512	2.62893	2.8164	1.66512	1.90436	3.33743	0	5.17468	1.66512	1.66512	0.887387	3.52229	1.66512	2.25891	0.887387	3.71371	0	2.8164	1.35003	0	1.90436	3.47918	2.8164	1.90436	2.97421	2.8164	2.52013	2.25891	2.09727	2.62893	2.89841	1.66512	1.90436	1.90436	1.66512	0.887387	2.62893	2.39803
CCACTTGCAGCTTTCC-1_1	4.34	3.85191	4.29614	3.77944	3.61652	2.85981	2.65088	3.61652	3.17978	3.17978	2.38646	2.02595	3.17978	2.02595	3.42181	3.3081	2.38646	3.5239	4.5691	1.45667	3.03254	2.65088	3.70129	3.61652	1.45667	3.42181	2.38646	3.17978	3.5239	2.85981	2.65088	0	4.49841	3.70129	0	3.42181	1.45667	2.38646	2.02595	3.03254	3.03254	1.45667	2.65088	2.38646	1.45667	1.45667	3.3081	0	3.70129
CCACTTGTCTCGCCTA-1_1	0	0	0	1.51704	0	0	0	0	0	0	0	3.77745	0	0	1.51704	0	4.17526	0	2.45755	0	0	0	0	1.51704	4.27909	0	3.69252	0	0	0	0	4.32722	2.09401	0	3.77745	4.49945	3.49737	0	3.38336	0	1.51704	4.77439	0	3.77745	3.5997	3.69252	0	2.45755	0
CCATAAGCATCATTTC-1_1	4.08851	2.75129	4.3083	2.75129	0	3.8064	3.41199	0	3.41199	0	3.41199	3.8064	3.8064	0	3.41199	0	2.75129	0	5.08939	0	2.75129	0	4.3083	4.48837	0	0	3.41199	0	0	3.41199	2.75129	2.75129	3.8064	0	0	3.8064	0	2.75129	0	0	3.8064	2.75129	2.75129	0	0	0	3.41199	0	0
CCATAAGGTGAATTGA-1_1	0	0	0	0	0	0	0	0	0	0	0	0	0	0	0	0	4.19093	0	2.15836	0	0	0	0	0	2.52456	0	1.57453	0	0	0	0	4.30056	0	0	4.35118	4.90525	3.45404	0	4.06778	0	0	3.84891	0	4.13125	4.00001	4.24725	0	2.15836	0
CCATAAGTCATTGAGC-1_1	3.18747	0.935492	0	2.70379	0	1.73084	1.41024	1.73084	0	0.935492	1.41024	2.47142	1.97323	1.97323	1.41024	1.73084	3.75674	0	3.82659	0	0.935492	0	2.47142	1.97323	3.92298	0	4.50878	0	1.73084	0.935492	0	2.97459	2.70379	2.47142	3.36289	3.85976	3.46478	0.935492	3.18747	2.16818	1.97323	3.55724	1.73084	2.59434	3.0507	3.36289	0.935492	2.80243	2.59434
CCATCACAGGCGCTTC-1_1	0.961459	0	0	0	0	0.592085	0	0	0.592085	0	0	4.65587	0.592085	0	0	0	4.32166	0	2.44242	0	0	0	0	0	4.0095	0	3.55322	0	0	0	0	4.20821	2.36959	0.592085	4.15896	4.69354	3.77988	0	3.8161	0.961459	0	4.45218	0.592085	4.0095	3.22814	3.83372	0	2.79406	0
CCATCACGTGGAATGC-1_1	1.06417	0	0.667428	1.34746	0	0	0	0.667428	0	0	0	4.18276	0.667428	0	0	0	4.36737	0	2.2558	0	0	1.06417	0.667428	0	4.12309	0	4.1076	0	0	0	0	4.09187	1.56796	0	3.73329	4.77662	3.95619	0	3.8202	0	0.667428	4.30528	0.667428	3.93786	3.71033	3.66276	0	2.89513	0
CCCAACTAGATAGTGT-1_1	1.78968	0	0	0	0	0	1.46442	0	0	0	0	4.41235	0.979269	0	0	0	4.66097	0	2.86932	0	0	0	0	0	4.08072	0.979269	3.62635	0	0	0	0	4.0229	2.39563	0	3.8262	4.99248	3.66964	0.979269	3.86179	1.46442	0.979269	4.13537	0.979269	3.7893	3.48393	4.13537	0	2.77025	0
CCCAACTAGGCGAAGG-1_1	0	0	0.729645	0.729645	0	0	0	0	0.729645	0	0	4.22951	0	0	0	0.729645	4.1649	0	3.0125	0	0	0	0.729645	0	3.62508	0	3.68076	0	0	0	0	4.22951	2.26122	0	4.05941	4.93099	3.53528	0	3.62508	0.729645	0.729645	4.45287	0	4.0407	3.32714	3.70747	0	2.00769	0
CCCAACTAGGGTGAAA-1_1	4.74553	3.88215	3.88215	4.74553	2.9963	3.88215	4.06103	3.38497	3.38497	3.66415	3.88215	0	2.9963	3.66415	3.38497	3.38497	2.9963	4.06103	4.8249	2.35192	4.06103	4.21272	3.66415	3.88215	0	2.35192	2.35192	2.35192	4.21272	0	3.66415	0	2.9963	3.66415	0	3.88215	2.35192	3.66415	2.35192	3.38497	3.38497	2.9963	3.66415	0	0	0	3.38497	2.35192	4.06103
CCCAACTCACTTCAAG-1_1	1.53966	0	0	0	0	0	1.53966	0	1.53966	0	1.53966	3.52539	0	1.53966	0	0	3.28245	1.53966	2.11938	0	1.53966	0	2.11938	0	3.6278	0	4.20371	0	1.53966	0	0	1.53966	2.11938	2.11938	2.7506	2.96088	2.48399	0	2.96088	1.53966	0	2.96088	0	2.11938	2.96088	0	0	2.48399	2.48399
CCCAACTGTCCGAAGA-1_1	4.29918	3.46383	3.58281	3.27934	2.04457	3.11453	2.57311	2.67081	2.34336	2.34336	2.84153	0	2.04457	2.34336	2.34336	2.04457	1.61652	1.30572	5.0479	2.34336	1.61652	2.34336	3.7222	1.61652	2.20509	2.20509	2.46482	2.20509	2.57311	2.34336	1.61652	1.30572	4.16236	2.91708	1.30572	2.84153	2.04457	2.20509	0.852358	2.04457	3.32875	2.04457	2.46482	1.61652	0	0	2.91708	0	2.84153
CCCAACTTCCACGGGT-1_1	2.13029	0.909653	0	1.37799	0	1.37799	1.69569	0	0.909653	0	1.37799	3.88096	0.909653	1.37799	0	0	4.23757	0	3.26648	0	0	0	2.43223	0	3.91111	0	4.14797	0	0	0	0	3.60013	2.29261	1.69569	3.8178	4.57908	3.67807	0	3.20823	0.909653	1.69569	4.29986	1.37799	3.14639	3.00988	3.63986	0	2.66383	1.37799
CCCAACTTCTCAAAGC-1_1	0	0	0	0.531602	0	0	0	0	1.133	0	0	4.53923	0	0	0.531602	0	4.50103	0	2.50361	0.531602	0	0	0	0	4.03302	0	3.71344	0	0	0	0	4.16121	1.50592	0	4.20403	4.88968	3.62397	0	3.87143	1.33674	0	4.38561	0	3.91434	3.21311	3.92824	0	2.38169	0
CCCGAAGAGGTAAACT-1_1	4.50393	3.3735	3.28709	4.0633	2.79104	3.42721	3.15888	3.19251	2.57088	2.63063	3.05064	0.590645	2.92924	2.92924	3.25655	2.79104	2.43947	0.959467	4.82826	2.10977	2.50733	2.687	3.42721	3.19251	1.76317	2.43947	2.74037	2.10977	3.08804	2.57088	1.61458	0.959467	4.22877	2.92924	1.22831	2.63063	2.10977	2.79104	1.22831	2.83926	3.34552	2.28815	2.92924	0	0.959467	1.22831	2.28815	1.43998	2.97136
CCCGAAGCAACTCCCT-1_1	0.605871	0	0	0	0.980465	0	0.605871	0	0.605871	0	0	4.53738	0	0	0	0.605871	4.03955	0	3.08288	0	0	0	0	0	4.12387	0	3.6715	1.46589	0	0	0.605871	3.91478	1.46589	0.980465	3.91478	4.40411	3.25754	0	3.53555	0.980465	0.605871	3.88099	0.980465	3.60584	3.40617	3.28908	0	1.79127	0
CCCGAAGTCGTTGTGA-1_1	2.16426	0	0	1.27239	0	1.27239	1.27239	0	0	0	0	3.07061	0	1.27239	0	0	4.32429	0	3.67733	0	0	0	2.42281	0	4.45189	0	4.42149	0	0	0	0	3.67733	2.42281	1.81462	3.28443	4.05224	2.79827	0	3.07061	1.81462	1.27239	4.1378	1.27239	2.94368	3.28443	3.07061	0	2.62806	1.81462
CCCGAAGTCTGCTTTA-1_1	1.0783	0.677951	0	0	0	0.677951	0	0	0	0	0	4.56481	0	0	0	0	4.38859	0	2.86147	0	0	0	0.677951	0	4.12874	0	3.33774	0.677951	0.677951	0.677951	0.677951	3.95893	1.0783	0	4.17453	4.84481	3.43608	0	3.6837	0.677951	0	4.26026	0.677951	3.99528	3.77673	4.113	0.677951	2.27506	0
CCCGGAACACAGTGTT-1_1	1.42098	0	0	0	0	0	0.944139	0	0	0	0	3.96707	1.42098	0.944139	0	0.944139	4.37613	0	2.60748	0	0	0	1.74253	0	4.63559	0	4.37613	0.944139	0.944139	0	0	3.65569	1.74253	0	3.65569	4.70901	3.69548	0	3.26307	0.944139	0	3.96707	0	3.26307	3.37659	3.90577	0	2.34407	0.944139
CCCTAACGTACAAACA-1_1	0.471146	0.790119	0	0.471146	0	0	0	0	1.65112	0.471146	0	4.2515	0	0	0.790119	0	4.44566	0	2.10681	0	0	0	0	0	3.99935	0	3.77803	0	0	0	0	4.37245	1.65112	0.790119	4.44566	5.10411	3.98826	0	3.8948	1.03158	0	4.18046	0	4.08391	3.47492	4.07373	0	2.47089	0.471146
CCCTAACTCACGAACT-1_1	2.26019	0.888229	0.888229	2.26019	0	0.888229	0	0	0	0	0	3.98788	0.888229	1.35109	0	0	4.22316	0	2.89976	0	0	0	0	0	4.2439	0	4.34164	0	1.35109	0.888229	0	3.71511	2.52144	0	3.43551	4.22316	3.56501	0	3.11184	1.35109	0	3.93337	0	3.64287	3.28671	3.67964	0	3.17359	0
CCCTAACTCATTTGTC-1_1	3.51021	1.97982	1.79061	3.15568	1.55706	2.91647	2.27603	1.55706	0	0	1.55706	1.79061	2.27603	1.97982	1.79061	0.810167	3.25678	0	4.85457	1.55706	1.25178	0.810167	3.34858	2.13885	2.27603	0.810167	4.34569	0	1.25178	0	0	1.79061	3.43266	3.20751	2.68996	2.84652	2.68996	1.55706	2.39665	1.97982	2.50426	2.98185	2.39665	2.60142	2.27603	2.50426	0.810167	2.13885	2.27603
CCCTCAACAAATCGGG-1_1	3.49393	2.4543	2.4543	2.4543	0	2.4543	2.4543	3.49393	0	0	0	2.4543	0	0	3.10354	2.4543	3.10354	0	4.93661	2.4543	0	2.4543	3.49393	2.4543	2.4543	0	4.57208	0	2.4543	3.10354	0	0	4.32371	3.49393	3.49393	3.77398	3.10354	2.4543	0	3.10354	3.10354	3.99252	3.77398	2.4543	0	0	0	3.10354	0
CCCTCTCAGACTGAGC-1_1	3.49697	3.54432	3.28137	3.54432	2.73482	2.73482	2.50188	2.36129	1.75826	2.0019	2.73482	0.955807	2.92362	0.955807	3.33979	2.50188	2.36129	0.955807	5.03091	2.19765	2.50188	2.19765	3.75232	2.36129	1.75826	0	2.73482	0.955807	2.62511	2.62511	2.19765	0.955807	4.04352	2.83367	1.43545	2.92362	1.43545	2.73482	1.43545	2.36129	3.08237	1.75826	2.83367	1.75826	0	1.43545	2.0019	0	2.50188
CCCTCTCAGTTGCATC-1_1	3.88892	3.03705	2.91826	3.78848	2.44282	2.44282	2.44282	2.85312	1.73503	1.73503	1.73503	1.50448	2.85312	2.33584	2.53945	2.21603	3.55108	0	5.01337	1.73503	2.44282	2.53945	3.55108	2.53945	2.33584	1.50448	3.6768	1.73503	3.14321	1.92225	0.773468	1.73503	3.7342	2.44282	2.33584	3.14321	2.07989	1.92225	1.92225	2.44282	3.09154	2.78344	2.33584	2.07989	0.773468	1.50448	1.73503	1.50448	2.33584
CCCTCTCCACCCTGTT-1_1	5.12237	4.33633	4.16693	4.28299	3.48917	3.96286	3.48917	4.03561	3.8844	3.48917	3.21161	0	3.35999	3.60355	3.35999	3.48917	3.03731	3.35999	4.71988	3.35999	3.79926	3.70619	3.79926	3.96286	0	2.1905	1.60339	3.70619	3.8844	2.55796	3.60355	1.60339	3.70619	3.8844	1.60339	2.82609	1.60339	3.03731	0	3.96286	4.43517	2.55796	1.60339	2.82609	0	0	3.03731	0	4.22665
CCCTCTCGTTGCAAGG-1_1	3.50607	2.50477	2.38284	3.02874	1.33767	2.24395	2.50477	2.24395	1.65159	1.65159	2.24395	2.71144	2.38284	1.89015	1.89015	1.33767	3.82783	0	4.65374	1.65159	1.65159	0	3.15621	2.08262	2.95835	0.877586	4.44624	0	1.65159	1.89015	0	2.61343	3.6252	2.38284	2.50477	3.79678	3.02874	2.38284	2.50477	1.65159	2.88262	3.73164	2.24395	2.24395	2.61343	2.80069	1.33767	2.61343	2.24395
CCCTGATCAGGTCCGT-1_1	3.69509	3.17962	2.74117	3.48339	1.48455	2.34043	2.62457	2.56074	1.81147	2.05744	2.16093	2.05744	2.84558	2.74117	2.34043	1.942	2.16093	0	4.6385	1.81147	0.616937	2.05744	3.40154	2.2547	2.2547	0.995651	4.00286	0.995651	2.74117	1.81147	1.26968	1.26968	3.69509	2.84558	2.2547	2.56074	2.98423	2.05744	1.942	1.66131	2.79474	2.79474	2.98423	0.995651	1.942	1.26968	0.995651	1.66131	2.34043
CCCTGATGTGTCACAT-1_1	3.31917	2.87315	2.74481	2.98688	2.04745	2.35986	2.09227	2.35986	2.04745	2.09227	2.04745	4.08171	2.54321	2.04745	2.25381	2.04745	4.00706	1.78713	3.84623	1.43425	2.04745	2.25381	2.72173	2.48575	3.05609	2.35986	3.15168	1.8449	2.25381	1.8449	2.00053	4.00058	3.42861	2.62365	3.89797	4.37565	3.23893	2.51489	3.34454	1.59062	2.39285	4.05128	2.35986	3.94029	3.31917	3.84623	1.89951	2.04745	1.89951
CCCTGATTCCGTAGTA-1_1	4.54262	4.21825	3.89847	4.16196	3.14866	3.14866	2.97488	3.64217	3.64217	3.14866	2.97488	1.55127	3.64217	3.64217	4.10231	2.97488	2.13238	3.53972	4.87605	3.7351	3.29666	2.97488	4.03887	2.97488	1.55127	3.29666	1.55127	2.97488	2.97488	2.97488	1.55127	0	4.54262	3.7351	1.55127	3.29666	0	3.82012	0	3.29666	3.89847	1.55127	3.42556	0	2.13238	0	3.53972	0	2.49753
CCCTGATTCTCATAGG-1_1	4.39445	3.71357	4.21459	4.54683	3.71357	3.99514	3.32023	0	4.67904	3.32023	3.99514	3.71357	2.66259	2.66259	0	3.32023	2.66259	0	4.67904	3.71357	3.32023	2.66259	3.32023	3.99514	0	2.66259	2.66259	0	4.21459	2.66259	3.99514	0	3.99514	3.32023	0	3.32023	2.66259	2.66259	0	2.66259	3.71357	2.66259	2.66259	2.66259	0	0	2.66259	0	4.67904
CCCTTAGCAGTCACGC-1_1	5.14079	4.60597	4.6743	4.73825	3.77191	3.10151	3.37788	3.77191	0	4.27349	3.37788	0	3.92276	3.37788	2.71828	3.92276	2.08904	3.37788	4.73825	4.05382	3.59418	3.59418	3.37788	3.77191	2.71828	2.71828	0	3.37788	3.92276	3.10151	2.08904	2.08904	3.10151	4.05382	0	2.71828	0	3.59418	0	3.59418	3.10151	2.08904	2.71828	2.08904	2.08904	2.71828	3.59418	0	3.59418
CCGAACGAGTTGGCTT-1_1	4.40407	2.89529	4.01409	3.92617	2.4744	3.12453	3.19059	3.19059	3.19059	2.80549	2.70683	0	3.51524	3.25255	2.70683	2.59735	1.97603	2.33419	4.26139	1.73352	2.70683	2.97768	3.41828	2.97768	1.73352	3.19059	1.97603	2.89529	2.70683	2.80549	2.33419	0	4.28306	2.70683	0.937472	2.4744	1.4127	2.80549	1.73352	2.17106	3.51524	1.4127	3.12453	1.4127	0	0.937472	3.3109	0	2.97768
CCGAACGCATCATCTT-1_1	1.27604	0	0	0	0	0	0	0	1.49138	0	0	4.37366	0	0	0	0	4.6717	0	1.27604	0	0	0	0.62101	0	3.72468	0	3.54303	0.62101	0	0.62101	0	4.19602	0.62101	0	4.30634	4.90101	3.78511	0	3.35151	0.62101	0.62101	4.22161	0	4.19602	3.41007	4.12902	0	2.06515	0
CCGAACGGTGACTCGC-1_1	2.15688	0	0	2.45974	0.927752	2.31973	0.927752	1.4006	0.927752	0	0	3.94063	0.927752	1.72034	0	0.927752	3.8141	0	4.36906	0	0	0	1.4006	0.927752	4.10469	0.927752	4.54603	1.4006	0	0	0	3.10922	2.69188	0.927752	3.84726	4.10469	3.40278	1.96224	2.79044	0.927752	2.15688	3.94063	0.927752	3.03853	3.49969	3.29546	0.927752	2.79044	1.72034
CCGAACGGTTCTTAGG-1_1	0.998348	0	0	0	0	0	0	0	0	0	0	4.37996	0	0	0.998348	0	4.33607	0	3.28492	0	0	0.998348	0.998348	0	3.85593	0	3.819	0	0	0	0	4.51995	0.998348	0.998348	4.02252	4.73717	4.05275	0	3.5632	1.48786	0	4.46234	0	3.85593	3.5134	4.21712	0	0.998348	0
CCGATCTAGCTACAAA-1_1	0	0	0	0	0.827676	0	0	0	0	0	0.827676	4.36029	0	0.827676	0	0	3.96119	0	0.827676	0	0	0	0	0	3.57727	0	3.6468	0	0.827676	0	0	4.25635	1.58186	0	3.98542	4.75041	3.6468	0	3.80203	0	0.827676	4.30967	0.827676	3.83038	3.7428	3.9109	0	1.27424	0
CCGATCTGTGTCTAAC-1_1	4.16817	4.65681	4.20679	4.31445	3.89861	3.73055	3.27483	3.73055	3.60044	3.0611	3.73055	1.80628	3.27483	3.60044	3.45083	3.78976	2.15544	3.60044	5.05099	2.78891	3.60044	3.52843	4.04244	3.3667	1.80628	2.41373	1.80628	3.27483	3.99676	2.93424	2.61881	0	3.99676	3.66761	0	3.17367	1.26522	3.3667	0	3.52843	3.78976	2.15544	2.93424	1.80628	1.26522	0	3.45083	0	3.78976
CCGATGGCAAGAGTAT-1_1	1.37104	0	0	0.550928	0	0	0	0	0	0	0	4.65729	0	0	0	1.16458	4.23905	0	2.02996	0	0	0	0	0	4.11511	0.550928	3.77556	0	0	0	0.904106	4.07845	2.20646	0.550928	4.06593	4.79399	3.65009	0.550928	3.48428	1.37104	1.16458	3.91673	0	3.93125	3.16888	3.65009	0	2.60215	0
CCGATGGCACCAGTTA-1_1	0	0.737865	0	1.68006	0	0.737865	0	0	0	0	0.737865	4.1291	0	0	0	0	4.0177	0	2.02139	0	0	0	0.737865	0	3.58149	0	3.89232	0	0.737865	0	0	3.91434	1.86521	1.1578	3.66871	4.78724	3.7743	0	3.8698	1.1578	1.1578	4.03715	0	3.5188	3.45192	3.61141	0	2.02139	1.1578
CCGATGGTCAAGTTGC-1_1	3.83149	3.86071	3.47986	3.70527	2.05899	2.77532	2.93274	3.13034	2.05899	1.6298	2.85712	0.861883	2.93274	3.18839	2.58841	2.85712	2.35833	0	4.96447	2.05899	2.35833	1.86725	3.56077	3.06871	2.21982	1.6298	3.43681	1.6298	3.06871	2.85712	1.6298	1.6298	3.70527	3.00304	1.31781	2.85712	1.31781	2.77532	0	2.58841	3.34471	2.05899	2.93274	1.31781	0	0.861883	2.05899	1.31781	2.35833
CCGATGGTCGCATTAG-1_1	4.74177	4.0042	4.57155	4.74177	3.4309	3.21581	3.88869	3.88869	2.562	3.60781	3.88869	0	3.60781	3.21581	4.10773	3.75808	1.94317	3.75808	5.29013	3.88869	3.60781	4.0042	3.4309	4.0042	2.562	3.21581	0	3.75808	4.36629	3.4309	4.0042	2.562	4.10773	4.10773	2.562	3.60781	0	2.94141	1.94317	3.88869	3.60781	1.94317	4.10773	1.94317	0	0	3.75808	0	3.60781
CCGCAAGCAAACTGCT-1_1	4.17842	3.85888	4.42021	4.28225	3.38646	3.50048	1.51955	2.46048	4.06255	3.25775	2.93655	1.51955	3.10999	3.38646	3.85888	2.72658	2.93655	3.50048	4.86388	3.69565	3.60282	3.10999	3.10999	3.10999	2.46048	3.60282	1.51955	3.10999	3.10999	3.10999	2.46048	0	3.69565	2.72658	0	3.10999	1.51955	2.93655	1.51955	3.60282	4.06255	0	3.38646	1.51955	1.51955	2.09683	1.51955	0	2.93655
CCGCAAGTCTGGTGGC-1_1	2.5892	0	0	2.5892	0	0	0.932118	0	0	0	0	3.88643	1.72627	0.932118	0	1.40604	4.23055	0	3.9477	0	0.932118	0	1.40604	0	4.37618	0	4.29558	0	0.932118	0.932118	0.932118	3.67623	1.72627	1.96844	3.45939	4.37618	3.45939	0.932118	3.85432	0.932118	0.932118	3.97699	0.932118	2.6986	3.40975	3.67623	0	2.46633	1.40604
CCGGACACAGGTCAGA-1_1	4.64528	4.34333	4.1057	4.19134	3.5132	3.5132	3.12253	4.01204	4.01204	3.90869	3.5132	1.86034	3.33683	3.90869	2.84942	3.66309	2.47249	3.66309	4.59175	3.12253	4.01204	3.66309	4.19134	3.5132	2.47249	4.19134	1.86034	4.01204	3.90869	3.5132	3.66309	0	4.19134	3.66309	0	3.66309	0	2.84942	0	3.79341	3.90869	2.84942	3.12253	0	0	2.47249	3.12253	1.86034	3.33683
CCGGACACAGTCGAGA-1_1	3.92556	3.36817	3.49186	3.45231	2.15679	3.32329	2.52292	3.12043	2.62023	1.26632	2.86565	0.82149	2.41512	2.52292	3.00113	3.00113	3.12043	0.82149	5.06062	0.82149	2.41512	2.15679	3.56657	2.15679	1.99734	1.26632	3.70107	2.29427	2.15679	2.86565	0.82149	0	4.04394	2.93568	1.99734	3.2763	1.99734	3.00113	2.29427	2.52292	3.36817	3.17513	3.227	2.52292	0.82149	1.99734	1.57312	1.26632	2.93568
CCGGACAGTACCTAGT-1_1	3.89391	3.77867	3.77867	3.32229	3.99723	3.99723	2.45869	3.32229	3.77867	3.32229	3.32229	1.84763	2.45869	3.77867	3.49858	2.83522	0	3.49858	4.57682	3.77867	3.6484	1.84763	3.32229	3.32229	2.83522	3.99723	0	2.45869	3.6484	3.49858	2.45869	1.84763	4.39656	2.45869	0	3.49858	0	3.32229	2.83522	3.6484	3.49858	3.32229	2.45869	0	0	0	3.6484	0	3.10812
CCGGACATCCCATTTA-1_1	0	0	0	1.06183	0	0	0.488922	0	1.06183	0	0	4.13987	0	0.488922	0.488922	0.815857	4.31449	0	0.815857	0	0	0	0	0	3.72221	0	3.40138	0	0	0	0	4.22639	1.56514	0	4.26256	4.92144	3.55678	0	3.91568	0.488922	0.488922	4.36384	0	4.31449	3.75225	4.37184	0	1.98864	0
CCGGGTATCGCCGAAC-1_1	0.652791	0	0	1.04443	0	0	0	0	0	0	0	4.34943	0	0	0	0.652791	4.57237	0	1.04443	0	0	0	0	0	3.8511	0	3.79058	0	0	0	0	4.12356	1.72357	0	4.07782	4.65454	3.76956	0	3.70373	1.04443	1.04443	4.32536	0	3.99658	3.53083	3.96215	0	2.56277	0
CCGGTAGTCGAAATCC-1_1	4.75309	3.91723	4.75309	4.42007	2.85764	2.85764	3.91723	3.91723	2.85764	3.91723	0	2.85764	3.91723	3.52166	3.52166	2.85764	3.52166	2.85764	4.19993	3.91723	0	0	4.19993	4.19993	2.85764	0	0	2.85764	0	3.52166	4.42007	0	3.91723	2.85764	0	4.42007	0	3.52166	0	2.85764	4.60038	0	0	2.85764	0	2.85764	2.85764	0	2.85764
CCGGTGAAGATGAACT-1_1	0.800991	0.800991	0	0	0	0	0.800991	0	0.800991	0	0	4.37671	0.800991	0	0	0	4.63379	0	2.67451	0	0	0	0	0.800991	4.29643	0	3.56606	0.800991	0	0	0	4.02978	2.67451	0.800991	3.93842	4.97429	3.63317	0	3.60018	1.23997	0.800991	4.22721	0.800991	3.72607	3.45612	3.83787	0	2.38158	0
CCGGTGAAGCAGTCTT-1_1	4.38807	3.79611	3.91612	3.97112	3.34784	3.12517	3.38057	3.34784	2.94332	3.1659	3.1659	1.56549	3.34784	3.03838	3.52985	2.89218	1.34515	3.41226	4.5303	3.24269	3.12517	3.1659	3.44298	3.58383	1.34515	3.34784	1.89875	2.89218	2.89218	2.99198	3.08272	1.34515	4.49923	3.31401	1.34515	1.89875	1.56549	2.89218	1.06212	2.89218	3.63505	2.03127	3.24269	1.34515	0	1.06212	3.08272	0.665906	3.03838
CCGGTGAAGCGTACAG-1_1	0	0	0	0	0	0	0	0	0	0	0	4.51243	0	0	0	0	4.53779	0	3.37062	0	0	0	0	0	4.14387	0	4.16227	0	0	0.775043	0	4.38958	1.50675	0	4.32973	4.86581	3.58686	0	4.04643	1.50675	0	4.3601	0	4.19808	3.67965	4.19808	0.775043	2.33848	0
CCGGTGACACAGTGAG-1_1	4.49625	3.9734	4.49625	3.75495	3.75495	1.8272	3.47503	3.29888	3.75495	2.81238	3.29888	2.4365	3.29888	3.47503	3.62475	2.81238	1.8272	3.47503	4.70543	3.08493	3.47503	3.08493	2.4365	3.08493	1.8272	3.75495	0	3.08493	3.47503	2.81238	1.8272	0	4.43632	3.29888	1.8272	1.8272	0	2.81238	1.8272	2.4365	3.47503	2.81238	2.81238	0	0	1.8272	3.08493	0	3.75495
CCGGTGAGTCCTGTTC-1_1	0	0	0	0	0	0	0	0	1.04665	0	0	4.44369	0	0	0	0	4.1563	0	2.32634	0	0	0	0	0	3.99993	0	3.63658	0	0.654429	0	1.04665	4.14172	1.32764	1.04665	4.17067	4.76584	3.91151	0	3.5068	0.654429	0.654429	4.54678	0	4.03322	3.4787	4.04946	0	2.12732	0
CCGGTGAGTGTAGGAC-1_1	4.37471	3.224	4.2277	3.76641	3.12305	3.1748	2.56987	3.27089	2.6582	3.39966	2.94949	1.22754	2.81442	3.12305	3.06848	2.81442	1.76227	2.94949	4.71841	2.6582	2.6582	3.224	3.76641	3.12305	1.53023	3.01075	2.36569	2.47298	3.35855	2.73936	1.76227	0.79137	4.41928	3.12305	1.53023	3.12305	1.22754	3.01075	0.79137	3.06848	3.58313	2.6582	2.73936	0.79137	0	0	2.47298	1.22754	2.56987
CCGGTGATCAATGCAC-1_1	3.56389	2.39828	2.09752	3.17249	1.66536	2.39828	2.6292	2.39828	1.66536	2.09752	2.52039	1.9046	2.25917	2.25917	2.09752	1.9046	2.97448	0.887555	4.62959	2.09752	0.887555	2.09752	3.52257	2.6292	1.35024	1.35024	3.78136	0.887555	1.66536	1.9046	0	2.09752	3.87459	2.39828	1.35024	2.89868	1.9046	2.25917	1.66536	2.25917	3.17249	2.72732	1.9046	1.35024	0	2.09752	1.66536	1.35024	2.6292
CCGTAGGCAGACACCC-1_1	3.92673	3.84151	3.2531	3.69829	2.59788	2.59788	3.58997	3.40172	3.1696	1.63804	2.86678	1.63804	3.46848	2.74134	2.97822	2.43034	2.74134	2.43034	4.86366	0	1.97652	2.59788	3.88503	2.86678	1.97652	2.43034	3.58997	3.1696	2.43034	2.86678	2.22896	0	3.69829	2.74134	0	1.97652	2.59788	2.74134	1.63804	2.97822	2.59788	2.59788	2.97822	0	2.22896	1.63804	2.86678	1.63804	2.59788
CCGTAGGCATTAAGCC-1_1	4.3403	3.79041	4.24158	4.0927	2.81102	3.76288	3.39617	3.54553	3.26742	2.46968	3.3122	0.789397	3.51023	2.94607	3.86871	2.94607	0.789397	3.47363	4.67079	3.39617	3.17133	3.06503	3.84329	3.22053	2.10565	3.51023	2.10565	3.00732	3.06503	2.81102	2.94607	0	4.05174	3.17133	1.75928	1.75928	1.5274	3.79041	0	3.64451	4.00902	2.36241	3.43565	0.789397	0	1.5274	3.1196	0	3.39617
CCGTAGGCATTCGATG-1_1	1.9909	0.947994	0	1.9909	0	1.42577	1.42577	0.947994	0.947994	0	0.947994	3.81231	0.947994	0	0	0	4.23357	0	3.81231	0	0	0	2.61332	0	3.66183	0.947994	3.87983	0	1.74774	0	0	3.48464	2.18635	1.9909	3.48464	4.36241	3.48464	0	3.38268	0.947994	2.18635	3.84664	0.947994	3.38268	3.20712	3.26913	0	2.34977	1.74774
CCGTGAGAGCAGATAT-1_1	0.606363	0	0.606363	0.981142	0	0	0	0	0	0.606363	0	4.29778	0	0	0.606363	0.606363	4.27484	0	2.47138	0	0	0	0	0	3.69353	0	3.79223	0	0	0	0	4.45484	0.981142	0	4.37415	4.96101	3.73418	0.606363	3.75391	0.981142	0	4.17744	0	4.20269	3.60689	4.04061	0	2.47138	0
CCGTGAGCACATGGTT-1_1	1.66559	0.887724	0	1.35046	0	0	0	0	0	0	0	4.13473	1.35046	0.887724	0	0	4.26338	0	2.39854	0	0	0	1.66559	0	4.61583	0	4.322	0	1.35046	0	0	3.74852	1.90485	0	3.6788	4.54248	3.64203	0	3.56417	0.887724	1.35046	4.13473	1.35046	3.43468	3.33798	4.06361	0	2.62946	0.887724
CCGTTCACATTGGATC-1_1	3.05899	1.31035	0	2.67672	0.856001	1.31035	2.21073	2.21073	0	0.856001	1.31035	3.23345	2.21073	0	1.6216	0	3.72839	0.856001	4.51852	1.6216	0.856001	0	2.67672	2.0501	3.8791	0	4.42577	0	1.6216	0.856001	0	2.47062	2.57897	2.67672	2.67672	3.38196	2.99334	1.85863	1.85863	1.31035	1.31035	3.33486	0.856001	2.67672	2.47062	2.57897	0	2.57897	2.47062
CCGTTCATCATGGAGG-1_1	0.830076	0	0	0.498802	0	0	0	0	1.27731	0	0	4.59167	0	0	0	0	4.27864	0	2.98344	0	0	0	0	0	3.87562	0	3.7621	0	0	0	0	4.21383	1.27731	0	4.15473	4.7875	3.63402	0	3.68399	0.830076	0.498802	4.30518	0	4.15473	3.36073	3.90209	0	2.67977	0
CCTAACCCACGCGTCA-1_1	0	0	0	0	0	0	0	0	0	0	0	4.0742	0	0	0	0	4.51276	0	3.35849	0	0	1.72709	1.72709	0	4.1499	0	3.1831	0	0	0	0	3.90308	0	0	3.80512	4.71834	3.69651	0	3.1831	2.07146	0	4.37717	0	3.43585	3.35849	3.8553	0	1.19759	0
CCTAACCCAGAAATTG-1_1	0.807267	0	0	0.807267	0	0	0	0	0.807267	0	0	4.43318	0	0	0	0.807267	4.43318	0	2.27134	0	0	0	0	0	3.82218	0	3.82218	0	0.807267	0	0	4.23841	0.807267	1.24805	4.18315	4.72526	3.92535	0	3.73716	0	0	4.29077	0	4.20191	3.8751	3.9963	0	1.97531	0
CCTAACCCAGGAGGTT-1_1	4.95695	4.50151	4.21752	4.41551	3.64145	4.21752	4.21752	3.81939	3.64145	3.81939	4.10157	2.76373	2.13173	3.64145	4.10157	2.76373	2.76373	3.14795	4.65407	3.42484	4.21752	3.42484	4.21752	4.10157	0	2.13173	0	3.64145	3.64145	3.14795	3.64145	0	3.64145	3.64145	2.13173	2.13173	0	3.14795	0	3.42484	4.21752	2.13173	4.10157	0	2.13173	2.13173	3.42484	0	3.64145
CCTAACCTCAGCAATC-1_1	0.76275	0	0	0.76275	0	0	0	0	0.76275	0	0	4.36695	0	0	0	0	4.29159	0	2.60903	0	0	0	1.90521	0	4.04417	0	4.17551	1.19038	0.76275	0	0	4.15777	1.19038	0.76275	3.74218	4.68722	3.46237	0	3.62736	0.76275	1.48896	4.04417	0	3.89294	3.3485	3.71469	0	2.42458	0
CCTAACCTCGAGTCCG-1_1	3.89137	3.52339	3.34695	3.43906	1.63167	3.39407	2.7775	3.19063	1.86922	2.2219	2.68839	1.31951	2.93494	2.68839	2.4821	2.06102	1.31951	0	5.04039	2.06102	2.36044	2.4821	3.77264	3.00525	2.36044	1.86922	3.2455	1.31951	2.59056	2.2219	1.31951	1.63167	4.37116	2.4821	0	2.4821	1.31951	2.2219	2.06102	2.2219	2.68839	2.2219	2.85932	0.863228	0.863228	1.31951	1.86922	0.863228	2.36044
CCTAAGAAGCGGACAT-1_1	1.86748	0	0	1.63002	0	0	0	0	0.862041	0	0	4.21997	0	0.862041	0	0	4.11401	0	3.06898	0	0	0	1.31801	0.862041	4.46801	0.862041	4.61377	0	0	0	0	3.48012	1.63002	0	3.91696	4.06827	4.06827	0	3.43707	0	0.862041	4.2594	0.862041	3.5214	3.77064	3.48012	0	2.48022	1.63002
CCTAAGAGTCACAATC-1_1	1.60339	0	0	1.60339	0	1.09357	0	0	0	0	0	3.21161	0	1.09357	0	0	3.96286	0	3.35999	0	0	0	1.60339	0	4.03561	0	4.07009	0	0	0	0	3.12825	1.93942	1.09357	3.42666	4.19723	3.60355	0	2.93727	0	1.09357	3.9244	0	3.28855	3.48917	3.42666	0	2.93727	1.60339
CCTAAGATCACCGGGT-1_1	4.16126	3.39553	4.11751	3.94732	2.77892	3.00668	2.36181	3.24695	2.48349	2.06234	2.93637	0.864101	2.86074	2.86074	2.77892	2.48349	3.00668	0	5.05947	2.36181	2.59195	2.36181	3.39553	2.93637	1.63288	1.87049	2.06234	2.22324	2.59195	2.59195	1.87049	0.864101	4.40671	2.93637	0.864101	2.93637	1.87049	2.93637	1.32062	2.06234	3.67479	3.00668	2.93637	1.32062	0.864101	0	2.59195	0	2.86074
CCTACGTTCAATCTTC-1_1	0.75317	0.75317	0	0	0	0.75317	0.75317	0	0	0	0	4.30463	0	0	0	0	3.94289	0	3.20267	0	0.75317	0	1.70382	0	4.52202	0.75317	4.10359	0	0.75317	0	1.17787	3.87528	1.47503	0.75317	3.66884	4.31969	3.48014	0.75317	3.24734	0	0	4.17519	0	3.3705	3.20267	3.57894	0	2.40816	0.75317
CCTACGTTCGGTCAGC-1_1	3.77255	3.31625	2.56114	3.31625	1.84235	3.10214	2.33165	2.33165	1.29628	1.84235	2.56114	1.29628	2.97501	1.84235	2.33165	1.84235	3.40826	0	4.75808	2.0333	1.60614	2.33165	3.6069	2.56114	1.29628	1.60614	3.86019	0.844943	2.0333	1.84235	0	2.0333	3.57021	3.21492	2.65875	2.82933	2.56114	1.60614	2.82933	2.0333	2.74767	2.97501	2.74767	1.60614	1.84235	1.29628	1.60614	2.0333	2.74767
CCTACGTTCGTTCTGC-1_1	4.74984	2.85455	4.41683	4.59713	3.91402	4.1967	4.1967	2.85455	4.41683	2.85455	3.91402	0	2.85455	4.1967	3.91402	2.85455	3.51848	4.88229	5.10392	0	3.51848	3.91402	3.51848	3.51848	0	2.85455	0	4.1967	3.51848	3.91402	2.85455	0	3.91402	3.91402	0	2.85455	3.91402	2.85455	0	2.85455	0	0	4.1967	3.51848	2.85455	0	2.85455	2.85455	3.51848
CCTATCGAGCCTGACC-1_1	4.02423	2.98539	2.10761	2.98539	1.9144	2.53097	2.40874	1.9144	0.894337	1.35878	2.10761	1.9144	2.53097	2.10761	2.40874	1.67469	3.39834	0	4.56868	1.35878	1.35878	0	3.3488	1.35878	2.10761	0.894337	3.9151	1.35878	1.9144	0	0.894337	1.35878	3.57507	2.82748	2.98539	2.90955	2.73807	2.63987	2.26947	1.67469	2.53097	2.90955	2.26947	1.67469	1.35878	1.9144	1.67469	1.9144	2.10761
CCTATCGAGCGTGCTC-1_1	3.93764	3.77681	3.58506	4.02302	2.68903	3.1063	3.1063	2.95958	2.15418	2.15418	3.29252	1.3983	3.03563	2.78757	3.1063	2.95958	1.95962	0	5.00289	2.57971	2.78757	2.78757	3.70446	2.57971	1.95962	2.87727	2.95958	1.95962	2.87727	2.57971	1.3983	0.925908	4.45844	3.23422	1.95962	2.68903	1.3983	3.03563	0.925908	2.68903	2.95958	2.57971	2.95958	1.71784	0	1.3983	1.95962	0	2.68903
CCTATCGAGGTATAGT-1_1	0	0.565474	0	0.565474	0	0	0.565474	0.565474	0	0	0.924483	4.45611	0.565474	0	0.565474	0	4.32423	0	1.7159	0	0	0	0	0.565474	3.95007	0.565474	3.8088	0	0	0.565474	0.565474	4.35399	1.7159	0	4.21811	4.82772	3.68322	0.565474	3.9646	0.924483	0	4.33425	0	4.08668	3.42267	4.07383	0	2.91704	0
CCTATCGAGTTGCGAG-1_1	0	0.832638	0	0	0	0	0	0	0	0	0	4.33551	0.832638	0	0	0	4.44804	0	3.43029	0	0	0	0	0	4.14899	0	3.29537	0.832638	1.28059	0	0	4.33551	1.28059	0	4.24659	4.8846	3.96982	0	3.81063	0	0.832638	4.33551	0	4.01771	3.51108	3.83898	0	2.3121	0
CCTATCGTCCAGCTCT-1_1	4.4781	3.74739	3.69602	3.97082	3.45922	3.35364	2.82891	2.82891	2.88975	3.00133	3.00133	1.13898	2.88975	2.69485	3.14836	2.82891	1.99752	2.88975	4.84697	2.88975	2.82891	3.14836	3.42525	3.61365	1.84197	2.9471	2.45255	2.69485	3.23559	3.05278	2.62042	1.13898	4.60264	3.27651	1.13898	3.05278	1.4316	2.88975	1.13898	2.9471	3.61365	2.54001	2.88975	0	0.723578	1.13898	2.62042	0	2.45255
CCTATCGTCCATTGTT-1_1	0.812531	0	0	0	0	0	0	0	0.812531	0	0	4.19249	0	0	0	0	4.41261	0	2.50817	0	0	0	0.812531	0	3.65346	0.812531	3.74642	0	0	0	0	3.93465	1.79416	0	3.90983	4.80892	3.77557	0	3.74642	0	0	4.19249	0	3.85827	2.98589	3.85827	0	2.60536	0
CCTCAACAGGCACTAG-1_1	4.43341	3.75206	4.71811	3.35826	0	4.03386	2.69932	2.69932	3.35826	2.69932	3.75206	0	3.35826	3.35826	4.03386	4.25346	0	3.35826	5.40679	4.93947	3.35826	4.03386	3.35826	3.35826	0	2.69932	3.35826	3.35826	3.35826	2.69932	3.75206	0	3.35826	4.03386	2.69932	2.69932	0	2.69932	0	0	4.25346	3.35826	3.75206	0	0	0	2.69932	0	3.35826
CCTCACAAGGTTCCGC-1_1	0.61733	0	0	0.996189	0	0	0	0	0.996189	0	0	4.27499	0	0	0	0	4.39782	0	2.74197	0	0	0	0	0.61733	3.98799	0	3.81566	0.61733	0	0	0	4.16191	1.48521	0	3.95582	4.67978	3.6526	0.996189	3.81566	0	0	4.16191	0.61733	3.79667	3.31321	3.87054	0	2.56153	0.61733
CCTCACAGTACCGGAA-1_1	3.80932	3.29076	2.31533	3.5401	1.39693	2.45527	2.31533	2.45527	1.95805	1.95805	3.03389	1.95805	1.95805	2.15256	2.78586	2.57802	3.03389	0	4.75896	2.15256	2.31533	0.924805	3.44768	2.57802	2.45527	0.924805	3.96512	0.924805	2.68733	1.95805	1.39693	1.71634	4.07435	3.10455	1.95805	2.57802	2.15256	2.78586	2.31533	2.45527	2.95785	2.31533	2.87555	1.71634	1.39693	1.95805	2.15256	1.71634	2.78586
CCTCAGTAGACGCCCT-1_1	1.90375	1.3495	0	0	0	0	0	0	0	0	0	4.01195	1.3495	0	0	0	3.64078	0	2.72638	0	0	0	2.25827	0	4.15609	0	4.28204	0	1.3495	0	0	2.89774	0	1.3495	3.71301	4.66959	2.89774	1.3495	3.04398	0	0	4.24179	1.3495	3.28465	3.38626	3.28465	0	2.25827	1.3495
CCTCAGTAGGCTGAAC-1_1	2.72027	0	0	2.3472	0	0.946255	1.42361	0	0	0	0	3.52921	1.42361	0	0	0	3.87704	0.946255	3.57439	0	1.42361	0	2.61068	1.42361	4.23077	0	4.27558	0	0.946255	0.946255	0	2.99135	2.61068	1.42361	3.06752	4.31848	3.43221	0.946255	3.06752	1.98845	0.946255	3.94029	1.74539	3.32478	3.32478	3.06752	0	2.99135	1.74539
CCTCATGAGCCGAATG-1_1	4.0861	3.52719	3.24006	3.72756	2.43188	2.8357	2.98938	2.51155	2.71833	2.02889	2.51155	0	2.71833	2.98938	3.03577	2.51155	2.14585	2.51155	4.49652	1.89642	2.25055	2.25055	3.58117	3.03577	1.89642	1.89642	3.16328	2.71833	2.51155	2.34532	1.89642	0.664574	3.83505	3.03577	1.89642	2.88959	1.74367	2.25055	1.56332	2.51155	2.94073	2.88959	2.77873	1.56332	1.56332	1.74367	2.34532	0.664574	2.94073
CCTCATGGTCAACGCC-1_1	0.583867	0	0	0.583867	0	0	0	0	1.21754	0	0	4.52385	0	0	0	0.583867	4.30342	0	0.95008	0	0	0	0	0	3.58046	0	3.72427	0	0	0	0	4.19	0.583867	0	3.81564	4.6899	3.53527	0	3.68525	0.583867	0	4.20194	0	4.06205	3.43825	4.12807	0	1.99384	0
CCTCATGGTCTAGGCC-1_1	0	0	0	0	0	0	0	0	0.912855	0	0	4.34462	0	0	0	0	4.41918	0	1.70006	0	0	0	0	0	3.97406	0	3.78988	0	0	0	0	4.24284	2.29743	0.912855	4.30514	4.62905	3.82303	0	3.47568	0.912855	0	4.45448	0.912855	4.0017	3.47568	3.82303	0	1.941	0
CCTCATGGTGCGACAA-1_1	3.02637	1.23918	1.23918	2.89974	0	1.7759	1.23918	0	1.23918	1.23918	0	3.13875	1.7759	1.7759	1.23918	0	3.13875	0	4.54548	0	0	0	2.75472	2.12326	3.49305	0	4.20805	0	1.23918	1.23918	0	2.89974	2.12326	2.12326	2.58505	3.33151	3.49305	2.12326	2.12326	1.7759	2.75472	3.49305	1.23918	2.38058	2.75472	2.58505	1.7759	2.58505	1.23918
CCTCATGGTGGAATGC-1_1	0.408403	0.408403	0	0	0	0.408403	0	0	0	0	0	4.11952	0	0	0	0	4.27836	0.408403	1.10448	0	0	0	0	0	3.12191	0	3.50503	0	0	0	0	4.42148	1.25905	0.408403	4.27135	4.66742	3.79278	0	3.90043	0	0	4.31947	0	4.12768	3.61947	4.19831	0	1.71194	0.408403
CCTCATGGTTCCATTT-1_1	0	0	0	0	0	1.14978	0	0	0	0	0	4.46935	1.14978	1.14978	0	0	4.04472	0	3.78759	0	0	0	1.14978	0	4.08181	0	3.29175	0	1.14978	0	0	3.92439	1.14978	0	3.36893	4.56362	3.29175	0	2.63512	1.14978	1.67053	4.18548	1.14978	3.57009	3.11684	3.44058	0	2.01123	1.14978
CCTCATGTCATGCAGT-1_1	4.755	4.07042	4.35383	4.63829	3.2806	4.17407	3.4962	3.82397	3.95477	3.82397	2.62437	2.62437	4.07042	4.43288	3.2806	4.07042	0	3.4962	5.15759	3.00538	3.2806	2.62437	4.07042	3.4962	2.0012	2.0012	2.0012	2.0012	3.2806	3.2806	3.82397	2.62437	3.82397	3.00538	2.0012	2.62437	0	2.62437	0	3.2806	4.26798	2.0012	3.2806	0	0	0	2.62437	0	3.2806
CCTCCAAGTATCGTAC-1_1	1.51906	0.637624	0	0.637624	0	0	0	0	0	0	0	3.96528	0.637624	0	0	0	4.61415	0	3.25715	0	0	0	0.637624	0	4.19139	0.637624	3.81989	0	0	0	0	4.37569	2.09628	0	3.87691	4.80655	3.87691	0	3.75941	1.02388	0.637624	4.25667	0	4.04646	3.52646	3.99855	0	2.38064	0
CCTCCTCAGGCACAAC-1_1	1.22457	0	0	1.22457	0	0	0.789069	0.789069	0	0	0.789069	4.15057	0	0	0	0	4.2058	0	2.36187	0	0	0.789069	1.75879	0	4.15057	0	4.13146	1.22457	0.789069	0	0	3.8427	1.52693	0	3.67486	4.63584	3.73399	0	3.78982	1.52693	1.75879	3.98637	0	3.06446	3.47305	3.67486	0	2.24171	1.75879
CCTCCTCCACAGTGTT-1_1	1.82421	1.17176	0.555353	2.21573	0.555353	1.17176	1.17176	1.17176	0.910318	0	0.555353	3.37475	1.17176	0.910318	0	0	4.06349	0	3.58074	0.555353	0.555353	0	1.82421	0.555353	3.86663	0	4.31097	0	1.17176	0.555353	0.910318	3.2093	2.49637	1.69659	3.17885	4.24932	3.29545	0.910318	2.93499	1.93737	1.69659	3.89724	1.17176	3.2093	3.11503	3.32259	0	2.97369	1.17176
CCTCTAGAGAGCCTGA-1_1	3.37466	2.20401	2.57199	3.05179	1.61555	2.20401	3.2262	1.61555	0	0	1.61555	1.61555	1.61555	2.57199	2.57199	0	3.05179	0	4.24163	0	1.61555	1.61555	3.37466	1.61555	2.8404	0	4.40198	0	1.61555	0	0	1.61555	3.37466	3.50391	2.57199	2.8404	3.37466	1.61555	2.20401	2.20401	1.61555	2.57199	1.61555	2.20401	1.61555	1.61555	2.57199	1.61555	2.20401
CCTCTAGCAAGCAGGT-1_1	0.853982	0.853982	0	0	0	0	0	0.853982	0	0	0	4.14398	0	0	0.853982	0.853982	4.32007	0	0.853982	0	0	0	0	0	3.84728	0	3.95626	0	0	0	0	4.03084	0.853982	0	3.78799	4.87139	3.69189	0	3.28206	0.853982	0.853982	3.81807	0	3.62227	3.54745	3.58556	0	2.34592	0
CCTCTAGCAGACAAAT-1_1	2.85687	0.861725	0	2.21958	0.861725	2.05875	1.62958	0	0.861725	0	0.861725	2.68597	2.68597	0.861725	0	0	3.47959	0	3.96945	0	0	0	3.13008	2.05875	3.705	0.861725	4.63999	0	1.31761	0	0	2.47972	2.35808	2.77506	2.68597	3.94329	2.85687	1.31761	2.85687	0	1.31761	3.29501	0.861725	3.06845	3.00278	2.68597	0.861725	2.85687	2.35808
CCTCTAGTCCCTTGTG-1_1	5.06173	3.02567	4.0914	4.77615	0	4.0914	3.02567	3.02567	3.69426	3.02567	3.02567	0	3.02567	0	3.02567	3.69426	3.02567	3.69426	4.37489	0	3.02567	3.69426	3.69426	0	0	0	3.02567	0	0	3.02567	3.69426	3.02567	4.59552	3.69426	3.02567	3.69426	0	3.02567	3.02567	3.69426	3.02567	3.02567	0	0	0	0	0	0	4.37489
CCTCTAGTCTCGCCTA-1_1	2.87984	3.26641	3.15339	3.88429	1.3355	2.70869	1.3355	1.88765	1.3355	1.3355	2.24132	1.88765	2.87984	1.88765	3.26641	1.3355	2.70869	0	5.09688	0	1.3355	2.24132	3.46013	1.88765	1.88765	1.88765	3.15339	0	3.15339	1.88765	0	1.3355	3.36795	3.46013	2.50206	2.50206	2.50206	2.50206	0	1.3355	2.24132	2.24132	2.24132	1.3355	0	1.3355	1.3355	0	2.87984
CCTCTCCAGCCTTTGA-1_1	0	0	0.942033	1.73969	0	0	0	0	0.942033	0	1.41837	4.20077	0	0	0	1.41837	4.15273	0	2.34095	0	0	0	0.942033	0	4.20077	0	3.76723	0	1.41837	0	0	3.87028	1.73969	0.942033	3.73038	4.33243	3.73038	0.942033	3.69212	1.41837	0	3.8371	0	3.56768	3.13169	3.65233	0	2.48126	1.98248
CCTCTCCCATTGAGGG-1_1	1.27741	0	0	0.830149	0	0	0	0	0	0	0	4.48829	0	0	0	0.830149	4.57193	0	2.30813	0	0	0	0	0	3.98973	0	3.58154	0.830149	0	0	0	4.36462	2.30813	0	4.26067	4.92818	3.98973	0	3.9152	0	1.27741	4.57193	0	4.36462	3.33815	4.08117	0	2.01067	0
CCTGCATAGTTCCATG-1_1	4.39596	3.78964	4.12787	3.63447	3.22541	2.78879	2.99956	3.17354	3.40953	2.86409	2.70735	0.820563	3.17354	3.22541	3.27471	3.06098	2.5214	2.78879	4.86329	2.93412	3.06098	3.49026	3.49026	3.17354	1.99591	3.27471	1.80617	2.78879	2.70735	2.70735	2.29278	1.57181	4.41151	2.93412	1.26513	2.93412	2.29278	2.78879	0	2.78879	3.81798	2.61869	2.70735	1.26513	0.820563	1.26513	2.70735	0.820563	2.99956
CCTGCATTCCGGCTTT-1_1	4.94623	2.80432	4.76533	4.54431	4.76533	4.26016	3.68361	3.46673	3.46673	3.46673	4.14414	0	3.1894	2.80432	4.01288	3.1894	2.16996	3.46673	4.69694	3.68361	3.68361	3.46673	3.86173	2.80432	2.16996	2.80432	0	3.1894	4.26016	2.16996	3.46673	0	4.14414	3.46673	2.16996	2.16996	2.16996	3.1894	0	3.46673	3.68361	2.16996	4.01288	0	2.80432	0	3.1894	0	0
CCTGTTGTCCAAGCCG-1_1	4.08688	2.93496	2.78963	3.70032	2.29358	2.61952	2.78963	2.52222	1.99668	1.80692	2.15611	1.80692	2.93496	2.41442	2.41442	1.80692	2.86493	0	4.91213	2.41442	2.52222	2.29358	3.63533	2.78963	2.15611	0	3.52917	1.57251	2.52222	1.80692	1.26577	0.821062	3.81885	3.49112	2.15611	3.1744	2.41442	2.15611	2.29358	1.26577	2.70819	2.29358	2.41442	1.57251	0	2.15611	1.26577	1.26577	2.70819
CCTGTTGTCGCTATTT-1_1	2.48374	0	0	2.48374	0	1.63311	2.06258	1.32082	0	0	0.86426	3.39579	1.32082	0	0	1.63311	4.09517	0	3.89312	0.86426	0.86426	0.86426	0.86426	0.86426	3.67506	0	4.30112	0	0.86426	0.86426	0	2.93663	3.24721	1.63311	3.6029	4.26318	3.07263	1.63311	3.24721	1.63311	2.22349	3.70928	0.86426	3.00694	3.07263	3.00694	0	2.69006	1.87072
CCTTCAGAGGACGCTA-1_1	4.81499	4.0703	4.428	4.54922	3.11753	4.23945	3.26534	3.26534	4.0703	4.0703	3.26534	2.10375	3.61049	4.23945	3.70334	3.61049	3.39408	3.70334	5.04814	3.39408	3.78829	3.93921	3.78829	3.61049	1.52571	2.73396	0	3.50813	4.0069	3.50813	4.23945	0	4.47006	3.93921	0	2.4677	1.52571	3.78829	1.52571	3.50813	3.93921	1.52571	3.50813	0	0	0	3.11753	1.52571	3.78829
CCTTCAGGTCACTCTC-1_1	4.4144	3.95164	4.35067	4.0452	3.60317	2.79154	3.60317	3.73329	3.84841	3.27753	2.79154	0	3.84841	3.27753	3.45354	2.79154	1.80862	3.84841	4.68345	2.79154	2.79154	3.06377	0	3.27753	0	1.80862	2.41628	3.27753	3.27753	2.41628	2.79154	0	4.63513	3.95164	2.41628	2.41628	1.80862	2.41628	2.41628	0	3.60317	1.80862	3.60317	1.80862	1.80862	2.79154	3.84841	0	3.06377
CCTTCAGGTGTATTGC-1_1	3.68845	2.76321	1.55025	3.48301	1.55025	2.33036	1.04953	2.33036	1.55025	1.04953	2.33036	2.13124	1.88236	1.55025	1.88236	1.04953	2.97365	0	4.599	0	1.55025	0	3.14742	1.04953	2.76321	1.04953	4.56093	1.04953	2.49633	1.04953	0	2.13124	3.59099	2.63865	1.55025	3.14742	1.88236	1.55025	1.04953	2.33036	2.49633	2.76321	1.88236	1.04953	2.33036	2.76321	1.55025	2.76321	1.88236
CCTTGTGAGATAGCAT-1_1	1.09582	0	0.691054	0.691054	0.691054	0	1.09582	0.691054	1.38315	0.691054	0	4.69633	0	0	0	0.691054	4.70538	0	1.09582	0	0	0	0	0	3.92772	0	3.82454	0	0	0	0	4.36531	1.60609	0.691054	4.22998	4.9446	4.05632	0	3.94713	1.09582	0	4.37789	0	3.84605	3.32816	3.80256	0	3.04053	0
CCTTGTGTCGCATTAG-1_1	0.405016	0	0	0.405016	0	0	0	0	0.405016	0	0	4.05046	0	0	0	0	4.18072	0	1.38528	0	0	0	0	0	3.1342	0	3.62303	0	0	0	0	4.07621	1.50303	0	4.03292	4.70819	3.55404	0	3.73635	0.692473	0	4.15756	0	4.20336	3.51024	3.80534	0	1.70364	0
CCTTGTGTCGCGGTAC-1_1	4.08716	3.41066	2.06567	3.61566	2.06567	2.99319	2.26314	2.06567	1.00161	1.81937	2.8036	1.00161	2.8036	2.90288	2.69336	2.26314	3.41066	0	4.94546	1.00161	2.06567	1.81937	3.5184	2.8036	1.81937	1.00161	3.82404	1.00161	2.8036	2.26314	1.00161	0	4.2715	3.07601	2.8036	2.69336	2.69336	2.06567	2.06567	2.69336	2.8036	3.22355	1.81937	2.06567	2.26314	1.00161	1.49185	2.26314	2.90288
CCTTTGGCATGATAGA-1_1	0	0	0	1.73711	0	0	1.416	0	1.416	0	0	4.1977	0	0	0	0	4.30857	0	3.25675	0	0	0.940127	0	0	4.42719	0	3.64929	0	0	0	0	4.14966	0	1.416	3.56464	4.56621	3.4225	0	3.37024	2.17493	0.940127	4.22088	0	3.37024	3.19477	3.72733	0	3.19477	0.940127
CCTTTGGGTACTAAGA-1_1	2.77058	2.13817	1.38468	3.01838	2.13817	2.86018	2.30065	1.94407	0	0	1.70299	1.94407	1.38468	1.38468	2.13817	1.38468	3.43191	0	4.89943	0	1.70299	0.915003	3.01838	1.38468	2.86018	0	4.24638	0.915003	2.13817	1.70299	0	1.70299	3.08899	2.30065	1.94407	2.67215	2.86018	1.94407	2.56297	1.38468	3.01838	3.21681	0	1.38468	2.44039	2.56297	0.915003	2.56297	2.77058
CGAAGGAAGACCGCCT-1_1	4.17049	2.69854	3.14299	3.61176	1.87843	2.07053	2.23161	2.86959	0.869538	0.869538	2.49209	1.3275	2.07053	2.23161	3.08132	2.07053	2.60063	0	5.06879	1.87843	2.37031	1.64044	3.87365	2.78772	2.49209	0.869538	3.20107	1.3275	2.69854	1.3275	1.64044	1.3275	3.90204	3.20107	1.64044	2.94526	1.64044	2.23161	1.3275	2.23161	2.49209	2.60063	2.49209	0.869538	0	0.869538	1.64044	1.87843	2.07053
CGAAGGAAGGGTTTCT-1_1	3.72884	1.77082	1.44702	3.09684	1.77082	2.63919	2.37503	0.965166	0	1.44702	0	2.5158	2.01502	1.77082	2.37503	1.44702	2.749	0	4.23786	0	2.37503	0	2.21114	2.01502	3.16771	0	4.30589	0	0	0.965166	1.44702	2.37503	3.02056	1.77082	2.5158	3.68901	2.63919	1.77082	2.749	1.44702	2.5158	3.29597	2.01502	2.21114	2.37503	2.5158	0.965166	2.21114	2.21114
CGAAGTTCACAACGAG-1_1	0	0	0.622088	0	0.622088	0.622088	0.622088	0	0.622088	0	0	4.6074	0	0	0	0	4.34286	0	2.42955	0.622088	0	0	0.622088	0	4.23645	0	3.61733	0	0.622088	0	0.622088	4.23645	1.67036	0	3.66263	4.83714	3.76764	0	3.84437	0.622088	0.622088	4.24885	0	4.2239	3.46765	4.13131	0	1.95156	0
CGAAGTTGTGTCTTCC-1_1	3.36223	2.0119	0	3.01713	0.830953	2.48589	2.37176	0.830953	1.07952	0.830953	1.07952	2.63584	2.0119	1.82164	1.27843	1.07952	3.60077	0	4.73932	0	1.27843	0.499412	2.88153	1.71096	3.21755	0.830953	4.37422	0.499412	1.92129	1.58648	0	2.43045	3.19126	2.58831	2.72462	3.16426	2.95163	2.48589	2.43045	1.27843	1.82164	3.38443	2.0119	2.53841	2.48589	2.58831	0.499412	2.72462	2.43045
CGAAGTTTCGTCTAAG-1_1	4.50652	0	2.94028	2.94028	4.50652	4.00302	3.60665	0	2.94028	0	0	0	0	2.94028	0	0	0	2.94028	4.50652	2.94028	0	0	4.28613	0	0	0	0	0	0	2.94028	2.94028	2.94028	2.94028	3.60665	0	2.94028	0	0	0	4.00302	2.94028	0	0	3.60665	2.94028	3.60665	2.94028	0	2.94028
CGAATTGAGCTCGTGC-1_1	4.52399	4.21216	4.02717	4.21216	3.08652	3.16971	3.56108	3.61365	3.38442	2.99576	3.38442	0	3.24652	3.24652	2.89594	2.78504	1.56864	3.31784	4.82434	3.38442	2.99576	3.61365	3.31784	3.8	1.90213	3.44684	0	3.24652	3.44684	3.24652	2.15179	1.90213	4.39201	3.08652	0	1.90213	1.06473	2.89594	0	3.50559	3.84163	1.56864	3.31784	0	0	1.06473	3.66359	1.56864	3.16971
CGAATTGGTAGACACG-1_1	0.55828	0	0	0.55828	0	0	0	0	0.55828	0	0.91442	4.3472	0	0	0	0.55828	4.24542	0	1.38396	0	0	0	0	0	3.58741	0	3.43097	0	0	0	0	4.31774	1.7022	0	4.20162	4.82921	3.94818	0	3.93366	0.91442	0.55828	4.28738	0.55828	4.35683	3.24544	4.09543	0	2.29978	0
CGACAGCAGCCTATCA-1_1	3.62475	3.00207	3.52747	4.00558	1.8272	2.91171	2.81238	2.27152	2.70207	1.4991	2.70207	1.8272	2.4365	2.27152	2.27152	2.4365	2.07384	1.00753	5.13383	1.8272	2.4365	2.07384	3.7134	3.00207	1.4991	2.07384	1.4991	2.27152	2.81238	1.8272	2.07384	1.00753	4.067	3.16145	0	1.8272	1.00753	2.27152	1.4991	3.08493	2.57808	2.27152	2.07384	0	1.00753	1.4991	1.8272	1.8272	2.57808
CGACAGCAGTTCCAGT-1_1	4.82396	3.87185	4.67115	4.34932	3.59108	3.59108	3.74129	3.19931	4.18461	2.92513	3.74129	1.92846	4.27035	3.74129	3.59108	3.98732	2.92513	3.41426	3.98732	3.19931	3.19931	3.74129	3.41426	3.59108	2.54614	2.92513	0	3.41426	4.09082	3.41426	2.54614	0	3.98732	3.19931	1.92846	1.92846	2.54614	2.54614	0	3.87185	4.34932	2.54614	3.19931	0	0	2.92513	2.92513	0	3.87185
CGACAGCCACAGCCAC-1_1	0.930255	0.413247	0	1.11412	0	0	0.704797	0	0.704797	0	0	4.22752	0	0	0	0.413247	4.15797	0	2.82514	0.413247	0	0.704797	1.11412	0.413247	4.15797	0	4.11713	0	0.704797	0	0	3.86213	1.40372	1.26936	3.68614	4.57152	3.66015	0	3.54885	1.8111	0.413247	4.13366	0	3.67323	3.40678	3.63347	0	2.72969	0.413247
CGACAGCGTACACGTT-1_1	2.17252	0	0	0	0	0.74739	0	0	1.46659	0	0	4.36696	0	0	0.74739	0.74739	4.38097	0	3.53644	0	0.74739	0	0	0	4.4084	0	3.79206	1.1703	0	0	0	4.36696	0	0	4.27854	4.7869	3.7139	0	3.74064	1.1703	0	4.48647	1.46659	3.91013	3.68642	4.07409	0.74739	1.8806	0
CGACAGCGTTCAAACC-1_1	3.99776	4.31119	3.53871	4.21722	2.66507	3.53871	3.71618	2.0392	4.21722	3.3228	2.66507	2.0392	3.86685	2.0392	2.0392	3.53871	2.0392	3.3228	5.20115	0	0	3.86685	4.54948	3.04707	2.0392	3.04707	0	2.0392	2.66507	3.3228	0	0	4.1135	3.04707	0	3.3228	0	0	0	3.04707	3.71618	2.0392	3.53871	0	0	0	3.53871	2.0392	2.0392
CGACAGCTCGGCTGGT-1_1	3.5944	2.70168	1.99065	3.21956	1.26077	2.56561	2.34951	2.46339	1.90036	2.14994	2.07347	1.06336	2.34951	2.07347	2.34951	1.42555	3.14075	0.489825	4.8863	1.56699	1.56699	0.817161	3.3607	2.28731	2.65835	0.817161	4.23786	1.06336	1.06336	1.99065	0	1.42555	3.3607	2.28731	2.65835	2.99378	2.46339	2.07347	2.5158	1.56699	2.56561	2.9616	1.99065	2.22099	1.56699	2.28731	1.56699	2.14994	2.56561
CGACAGCTCTGTCTCG-1_1	0.746251	0	0.441179	0.441179	0	0.441179	0	0	0.746251	0	0	4.18785	0	0	0	0.441179	4.23712	0	2.44549	0.441179	0	0	0.441179	0	3.62699	0.441179	3.51803	0.979685	0.441179	0.746251	0	4.16227	1.6931	0	4.02355	4.45898	3.97268	0	4.02355	0.746251	0	4.1536	0	3.88548	3.55039	4.11814	0	1.6931	0
CGAGAAGAGGGATCTG-1_1	0.705575	0	0	0.705575	0	0	0	0	0.705575	0	0	4.31483	0	0	0.705575	0	4.63958	0	2.42038	0	0	0	0.705575	0	4.36819	0	3.66165	0	0	0	0	4.44325	1.11515	0	3.93624	4.70661	3.76179	0	3.60754	0	0	4.15144	0.705575	3.99453	3.68764	3.85281	0	2.85648	0
CGAGAAGCAGCGGATA-1_1	2.67508	1.30906	1.98874	1.52684	1.30906	2.30349	1.70557	0.642328	1.98874	0.642328	0.642328	4.52169	1.30906	2.30349	1.30906	1.30906	4.39667	0.642328	2.99167	1.30906	1.30906	0	1.85714	1.03026	4.07172	0.642328	3.92295	1.03026	1.30906	1.30906	1.30906	4.11676	2.38967	0.642328	3.94062	4.8936	3.56202	1.52684	3.53612	0.642328	1.52684	3.97504	1.03026	3.76913	3.36481	3.94062	1.70557	1.98874	1.52684
CGAGGAACAATTTCGG-1_1	4.73131	4.11038	4.51037	4.22634	3.82815	3.65017	2.77212	3.82815	3.65017	3.4335	3.4335	2.13963	3.65017	3.65017	3.4335	3.15652	2.13963	3.15652	4.22634	3.97919	3.97919	3.4335	3.65017	3.65017	3.15652	2.77212	0	3.4335	2.77212	2.77212	3.4335	2.13963	4.85543	0	0	2.77212	2.77212	3.65017	2.13963	3.15652	4.22634	2.77212	3.15652	0	0	0	4.11038	0	3.15652
CGAGGAACACAGGATG-1_1	2.57465	1.39418	1.39418	2.57465	0	1.95492	0.922607	0.922607	1.39418	0.922607	0.922607	3.49142	1.39418	0	0.922607	0	4.04456	0	3.83892	0	2.57465	0	2.78244	0.922607	4.47053	0.922607	4.3411	0.922607	0.922607	0	0	3.28726	2.57465	2.31204	3.10107	4.36065	3.53656	1.39418	3.22896	1.39418	1.71335	3.73595	1.39418	3.03042	3.28726	3.22896	0	2.45194	2.14934
CGAGGCTCATATGGCT-1_1	4.88197	3.51817	3.97699	3.97699	3.51817	2.02082	3.51817	3.69553	2.02082	3.02692	3.69553	0	2.02082	3.30241	3.97699	3.84613	2.02082	3.30241	4.66072	3.51817	3.97699	3.84613	4.19637	3.30241	0	3.02692	0	2.64539	3.02692	3.69553	3.84613	2.02082	4.52854	3.97699	0	2.64539	0	3.84613	0	3.84613	3.84613	3.51817	3.02692	0	0	2.02082	3.30241	0	3.84613
CGAGTGCCATACATCG-1_1	0	0	0	0	0	0	0.844791	0	1.29609	0	0	3.91436	0.844791	0	0.844791	0.844791	4.4225	0	3.56995	0	0	0	1.29609	0	4.32201	0	3.91436	0	0	0	0	4.03874	2.33141	0	3.70929	4.687	3.408	0	3.70929	1.60593	0.844791	4.2677	0.844791	4.14934	3.21466	4.08446	0	2.74743	1.60593
CGAGTGCTCCAACCGG-1_1	0	0	0	0	0	0	0	0	0	0	0	4.31301	2.96611	0	0	0	2.96611	0	2.96611	0	0	0	0	0	2.96611	0	4.02978	0	0	0	0	4.714	0	0	2.96611	3.63317	0	0	4.02978	0	3.63317	3.63317	0	4.02978	0	3.63317	0	2.96611	2.96611
CGAGTTAAGAAACCAT-1_1	2.94475	2.67445	0	2.8187	1.70501	2.50582	2.50582	2.04798	1.17888	0	1.70501	2.04798	2.50582	2.94475	2.04798	0	3.67027	0	4.58273	1.70501	1.17888	0	3.05667	2.67445	3.24875	0	3.92229	0	2.8187	1.17888	0	2.30288	3.05667	2.8187	2.8187	3.48156	3.05667	1.70501	2.30288	2.04798	1.70501	3.33252	2.30288	1.17888	2.30288	2.04798	2.30288	2.04798	2.8187
CGAGTTAAGGTCATAA-1_1	3.98435	3.02495	2.77705	3.38899	1.70865	3.16156	0.91915	2.77705	0.91915	1.70865	2.30687	1.38987	2.67858	2.14427	2.4467	2.30687	3.16156	1.38987	4.88373	2.56935	1.70865	0.91915	3.22345	2.67858	2.30687	0	3.8333	0	2.14427	2.4467	0	1.38987	3.61555	2.4467	2.30687	1.70865	2.67858	2.56935	2.56935	1.94999	3.02495	3.02495	2.4467	1.38987	2.14427	0.91915	2.14427	1.94999	2.77705
CGAGTTATCATCTGTT-1_1	4.58336	4.28467	4.34107	3.66086	3.26817	3.09343	3.85684	3.54628	3.41686	3.85684	3.76365	0	3.26817	2.24295	3.09343	3.76365	2.61239	2.61239	4.70478	2.24295	2.88156	3.94209	3.26817	2.88156	1.65068	2.88156	1.65068	2.61239	2.88156	3.41686	3.09343	2.61239	4.44512	3.76365	1.65068	3.26817	0	3.41686	0	3.09343	3.41686	3.26817	3.66086	0	0	0	3.09343	0	3.09343
CGATCGGGTAGGGAGG-1_1	3.99342	2.75283	3.41359	4.02671	2.32036	2.62837	3.13682	3.05375	1.04235	1.87297	2.32036	2.12148	2.62837	2.75283	2.12148	2.32036	2.75283	0	4.94539	1.04235	1.87297	2.12148	3.41359	2.48618	2.48618	1.04235	3.35124	1.04235	2.32036	2.32036	1.54153	1.04235	3.88635	2.62837	1.04235	3.35124	1.54153	2.86351	1.54153	1.87297	3.28475	2.48618	2.62837	2.75283	1.87297	1.87297	1.54153	1.04235	2.12148
CGATCGGGTTGTGCAT-1_1	1.54043	0	0	0	0	1.23675	0	0.798495	0.798495	0	0	3.93398	0.798495	0	0.798495	0.798495	4.24051	0	3.69163	0	0	0	1.77305	0	4.2751	0	3.52634	0.798495	1.23675	0	0	4.06805	0.798495	0.798495	3.66069	4.48861	3.7791	0	3.32821	1.23675	0.798495	4.52899	0	3.41223	3.52634	3.72165	0	1.77305	0
CGATGCGTCAGTCTTT-1_1	2.12729	0	0	0.907619	0	0	0.907619	0	0.907619	0	0	3.87762	0.907619	0.907619	0	0	4.56037	0	2.84854	0.907619	0	0	1.6929	0.907619	4.47991	0	4.37394	0	0.907619	0	0	3.90777	1.9335	1.37544	3.37039	4.73056	3.78132	0.907619	3.59682	2.42912	0.907619	4.3924	0	3.5123	3.2632	3.84654	0	1.37544	1.9335
CGATGGCTCGGCATAT-1_1	4.58639	3.90338	4.00672	3.78812	3.65782	3.50795	3.11736	3.50795	3.50795	3.90338	3.90338	0	3.33161	2.46753	2.46753	2.46753	0	3.90338	4.40611	3.11736	3.33161	3.50795	2.84433	3.33161	0	2.84433	2.46753	2.84433	3.65782	3.11736	1.85578	2.84433	4.63992	3.33161	1.85578	2.46753	0	3.50795	2.46753	3.50795	4.10038	2.46753	1.85578	0	1.85578	0	3.11736	0	3.33161
CGCAGGTAGACCAGCA-1_1	0.710224	0.710224	1.63662	1.4118	0	1.4118	0.710224	0	0.710224	0	0	4.62865	1.12132	0.710224	0	0.710224	4.42791	0	2.67054	1.12132	0	0	0	0	4.07633	1.4118	3.58826	1.63662	0	0	0	4.17647	2.33312	0.710224	4.00353	4.81271	3.77074	0.710224	3.46678	0.710224	1.12132	4.05862	0	4.19223	3.21053	3.96504	1.12132	2.33312	0
CGCAGGTAGCAAGTCG-1_1	5.05341	2.49412	4.21459	3.53612	4.49857	3.81649	3.14511	4.03522	3.53612	2.49412	3.14511	2.49412	3.53612	3.53612	3.81649	3.53612	0	0	5.45674	3.81649	2.49412	3.81649	4.36663	3.81649	0	0	3.14511	2.49412	3.53612	3.53612	3.81649	0	4.36663	4.03522	0	0	2.49412	4.49857	2.49412	4.21459	4.03522	2.49412	0	2.49412	2.49412	3.14511	3.14511	0	3.53612
CGCAGGTGTCACGACC-1_1	1.80451	0	0	0.990408	0	0.990408	1.47811	0	0	0	0	4.12591	0	0.990408	0	0	4.32364	0	2.4118	0	0	0	2.05018	0	4.46945	0	4.0982	0	1.47811	0	0	4.04036	1.80451	0.990408	3.50117	4.75427	3.64366	0	3.68697	0.990408	1.47811	4.15287	0.990408	3.68697	2.67681	3.84359	0	2.4118	2.05018
CGCAGGTGTTAGAGTA-1_1	0.658673	0	0	0	0	0	0	0	0	0	0	4.49493	0	0.658673	0	0	4.38501	0	1.05238	0	0	0	0	0	3.86307	0	3.56932	0	0	0	0	4.17935	1.88606	0	4.19352	4.73444	3.76004	0	4.02538	0	0	4.07411	0	4.07411	3.42853	3.95647	0	1.33413	0
CGCATAAAGAAGCTCG-1_1	3.12186	2.33167	1.97363	3.18791	0	1.73122	1.97363	0.935774	0	1.41059	1.41059	2.70422	1.73122	2.33167	1.41059	0.935774	4.23648	0	4.50924	0	0.935774	1.41059	3.41558	2.16859	2.89265	0	4.49204	0	1.41059	0.935774	0	2.70422	3.41558	1.97363	3.12186	4.16692	3.12186	1.41059	3.36333	0.935774	2.47185	3.6821	0.935774	3.05114	2.97503	3.12186	0	3.24987	2.16859
CGCATAACAAAGACGC-1_1	3.47214	2.79234	2.72027	2.89155	1.97978	2.60138	2.05521	2.31036	1.97978	1.18464	1.89818	3.9079	1.97978	2.05521	2.41705	1.89818	3.94151	0.994039	4.60807	1.80933	1.48257	2.1909	2.60138	2.1909	3.66393	1.71182	3.63441	0.994039	2.41705	1.80933	0	3.74758	3.47214	2.60138	3.63441	4.33678	3.52365	1.60375	3.37993	2.1909	2.46642	3.89644	2.51346	3.32023	2.82652	3.39907	1.80933	1.71182	2.1909
CGCATAACATCCTAAG-1_1	2.11784	0	0.90123	2.41934	0	0.90123	1.36743	0	0.90123	0	0.90123	3.83604	0.90123	0.90123	0.90123	0	3.77083	0.90123	3.58638	0	0	0	0.90123	0	4.34454	0	4.06118	0	1.68415	0	0	3.36003	1.36743	1.92432	3.30789	4.51834	3.77083	1.92432	3.50188	1.68415	1.36743	3.77083	0	3.06697	3.13286	3.13286	0.90123	2.92055	2.27991
CGCATAACATTCCTCG-1_1	3.59826	2.87704	3.00113	3.68605	1.6786	2.54421	2.23867	2.34051	1.6786	1.7965	2.34051	1.61399	2.34051	2.08442	2.3077	2.27378	2.66788	0	4.76209	1.61399	1.95078	1.73928	3.36122	2.27378	1.99734	0.695993	3.61645	1.47071	2.37228	2.04183	0.513103	1.20795	3.63431	2.54421	1.95078	2.83856	2.37228	2.49012	1.47071	1.90195	2.46193	2.69087	2.20228	1.54491	1.61399	1.99734	1.7965	1.54491	2.40306
CGCATAATCCGGCTTT-1_1	4.26679	4.36553	3.8154	4.15721	2.97031	3.63748	2.97031	3.29202	3.29202	2.97031	2.97031	0	3.42089	2.97031	3.63748	2.4931	1.54748	3.53504	4.61402	2.97031	3.29202	2.4931	4.09756	3.53504	2.12813	2.97031	0	3.29202	2.75991	2.75991	2.75991	0	4.15721	2.4931	0	1.54748	1.54748	3.73039	1.54748	3.42089	4.09756	0	1.54748	1.54748	0	2.12813	3.14405	0	3.42089
CGCATAATCTATTTCG-1_1	1.18927	0	0	2.06102	0	0	0	0	1.18927	0	0	3.89137	2.06102	0	0	0	4.27423	0	2.31636	1.18927	0	0	2.68839	0	3.74062	1.18927	4.2085	0	2.06102	1.18927	0	3.34695	2.06102	0	3.07093	4.42183	3.49606	0	3.17165	1.18927	0	3.6258	0	3.34695	3.17165	3.34695	0	2.68839	1.18927
CGCATGGGTAACTAAG-1_1	4.74355	3.75983	4.20331	3.75983	3.89045	3.60956	3.89045	3.60956	4.36807	3.60956	3.89045	2.56366	3.89045	3.60956	3.43263	3.43263	2.94311	3.89045	4.28908	3.21753	3.21753	3.60956	4.00596	4.00596	1.94471	2.56366	2.56366	2.94311	3.60956	2.94311	2.56366	0	3.75983	3.60956	0	3.43263	0	3.21753	0	2.94311	3.21753	1.94471	3.43263	1.94471	0	0	3.89045	0	3.43263
CGCATGGGTCGATTTG-1_1	3.06248	1.1831	0	2.30837	0	2.30837	2.05329	2.05329	1.1831	0	0	2.82444	1.1831	1.71	1.1831	1.71	4.01364	0	4.26548	0	0	0	2.82444	0	3.06248	0	3.97186	0	0	0	0	2.51142	2.82444	0	2.95052	3.88268	2.95052	1.1831	2.95052	2.05329	2.95052	3.16315	2.05329	2.95052	3.3384	1.71	1.1831	2.30837	2.51142
CGCATGGGTGTTCCTC-1_1	3.21853	2.27461	0	2.02063	1.1572	2.02063	1.67935	1.1572	0	0	2.64519	2.64519	2.47697	2.02063	1.67935	2.02063	3.63962	0	4.01684	0	1.67935	0	3.37941	1.67935	2.02063	1.1572	3.97677	1.1572	2.02063	2.02063	0	1.67935	2.78915	2.27461	2.91497	3.12721	2.02063	2.02063	2.02063	1.67935	2.02063	3.02671	1.67935	2.47697	2.27461	2.27461	0	2.27461	2.27461
CGCCAGACACTGCACG-1_1	3.95164	4.35067	3.95164	4.17093	2.62141	3.27753	0	4.17093	4.35067	2.62141	3.27753	0	3.95164	3.27753	3.27753	3.67034	0	2.62141	5.11689	3.67034	3.27753	3.27753	4.75183	3.67034	3.27753	3.27753	0	2.62141	0	2.62141	2.62141	0	0	3.27753	0	2.62141	0	3.27753	0	3.95164	3.67034	0	3.95164	0	0	0	3.27753	0	3.67034
CGCCATTAGACCATTC-1_1	4.45495	3.83813	3.86291	3.81272	3.44338	2.91649	3.14142	3.08975	3.5152	2.62583	3.14142	1.73349	2.97764	2.97764	3.54926	2.53773	2.70679	3.08975	4.76652	3.14142	2.97764	2.97764	3.47993	3.19055	0.772464	3.32493	1.50303	2.53773	3.44338	2.78169	2.21437	0	4.17562	3.14142	0.772464	2.33416	0.772464	3.36599	0	3.03527	3.03527	1.50303	2.91649	1.20303	0.772464	1.50303	3.08975	0	3.14142
CGCCATTAGATCACCT-1_1	2.10368	0	0	1.91059	0	1.35546	0	0	0	0	0	4.01984	0.891696	0.891696	0	0	3.99365	0	2.10368	0.891696	0	0	1.67106	0	4.22895	0	4.22895	0	1.67106	0	0	3.48627	2.10368	0	3.34449	4.53381	3.72085	0	3.4412	0.891696	0.891696	3.7551	1.35546	3.61042	3.11746	3.2374	0	2.52686	1.67106
CGCCATTCATCTGGGC-1_1	0.577298	0	0	0	0.329742	0.329742	0.329742	0	1.08284	0	0	4.06765	0	0.329742	0.329742	0.329742	4.37099	0	1.73824	0	0	0.329742	0	0	3.67071	0.329742	3.61971	0	0	0	0	3.96196	2.33936	0.329742	4.02671	4.65675	3.37156	0	3.49742	0	0	4.13862	0	4.151	3.25806	3.99845	0	1.50751	0.77557
CGCCATTTCCTACTGC-1_1	0.739749	0	0.739749	0	0	0	0	0	1.16028	0	0	4.09688	0	0	0	0.739749	4.16719	0	2.56875	0	0	0	0	0	3.77783	0	3.30651	0	0	0	0.739749	4.36658	2.02452	0	4.24865	4.67521	3.80257	0	3.58499	0	0	4.00141	0	3.75245	3.22283	3.91788	0	2.02452	0.739749
CGCGTGATCACCTCAC-1_1	4.47848	3.74895	4.43026	4.37959	3.07907	3.40232	3.2537	2.86737	3.07907	2.22951	2.86737	0	3.40232	3.2537	4.07868	2.86737	0	3.84212	4.52449	3.2537	3.6462	3.53168	3.92734	3.40232	2.22951	3.40232	1.63854	2.22951	3.2537	3.07907	3.6462	2.22951	4.68987	2.86737	0	2.59846	2.22951	3.53168	2.22951	4.00587	3.53168	1.63854	2.22951	0	0	1.63854	3.53168	0	3.2537
CGGAATTTCGAAATCC-1_1	0	1.44195	0	1.76531	0	0.96106	0.96106	0	0	0	0	3.64107	1.44195	0	0	0	4.23131	0	2.36901	0	0	0	1.76531	0	4.05189	0	4.49754	0.96106	0.96106	0	0	3.50524	2.5097	2.20523	3.348	4.32102	3.90064	0.96106	3.16135	1.44195	1.44195	4.07958	0.96106	3.50524	3.28957	3.72235	0	2.5097	1.44195
CGGAATTTCGCCTAGG-1_1	0.83077	0.499285	0	0.499285	0	0.499285	0	0	0	0	0	4.57302	0	0	0	0	4.44477	0	1.92101	0	0	0	0	0	3.73278	0	3.58261	0.499285	0.499285	0	0	4.38203	1.58622	0.499285	4.1145	4.85139	4.02609	0	3.60045	0	0	4.07127	0	4.12502	3.48828	4.25259	0	2.48559	0
CGGACACAGCTTTCCC-1_1	2.20897	0.963659	0	1.7688	0	0	0	0	0	0	0	4.05603	1.7688	0	0	0	4.36718	0.963659	2.51357	0	0	0.963659	2.01291	0	4.48355	0	4.05603	0	0	0	0	3.72646	3.01824	0.963659	3.8372	4.30349	3.55668	0	3.50932	0.963659	0	4.25865	0	3.6019	3.4596	3.68664	0	2.84565	1.44516
CGGACACCATGATGCT-1_1	0	0.614044	0	0	0	0	0.991687	0	0.614044	0	0	4.51879	0	0	0	0	4.5095	0	2.41365	0	0	0	0	0	4.04236	0	3.82729	0	0	0.614044	0	4.08605	1.26516	0	3.86354	4.72669	3.66753	0	3.70993	0.614044	0	4.01214	0	4.18113	3.17359	4.0717	0	2.73528	0
CGGACACTCCCACAGG-1_1	3.19006	1.61947	0	2.20837	0.409659	1.80221	1.80221	0.923826	0	0.699431	1.39571	3.5957	1.80221	0.923826	0.409659	0.409659	4.11497	0	3.96353	0	1.39571	0	2.36272	1.26173	3.82997	0	4.60752	0.409659	1.80221	0	0	3.3079	2.26251	1.39571	3.41331	4.07276	3.34429	1.26173	3.27015	1.88241	1.51384	3.8409	0.923826	3.03235	3.05646	3.19006	0	2.45379	2.09041
CGGACACTCTCAATCT-1_1	0	1.42254	0	0	1.42254	0	0	0	0	0	0	3.73574	0	0	0	0	4.05452	1.42254	1.98722	0	0	0	1.42254	0	4.29586	0	4.29586	0	0	0	0	3.73574	2.34592	0	3.9389	3.37856	3.13694	0	2.99	1.42254	0	3.65768	0	3.65768	2.60937	3.37856	0	2.34592	1.42254
CGGAGAAAGAAGCTGC-1_1	0.693748	0	0	0.693748	0	0	0	0	1.09941	0	0	4.56554	0	0	0	0	4.53379	0	1.09941	0	0	0	0	0	3.71474	0.693748	3.04567	0	0	0	0.693748	4.66463	2.19829	0	4.17557	4.80521	3.58469	0	3.82982	0	0.693748	4.432	0	4.00851	3.29699	3.99016	0	2.19829	0
CGGAGAAAGTGACCTT-1_1	0.772401	0	0	0.772401	0	0	0	0	0	0	0	4.54538	0.772401	0	0	0	4.27753	0	1.20295	0	0	0	0	0	3.67487	0	3.61399	0	0	0	0.772401	4.13904	1.92056	0	4.17551	4.86992	3.88698	0	3.78654	0.772401	0	4.27753	0	4.1203	3.44326	3.91059	0	2.44101	0
CGGAGAACAGGTTCGC-1_1	0.990018	0	0	0.447094	0	0	0	0	0.754958	0	0	4.64058	0.447094	0	0	0.754958	4.10691	0	2.55249	0	0	0	0	0	3.90164	0	3.41166	0.447094	0	0	0.754958	3.9462	2.8205	0.447094	4.16109	4.59607	3.83083	0	3.86686	0.990018	1.59865	4.26928	0	3.90164	3.37376	3.95704	0	2.3046	0
CGGCAGTGTACACGTT-1_1	0.615721	0	0.615721	0.993986	0.993986	0.615721	0	0.993986	0	0	0	4.66836	0	0	0	0	4.35143	0.615721	2.49013	0	0	0	0	0.615721	4.18472	0	4.04595	0	0	0	0	4.22286	2.05514	0.993986	3.98456	4.82345	3.62681	0	4.04595	1.48251	0	3.86712	0	4.11774	3.0645	3.86712	0	2.41698	0
CGGCAGTTCGCGTTTC-1_1	1.50307	0.459057	0.459057	1.92071	0	0.459057	0.459057	0	0.772495	0	0	4.09169	0.772495	0.459057	0	0	4.25316	0	2.88451	0	0.459057	0	1.20307	0	3.93382	0	4.13922	0.459057	0.459057	0	0	3.66016	1.50307	1.36428	3.46188	4.37028	3.49778	0.772495	3.32499	0.772495	1.01078	4.25316	0.772495	3.30381	3.51526	3.78671	0.772495	2.5828	2.00261
CGGCAGTTCTAGTTCT-1_1	3.78293	1.96501	1.96501	1.96501	2.5855	1.96501	1.96501	1.96501	0	1.96501	1.96501	1.96501	0	2.5855	0	0	0	0	4.53286	1.96501	1.96501	0	2.5855	2.5855	1.96501	0	3.24024	2.5855	1.96501	1.96501	0	0	3.78293	0	0	2.96553	0	0	0	0	0	1.96501	0	0	0	1.96501	2.5855	1.96501	3.45552
CGGCAGTTCTGTCAGA-1_1	4.70492	3.84204	4.61873	4.47368	3.84204	4.02078	3.17011	3.62424	3.49451	3.17011	3.62424	1.71597	3.9354	3.34541	2.95742	3.34541	0	3.62424	4.85777	3.34541	3.34541	3.34541	3.73906	3.84204	0	3.34541	2.6869	1.71597	3.17011	2.95742	4.09944	0	3.9354	3.49451	0	2.31492	0	3.62424	1.71597	3.62424	2.95742	2.31492	3.62424	0	0	2.31492	3.34541	0	3.84204
CGGGACTGTATGAGGC-1_1	4.36007	4.20805	3.52967	3.80999	3.80999	4.0287	3.80999	3.80999	0	3.52967	3.80999	2.48803	3.13875	3.52967	3.52967	3.80999	0	3.52967	4.492	3.13875	3.13875	3.13875	3.52967	3.13875	2.48803	3.13875	3.13875	3.52967	3.13875	3.13875	2.48803	2.48803	3.80999	3.52967	3.13875	2.48803	0	2.48803	0	2.48803	4.20805	3.13875	3.52967	0	0	2.48803	3.80999	0	3.52967
CGGGACTTCATTTCCA-1_1	0.444407	0	0	0	0	0	0	0	0.751006	0	0	4.22986	0	0	0	0	4.36665	0	0	0	0	0	0	0	3.28616	0.444407	3.63578	0	0.444407	0	0.444407	4.23797	1.88641	0.444407	4.21344	4.81207	3.70694	0	3.94971	0.444407	0.985331	4.22168	0	4.254	3.42286	4.17976	0	1.96784	0
CGGGCATAGCCGATAG-1_1	0.452943	0	0	0	0	0	0	0.452943	0.763545	0.452943	0	5.02931	0	0	0	0	4.25313	0	1.00019	0	0	0	0.452943	0	3.85878	0	3.68787	0	0	0	0.452943	4.22838	1.61154	0	4.33895	4.84905	4.11346	0	3.59791	1.00019	0	4.30859	0	3.93999	3.49906	4.15025	0	2.26114	0
CGGGTCACACTGCTTC-1_1	4.5569	4.03359	4.49693	3.93019	3.14352	3.358	3.14352	3.14352	4.12729	2.4926	4.12729	1.8789	3.14352	3.358	1.8789	3.93019	0	2.4926	4.97814	3.5345	3.358	3.68447	3.14352	4.21295	0	2.87011	1.8789	3.5345	2.4926	3.68447	3.81486	2.4926	4.12729	3.358	1.8789	2.4926	0	3.14352	0	3.68447	4.12729	0	2.87011	2.4926	0	0	3.358	0	3.93019
CGGGTCACAGACATCT-1_1	0	0	0.929697	0	0	0	0	0	0	0	0	4.74055	0	0	0	0.929697	4.27043	0	1.96501	0	0	0.929697	0.929697	0	4.00152	0	3.35366	0	0	0	0	4.58114	1.40302	1.40302	4.18078	4.88961	4.18078	0	3.97307	0.929697	1.40302	4.08231	0	4.00152	3.85041	3.81724	0	1.96501	0
CGGGTCAGTGAGATCG-1_1	0	0	0	0.379223	0.379223	0	0	0.379223	0	0	0	4.56431	0.379223	0	0	0.379223	4.35686	0	1.32625	0	0	0	0	0	3.78161	0.379223	3.61009	0.653521	0	0.379223	0	4.20386	1.72481	0	4.07148	4.56431	3.59754	0.379223	3.92798	0.653521	0.653521	4.25095	0	4.32075	3.50497	4.18999	0	2.32464	0
CGGGTCATCACCATAG-1_1	5.06433	3.69681	4.19766	4.52983	0	4.19766	2.64661	3.69681	3.30367	3.97827	3.30367	2.64661	2.64661	3.69681	3.69681	3.30367	0	3.69681	5.28621	0	3.30367	0	3.97827	2.64661	0	3.69681	0	3.69681	3.69681	0	3.30367	0	3.69681	3.30367	0	4.97789	0	0	0	0	0	0	2.64661	0	0	2.64661	2.64661	2.64661	2.64661
CGGGTCATCCGCACGA-1_1	4.85112	3.70503	4.47997	4.28182	3.21047	4.03444	3.70503	4.16576	3.70503	4.16576	2.82497	2.82497	3.88324	3.48801	4.03444	3.48801	2.18944	3.21047	5.29459	3.21047	3.48801	4.3858	3.70503	3.21047	0	0	0	2.82497	3.21047	2.18944	3.48801	3.21047	3.88324	3.21047	0	3.21047	0	2.82497	2.18944	3.48801	2.82497	0	3.70503	0	2.82497	0	2.82497	0	3.21047
CGGGTCATCGTGCAGC-1_1	1.68178	0.547648	0	2.02322	0	1.15925	0.899496	1.53599	0	0	0	3.86425	0.899496	0.899496	0.547648	0	4.29305	0	2.83568	0	0	0	1.92183	0	4.3225	0	4.33212	0	0.899496	0	0	3.38229	2.53899	0.547648	3.40676	4.40598	3.56308	0.547648	3.38229	1.15925	0.899496	4.09541	0.547648	3.19187	3.22139	3.33148	0	2.41668	0.899496
CGGGTGTCAAGAGAGA-1_1	3.27753	0	0	3.67034	0	2.62141	3.67034	2.62141	0	0	0	3.27753	0	3.67034	2.62141	0	0	0	4.75183	0	2.62141	0	2.62141	2.62141	3.27753	0	0	0	0	0	0	0	3.27753	2.62141	0	2.62141	2.62141	2.62141	2.62141	0	3.67034	3.27753	2.62141	0	0	0	2.62141	2.62141	0
CGGGTGTTCTACGCGG-1_1	1.0505	0	0	0.381699	0	0.381699	0	0	1.0505	0	0.381699	4.64611	0	0.381699	0.381699	0.657282	4.07917	0	2.92645	0.381699	0.381699	0	0	0	3.6899	0	3.48445	0	0	0.657282	0.381699	3.89866	1.332	0	3.98004	4.47104	3.78926	0.381699	3.63011	0.873096	0	4.07127	0.657282	3.81006	3.37933	3.70144	0.381699	2.07588	0.657282
CGGTCAGAGATACGAT-1_1	3.75258	3.15345	2.89477	3.64705	2.54491	3.05785	2.62536	2.83392	2.25546	2.36153	2.76911	1.43565	2.76911	2.69982	2.95214	2.25546	2.62536	0.726323	5.03466	2.00213	1.43565	2.00213	3.4304	2.54491	1.84646	2.1368	3.15345	1.662	2.54491	2.36153	0	1.43565	3.93517	3.19803	1.662	2.76911	2.00213	2.54491	1.14261	2.83392	2.45742	3.05785	2.76911	1.43565	1.14261	0.726323	2.00213	0.726323	2.62536
CGGTCAGCAATGTGGG-1_1	1.66884	0.540968	0	0.540968	0.540968	0	0	0	0.540968	0	0	4.65455	0	0.540968	0.540968	0.540968	4.29708	0	2.40219	0	0	0	0.540968	0.540968	4.25723	0	3.83326	0	0.540968	0.540968	0	4.09182	2.10129	0.540968	4.04267	4.75827	3.52674	0.540968	3.6645	1.14836	0	4.25723	0	4.07976	3.48362	3.90804	0	2.18542	0
CGGTCAGGTTACCTTT-1_1	3.85075	2.64978	1.59844	3.25759	0	2.73865	2.44415	1.83424	1.59844	2.32294	1.59844	1.59844	2.44415	2.64978	2.32294	0.839452	2.82026	0	4.78213	2.02492	1.83424	1.59844	3.56083	2.44415	2.44415	0.839452	3.95678	0	2.82026	1.59844	0	0.839452	3.48316	2.89571	2.73865	3.03141	2.89571	1.59844	2.02492	2.02492	2.44415	3.354	2.73865	2.02492	2.02492	2.02492	0.839452	2.73865	3.09293
CGGTCAGGTTAGGCTT-1_1	3.11581	0	2.46605	2.46605	2.46605	2.46605	3.50639	3.11581	2.46605	2.46605	2.46605	0	2.46605	2.46605	2.46605	3.11581	3.11581	2.46605	4.18442	2.46605	3.50639	3.11581	2.46605	0	0	0	0	0	0	0	0	0	3.50639	2.46605	2.46605	2.46605	0	2.46605	0	2.46605	2.46605	2.46605	0	0	2.46605	0	0	0	2.46605
CGGTCAGTCAAATGCC-1_1	3.3772	2.79257	2.45171	3.04632	2.22471	2.6366	2.79257	2.22471	2.22471	0.778723	2.08842	3.41665	2.54842	2.08842	2.6366	1.93057	3.24853	0	4.45278	2.08842	1.51206	2.22471	3.45461	2.54842	2.08842	1.21116	3.45461	1.21116	1.51206	2.08842	0	2.54842	3.79799	2.92747	2.54842	3.15253	2.92747	1.93057	2.08842	1.74305	1.93057	2.71762	2.22471	2.34464	2.08842	1.74305	1.21116	2.22471	2.22471
CGGTCAGTCACGGACC-1_1	3.23232	2.49775	1.39681	3.19147	0	2.72112	1.62065	1.10797	1.95792	0.70017	1.95792	2.57788	2.20968	1.10797	1.39681	0.70017	3.92574	0	4.62898	1.10797	1.80344	0	3.19147	2.20968	3.30932	0	4.55714	0.70017	1.10797	1.39681	0.70017	2.57788	3.00903	2.57788	2.78572	3.79787	3.27156	2.0917	2.49775	0	2.20968	3.59713	2.20968	2.49775	2.78572	2.41063	1.10797	2.78572	2.78572
CGTAAGTAGATAGGGA-1_1	1.28029	0	0.418404	0.712493	0	0	0.418404	0	0.418404	0	0	4.55425	0.418404	0	0	0	4.53214	0	1.8238	0	0	0	0.712493	0	3.95955	0.418404	3.66166	0	0.418404	0	0.418404	4.40094	1.53401	0.939462	4.2198	4.87033	3.53369	0	3.9496	0.712493	0.712493	4.28628	0	3.98885	3.5926	3.96941	0.418404	2.11306	0.712493
CGTAAGTCAAGTCCCG-1_1	3.69754	2.24408	1.89027	3.46312	1.6517	2.24408	2.38297	2.50489	2.08274	1.33778	2.38297	1.33778	2.88275	2.50489	2.38297	1.6517	3.21446	0	4.97216	0	1.89027	1.89027	3.46312	2.71157	1.89027	0	4.16259	0.877668	1.89027	1.6517	0	1.33778	3.58718	2.80082	2.08274	2.71157	2.08274	2.38297	2.08274	2.08274	2.80082	2.08274	2.24408	0.877668	0	0	1.33778	2.50489	2.80082
CGTAATGAGAGAGCCT-1_1	4.72501	4.0407	4.26032	3.90967	3.75886	3.75886	3.36498	3.36498	4.26032	3.90967	3.36498	2.07734	2.70581	3.36498	2.07734	4.0407	2.07734	3.58119	5.2071	0	3.90967	3.08875	4.0407	3.36498	0	3.36498	2.07734	2.07734	3.08875	3.58119	2.07734	0	3.36498	2.70581	0	4.0407	2.07734	0	2.07734	2.07734	3.58119	0	2.70581	2.70581	0	0	2.70581	0	2.07734
CGTAATGCAACTCGTA-1_1	0.75225	0	0.445252	0	0	0.445252	0	0.445252	0	0	0	4.76783	0	0	0	0	4.51418	0	1.47369	0	0.445252	0	0	0	3.83798	0.445252	3.68138	0	0.445252	0	0	4.35467	1.96987	0	4.35467	4.95824	3.83798	0	3.91915	0.445252	0.75225	4.4893	0	4.17348	3.54539	4.5203	0	2.45589	0
CGTAATGCACAGAGAC-1_1	0.778979	0.463497	0	0.778979	0	0	0.463497	1.01844	0.778979	0	0	4.5324	0	0	0	0.463497	4.2313	0	3.87473	0	0	0	0.463497	0	4.22269	0	3.9456	0.463497	0.778979	0	0	4.18751	1.8416	0.463497	3.92253	4.72764	3.73012	0	3.65677	0.463497	1.37324	4.30559	0.778979	3.47352	2.95898	3.81158	0	2.40004	0
CGTAATGGTCTACGTA-1_1	4.13881	4.13881	3.46148	3.46148	0	3.46148	2.79924	2.79924	3.46148	3.46148	3.46148	2.79924	3.46148	4.13881	3.46148	3.46148	0	2.79924	4.13881	2.79924	3.46148	0	2.79924	2.79924	2.79924	0	2.79924	2.79924	3.46148	0	2.79924	3.46148	4.35876	2.79924	2.79924	3.46148	0	2.79924	2.79924	0	3.46148	0	3.46148	0	0	2.79924	3.46148	2.79924	0
CGTAATGGTCTGATCA-1_1	3.8299	3.53894	2.53591	3.12686	2.11233	2.83253	2.53591	2.64485	0.897511	2.11233	2.74309	1.91897	3.12686	2.91462	2.53591	2.27428	2.64485	0	4.54354	1.36276	0.897511	0	3.30185	2.74309	1.67905	0.897511	4.49606	0.897511	2.11233	2.41363	0.897511	1.67905	3.92036	3.12686	2.41363	3.30185	2.83253	2.53591	1.91897	1.67905	2.91462	3.18866	2.41363	1.67905	1.91897	2.27428	1.36276	1.36276	2.91462
CGTAATGGTGGCCTCA-1_1	2.74874	1.12784	0	1.98334	0	1.98334	1.64442	1.12784	0	0	0	3.93448	1.64442	0	0	0	3.97452	0	2.98573	0	1.12784	0	1.12784	0	4.36045	0	3.84925	1.64442	0	0	0	3.40936	1.64442	1.64442	2.74874	4.57568	2.98573	1.12784	3.40936	2.23601	2.6052	4.08584	0	3.17717	3.17717	3.17717	0	2.6052	1.64442
CGTAGTAAGACGCCAA-1_1	0	0	1.87096	0	0	0	1.87096	0	0	0	0	4.54761	0	0	0	0	4.20371	0	0	0	0	0	0	0	3.34894	0	3.80569	0	0	0	0	3.92099	0	0	3.34894	3.80569	2.48399	0	3.13454	1.87096	0	3.92099	0	3.13454	3.34894	1.87096	0	1.87096	0
CGTAGTACATAGAGGC-1_1	4.86565	3.78233	4.35995	4.79721	4.24376	3.96085	4.24376	3.78233	4.35995	3.28657	3.78233	0	2.26006	3.96085	3.96085	3.56487	3.28657	3.78233	5.24619	3.78233	3.78233	4.35995	3.28657	3.28657	2.26006	2.89963	2.26006	3.78233	4.86565	3.28657	0	2.26006	3.78233	3.56487	0	0	2.26006	0	0	4.35995	4.35995	2.89963	3.28657	0	0	0	2.26006	0	2.89963
CGTAGTAGTACGGGAT-1_1	0	0	0	0	0	0	0	0	0.614979	0	0	4.48312	0.614979	0	0	0	4.63428	0	2.6806	0	0	0	0	0	4.11615	0	4.0737	0.614979	0	0	0	4.24591	1.80791	0.614979	3.96702	4.96798	3.75259	0	4.12991	0.992969	1.48126	4.36074	0	4.11615	3.36858	4.23366	0	2.05373	0
CGTAGTAGTAGGACCA-1_1	0.645935	0	0	0.645935	0	0.645935	0	0	0.645935	0	0	4.61368	0.645935	0	0	0	4.37031	0	1.53279	0	0	0	0	0	3.83705	1.03515	3.98249	0	0	0	0	4.26125	2.68215	0	4.04798	4.72434	3.98249	0	3.71215	0	1.03515	4.46864	0	3.64332	3.54349	3.73408	0	2.74241	0
CGTAGTATCACCTTAT-1_1	2.60966	1.42277	0	2.60966	0	1.74448	2.48658	1.98749	0.94558	0.94558	1.42277	2.18285	1.74448	1.42277	1.42277	0.94558	3.90809	0	4.71134	0	0.94558	0	2.9903	1.98749	3.57332	0	4.2065	0.94558	1.74448	0.94558	0	2.81798	3.43114	2.60966	2.71924	4.15845	3.48081	0.94558	3.20334	1.98749	1.98749	3.87597	1.74448	3.32371	3.13724	2.90785	1.42277	2.9903	1.98749
CGTAGTATCGCAGATT-1_1	1.38021	0	0.911428	0	0	0	0	0	0.911428	0	0	4.34227	0	0	0	0	4.36143	0	2.13291	0	0	0	0	0	3.8207	0	3.68097	0	0	0	0	4.05247	1.69811	0	3.85278	4.72376	3.97172	0	3.88387	0.911428	0.911428	4.28245	0	4.10289	3.64275	3.68097	0	1.38021	0
CGTAGTATCTTCCGTG-1_1	4.30697	4.4592	4.22118	3.77755	4.38598	3.62721	1.96028	3.45019	3.45019	1.96028	2.9603	2.9603	3.90822	3.77755	3.90822	2.58041	0	3.23495	4.38598	3.62721	1.96028	4.22118	2.58041	4.02377	0	2.58041	2.58041	3.45019	3.45019	3.23495	2.58041	0	3.90822	3.23495	1.96028	2.9603	0	3.62721	2.58041	3.62721	3.23495	1.96028	2.58041	0	1.96028	0	3.23495	0	3.23495
CGTCAAAGTACCAATC-1_1	2.81179	1.73904	0	2.71308	0.941555	2.90162	1.98181	1.41778	0.941555	0.941555	2.177	2.81179	1.98181	1.73904	1.73904	0.941555	3.65157	0	4.60046	0.941555	1.73904	0.941555	2.60356	1.98181	3.61014	0.941555	4.44798	0	1.41778	1.41778	0	3.13094	3.13094	1.98181	2.98404	3.65157	2.90162	1.98181	2.98404	2.34025	1.73904	3.47443	1.98181	2.71308	2.81179	3.06019	1.41778	2.81179	2.71308
CGTCAAAGTTCCGCAG-1_1	4.38617	4.38617	3.93387	4.57506	3.75545	3.2601	2.60462	3.75545	3.40875	3.08543	3.53814	2.23545	3.2601	3.93387	3.53814	3.08543	1.64391	3.08543	5.09889	3.40875	3.40875	3.2601	3.53814	3.53814	2.23545	3.08543	2.23545	3.84864	2.60462	3.53814	3.75545	0	4.43684	3.40875	0	3.08543	1.64391	3.2601	2.23545	2.87365	3.53814	1.64391	1.64391	2.23545	0	1.64391	3.40875	0	3.53814
CGTCCATCATAAGCGG-1_1	0.658448	0	0	0.874505	0.382467	0.382467	0	0	0.658448	0	0	4.40752	0	0	0	0.382467	4.03321	0	1.33378	0	0	0	0	0	3.95601	0.382467	3.26417	0.382467	0.382467	0.382467	0	4.04143	2.28768	0	4.08938	4.52015	3.7038	0.382467	3.60751	0.382467	1.20282	4.04958	0.658448	4.02492	3.33299	4.06569	0	2.28768	0
CGTCCATTCAATGTCG-1_1	0	0	0	0	0	0	0	0.967587	0	0	0	4.43333	0.967587	0	0	0	4.16871	0	3.35819	0	0	0	0	0	4.16871	0	3.77095	0	0	0	0	4.19364	2.75266	0	4.00446	4.7325	3.73265	0	3.97426	0.967587	0.967587	4.08995	0	3.65135	3.17146	4.06226	0	2.5194	0
CGTCCATTCGCTAATG-1_1	0	0	0	0	0	0	0	0	0.781026	0	0	4.59762	0.464901	0	0	0.464901	4.06749	0	1.21415	0.464901	0	0.464901	0	0.464901	3.69044	0.464901	3.71956	0.781026	0	0.464901	0	4.19123	2.29029	1.02086	3.97186	4.55498	3.59762	0	3.78885	0.781026	0.464901	3.93784	0.464901	3.86612	3.36097	3.80215	0	2.16265	0
CGTGAATCAATCACGT-1_1	0	0	0	0	0	0	0	0.501586	0.501586	0	0	4.55854	0	0	0	0	4.27661	0	2.09982	0.501586	0	0	0	0	3.53276	0	3.47396	0	0	0.501586	0	4.088	2.37677	0	3.92201	4.71606	3.85535	0	3.78392	0	0	4.03183	0	3.94748	3.51354	3.99654	0.501586	2.24785	0
CGTGAATCAGCATCTA-1_1	1.68041	1.1581	1.1581	1.86558	0	2.02177	1.45298	0	0.738093	0.738093	0.738093	3.8472	0	0.738093	0	0.738093	4.1809	0	3.21978	0	0	0	1.1581	0.738093	3.87023	0	4.43067	0	1.45298	0	0	3.48634	2.15682	2.02177	3.51922	4.21373	3.12846	0	3.2625	0.738093	1.1581	3.97806	0	3.41715	3.34281	3.58191	0	2.72098	0.738093
CGTGATAGTGTGATGG-1_1	0.969666	0	0	0	0.598029	0	0.598029	0	0.598029	0	0	4.67664	0	0	0	0	4.26821	0	1.45258	0.598029	0.598029	0	0	0	3.93046	0	3.67557	0	0.598029	0	0	4.25668	2.52248	0	4.1334	4.46529	3.51872	0	3.77422	0.598029	0.969666	4.19694	0.598029	3.91426	3.02746	3.82906	0	2.52248	0
CGTGATATCACATTGG-1_1	0.89902	0	0	0	0	0.54731	0	0	0.54731	0	0	4.69648	0	0	0.54731	0	4.38723	0	2.27657	0	0.54731	0.54731	0.54731	0	4.11861	0.54731	3.54141	0.54731	0.89902	0	0	4.0824	2.87682	0.89902	3.96519	4.65576	3.60281	0	3.62247	0.54731	0.89902	4.37813	0	4.032	3.33071	3.84805	0	2.47897	0
CGTGATATCCGTGACG-1_1	4.84563	4.02901	4.78161	3.20515	2.81976	3.20515	3.87782	3.69963	2.81976	2.81976	3.48265	2.18453	2.18453	3.48265	4.02901	3.20515	0	3.69963	4.90579	3.48265	4.02901	3.48265	0	3.20515	0	3.20515	0	2.81976	3.69963	3.20515	2.18453	0	3.87782	3.87782	0	3.20515	0	2.81976	0	3.20515	2.18453	2.81976	2.18453	2.18453	0	3.20515	2.81976	0	4.02901
CGTGCTTGTATTGAGA-1_1	3.77982	1.90327	1.34908	2.51895	1.34908	2.8972	3.17099	0	0	0	1.90327	2.51895	0	2.25776	0	1.34908	4.01139	0	4.35741	0	1.34908	0	2.51895	0	3.38571	0	4.52531	0	0	0	0	1.90327	2.51895	1.90327	3.47793	3.9023	3.17099	2.25776	2.8972	1.90327	0	3.17099	2.25776	1.90327	2.51895	2.51895	1.34908	2.25776	2.72585
CGTGCTTTCTCTAGGA-1_1	1.49426	1.00357	0	0	0	0	1.00357	0	1.00357	0	0	4.11872	1.00357	0	0	0	4.6834	0	3.22653	0	0	0	1.82197	1.00357	4.36641	0	4.38811	0	1.82197	0	0	3.74885	2.43081	0	3.66398	4.85883	3.66398	0	3.52141	1.00357	1.00357	4.6834	1.00357	3.29288	3.96727	3.61868	0	2.26593	1.82197
CGTTAGAAGAGGCGGA-1_1	0.820635	0	0	1.69594	0	0	0	0	0.820635	0	0	4.29729	0.492236	0.492236	0	0.492236	4.2886	0	2.35514	0	0	0	1.57191	0	4.27099	0	4.31445	0	0.492236	0	0	3.93655	1.26522	1.43028	3.63459	4.47879	3.84567	0	3.71518	0.820635	0.492236	4.16817	0	3.68372	3.4708	3.58292	0	2.66412	0.820635
CGTTCTGCACTTGTGA-1_1	3.25672	0	1.51871	3.10897	0	0	1.51871	0	0	0	0	3.49944	1.51871	0	0	0	2.93554	0	3.6946	0	0	0	0	0	4.12111	0	3.60178	0	2.09589	0	0	2.93554	2.4595	0	2.93554	3.38543	2.4595	1.51871	2.4595	0	2.72558	2.93554	0	2.93554	2.72558	1.51871	0	3.25672	1.51871
CGTTCTGTCCAACCGG-1_1	2.36916	0	0	2.63317	0	2.36916	1.76545	0.961159	0	0	0.961159	3.22767	0.961159	1.44207	0	0	4.15848	0	3.93293	0	0	0	2.00941	0	3.99427	0	4.25467	0	1.44207	1.44207	0	2.93183	2.20537	1.44207	3.28973	4.32118	3.55275	0	3.09065	1.44207	2.20537	3.7608	2.20537	2.74294	3.16151	3.09065	0	2.50985	2.50985
CGTTGGGCAACAGATA-1_1	2.67592	0	0	2.67592	1.38772	2.3043	1.94754	1.38772	0	0.917432	1.7063	3.27897	1.7063	1.38772	0	0	3.8305	0	4.16076	1.38772	1.38772	0	2.3043	0.917432	3.89368	0	4.52909	0	0.917432	0.917432	0	3.09286	2.3043	1.94754	3.02223	4.06231	3.02223	1.38772	3.2207	1.7063	2.3043	3.76306	1.94754	3.27897	2.94624	3.2207	0	2.3043	1.38772
CGTTGGGTCAAACTGC-1_1	3.74579	2.57715	2.89167	3.18234	2.37282	2.89167	2.66552	2.82182	1.23312	2.57715	2.25252	0	2.11574	1.7688	2.48019	1.7688	3.40727	0	4.8478	2.25252	2.11574	1.23312	3.48477	2.48019	1.23312	0.795683	3.95259	1.53641	2.48019	1.53641	0	1.7688	3.97567	2.37282	2.66552	2.95696	2.25252	2.48019	2.37282	2.57715	3.13058	2.82182	2.95696	1.7688	2.57715	1.95724	1.23312	2.48019	2.37282
CTAACCCAGCCAAGTG-1_1	3.48819	2.75003	0.797623	3.18573	1.96028	2.11885	3.13395	1.77173	1.77173	1.77173	2.11885	1.23562	2.895	2.9603	2.25568	1.96028	3.48819	0	4.72972	1.53918	1.53918	1.77173	3.36957	2.11885	1.96028	0	4.32328	0.797623	2.37603	2.37603	0	2.25568	3.41069	2.48343	2.58041	3.13395	3.0216	2.37603	2.37603	2.11885	2.37603	2.48343	2.75003	1.53918	2.37603	1.96028	0.797623	2.25568	3.13395
CTAACCCCAATGAGCG-1_1	3.88535	3.23959	3.38812	3.76663	2.35487	2.92912	2.05566	2.9994	2.47647	2.68266	3.23959	2.21642	2.77174	2.68266	2.85352	2.9994	2.05566	1.31501	5.07767	1.62673	2.47647	2.68266	3.47615	3.06507	2.05566	1.62673	2.85352	1.31501	3.23959	2.35487	1.31501	1.86402	4.38227	2.85352	1.62673	2.9994	0.859677	2.05566	1.31501	2.68266	3.06507	2.58487	2.85352	1.62673	0.859677	0	2.05566	0	2.85352
CTAACTTAGTGATAAC-1_1	3.50261	3.19999	2.59417	3.64169	1.55088	2.38953	2.68266	3.03576	1.24619	1.24619	2.59417	1.97307	3.29619	2.68266	1.55088	2.59417	2.49707	0	4.87556	1.55088	1.78409	1.97307	3.87255	2.76396	2.49707	1.55088	3.99374	0.805825	2.38953	2.13195	0	0.805825	3.60869	3.34102	2.13195	3.24924	2.76396	1.97307	1.55088	1.97307	2.83914	2.83914	2.59417	1.78409	1.97307	1.78409	1.55088	0.805825	3.14819
CTAACTTCACCTGCGA-1_1	3.81948	3.36256	3.26104	3.52277	2.23633	2.90553	3.04744	2.58473	2.03954	2.17494	2.49693	1.17218	2.66543	1.46869	3.02062	2.17494	2.84261	0.748826	4.86543	2.03954	2.23633	2.03954	3.53909	2.84261	2.10953	1.33139	3.14804	1.17218	2.6259	1.79431	0	1.17218	3.83164	2.77546	1.88291	2.49693	2.40068	2.29416	1.88291	2.44996	2.90553	2.74011	2.93557	0.442927	0.748826	1.17218	1.79431	0.748826	2.74011
CTAACTTTCTACCACC-1_1	4.36335	3.86097	5.23136	5.0501	3.46598	4.14338	3.46598	4.14338	4.36335	2.8036	0	0	3.46598	3.46598	4.14338	3.46598	0	4.36335	4.94546	2.8036	2.8036	2.8036	0	2.8036	0	0	0	3.46598	4.36335	0	3.46598	0	4.54354	3.46598	3.46598	3.46598	0	3.46598	0	0	3.86097	0	2.8036	0	0	2.8036	3.46598	0	0
CTAACTTTCTTACACT-1_1	4.02557	4.22299	4.22299	4.52923	1.96185	2.96204	3.45196	2.5821	3.23671	3.77934	3.23671	2.96204	3.23671	3.62899	3.62899	2.5821	0	0	4.90878	2.5821	3.23671	2.96204	3.62899	2.5821	2.96204	3.62899	1.96185	3.62899	2.5821	3.91002	2.96204	2.5821	4.52923	0	1.96185	3.45196	0	3.62899	1.96185	3.62899	3.77934	1.96185	2.5821	0	1.96185	1.96185	1.96185	0	2.5821
CTAAGTGAGTAGAGTT-1_1	1.37274	0.551894	0	0	0.551894	0.551894	0	0	0.905464	0.551894	0.551894	4.95356	0.905464	0	0	0	4.44225	0	0.551894	0	0.551894	0	0.551894	0	4.21988	0.551894	4.05549	0	0	0	0	4.05549	2.54824	0	3.98956	4.63125	3.77779	0	3.91896	0.905464	0.551894	4.36102	1.37274	4.09306	3.50879	4.02964	0	2.2863	0
CTAAGTGGTCTGTCAA-1_1	2.25414	0.759377	1.48406	1.89983	0	1.89983	0.759377	1.48406	0.450102	0.450102	0	4.60431	1.48406	0.450102	0.759377	0	4.32373	0	3.43814	0	0.759377	0	1.18598	0.995256	3.98654	0	4.30088	0	0.759377	0	0	4.10577	2.64439	0.995256	3.85113	4.77158	3.85113	1.18598	3.49148	1.18598	1.60529	4.15154	1.34609	3.82667	3.2139	3.88674	0.450102	2.46818	1.60529
CTAAGTGTCATCACAG-1_1	2.31918	0.927383	0	1.40014	0	0	0	0	0	0	0	3.96931	1.71984	1.40014	0	1.40014	4.47835	0	2.9619	0	0.927383	0	2.31918	0.927383	4.40645	0	4.26665	0	1.71984	0.927383	0	3.84666	0.927383	0.927383	3.70684	4.88581	3.84666	0	3.45182	1.71984	0.927383	4.15329	0	3.34997	3.45182	3.74367	0	2.78987	0
CTACAGAAGGTCTGGA-1_1	4.45986	3.78532	3.96622	3.71187	2.50392	3.04286	2.80926	2.94934	2.39631	2.39631	3.10067	1.97949	2.73111	2.84617	3.23208	2.64632	1.7903	2.06217	4.75186	2.33782	2.13852	2.98149	3.47182	3.20715	1.88937	2.45156	2.88175	1.68034	2.77095	2.50392	1.68034	1.55676	4.37717	3.01265	1.68034	2.91612	1.88937	2.77095	1.41574	2.88175	3.54648	2.60107	3.07218	1.41574	0.809959	1.05491	2.68961	0.484836	2.20946
CTACAGACAGCTACTA-1_1	0	0.566198	0.566198	1.39778	0	0	0	0	0.925494	0	0	4.58985	0	0	0	0	4.15022	0	1.95903	0	0	0.566198	0	0	3.95171	0	4.19711	0.566198	0	0	0	3.72237	0.925494	0	3.96624	4.77305	3.82716	0.566198	3.8757	0.925494	0.925494	4.02235	0	3.85978	3.17165	3.98057	0	2.63523	0
CTACAGAGTAGTGCGA-1_1	0.994844	0	1.26876	0.616348	1.26876	0	0	0	0.994844	0.994844	0.616348	4.42675	0	0	0	0.994844	4.34174	0	2.62338	0	0.616348	0	0	0	3.67242	0	3.79458	0.616348	0	0	0.616348	4.2242	1.26876	0.994844	4.24884	4.89098	3.62813	0	3.92048	0	0.616348	4.2242	0	4.13284	3.8861	4.2366	0	2.25355	0
CTACAGAGTATCGCTA-1_1	4.13022	4.07705	4.07705	4.07705	2.63063	3.28709	3.01179	3.28709	3.50273	3.28709	3.15888	2.00704	3.50273	3.50273	2.83926	2.83926	2.00704	3.50273	4.64496	2.36667	3.15888	3.5953	3.75812	3.28709	2.00704	4.02088	2.00704	3.40071	2.83926	3.01179	2.36667	2.00704	4.73375	2.63063	0	3.01179	2.00704	2.63063	0	2.36667	3.40071	2.36667	2.83926	0	1.43998	0	3.01179	0	2.63063
CTACAGATCTCATTGT-1_1	2.24849	0.880552	0.880552	2.24849	0	0.880552	0	0.880552	0	0	0.880552	3.70235	0.880552	0.880552	0	0	4.3653	0	3.5523	0	0	0	1.89445	0.880552	4.25134	0	4.53039	0	0.880552	0	0.880552	3.42286	2.61813	1.65569	3.42286	4.49948	3.86291	0.880552	3.59198	1.34142	1.65569	3.66689	0.880552	3.42286	3.51099	3.51099	0	2.24849	1.34142
CTACAGATCTCTTCAA-1_1	4.81058	4.38417	4.38417	3.44842	3.44842	3.90643	3.23319	3.62543	3.90643	3.90643	3.77577	1.9587	2.95857	3.23319	3.44842	2.95857	2.57872	3.44842	4.70612	0	3.23319	3.62543	2.95857	3.44842	2.57872	3.44842	1.9587	2.95857	2.95857	1.9587	3.62543	0	4.58947	3.62543	0	3.23319	1.9587	2.95857	2.57872	3.44842	3.44842	2.57872	2.57872	0	0	0	3.23319	1.9587	2.57872
CTACATTAGGACAGTC-1_1	5.28686	3.52007	4.35031	3.80033	0	3.52007	4.01899	0	3.80033	3.52007	4.19831	3.1293	0	2.47897	2.47897	2.47897	2.47897	0	4.96338	2.47897	0	3.1293	3.52007	0	0	3.1293	0	3.1293	4.01899	3.1293	3.80033	0	2.47897	2.47897	0	0	0	3.1293	0	2.47897	3.1293	2.47897	3.80033	0	0	0	3.1293	2.47897	3.1293
CTACATTGTTGCTCCT-1_1	4.42821	2.86541	4.95391	4.42821	2.86541	4.20805	3.25171	4.07664	2.86541	2.86541	3.25171	2.22766	3.25171	4.07664	3.52967	3.25171	0	3.74693	5.11537	2.86541	4.07664	3.74693	4.32418	2.86541	3.25171	2.86541	0	2.22766	3.52967	3.25171	4.20805	2.22766	3.25171	4.42821	2.22766	2.22766	2.22766	2.86541	0	2.86541	2.22766	2.86541	3.52967	0	0	0	2.22766	0	3.52967
CTACATTTCGTTGCCT-1_1	0.944955	0	0	0.944955	0	0.580174	0	0	1.21166	0	0	4.05382	0	0	0	0	4.22867	0	1.59569	0	0	0	0.580174	0	3.80745	0	3.80745	0.580174	0	0	0.944955	3.80745	1.87249	0.580174	3.85851	4.73134	3.87496	0.580174	3.35068	0	0.944955	4.06738	0	3.75365	3.37788	3.90708	0.580174	2.76887	0
CTACCCAAGAATTTGG-1_1	4.64172	3.85492	4.73615	4.21611	3.95816	3.85492	3.73978	4.1373	3.73978	3.85492	3.60964	0	3.73978	2.79779	2.42234	3.45999	3.07012	3.45999	4.82243	3.73978	3.60964	3.60964	4.28916	2.79779	2.42234	3.07012	2.79779	1.81419	2.79779	3.28393	4.1373	0	3.73978	3.28393	1.81419	2.42234	0	3.28393	2.42234	3.07012	3.45999	1.81419	1.81419	2.42234	0	0	3.45999	1.81419	1.81419
CTACCCAGTCACCACG-1_1	1.59707	0	0	0	0	0	1.08832	1.08832	0	0	0	4.21885	1.59707	0	0	0	4.09565	0	3.69847	0	0	0	0	0	4.21885	0	4.35417	0	1.93266	0	0	3.87666	2.38383	1.08832	3.79153	4.5798	3.69847	0	3.41901	1.59707	0	4.21885	1.08832	3.54031	3.02979	3.95511	0	2.55067	0
CTACCTGAGACCAGCA-1_1	0.561174	0	0	0	0	0	0.561174	0	0.561174	0	0	4.54689	1.18117	0	0	0.561174	4.34414	0	1.83563	0.561174	0	0	0.561174	0	3.98325	0	3.25193	0	0	0	0	4.18563	1.94902	0.561174	4.06401	4.50618	3.57306	0	3.72924	0.561174	0.918471	4.37303	0.561174	3.94028	3.67349	3.81575	0	1.70772	0.561174
CTACCTGTCATTCTTG-1_1	0	0	1.11432	0	0	0	0	1.96606	0	0	0	4.36698	0	0	0	0	4.06612	0	2.85532	0	0	0	1.11432	0	4.46585	0	4.1975	0	1.11432	0	0	3.78413	2.41926	0	3.51928	4.65798	3.24142	0	3.15796	1.62826	1.11432	4.51185	0	3.68644	3.15796	3.57816	0	1.11432	1.11432
CTACCTGTCTTTGCAT-1_1	0	0.666689	0	0.387904	0	0	0	0	0.884456	0.387904	0	4.71327	0.666689	0	0	0.387904	4.11388	0	1.06318	0	0.387904	0	0.666689	0	3.4293	0	3.28053	0.884456	0.387904	0	0	4.10611	1.82661	0	4.14439	4.62437	3.94558	0	3.86943	0.387904	1.21475	4.27782	0	3.99038	3.48892	4.04992	0	1.90012	0
CTACGGGAGAGCATAT-1_1	5.00451	3.97528	4.65899	3.97528	4.12674	3.57915	2.27324	2.27324	3.7967	3.30073	3.57915	2.27324	3.57915	2.27324	3.57915	3.97528	2.91352	2.91352	4.9443	2.91352	3.57915	3.7967	3.97528	4.12674	2.27324	3.30073	2.27324	2.91352	3.30073	3.97528	3.30073	2.91352	4.12674	2.91352	2.27324	0	2.91352	2.91352	2.27324	3.30073	2.27324	0	2.27324	2.91352	0	0	3.30073	0	3.97528
CTACGGGTCAAACGTC-1_1	4.50151	4.50151	4.50151	3.42484	0	4.10157	2.76373	3.42484	2.76373	0	3.81939	0	3.42484	3.42484	3.42484	2.76373	0	3.81939	5.10259	0	3.81939	2.76373	3.42484	2.76373	2.76373	2.76373	0	3.42484	0	2.76373	0	0	4.65407	3.42484	3.42484	0	0	3.42484	0	3.42484	4.90327	3.81939	2.76373	0	0	0	3.81939	0	3.42484
CTACGGGTCCGTAGTA-1_1	4.42386	3.49806	4.42386	4.42386	3.17362	3.6278	2.69031	2.69031	3.17362	2.31821	3.17362	2.31821	2.69031	2.96088	3.49806	2.69031	0	3.17362	5.11099	3.74263	2.69031	3.93898	3.74263	3.74263	0	3.74263	0	2.69031	3.74263	1.71897	3.6278	0	4.52802	3.6278	2.31821	2.69031	0	3.17362	1.71897	3.17362	3.74263	2.31821	2.69031	0	0	2.31821	3.49806	0	2.96088
CTACTATAGAATTTGG-1_1	0.619898	0	0	0	0	0.619898	0	0	0	0.619898	0	4.56767	0	0	0	0.999703	4.58535	0	2.42523	0	0	0	0	0	3.70135	0	3.67992	0	0	0	0	4.31551	0.999703	0.999703	4.42411	5.03042	3.72233	0	3.51548	0	0	4.41377	0	4.1127	3.54069	3.96128	0	2.34623	0
CTACTATAGGCACAAC-1_1	2.67282	0	1.30729	2.46679	0	1.30729	2.46679	1.30729	0	0	0	2.46679	1.30729	1.30729	0	0	3.5849	0	3.65703	0	2.207	0	1.85509	0	3.65703	0	3.95559	0	1.30729	0	0	3.5849	2.98936	2.207	2.98936	4.14331	2.98936	1.30729	3.11658	0	1.30729	4.05385	1.85509	3.50717	2.67282	1.85509	0	2.84356	2.46679
CTACTATCAGAAGCGT-1_1	1.38222	0.913033	0	1.94125	0	0	0.913033	0	0	0	0	4.0551	1.38222	0.913033	0	0	4.26434	0	1.7003	0	0	0	1.38222	0	4.2851	0	4.38289	0	0.913033	0	0	4.002	1.38222	0.913033	3.68358	4.7525	3.72039	0	3.68358	0	0.913033	4.08063	0	3.64536	3.21366	4.0551	0	2.76749	1.38222
CTACTATCATAGATCC-1_1	2.13195	0.805825	0	1.78409	0	1.78409	1.55088	1.55088	0	0	0	3.09355	1.55088	1.24619	0	0.805825	4.23584	0	4.5154	0	0.805825	0	1.97307	0.805825	3.94701	0.805825	4.58094	0.805825	1.55088	0.805825	0	3.42508	1.97307	1.24619	3.34102	3.9228	3.34102	0.805825	3.34102	0.805825	1.97307	4.01631	1.24619	3.50261	3.24924	3.76377	0	2.83914	2.38953
CTACTATGTGACTCGC-1_1	0	0	0	0.883539	0.883539	0	0	0	0.883539	0	0	4.55054	0	0	0	0	4.37033	0	2.81024	0	0	0	1.34518	0	3.77468	0	3.6351	0	0	0	0	4.17246	1.65982	0	4.05661	4.84679	4.08088	0	3.51593	0	1.34518	4.17246	0.883539	3.83778	3.10421	3.92554	0	2.96799	0
CTAGACAAGCAGTACG-1_1	4.29848	4.03438	4.2387	4.29848	2.62536	3.28163	3.10679	4.03438	2.62536	1.662	2.89477	0	3.77731	3.87054	2.62536	1.662	2.25546	3.4304	4.35488	3.10679	3.28163	3.28163	3.55988	3.55988	1.662	3.55988	1.662	2.62536	3.77731	2.25546	2.62536	0	4.79211	3.55988	0	2.89477	0	3.10679	0	3.67449	3.77731	1.662	3.10679	1.662	0	1.662	3.4304	0	2.89477
CTAGACACATCCTTCG-1_1	3.46748	1.30847	0	2.20844	0.854524	2.04786	2.46827	2.04786	1.30847	0.854524	0.854524	2.9909	1.61954	0.854524	1.30847	0.854524	3.23099	0	4.47068	0	0.854524	0	2.34677	0.854524	3.17615	0.854524	4.48601	0	1.85646	0	0	2.46827	3.17615	2.46827	2.34677	3.58648	2.84509	1.30847	2.76335	1.61954	2.20844	3.23099	2.20844	2.67433	2.67433	2.76335	0.854524	2.04786	2.20844
CTAGACATCTATTGTC-1_1	3.89575	3.22272	3.22272	2.56865	0	3.22272	2.56865	0	3.61482	3.22272	3.89575	0	2.56865	2.56865	0	0	2.56865	0	5.06023	0	0	2.56865	4.29441	0	0	2.56865	2.56865	0	2.56865	2.56865	0	3.22272	0	3.22272	0	0	2.56865	2.56865	0	2.56865	3.61482	2.56865	3.22272	3.22272	0	3.22272	2.56865	0	3.22272
CTAGGTACAAAGGCTG-1_1	0	0	0	0.962758	0	0	0	0	0	0	0	4.45426	0	0	0	0	4.45426	0	2.20767	0	0	0.962758	0	0	3.87012	0	3.35066	0	0	0	0	4.69562	2.01165	0	4.43526	5.06281	3.91953	0	3.70533	0.593025	0.962758	4.34496	0	4.40605	3.62235	4.3554	0	2.20767	0
CTAGGTACAGCAGAAC-1_1	4.26005	3.79018	3.41768	3.89551	2.81736	3.41768	3.2027	3.27961	2.87446	2.87446	3.38491	1.77773	3.07496	2.87446	3.35102	2.75679	2.18225	2.28743	5.25109	3.11938	2.75679	3.1619	3.35102	3.27961	0.684754	2.62341	2.38258	2.28743	3.44941	3.35102	1.77773	1.37368	4.28744	3.31595	1.37368	3.11938	1.59598	2.69233	1.93148	2.97972	3.11938	1.93148	2.87446	0.684754	0.684754	1.37368	2.5494	1.08741	2.87446
CTAGGTATCTCGCCTA-1_1	1.75087	0.950323	0	1.99418	0	0	1.99418	0.950323	0	0	0	3.78047	0.950323	0.950323	0	0	4.21412	0	2.49369	0.950323	0.950323	0	1.99418	0.950323	4.14115	0	4.25997	0	1.99418	0	0	3.74361	2.61684	1.42866	3.14465	4.32503	3.33118	0.950323	3.33118	0	0.950323	3.78047	1.75087	3.14465	3.43863	3.62409	0	2.35321	1.42866
CTATAGGCAATGAACA-1_1	3.74531	3.07552	2.06522	2.69288	2.69288	0	0	2.06522	0	2.06522	0	3.89608	2.06522	0	0	0	3.35159	0	4.82805	0	2.06522	0	2.69288	2.69288	3.35159	0	4.02707	0	2.69288	0	0	0	3.56771	2.69288	2.69288	2.06522	3.35159	2.69288	3.07552	0	3.35159	2.69288	2.06522	2.06522	2.69288	2.69288	0	0	3.07552
CTATAGGCACTAACCA-1_1	4.56683	0	4.31848	3.09847	0	2.44945	3.09847	2.44945	0	2.44945	0	0	2.44945	0	0	0	0	3.09847	4.56683	2.44945	0	2.44945	3.98732	0	2.44945	2.44945	0	2.44945	2.44945	2.44945	2.44945	0	3.09847	3.7688	0	0	3.09847	0	0	3.09847	3.09847	2.44945	3.09847	2.44945	2.44945	0	0	0	2.44945
CTATAGGGTGTCTAAC-1_1	1.30916	0	0	1.85726	0	0	1.30916	0	0.855068	0	0	4.10211	0	0.855068	0	0	4.20805	0	2.84598	0	0	0	1.30916	0	4.32194	0	4.22795	0.855068	0.855068	0	0	3.95811	1.30916	0	3.5874	4.75256	3.50966	0	3.28388	1.30916	2.04868	4.22795	1.30916	4.05637	3.17706	3.38039	0	2.57747	0.855068
CTATAGGTCTCCACTG-1_1	1.49012	0.763545	0	0	0	0	0	0	0	0.763545	0	4.32389	0	0	0	0	4.17698	0	1.71981	0	0	0	0	0	3.77039	0	3.42727	0	0.763545	0	0.763545	4.12279	2.19956	0	3.82186	4.96346	4.14118	0	3.68787	0	0	4.14118	0	4.12279	3.34993	4.08496	0	2.61041	0
CTATCCGAGTATCTGC-1_1	4.18824	4.52037	4.25183	4.5664	2.2674	2.63773	3.57282	3.68748	4.12033	3.57282	2.63773	3.11953	3.29446	3.68748	3.11953	3.4433	1.67281	3.57282	4.96839	2.2674	3.57282	2.63773	2.90737	3.79034	1.67281	3.11953	1.67281	3.11953	3.88359	0	3.29446	2.2674	4.52037	3.68748	0	2.90737	0	3.29446	0	3.4433	3.11953	3.11953	3.11953	2.2674	0	2.90737	3.96889	0	3.29446
CTATCCGCACATTCTT-1_1	3.55447	1.82874	1.28454	3.19937	0	2.01923	1.59321	2.17918	0.835734	0.835734	2.17918	2.8141	1.59321	2.01923	1.28454	1.28454	3.02517	0	4.37438	0.835734	1.28454	0	3.08667	1.59321	2.64369	0.835734	4.46854	0	2.31703	1.59321	0	1.82874	3.43559	3.19937	2.31703	2.88951	2.88951	1.59321	2.43817	2.17918	2.5462	3.34768	2.88951	2.31703	2.17918	2.64369	0	1.59321	2.73252
CTATCCGCATTATGCG-1_1	1.58834	0	0	1.58834	0	0	0	0	0	0	0	3.68778	0	0	0	0	4.08487	0	2.54056	0	0	0	0	0	4.01707	1.58834	4.36833	0	0	0	0	3.34177	0	2.17375	3.47087	4.46249	2.54056	0	3.1935	0	0	3.68778	0	3.34177	3.34177	3.34177	0	0	0
CTATCCGTCTACTGCC-1_1	4.30809	4.43994	3.47858	3.75852	3.08842	3.97699	3.75852	3.47858	3.75852	2.43984	3.75852	2.43984	3.47858	3.97699	4.15618	0	3.75852	3.47858	5.53065	3.97699	3.47858	4.43994	3.08842	3.75852	2.43984	2.43984	3.08842	3.75852	3.08842	3.08842	3.75852	2.43984	3.75852	4.55641	0	3.47858	3.47858	3.08842	0	4.15618	3.47858	2.43984	3.47858	0	0	0	3.47858	0	3.47858
CTATCTAAGCGCACAA-1_1	3.37566	2.08703	3.01639	3.59194	1.01712	2.71614	2.82655	2.08703	2.08703	2.08703	2.08703	0	2.45026	1.83986	1.51082	2.08703	3.37566	1.01712	4.6037	1.01712	1.83986	1.83986	3.43427	1.83986	3.09931	1.83986	3.88488	1.01712	2.71614	1.01712	1.01712	1.83986	3.68474	3.01639	2.45026	2.59201	2.82655	3.09931	2.71614	1.83986	2.71614	2.82655	0	1.51082	1.51082	1.51082	1.01712	2.45026	2.71614
CTATCTAAGTCTGGAG-1_1	0	0	0	0	0.456286	0	0	0	1.00599	0	0.456286	4.42703	0	0.456286	0	0	4.22056	0	1.99609	0	0	0	0	0	3.50794	0	3.90336	0	0	0	0	3.92643	0.768442	0	3.73891	4.85363	3.41734	0	3.41734	0.768442	0.768442	4.13179	0.456286	3.89163	3.45457	3.60682	0	1.82516	0
CTATCTACATCGGAAG-1_1	5.15998	3.79076	4.18867	4.34065	4.18867	3.79076	3.79076	3.11994	3.51058	3.79076	3.51058	2.47001	4.00938	4.00938	2.47001	3.11994	0	3.11994	5.56352	3.79076	4.00938	3.11994	4.34065	3.79076	2.47001	3.79076	0	3.51058	2.47001	3.51058	3.11994	3.11994	3.11994	3.11994	3.51058	0	2.47001	3.51058	2.47001	3.11994	4.00938	3.11994	3.11994	0	2.47001	0	3.79076	0	3.11994
CTATCTAGTAGCGTTT-1_1	0.619066	0.619066	0	0.619066	0	0	0	0.619066	0	0	0	4.23001	0	0	0	0	4.42233	0	0.998565	0	0	0	0	0	3.83797	0	3.37716	0.619066	1.27301	0	0	4.41199	2.06147	0.619066	4.15222	4.75979	3.51373	0	3.78099	0.619066	0.998565	4.24241	0	4.12488	3.48787	4.26675	0	1.66505	0.619066
CTATCTATCCCTCTCC-1_1	0.629532	0	0	0.629532	0	0	0	0	1.01286	0	0	4.63182	0	0	0	0	4.41323	0	2.27904	0	0	0	0	0	3.98162	0	3.4278	0.629532	0.629532	0	0	3.94836	1.96531	0.629532	4.18781	4.86661	3.8963	0	3.63291	0	1.01286	4.34738	0	4.20103	3.45586	3.84139	0	2.18499	0
CTCAACCAGGTGAGCT-1_1	0.405615	0	0	0	0	0	0	0	0.405615	0	0	4.33773	0	0	0	0.405615	4.28403	0	1.50443	0	0	0	0	0.405615	3.59775	0	3.02085	0	0	0	0	4.18249	2.67457	0	4.21257	4.65916	3.79593	0	3.6511	0.693372	0.405615	4.25606	0	3.93227	3.45042	4.04349	0	2.44276	0
CTCAACCAGTGGCCTC-1_1	3.51388	2.89397	2.33293	3.46658	0	1.97483	2.16982	2.33293	0.936623	1.97483	2.33293	1.41165	2.80418	2.33293	2.47312	1.41165	2.70552	0	4.65339	1.41165	1.97483	0.936623	3.25121	1.41165	1.41165	1.73237	3.9248	0	2.80418	1.73237	0.936623	1.41165	3.51388	2.70552	1.41165	2.59606	2.47312	2.59606	2.47312	2.70552	0.936623	2.70552	2.33293	1.73237	1.97483	1.73237	1.73237	0.936623	0.936623
CTCAACCCAGCGTATT-1_1	3.35201	2.27246	0.896307	3.2449	1.36125	2.11054	2.11054	2.41178	0	1.91724	1.91724	0.896307	2.11054	1.36125	1.91724	0.896307	2.83062	0	4.4777	0.896307	1.6774	0	2.83062	2.27246	2.74119	0.896307	4.33635	1.36125	2.53404	1.36125	0	2.27246	3.35201	2.9127	1.36125	3.35201	2.64297	2.27246	1.6774	0.896307	2.9127	3.35201	1.36125	1.36125	2.64297	2.11054	0	2.27246	2.27246
CTCAACCCAGTTGTTG-1_1	4.33697	4.02173	3.69607	3.9245	2.33265	3.25091	3.02744	2.51552	2.42826	2.67006	2.59577	0.709961	2.33265	3.25091	3.1229	2.73921	1.63621	1.41141	4.96759	2.73921	3.25091	2.97606	3.72141	3.07631	1.41141	1.97456	2.80389	2.33265	2.80389	2.59577	1.63621	1.41141	4.3504	3.02744	1.81963	2.86463	1.41141	3.32797	0.709961	2.22692	3.02744	2.22692	2.33265	0.709961	0	1.12097	2.73921	0	3.29018
CTCAACCGTGATAGAT-1_1	0	1.59692	1.08819	1.59692	0	1.59692	0	0	1.08819	0	0	4.32833	0	1.08819	0	0	4.35397	0	4.45041	0	0	0	0	0	4.47314	0	3.79134	0	0	0	0	3.69828	0	0	3.69828	4.47314	2.81847	0	3.28075	1.08819	0	4.18925	1.08819	3.69828	3.83481	3.20383	0	1.93249	0
CTCAACCTCCCTCTCC-1_1	4.16267	3.26946	3.26946	3.78431	2.28788	3.05578	3.16832	2.70227	2.1505	3.11363	2.92895	1.26122	2.61364	2.1505	2.92895	2.28788	2.28788	1.26122	4.88693	2.28788	2.1505	2.40865	3.69413	3.11363	0.817514	1.80162	3.05578	2.28788	2.70227	2.28788	1.9912	0	4.27433	3.66217	2.1505	1.80162	1.56749	3.16832	0	2.40865	2.99438	2.92895	2.51639	1.56749	0	0	2.28788	1.56749	2.70227
CTCAAGAGTCACAATC-1_1	1.40784	0	0	0.571987	0	0.571987	0	0	0.933567	0	0	4.42581	0.571987	0	0	0.571987	4.35899	0	2.46852	0	0	0	1.19856	0	3.93507	0.571987	3.69786	0	0.933567	0	0	4.26595	2.32839	0	4.33905	4.87849	3.97933	0	3.82349	0	1.19856	4.36882	0.933567	4.17528	3.509	4.3187	0	3.04768	0
CTCAATTAGGTAAGTT-1_1	3.58735	3.39281	3.08023	3.44511	2.19566	3.08023	1.99996	2.9215	1.99996	2.49982	2.83156	1.99996	2.73272	2.83156	3.27922	2.49982	3.15105	0	4.84559	1.7564	2.49982	2.49982	3.8569	2.62304	2.49982	1.7564	3.4948	0	3.00401	2.35926	0.95443	0.95443	3.58735	3.08023	1.99996	3.27922	2.49982	3.21719	0.95443	1.7564	3.08023	2.62304	2.62304	1.43375	1.43375	0	2.35926	0.95443	1.99996
CTCAATTAGGTGGCTA-1_1	4.86906	3.96423	4.96368	5.12965	3.28989	3.68285	2.63332	3.28989	3.68285	3.96423	3.28989	0	4.51568	3.28989	4.18357	3.68285	2.63332	4.36335	5.27197	4.36335	2.63332	2.63332	3.68285	2.63332	2.63332	0	3.28989	4.18357	2.63332	3.68285	0	0	4.51568	3.28989	0	4.18357	0	4.18357	0	3.68285	0	2.63332	3.68285	2.63332	0	0	3.28989	0	4.18357
CTCACTGAGACTCTAC-1_1	4.46482	3.88619	3.9895	4.15219	3.00022	3.77097	3.23447	3.38896	3.38896	3.00022	3.52274	0.722977	3.10059	3.45809	3.31469	2.69377	1.84099	3.52274	5.32119	3.10059	2.94599	2.88864	3.49094	2.82781	1.43071	2.76303	0.722977	2.88864	3.38896	2.82781	2.76303	0.722977	4.45254	3.66817	1.65675	2.45149	0.722977	3.23447	1.43071	3.05167	3.38896	1.43071	3.31469	1.13819	1.43071	1.43071	2.88864	0	2.88864
CTCACTGAGCGTACAG-1_1	4.04253	2.33489	4.19417	4.32581	2.33489	3.86371	2.33489	3.36678	2.33489	2.33489	2.33489	2.33489	4.04253	2.97842	2.97842	3.36678	2.33489	2.97842	4.44212	2.33489	2.33489	2.33489	3.86371	3.6458	0	2.97842	2.33489	2.97842	0	2.33489	0	2.33489	4.04253	3.86371	0	4.44212	2.33489	2.33489	2.97842	2.97842	3.36678	0	0	0	2.33489	2.97842	4.04253	0	2.97842
CTCACTGTCTAGACAC-1_1	1.36918	0	0.902622	0.902622	0	0	0	0	0	0	0	4.32769	0	0	0	0	3.86941	0	3.5473	0	0	0.902622	0	0	4.18215	0	3.80626	0	1.36918	0	0	4.13636	2.42147	0	3.58866	4.20429	3.5473	0.902622	3.50416	1.68606	0	3.50416	0	3.77312	3.36229	3.58866	0	2.99867	1.68606
CTCAGAAAGATGTTCC-1_1	3.82497	3.7347	4.03211	3.93389	2.65223	3.35654	2.55467	3.26012	2.44656	2.74111	3.03392	1.60054	3.1534	2.96836	2.89819	2.65223	2.18733	1.2912	4.9377	1.60054	1.83646	2.32532	3.48571	2.74111	0.840949	2.0272	2.32532	1.83646	3.09544	1.2912	2.0272	1.60054	3.98421	3.03392	1.2912	3.26012	2.0272	2.89819	0.840949	2.65223	3.09544	2.65223	2.74111	0	0	1.83646	2.55467	0	2.82273
CTCAGAACAACGGTAG-1_1	1.16375	0.742393	0	0	0	0	0	0.742393	0.742393	0	0	4.2995	0.742393	0	0	0	4.23786	0	3.55905	0	0	0	0	0	3.85525	0.742393	3.49432	0	0.742393	0	0	4.52591	1.87254	0	4.10185	4.69037	3.9008	0	3.73135	1.16375	0	4.45171	1.16375	3.96547	3.46031	3.80751	0	2.0289	0
[truncated: 5,530 more rows]
[truncated: 151 more columns]

## Sheet: README
Normalized single-cell gene expression matrix (n genes = 158) ordered along an inferred trajectory using SCORPIUS. Each row represents an individual cell and each column a gene, with expression values scaled across cells.
