# Supplementary material for: A single-cell multiomics roadmap of zebrafish spermatogenesis reveals regulatory principles of male germline formation
Source: Mol Syst Biol. 2025 Oct 14;22(1):42–68. doi: 10.1038/s44320-025-00157-7 (PMC12759076; doi:10.1038/s44320-025-00157-7)
Supplement: Supplementary file 15 — Source data Fig. 3 [file 44320_2025_157_MOESM15_ESM.zip]

Archive with 14 entries (8 files):
- Figure_3/.DS_Store
- Figure_3/3B/
- Figure_3/3B/.DS_Store
- Figure_3/3B/Fig.3B.zip
- Figure_3/3C/
- Figure_3/3C/Fig.3C.xlsx
- Figure_3/3D/
- Figure_3/3E/
- Figure_3/3E/Fig3.E.xlsx
- Figure_3/3F/
- Figure_3/3F/.DS_Store
- Figure_3/3F/Fig.3F.xlsx
- Figure_3/3H/
- Figure_3/3H/Fig.3H.xlsx
