# Supplementary material for: A single-cell multiomics roadmap of zebrafish spermatogenesis reveals regulatory principles of male germline formation
Source: Mol Syst Biol. 2025 Oct 14;22(1):42–68. doi: 10.1038/s44320-025-00157-7 (PMC12759076; doi:10.1038/s44320-025-00157-7)
Supplement: Supplementary file 15 — Source data Fig. 3 [file 44320_2025_157_MOESM15_ESM.zip › Figure_3/3C/Fig.3C.xlsx]

## Sheet: Fig.3C
Condition	Stage	Number of cells	Value (%)
SP	Sperm	213	91.0256
SP	RS	3	1.28205
SP	SpcI	15	6.41026
SP	Spg	0	0
SP	Otros	3	1.28205
SPT-r	Sperm	11	7.00637
SPT-r	RS	137	87.2611
SPT-r	SpcI	1	0.636943
SPT-r	Spg	5	3.18471
SPT-r	Otros	3	1.91083
SPC-I	Sperm	40	14.7601
SPC-I	RS	7	2.58303
SPC-I	SpcI	212	78.2288
SPC-I	Spg	1	0.369004
SPC-I	Otros	11	4.05904
SPG	Sperm	18	7.40741
SPG	RS	0	0
SPG	SpcI	9	3.7037
SPG	Spg	206	84.7737
SPG	Otros	10	4.11523

## Sheet: README
Column 1 indicates the condition (cell type in which enrichment is assessed), Column 2 lists the developmental stage (all testis cell types), Column 3 reports the absolute number of cells per stage and sample, and Column 4 provides the corresponding percentage values. The enrichment bar chart was generated in RStudio using the “value (%)” column from this dataset.
