# Supplementary material for: A single-cell multiomics roadmap of zebrafish spermatogenesis reveals regulatory principles of male germline formation
Source: Mol Syst Biol. 2025 Oct 14;22(1):42–68. doi: 10.1038/s44320-025-00157-7 (PMC12759076; doi:10.1038/s44320-025-00157-7)
Supplement: Supplementary file 15 — Source data Fig. 3 [file 44320_2025_157_MOESM15_ESM.zip › Figure_3/3E/Fig3.E.xlsx]

## Sheet: Fig.3D
spermatogonia	spermatocyte	spermatide	sperm
0.827658	0.831842	0.797782	0.848266
0.422585	0.452651	0.348633	0.459466
0.732227	0.716905	0.692664	0.738301
0.63384	0.640866	0.590899	0.680305
0.648233	0.64242	0.62599	0.658155
0.804213	0.818214	0.814563	0.83384
0.76139	0.758411	0.74086	0.773925
0.864865	0.856953	0.831711	0.881619
0.805798	0.779118	0.781834	0.837448
0.834939	0.813027	0.813766	0.860562
0.783314	0.784447	0.75009	0.801856
0.870226	0.890222	0.861588	0.884512
0.881527	0.897881	0.87012	0.89364
0.856312	0.864724	0.8398	0.875455
0.766346	0.790066	0.766815	0.774227
0.644783	0.72078	0.598011	0.715002
0.784002	0.767971	0.765873	0.826896
0.486099	0.554786	0.491619	0.516163
0.890021	0.893515	0.86499	0.900223
0.477197	0.461291	0.43006	0.458179
0.761989	0.792417	0.716001	0.768613
0.562638	0.586988	0.580681	0.6125
0.602793	0.613708	0.521855	0.627002
0.840212	0.803557	0.786919	0.831468
0.841362	0.847321	0.828197	0.865976
0.737852	0.763404	0.703808	0.76216
0.713198	0.768768	0.719952	0.772317
0.852327	0.809446	0.829114	0.861393
0.909523	0.920476	0.912037	0.913159
0.667764	0.70043	0.69662	0.698952
0.763626	0.716397	0.714763	0.788565
0.808828	0.792463	0.795822	0.827108
0.834932	0.862996	0.853936	0.861898
0.592878	0.583119	0.570606	0.594063
0.861503	0.856979	0.864314	0.883795
0.660897	0.632952	0.629885	0.664934
0.894398	0.9046	0.88915	0.904625
0.853386	0.902923	0.845286	0.861467
0.87345	0.887307	0.890936	0.873514
0.827288	0.862368	0.812779	0.844074
0.784779	0.810243	0.785055	0.785901
0.228682	0.21024	0.208983	0.229295
0.901609	0.923192	0.886076	0.904161
0.791931	0.716661	0.746888	0.801541
0.873136	0.88269	0.869374	0.882634
0.878922	0.870854	0.877254	0.879234
0.841561	0.836498	0.816188	0.837502
0.850476	0.860108	0.837798	0.857113
0.836925	0.840138	0.821687	0.840687
0.752375	0.811098	0.763497	0.795931
0.860594	0.896347	0.840604	0.868744
0.663226	0.754525	0.655162	0.722842
0.796829	0.838409	0.787025	0.848186
0.559105	0.647576	0.577889	0.610147
0.816204	0.841374	0.808517	0.828871
0.890723	0.917699	0.899175	0.913205
0.842105	0.856303	0.810997	0.857521
0.857039	0.883637	0.873921	0.898468
0.666754	0.650645	0.608383	0.676081
0.688064	0.702466	0.669945	0.675434
0.795107	0.816975	0.801619	0.831511
0.602652	0.626312	0.602037	0.630681
0.883843	0.897878	0.887815	0.905364
0.842808	0.838124	0.836838	0.848674
0.841799	0.857405	0.855124	0.857006
0.42992	0.521867	0.426737	0.517339
0.543311	0.600083	0.558003	0.595718
0.766879	0.758001	0.74561	0.786555
0.349441	0.253656	0.310967	0.311409
0.88642	0.871237	0.884969	0.894825
0.886117	0.896773	0.882204	0.895815
0.259599	0.246575	0.247286	0.280288
0.772814	0.743655	0.774259	0.795277
0.642473	0.661799	0.609178	0.633168
0.819377	0.810077	0.814404	0.839318
0.871257	0.894813	0.853383	0.884589
0.863411	0.823813	0.84742	0.879072
0.910887	0.889484	0.904082	0.922279
0.86751	0.871311	0.884197	0.889435
0.652871	0.631282	0.636861	0.669575
0.876779	0.897533	0.890088	0.892722
0.864925	0.885457	0.867179	0.881526
0.863925	0.881244	0.840811	0.873544
0.841132	0.840578	0.835304	0.859759
0.691465	0.724104	0.657447	0.715592
0.818468	0.869688	0.824538	0.855344
0.820961	0.826185	0.824425	0.841189
0.815783	0.81325	0.79668	0.814664
0.808973	0.828614	0.809629	0.829147
0.842471	0.845812	0.836391	0.867228
0.869361	0.872353	0.867304	0.877981
0.862822	0.877124	0.860284	0.879861
0.853113	0.87014	0.856023	0.864829
0.812561	0.814403	0.795014	0.829376
0.835332	0.857239	0.833913	0.867906
0.82304	0.824202	0.841923	0.809036
0.613745	0.695408	0.602593	0.639488
0.833596	0.84361	0.826822	0.841013
0.853703	0.869084	0.849922	0.872799
0.886052	0.897818	0.884624	0.894097
0.698737	0.748384	0.724737	0.747973
0.540058	0.58717	0.513937	0.570037
0.830225	0.861739	0.86119	0.86772
0.825777	0.838051	0.815494	0.836653
0.783908	0.797834	0.777851	0.790728
0.838732	0.851538	0.826552	0.845931
0.868805	0.875274	0.872722	0.860355
0.798221	0.801873	0.826881	0.828631
0.835864	0.850521	0.831584	0.848458
0.830814	0.849554	0.836538	0.846182
0.856472	0.870978	0.852496	0.866397
0.815328	0.820263	0.800955	0.82589
0.810606	0.81109	0.760375	0.846518
0.716476	0.770963	0.753691	0.744932
0.868222	0.905938	0.870028	0.882721
0.828733	0.855212	0.843261	0.849418
0.842819	0.875371	0.841293	0.85709
0.84489	0.853769	0.833274	0.856092
0.869143	0.882029	0.873999	0.890545
0.875519	0.856463	0.874275	0.861042
0.873206	0.886845	0.867831	0.883364
0.846129	0.864763	0.845161	0.851625
0.812539	0.833576	0.821941	0.826309
0.88563	0.89929	0.88997	0.896314
0.843096	0.851544	0.839465	0.849274
0.576466	0.601852	0.600875	0.58596
0.854607	0.815563	0.868986	0.857722
0.909624	0.922702	0.918397	0.93762
0.874091	0.875928	0.87749	0.889476
0.856903	0.856805	0.86369	0.869062
0.843861	0.849624	0.85755	0.853282
0.72351	0.739872	0.683414	0.730463
0.751956	0.781499	0.749169	0.750806
0.85425	0.872264	0.844752	0.864192
0.700659	0.699751	0.649233	0.798223
0.381834	0.320547	0.368148	0.360027
0.87907	0.871603	0.868665	0.865137
0.874604	0.905937	0.897912	0.912997
0.834398	0.821786	0.829063	0.861656
0.783106	0.746813	0.757479	0.791767
0.314013	0.22856	0.288183	0.299299
0.873059	0.870268	0.847169	0.876604
0.853415	0.82921	0.846262	0.867102
0.867198	0.842666	0.855984	0.868096
0.684825	0.612676	0.676976	0.673913
0.75889	0.740406	0.756637	0.758916
0.86979	0.87847	0.858739	0.884162
0.861154	0.850748	0.835472	0.858119
0.851319	0.838315	0.823121	0.84707
0.858203	0.904214	0.892426	0.901781
0.831613	0.839026	0.831455	0.847697
0.845924	0.822821	0.822068	0.847314
0.867257	0.887611	0.858687	0.897996
0.884302	0.875611	0.854599	0.88774
0.89184	0.895552	0.893043	0.900432
0.874395	0.879295	0.875161	0.881502
0.872499	0.903155	0.87121	0.868397
0.843647	0.864442	0.846503	0.844871
0.706989	0.743066	0.742315	0.771476
0.806201	0.825759	0.811171	0.839614
0.870335	0.864682	0.852517	0.885266
0.72523	0.729366	0.744723	0.76479
0.870878	0.871596	0.858701	0.88422
0.601768	0.670374	0.601113	0.607714
0.787417	0.758915	0.764942	0.809677
0.793666	0.800379	0.794337	0.807264
0.451792	0.447468	0.445503	0.470369
0.82294	0.871004	0.815336	0.843126
0.841897	0.848265	0.844534	0.86073
0.84875	0.854648	0.848457	0.85803
0.756039	0.744377	0.763257	0.798785
0.524836	0.609707	0.501912	0.589893
0.840862	0.829237	0.845005	0.853764
0.849247	0.855117	0.852422	0.85358
0.864242	0.860666	0.860151	0.888927
0.837161	0.833986	0.843844	0.852738
0.772473	0.497601	0.751893	0.732624
0.693506	0.678049	0.701681	0.733051
0.788304	0.794657	0.783873	0.816222
0.868454	0.857851	0.867999	0.885818
0.868245	0.872165	0.887218	0.898794
0.836929	0.800307	0.832305	0.85645
0.789291	0.755169	0.770318	0.830139
0.837709	0.827864	0.840717	0.859876
0.891784	0.8855	0.901506	0.910404
0.862214	0.86466	0.871333	0.89144
0.763322	0.81457	0.790729	0.832968
0.840952	0.795252	0.826625	0.872228
0.531139	0.516608	0.583705	0.548783
0.547818	0.536125	0.520922	0.63555
0.773213	0.804124	0.788043	0.809313
0.801796	0.827685	0.814661	0.828772
0.719421	0.743367	0.730225	0.755383
0.784575	0.752479	0.800699	0.798717
0.513078	0.468062	0.490139	0.477467
0.879907	0.862741	0.858262	0.898478
0.835484	0.819772	0.823551	0.870344
0.878052	0.871575	0.864733	0.893439
0.842457	0.83359	0.847833	0.862266
0.895945	0.894582	0.892044	0.896246
0.860277	0.859575	0.873078	0.877245
0.769418	0.788096	0.774207	0.804753
0.696374	0.771111	0.711082	0.746776
0.845416	0.816602	0.824796	0.850968
0.860113	0.863805	0.851869	0.884102
0.725029	0.761756	0.696825	0.700593
0.831733	0.891892	0.789925	0.796061
0.805331	0.832229	0.785522	0.815975
0.864954	0.864777	0.856797	0.884164
0.795714	0.824157	0.799305	0.809414
0.422599	0.434981	0.401696	0.467622
0.893746	0.920459	0.898864	0.903273
0.848287	0.896102	0.84875	0.871398
0.847546	0.861982	0.838067	0.864514
0.885266	0.89493	0.884145	0.891694
0.862124	0.872295	0.859415	0.875718
0.89073	0.895447	0.895344	0.909535
0.86113	0.870577	0.858756	0.875174
0.880413	0.911201	0.883903	0.8959
0.852704	0.848328	0.844176	0.864632
0.902259	0.919206	0.90533	0.920407
0.875333	0.902743	0.877332	0.89815
0.369163	0.355308	0.385351	0.349297
0.861946	0.870255	0.859498	0.897078
0.831894	0.841468	0.818443	0.844402
0.562687	0.573403	0.532342	0.581392
0.48882	0.471957	0.457556	0.54004
0.884086	0.869769	0.881589	0.91146
0.913862	0.915323	0.91932	0.9377
0.861021	0.875535	0.870323	0.892228
0.578987	0.56715	0.581525	0.604392
0.859052	0.861627	0.863725	0.892275
0.858258	0.833144	0.830537	0.877898
0.753012	0.663626	0.763043	0.804554
0.797009	0.871404	0.774194	0.766812
0.763158	0.696272	0.728155	0.731077
0.765925	0.790532	0.793552	0.818866
0.918143	0.924733	0.91984	0.927888
0.83343	0.788112	0.836077	0.850115
0.825495	0.796192	0.835392	0.850277
0.908146	0.902114	0.910121	0.920749
0.878656	0.855868	0.868729	0.88452
0.772714	0.713899	0.711594	0.831706
0.89831	0.905759	0.892577	0.905845
0.760653	0.727004	0.757999	0.793274
0.648153	0.679031	0.627654	0.642857
0.673432	0.700937	0.688721	0.693322
0.863425	0.847055	0.84198	0.890049
0.872345	0.866323	0.878524	0.882125
0.916836	0.903886	0.928729	0.932721
0.896842	0.911478	0.887088	0.906393
0.860153	0.837209	0.830577	0.868782
0.73672	0.786098	0.794732	0.752238
0.848204	0.867879	0.85547	0.863906
0.883913	0.913389	0.893585	0.903546
0.825515	0.881325	0.817253	0.848048
0.861823	0.883986	0.863149	0.855118
0.833272	0.875399	0.825236	0.852277
0.726244	0.744579	0.663554	0.734947
0.863871	0.913072	0.848295	0.872976
0.855322	0.864736	0.837838	0.860289
0.863199	0.874709	0.862867	0.877618
0.851892	0.872113	0.84073	0.863948
0.890397	0.901616	0.867917	0.88874
0.687278	0.595902	0.693922	0.698805
0.841739	0.867978	0.844899	0.862306
0.85747	0.885666	0.838459	0.866054
0.855324	0.879354	0.849246	0.878615
0.836795	0.888667	0.843641	0.858824
0.844673	0.886179	0.858393	0.848619
0.842505	0.887706	0.82226	0.863048
0.377174	0.327239	0.363831	0.347603
0.833797	0.880344	0.821101	0.843412
0.783349	0.853326	0.76845	0.789454
0.84623	0.870942	0.84383	0.860748
0.832297	0.854418	0.808285	0.85043
0.759038	0.716974	0.757375	0.823658
0.83413	0.869307	0.830919	0.819328
0.845579	0.880472	0.836783	0.83269
0.859081	0.88325	0.865162	0.866408
0.836783	0.871714	0.837561	0.843002
0.878565	0.904753	0.863248	0.866209
0.860372	0.898637	0.856587	0.877236
0.890505	0.881885	0.885743	0.912101
0.876946	0.90792	0.869634	0.882842
0.746572	0.701538	0.75076	0.75129
0.880128	0.910534	0.866031	0.884065
0.848149	0.884166	0.844561	0.859858
0.86668	0.910891	0.862632	0.881539
0.815024	0.798834	0.811756	0.823748
0.855024	0.888633	0.852545	0.871056
0.884036	0.906606	0.892169	0.895754
0.889839	0.93241	0.894161	0.91337
0.820099	0.849293	0.811178	0.82957
0.811223	0.875912	0.814545	0.827141
0.854945	0.885655	0.866027	0.883475
0.822465	0.772441	0.83006	0.820276
0.871927	0.912628	0.883325	0.903252
0.793356	0.875378	0.804603	0.797053
0.828205	0.848649	0.823551	0.843847
0.761285	0.835893	0.799692	0.805281
0.895913	0.909329	0.900441	0.903403
0.846759	0.85313	0.827055	0.861337
0.87835	0.879822	0.873362	0.868002
0.829632	0.861181	0.835071	0.84079
0.868913	0.895723	0.846434	0.863814
0.882853	0.894586	0.906074	0.888029
0.899558	0.903171	0.901256	0.906204
0.881654	0.88872	0.883979	0.892655
0.876505	0.891009	0.883906	0.880853
0.894572	0.895123	0.888521	0.896698
0.883138	0.898327	0.882979	0.900593
0.877551	0.897372	0.880109	0.880327
0.888889	0.907206	0.881416	0.895965
0.835235	0.877246	0.848361	0.868015
0.902618	0.912599	0.896562	0.905164
0.8932	0.90137	0.906995	0.895158
0.877102	0.87674	0.876093	0.879288
0.826291	0.837394	0.841154	0.844343
0.872069	0.892743	0.871906	0.884257
0.755412	0.779918	0.752487	0.806354
0.666469	0.690039	0.663291	0.680309
0.877521	0.88912	0.872255	0.887933
0.855347	0.869615	0.849086	0.859762
0.909154	0.909752	0.897372	0.918493
0.88375	0.913812	0.890993	0.901871
0.883034	0.893514	0.883932	0.907242
0.870811	0.887333	0.878518	0.902466
0.880913	0.869347	0.879014	0.896888
0.221719	0.206628	0.215451	0.240524
0.532394	0.594235	0.553667	0.589833
0.858491	0.837735	0.86259	0.886237
0.866574	0.826413	0.83758	0.872636
0.720499	0.702445	0.707857	0.73866
0.872998	0.869395	0.849549	0.869553
0.858332	0.831795	0.824187	0.849558
0.850309	0.876121	0.857224	0.867682
0.775706	0.767113	0.777904	0.77057
0.884098	0.907374	0.875442	0.894595
0.856079	0.885978	0.856788	0.871182
0.887926	0.90959	0.892912	0.899988
0.901667	0.917865	0.903015	0.913645
0.890923	0.913575	0.891033	0.905949
0.874932	0.880447	0.879313	0.888946
0.881453	0.900133	0.880988	0.881823
0.87944	0.900247	0.882982	0.895294
0.864341	0.857818	0.855843	0.870909
0.893328	0.905969	0.893192	0.899217
0.907151	0.923429	0.912142	0.926303
0.863563	0.895185	0.850276	0.867819
0.852294	0.866307	0.846217	0.872829
0.882083	0.911308	0.896691	0.904371
0.918097	0.92939	0.913692	0.930322
0.905748	0.915085	0.899912	0.91408
0.895822	0.9058	0.892628	0.910887
0.860121	0.867224	0.865279	0.868807
0.850086	0.865065	0.86747	0.871445
0.869336	0.869381	0.85728	0.888568
0.876122	0.89122	0.877198	0.88369
0.884653	0.896213	0.889342	0.905136
0.884488	0.889223	0.893149	0.901489
0.888445	0.861583	0.855002	0.90217
0.912388	0.933658	0.929509	0.940459
0.898078	0.89482	0.879264	0.912236
0.899934	0.90293	0.884823	0.90284
0.877563	0.868606	0.870766	0.888242
0.867128	0.854411	0.869596	0.872156
0.831401	0.846688	0.85019	0.841034
0.859483	0.862174	0.857739	0.872801
0.865259	0.888659	0.873473	0.891626
0.857434	0.866409	0.859994	0.86896
0.644019	0.722276	0.647493	0.68322
0.853749	0.848691	0.857604	0.860989
0.888661	0.906981	0.896823	0.906134
0.858063	0.864669	0.86519	0.875149
0.862839	0.863751	0.862567	0.860558
0.869723	0.848705	0.837484	0.86246
0.814769	0.836121	0.804206	0.830347
0.772647	0.815443	0.781826	0.802232
0.85516	0.846044	0.847536	0.855042
0.84852	0.869756	0.864465	0.865806
0.844666	0.847788	0.843161	0.857401
0.873575	0.883676	0.857341	0.876051
0.86669	0.879872	0.856499	0.875175
0.303836	0.252871	0.317836	0.267329
0.869733	0.881193	0.853886	0.872521
0.843948	0.872217	0.834492	0.875134
0.8661	0.862869	0.855691	0.883421
0.857383	0.870217	0.856485	0.878332
0.836213	0.843606	0.843533	0.837422
0.842187	0.86231	0.858014	0.857459
0.86299	0.882723	0.852031	0.879488
0.878281	0.916195	0.873921	0.910365
0.879585	0.905728	0.877858	0.888557
0.840809	0.870185	0.844573	0.866411
0.905048	0.920229	0.914835	0.923896
0.867606	0.900152	0.874859	0.890872
0.841094	0.876159	0.845324	0.85804
0.84378	0.869477	0.839203	0.863178
0.8673	0.863758	0.853026	0.87561
0.822583	0.823731	0.836577	0.850327
0.847755	0.859532	0.856712	0.867473
0.873848	0.907852	0.887231	0.904873
0.838645	0.866578	0.863241	0.853578
0.800067	0.830761	0.808882	0.827762
0.869527	0.858264	0.872324	0.871122
0.865326	0.882886	0.85852	0.88166
0.735588	0.734392	0.736969	0.747158
0.878817	0.86529	0.861411	0.8875
0.859397	0.847237	0.844058	0.87407
0.258658	0.135039	0.273282	0.215017
0.895207	0.919075	0.923588	0.904483
0.656168	0.691213	0.609589	0.60628
0.829473	0.800515	0.804505	0.829491
0.892836	0.903871	0.916154	0.917582
0.909285	0.931484	0.920245	0.927327
0.881148	0.875249	0.892009	0.889559
0.902386	0.924533	0.906988	0.924788
0.833077	0.84103	0.79366	0.857434
0.867556	0.84991	0.884946	0.885887
0.837547	0.831133	0.840476	0.862443
0.873256	0.848002	0.851031	0.886463
0.846336	0.834781	0.843328	0.865909
0.887989	0.893802	0.903787	0.901384
0.741596	0.768363	0.726889	0.769008
0.734491	0.758238	0.699571	0.748568
0.86783	0.86586	0.859295	0.872259
0.569196	0.537979	0.547601	0.537313
0.756604	0.710695	0.726215	0.758023
0.786425	0.774174	0.80185	0.800986
0.792677	0.777645	0.775073	0.820986
0.87955	0.871187	0.878116	0.878292
0.848046	0.830462	0.853571	0.859162
0.860155	0.862517	0.86536	0.867875
0.894268	0.89162	0.886678	0.89622
0.869206	0.864198	0.860581	0.883188
0.877384	0.873705	0.892056	0.894262
0.855985	0.841727	0.848983	0.854346
0.873756	0.86507	0.86045	0.876356
0.836841	0.85461	0.819907	0.829251
0.878326	0.890088	0.890499	0.914007
0.826672	0.762488	0.830231	0.861205
0.904559	0.922181	0.910272	0.935722
0.599141	0.58602	0.588322	0.664441
0.866656	0.852699	0.863287	0.888874
0.817613	0.773506	0.80674	0.871506
0.873727	0.867259	0.877095	0.903842
0.86757	0.860264	0.865541	0.897191
0.890855	0.915098	0.915704	0.920408
0.867374	0.854949	0.880052	0.901062
0.897208	0.903187	0.918738	0.924245
0.909841	0.908085	0.894141	0.927561
0.881406	0.873469	0.886622	0.900919
0.879875	0.866246	0.871127	0.905575
0.621232	0.637878	0.62946	0.627581
0.886587	0.868613	0.893722	0.917839
0.877475	0.850251	0.872363	0.886914
0.818854	0.888204	0.851747	0.847647
0.807348	0.865192	0.815902	0.855412
0.707951	0.725095	0.699695	0.767258
0.86781	0.831461	0.872111	0.894067
0.892541	0.882124	0.891159	0.92088
0.888447	0.888421	0.896121	0.912923
0.896417	0.875824	0.900644	0.91247
0.881391	0.853116	0.892959	0.912463
0.87808	0.867572	0.888682	0.905894
0.888422	0.843384	0.919077	0.92665
0.919748	0.776506	0.927239	0.938911
0.899074	0.874453	0.922352	0.929287
0.861767	0.822067	0.876966	0.898133
0.901791	0.870932	0.906104	0.921972
0.894657	0.862855	0.904291	0.908851
0.910949	0.85967	0.899687	0.920421
0.832928	0.855335	0.862158	0.887693
0.865707	0.869387	0.868412	0.887908
0.874505	0.88592	0.857274	0.884005
0.842068	0.860309	0.836505	0.836878
0.847129	0.857951	0.845591	0.843423
0.857083	0.850661	0.859401	0.881072
0.875498	0.891489	0.897784	0.900333
0.866341	0.886729	0.862032	0.88335
0.834573	0.826385	0.831175	0.844267
0.859166	0.862583	0.870485	0.882859
0.876697	0.823053	0.873336	0.885469
0.822062	0.860744	0.803609	0.826642
0.759508	0.760313	0.746118	0.784387
0.876088	0.899846	0.872044	0.883468
0.848205	0.876535	0.853425	0.86296
0.847691	0.871459	0.8529	0.863146
0.806927	0.854849	0.794526	0.815882
0.860967	0.880938	0.839688	0.866071
0.796509	0.844092	0.788649	0.78894
0.845036	0.871788	0.846698	0.863656
0.819149	0.847619	0.815268	0.790491
0.891769	0.904359	0.880876	0.898468
0.860503	0.879698	0.858149	0.888068
0.847011	0.831182	0.833519	0.850259
0.872252	0.87631	0.863065	0.877346
0.846686	0.853901	0.824655	0.858567
0.804235	0.806779	0.824694	0.83234
0.797212	0.783271	0.784483	0.808112
0.863568	0.880169	0.858539	0.869748
0.844588	0.836777	0.820113	0.845377
0.863753	0.893109	0.86381	0.894319
0.817707	0.783695	0.817316	0.82017
0.856399	0.843088	0.850827	0.852379
0.870791	0.88301	0.881085	0.882868
0.818069	0.820742	0.814618	0.832705
0.849499	0.845232	0.845009	0.858458
0.852448	0.842407	0.847432	0.851767
0.857903	0.814525	0.840448	0.880247
0.834568	0.848243	0.842635	0.847125
0.875514	0.896294	0.874323	0.88594
0.843079	0.826303	0.831077	0.834726
0.680622	0.709772	0.682638	0.69491
0.86601	0.896359	0.873293	0.887418
0.549481	0.501769	0.563494	0.548253
0.867956	0.879395	0.849358	0.872517
0.88275	0.882505	0.878739	0.893038
0.740663	0.735188	0.715522	0.743106
0.878788	0.88291	0.864263	0.871234
0.858249	0.85883	0.854882	0.871422
0.809787	0.7723	0.819538	0.828306
0.872249	0.887983	0.865295	0.881335
0.875144	0.887282	0.880619	0.893967
0.80966	0.825686	0.789834	0.801325
0.855965	0.859874	0.838489	0.874981
0.699617	0.769293	0.712924	0.745613
0.886455	0.899127	0.886396	0.90075
0.862437	0.862792	0.865895	0.872727
0.865943	0.865004	0.847998	0.858541
0.879774	0.899314	0.878685	0.893908
0.851754	0.894069	0.848282	0.867789
0.883373	0.897323	0.880368	0.901975
0.583933	0.539109	0.552336	0.578963
0.807516	0.844903	0.804869	0.827573
0.787554	0.798231	0.784227	0.794139
0.85461	0.87422	0.872857	0.868218
0.889112	0.891921	0.896012	0.897133
0.424106	0.508005	0.429134	0.460367
0.653012	0.619418	0.666529	0.685325
0.903143	0.904802	0.889118	0.915469
0.547348	0.614586	0.544578	0.595443
0.760784	0.743079	0.735906	0.76349
0.848465	0.844836	0.841098	0.863642
0.201006	0.226841	0.170854	0.211464
0.900682	0.904255	0.913819	0.918542
0.900644	0.910064	0.897376	0.898618
0.460658	0.549346	0.424381	0.466088
0.839649	0.867889	0.815666	0.84713
0.882312	0.869192	0.875783	0.892953
0.894512	0.906212	0.895024	0.905507
0.873363	0.897323	0.876749	0.893285
0.864625	0.882341	0.86593	0.875986
0.526217	0.473767	0.509255	0.516069
0.795711	0.81278	0.791012	0.793664
0.820667	0.842158	0.824854	0.829561
0.715093	0.743295	0.706755	0.784103
0.842615	0.866623	0.839858	0.862749
0.808741	0.83327	0.801815	0.815236
0.853314	0.881125	0.856706	0.874096
0.87815	0.887363	0.883541	0.89451
0.899824	0.920738	0.905478	0.91886
0.806312	0.856786	0.797915	0.812364
0.796163	0.792305	0.775565	0.822092
0.883068	0.906585	0.882251	0.902671
0.862238	0.864615	0.840836	0.874735
0.884003	0.912225	0.886017	0.891523
0.865102	0.914131	0.885224	0.889826
0.883328	0.888134	0.874874	0.892293
0.86998	0.898375	0.879379	0.877497
0.865519	0.879167	0.8582	0.886705
0.901159	0.916016	0.901015	0.911749
0.856659	0.896784	0.869623	0.88619
0.37078	0.364904	0.342795	0.369723
0.846564	0.85872	0.827968	0.847388
0.87316	0.884247	0.874296	0.880802
0.796863	0.846251	0.787648	0.801736
0.852246	0.880458	0.878471	0.868743
0.880656	0.907407	0.868173	0.884934
0.853315	0.906885	0.862539	0.882016
0.853307	0.890198	0.859238	0.863411
0.877967	0.898879	0.879735	0.890817
0.867041	0.892562	0.854401	0.861194
0.853926	0.903276	0.846917	0.864827
0.879172	0.910281	0.868395	0.888257
0.820466	0.842202	0.814699	0.841591
0.885311	0.914979	0.890474	0.894028
0.888684	0.898369	0.880048	0.903517
0.861778	0.873458	0.856135	0.875135
0.87063	0.889987	0.860571	0.882917
0.837299	0.862835	0.836277	0.86066
0.853706	0.884596	0.873149	0.874393
0.883141	0.906186	0.878514	0.893835
0.81415	0.862902	0.81303	0.840608
0.859865	0.894256	0.866032	0.874937
0.850698	0.882771	0.847946	0.856461
0.839167	0.871836	0.841851	0.843454
0.831398	0.845513	0.851092	0.845446
0.739971	0.748903	0.784653	0.753116
0.833333	0.634409	0.75641	0.742647
0.820466	0.842363	0.80805	0.830637
0.823674	0.828986	0.835052	0.840758
0.906854	0.833711	0.901795	0.931238
0.852351	0.868268	0.850857	0.868309
0.870446	0.903805	0.866184	0.88861
0.856371	0.885738	0.833819	0.868262
0.677378	0.616649	0.579003	0.723298
0.49306	0.488841	0.483989	0.510856
0.762336	0.790579	0.738063	0.779562
0.873267	0.906736	0.8624	0.8691
0.720252	0.802736	0.719182	0.710392
0.692568	0.729227	0.687426	0.686283
0.754992	0.82011	0.748615	0.796115
0.901856	0.915022	0.888066	0.894062
0.832702	0.876031	0.813944	0.818628
0.527446	0.623823	0.492806	0.552959
0.471141	0.562304	0.464633	0.517238
0.65412	0.689857	0.615073	0.677069
0.546258	0.540861	0.515053	0.54737
0.891012	0.917444	0.889639	0.900885
0.85078	0.825719	0.8377	0.827219
0.759201	0.810027	0.740285	0.772571
0.859913	0.884272	0.854037	0.849202
0.708632	0.769742	0.688139	0.725612
0.891812	0.919516	0.877108	0.895863
0.880097	0.876716	0.879444	0.89059
0.444231	0.377924	0.437094	0.430755
0.877781	0.873868	0.884732	0.898325
0.832619	0.85398	0.852997	0.849388
0.871605	0.862435	0.863073	0.880369
0.878641	0.873518	0.874847	0.888667
0.86677	0.849448	0.860724	0.895678
0.914106	0.924208	0.889946	0.927623
0.829701	0.828632	0.815634	0.846818
0.88	0.878974	0.868162	0.887738
0.827734	0.82351	0.839475	0.842853
0.661853	0.671985	0.666073	0.662454
0.842258	0.870905	0.834266	0.858435
0.85273	0.871481	0.842421	0.865618
0.887432	0.919225	0.89437	0.90598
0.899259	0.897274	0.893094	0.901468
0.909321	0.919717	0.917438	0.92324
0.856061	0.853062	0.840687	0.862904
0.840556	0.861946	0.829233	0.844978
0.891189	0.909528	0.888817	0.910972
0.852997	0.87113	0.86023	0.860576
0.857224	0.858671	0.841982	0.864405
0.864755	0.890299	0.879354	0.891043
0.39494	0.421268	0.406295	0.431344
0.84124	0.853832	0.838174	0.847146
0.869013	0.868514	0.867718	0.888979
0.851928	0.873215	0.857051	0.870561
0.863173	0.862039	0.84269	0.860607
0.886034	0.909492	0.886709	0.902553
0.851641	0.867305	0.840255	0.87041
0.887778	0.897678	0.879595	0.892784
0.857367	0.875768	0.856415	0.878227
0.88503	0.906597	0.88466	0.909629
0.893704	0.903923	0.896711	0.906195
0.905376	0.915276	0.919864	0.928671
0.913157	0.924302	0.927428	0.938348
0.895033	0.911097	0.894856	0.906316
0.733875	0.72652	0.757905	0.77359
0.542084	0.649262	0.568794	0.601326
0.862886	0.876891	0.844908	0.865234
0.273821	0.300012	0.295654	0.281003
0.86965	0.891872	0.874214	0.901809
0.880636	0.872636	0.880466	0.883688
0.903819	0.8959	0.903785	0.921449
0.882617	0.831165	0.881197	0.897001
0.870984	0.842958	0.876437	0.890495
0.899984	0.904506	0.907109	0.930725
0.891655	0.870936	0.896562	0.913438
0.826608	0.729589	0.824482	0.874747
0.816762	0.800082	0.805537	0.874375
0.901922	0.904992	0.918854	0.927871
0.909462	0.889818	0.894076	0.920358
0.885693	0.874347	0.88281	0.894979
0.892929	0.888126	0.906752	0.92384
0.904045	0.880017	0.906228	0.931361
0.88497	0.889048	0.907552	0.915622
0.882788	0.850857	0.895704	0.907343
0.917227	0.915282	0.922672	0.936586
0.918561	0.919462	0.935069	0.93553
0.901357	0.895144	0.903105	0.922771
0.776789	0.806006	0.789796	0.806568
0.842078	0.811611	0.862708	0.886942
0.914309	0.915334	0.898999	0.922399
0.910878	0.900055	0.90928	0.930458
0.878928	0.895333	0.889373	0.905493
0.881678	0.90757	0.890171	0.907945
0.884099	0.910395	0.91153	0.917096
0.892379	0.893743	0.904804	0.908314
0.849369	0.851007	0.848404	0.877574
0.632717	0.668329	0.637299	0.683045
0.86653	0.892234	0.886688	0.90498
0.851131	0.883113	0.858249	0.866167
0.858493	0.868044	0.852839	0.864648
0.890727	0.892103	0.88076	0.894225
0.862443	0.886304	0.879254	0.890937
0.87756	0.900758	0.890723	0.905373
0.870436	0.877121	0.868905	0.889482
0.888559	0.898484	0.890909	0.900218
0.888993	0.887786	0.877939	0.902278
0.901697	0.905391	0.894837	0.914022
0.855582	0.859509	0.857618	0.883425
0.87037	0.8765	0.890054	0.894488
0.861822	0.880345	0.855291	0.864174
0.860194	0.887968	0.852659	0.875376
0.864634	0.887448	0.853659	0.85707
0.886014	0.906023	0.882557	0.898734
0.858549	0.870953	0.864026	0.872379
0.861069	0.880752	0.847917	0.861308
0.83875	0.86883	0.816912	0.849023
0.891146	0.895606	0.878323	0.893187
0.868709	0.888759	0.863683	0.866337
0.87214	0.877086	0.874177	0.889316
0.785282	0.821852	0.785366	0.802336
0.378235	0.338344	0.329299	0.394233
0.826301	0.84748	0.816834	0.840162
0.863751	0.87911	0.858894	0.877838
0.873584	0.909801	0.889003	0.8929
0.881288	0.888709	0.877661	0.888141
0.87441	0.889785	0.85833	0.886596
0.814824	0.818137	0.785577	0.83192
0.861461	0.86985	0.859615	0.856751
0.902024	0.898391	0.910599	0.921944
0.905689	0.909253	0.900284	0.904175
0.876146	0.897869	0.88467	0.883571
0.859606	0.871272	0.860525	0.872622
0.861007	0.859312	0.868576	0.872216
0.856645	0.873239	0.835645	0.854577
0.882583	0.91607	0.885743	0.890365
0.867068	0.88065	0.856131	0.871784
0.784423	0.853618	0.795865	0.772893
0.852629	0.856907	0.849758	0.853016
0.842398	0.830659	0.833149	0.854374
0.880485	0.88859	0.900404	0.889503
0.895651	0.897815	0.898378	0.899487
0.882819	0.900054	0.870652	0.890794
0.876878	0.864806	0.867246	0.892493
0.895851	0.91871	0.894009	0.904279
0.868376	0.884733	0.847958	0.879589
0.915049	0.923495	0.919127	0.917713
0.871103	0.887497	0.838581	0.852525
0.904188	0.915484	0.914667	0.925753
0.778339	0.789826	0.793831	0.791493
0.862058	0.887076	0.869806	0.867266
0.871701	0.896174	0.864738	0.889334
0.846121	0.85521	0.81734	0.852677
0.444978	0.430093	0.422773	0.473021
0.870044	0.89251	0.868208	0.876351
0.888476	0.920053	0.884871	0.91561
0.877067	0.914421	0.871753	0.892916
0.655068	0.655465	0.630896	0.669319
0.765882	0.808564	0.754808	0.7751
0.683909	0.688219	0.668824	0.727951
0.66636	0.736546	0.676827	0.706048
0.834886	0.856886	0.857922	0.869604
0.675709	0.719291	0.70106	0.726966
0.887404	0.91014	0.908296	0.901917
0.870416	0.887495	0.867603	0.883979
0.850829	0.893908	0.850674	0.864552
0.900971	0.920153	0.89924	0.910936
0.56384	0.580721	0.55709	0.602257
0.791279	0.781093	0.786139	0.785219
0.25466	0.270134	0.224253	0.251965
0.022879	0.00980206	0.0129195	0.00972033
0.856908	0.898124	0.869766	0.894178
0.725384	0.772316	0.691042	0.744468
0.856927	0.862169	0.86966	0.88355
0.817582	0.740807	0.821192	0.842743
0.877687	0.906062	0.88684	0.895497
0.73479	0.741724	0.738388	0.778503
0.860419	0.886526	0.868878	0.873362
0.892034	0.923292	0.890909	0.925153
0.89889	0.899452	0.896373	0.90601
0.886851	0.897878	0.882083	0.915772
0.908343	0.937205	0.908633	0.915547
0.914126	0.910282	0.915109	0.915314
0.882564	0.910184	0.886291	0.90226
0.818841	0.829554	0.828425	0.845923
0.22804	0.247925	0.209053	0.241218
0.497394	0.539607	0.5	0.532512
0.777703	0.768235	0.782492	0.834793
0.80988	0.834265	0.8063	0.815699
0.885587	0.911378	0.889345	0.892549
0.898965	0.911606	0.892766	0.908529
0.444676	0.418766	0.447623	0.446657
0.864891	0.84954	0.84792	0.86291
0.456724	0.466838	0.464323	0.527082
0.56531	0.613172	0.589923	0.604029
0.867682	0.803128	0.849176	0.878386
0.627674	0.646388	0.632746	0.648371
0.80993	0.854689	0.778148	0.807339
0.812281	0.849044	0.824871	0.812515
0.584925	0.628995	0.56188	0.599393
0.859712	0.870384	0.842424	0.875657
0.827751	0.847429	0.79908	0.866149
0.825281	0.862754	0.807214	0.841855
0.736632	0.770772	0.725995	0.776539
0.817955	0.888123	0.828417	0.841864
0.848856	0.860795	0.85048	0.865497
0.786373	0.829572	0.763514	0.804499
0.873199	0.874968	0.859663	0.870691
0.847809	0.844591	0.846576	0.86442
0.834889	0.846138	0.833971	0.833426
0.837044	0.855052	0.829663	0.856984
0.737388	0.760874	0.764706	0.77279
0.408373	0.400361	0.397263	0.409643
0.798233	0.770243	0.767569	0.806284
0.829602	0.840648	0.85249	0.853927
0.896973	0.922567	0.893529	0.908239
0.329032	0.279526	0.31849	0.32636
0.535138	0.676009	0.503255	0.599622
0.894387	0.909272	0.907882	0.909091
0.809814	0.817658	0.821101	0.813779
0.685321	0.715733	0.69536	0.743149
0.835778	0.811448	0.826418	0.857464
0.738934	0.784842	0.745636	0.750173
0.688743	0.741713	0.685226	0.691988
0.831309	0.829334	0.814704	0.846016
0.679003	0.713906	0.683816	0.715607
0.82656	0.837991	0.824312	0.835953
0.893172	0.925515	0.897421	0.92089
0.857732	0.848473	0.854773	0.876552
0.828933	0.842579	0.805096	0.856311
0.889342	0.901796	0.884785	0.89787
0.868377	0.847895	0.854932	0.865106
0.845987	0.875391	0.840749	0.847282
0.869214	0.87443	0.875742	0.884284
0.855826	0.890135	0.863884	0.880174
0.868521	0.891868	0.855104	0.882109
0.821841	0.834789	0.818941	0.858267
0.822428	0.829889	0.822635	0.843552
0.847829	0.854853	0.839564	0.867867
0.823001	0.809256	0.815449	0.8342
0.85167	0.861953	0.857693	0.872359
0.857949	0.869317	0.863952	0.88583
0.878013	0.897642	0.868539	0.898407
0.875253	0.863618	0.879151	0.884013
0.607682	0.588713	0.597537	0.63754
0.910206	0.926716	0.914011	0.937715
0.898894	0.906021	0.897436	0.917288
0.878674	0.882526	0.888743	0.921525
0.861024	0.847454	0.882027	0.896946
0.899579	0.886431	0.897532	0.917585
0.861624	0.824884	0.883318	0.897558
0.880934	0.86944	0.885777	0.903532
0.288741	0.217306	0.245971	0.290211
0.844529	0.824538	0.830349	0.858715
0.725706	0.785118	0.755148	0.788371
0.583626	0.579393	0.605604	0.629488
0.941176	0.791667	0.625	0.782609
0.661109	0.577181	0.652572	0.68058
0.585828	0.5512	0.599031	0.645022
0.472382	0.429956	0.434924	0.469269
0.894065	0.893752	0.907876	0.91516
0.523318	0.669797	0.510945	0.518903
0.869982	0.855639	0.831213	0.889453
0.881611	0.878748	0.86673	0.888235
0.854142	0.853123	0.878	0.903932
0.850641	0.798982	0.875783	0.885238
0.817449	0.816021	0.856602	0.86841
0.379642	0.584845	0.377564	0.430701
0.521225	0.531823	0.573608	0.565014
0.556172	0.580614	0.634146	0.623332
0.881388	0.881126	0.887168	0.894608
0.557377	0.366667	0.555556	0.636986
0.658088	0.668524	0.6875	0.629758
0.780156	0.731707	0.74645	0.7675
0.841451	0.870256	0.824663	0.820655
0.868521	0.868916	0.859574	0.84132
0.693452	0.688947	0.642512	0.627256
0.83427	0.867808	0.817168	0.839791
0.813139	0.91458	0.789326	0.813703
0.850287	0.897238	0.822368	0.869444
0.788291	0.845927	0.769053	0.769127
0.830986	0.865093	0.819458	0.838769
0.826518	0.873802	0.886878	0.792908
0.857143	0.908046	0.804598	0.853157
0.850816	0.903207	0.860627	0.852593
0.818565	0.885204	0.784141	0.84
0.687075	0.743243	0.686275	0.744444
0.671875	0.8	0.657895	0.8
0.707317	0.518519	0.737705	0.661765
0.609195	0.52451	0.64881	0.621145
0.748503	0.76935	0.805668	0.782857
0.808743	0.856209	0.81362	0.754132
0.878049	0.885965	0.840909	0.81982
0.386207	0.462366	0.428571	0.288462
0.39559	0.342029	0.350515	0.351525
0.844961	0.867882	0.799097	0.863014
0.732722	0.848626	0.751131	0.763255
0.676094	0.747492	0.629167	0.681719
0.428777	0.431002	0.39726	0.412758
0.548736	0.510981	0.481928	0.578182
0.741281	0.735665	0.699583	0.743007
0.806596	0.827831	0.76747	0.809281
0.399635	0.35746	0.458333	0.406618
0.751381	0.890681	0.74833	0.736769
0.792762	0.860505	0.753304	0.779395
0.773061	0.813753	0.761219	0.781224
0.755169	0.853454	0.787594	0.738481
0.80011	0.858329	0.774799	0.803081
0.807927	0.835544	0.739773	0.72693
0.824041	0.829947	0.768821	0.793355
0.719553	0.347421	0.645892	0.614665
0.829674	0.833162	0.745276	0.802962
0.871821	0.850701	0.834665	0.87098
0.561297	0.425414	0.508901	0.53038
0.613211	0.575015	0.565421	0.599029
0.749909	0.824219	0.750982	0.801128
0.777804	0.767948	0.813872	0.832524
0.477273	0.443662	0.471429	0.52459
0.728268	0.824024	0.698779	0.703397
0.781707	0.735516	0.745066	0.797619
0.677632	0.678256	0.636864	0.625457
0.217082	0.282815	0.20733	0.19965
0.875701	0.862142	0.855362	0.858881
0.67947	0.654118	0.656341	0.712103
0.765376	0.810484	0.732218	0.722756
0.841847	0.891121	0.815832	0.801025
0.641706	0.733911	0.619048	0.642027
0.738197	0.842986	0.825784	0.761807
0.719677	0.741935	0.68306	0.715962
0.568047	0.597015	0.592	0.566667
0.0223186	0.0185763	0.0290804	0.024114
0.0561283	0.0214829	0.0459256	0.0454674
0.916281	0.934679	0.921433	0.939077
0.887631	0.869594	0.880503	0.896917
0.899981	0.905356	0.905882	0.923583
0.893094	0.90445	0.899083	0.914309
0.897184	0.90459	0.908583	0.919204
0.862246	0.867793	0.87853	0.896417
0.902197	0.918375	0.904583	0.931087
0.675573	0.519263	0.646588	0.65466
0.815479	0.796678	0.83876	0.857223
0.895786	0.913629	0.902959	0.91987
0.883802	0.904506	0.880158	0.918657
0.907219	0.890038	0.90925	0.919248
0.877953	0.902421	0.893634	0.916882
0.881326	0.868553	0.879297	0.886232
0.728727	0.785371	0.718201	0.756146
0.632104	0.624239	0.602754	0.608729
0.841304	0.851406	0.863847	0.85611
0.880965	0.896814	0.869725	0.90245
0.341422	0.334071	0.378808	0.350254
0.79692	0.793476	0.799147	0.805881
0.880485	0.884794	0.885129	0.889638
0.839715	0.869969	0.851403	0.838057
0.729863	0.768553	0.727458	0.772869
0.801887	0.73778	0.78731	0.844804
0.855697	0.874081	0.839778	0.872662
0.367032	0.323992	0.354996	0.354855
0.852027	0.881686	0.872421	0.878244
0.872627	0.889093	0.867344	0.888759
0.869124	0.878624	0.863845	0.877003
0.829241	0.842136	0.849478	0.861268
0.896744	0.9159	0.89136	0.91601
0.841381	0.848033	0.83587	0.860969
0.857981	0.856868	0.864257	0.881489
0.868689	0.857487	0.863064	0.86843
0.839157	0.861609	0.85472	0.856251
0.596121	0.614252	0.572366	0.617257
0.798813	0.790002	0.776578	0.794039
0.888239	0.906794	0.875431	0.892985
0.837823	0.868526	0.842077	0.873366
0.885302	0.917576	0.910176	0.921217
0.91902	0.922763	0.929142	0.936904
0.894286	0.925344	0.901067	0.919289
0.862857	0.852288	0.858471	0.888363
0.883958	0.889709	0.890271	0.903541
0.921408	0.932361	0.923295	0.936225
0.891553	0.889827	0.892119	0.909648
0.895721	0.910198	0.892182	0.913071
0.873111	0.901864	0.88902	0.900565
0.908447	0.923532	0.908643	0.924667
0.884184	0.901282	0.873757	0.89677
0.822834	0.818072	0.84034	0.847305
0.868383	0.866654	0.860867	0.875967
0.884252	0.904876	0.890173	0.914099
0.885117	0.910282	0.901768	0.923376
0.872926	0.90339	0.864736	0.900499
0.733586	0.706579	0.732475	0.757788
0.668862	0.685004	0.648953	0.690884
0.848537	0.854791	0.847757	0.830519
0.686854	0.725312	0.664685	0.721226
0.843638	0.845727	0.851429	0.880213
0.800751	0.829646	0.829953	0.825157
0.866757	0.893721	0.885413	0.896571
0.904496	0.918928	0.891512	0.914429
0.856707	0.881286	0.869762	0.887793
0.183613	0.165392	0.193388	0.19733
0.893065	0.916468	0.908763	0.92001
0.835511	0.845332	0.850738	0.87728
0.595575	0.569809	0.605769	0.695244
0.715088	0.717555	0.618263	0.779306
0.826277	0.837127	0.82083	0.834545
0.416565	0.395482	0.456944	0.43696
0.820408	0.836215	0.795269	0.851485
0.889388	0.908431	0.896527	0.911441
0.689719	0.751684	0.683023	0.735269
0.553754	0.664265	0.580952	0.625297
0.901818	0.916428	0.903859	0.918439
0.923095	0.937715	0.931159	0.932136
0.496876	0.554175	0.527357	0.549782
0.911849	0.914622	0.918525	0.919016
0.918988	0.91792	0.92114	0.934925
0.897075	0.869946	0.881114	0.898436
0.242133	0.20634	0.234266	0.244389
0.257092	0.217078	0.189489	0.222757
0.929064	0.936112	0.932799	0.935331
0.894805	0.896445	0.904793	0.916654
0.881773	0.881367	0.885381	0.905879
0.899601	0.90402	0.892074	0.916841
0.885205	0.879444	0.892744	0.905106
0.910725	0.901997	0.915726	0.926844
0.912536	0.89666	0.919293	0.9324
0.8992	0.865233	0.904382	0.915615
0.908044	0.895159	0.917593	0.930466
0.382227	0.339064	0.380734	0.393958
0.903226	0.895935	0.912428	0.936032
0.913446	0.918043	0.920161	0.934851
0.905644	0.885122	0.899975	0.917063
0.88499	0.846653	0.885064	0.901495
0.750223	0.754386	0.750441	0.745281
0.928152	0.910318	0.931753	0.950883
0.509244	0.47197	0.510005	0.510701
0.604422	0.588743	0.552014	0.626432
0.527528	0.470747	0.457298	0.512027
0.674419	0.718519	0.752066	0.737805
0.658163	0.700787	0.743902	0.688312
0.606936	0.627706	0.509615	0.623762
0.691983	0.681948	0.709091	0.731472
0.762739	0.852174	0.771588	0.837672
0.629187	0.55477	0.611429	0.670481
0.624242	0.642276	0.601852	0.803922
0.632184	0.673913	0.579439	0.682635
0.717073	0.683544	0.737778	0.685039
0.797297	0.881356	0.79798	0.84
0.657258	0.689516	0.645669	0.699507
0.770492	0.76235	0.719731	0.765789
0.662722	0.663551	0.550388	0.649485
0.717172	0.684288	0.753289	0.727273
0.611872	0.563063	0.572519	0.645349
0.46319	0.649874	0.482558	0.461333
0.70155	0.903085	0.681034	0.6778
0.727941	0.850107	0.689516	0.712727
0.707203	0.846705	0.709571	0.727992
0.627027	0.87476	0.622568	0.615169
0.725581	0.90099	0.74812	0.658892
0.613027	0.823958	0.552189	0.579323
0.709815	0.819059	0.73374	0.70997
0.725664	0.901333	0.754386	0.709877
0.638806	0.833462	0.652015	0.653396
0.777181	0.849951	0.774882	0.77684
0.704947	0.838448	0.677249	0.713781
0.727273	0.851301	0.68	0.620309
0.67186	0.850263	0.68892	0.703971
0.583333	0.464758	0.663366	0.574032
0.310817	0.50509	0.339048	0.382683
0.597087	0.731561	0.615607	0.618861
0.697297	0.565217	0.592857	0.618056
0.7	0.666667	0.833333	0.944444
0.546732	0.508965	0.502375	0.561272
0.475879	0.598645	0.513261	0.507606
0.436448	0.399115	0.409367	0.451975
0.847199	0.883083	0.838578	0.867282
0.65718	0.675338	0.648259	0.690397
0.757585	0.781381	0.75365	0.759592
0.400891	0.354182	0.399518	0.397902
0.884331	0.888813	0.880314	0.896812
0.815089	0.840168	0.803001	0.811918
0.521837	0.553514	0.472613	0.552314
0.832997	0.88137	0.851027	0.851775
0.898153	0.911375	0.881338	0.90464
0.723113	0.720181	0.745995	0.733819
0.853581	0.879252	0.868646	0.875341
0.643081	0.688525	0.623043	0.702383
0.89926	0.89224	0.914894	0.923541
0.519736	0.503358	0.528558	0.518861
0.912998	0.902613	0.929022	0.927576
0.919037	0.908294	0.929962	0.929983
0.917514	0.90936	0.932083	0.931847
0.911914	0.902356	0.912909	0.926728
0.923745	0.91824	0.922949	0.936457
0.343206	0.203711	0.34926	0.313709
0.916445	0.908104	0.904849	0.924407
0.90374	0.906826	0.924069	0.930877
0.923502	0.926702	0.918679	0.938595
0.900839	0.900529	0.906428	0.917499
0.920829	0.930451	0.922049	0.933855
0.894929	0.908831	0.908995	0.925031
0.915396	0.910748	0.91866	0.926226
0.929972	0.922669	0.932242	0.938169
0.920844	0.930151	0.924196	0.943981
0.601208	0.58209	0.607527	0.664286
0.722222	0.677966	0.669355	0.646067
0.691275	0.612745	0.604167	0.708333
0.722714	0.607509	0.695817	0.739645
0.80829	0.854922	0.765152	0.727273
0.761905	0.716724	0.660377	0.780142
0.651376	0.822669	0.589041	0.678862
0.746867	0.698168	0.753056	0.783333
0.77221	0.851546	0.70438	0.611794
0.721739	0.830655	0.708333	0.656425
0.775986	0.857623	0.798013	0.837054
0.775862	0.84178	0.701107	0.713415
0.289602	0.43794	0.223841	0.25569
0.864874	0.893866	0.869593	0.873613
0.846757	0.851232	0.863968	0.860678
0.823198	0.866461	0.805854	0.832458
0.861523	0.895592	0.8583	0.870056
0.872598	0.90974	0.880495	0.897836
0.909159	0.921088	0.913288	0.923832
0.789082	0.811739	0.732218	0.753886
0.748201	0.797101	0.660714	0.652344
0.66763	0.806262	0.619318	0.609589
0.67027	0.779037	0.745098	0.727273
0.707883	0.761547	0.686371	0.781022
0.713355	0.698039	0.74359	0.721612
0.650485	0.600877	0.554455	0.62844
0.554817	0.631799	0.615894	0.540856
0.653614	0.644737	0.637736	0.635452
0.735507	0.777429	0.691589	0.765579
0.714286	0.703704	0.627907	0.59375
0.514851	0.614458	0.619048	0.64
0.789422	0.777723	0.755226	0.793252
0.88578	0.90722	0.896355	0.907296
0.851567	0.879268	0.877689	0.893265
0.864502	0.885081	0.86122	0.891278
0.905843	0.904903	0.911444	0.912782
0.870316	0.876969	0.861046	0.883792
0.839942	0.845023	0.840774	0.8423
0.876942	0.881559	0.869608	0.884934
0.897473	0.899194	0.890595	0.907447
0.902763	0.892795	0.892102	0.916077
0.881576	0.901743	0.901987	0.908697
0.916715	0.923052	0.921663	0.933271
0.892582	0.882251	0.88893	0.902423
0.873493	0.865087	0.859644	0.876463
0.851039	0.855127	0.853747	0.865301
0.931291	0.930304	0.930818	0.947519
0.887353	0.895555	0.884789	0.911039
0.806808	0.817646	0.798705	0.832822
0.865488	0.824661	0.849028	0.871163
0.772115	0.827445	0.79287	0.819466
0.889344	0.910842	0.879594	0.906265
0.17925	0.145212	0.187591	0.177378
0.818182	0.817513	0.8129	0.819519
0.889521	0.870011	0.89289	0.903012
0.858614	0.854245	0.857779	0.875312
0.932098	0.947303	0.932108	0.944809
0.894662	0.895407	0.899934	0.928583
0.913219	0.905791	0.924671	0.933384
0.924101	0.936134	0.945347	0.938009
0.912506	0.893301	0.897713	0.916394
0.865662	0.876284	0.873592	0.899876
0.930903	0.94431	0.935203	0.946113
0.86413	0.863703	0.870331	0.895184
0.779778	0.806318	0.809097	0.794455
0.485015	0.558159	0.486301	0.532277
0.909662	0.919472	0.928758	0.929783
0.568961	0.620169	0.492191	0.495468
0.821121	0.806273	0.807733	0.835865
0.810142	0.810163	0.786301	0.817958
0.495365	0.548892	0.490904	0.546599
0.716396	0.787475	0.707425	0.749052
0.897373	0.903377	0.903126	0.907348
0.636326	0.536739	0.60759	0.598284
0.922689	0.946065	0.929977	0.943301
0.879873	0.912409	0.906018	0.899987
0.924305	0.94472	0.913646	0.931577
0.792117	0.829749	0.805426	0.818661
0.755136	0.802487	0.784395	0.763784
0.783419	0.781	0.777201	0.797977
0.932914	0.943405	0.920341	0.93927
0.908998	0.932686	0.907721	0.929874
0.920037	0.932737	0.929171	0.935072
0.923823	0.932026	0.915318	0.93206
0.923905	0.923897	0.905579	0.92374
0.562763	0.547363	0.516869	0.540148
0.68088	0.706808	0.699952	0.71016
0.352494	0.39167	0.324675	0.372596
0.887999	0.906955	0.902919	0.912805
0.402746	0.34367	0.345255	0.369484
0.857043	0.86873	0.821647	0.858392
0.858586	0.892643	0.867019	0.888463
0.861181	0.866503	0.863879	0.878133
0.849943	0.88215	0.85785	0.874604
0.857481	0.876009	0.868109	0.867809
0.862394	0.878539	0.868253	0.872721
0.861296	0.881764	0.857388	0.874703
0.85101	0.869004	0.830815	0.862017
0.870807	0.88808	0.863172	0.879941
0.254579	0.210218	0.220084	0.273824
0.857759	0.888305	0.875983	0.879823
0.892001	0.912852	0.896349	0.904126
0.771009	0.804019	0.780074	0.818465
0.930755	0.941569	0.929305	0.932436
0.856628	0.888585	0.860155	0.891628
0.84166	0.824508	0.833603	0.838998
0.615015	0.620053	0.582886	0.626676
0.861773	0.906467	0.853434	0.881445
0.558632	0.589602	0.561075	0.590197
0.74182	0.724665	0.718356	0.729532
0.356653	0.330472	0.347464	0.375187
0.881733	0.903906	0.880182	0.902405
0.493743	0.397729	0.406279	0.459853
0.863934	0.885125	0.868414	0.875477
0.533915	0.553141	0.545812	0.579682
0.829545	0.848463	0.822985	0.840826
0.874759	0.884226	0.855031	0.888704
0.864517	0.819282	0.860746	0.8629
0.551	0.555503	0.562778	0.566729
0.537955	0.539624	0.501439	0.566959
0.832311	0.802832	0.83883	0.858549
0.671969	0.732832	0.68115	0.714855
0.869163	0.888162	0.870871	0.868516
0.874663	0.884448	0.877661	0.890364
0.627769	0.581307	0.61521	0.628449
0.840191	0.84377	0.841572	0.861047
0.849369	0.862227	0.830699	0.864652
0.842999	0.879151	0.840051	0.866087
0.722104	0.881948	0.689065	0.777668
0.338303	0.260211	0.3076	0.330031
0.833013	0.834679	0.832928	0.852923
0.267587	0.249014	0.281818	0.281385
0.846262	0.872434	0.870488	0.875421
0.917756	0.918283	0.907788	0.919118
0.881887	0.893656	0.871479	0.896288
0.766405	0.799548	0.765011	0.805363
0.804109	0.874896	0.756387	0.788151
0.723077	0.833333	0.8	0.757576
0.75	0.74	0.682353	0.642105
0.691589	0.577519	0.641509	0.634259
0.637097	0.606557	0.568421	0.564885
0.561798	0.504	0.481132	0.494186
0.753425	0.714754	0.793296	0.728571
0.613636	0.643836	0.705882	0.671875
0.504545	0.548701	0.560811	0.69898
0.605469	0.612426	0.64486	0.634615
0.322259	0.275	0.255435	0.330508
0.91755	0.913698	0.911715	0.909377
0.635965	0.639423	0.585185	0.70303
0.641196	0.731935	0.660287	0.671141
0.806268	0.833939	0.795858	0.826762
0.249686	0.318054	0.486804	0.389908
0.867647	0.923567	0.887574	0.918627
0.730233	0.853608	0.740214	0.744792
0.881283	0.907354	0.868132	0.903104
0.770245	0.636029	0.690987	0.756158
0.803661	0.805556	0.780899	0.8207
0.667368	0.721951	0.718254	0.714943
0.76758	0.744615	0.764885	0.807491
0.635417	0.709091	0.5	0.677852
0.625	0.638756	0.625	0.632997
0.643564	0.72043	0.674157	0.741071
0.674667	0.674888	0.635965	0.75188
0.629139	0.651613	0.716418	0.727273
0.753731	0.763285	0.733617	0.752725
0.854274	0.856612	0.868433	0.871086
0.856673	0.899941	0.856767	0.890761
0.831015	0.890472	0.854425	0.852302
0.845411	0.835714	0.821983	0.867707
0.786811	0.785116	0.727357	0.811146
0.882248	0.89893	0.885026	0.893371
0.842611	0.856344	0.871283	0.868637
0.837109	0.85329	0.823192	0.844502
0.844616	0.873287	0.855955	0.877215
0.784772	0.769429	0.776536	0.795523
0.839605	0.859918	0.836689	0.851795
0.829183	0.878357	0.827892	0.84377
0.653081	0.667959	0.632507	0.673692
0.043226	0.0376441	0.042319	0.0324338
0.904338	0.929314	0.9182	0.913416
0.829863	0.836965	0.810634	0.837682
0.896032	0.925744	0.902388	0.921301
0.843728	0.830908	0.862299	0.877902
0.877761	0.862036	0.881248	0.892287
0.874845	0.826029	0.865854	0.89712
0.910147	0.88611	0.901997	0.928384
0.813081	0.859679	0.796234	0.836425
0.892276	0.886155	0.886962	0.903493
0.862914	0.839202	0.844549	0.879563
0.862587	0.851366	0.860571	0.867761
0.865837	0.808495	0.871608	0.901408
0.869605	0.802343	0.85214	0.893585
0.895038	0.886955	0.888632	0.913381
0.908451	0.896566	0.913426	0.92731
0.846248	0.804635	0.846113	0.863359
0.886293	0.8498	0.883675	0.900932
0.861486	0.828521	0.829148	0.857668
0.895643	0.902408	0.888303	0.914949
0.895711	0.896415	0.899563	0.914684
0.892426	0.896002	0.881766	0.902305
0.876929	0.868922	0.884922	0.894991
0.840141	0.861776	0.837134	0.870861
0.881053	0.868372	0.870009	0.901762
0.886705	0.897337	0.862372	0.908197
0.757793	0.750337	0.765815	0.783877
0.862489	0.84832	0.856531	0.872277
0.822207	0.793788	0.822635	0.852133
0.901237	0.91918	0.892957	0.920157
0.907938	0.926448	0.910511	0.930032
0.88043	0.860696	0.878178	0.899867
0.842958	0.865837	0.838012	0.867385
0.88838	0.899761	0.886411	0.901358
0.871145	0.878859	0.850923	0.897289
0.882038	0.896729	0.879142	0.887146
0.91393	0.911111	0.908884	0.926236
0.910491	0.906792	0.917926	0.912445
0.872242	0.875179	0.848086	0.875814
0.896562	0.919449	0.899545	0.902392
0.878978	0.890201	0.864699	0.893541
0.879647	0.914687	0.899142	0.910457
0.868791	0.874948	0.845811	0.875877
0.879268	0.892722	0.86799	0.895087
0.860087	0.87595	0.846273	0.880764
0.908676	0.923661	0.911894	0.913301
0.869279	0.86214	0.865493	0.877066
0.866226	0.91303	0.88	0.893967
0.750174	0.798545	0.768148	0.765585
0.715267	0.728343	0.760983	0.737017
0.833885	0.854855	0.84425	0.843037
0.224511	0.208187	0.213917	0.222948
0.839578	0.855295	0.845518	0.863875
0.872778	0.868522	0.858491	0.886331
0.887126	0.906112	0.896217	0.91103
0.889819	0.907115	0.890337	0.920675
0.869196	0.842146	0.861617	0.881602
0.86469	0.890885	0.870481	0.895161
0.868339	0.887205	0.898267	0.900605
0.848785	0.826133	0.84969	0.88966
0.868993	0.850438	0.852486	0.88516
0.894165	0.902011	0.89087	0.907117
0.878357	0.871179	0.890549	0.905466
0.850421	0.834254	0.842692	0.865235
0.90348	0.92252	0.913644	0.927842
0.90868	0.907555	0.912322	0.924644
0.86621	0.874577	0.886228	0.892435
0.882632	0.888298	0.866346	0.896262
0.871475	0.844491	0.854391	0.873369
0.884892	0.895839	0.888155	0.897553
0.893784	0.902928	0.907477	0.923679
0.731734	0.828142	0.757826	0.770528
0.539595	0.523161	0.486647	0.505906
0.880747	0.876655	0.875639	0.897556
0.922162	0.926152	0.943083	0.933437
0.898811	0.914732	0.900367	0.92575
0.911188	0.915952	0.908635	0.923193
0.880501	0.905814	0.901899	0.911326
0.876608	0.89698	0.8728	0.897521
0.854333	0.848611	0.842086	0.852044
0.821663	0.814715	0.819452	0.834025
0.87533	0.8947	0.869416	0.886221
0.808786	0.828422	0.790774	0.819453
0.881281	0.923077	0.914194	0.920546
0.536937	0.651	0.501483	0.533485
0.900227	0.92247	0.913085	0.915698
0.883993	0.885176	0.891469	0.892605
0.866947	0.857115	0.835343	0.859065
0.698293	0.537562	0.623743	0.748595
0.880167	0.900772	0.881145	0.89597
0.908628	0.908722	0.915381	0.911596
0.852394	0.877093	0.858641	0.890451
0.870779	0.871117	0.85742	0.874734
0.86954	0.877597	0.875182	0.885
0.8642	0.86429	0.868013	0.882055
0.850946	0.868895	0.848787	0.861706
0.871938	0.859621	0.864371	0.882136
0.876567	0.877223	0.872628	0.883111
0.910207	0.897484	0.899131	0.909965
0.875	0.889307	0.870504	0.885
0.875155	0.907417	0.880068	0.881588
0.880878	0.913829	0.871938	0.903719
0.876242	0.862805	0.886028	0.887026
0.884347	0.901859	0.892278	0.904935
0.568627	0.688372	0.654676	0.570423
0.274744	0.363354	0.378788	0.412829
0.830769	0.831135	0.829126	0.857971
0.879167	0.916946	0.896552	0.886894
0.575758	0.461538	0.40678	0.650794
0.622517	0.697531	0.567797	0.655367
0.596154	0.666667	0.916667	0.746032
0.651399	0.678733	0.699387	0.759887
0.688034	0.734219	0.614583	0.663677
0.623967	0.73545	0.742718	0.72619
0.787529	0.784247	0.770428	0.767196
0.730769	0.663333	0.66242	0.669492
0.818627	0.860262	0.810345	0.850575
0.597561	0.504202	0.514019	0.625
0.702315	0.69962	0.667244	0.711771
0.7	0.70068	0.62	0.77451
0.678487	0.731579	0.776812	0.705446
0.787234	0.636364	0.628571	0.470588
0.792731	0.787309	0.747881	0.801769
0.8831	0.928285	0.887981	0.898179
0.833099	0.856611	0.819809	0.880526
0.837341	0.832009	0.823564	0.80224
0.386104	0.398872	0.360825	0.418236
0.917221	0.914256	0.922524	0.932482
0.81449	0.685133	0.754717	0.814016
0.85144	0.836629	0.867754	0.878986
0.802013	0.719043	0.765794	0.813033
0.711668	0.594695	0.696711	0.753012
0.688194	0.713023	0.671733	0.700574
0.737135	0.714038	0.76087	0.797711
0.899144	0.861244	0.881844	0.904824
0.739114	0.772593	0.750477	0.77752
0.925171	0.913107	0.930161	0.940093
0.884247	0.85839	0.901408	0.909884
0.923743	0.931175	0.933812	0.93905
0.903094	0.900019	0.894794	0.912362
0.80431	0.844706	0.813435	0.811448
0.8791	0.884745	0.888502	0.899056
0.862069	0.880426	0.856133	0.876735
0.885899	0.892312	0.893491	0.904255
0.858974	0.857639	0.868518	0.861144
0.853194	0.834027	0.841463	0.861436
0.848406	0.883329	0.85993	0.867899
0.257756	0.235562	0.252204	0.280625
0.770186	0.764706	0.738699	0.781432
0.798749	0.797301	0.789093	0.81803
0.876636	0.891422	0.884821	0.887253
0.762277	0.831884	0.769021	0.800714
0.878351	0.894709	0.878374	0.889225
0.88316	0.889979	0.84716	0.887407
0.897848	0.919106	0.883861	0.909498
0.737506	0.81185	0.737097	0.761991
0.906391	0.894872	0.898165	0.914774
0.68112	0.633424	0.646573	0.683204
0.40833	0.351776	0.387097	0.419174
0.904762	0.881787	0.889456	0.923752
0.874384	0.838202	0.872445	0.885824
0.279923	0.165093	0.254703	0.240104
0.598357	0.553686	0.590855	0.604596
0.915049	0.894404	0.909577	0.921544
0.473631	0.451725	0.437577	0.489449
0.913589	0.901212	0.895941	0.927342
0.763675	0.801805	0.755963	0.772824
0.919342	0.932251	0.930548	0.940128
0.902985	0.906055	0.915584	0.92789
0.488379	0.426162	0.478495	0.493178
0.667833	0.663679	0.623285	0.673223
0.900965	0.916133	0.886339	0.90992
0.899851	0.898148	0.89899	0.92422
0.57119	0.588098	0.543739	0.594644
0.611905	0.606457	0.625595	0.631861
0.804651	0.819198	0.708491	0.775421
0.820652	0.865727	0.795535	0.847382
0.573031	0.537207	0.581461	0.601799
0.65791	0.610668	0.552454	0.64068
0.546789	0.771388	0.520767	0.603365
0.861472	0.880952	0.845588	0.820809
0.908705	0.883792	0.871972	0.878431
0.927717	0.920554	0.918297	0.928211
0.619519	0.756535	0.598269	0.729571
0.596429	0.600515	0.591837	0.697143
0.647059	0.658442	0.618132	0.638235
0.690476	0.594937	0.589286	0.604396
0.64	0.636364	0.454545	0.48
0.888112	0.894988	0.882114	0.87886
0.578947	0.581395	0.625	0.453333
0.769231	0.767857	0.85	0.694915
0.836066	0.834347	0.805755	0.855357
0.822981	0.795031	0.821596	0.867374
0.790698	0.590909	0.73913	0.545455
0.945946	0.6	1	0.594595
0.777778	0.277778	0.5	0.642857
0.590909	0.888889	0.736842	0.375
0.589744	0.878788	0.769231	0.578947
0.55814	0.54386	0.821918	0.575342
0.478261	0.484211	0.652174	0.55814
0.456	0.546392	0.487179	0.514286
0.874351	0.886241	0.848168	0.897087
0.791084	0.782609	0.793463	0.799273
0.91909	0.866972	0.901221	0.894522
0.93208	0.942589	0.920592	0.942491
0.919166	0.916092	0.906074	0.901486
0.882226	0.854624	0.855455	0.866777
0.923851	0.932823	0.939973	0.918919
0.897067	0.885291	0.885	0.893568
0.852014	0.853567	0.849722	0.865608
0.724739	0.76499	0.7	0.716654
0.713277	0.71615	0.721382	0.731164
0.684647	0.698574	0.68	0.650407
0.749553	0.735612	0.744828	0.715328
0.805457	0.79721	0.798283	0.775328
0.835306	0.844059	0.790323	0.811565
0.771513	0.776398	0.642105	0.722433
0.559524	0.65	0.524194	0.606061
0.545455	0.602837	0.592233	0.60119
0.58046	0.584158	0.559322	0.597884
0.743494	0.787018	0.764228	0.814318
0.6621	0.623932	0.633333	0.657025
0.706186	0.757919	0.684211	0.63
0.695122	0.730942	0.666667	0.673469
0.68254	0.680556	0.787879	0.689189
0.665289	0.694444	0.604545	0.673835
0.716141	0.723661	0.732955	0.741088
0.919527	0.939767	0.926991	0.924748
0.887456	0.890667	0.88049	0.901249
0.876037	0.895084	0.884889	0.878338
0.850704	0.851474	0.835005	0.884796
0.891399	0.894757	0.892344	0.905302
0.877457	0.871795	0.859694	0.879291
0.897069	0.856736	0.877009	0.884165
0.891958	0.917832	0.89755	0.905732
0.880635	0.855397	0.862475	0.872665
0.863503	0.857381	0.821044	0.864478
0.301147	0.256091	0.273316	0.306213
0.925852	0.93138	0.925994	0.928973
0.890146	0.885105	0.863915	0.89444
0.864733	0.850333	0.843	0.841388
0.878006	0.874565	0.870384	0.884355
0.888675	0.904361	0.87279	0.89313
0.906694	0.903908	0.893283	0.89822
0.830326	0.879498	0.82601	0.859796
0.896937	0.837533	0.894578	0.886558
0.59199	0.642499	0.615108	0.639
0.923525	0.919087	0.921868	0.921334
0.884968	0.858179	0.849853	0.880334
0.485815	0.466907	0.458218	0.511944
0.895242	0.888263	0.87797	0.876287
0.889995	0.889617	0.883542	0.889229
0.728952	0.740784	0.718057	0.743051
0.915166	0.930017	0.925974	0.929757
0.916498	0.927246	0.918774	0.927026
0.906658	0.92294	0.913807	0.92293
0.660597	0.679793	0.647238	0.670947
0.603095	0.621651	0.541885	0.610907
0.793699	0.825787	0.771764	0.804827
0.851013	0.857143	0.834565	0.873519
0.853217	0.853825	0.838129	0.851193
0.857015	0.856642	0.844003	0.88968
0.863936	0.873929	0.879104	0.862637
0.875566	0.88428	0.872963	0.893868
0.852584	0.856271	0.862143	0.890467
0.880851	0.891983	0.883748	0.899651
0.866947	0.887074	0.875	0.886674
0.839192	0.851602	0.842199	0.853117
0.86001	0.883423	0.863089	0.872361
0.853691	0.868403	0.861511	0.880016
0.76078	0.724838	0.693719	0.733541
0.823983	0.798296	0.793826	0.818484
0.89921	0.909475	0.891215	0.910881
0.919764	0.949379	0.920035	0.939107
0.93397	0.937423	0.936054	0.946015
0.777681	0.807202	0.727273	0.791487
0.670736	0.749762	0.675311	0.728182
0.888162	0.880889	0.881565	0.886386
0.934186	0.934897	0.939639	0.932749
0.884849	0.899728	0.895394	0.875429
0.885591	0.879877	0.873783	0.888016
0.891757	0.915608	0.895477	0.906081
0.896552	0.910846	0.895033	0.91371
0.882015	0.901888	0.886527	0.89348
0.90105	0.918298	0.900596	0.898709
0.903004	0.898601	0.888889	0.911802
0.9126	0.91783	0.900202	0.919704
0.915363	0.928546	0.921186	0.912643
0.905983	0.919414	0.907068	0.912487
0.894635	0.914357	0.903133	0.897142
0.881047	0.903193	0.888347	0.894123
0.913268	0.915265	0.905411	0.911781
0.897764	0.916419	0.887823	0.884197
0.782208	0.656091	0.74358	0.79781
0.868628	0.843939	0.867987	0.894556
0.894314	0.889064	0.883159	0.89837
0.904151	0.917484	0.908739	0.91411
0.874646	0.897007	0.867933	0.895023
0.794777	0.841508	0.803678	0.817888
0.90955	0.917523	0.904909	0.909226
0.886726	0.88118	0.898585	0.893216
0.899249	0.925107	0.897492	0.907354
0.9066	0.933526	0.901676	0.911023
0.909361	0.930663	0.910434	0.913151
0.70488	0.68805	0.727577	0.778559
0.910217	0.923627	0.897991	0.915752
0.916013	0.92923	0.918228	0.920099
0.888809	0.885525	0.849095	0.883575
0.921158	0.948811	0.925654	0.926774
0.907681	0.936441	0.908397	0.923284
0.912821	0.919746	0.911147	0.913436
0.891985	0.904083	0.899061	0.906204
0.920615	0.920351	0.882239	0.899975
0.897471	0.913336	0.888218	0.904819
0.914005	0.937716	0.902946	0.917949
0.898069	0.895775	0.89907	0.896923
0.887077	0.891664	0.871568	0.889846
0.873741	0.886667	0.8826	0.877345
0.871446	0.900239	0.878799	0.894436
0.881449	0.910516	0.888972	0.895327
0.892372	0.910023	0.876656	0.900209
0.864198	0.890251	0.84991	0.865098
0.827691	0.85902	0.808012	0.82475
0.832264	0.851823	0.840222	0.872468
0.871177	0.875655	0.881663	0.879919
0.874698	0.888626	0.883015	0.88942
0.904698	0.933954	0.901495	0.919716
0.910909	0.928706	0.915946	0.917951
0.901735	0.927039	0.920256	0.908872
0.860705	0.842556	0.831231	0.861792
0.905542	0.930382	0.894505	0.895548
0.563176	0.610759	0.482505	0.576216
0.922165	0.937579	0.910967	0.923703
0.883428	0.887101	0.881835	0.886361
0.841419	0.83645	0.845649	0.849924
0.865255	0.886302	0.850636	0.871003
0.879336	0.899332	0.888151	0.895806
0.870968	0.923309	0.841289	0.84556
0.818925	0.837515	0.813714	0.838626
0.883333	0.907187	0.887528	0.903558
0.835697	0.8342	0.819188	0.863349
0.841305	0.877983	0.833223	0.87452
0.859456	0.848819	0.846058	0.865518
0.883844	0.908739	0.88214	0.912741
0.806825	0.754195	0.738764	0.793246
0.846957	0.844163	0.847054	0.87179
0.883791	0.879216	0.876157	0.881617
0.849702	0.878944	0.849351	0.865441
0.847049	0.877088	0.868323	0.868214
0.861969	0.843851	0.844768	0.848617
0.790718	0.747923	0.782825	0.809274
0.833528	0.798876	0.867034	0.877202
0.878219	0.834968	0.871866	0.884006
0.821419	0.810361	0.808966	0.827206
0.874437	0.858785	0.853065	0.870345
0.839356	0.861379	0.846154	0.872929
0.829732	0.852187	0.81518	0.847461
0.741843	0.755267	0.736332	0.782094
0.857852	0.872041	0.836744	0.866443
0.801814	0.801769	0.83139	0.838776
0.641921	0.57438	0.593583	0.627615
0.650602	0.717514	0.651163	0.672269
0.266598	0.260511	0.226048	0.40724
0.398104	0.497992	0.319728	0.462745
0.702532	0.698413	0.691489	0.740541
0.673611	0.604167	0.657407	0.720779
0.627178	0.634409	0.593023	0.655518
0.794118	0.666667	0.75	0.837838
0.829953	0.781132	0.814706	0.858169
0.251029	0.176471	0.262	0.204701
0.694716	0.641221	0.591054	0.648805
0.829421	0.801034	0.852273	0.884996
0.808989	0.785366	0.860759	0.878683
0.727034	0.715356	0.717949	0.701327
0.288024	0.21337	0.33223	0.413043
0.595713	0.695951	0.593583	0.631045
0.788783	0.829243	0.766749	0.788158
0.876437	0.886515	0.888112	0.893175
0.84727	0.878344	0.850134	0.854487
0.800664	0.80436	0.818489	0.801038
0.875965	0.868536	0.825688	0.836293
0.862835	0.886881	0.84908	0.892045
0.869729	0.8752	0.850998	0.866186
0.903175	0.915875	0.877551	0.901544
0.864897	0.88089	0.80163	0.854108
0.545894	0.574163	0.464981	0.721851
0.755438	0.773499	0.757009	0.748701
0.865416	0.871969	0.884658	0.881059
0.899922	0.894822	0.877551	0.892647
0.710112	0.717949	0.595122	0.802326
0.547103	0.632425	0.553191	0.592962
0.624315	0.615408	0.641387	0.670246
0.707488	0.642408	0.681863	0.673189
0.836318	0.811489	0.855942	0.861917
0.887856	0.900695	0.891829	0.909771
0.620819	0.644231	0.626781	0.652563
0.873786	0.839286	0.855754	0.902116
0.876473	0.870506	0.878913	0.880217
0.86866	0.853247	0.878237	0.879174
0.833579	0.831325	0.833142	0.832059
0.895402	0.863326	0.871152	0.903962
0.792994	0.781086	0.806011	0.805695
0.72103	0.681518	0.656338	0.653409
0.732143	0.761905	0.690909	0.793478
0.683938	0.626609	0.594406	0.648515
0.638095	0.611111	0.630769	0.627451
0.773148	0.745501	0.738095	0.735465
0.664596	0.757143	0.693694	0.671429
0.725664	0.700844	0.68578	0.740181
0.864372	0.765013	0.843284	0.80203
0.712329	0.680751	0.695364	0.660494
0.733906	0.771331	0.716667	0.723247
0.843882	0.843382	0.820829	0.83642
0.839527	0.87106	0.892754	0.881041
0.835505	0.774092	0.822857	0.864362
0.896049	0.878788	0.895034	0.917703
0.825993	0.801265	0.862694	0.864198
0.862909	0.859848	0.867305	0.874558
0.905911	0.857955	0.892495	0.914912
0.85441	0.837509	0.82881	0.876083
0.909527	0.896373	0.916168	0.94154
0.825843	0.820667	0.83989	0.8471
0.900302	0.851648	0.901153	0.924131
0.870139	0.82449	0.883375	0.87977
0.887097	0.844051	0.895075	0.897196
0.919884	0.918836	0.890203	0.92886
0.817837	0.794619	0.806533	0.853248
0.840432	0.776033	0.84188	0.848639
0.736655	0.73928	0.766773	0.739234
0.686131	0.637224	0.554795	0.719858
0.594737	0.568182	0.58	0.514286
0.68038	0.725191	0.676829	0.730469
0.707006	0.605634	0.6875	0.697183
0.748175	0.727848	0.757709	0.746154
0.50641	0.723881	0.56	0.637615
0.846123	0.841769	0.855372	0.887781
0.845505	0.856431	0.832817	0.872124
0.835502	0.816644	0.82992	0.861047
0.876267	0.865385	0.877608	0.893484
0.876473	0.887913	0.885993	0.913673
0.838826	0.835388	0.848736	0.8629
0.888233	0.89911	0.880199	0.902984
0.815789	0.803571	0.791246	0.846693
0.892593	0.900742	0.896151	0.908015
0.319213	0.284229	0.265574	0.29202
0.545455	0.577778	0.814815	0.813953
0.760684	0.711039	0.763441	0.635379
0.595318	0.601671	0.594737	0.662745
0.928279	0.897858	0.888403	0.920323
0.826142	0.857937	0.814421	0.86267
0.908594	0.890541	0.902047	0.929755
0.829882	0.847122	0.831325	0.888822
0.835124	0.792878	0.817556	0.851668
0.846383	0.829966	0.828947	0.874508
0.820601	0.751908	0.833866	0.837025
0.826055	0.76555	0.802961	0.834968
0.852858	0.868785	0.870861	0.869327
0.912169	0.884733	0.908582	0.913489
0.866218	0.889541	0.861619	0.907688
0.892944	0.890511	0.885463	0.923628
0.83224	0.828294	0.834181	0.839981
0.405206	0.482742	0.352113	0.438293
0.913793	0.94569	0.924165	0.929513
0.860656	0.782805	0.861852	0.895492
0.88798	0.827952	0.880811	0.925777
0.908602	0.915567	0.91358	0.928207
0.897333	0.869203	0.876646	0.91675
0.905052	0.919355	0.91844	0.945537
0.900312	0.900346	0.920909	0.917652
0.656863	0.64	0.690141	0.652
0.584615	0.654676	0.590604	0.55414
0.735294	0.833333	0.484848	0.7
0.732394	0.671233	0.719008	0.751381
0.801282	0.797297	0.800633	0.835859
0.792683	0.87013	0.723684	0.851485
0.703704	0.805556	0.678571	0.794118
0.793103	0.696429	0.55	0.652174
0.71134	0.751479	0.697183	0.777778
0.614679	0.624299	0.644628	0.573529
0.672457	0.682403	0.689441	0.688144
0.641509	0.647059	0.833333	0.792453
0.538462	0.537815	0.666667	0.69697
0.681481	0.670619	0.686364	0.713065
0.0680315	0.0504757	0.0705448	0.0583512
0.853274	0.850943	0.833554	0.880079
0.875408	0.889112	0.865442	0.846025
0.879883	0.892891	0.886352	0.903724
0.885661	0.902466	0.884148	0.901109
0.772026	0.804838	0.779608	0.818807
0.909258	0.894679	0.865867	0.919666
0.857054	0.926763	0.891078	0.904497
0.483169	0.540404	0.46487	0.501529
0.879401	0.91479	0.858333	0.900534
0.577857	0.54816	0.457249	0.609315
0.560472	0.495323	0.485582	0.468276
0.749494	0.818393	0.772331	0.793187
0.839367	0.899729	0.868093	0.894089
0.685393	0.742254	0.679296	0.651206
0.895833	0.924773	0.899231	0.910331
0.917316	0.925758	0.906475	0.9303
0.779735	0.831513	0.793392	0.81945
0.893357	0.890043	0.898734	0.90303
0.924731	0.940611	0.935627	0.936439
0.888247	0.920798	0.896499	0.893631
0.793388	0.882353	0.791045	0.820455
0.800537	0.880597	0.861399	0.861461
0.74307	0.803945	0.75892	0.797509
0.828543	0.886091	0.822306	0.866035
0.871557	0.898789	0.889959	0.89267
0.431953	0.294393	0.376518	0.362789
0.713499	0.755789	0.676329	0.761905
0.657702	0.610895	0.664311	0.667335
0.644769	0.551451	0.467249	0.558081
0.52381	0.772727	0.857143	0.583333
0.715116	0.695187	0.657895	0.646409
0.673469	0.78125	0.674074	0.730263
0.769892	0.719335	0.72449	0.744737
0.622807	0.775701	0.619048	0.62931
0.74386	0.775161	0.793103	0.679856
0.867105	0.873078	0.86496	0.856298
0.78926	0.820013	0.813559	0.82342
0.731343	0.881643	0.764463	0.811765
0.837304	0.897821	0.831824	0.845269
0.831412	0.906789	0.883077	0.897001
0.641963	0.706223	0.649452	0.659341
0.826851	0.851733	0.82134	0.859281
0.897838	0.858958	0.897047	0.910158
0.863916	0.905956	0.900327	0.892956
0.819268	0.93128	0.848649	0.880546
0.535088	0.600111	0.480702	0.614465
0.592213	0.677596	0.684426	0.551653
0.587583	0.4	0.52322	0.528117
0.413127	0.45283	0.418103	0.448905
0.613208	0.637931	0.742424	0.621622
0.547264	0.671053	0.546154	0.684524
0.564516	0.560669	0.551282	0.609848
0.756757	0.913043	0.797753	0.851852
0.692623	0.663366	0.697674	0.736264
0.532468	0.555556	0.589744	0.66129
0.604743	0.560976	0.557471	0.631148
0.610063	0.730994	0.354167	0.486842
0.192771	0.1875	0.176471	0.466667
0.792793	0.747368	0.732759	0.671171
0.617647	0.580247	0.333333	0.706422
0.829457	0.717949	0.697674	0.72449
0.644737	0.604167	0.625	0.740741
0.870229	0.854599	0.87037	0.868298
0.805593	0.842388	0.788217	0.813926
0.871795	0.860365	0.860656	0.878709
0.824324	0.865316	0.857835	0.851362
0.841631	0.895933	0.849398	0.861533
0.838718	0.86696	0.830043	0.844358
0.85819	0.889625	0.870665	0.888538
0.872644	0.909401	0.887617	0.901347
0.843462	0.905253	0.850277	0.894958
0.899526	0.93109	0.912539	0.924908
0.878388	0.942529	0.896552	0.911866
0.543689	0.592199	0.605442	0.568266
0.77451	0.681818	0.714286	0.65
0.570093	0.576471	0.5	0.549451
0.596154	0.608108	0.619048	0.779221
0.734463	0.738889	0.737288	0.677725
0.845361	0.731707	0.72973	0.700535
0.691358	0.757062	0.617391	0.671429
0.775194	0.782258	0.680556	0.77027
0.666667	0.70297	0.530303	0.726496
0.726867	0.689429	0.742169	0.761715
0.534884	0.642857	0.65	0.741667
0.387097	0.446602	0.273684	0.488372
0.734694	0.740157	0.544304	0.719008
0.729462	0.655413	0.758475	0.699371
0.744301	0.694472	0.733962	0.752667
0.719608	0.725753	0.710572	0.7369
0.806982	0.824725	0.795556	0.804035
0.692964	0.664482	0.743523	0.688312
0.729448	0.693839	0.739264	0.773537
0.552555	0.613889	0.554401	0.601923
0.744232	0.620501	0.735166	0.77894
0.6505	0.680533	0.626355	0.688019
0.839506	0.903194	0.855263	0.840132
0.874498	0.901604	0.871441	0.885057
0.901083	0.907119	0.91411	0.907732
0.842105	0.914667	0.850556	0.870558
0.422825	0.353298	0.353466	0.416327
0.881159	0.905882	0.887989	0.927017
0.66832	0.486301	0.659033	0.683893
0.911715	0.870968	0.920983	0.911986
0.906198	0.893836	0.906997	0.923797
0.871448	0.798343	0.865285	0.906417
0.701613	0.515152	0.612245	0.69863
0.755172	0.767635	0.78022	0.750617
0.840321	0.848195	0.841935	0.852206
0.797539	0.810726	0.803313	0.823204
0.764151	0.736842	0.655367	0.711656
0.823779	0.861111	0.796948	0.796905
0.598802	0.608974	0.589474	0.626761
0.601036	0.548173	0.5	0.625
0.816176	0.827789	0.835616	0.766478
0.669643	0.684211	0.731707	0.719512
0.585366	0.519481	0.59322	0.635015
0.765957	0.805369	0.772358	0.747312
0.763636	0.731658	0.775	0.769444
0.840053	0.822633	0.80897	0.839371
0.907521	0.858806	0.906515	0.90636
0.64549	0.600478	0.626552	0.663052
0.722541	0.754857	0.702209	0.751088
0.557841	0.412075	0.522192	0.567577
0.753928	0.822487	0.76117	0.783582
0.88797	0.873601	0.880638	0.897968
0.848139	0.814059	0.850269	0.874941
0.559834	0.545107	0.537932	0.563529
0.931024	0.923623	0.92576	0.937371
0.911658	0.899226	0.903267	0.921061
0.902947	0.888009	0.896767	0.916513
0.87333	0.855372	0.885239	0.885971
0.890301	0.860017	0.879759	0.896665
0.909091	0.884552	0.896313	0.910469
0.900864	0.872939	0.886633	0.90427
0.528058	0.448777	0.479685	0.583333
0.143488	0.0826245	0.110575	0.126804
0.371084	0.297136	0.360206	0.362523
0.911033	0.896074	0.923807	0.919223
0.883942	0.849855	0.886513	0.890982
0.869236	0.822998	0.872228	0.870224
0.923999	0.92078	0.921472	0.931545
0.905302	0.893111	0.909355	0.914265
0.910096	0.900405	0.918744	0.914744
0.881701	0.822094	0.872879	0.88225
0.916595	0.881035	0.921425	0.919051
0.919979	0.906438	0.925811	0.924586
0.89716	0.853737	0.873239	0.887859
0.314268	0.25798	0.311831	0.298605
0.386486	0.347434	0.34595	0.398493
0.435564	0.366038	0.418903	0.433773
0.927504	0.912539	0.925623	0.923361
0.91539	0.903664	0.904644	0.915995
0.906156	0.877322	0.894683	0.906657
0.829329	0.8208	0.843651	0.870679
0.885638	0.876461	0.893733	0.893288
0.877311	0.822711	0.888292	0.880185
0.861227	0.865238	0.853429	0.895793
0.914578	0.922549	0.91259	0.916342
0.897533	0.925336	0.898699	0.915707
0.912684	0.930768	0.920718	0.925105
0.887874	0.906936	0.903656	0.911968
0.866283	0.840361	0.863916	0.878433
0.861086	0.848776	0.866138	0.862704
0.433678	0.364159	0.408618	0.421627
0.871317	0.844336	0.860547	0.86974
0.8617	0.873362	0.857972	0.877267
0.846172	0.83871	0.847059	0.857749
0.497078	0.415351	0.460506	0.48327
0.632973	0.672897	0.662179	0.691488
0.860859	0.853269	0.86263	0.879181
0.917529	0.932047	0.924131	0.937075
0.879467	0.881841	0.883896	0.897594
0.812792	0.838938	0.821121	0.858026
0.935157	0.938974	0.930133	0.940015
0.822868	0.825992	0.832451	0.846049
0.901979	0.915648	0.905283	0.920189
0.91849	0.933214	0.923055	0.932167
0.882137	0.892704	0.884377	0.909139
0.903697	0.897219	0.901242	0.908614
0.855043	0.868583	0.853073	0.877573
0.855187	0.877951	0.858749	0.886724
0.874658	0.874162	0.871782	0.897077
0.893013	0.890026	0.875113	0.892698
0.34841	0.284924	0.336215	0.367715
0.87955	0.876137	0.875767	0.902342
0.876551	0.888354	0.885664	0.894075
0.86657	0.875908	0.835721	0.880585
0.611765	0.623288	0.591549	0.660305
0.617021	0.671642	0.647059	0.6
0.578947	0.666667	0.671233	0.744604
0.680233	0.73	0.584906	0.664234
0.503817	0.544987	0.510204	0.397436
0.767273	0.766219	0.705618	0.776235
0.648148	0.685558	0.552083	0.649635
0.703704	0.68	0.666667	0.821429
0.72956	0.797386	0.716667	0.759494
0.789695	0.775591	0.758491	0.811655
0.681159	0.644444	0.59375	0.672727
0.811024	0.829016	0.761905	0.672956
0.764869	0.825243	0.768786	0.795222
0.741573	0.688633	0.730205	0.67156
0.745455	0.82	0.718563	0.802548
0.721311	0.8125	0.776398	0.72561
0.736111	0.645161	0.638298	0.694444
0.484716	0.480287	0.433071	0.460177
0.702055	0.698718	0.705036	0.688192
0.689655	0.691489	0.588235	0.657754
0.385093	0.444444	0.551724	0.46988
0.65678	0.649842	0.604444	0.713725
0.617647	0.627451	0.66	0.559322
0.666667	0.70625	0.720588	0.769231
0.757576	0.738636	0.646766	0.701681
0.672316	0.720143	0.718663	0.741497
0.673913	0.519031	0.580488	0.599156
0.7125	0.691057	0.669725	0.669643
0.732673	0.642857	0.584906	0.6875
0.756364	0.737778	0.723214	0.80102
0.389313	0.361991	0.287037	0.253425
0.8	0.592593	0.709677	0.666667
0.653846	0.586667	0.521127	0.586538
0.579137	0.451697	0.529801	0.48374
0.823245	0.787234	0.823045	0.823928
0.941176	0.928571	0.818182	0.944444
0.596154	0.727273	0.714286	0.640625
0.494949	0.452941	0.507812	0.511278
0.683871	0.72117	0.712366	0.686235
0.547085	0.620155	0.538043	0.645833
0.723642	0.729986	0.816456	0.775714
0.682692	0.768786	0.706294	0.760563
0.227116	0.240403	0.213178	0.241888
0.803372	0.776172	0.815774	0.845594
0.860873	0.892736	0.859281	0.871152
0.85587	0.895522	0.872876	0.860988
0.861551	0.82807	0.809917	0.854327
0.824878	0.713085	0.805949	0.857335
0.852594	0.847507	0.849825	0.861094
0.800407	0.808834	0.814685	0.823357
0.751698	0.755115	0.779051	0.803226
0.815188	0.837589	0.806387	0.830901
[truncated: 166,918 more rows]

## Sheet: README
Average DNA methylation (mCG/CG) values for non‑overlapping 10 kb genomic bins (danRer11 genome), calculated from ArrayExpress E‑MTAB‑14873 bedGraph files using the bedtools map function.
