# Supplementary material for: A single-cell multiomics roadmap of zebrafish spermatogenesis reveals regulatory principles of male germline formation
Source: Mol Syst Biol. 2025 Oct 14;22(1):42–68. doi: 10.1038/s44320-025-00157-7 (PMC12759076; doi:10.1038/s44320-025-00157-7)
Supplement: Supplementary file 15 — Source data Fig. 3 [file 44320_2025_157_MOESM15_ESM.zip › Figure_3/3F/Fig.3F.xlsx]

## Sheet: Fig.3F
chr	start	end	sg	sc	rs	sp
chr1	200924	201234	0.259467	0.412525	0.155844	0.307125
chr1	1125734	1125931	0.163793	0.136054	0.117647	0.45045
chr1	1575137	1575715	0.544014	0.957746	0.62807	0.5125
chr1	1765820	1766379	0.559503	0.0733015	0.542614	0.420586
chr1	2520113	2520382	0.166265	0.0336134	0.436464	0.222423
chr1	2528535	2529072	0.551201	0.865275	0.489879	0.398639
chr1	2969008	2969821	0.563559	0.370809	0.718519	0.616162
chr1	3142319	3142670	0.382022	0.928571	0.33871	0.485294
chr1	4197204	4197566	0.611111	0.0769231	1	0.75
chr1	4575638	4576174	0.667524	0.956279	0.765625	0.68727
chr1	4581355	4582333	0.629032	0.956778	0.601064	0.751196
chr1	4582948	4583370	0.656	0.968017	0.68662	0.784591
chr1	4660976	4661304	0.83908	0.571429	0.914179	0.916528
chr1	4674064	4674735	0.944039	0.560575	0.96	0.963744
chr1	4835216	4835721	0.937965	0.59805	0.953096	0.950051
chr1	5346351	5346963	0.755063	0.442341	0.808	0.853986
chr1	5401530	5401699	0.674419	0.10084	0.595745	0.296296
chr1	5452477	5453309	0.151184	0.819608	0.176692	0.121212
chr1	5481444	5482577	0.425329	0.81203	0.412081	0.423014
chr1	5914132	5914412	0.8125	0.393939	0.95	0.696429
chr1	6117193	6117779	0.132207	0.429792	0.0797774	0.0673077
chr1	6145010	6145254	0.637555	0.80344	0.503817	0.506667
chr1	6302709	6302949	0.886427	0.929577	0.521739	0.866171
chr1	7051942	7052161	0.833333	0.833333	0.111111	0.9375
chr1	7948769	7949165	0.25	0.693182	0.289855	0.33945
chr1	8592244	8592722	0.0848896	0.388489	0.0869565	0.0288184
chr1	9027499	9027830	0.478261	0.941176	0.583333	0.8125
chr1	9085976	9086499	0.819444	0.0625	0.304348	0.619718
chr1	9162398	9162927	0.202614	0.789474	0.166667	0.232394
chr1	9681748	9681987	0.194805	0.62	0.382979	0.524752
chr1	10524360	10524806	0.767857	0.950877	0.557895	0.566038
chr1	10526079	10527450	0.421053	0.865922	0.730769	0.581395
chr1	10546373	10547400	0.666667	0.907216	0.352941	0.722222
chr1	10583960	10584488	0.583333	0.863354	0.4	0.448276
chr1	10600058	10600404	0.555556	0.891089	0.266667	0.5
chr1	10614247	10615448	0.421053	0.96875	0.3	0.714286
chr1	10646993	10647148	0.8	0	0.439024	na
chr1	10664514	10664688	0.375	0.285714	0.0909091	0.75
chr1	11057070	11057186	0	0	0	0
chr1	11654513	11655412	0.25974	0.437984	0.0584416	0.102564
chr1	11657328	11657658	0.913043	0.882353	0.285714	0.962963
chr1	11805738	11805924	0.52	0.515152	0.875	0.875
chr1	12075348	12075747	0.436214	0.0701754	0.234973	0.26465
chr1	12159692	12160191	0.71267	0.357002	0.634686	0.803309
chr1	12263240	12264225	0.575813	0.946058	0.491196	0.663067
chr1	12497963	12499548	0.178218	0.222222	0.573529	0.247059
chr1	12588790	12589079	0.269231	0.8	0.833333	0.64
chr1	12660482	12660683	0.5	0.16	0.62963	0.777778
chr1	12845006	12845215	0.698663	0.801653	0.526316	0.677309
chr1	13087541	13087707	0.47619	0.577465	0	0.548387
chr1	13855019	13857357	0.35	0.722222	0.6875	0.4375
chr1	13882807	13883291	0.806452	0.927273	0.46875	0.725
chr1	14658306	14658484	0.818182	0.75	1	0.411765
chr1	14752570	14753191	0.547619	0.157895	0.9	0.5625
chr1	15212735	15213243	0.841121	0.407975	0.866667	0.783525
chr1	15522484	15522797	0.869565	0.484018	0.911765	0.841121
chr1	15831017	15831208	0.824818	0.534884	0.5	0.786517
chr1	15936740	15937177	0.685714	0.394737	0.772727	0.2
chr1	16207737	16208204	0.416667	0.833333	0.307692	0.638889
chr1	16718895	16719023	0.159091	0.9375	0.280702	0.361111
chr1	16730690	16731171	0.493827	0.826446	0.61194	0.540052
chr1	17229447	17229692	0.9	0.888889	0.964286	0.581395
chr1	17428762	17428899	0.909091	0.566667	0.413793	0.911111
chr1	17674038	17674516	0.436047	0.0750853	0.126316	0.307692
chr1	17707013	17707470	0.781955	0.222892	0.617021	0.203883
chr1	17845698	17846030	0.345679	0.228571	0.897436	0.651515
chr1	17879661	17879837	0.65	0.352941	1	0.671429
chr1	18153657	18153899	0.526316	0.95	0.576923	0.857143
chr1	18165215	18165465	0.428571	0.5	0	0
chr1	18221819	18222138	0.588235	0.404255	0.75	0.285714
chr1	18222265	18222712	0.44	0.318182	0.928571	0.730769
chr1	18414711	18416635	0.775	0.666667	0.371429	0.846154
chr1	18540873	18541115	0.778761	0.613793	0.404762	0.881188
chr1	18688518	18688711	0.787879	0.285714	0.882353	0.684211
chr1	18940717	18942118	0.505952	0.0674342	0.463054	0.467784
chr1	18951682	18952083	0.246606	0.274052	0.102828	0.458599
chr1	19032072	19032390	0.510917	0.163961	0.523288	0.51797
chr1	19074041	19074880	0.542493	0.109141	0.444444	0.492598
chr1	19523641	19524015	0.9	1	0.411765	0.846154
chr1	19585310	19585413	0.847826	0.925926	0.821429	0.318182
chr1	19845137	19845399	0.142857	0.833333	na	1
chr1	20040978	20041250	0.448276	0.824324	0.4	0.682927
chr1	20528808	20529137	0.368421	0.842105	0.291667	0.866667
chr1	20559493	20559938	0.962121	0.477876	0.929293	0.924812
chr1	21222088	21223221	0.859649	0.945205	0.318182	0.90411
chr1	21303968	21304195	0.935065	0.6	0.911765	0.939394
chr1	21721230	21721462	0.571429	0.208333	0.7	0.712121
chr1	22145159	22145429	0.423077	0.522727	0.888889	1
chr1	22154859	22156717	0.428571	0.304348	0.1	0.823529
chr1	22158990	22159331	0.721154	0.690476	0.28125	0.67033
chr1	22233778	22234216	0.956522	0.492308	0.367347	0.831325
chr1	22608723	22609024	0.314815	0.698413	0.617021	0.666667
chr1	23332658	23332784	0.916667	0.933333	0.85	0.421053
chr1	23537703	23537832	0.583942	0.647887	0.137931	0.5625
chr1	24428449	24429184	0.722222	0.8	1	0.482759
chr1	24606379	24606824	0.355372	0.259921	0.0909091	0.627586
chr1	24786134	24786269	0.333333	1	0.818182	0.833333
chr1	25040384	25040883	0.264706	0.666667	0.245283	0.147059
chr1	25458430	25458630	0.887097	0.764045	0.375	0.898734
chr1	25549050	25549509	0.402778	0.44186	0.0745342	0.302583
chr1	25573627	25574063	0.709459	0.367647	0.825243	0.646465
chr1	25636412	25637129	0.64	0.357143	0.333333	0.923077
chr1	25835065	25835345	0.575758	0.929515	0.461538	0.795031
chr1	25939570	25939713	0.916667	0.6875	0.366667	0.942857
chr1	26332829	26333966	0.445275	0.161662	0.470678	0.452452
chr1	26534196	26534454	0.463768	0.826667	0.497561	0.56092
chr1	26534809	26535148	0.274059	0.741573	0.433735	0.389771
chr1	26545538	26546313	0.158182	0.562044	0.112403	0.0998117
chr1	26846411	26852534	0.787879	0.692308	0.529412	0.6
chr1	27120954	27121876	0.5	0.684211	1	0.708333
chr1	27319013	27319316	0.579104	0.198276	0.551724	0.557377
chr1	27398455	27398605	0.130435	0.37931	0.130435	0.25
chr1	27401406	27401784	0.493333	0.944444	0.372549	0.492063
chr1	27472496	27472864	0.459459	0.916667	0.956522	1
chr1	27500469	27500772	0.73913	0.37037	0.833333	0.55
chr1	27519707	27520011	0.727273	0.666667	0.916667	0.333333
chr1	27542110	27542369	0.202381	0.911765	0.189189	0.102564
chr1	27597519	27597728	0.846154	0.428571	0	0
chr1	27601502	27602151	0.5	1	0.55814	0.764706
chr1	27725242	27729795	0.735294	0.83871	0.488889	0.904762
chr1	27775630	27775809	1	0.363636	1	1
chr1	27933577	27933930	0.814189	0.718447	0.414035	0.736515
chr1	28030658	28030822	0.232666	0.483731	0.176166	0.191265
chr1	28338002	28338482	0.784461	0.912121	0.592814	0.755064
chr1	28455094	28455313	0.689655	0.310345	0.772727	0.785714
chr1	28564326	28564490	0.44	0.590361	0.325581	0.791045
chr1	28593342	28593609	0.231579	0.736111	0.566667	0.42029
chr1	28605584	28605728	0	0	0.636364	0
chr1	28809828	28811013	0.526291	0.948125	0.478844	0.498348
chr1	29235264	29235571	0.482517	0.251282	0.7	0.535211
chr1	30074617	30074943	0.25	0.28	0	0.685714
chr1	30124474	30124924	0.468085	0	0.733333	0.545455
chr1	30326334	30326577	1	0.738095	0.95	0.642857
chr1	30519731	30520227	0.358209	0.941176	0.964286	0.927711
chr1	30598157	30598480	0.373016	0.588889	0.163265	0.512821
chr1	30598754	30599173	0.614286	0.1	0.0816327	0.578313
chr1	30645793	30646156	0.25	0.846154	0.956522	0.0909091
chr1	30770862	30771780	0.0808625	0.664835	0.132743	0.145522
chr1	30817866	30818240	0.733333	0.741935	0.235294	0.847826
chr1	30849354	30849615	0.470588	0.95	0.941176	1
chr1	30864191	30864328	0	1	na	0
chr1	30920444	30920703	0.64	0.5	0.928571	1
chr1	30939723	30941607	0.645161	0.111111	0.142857	0.25
chr1	31109686	31110425	0.478261	0.842105	0.4	0.3
chr1	31137038	31137367	0.585366	0.69685	0.291667	0.432432
chr1	31246537	31246894	0.426136	0.0992366	0.0176991	0.372093
chr1	31530717	31531260	0.0525547	0.332186	0.0167464	0.0464839
chr1	31876892	31877006	0.717647	0.848	0.774194	0.727273
chr1	32358880	32359074	0.540541	0.842105	0.272727	0.75
chr1	32385010	32386517	0.74359	0.75	0.454545	0.883721
chr1	33243783	33244370	0.492063	0.875969	0.632768	0.728045
chr1	33416747	33417033	0.685028	0.406807	0.519912	0.69352
chr1	33493268	33493665	0.763359	0.45	0.833333	0.771812
chr1	33861599	33861797	0.833333	0.863014	0.8125	0.318182
chr1	34060294	34062513	0.62963	0.740741	0.655172	0.714286
chr1	34204969	34205252	0.52381	0.0588235	1	0.571429
chr1	34789274	34789537	0.905882	0.423077	0.746032	0.825397
chr1	34857327	34857615	0.369565	0.254545	0.827586	0.40625
chr1	34896731	34896978	0.166667	0.766667	0.15	0.534884
chr1	34899826	34900355	0.914286	0.333333	0.470588	0.770833
chr1	34918000	34918449	0.773994	0.940625	0.563953	0.892683
chr1	34970319	34970726	0.337209	0.597436	0.075	0.398844
chr1	35025880	35026026	0.0909091	0.60989	0.764706	0.3125
chr1	35064103	35064407	0.427419	0.721649	0.276596	0.478992
chr1	35122060	35122495	0.590164	0.31203	0.77193	0.496063
chr1	35870731	35870975	1	0.166667	1	0.571429
chr1	35942082	35942258	0.947368	0.904762	0.571429	0
chr1	35977095	35977460	1	0.470588	0.818182	0.8
chr1	36207435	36207745	0.406685	0.612198	0.290102	0.241736
chr1	36272799	36273024	0.216912	0.473684	0.195767	0.409396
chr1	36466609	36466896	0.10566	0.575758	0.104478	0.173729
chr1	36788190	36788462	0.648352	0.539683	0.909091	0.585586
chr1	36792806	36793015	0.322275	0.427273	0.22335	0.38326
chr1	37197498	37197751	0.282609	0.1	0.571429	0.482759
chr1	37218025	37218210	0.841463	1	0.555556	0.983333
chr1	38743259	38743542	0.682243	0.682927	0.173333	0.423913
chr1	38743857	38744554	0.745413	0.576271	0.330189	0.747768
chr1	38813354	38813742	0.626292	0.945155	0.805195	0.798023
chr1	39307067	39307222	0.87037	0.568627	0.966667	0.873563
chr1	39307650	39307852	0.272727	0.616279	0.561644	0.537634
chr1	39308911	39309097	0.412698	0.918919	0.705882	1
chr1	39686080	39686430	0.133333	0.666667	na	0.363636
chr1	39794068	39794495	0.575908	0.845725	0.496732	0.420753
chr1	40157757	40157893	0.527273	0.96	0.407407	0.706897
chr1	40169201	40169400	0.0112867	0.382883	0	0.00934579
chr1	40457622	40458439	0.0880452	0.402651	0.117143	0.21119
chr1	40575527	40575889	0.481818	0.243902	0.666667	0.314815
chr1	40993382	40993728	1	0.222222	1	0
chr1	41094317	41094887	0.660714	0.954128	0.517241	0.724138
chr1	41621060	41621427	0.793103	0.376884	0.692607	0.669863
chr1	41936086	41936354	0.537313	0.855385	0.60339	0.71393
chr1	42250778	42251235	0.607843	0.286439	0.391626	0.508117
chr1	42474440	42474543	0.626506	0.922747	0.517986	0.636364
chr1	42674293	42674602	0.797203	0.491124	0.333333	0.8
chr1	42676789	42677251	0.662338	0.684211	0.442857	0.914634
chr1	42917460	42917828	0.562874	0.923077	0.515152	0.543103
chr1	43289769	43289878	0.492212	0.662338	0.227586	0.247706
chr1	43610929	43611353	0.914894	0.543046	0.89939	0.927891
chr1	43616504	43617304	0.868254	0.324798	0.872727	0.887393
chr1	44100646	44100947	0.392157	0.773585	0.695652	0.296875
chr1	44389520	44389962	0.447191	0.690554	0.346895	0.672
chr1	44431797	44432210	0.625177	0.939168	0.647619	0.546512
chr1	44453200	44453657	0.424419	0.315287	0.62963	0.637143
chr1	44454259	44454671	0.112754	0.469663	0.102564	0.121726
chr1	44598375	44598727	0.768382	0.524194	0.882022	0.770335
chr1	44629493	44630297	0.921986	0.526596	0.915493	0.928389
chr1	44641416	44642498	0.407979	0.105983	0.406015	0.311284
chr1	45301318	45301784	0.257102	0.578417	0.236504	0.294205
chr1	45365532	45366112	0.336207	0.664286	0.331599	0.471493
chr1	46414018	46414428	0.797619	0.363636	0.872727	0.612903
chr1	46416160	46416872	0.314815	0.244444	0	0.725
chr1	46596552	46596894	0.478563	0.201765	0.443373	0.473143
chr1	46622354	46622540	0.488449	0.855422	0.421875	0.671053
chr1	48653218	48653703	0.579198	0.870138	0.624284	0.773393
chr1	48798572	48799092	0.469697	0.813953	0.297297	0.607843
chr1	48846659	48847127	0.589229	0.876897	0.594862	0.693487
chr1	49701182	49701469	0.475207	0.51227	0.260563	0.621495
chr1	49796214	49796812	0.791165	0.46595	0.842105	0.905512
chr1	50295321	50295859	0.572917	0.0574713	0.684932	0.409091
chr1	50537100	50538030	0.632939	0.859438	0.393873	0.391677
chr1	50823863	50824640	0.430137	0.869373	0.392308	0.342011
chr1	50938835	50939069	0.6875	0.142857	0.785714	0.882353
chr1	51049387	51050094	0.16	0.547718	0.130653	0.0960404
chr1	51159429	51159632	0.864802	0.526059	0.875502	0.910042
chr1	51188393	51189568	0.450777	0.871841	0.374376	0.253521
chr1	51556994	51557690	0.766355	0.5	0.628571	0.628571
chr1	51956179	51956491	0.912458	0.600671	0.810026	0.898977
chr1	51980063	51980328	0.780374	0.977273	0.579365	0.883562
chr1	52540492	52541082	0.0792593	0.381336	0.059854	0.0751488
chr1	52810811	52811032	0.384615	0.616162	0.785714	0.378378
chr1	53799184	53799527	0.585366	0.314286	0.857143	0.25
chr1	54115768	54116141	0.561944	0.262985	0.607207	0.511971
chr1	54508175	54508450	0.258584	0.436931	0.144033	0.196837
chr1	54654429	54654692	0.584821	0.776471	0.273292	0.518072
chr1	55364263	55364466	0.4375	1	0.833333	0.873563
chr1	55767305	55767531	0.427632	0.140704	0.519337	0.544776
chr1	55898728	55898852	0.266667	0.0434783	0.609375	0.651786
chr1	56332865	56333581	0.453901	0.851429	0.55814	0.668588
chr1	56436201	56436367	0.440994	0.076087	0.139535	0.373333
chr1	56653170	56653937	0.77044	0.121083	0.676364	0.792164
chr1	56730070	56730405	0.4	0.95302	0.666667	0.75
chr1	56983077	56983246	0.8	0	0.666667	0
chr1	57231355	57231763	0.545455	0.8	0.333333	0.25
chr1	57500869	57501447	0.391304	0.735632	0.257143	0.303571
chr1	57567951	57568273	0.844086	0.471264	0.778443	0.796143
chr1	57616979	57617211	0.84375	0.913793	0.588235	0.714286
chr1	57759729	57759920	0.854545	0.434783	0.681818	0.72
chr1	57768071	57768441	0.695238	0.789474	0.237288	0.291391
chr1	57878734	57879386	0.692308	0.871429	0.40625	0.6
chr1	57932041	57932529	0.676471	0.785714	0.860465	0.452381
chr1	57949888	57950408	0.75	0.439446	0.65	0.65416
chr1	57951134	57951661	0.770609	0.491803	0.752	0.739414
chr1	57996172	57996598	0.511236	0	0.458333	0.450311
chr1	58165241	58165670	0.47619	0.842767	0.3125	0.856164
chr1	58277434	58278344	0.596369	0.369658	0.706714	0.624599
chr1	58506815	58510896	0.326186	0.832285	0.385557	0.53776
chr1	58998686	58998888	0.928571	0.833333	0.555556	0.920635
chr1	59251549	59252965	0.595196	0.269169	0.540468	0.438738
chr1	59534495	59534896	0.166667	0.692308	0.4	0.285714
chr1	59535953	59536264	0.352941	0.784091	0.914286	0.870968
chr1	59539397	59539523	na	1	0	1
chr10	59924	60251	0.206154	0.611765	0.226471	0.257576
chr10	111566	112593	0.416107	0.875	0.209302	0.645455
chr10	118240	118599	0.598916	0.931548	0.718519	0.862528
chr10	197739	198807	0.490798	0.910417	0.504673	0.619485
chr10	270771	271289	0.347392	0.750371	0.5	0.616809
chr10	305941	306779	0.209205	0.713914	0.308197	0.392655
chr10	354098	354861	0.678054	0.417453	0.770455	0.760812
chr10	801130	802432	0.533742	0.802899	0.597701	0.601695
chr10	1623873	1624363	0.166667	0.464286	0.20442	0.234
chr10	2517505	2517766	0.661823	0.800307	0.431818	0.678609
chr10	2819971	2820958	0.633745	0.350827	0.721893	0.748258
chr10	3361197	3361956	0.475862	0.842105	0.41349	0.3249
chr10	3895996	3896275	0.824561	0.453061	0.663866	0.763006
chr10	4040707	4041337	0.499025	0.841121	0.58371	0.523438
chr10	4209808	4210100	0.725581	0.35376	0.495238	0.587361
chr10	4304929	4305276	0.421875	0.850877	0.46114	0.361765
chr10	4306317	4307775	0.66607	0.883053	0.485612	0.577385
chr10	4619438	4620096	0.257732	0.552301	0.177677	0.414545
chr10	4673087	4673473	0.427245	0.842657	0.457711	0.614396
chr10	4997104	4997430	0.411765	0.773333	0.732394	0.719388
chr10	6679692	6679965	0.681818	0.355263	0.892857	0.776923
chr10	7181739	7184837	0.891134	0.415232	0.883244	0.910154
chr10	7481095	7481212	0.474576	0.876923	0.45098	0.6
chr10	7481686	7481923	0.761194	0.953704	0.352941	0.828571
chr10	7614650	7615058	0.590909	0.5625	0.461538	1
chr10	7877225	7877477	0.381818	0.914894	0.71875	0.941176
chr10	7885729	7886020	0	0.36	0.097561	0.648649
chr10	8171803	8173367	0.7675	0.359223	0.666667	0.505181
chr10	8422867	8423161	0.916667	0.894737	0.24	0.952381
chr10	8709234	8709502	0.233333	0.571429	0.0789474	0.125
chr10	9016035	9016259	0.153846	0.6	na	0.6875
chr10	9150000	9150409	0.557692	0.183673	0.175676	0.44
chr10	10366439	10367216	0.918919	0.857143	0	0.782609
chr10	10429803	10430007	0.334677	0.164021	0.523077	0.20155
chr10	10680651	10680807	na	0.222222	0.888889	na
chr10	10685733	10685953	0	0.818182	1	1
chr10	10828248	10828794	0.576854	0.877805	0.615764	0.754783
chr10	11140248	11140838	0.786854	0.319691	0.691743	0.729991
chr10	11150408	11150676	0.715573	0.824074	0.492986	0.42953
chr10	11493234	11493896	0.657718	0.293333	0.486486	0.558559
chr10	11811872	11812068	1	0.242424	0.52381	0.5
chr10	11812846	11813500	0.605634	0.529412	0.2	0.851852
chr10	11835729	11836189	0.748252	0.849315	1	0.464912
chr10	11926142	11926937	0.161458	0.570732	0.42449	0.427083
chr10	12707795	12708184	0.763889	0.19084	0.803571	0.894309
chr10	12899015	12899511	0.86758	0.340476	0.829493	0.882514
chr10	13098792	13099347	0.577519	0.946396	0.645418	0.657556
chr10	13337323	13337667	0.379699	0.698225	0.536	0.518657
chr10	13387497	13387693	0.935484	1	0.636364	1
chr10	13397381	13401776	0.259259	0.366197	0.163934	0.482143
chr10	13661848	13662148	0.653979	0.864111	0.429907	0.593284
chr10	13794778	13795431	0.529837	0.677188	0.275316	0.618667
chr10	13823324	13823670	0.0972222	0.473684	0.9	0
chr10	14042400	14042876	0.580392	0.942513	0.513317	0.568966
chr10	14186967	14187200	0.810256	0.486957	0.792929	0.810474
chr10	14738473	14739212	0.614228	0.938776	0.623423	0.800365
chr10	14747904	14748317	0.184211	0.552239	0.357895	0.2
chr10	14761657	14762312	0.265823	0.593925	0.226138	0.198775
chr10	15081229	15082013	0.788172	0.432763	0.776286	0.734592
chr10	15691246	15691585	0.568627	0.75	0.321429	0.875
chr10	15730353	15731046	0.503633	0.19947	0.511128	0.577078
chr10	15741387	15741754	0.174242	0.691176	0.129032	0.333333
chr10	15754145	15754449	0.556772	0.793003	0.717026	0.726562
chr10	16382780	16383122	0.605634	0.96875	0.369863	0.53125
chr10	16578751	16579212	0.325203	0.667276	0.413333	0.528075
chr10	16687579	16688029	0.699422	0.183114	0.508475	0.693032
chr10	16699094	16699436	0.848889	0.847826	0.489011	0.804762
chr10	17189443	17189777	0.717949	0.466667	0.1	0.892857
chr10	17856797	17856951	0.670588	0.763052	0.414894	0.770408
chr10	18618134	18618647	0.326389	0.686275	0.729167	0.368794
chr10	18893994	18894403	0.925926	0.486842	0.930233	0.482759
chr10	19065396	19066081	0.666667	0.190476	0.666667	0.454545
chr10	19068463	19068825	0.45	0.325301	0.771429	0.568421
chr10	19308338	19308731	0.863884	0.584187	0.888889	0.918868
chr10	19793339	19793541	0.777778	0.764706	1	0.541667
chr10	19881260	19882155	0.9	0.277778	0.754098	0.842105
chr10	19966026	19966330	0.836207	0.35	0.588235	0.701754
chr10	19966445	19966882	0.520833	0.318182	0.9375	0.222222
chr10	19967390	19967866	0.672662	0.328571	0.522167	0.616352
chr10	20256428	20256595	0	0	0	na
chr10	20513260	20513721	0.616279	0.212121	0.72549	0.518182
chr10	20857911	20858182	0.435897	0.707317	0.313953	0.635135
chr10	21067991	21068181	0.26	0.037037	0.84	0.382353
chr10	21074943	21075263	0	0.482759	0.454545	0.53125
chr10	21584054	21584811	0.0721868	0.479899	0.0148515	0.0528376
chr10	21651896	21652364	0.238017	0.593801	0.274143	0.266504
chr10	21758272	21759871	0.0533333	0.358974	0.0350877	0.0188679
chr10	21781925	21782255	0	0.418605	0.025641	0
chr10	21788334	21788651	0.444444	0	0.375	0.309524
chr10	21909793	21910543	0.728337	0.355872	0.7625	0.747159
chr10	21911210	21911681	0.485388	0.9	0.295031	0.513514
chr10	21972855	21973136	0.93617	0.375	1	0.9375
chr10	22033750	22034144	0.621951	0.827957	0.4	0.741935
chr10	22043790	22044179	0.768116	0	0.811881	0.830508
chr10	22049756	22050271	0.109489	0.571429	0.312	0.267123
chr10	23011660	23012021	0.057971	0.125	0.604651	0.388889
chr10	23525703	23525906	0.5625	1	0.6875	na
chr10	23906488	23907128	0.569957	0.916534	0.586151	0.693303
chr10	24013317	24013424	0.757576	0.882353	0.578947	1
chr10	24050170	24050335	0.514286	0.854167	0.791667	0.952381
chr10	24116857	24117276	0.686567	0.863636	0.74359	0.361111
chr10	24333355	24333488	0.952381	1	0.681818	1
chr10	25500280	25500549	0.461538	0.885714	0.810811	0.888889
chr10	25692887	25693620	0.330855	0.581888	0.178125	0.165829
chr10	26111122	26111614	0.767963	0.448639	0.702337	0.8
chr10	26181241	26183466	0.724138	0.714286	0.555556	0.875
chr10	26256021	26256266	1	0.580645	1	1
chr10	26526746	26527222	0.65	0.852174	0.34375	0.653846
chr10	26582700	26582932	0.5	0.710526	0.142857	0.428571
chr10	26601139	26601587	0.679487	0.866667	0.24	0.542373
chr10	27686302	27686889	0.442276	0.758099	0.381208	0.383131
chr10	27836881	27837159	0.711497	0.348525	0.717593	0.713864
chr10	27944830	27945090	0.739837	0.375	0.873016	0.75
chr10	27986122	27986453	0.467742	0.928571	0.615385	0.818182
chr10	28574019	28574700	0.373874	0.60452	0.931507	0.503226
chr10	28764348	28764829	0.111111	0.169811	0.45	0.126866
chr10	29746060	29746325	0.0684524	0.328125	0.0532787	0.0454545
chr10	29834002	29834344	0.888889	0.710526	0.25	0.84375
chr10	29910760	29911401	0.36911	0.898524	0.287554	0.443763
chr10	29942180	29942342	0.448276	0.771084	0.758065	0.627586
chr10	30325850	30326183	0.350427	0.327731	0.742857	0.65
chr10	30411683	30411845	0.830189	0.878205	0.522936	0.849741
chr10	30420389	30420736	0.75	0.301282	0.711864	0.594118
chr10	30879035	30879518	0.604067	0.775081	0.477333	0.374379
chr10	30935233	30935415	0.520231	0.237251	0.401515	0.566628
chr10	31054028	31054277	0.886667	0.352941	0.567901	0.807143
chr10	31131229	31132054	0.642857	0.4	0.45	0.795918
chr10	31133533	31133992	0.3	0.24	0.0454545	0.609756
chr10	31145357	31146211	0.890738	0.562594	0.851117	0.922568
chr10	31188794	31189122	0.514192	0.215835	0.659817	0.735426
chr10	31746154	31746603	0.406593	0.684685	0.212766	0.685185
chr10	31777337	31777996	0.64539	0.208955	0.615385	0.647727
chr10	31778555	31778836	0.518519	0.625	0.621622	0.0212766
chr10	31958336	31958478	1	0.0769231	1	0.857143
chr10	32426198	32426386	0.511364	na	0.65	0.216667
chr10	32495596	32495783	0.0862069	0.619048	0.111111	0.333333
chr10	32804359	32804837	0.1571	0.494505	0.136095	0.135977
chr10	33533164	33533606	0.51773	0.859944	0.481481	0.407643
chr10	33634160	33636218	0.633333	0.268293	0.210526	0.625
chr10	33734370	33734847	0.0382775	0.472727	0	0.0121212
chr10	34137048	34137312	0.73913	0.507692	0.878049	0.69863
chr10	34181547	34181910	0.907801	0.456853	0.885496	0.86
chr10	34190009	34190779	0.344	0.470588	0.047619	0.707317
chr10	34227904	34228244	0.62069	0.796296	0.291667	0.804348
chr10	34277406	34277532	0.622642	0.973684	0.526316	0.68254
chr10	34456151	34456287	0.56	0.815217	0.3125	0.595238
chr10	35695442	35695917	0.351474	0.242826	0.589474	0.523748
chr10	35900905	35901350	0.44086	0.898396	0.475524	0.635
chr10	36194181	36198729	0.708333	0.564103	0.690476	0.738462
chr10	36487958	36488363	0.284091	0.837838	0.296296	0.205882
chr10	37406464	37407238	0.947368	0.555556	0.875	0.538462
chr10	37486965	37487223	0.0384615	0.631579	0	0.5
chr10	37581149	37581390	0.947368	0.492958	0.666667	0.928571
chr10	37758573	37758711	1	0.5	na	na
chr10	37815079	37815413	0.830508	0.935	0.491803	0.782895
chr10	37873773	37874265	0.769231	0.366667	0.785714	0.857143
chr10	37940462	37940665	0.6	0.979592	0.92	0.76699
chr10	38006004	38006189	0.653846	0.818182	0.272727	0.782609
chr10	38029826	38030837	0.534979	0.789052	0.423913	0.487912
chr10	38306677	38307034	0.655963	0.777228	0.463636	0.849057
chr10	38317955	38318153	0.6139	0.866279	0.529032	0.460094
chr10	38629434	38630118	0.437877	0.730333	0.438218	0.567412
chr10	38638695	38639301	0.573404	0.798489	0.489465	0.610641
chr10	39146437	39146804	0.681818	0	0.666667	0.764706
chr10	39247121	39247438	0.234899	0.216667	0.114754	0.466667
chr10	39517188	39517593	0.650943	0.61	0.543103	0.928571
chr10	39551164	39551482	0.649351	0.529915	0.370787	0.809524
chr10	39816329	39817113	0.307692	0.9	0.695652	0.52381
chr10	39905315	39906047	0.12	0.517375	0.126087	0.122507
chr10	40342721	40342953	0.910165	0.571429	0.871369	0.91
chr10	40343161	40343683	0.622222	0.294677	0.490506	0.629565
chr10	40470405	40470759	0.807692	0.222222	0.77027	0.707071
chr10	40807411	40807861	0.602198	0.862416	0.412766	0.507605
chr10	41011685	41011872	0.849057	0.501362	0.8	0.733119
chr10	41285915	41286171	0.655172	0.945455	0.448276	0.818182
chr10	41335969	41336193	0.439024	0.952381	0.671875	0.765217
chr10	41429378	41429750	0.85567	0.2	0.803279	0.789474
chr10	41909017	41910106	0.488889	0.926471	0.545455	0.658537
chr10	41918522	41918686	0.512195	0.555556	0	0.0285714
chr10	42381490	42382283	0.36856	0.748684	0.39071	0.407236
chr10	42491470	42492368	0.378549	0.0760369	0.34	0.229462
chr10	42509507	42509877	0.632035	0.89441	0.460177	0.550505
chr10	42573586	42574403	0.5	0.884897	0.609231	0.575682
chr10	42765572	42765986	0.516393	0.790698	0.637478	0.5653
chr10	42776676	42777246	0.685446	0.283019	0.829545	0.367925
chr10	42925362	42926120	0.431762	0.838828	0.5	0.480237
chr10	43264537	43265036	0.614458	0.107143	0.45082	0.479452
chr10	43268979	43269486	0.75	0.133333	0.388889	0.541667
chr10	43327353	43327471	na	0.813953	0.5	1
chr10	43454994	43455467	0.366667	0.719409	0.412541	0.424015
chr10	43672800	43673144	1	0.592593	1	1
chr10	44584784	44585189	0.441558	0.78022	0.382353	0.455172
chr10	44680627	44681153	0.599942	0.784475	0.43884	0.35718
chr10	45223691	45223851	0.475248	0.507463	0.190909	0.551402
chr10	45385784	45386316	0.502203	0.189723	0.486486	0.453297
chr11	64050	64779	0.460396	0.864407	0.448864	0.43734
chr11	394466	395000	0.575517	0.968421	0.669355	0.67029
chr11	603085	603635	0.852792	0.397698	0.839161	0.872792
chr11	672340	672658	0.275862	0.730659	0.284314	0.310526
chr11	729128	729595	0.56701	0.80198	0.438095	0.425287
chr11	954430	955225	0.496994	0.902124	0.310726	0.324873
chr11	1220241	1220553	0.949008	0.664835	0.971014	0.954787
chr11	1804389	1804497	0.416667	0.125	0.923077	0.6
chr11	1893632	1893812	0.612245	0.684211	0.275862	0.735849
chr11	2064410	2064917	0.769231	0.444444	0.413793	0.894737
chr11	2590259	2590546	0.26555	0.104777	0.134969	0.43346
chr11	2849520	2849964	0.44704	0.709524	0.349593	0.384342
chr11	4140595	4141144	1	0.333333	na	0.5
chr11	4240514	4240686	0.578947	0.625	1	0.5
chr11	4255387	4255657	0.294118	1	0.612903	0.714286
chr11	4556876	4557313	0.801303	0.562162	0.847328	0.563739
chr11	4565289	4565980	0.450867	0.798913	0.737327	0.750853
chr11	4623898	4624247	0.879195	0.521277	0.772152	0.875
chr11	4864456	4865105	0.533269	0.843016	0.584711	0.62747
chr11	5008105	5008606	0.541573	0.818584	0.464029	0.548989
chr11	5603664	5603901	0.469388	0.294118	0	0.532609
chr11	5676826	5677217	0.330176	0.672862	0.373057	0.376563
chr11	5847923	5848310	0.889908	0.519824	na	0.666667
chr11	5864140	5864815	0.806452	0.340541	0.740458	0.867841
chr11	5971406	5971828	1	0.636364	0.666667	1
chr11	6333983	6334857	0.199783	0.596939	0.170901	0.239861
chr11	6803520	6803729	0.357143	0	0.606061	0.25
chr11	7082884	7084043	0.763889	0.287179	0.736842	0.675
chr11	7402576	7403106	0.244373	0.481967	0.182777	0.197244
chr11	7442381	7443267	0.801819	0.333333	0.851804	0.832727
chr11	8677340	8677546	0.5	0.938776	0.5	0.577465
chr11	8957253	8959086	0.184377	0.586517	0.22545	0.231666
chr11	9225784	9226323	0.501515	0.879589	0.40413	0.438655
chr11	10211455	10211556	0.0909091	0.616541	0.290323	0.655629
chr11	10212063	10212563	0.154562	0.513957	0.0900901	0.181818
chr11	10231561	10232085	0.727273	0.83871	0.854167	0.484848
chr11	10337614	10337898	0.616505	0.956522	0.752066	0.780435
chr11	10340736	10341206	0.585294	0.367292	0.711934	0.707158
chr11	10711791	10712038	0.692494	0.826568	0.442308	0.653595
chr11	11444169	11444603	0.834068	0.456335	0.841076	0.841239
chr11	11462022	11462592	0.634083	0.302038	0.511628	0.687
chr11	11609315	11609500	0.647059	0.909091	1	0.7
chr11	11713617	11714172	0.496732	0.860465	0.543689	0.550725
chr11	11964261	11964552	0.5	0.888889	0.2	0.142857
chr11	11989520	11992253	0.746032	0.768	0.510638	0.868613
chr11	12185865	12186140	0	0.40678	0.166667	0.272727
chr11	12220030	12220278	0.0833333	na	1	0.0357143
chr11	12232660	12232951	0.12	0.146341	0.545455	0.272727
chr11	12235853	12236029	0.933333	1	1	0.5
chr11	12247641	12248968	0.467742	0.762425	0.45539	0.423963
chr11	12275414	12275817	0.147059	0.609756	0.157895	0.333333
chr11	12317710	12317852	0.642857	0.807692	0.588235	0.863636
chr11	12344909	12345330	0.465116	0.640625	0.238095	0.875
chr11	12394452	12395525	0.1	0.62963	0.0666667	0.157895
chr11	12405643	12405936	0.606061	0.277778	0.490909	0.0645161
chr11	12431980	12432255	0.76	0.307692	0.833333	0.529412
chr11	12440654	12440942	0.325581	0.372093	0.507692	0.155556
chr11	12463099	12465745	0.322581	1	0	0.555556
chr11	12466719	12466964	0.357143	0.888889	0.272727	0.614035
chr11	12475395	12475619	0.2	0.925926	0	0.8125
chr11	12492060	12492279	0	na	0.888889	0.4
chr11	12493849	12494038	0.96	0.761905	0.84	0.833333
chr11	12522777	12523019	0.823529	0.518519	0.909091	1
chr11	12557274	12557546	0.59901	0.9375	0.916667	0.735043
chr11	12567940	12568273	0.325153	0.426357	0.0192308	0.156716
chr11	12697788	12698114	0.818182	0.214286	0.875	0.816327
chr11	13397572	13397738	0.664179	0.910377	0.733871	0.737723
chr11	13506813	13507634	0.749451	0.395628	0.751282	0.833698
chr11	13572268	13572524	0.46	0.666667	0.107692	0.564935
chr11	13850419	13850932	0.491501	0.218894	0.411765	0.43531
chr11	14069145	14069423	0.943396	0.5	0.666667	0.807692
chr11	14069897	14070307	0.538653	0.370647	0.690594	0.473315
chr11	14126294	14126562	0.384615	0	0.909091	0.25641
chr11	14310761	14311069	0.830508	0.828571	0.4	0.830508
chr11	14874699	14874946	0.764	0.430769	0.913793	0.727941
chr11	14896919	14897319	0.47619	0.773481	0.24	0.614173
chr11	14931129	14931518	0.358974	0.887755	0.491525	0.410405
chr11	14948545	14948877	0.369565	0.384615	0	0.428571
chr11	15010551	15010753	0.419355	0.0629921	0.235955	0.290503
chr11	15017053	15017458	0.609974	0.942207	0.62341	0.617143
chr11	15308085	15308345	0.0833333	0.717391	0.695652	0.818182
chr11	15316906	15317142	1	0.809524	0.714286	0.294118
chr11	15327995	15330420	0.714286	0.432432	0.391304	0.487179
chr11	15441454	15441733	0.269841	0.434783	0.814159	0.682243
chr11	15455147	15455664	0.89011	0.3125	0.787234	0.866667
chr11	15477754	15477875	0.978723	0.833333	0.962963	0.959184
chr11	15523746	15524135	0.843902	0.938865	0.883929	0.407407
chr11	15693186	15693415	0.484848	0.947368	0.961538	0.826087
chr11	16118501	16118705	0.34	0.631579	0.588235	0.0789474
chr11	16122739	16123903	0.0416667	0.521739	0.28125	0.0434783
chr11	16404621	16404941	0.437037	0.58	0.329412	0.871429
chr11	16414995	16415327	0.557339	0.392308	0.72	0.794118
chr11	16468664	16468965	0.406863	0.330435	0.260204	0.644
chr11	16841424	16841679	0.362319	0.125	0.184211	0.717949
chr11	16880033	16881536	0.962963	1	0.4375	0.891892
chr11	16950263	16952588	0.65625	0.647059	0.777778	0.870968
chr11	16984867	16985880	0.666667	0.322581	0.947368	0.439024
chr11	16999617	17000577	0.137746	0.624424	0.235294	0.103753
chr11	17097355	17097843	0.642276	0.522727	0.133333	0.621622
chr11	17338932	17339287	0.68595	0.236181	0.633803	0.61157
chr11	17402156	17402900	0.514706	0.89353	0.415401	0.422935
chr11	17433895	17434333	0.223684	0.666667	0.266667	0.270833
chr11	17748190	17748598	0.799296	0.338369	0.573643	0.650456
chr11	17957288	17957684	0.177686	0.606436	0.22093	0.433333
chr11	18151879	18152209	0.655462	0.531915	0.882353	0.342466
chr11	18156234	18156504	0.8125	0.810811	0.948718	0.482759
chr11	18264859	18267670	0.115385	0.309524	0.172414	0.431818
chr11	18827489	18827794	0.761905	0.737705	0.976744	0.507042
chr11	19236362	19237038	0.310118	0.125	0.447368	0.357471
chr11	19715599	19715866	0.833333	0.952381	0.5	1
chr11	20049818	20050404	0.367959	0.658847	0.398551	0.453299
chr11	20191802	20192560	0.411765	0.520468	0.125	0.525926
chr11	20200403	20200605	0.612903	0.368421	1	0.5
chr11	20354596	20355637	0.916667	0.808511	0.272727	0.813953
chr11	20357209	20357415	0.411765	0.866667	0.352941	0.478261
chr11	20582710	20583209	0.548223	0.943878	0.407407	0.736842
chr11	20701802	20701990	0.562667	0.242291	0.447761	0.582278
chr11	20846222	20846560	0.924242	0.381503	0.746032	0.782609
chr11	20848789	20849199	0.778626	0.340094	0.744108	0.767677
chr11	20926864	20927110	0.631579	0.953846	0.5	0.707317
chr11	21304418	21304644	0.584071	0.918033	0.756098	0.77193
chr11	21309965	21310238	0.75	0.333333	0.125	0.9
chr11	21313825	21314131	0.409091	0.617647	0.764706	0.358491
chr11	21333213	21333406	0.611111	0.25	0.909091	0.5
chr11	21390829	21393041	0.72	0.3375	0.03125	0.4
chr11	21662717	21662855	0	0.909091	0.0526316	0.419355
chr11	21889941	21892644	0.387755	0.708333	0.416667	0.423077
chr11	21929980	21931621	0.551724	0.479167	0.705882	0.552632
chr11	22062415	22062658	0.4375	0.725191	0.414634	0.794643
chr11	22335222	22336143	0.464646	0.774194	0.454545	0.686275
chr11	22499672	22500115	0.742857	0.956522	0.468085	0.608696
chr11	22637728	22638215	0.744898	0.383562	0.759091	0.769231
chr11	22847820	22848015	0.824561	0.263158	0.647059	0.551724
chr11	23701636	23702068	0.0441176	0.431373	0.0135135	0.232558
chr11	24581196	24581624	0.526316	0.113636	0.190476	0.493827
chr11	24595477	24595832	0.896104	0.4	0.854545	0.819444
chr11	24645939	24646320	na	0.133333	1	1
chr11	24669431	24669786	0.727273	1	0.575	1
chr11	24690376	24690739	0.66787	0.218978	0.681159	0.689008
chr11	24714960	24716055	0.371429	0.711111	0.323404	0.313625
chr11	24773968	24774080	0.0714286	0.55	0	0.275
chr11	24778309	24778443	0.818182	0.823529	0	0.769231
chr11	25022536	25026083	0.512821	0.545455	0.9375	0.9375
chr11	25313332	25313989	0.445096	0.692082	0.329624	0.327373
chr11	26059648	26059883	0.833333	0.953488	0.423077	0.930233
chr11	26583740	26583995	0.21978	0.617647	0.261905	0.363636
chr11	26895849	26896212	0.904255	0.9375	0.484375	0.830986
chr11	27096820	27097242	0.544118	0.185185	0.404255	0.513043
chr11	28071308	28072201	0.553914	0.882911	0.43804	0.524711
chr11	28134543	28134708	0.72	0.944444	1	0.7
chr11	28517880	28518091	0.0208333	0.0454545	0.1875	0.62069
chr11	28521611	28521995	0.097561	0.635135	0.666667	0.645833
chr11	28525034	28525398	0.304348	0.571429	0	0.294118
chr11	28971677	28972284	0.817204	0.383333	0.900901	0.877119
chr11	29054744	29054940	0.688889	0.0588235	0.118421	0.176471
chr11	29239851	29240817	0.640813	0.268921	0.40118	0.651575
chr11	29366759	29367317	0.855649	0.526316	0.913043	0.941368
chr11	29652149	29652387	0.235669	0.580046	0.225806	0.299065
chr11	29866065	29866301	0.954545	0.95082	0.357143	0.960784
chr11	31081083	31081356	0.2	0	0.5	0
chr11	31105360	31105880	0.152941	0.278689	0.03125	0.409524
chr11	31148646	31149008	0.654378	0.347561	0.463373	0.488246
chr11	31278450	31278897	0.648375	0.870668	0.546448	0.757021
chr11	31701104	31701261	0.962963	0.966667	0.851852	0.875
chr11	31830865	31831391	0.495544	0.601648	0.227092	0.4
chr11	31872654	31872770	1	0.5	1	0.8
chr11	32274992	32275190	0.676471	0.5	0.9375	0.875
chr11	32505988	32506408	0.355556	0.208333	0.571429	0
chr11	33035444	33036232	0.506667	0.705263	0.3125	0.35567
chr11	33068170	33068386	0.726708	0.328431	0.764706	0.849057
chr11	33687923	33688179	0.151515	0.0344828	0.115385	0.642857
chr11	33780409	33781003	0.292164	0.63279	0.406308	0.3565
chr11	33972336	33972592	0.736264	0.806122	0.375	0.578947
chr11	33986813	33987207	0.544	0.0674157	0.111111	0.420455
chr11	34212691	34213012	0	0.697674	0.254237	0.483333
chr11	35120291	35120624	0.643527	0.364486	0.789474	0.772321
chr11	35140988	35141153	0.347826	na	1	0.142857
chr11	35223782	35224421	0.186567	0.565517	0.479452	0.656863
chr11	35596004	35596245	0.865385	0.493671	0.0555556	0.689655
chr11	35668854	35669191	0.217949	0.246377	0.30303	0.814815
chr11	35821988	35822300	0.954545	0.857143	0.6	0.981818
chr11	36318510	36318864	0.8	0.321429	0.59375	0.724138
chr11	36396614	36398363	0.727273	0.722222	0.384615	0.809524
chr11	36667092	36668410	0.144404	0.535135	0.178571	0.21
chr11	37126935	37128236	0.354412	0.803509	0.512228	0.571618
chr11	37681388	37681643	0.602871	0.27551	0.297297	0.765957
chr11	37867454	37867556	0.8	0.882979	0.714286	0.777778
chr11	37886640	37886996	0	0	0.736842	0
chr11	37925316	37925779	0.648649	0.608696	0.323529	0.884615
chr11	38038169	38038612	0.537594	0.875862	0.52381	0.818182
chr11	38099876	38100232	0.706522	0.388889	0.25	0.673913
chr11	38108654	38109251	0.693396	0.967442	0.563636	0.741007
chr11	38112647	38113120	0.242661	0.550984	0.169014	0.498753
chr11	38138852	38139206	0.407407	0.834951	0.702703	0.625
chr11	38252019	38252417	0.382653	0.0583215	0.238255	0.168269
chr11	38379098	38379521	0.558727	0.85594	0.557545	0.515625
chr11	38503029	38503437	0.292517	0.83	0.44186	0.361538
chr11	39632713	39633298	0.211901	0.583777	0.17979	0.186291
chr11	40320806	40321346	0.303922	0.755245	0.18	0.305085
chr11	40778827	40779620	0.668838	0.305201	0.640719	0.544218
chr11	41074895	41075187	0.909836	0.551724	0.826531	0.926941
chr11	41302661	41303095	0.718519	0.341463	0.588235	0.860759
chr11	42002835	42003402	0.174634	0.503448	0.144133	0.142505
chr11	42121650	42121969	0.381818	0.703557	0.469055	0.536585
chr11	42124230	42124607	0.523283	0.79661	0.525046	0.558764
chr11	42171054	42171882	0.0636943	0.511111	0.181159	0.108359
chr11	42398246	42398680	0.284615	0.228571	0.196581	0.651163
chr11	42492928	42493195	0.287671	0.433824	0.135922	0.694268
chr11	42977102	42977210	0.822485	0.353846	0.824324	0.734568
chr11	43110061	43110477	0.395122	0.535971	0.198276	0.219124
chr11	43413018	43414015	0.636452	0.870704	0.44837	0.492122
chr11	43800487	43800649	0.503759	0.353846	0.258621	0.593583
chr11	43991670	43991981	0.0434783	0.399408	0.168142	0.0596026
chr11	44091239	44091748	0.179283	0.531401	0.207792	0.236641
chr11	44867557	44868242	0.930192	0.617304	0.939481	0.952348
chr11	45188609	45189356	0.861507	0.577061	0.868465	0.825485
chr12	17012	17508	0.412879	0.279977	0.616114	0.547278
chr12	637765	638041	0.761905	0.485149	0.970588	0.786885
chr12	673601	674051	0.234686	0.533101	0.291161	0.228158
chr12	779418	779631	0.804745	0.952941	0.642857	0.595436
chr12	1442957	1443697	0.427259	0.78866	0.417219	0.651652
chr12	1510273	1510600	0.761117	0.731598	0.44868	0.811475
chr12	2542508	2542869	0.691358	0.626866	0.0697674	0.262295
chr12	2590254	2590434	0.512195	0	0.531915	0.047619
chr12	2650472	2651528	0.394652	0.779448	0.317016	0.425098
chr12	2746798	2747227	0.510699	0.811876	0.501437	0.622942
chr12	2879491	2879678	0.704403	0.442308	0.0714286	0.608696
chr12	2886350	2886640	0.561644	0.384921	0.832258	0.747475
chr12	2955424	2955738	0.517857	0.263158	0.712329	0.823529
chr12	3215278	3215723	0.755943	0.333333	0.681818	0.469965
chr12	3566204	3566630	0.6	0.441624	0.796296	0.726698
chr12	3740185	3740591	0.866667	0.560588	0.820059	0.901493
chr12	3927183	3927569	0.695696	0.877907	0.555809	0.596154
chr12	4124627	4124777	0.926829	0.682927	0.571429	0.830769
chr12	4267203	4267516	0.664242	0.930403	0.592593	0.740642
chr12	4374058	4374489	0.622449	0.526316	0.163265	0.426829
chr12	5074684	5075189	0.0243013	0.681203	0.0259434	0.0263852
chr12	5128900	5129926	0.261447	0.809329	0.273401	0.307486
chr12	5236004	5236360	0.465051	0.881637	0.415064	0.585145
chr12	5337198	5337338	0.921875	0.37931	0.767857	0.44898
chr12	5490636	5490946	0.494424	0.819178	0.388715	0.230612
chr12	5682635	5683541	0.525373	0.221184	0.602871	0.653846
chr12	6055246	6055541	0.271605	0.68	0.256098	0.215278
chr12	6502867	6503278	0.876033	0.339806	0.802326	0.72093
chr12	6535262	6535412	0.76	0.679389	0.310345	0.794872
chr12	6644592	6644905	0.545455	0.612903	0.0909091	0.625
chr12	6993834	6994348	0.49	0.717647	0.196429	0.323077
chr12	6997616	6998069	0.181034	0.442478	0	0.169355
chr12	7356640	7356987	0.704797	0.88	0.409639	0.650943
chr12	7524288	7524932	0.705128	0.830508	0.785714	0.584615
chr12	7835670	7837177	0.357212	0.836452	0.388535	0.384998
chr12	9246990	9247382	0.292105	0.455738	0.122186	0.109195
chr12	9301741	9302004	0.413793	0.909091	0	0.571429
chr12	9767724	9768140	0.770833	0.932432	0.571429	0.794118
chr12	9816287	9816527	0.788732	0.745098	0.358209	0.78125
chr12	9993530	9994327	0.555556	0.26087	0	0.833333
chr12	9996617	9997573	0.6	0	0	0.714286
chr12	10059504	10059829	0.736842	0.698413	0.322581	0.923077
chr12	10179155	10179889	0.0456432	0.350158	0.0427632	0.0529197
chr12	11040828	11041179	0.831683	0.428571	0.531746	0.798319
chr12	11060648	11060912	0.769231	0.777778	0.466667	1
chr12	11238305	11238548	0.653409	0.905923	0.590323	0.742504
chr12	11585080	11585360	0.622807	0.947368	0.5	0.650888
chr12	11776299	11777460	0.5	0.769231	0.235294	0.678571
chr12	11819188	11819307	1	0.428571	na	0.631579
chr12	11926246	11926640	0.567961	0.251748	0.642857	0.682635
chr12	12109053	12109326	0.527607	0.161137	0.235714	0.346667
chr12	13210233	13210497	0.25	0.25	0.84	0.323529
chr12	13335852	13336313	0.522034	0.193069	0.65493	0.688213
chr12	13537840	13538359	0.611111	0.918367	0.368421	0.740741
chr12	14123806	14124101	0.454545	0.3125	0	0.69697
chr12	15642626	15643049	0.409091	0.870647	0.453333	0.521552
chr12	18133105	18133738	0.4	0.9375	0.333333	0.923077
chr12	18554927	18555109	0.38565	0.814607	0.287671	0.140909
chr12	18800482	18800593	0.769231	1	0.578947	0
chr12	18816531	18816657	0.55814	0.571429	0.846154	0.37931
chr12	18846254	18849442	0.348485	0.810345	0.733333	0.755556
chr12	18854352	18854694	0.459459	0.105263	0.75	0.714286
chr12	19341717	19341932	0.285714	0.969697	0.911765	0.892857
chr12	19554601	19554723	1	0.780488	0.857143	0.333333
chr12	20660714	20660875	0.584906	0.533333	0.8	0.388889
chr12	20689761	20690754	0.372549	0.157143	0.0444444	0.431579
chr12	20914826	20915140	0.742779	0.455067	0.69697	0.76311
chr12	20968062	20968700	0.354839	0.810219	0.172414	0.142857
chr12	21138737	21139090	0.767045	0.40625	0.6875	0.47619
chr12	21691397	21692015	0.565217	0.802273	0.417582	0.442348
chr12	21928447	21928567	0.443966	0.248062	0.588832	0.548295
chr12	23214206	23214488	0.647059	0.0909091	0.7	0.4
chr12	23215027	23215463	0.248485	0.0928571	0.5	0.113333
chr12	23959078	23959442	0.246575	0.605263	0.0645161	0.269841
chr12	24100994	24101351	0.0298507	0.315985	0.173684	0.221088
chr12	24654063	24654328	0	0	0.692308	0.357143
chr12	24656784	24657255	0.236364	0.117647	0.5	0.0888889
chr12	24657499	24657707	0.333333	0.25	0	0.562874
chr12	24662587	24662775	0.396552	0.345133	0.854167	0.69863
chr12	24665212	24665636	0.590909	0.189189	0.666667	0.733333
chr12	25084658	25084842	0.0243902	0.3286	0.0127737	0.0138614
chr12	25548701	25549014	0.948052	0.955357	0.392857	0.857143
chr12	25935122	25935231	0.909091	0.583333	1	1
chr12	26199341	26199839	0.918946	0.525696	0.949239	0.965456
chr12	26289232	26289490	0.428571	0.75	0.791667	0.619048
chr12	26730977	26731324	0.5	0.142857	0.875	0.439024
chr12	27485852	27486251	0.571429	0.775194	0.788235	0.387387
chr12	27489054	27489177	0.157895	0.666667	0	1
chr12	27676845	27677167	0.230769	na	0	0.777778
chr12	27694271	27694953	0.258182	0.627907	0.363014	0.285246
chr12	28758005	28759709	0.535714	0.641026	0.4	0.586207
chr12	28858187	28858480	0.659091	0.493333	0.904762	0.722222
chr12	29312627	29313111	0.0833333	0.337748	0.122363	0.0871671
chr12	29457108	29457562	0.571116	0.90873	0.707965	0.650456
chr12	29669963	29670355	0.245098	0.192802	0.737705	0.216667
chr12	30304694	30305081	0.272727	0.238095	0.714286	0.0857143
chr12	31039824	31040178	0.210526	0.983871	0.933333	0.909091
chr12	31040493	31040618	1	0	0.9	0
chr12	31506603	31507008	0.858911	0.930809	0.532468	0.899023
chr12	31557438	31557785	0.725	0.299065	0.666667	0.511811
chr12	31598645	31598852	0.852459	0.699029	0.487179	0.875
chr12	32457880	32458367	0.695652	0.870968	0.55	0.85
chr12	33340434	33341334	0.82866	0.473251	0.784499	0.757599
chr12	33458216	33458610	0.771429	0.823529	1	0.641026
chr12	34006726	34007064	1	1	1	0.473684
chr12	34149419	34150301	0.28125	0	0.405405	0.0540541
chr12	34262636	34262839	0.714286	0	0	0
chr12	34266741	34267008	0.038961	0.459459	0.025	0.0508475
chr12	35687692	35695986	0.638889	0.657534	0.483871	0.767677
chr12	35720719	35724838	0.66	0.576923	0.75	0.689189
chr12	36297156	36297608	0.400387	0.28	0.257962	0.561333
chr12	36440495	36440724	0.682927	0.670391	0.333333	0.822581
chr12	36447957	36448270	0.621212	0.258824	0.829268	0.636364
chr12	36834729	36835296	0.909091	0	0.842105	0.4
chr12	36839726	36840009	0.4	0.03125	0.3125	0.245098
chr12	37091242	37092128	0.459973	0.84	0.497512	0.630952
chr12	37217325	37217637	0.981818	0.444444	0.90625	0.967391
chr12	37895764	37896457	0.684478	0.838044	0.443548	0.6621
chr12	37943221	37943933	0.426087	0.792793	0.28972	0.66436
chr12	38172776	38173180	0.45611	0.589595	0.232558	0.378685
chr12	38176011	38176310	0.778612	0.530233	0.90367	0.885965
chr12	38297354	38297598	0.86262	0.568627	0.913669	0.862144
chr12	38400422	38400776	0.417742	0.62305	0.300971	0.358783
chr12	38709288	38710355	0.206177	0.668189	0.238019	0.188519
chr12	38783725	38784128	0.636364	0.867521	0.578171	0.55896
chr12	38885681	38885957	0.850711	0.342282	0.827715	0.890873
chr12	39035331	39035704	0.111111	0.538462	0.666667	0.4
chr12	39064443	39064890	0.877292	0.592998	0.911227	0.932227
chr12	39337998	39338571	0.33201	0.618212	0.273786	0.304049
chr12	39765030	39765252	0.985507	0.682927	0.896552	0.639535
chr12	39844217	39844544	0.730337	0.92926	0.564356	0.867704
chr12	39956339	39957012	0.546729	0.896	0.475248	0.652968
chr12	40721591	40721876	0.937984	0.609238	0.913793	0.871886
chr12	40728732	40728846	0.745283	0.560976	0.676471	0.685393
chr12	41261413	41261978	0.245192	0.859813	0.264	0.508772
chr12	41348368	41348904	0.945055	0.545045	0.978836	0.941538
chr12	41409118	41409761	0.660858	0.282452	0.603524	0.602374
chr12	42085176	42085594	0.411215	0.889344	0.735294	0.712766
chr12	43024348	43025081	0.461962	0.801262	0.40636	0.426184
chr12	43032462	43033245	0.332882	0.0311189	0.315954	0.222095
chr12	43075456	43076225	0.803887	0.342424	0.757282	0.811558
chr12	43266027	43266630	0.870554	0.578974	0.912804	0.902466
chr12	43788277	43788557	0.75	0.547619	0.315789	0.894737
chr12	44292190	44292518	0.593496	0.431579	0.823529	0.702586
chr12	44300766	44301009	0.702326	0.261364	0.914894	0.779412
chr12	44355058	44355600	0.384369	0.634951	0.333782	0.356098
chr12	44753392	44753926	0.409988	0.119591	0.474074	0.331096
chr12	45112157	45112762	0.776378	0.399606	0.783626	0.736031
chr12	45180957	45181527	0.164179	0.408163	0.0294118	0.654545
chr12	45378169	45378474	0.569866	0.306701	0.66443	0.638814
chr12	45396965	45397337	0.809211	0.533113	0.671937	0.810753
chr12	45532949	45533279	0.934084	0.623295	0.931677	0.936392
chr12	45534257	45534567	0.901408	0.502618	0.842466	0.85625
chr12	46158314	46158867	0.849624	0.4	0.969697	0.948276
chr12	46260443	46261468	0.623016	0.866071	0.544828	0.576419
chr12	47659028	47659454	0.446602	0.310096	0.661871	0.5
chr12	47747119	47747356	0.573904	0.754944	0.425743	0.578231
chr12	47872803	47873362	0.868687	0.556923	0.870056	0.858108
chr12	48473143	48473532	0.757143	0.435835	0.605505	0.723529
chr12	48580769	48581158	0.147619	0.435484	0.109827	0.0643939
chr13	58566	59312	0.477064	0.879795	0.423077	0.481481
chr13	66279	66532	0.815951	0.439331	0.901639	0.822785
chr13	92819	93098	0.652893	0.45098	0.916667	0.661972
chr13	158891	159861	0.737819	0.329193	0.654255	0.745714
chr13	180523	180926	0.821053	0.535758	0.783529	0.778215
chr13	250060	250434	0.331707	0.678992	0.351906	0.366443
chr13	260299	260863	0.38835	0.73545	0.377432	0.382488
chr13	356600	357106	0.530113	0.382232	0.670352	0.614583
chr13	1624347	1624483	0.142857	0.261905	0.0625	0.0967742
chr13	1928718	1928859	0.5	0.2	0.625	0.111111
chr13	2043017	2043208	0.768657	0.938272	0.28	0.835052
chr13	2185946	2186417	0.586387	0.182609	0.295238	0.496774
chr13	3057597	3057831	0.8125	0.722222	0.1	0.8125
chr13	3497893	3498301	0.672515	0.822835	0.458716	0.886256
chr13	4587978	4588850	0.69395	0.901879	0.577778	0.696552
chr13	4687981	4688310	0.771429	0.4	0.767442	0.5625
chr13	5193011	5193156	0.2	0.636364	0.4	0.577778
chr13	5197655	5197852	0.742857	0.736842	0.813953	0.402062
chr13	5228876	5229136	0.727273	0.8	0.9	0.409091
chr13	5306070	5306744	0.421053	0.36	0.5	0.3125
chr13	6187639	6188068	0.480709	0.835007	0.567474	0.443946
chr13	6245517	6245950	0.734491	0.916418	0.527778	0.716931
chr13	6246077	6246505	0.475285	0.898734	0.666667	0.502415
chr13	6332216	6332380	0	na	0.916667	0.521739
chr13	7215398	7215594	0.958333	0.454545	0.885714	0.785714
chr13	7472340	7472766	0.0574413	0.498079	0.0608466	0.0393145
chr13	7714393	7715016	0.169811	0.661538	0.586207	0.77
chr13	7715949	7716140	1	1	0.3125	0.771429
chr13	7764762	7764984	0.839479	0.40264	0.826484	0.832692
chr13	8156559	8157046	0.47619	0.875	0.727273	0.821429
chr13	8391012	8391443	0.946565	0.634783	0.706667	0.882353
chr13	8618840	8619735	0.818182	0.75	0.857143	0.466667
chr13	9066966	9067392	0.85	0.866667	0.125	0.823529
chr13	9080221	9080469	0.666667	0.428571	0.782609	0.444444
chr13	9153856	9154204	0.681159	0.584071	0.735294	0.351852
chr13	9204096	9204591	0.4	1	0.6	0.692308
chr13	9317654	9318227	na	0	0	0.339623
chr13	9479502	9479721	0.784314	0.342105	0.309524	0.360465
chr13	9690232	9690590	0.632812	0.784946	0.166667	0.863636
chr13	9736120	9736381	0.7	0.647887	0.9	0.476923
chr13	10171034	10171198	0.142857	0.92	1	0.772727
chr13	10409580	10410008	0.493506	0.893939	0.338462	0.530612
chr13	10653114	10653343	0.695238	0.318777	0.76699	0.789286
chr13	10797987	10798185	0.155844	0.578947	0.0606061	0.255319
chr13	10895199	10895355	na	1	0.428571	1
chr13	11069605	11070125	0.4	0.644068	0.136364	0.354839
chr13	11099585	11099763	0.869565	0.789474	0.181818	0.333333
chr13	12087883	12088290	0.909357	0.593565	0.878613	0.939072
chr13	12351573	12351776	0.711864	0.961625	0.76	0.804348
chr13	12359456	12359782	0.157895	0.875	0.111111	1
chr13	12591717	12591919	0	0.666667	na	0.25
chr13	12714043	12714178	0.578947	0.761905	1	0.366667
chr13	12752623	12754460	0.923345	0.318182	0.931559	0.931818
chr13	12806636	12806878	0.852564	0.402439	0.601942	0.816667
chr13	12877055	12877361	0.352668	0.536723	0.221374	0.342105
chr13	12988440	12990943	0.283333	0.509091	0.348837	0.411765
chr13	13335908	13336141	0.9375	0.8	0.35	0.833333
chr13	13470584	13471232	0.408989	0.828947	0.407285	0.385678
chr13	13657424	13657802	0.485714	0.805556	0.45	0.861538
chr13	13697553	13701841	0.660714	0.763158	0.421053	0.767857
chr13	14077832	14078108	0.346154	0.311111	0.841463	0.841584
chr13	14226256	14226510	0.464286	0.868966	0.4375	0.876623
chr13	14320643	14321101	0.539007	0.736842	0.217391	0.833333
chr13	14323669	14324223	0.660714	0.641975	0.173077	0.486486
chr13	14521259	14521633	0.818182	0.84	0.441176	0.785714
chr13	15166813	15167492	0.225908	0.037037	0.426621	0.40481
chr13	15630281	15630783	0.625	0.885714	0.47619	0.655172
chr13	15850059	15850453	0.698842	0.561151	0.727273	0.291667
chr13	16967745	16968122	0.0555556	0.769231	0.333333	0.4
chr13	17238625	17239759	0.650857	0.935045	0.533193	0.387722
chr13	17676881	17677100	0.746269	0.899023	0.460227	0.594714
chr13	18288504	18288745	0.463768	0.777778	0.255814	0.6875
chr13	18304235	18305781	0.44878	0.609756	0.218182	0.518072
chr13	18387355	18387487	0.728814	0.95	0.4375	0.957143
chr13	18408207	18408521	0.611111	0.672727	0.2875	0.431373
chr13	18461012	18461177	0	0.965517	1	0.962963
chr13	18698948	18701064	0.682927	0.571429	0.5	0.563636
chr13	18838873	18839142	0.363636	0.333333	1	0.5
chr13	18846845	18847183	0.409091	0.818182	0.833333	0.925926
chr13	19146115	19146426	0.736641	0.876847	0.415254	0.867347
chr13	19260701	19261377	0.82839	0.967033	0.650442	0.651399
chr13	20609084	20609499	0.869792	0.8875	0.880342	0.552
chr13	20900510	20900621	0.984375	0.52381	na	0.97561
chr13	21500094	21500310	0.514706	0.175573	0.424242	0.787234
chr13	21813307	21813469	0.708861	0.786517	0.26087	0.828221
chr13	21927429	21927566	0.907407	0.820513	0.866667	0.692308
chr13	21927712	21929015	0.698113	0.859155	0.333333	0.904762
chr13	21934025	21934392	0.283401	0.655303	0.298507	0.30131
chr13	21934504	21935006	0.351307	0.613108	0.322506	0.296346
chr13	22139389	22139651	0.598291	0.886364	0.492063	0.724138
chr13	22238136	22238251	0.818182	0.951456	0.25	0.9
chr13	22323386	22323623	0.581395	0.918605	0.818182	0.478873
chr13	22382258	22383035	0.404255	0.820513	0.181818	0.546392
chr13	22493717	22495484	0.6	0.9	0.75	0.76
chr13	23154671	23154813	0.2	1	na	na
chr13	23811425	23811902	0.704167	0.794872	0.342105	0.656805
chr13	23824747	23825628	0.357143	0.815166	0.346154	0.404762
chr13	24351390	24352532	0.0784884	0.627968	0.0656934	0.0510597
chr13	24562475	24563006	0.239044	0.514706	0.037594	0.159341
chr13	24758503	24759512	0.477314	0.106084	0.569343	0.617647
chr13	24833329	24833719	0.602446	0.346847	0.489209	0.539007
chr13	24853463	24854184	0.811639	0.449466	0.909962	0.852459
chr13	25290203	25290752	0.869146	0.557716	0.86342	0.898364
chr13	25333167	25333434	0.294118	0.75	0.875	0.704545
chr13	25342515	25342782	0.857143	0.125	0.95	0.6
chr13	25601986	25602218	0.181595	0.046748	0.291028	0.362559
chr13	27723730	27724790	0.77134	0.30026	0.760176	0.854214
chr13	28448368	28449425	0.782609	0.552925	0.86355	0.867439
chr13	28542130	28542557	0.599455	0.692308	0.358166	0.527011
chr13	28562859	28562985	0.823077	0.814815	0.333333	0.73913
chr13	28649136	28649470	0.821429	0.459596	0.855932	0.858333
chr13	28705418	28705902	0.397674	0.727407	0.29156	0.474839
chr13	28716133	28716495	0.651811	0.796491	0.421739	0.567376
chr13	28777300	28777574	0.610687	0.838129	0.475543	0.54119
chr13	28899138	28899525	0.649541	0.886179	0.584459	0.681818
chr13	29657373	29657659	0.73913	0.831169	0.26087	0.688
chr13	29947858	29948007	0.0833333	0.00888889	0.14	0.0666667
chr13	29993632	29994370	0.94133	0.960375	0.5241	0.95616
chr13	29997603	29997874	0.915162	0.925645	0.598039	0.930496
chr13	31714205	31714714	0.477218	0.8375	0.511278	0.481775
chr13	32287171	32287556	0.265185	0.592481	0.199288	0.276944
chr13	32460039	32460378	0.778774	0.454403	0.859155	0.860656
chr13	32567029	32567403	0.260521	0.00534759	0.307692	0.258741
chr13	32788307	32788775	0.805556	0.811594	0.309524	0.909091
chr13	33322963	33323157	0	0.48	0	0
chr13	33479490	33479928	0.431566	0.18463	0.580169	0.61658
chr13	33672645	33673015	0.346535	0	0.467532	0.238806
chr13	34495320	34495537	0.594203	0.262295	0.457831	0.727599
chr13	35513978	35514079	0.714286	0.352941	0.333333	0.913043
chr13	35794377	35794636	0.694444	0.951872	0.72973	0.903743
chr13	35917945	35918182	0.276316	0.655172	0.177083	0.406114
chr13	36110825	36111072	0.761905	0.645161	0.72	0.238095
chr13	36334338	36334593	0.349398	0.336957	0.322222	0.677419
chr13	37634153	37634359	0.558559	0.603448	0.0588235	0.580645
chr13	37800835	37801117	0.653846	0.102041	0.72973	0.483871
chr13	37807704	37807968	0.483871	0.608696	0.129032	0.2
chr13	37893569	37893819	0.968	0.541176	0.911765	0.91791
chr13	38072050	38072309	0.793103	0.933962	0.2	0.738095
chr13	38609690	38610292	0.768	0.461667	0.807829	0.811071
chr13	38801310	38801557	0.310345	0.179283	0.0140845	0.199095
chr13	38837236	38837342	0.32	0.343284	0.471154	0.0625
chr13	38913307	38913679	0.695652	0.67284	0.868421	0.375
chr13	38916305	38916683	0.443478	0.886364	0.559524	0.627907
chr13	38951592	38951854	0.636364	1	0.44	0.5
chr13	39424204	39424629	0.15625	0.545455	0.0113636	0.0588235
chr13	39586728	39586939	0.9	0.294118	0	0.833333
chr13	40149692	40149939	0.825301	0.864865	0.5	0.864629
chr13	40345465	40345571	0.77551	0.590164	0.6	0.8
chr13	41572353	41572682	0.5	0.865385	0.333333	0.5
chr13	41712351	41712452	0.404348	0.0881801	0.243802	0.230347
chr13	41942052	41942567	0.011976	0.342857	0.0333333	0.00913242
chr13	42304977	42305403	0.347826	0.931818	1	0.444444
chr13	42702177	42702610	0.92562	0.962963	0.403509	0.804734
chr13	42979866	42980196	0.92	0.3	1	0.904762
chr13	43481139	43481433	0.604167	0.387097	0.515152	0.933333
chr13	43536901	43537462	0.272464	0.616519	0.290541	0.424615
chr13	43831480	43831854	0.501887	0.800797	0.601942	0.623596
chr13	43950311	43950566	0.57047	0.871698	0.278195	0.704545
chr13	43961237	43961819	0.696809	0.27866	0.587379	0.682692
chr13	44319605	44319837	0.521739	0.760684	0.318182	0.413043
chr13	44401412	44402351	0.25641	0.153846	0.492308	0.348214
chr13	44665745	44666370	0.486607	0.816547	0.56213	0.690476
chr13	44692206	44692940	0.767157	0.354871	0.7	0.715736
chr13	44758771	44758893	0.612717	0.46281	0.733333	0.74502
chr13	44759346	44759632	0.707547	0.0412371	0.52381	0.785714
chr13	44811185	44811946	0.838746	0.472262	0.805369	0.859267
chr13	45288378	45288489	0.636364	0.909091	0.727273	0.047619
chr13	45390722	45391432	0.94229	0.531454	0.929312	0.933591
chr13	46060179	46060547	0.559322	0.814516	0.433333	0.710227
chr13	46404140	46404841	0.0519481	0.4	0.0344828	0.0943396
chr13	46731728	46732002	0.618557	0.836364	0.475862	0.686695
chr13	46758749	46759207	0.897297	0.586491	0.924138	0.92029
chr13	47316802	47316910	0.209091	0.622951	0.337209	0.527273
chr13	47330405	47331061	0.232	0.697023	0.367003	0.181402
chr13	47340382	47340679	0.525606	0.149712	0.3	0.637056
chr13	47510711	47510979	0.365854	0.328571	0.875	0.547945
chr13	47566777	47566989	0.354839	0.806452	0.229167	0.685714
chr13	47666791	47668110	0.342348	0.712425	0.305942	0.232885
chr13	47899828	47901088	0.52326	0.893002	0.55824	0.679855
chr13	48249567	48249762	0.865753	0.515337	0.59375	0.767677
chr13	48345096	48345380	0.774194	0.540416	0.898618	0.834225
chr13	48345962	48346481	0.908847	0.472906	0.795652	0.841849
chr13	49137711	49138418	0.525937	0.716484	0.300885	0.36747
chr13	49385259	49385654	0.471963	0.821429	0.446809	0.465116
chr13	49466780	49467206	0.526316	0.885542	0.5	0.553191
chr13	49572073	49572207	0.966667	0.727273	1	1
chr13	49880918	49881124	0.625	0.0645161	0.225806	0.638298
chr13	50038629	50039845	0.22807	0.714286	0.205882	0.309091
chr13	50142712	50143137	0.575	0.277027	0.656977	0.489676
chr13	50179482	50179790	0.725275	0.911765	0.514286	0.727273
chr13	50181959	50182419	0.388889	0.868421	0.777778	0.736842
chr13	50249989	50250802	0.843284	0.280612	0.551282	0.497238
chr13	50311712	50312023	0.756303	0.772727	0.409091	0.653846
chr13	50374051	50374507	0.347979	0.760369	0.269481	0.309927
chr13	50647602	50647967	0.72093	0.815385	0.352941	0.529915
chr13	50649713	50650400	0.408163	0.901961	0.58	0.631068
chr13	50749415	50749848	0.17757	0.0810811	0.534884	0.365854
chr13	51265103	51265422	0.32	0.763393	0.276119	0.315493
chr13	51567085	51567465	0.89375	0.571429	0.838384	0.681818
chr13	51655416	51655867	0.306667	0.210526	0.857143	0.625
chr13	51656946	51657356	0.648148	0.969697	0.592593	0.554217
chr13	51941744	51942202	0.725	0.866667	0.21875	0.647059
chr14	35982	36368	0.219749	0.159825	0.448029	0.383046
chr14	857869	858141	0.914286	0.66	0.107143	0.934211
chr14	1524726	1525000	0.5	0.36	0.316017	0.608796
chr14	1953056	1953185	0.286885	0.241573	0	0.217054
chr14	1969371	1969564	0	0.555556	0	0
chr14	1972874	1973234	0.00793651	0.34386	0.0298507	0.0931373
chr14	1978535	1978884	0.730769	0.13913	0.47619	0.25
chr14	1980798	1981133	0.0217391	0.121212	0.225806	0.809524
chr14	1984073	1984521	0.255102	0.453237	0.125	0.236994
chr14	1987786	1988217	0.299065	0.466019	0.0434783	0.334821
chr14	2047799	2048055	0.461111	0.374359	0.333333	0.713287
chr14	2096508	2096773	0.25	0.366972	0.196721	0.666667
chr14	2194259	2194644	0.727273	0.454545	0	0.487179
chr14	2197833	2197959	0	0.105263	0	0.833333
chr14	2293716	2293899	0.587912	0.141243	0.677419	0.672673
chr14	2300756	2301202	0.055409	0.357664	0.0538462	0.0854167
chr14	2312755	2312995	0.170732	0.774194	0.3	0.55102
chr14	2313529	2314600	0.120275	0.507014	0.0686695	0.0590717
chr14	2346975	2347393	0.595506	0.447368	0.723404	0.323529
chr14	2355689	2356006	0.174208	0.370143	0.057554	0.178462
chr14	2356764	2357538	0.835329	0.220779	0.935252	0.843636
chr14	2359936	2360390	0.138028	0.53125	0.0510949	0.245014
chr14	3379745	3380410	0.282051	0.843501	0.385542	0.413483
chr14	3380859	3381453	0.439206	0.864789	0.450867	0.490982
chr14	3657086	3657783	0.65601	0.103825	0.757106	0.739675
chr14	5128686	5129095	0.735294	0.030303	0.428571	0.640625
chr14	5156342	5157114	0.777778	0.5	0.978723	0.730159
chr14	5166214	5166706	0.0756501	0.429907	0.00757576	0.0385852
chr14	5362943	5363578	0.933573	0.311663	0.904564	0.8802
chr14	6360051	6360335	0.797468	0.606557	0.197531	0.489583
chr14	7444358	7444624	0.488987	0.828571	0.69708	0.704
chr14	7454911	7455429	0.468254	0.773333	0.466102	0.58473
chr14	7470224	7470369	0.550645	0.739264	0.455224	0.52919
chr14	7726464	7726599	0.653226	0.111111	0.5	0.680328
chr14	7815361	7815659	0.521583	0.855263	0.486486	0.481108
chr14	7816209	7816480	0.767442	0.833333	0.88	0.392473
chr14	8537502	8537835	0.952862	0.644	0.972376	0.957647
chr14	8656670	8656915	0.590909	0.230769	0.473684	0.521739
chr14	8694417	8694559	1	0.891892	0.44	0.555556
chr14	8811592	8811834	0.936709	0.884615	0.954545	0.6
chr14	8866004	8866192	0.9375	0.333333	0.333333	0.9
chr14	8945094	8945512	0.0903955	0.330579	0.0625	0.5
chr14	9054744	9059274	0.5125	0.545455	0.5	0.25
chr14	9143727	9143909	0.888889	0.833333	0.222222	0.733333
chr14	9147301	9147690	0.285714	0.851852	0.5	0.473684
chr14	9271812	9271955	0.6875	0.875	0.4	0.625
chr14	9283200	9283423	0.0961538	0.3	0.0263158	0.178082
chr14	9286976	9289538	0.555556	0.666667	0.392857	0.125
chr14	9290814	9291268	0.561905	0.726027	0.220779	0.635135
chr14	9292124	9295134	0.77027	0.704467	0.395062	0.535294
chr14	9335548	9337640	0.75	0.666667	0.315789	0.875
chr14	9828923	9829579	0.790838	0.483705	0.599309	0.701505
chr14	10080105	10080550	0.647059	0.431034	0.876923	0.719298
chr14	10081696	10081930	0.645503	0.802632	0.366667	0.735632
chr14	10432238	10432549	0.888112	0.852941	0.227273	0.910112
chr14	10532041	10532269	0.362745	0.733333	0.518987	0.56338
chr14	10601327	10601975	0.778846	0.975439	0.537313	0.898305
chr14	10632147	10632948	0.95	0.266667	0.777778	0.714286
chr14	10800873	10801170	0.846154	0.942857	0.55	0.344828
chr14	10933189	10933823	0.91659	0.598288	0.890201	0.888889
chr14	10934456	10934669	0.817481	0.630045	0.904762	0.871111
chr14	11102204	11102941	0.585366	0.744186	0.0909091	0.661017
chr14	11305269	11305438	0.388889	0.981132	0.947368	0.907407
chr14	11314645	11314904	0.388889	0.753623	0.272727	0.625
chr14	11336465	11336571	0.666667	0.818182	0	0
chr14	11338711	11339111	0.636364	0.65	0.162791	0.674603
chr14	11342861	11343168	0.615385	0	0	0.307692
chr14	11346126	11347444	0.454545	0.662651	0.214286	0.625
chr14	11352888	11353232	0.354839	0.0740741	0.75	0.5
chr14	11354544	11357776	0.428571	0.487805	0.6	0.6
chr14	11364736	11365346	0.0569106	0.338624	0.0963855	0.386861
chr14	11368860	11369201	0.434783	0.737705	0.961538	0.384615
chr14	11732448	11732931	0.379747	0.709677	0.75	0.734513
chr14	11918927	11919395	0.518519	1	na	0.875
chr14	11994628	11995983	0.72	0.454545	0.787879	0.909091
chr14	12055925	12056257	0.775542	0.554257	0.861963	0.773775
chr14	12677308	12677563	0.966667	0.539683	1	0.723214
chr14	12862902	12863107	0.96	0.631579	0.916667	0.84
chr14	12877841	12877992	0.594595	0.614035	0.342857	0.864865
chr14	13309797	13310028	0.487089	0.167224	0.445013	0.465553
chr14	13714498	13714752	0.197802	0.463918	0.196262	0.653846
chr14	13928450	13928618	0.461538	0.5	0.353846	0.69697
chr14	14992985	14993224	0.84375	0.630952	0.431818	0.95
chr14	15521074	15521354	0.921569	0.460317	0.842105	0.861789
chr14	15610939	15611202	0.171429	0.566038	0	0.563636
chr14	16215345	16215462	0.760479	0.752809	0.44	0.614035
chr14	16218593	16218976	0.770492	0.438967	0.748899	0.841176
chr14	16761663	16761904	0.156566	0.410714	0.0695652	0.0428571
chr14	17019639	17019739	1	1	0.125	1
chr14	17072634	17073764	0.403307	0.0808647	0.455274	0.368601
chr14	17391347	17391807	0.543237	0.77533	0.492788	0.627479
chr14	17646925	17647339	0.691729	0.873418	0.578947	0.747826
chr14	17947663	17947970	0.5	0.9	0.2	0.461538
chr14	18540328	18540436	0.426667	0.306273	0.337748	0.709091
chr14	18934132	18934313	0.538462	0	0.933333	0.666667
chr14	19273968	19274124	0.513889	0.222222	0.735632	0.582524
chr14	19688075	19691248	0.825	0.75	0.8	0.9
chr14	19775625	19775962	0.730337	0.316794	0.517241	0.673759
chr14	19952607	19953118	0.132867	0.448864	0.0689655	0.482456
chr14	19978323	19978561	0.875	0.914286	0.25	0.90991
chr14	20253788	20255839	0.253968	0.80593	0.241758	0.208092
chr14	20258637	20259615	0.435294	0.906977	0.714286	0.657005
chr14	20319312	20319878	0.928571	0.837838	0	0.923077
chr14	20536051	20536262	0.5	0.145078	0.48951	0.320988
chr14	21181370	21183926	0.641447	0.294118	0.502924	0.537118
chr14	21281607	21281791	0.542857	0.32	0.833333	0.755814
chr14	21838904	21839188	0.818182	0.433333	0.833333	0.59375
chr14	21840211	21848064	0.738095	0.850467	0.229167	0.702703
chr14	21953617	21954414	0.101322	0.612745	0.112782	0.183857
chr14	21992672	21992914	0.5	0	0.642857	0.395349
chr14	22504164	22505485	0.31746	0.637681	0.367568	0.586066
chr14	22728120	22728419	0.673913	0.5	0.956522	0.712644
chr14	22820545	22820648	0.344828	0.437158	0.176471	0.59375
chr14	23065042	23066090	0.716667	0.583851	0.57971	0.871345
chr14	23217899	23218176	0.5	0	0.833333	0.222222
chr14	23285400	23285837	0.57548	0.778555	0.410294	0.529052
chr14	23496405	23496856	0.172973	0.512821	0.212766	0.382022
chr14	23761131	23761578	0.333333	0.888889	0.571429	0.777778
chr14	23939420	23939694	0.433333	0.909091	na	0.875
chr14	24072477	24076018	0.367347	0.368421	0.5	0.555556
chr14	24157533	24157680	0.047619	0.461538	na	0
chr14	24179599	24179849	1	0.5	0.9375	1
chr14	24180798	24181112	0.791304	0.876344	0.5	0.754386
chr14	24306870	24307195	0.708955	0.861702	0.519608	0.626984
chr14	24864727	24865069	0.846154	0.324324	0.633803	0.585859
chr14	25004291	25005312	0.71831	0.309798	0.789216	0.86171
chr14	25174401	25174871	0.754967	0.563536	0.947761	0.913402
chr14	25437157	25437727	0.152096	0.69024	0.184035	0.0813347
chr14	26221285	26221947	0.733216	0.290094	0.732283	0.819527
chr14	26255730	26256296	0.787425	0.48582	0.846307	0.800206
chr14	26350841	26351193	0.69011	0.317817	0.6	0.670073
chr14	26440004	26440332	0.172241	0.761905	0.139665	0.188144
chr14	26870337	26870710	0.31519	0.620419	0.26936	0.482353
chr14	27014551	27014912	0.520548	0.359712	0.75	0.605263
chr14	27260509	27260947	0.334365	0.276	0.126214	0.48062
chr14	28282063	28282777	0.807115	0.497397	0.728571	0.719675
chr14	28557335	28557592	0.622642	0.925	0.457143	0.601156
chr14	28594718	28594943	0.901961	0.909091	0.44	0.72973
chr14	28667803	28668081	0.479452	0.490909	0.214286	0.849057
chr14	28670301	28670829	0.272727	0.697368	0.892857	0.773438
chr14	29021522	29021651	0	0.882353	0.5	0.818182
chr14	29995443	29995761	0.586207	1	0.923077	0.552632
chr14	30075610	30075780	1	0.857143	0.277778	0.732143
chr14	30257235	30257453	1	0.363636	0.466667	1
chr14	31085921	31086210	0.9075	0.564644	0.893805	0.92381
chr14	31743247	31743800	0.641469	0.811189	0.470588	0.678756
chr14	32127186	32127617	0.593801	0.844444	0.527363	0.49835
chr14	33896081	33896351	0.875	0.459459	na	0.692308
chr14	34006652	34007076	0.128205	0.740741	0.470588	0.5
chr14	34141128	34141383	0.745098	0.875	0.858824	0.444444
chr14	34313463	34313614	na	0.666667	0.866667	0.475
chr14	34538360	34538631	0.9375	0.489796	0.545455	0.8
chr14	35403436	35403631	0.186047	0.25641	0.727273	0.113636
chr14	35759937	35760041	0.548387	1	0.914286	0.83871
chr14	36069224	36069499	0.54	0.306163	0.689139	0.704587
chr14	36512646	36513488	0.731844	0.378261	0.805085	0.853047
chr14	36655598	36656041	0.8	0.714286	0.8	0.652174
chr14	36832864	36833224	0.341463	0.7	0.15493	0.2
chr14	36833377	36833624	0	0	0.25	0.931034
chr14	36858335	36858777	0.473934	0.316092	0.201493	0.483871
chr14	36861532	36861891	0.610169	0.809524	0.176471	0.692308
chr14	37016303	37016468	0.833333	0.142857	0.4375	0.153846
chr14	37483027	37483805	0.635294	0.5	0	0.703704
chr14	38006065	38006302	0.530249	0.733333	0.45	0.582857
chr14	38067956	38068174	0.251656	0.120833	0.506667	0.483871
chr14	38468157	38468346	0.333333	0.717949	0.95	0.8
chr14	38831940	38832237	0.264151	0.886364	0.653061	0.668421
chr14	39110140	39110465	0.894569	0.252174	0.830986	0.894915
chr14	39132782	39133022	0.761905	0.5	0.388889	0.823529
chr14	39716299	39716422	0.35	0.913043	0.666667	0.914286
chr14	39747506	39749000	0.764706	0.0714286	0.24	0.333333
chr14	40081021	40081322	0.228916	0.648148	0.725	0.80597
chr14	40108655	40108942	0.857143	0.920863	0.932432	0.509804
chr14	40169960	40174303	0.857143	0.527778	0.923077	0.5625
chr14	40556470	40557042	0.511464	0.141732	0.494983	0.452555
chr14	40644238	40645264	0.593209	0.906107	0.586121	0.609795
chr14	41342549	41343271	0.340426	0.114625	0.427386	0.430986
chr14	41526641	41527942	0.870913	0.360356	0.889772	0.890516
chr14	41792281	41792398	1	0.5	na	0.925926
chr14	41858061	41858299	0.0487805	0.730769	0.631579	0.542857
chr14	41983218	41984355	0.798535	0.39633	0.810742	0.79564
chr14	42118308	42119066	0.666667	0.259259	0.5	0.5
chr14	42136288	42136681	0.347826	0.904762	0.5	0.843137
chr14	42385507	42386977	0.27521	0.748796	0.171159	0.208881
chr14	43275143	43275376	0.580328	0.938356	0.702128	0.551948
chr14	43378033	43378376	0.72	0.666667	1	0.555556
chr14	43475742	43475859	1	na	0.458333	0.909091
chr14	43606721	43607615	0.345679	0.611111	0.355556	0.541667
chr14	43616538	43616837	0.83871	0.206897	0.897436	0.690476
chr14	43621805	43621921	na	0	0.8	0.307692
chr14	43734979	43735778	0.47762	0.846512	0.601636	0.545204
chr14	43872213	43873376	0.346127	0.774711	0.443548	0.36143
chr14	44307635	44308189	0.388693	0.0526316	0.452381	0.540426
chr14	44308523	44308849	0.379167	0.0537634	0.434615	0.477273
chr14	44352219	44352509	0.725572	0.779841	0.927126	0.597884
chr14	44609109	44609406	0.390244	0.741176	0.276699	0.420673
chr14	44716756	44717066	0.374005	0.798419	0.479821	0.427397
chr14	44767161	44768718	0.857143	0.436954	0.866109	0.848958
chr14	44889647	44890010	0.661568	0.215385	0.464844	0.594595
chr14	45187634	45187845	0.409091	1	na	0
chr14	45238095	45238744	0.358491	0.869638	0.318919	0.243836
chr14	45337439	45338516	0.237861	0.713768	0.243902	0.206392
chr14	45628712	45628911	0.972527	0.25	0.906977	0.875
chr14	45741337	45741891	0.538538	0.77553	0.458989	0.665324
chr14	46049982	46050373	0.21912	0.562334	0.25931	0.168401
chr14	46050669	46051759	0.354331	0.738706	0.369645	0.377761
chr14	46059384	46060492	0.51857	0.140878	0.529874	0.598266
chr14	46069050	46069209	0.868421	0.511475	0.824242	0.869099
chr14	46187225	46188259	0.532313	0.912684	0.569187	0.500743
chr14	46225970	46226261	0.427386	0.925581	0.401015	0.373362
chr14	46587757	46587993	0.795	0.759036	0.535714	0.933333
chr14	46703716	46704310	0.802871	0.432532	0.874552	0.921821
chr14	47540758	47541006	0.887029	0.89441	0.60274	0.929936
chr14	47853361	47853663	0.700508	0.539877	0.885714	0.766497
chr14	48142562	48143497	0.65625	0.642857	0.166667	0.647059
chr14	48145506	48146073	0.82	0.19697	0.7	0.648649
chr14	48147205	48147336	0	0.0117647	0.0961538	0.6
chr14	48147862	48148109	0	1	0	0.454545
chr14	48307762	48308379	0.557457	0.241071	0.688776	0.435252
chr14	48328319	48329268	0.381926	0.711244	0.367193	0.564004
chr14	48638778	48638901	0.333333	0.714286	0.730769	0.8
chr14	48804791	48805111	0.390411	0.870968	0.416667	0.535433
chr14	48811624	48811728	0.402778	0.733333	0.25641	0.486111
chr14	48819778	48820400	0.23845	0.608163	0.18038	0.175768
chr14	49150082	49150304	0.227829	0.527911	0.287805	0.222222
chr14	49272294	49272771	0.325153	0.402844	0.153846	0.635897
chr14	49494663	49494966	0.428571	0.765472	0.348101	0.536822
chr14	49596556	49596849	0.877551	0.431373	0.847059	0.729927
chr14	49758820	49759046	0.85	0.944444	0.272727	0.466667
chr14	49848333	49848620	0.858824	0.418803	0.790164	0.889197
chr14	49975199	49975414	0.594924	0.896465	0.534375	0.662286
chr14	50452451	50452876	0.921053	0.132075	1	0.886364
chr14	50570510	50570904	0.0519481	0.357143	0.163934	0.0561798
chr14	50621674	50621838	0.150641	0.0696721	0.301075	0.152815
chr14	50697526	50698343	0.244681	0.441327	0.0964912	0.211359
chr14	51349632	51349995	0.506479	0.837469	0.54902	0.635754
chr14	52018014	52018554	0.359725	0.657143	0.250729	0.296482
chr14	52056899	52057301	0.767142	0.501928	0.8	0.827888
chr14	52484317	52484478	1	0.969697	0.588235	0.764706
chr15	254483	254636	0.0454545	0.290323	0.0659341	0.133333
chr15	260408	260865	0.664021	0.637566	0.338542	0.671429
chr15	379555	379918	0.754386	0.666667	0.285714	0.78125
chr15	565732	566416	0.538596	0.169872	0.503497	0.525794
chr15	830642	831089	0.561151	0.706349	0.316583	0.592593
chr15	1298759	1299206	0.661074	0.16	0.567164	0.751092
chr15	2143427	2143758	0.84724	0.544102	0.855114	0.881418
chr15	2248617	2248723	0.40625	0.206897	0.296296	0.703704
chr15	2609737	2611213	0.232924	0.730282	0.220808	0.235363
chr15	2631874	2632091	0.813559	0.419355	0.666667	0.807018
chr15	3241090	3241569	0.75	0.211382	0.575342	0.644068
chr15	3328225	3329243	0.947137	0.371827	0.952096	0.956576
chr15	3329775	3330227	0.961652	0.677165	0.957547	0.946866
chr15	3455216	3455510	0.419355	0.38785	0.225256	0.581818
chr15	3532305	3533021	0.496281	0.884375	0.6082	0.583738
chr15	3941691	3941990	0.547231	0.156522	0.712589	0.619827
chr15	4622630	4622798	0.57754	0.225	0.425676	0.542169
chr15	4693190	4693890	0.895623	0.34375	0.917431	0.900524
chr15	4941211	4941581	0.918871	0.623037	0.827586	0.909091
chr15	5026457	5026667	0.136247	0.224359	0.0638298	0.0531401
chr15	5097384	5098124	0.500225	0.817067	0.534286	0.591454
chr15	5754831	5755118	0.625	0.625	0.464286	0.888889
chr15	5799003	5799168	0	0	0.333333	0
chr15	6040105	6040330	0.826772	0.91344	0.425	0.827957
chr15	6221235	6221416	0.894366	0.486395	0.865672	0.911765
chr15	6404926	6405453	0.315166	0.0825243	0.386534	0.215479
chr15	6699729	6699965	0.682796	0.818182	0.535088	0.42915
chr15	6752169	6752969	0.248497	0.786704	0.307377	0.246253
chr15	7201539	7201894	0.342105	0.1	0.0666667	0.5
chr15	7227107	7227378	0.774194	0.205882	0.368421	0.5
chr15	7231364	7231698	0.282895	0.669492	0.326797	0.451128
chr15	7243704	7244096	0.642857	0.0338983	0	0
chr15	7279866	7280222	0.655172	0.225806	0.450549	0.324324
chr15	7720598	7720837	0.938462	0.537143	0.764706	0.780749
chr15	8010418	8010797	0.873016	0.405063	0.714286	0.466019
chr15	8348943	8350133	0.467192	0.160234	0.591512	0.559611
chr15	8411767	8412279	0.539599	0.123958	0.514851	0.631274
chr15	8526500	8526967	0.526248	0.886878	0.473418	0.512195
chr15	9223412	9223677	0.515209	0.857143	0.462585	0.466403
chr15	9327085	9328195	0.433286	0.86215	0.528	0.596306
chr15	9689534	9689873	0.105263	0.727273	0.2	0
chr15	9697661	9698085	0.418919	0.678571	0.142857	0.770833
chr15	9722223	9722649	0.482993	0.767857	0.230769	0.257143
chr15	9744277	9744511	0	0.666667	0	0
chr15	9756099	9756807	0.0555556	0.0422535	0.345455	0.347826
chr15	9757180	9760519	0.530612	0.518519	0.233333	0.84
chr15	9764618	9764880	0.287356	0.131579	0.548387	0.34375
chr15	9773209	9773482	0.75	0	0	0.1
chr15	9781680	9781953	0.2	0.307692	0.75	0
chr15	9782655	9782889	0.428571	0	0.461538	0.111111
chr15	9791081	9791445	0	0.6	0	0.030303
chr15	9803571	9804070	0.646154	0.839506	0.322314	0.515504
chr15	9813447	9816960	0.231884	0.384615	0.625	0.5
chr15	9817293	9818040	0.354839	0.470588	0.625	0.26087
chr15	9820983	9821196	0.192308	0	0.545455	1
chr15	9830070	9830748	0.146667	0.925926	0.333333	0.277778
chr15	9846921	9847147	0.333333	0.5	0.472222	0.084507
chr15	9851582	9851814	0.5	0	0.733333	0
chr15	9882836	9883110	0.495652	0.914286	0.842105	0.510638
chr15	10361845	10362076	0.79062	0.428346	0.733564	0.701937
chr15	10447282	10448067	0.530659	0.839241	0.520595	0.683555
chr15	10595815	10596587	0.482143	0.195652	0.460177	0.503356
chr15	10628161	10628333	0.712121	0.677419	1	0.783784
chr15	10759569	10759855	0.37037	1	0.777778	0.9
chr15	10816521	10816963	0.46875	0.863636	0.153846	0.225806
chr15	10835574	10836151	0.75	0.27907	0.16	0.92
chr15	10965996	10966497	0.764925	0.289753	0.541284	0.621514
chr15	11031092	11031251	0.528846	0.793103	0.359223	0.445946
chr15	11042999	11043167	0.5	1	0.444444	0.705882
chr15	11094430	11094802	0.366667	0.964286	0.810345	0.916667
chr15	11457092	11457439	0.794076	0.509824	0.808399	0.82035
chr15	11777464	11778185	0.291784	0.662092	0.365079	0.372607
chr15	12059126	12059453	0.163462	0.440111	0.102564	0.124514
chr15	12546542	12546733	0.381818	0.758621	0.242424	0.462264
chr15	12830954	12831407	0.822951	0.443207	0.465649	0.637066
chr15	13086939	13087218	0.553398	0.878788	0.684211	0.705455
chr15	13179757	13180101	0.492308	0.844697	0.433333	0.592058
chr15	13329036	13329596	0.628975	0.186441	0.577726	0.608342
chr15	13437684	13437800	0.733333	0	na	na
chr15	13803734	13804275	0.831909	0.49177	0.855	0.890511
chr15	13927025	13927568	0.55292	0.898438	0.634361	0.669131
chr15	14015385	14015552	0	0.333333	0.8	na
chr15	14293059	14293699	0.501149	0.814664	0.464435	0.681102
chr15	14313674	14313883	0.855422	0.125	0.906977	0.863636
chr15	14397966	14398531	0.290323	1	0.625	1
chr15	14399366	14402066	0.637584	0.785714	0.48913	0.421569
chr15	14555928	14556158	0.785714	0.583333	0.9	0.809524
chr15	14578237	14578531	0.26087	na	0	0.527778
chr15	14745535	14745943	0.45122	0.857143	0.48374	0.536709
chr15	14926846	14926995	0.802817	0.644068	0.981132	0.909091
chr15	14927629	14927942	0.801688	0.867925	0.45098	0.700422
chr15	14928910	14929023	0.764706	0.897959	0.576923	0.905405
chr15	14951568	14951942	0.237179	0.515988	0.268092	0.321814
chr15	14973963	14974822	0.543131	0.117647	0.559441	0.832061
chr15	15131469	15132135	0.440982	0.925267	0.390323	0.674566
chr15	15141320	15141765	0.612245	0.206897	na	0.583333
chr15	15148970	15149267	0.788396	0.361702	0.777778	0.839286
chr15	15252588	15254068	0.143948	0.407002	0.230357	0.224843
chr15	15295447	15295870	0.509804	0.531915	0.921875	0.769231
chr15	15339922	15340352	0.710526	0.863636	0.421053	0.631579
chr15	15706807	15706963	0.342857	0	0	0.531915
chr15	16486787	16487286	0.594595	0.856492	0.435065	0.482051
chr15	16502440	16502889	0.384615	0.927711	0.884615	0.927273
chr15	16916129	16917743	0.581395	0.529412	0.730769	0.7
chr15	17048962	17050669	0.605263	0.5	1	0.44
chr15	17280212	17280473	0.707207	0.370732	0.679245	0.70098
chr15	17284545	17284979	0.713053	0.482176	0.799599	0.824451
chr15	17436292	17437551	0.512397	0.583333	0.6875	0.603448
chr15	18114348	18114706	0.767932	0.364865	0.780702	0.760234
chr15	18601375	18601855	0.803624	0.542589	0.748004	0.79648
chr15	18854943	18855074	0.735294	0.526316	0.2	0.696429
chr15	19094270	19094608	0	0.0172414	0.4	0.0769231
chr15	19183206	19183485	0.303571	0.602273	0.195652	0.289062
chr15	19292015	19292444	0.372197	0.68018	0.19697	0.387978
chr15	19321220	19321746	0.97561	0.439516	0.970803	0.957944
chr15	19645319	19645792	0.614754	0.924025	0.603819	0.697297
chr15	19798027	19798820	0.439338	0.098369	0.407843	0.51308
chr15	19800463	19801590	0.442874	0.8	0.429306	0.387356
chr15	19818436	19819748	0.898429	0.628529	0.939726	0.934978
chr15	20037353	20037759	0.657143	0.925287	0.520833	0.848276
chr15	20092794	20093183	0.88	0.5	1	0.817308
chr15	20203022	20203310	0.421875	0.972973	0.466667	0.785714
chr15	20220199	20220429	0.892857	0.548387	0.4375	0.916667
chr15	20365035	20365181	0.9	0.8125	0.888889	0.694444
chr15	20496223	20496577	0.745455	0.222222	0.709677	0.526316
chr15	21321710	21322267	0.570457	0.895175	0.549266	0.685739
chr15	23115143	23115383	0.823529	0.295775	0.62069	0.659091
chr15	23753398	23753802	0.855263	0.554852	0.851955	0.79759
chr15	24142123	24142964	0.569327	0.89863	0.4355	0.394465
chr15	24146241	24146604	0.535354	0.290141	0.609375	0.775362
chr15	24258662	24258814	0.166667	0.377778	1	na
chr15	24799268	24799484	0.85	0.176471	0.888889	0.866667
chr15	25009507	25009717	0	0.0645161	0.461538	0.0526316
chr15	25019524	25019771	0.401015	0.827957	0.252101	0.29097
chr15	25162385	25162521	0.545455	0.516129	1	1
chr15	25475563	25476237	0.723077	0.809524	0.0625	0.411765
chr15	26492937	26493355	0.487179	0.747059	0.563492	0.95
chr15	26493622	26494111	0.698473	0.566396	0.334385	0.698842
chr15	26627203	26627691	0.404139	0.0635452	0.361884	0.459378
chr15	26665124	26665272	0.352941	0.346154	0.918919	0.75
chr15	27088775	27088954	0.588235	0.5	1	0.5
chr15	27180267	27181049	0.618656	0.23957	0.567901	0.71306
chr15	27223702	27223838	0.169935	0.0744681	0.362694	0.0469314
chr15	27445536	27445801	0.233221	0.703163	0.273859	0.206581
chr15	27602420	27602566	0	1	0	0
chr15	27775714	27776031	0.785714	0.705882	0.515625	0.95
chr15	28412069	28412529	0.305747	0.649533	0.3	0.383821
chr15	28795380	28795567	0.895062	0.662338	0.96875	0.832
chr15	28879241	28879914	0.744382	0.404399	0.77907	0.754434
chr15	29021688	29022068	0.582906	0.831967	0.483221	0.505747
chr15	29022715	29023123	0.100671	0.433071	0.179825	0.120192
chr15	29081693	29082189	0.404977	0.0918014	0.250399	0.317655
chr15	29146116	29146385	0.897129	0.622837	0.807229	0.93315
chr15	29186662	29187178	0.755501	0.515971	0.842105	0.88986
chr15	29269089	29269499	0.749196	0.454545	0.863158	0.780769
chr15	29647577	29648281	0.597156	0.22314	0.635417	0.559322
chr15	30899111	30899334	0.895522	1	1	0.571429
chr15	30926196	30926391	0.954545	0.818182	0.352941	0.923077
chr15	31558941	31559204	0.817768	0.914474	0.509225	0.833619
chr15	32030134	32030436	0.639535	0.555556	0.28	0.911765
chr15	32453395	32453584	0.430615	0.284416	0.572308	0.603193
chr15	32623623	32623984	0.488889	0.8	0.419753	0.597938
chr15	32707714	32707996	0.628319	0.208861	0.356322	0.335366
chr15	32885445	32886012	0.6112	0.288907	0.461248	0.50517
chr15	32998867	32999681	0.261588	0.539135	0.144781	0.175729
chr15	34090954	34091420	0.326159	0.114334	0.416058	0.473525
chr15	34242588	34242764	0.419689	0.155172	0.540984	0.140845
chr15	34256071	34256330	0.76	0.397436	0.885246	0.731092
chr15	34441635	34442541	0.506329	0.852776	0.546512	0.57137
chr15	34455784	34456226	0.658654	0.92277	0.595506	0.817485
chr15	34559557	34560024	0.817961	0.519531	0.840491	0.891821
chr15	34812459	34812676	0.494845	0.215385	0.633803	0.397727
chr15	34838390	34838939	0.543197	0.159322	0.384824	0.535375
chr15	34925117	34925956	0.329066	0.647206	0.268293	0.33883
chr15	34995871	34996425	0.136364	0.624357	0.145833	0.0853659
chr15	35013819	35014419	0.202727	0.789033	0.178187	0.14178
chr15	35081211	35081810	0.408185	0.741818	0.379576	0.361423
chr15	35113722	35114739	0.331741	0.705333	0.301455	0.355501
chr15	35123640	35123824	0.670951	0.166667	0.32	0.597561
chr15	35127625	35128145	0.182292	0.658824	0.233333	0.122628
chr15	35128627	35130037	0.294931	0.727335	0.320905	0.2875
chr15	35314805	35315012	0.94152	0.456311	0.717105	0.887608
chr15	35315894	35316038	0.909747	0.530702	0.891304	0.903475
chr15	35328655	35328993	0.897436	0.602459	0.857627	0.764618
chr15	35336437	35337162	0.329609	0.631273	0.259036	0.291667
chr15	35849279	35849615	0.480583	0.292453	0.725806	0.630435
chr15	35952160	35952384	0.65625	0.941176	0.576923	1
chr15	36185142	36185657	0.809211	0.438424	0.784946	0.806061
chr15	36209053	36211063	0.243421	0.968085	0.376471	0.297945
chr15	36406764	36407267	0.594796	0.187721	0.555938	0.579365
chr15	36428797	36429719	0.520661	0.0806452	0.477032	0.423077
chr15	36435021	36435535	0.498563	0.827184	0.456376	0.48645
chr15	36445008	36445819	0.384337	0.847415	0.397626	0.337895
chr15	36535818	36536702	0.30784	0.637833	0.23005	0.289622
chr15	37733205	37733802	0.167712	0.504926	0.0980392	0.10306
chr15	37746215	37746439	0.905405	0.980198	0.217391	0.859155
chr15	37801130	37801447	0.892157	0.958621	0.571429	0.955128
chr15	37812232	37812760	0.520492	0.169851	0.569767	0.558767
chr15	37852719	37852948	0.504032	0.738739	0.417323	0.498938
chr15	37853449	37854532	0.506656	0.830545	0.400799	0.48799
chr15	37925637	37925957	0.535211	0.88	0.380952	0.644737
chr15	37958673	37958907	0.528169	0.489691	0.895833	0.824561
chr15	37959006	37959247	0.595506	0.269231	0.0588235	0.796296
chr15	37964161	37964709	0.667752	0.871041	0.557621	0.463087
chr15	38334951	38335499	0.878869	0.510083	0.925806	0.930636
chr15	38629046	38629436	0.649215	0.323308	0.904762	0.851852
chr15	38761656	38762379	0.330593	0.836417	0.314645	0.290394
chr15	39841179	39841999	0.296037	0.675949	0.385714	0.338983
chr15	40270544	40270922	0.710145	0.142857	0.711538	0.55102
chr15	41019438	41020183	0.673913	0.390392	0.736153	0.61962
chr15	41103411	41103917	0.360568	0.68932	0.277193	0.355993
chr15	41363732	41364039	na	0.926667	0.333333	0.5
chr15	41372384	41373477	0.458333	0.916168	0.466667	0.666667
chr15	41375355	41375819	0.382353	0.774436	0.625	0.288136
chr15	41386713	41386949	0.5	0.975309	0	0
chr15	41397050	41397683	0.730435	0.394737	0.894737	0.901961
chr15	41411837	41412262	0.714286	0.207692	0.470588	0.586207
chr15	42049020	42049582	0.148148	0.537815	0.101449	0.130252
chr15	42091160	42091431	0.576923	0.883333	0.311475	0.793939
chr15	42150313	42151180	0.409563	0.880597	0.419708	0.352649
chr15	42465690	42466415	0.607865	0.230061	0.696203	0.621315
chr15	43038814	43039118	0.460317	0.365145	0.705882	0.459677
chr15	43040414	43040732	0.258333	0.119497	0.527778	0.181818
chr15	43126800	43127062	0.714286	0.906977	0.142857	0.38
chr15	43180847	43181051	0.4	1	1	1
chr15	43554163	43554438	na	na	0.619048	0
chr15	43995633	43995842	0.123223	0.423077	0.123288	0.176991
chr15	44048912	44049114	0.568376	0.40678	0.431818	0.761671
chr15	44142888	44143240	0.605263	0.221675	0.587912	0.400826
chr15	44191704	44193166	0.200076	0.662646	0.231736	0.315757
chr15	44301469	44301676	1	0.647059	0.538462	1
chr15	44358680	44359176	0.449529	0.825617	0.443836	0.404814
chr15	44512118	44512664	0.762925	0.470029	0.763908	0.742642
chr15	44629474	44630137	0.59322	0.123867	0.7	0.52381
chr15	44631243	44631784	0.84131	0.489848	0.855596	0.856877
chr15	44637979	44638356	0.472906	0.54321	0.182609	0.334661
chr15	44638423	44639817	0.191011	0.723404	1	0.541667
chr15	44808509	44809361	0.757301	0.384522	0.760589	0.876151
chr15	44836356	44837302	0.776524	0.435816	0.696697	0.741049
chr15	44866252	44866860	0.403045	0.900783	0.52968	0.624156
chr15	44906348	44906702	0.272425	0.729508	0.288462	0.333333
chr15	44954073	44954320	0.87	0.418605	0.975	0.835294
chr15	45000450	45000904	0.0488941	0.435294	0.0504808	0.0297265
chr15	45123985	45125116	0.0978261	0.0769231	0.866667	0.295082
chr15	46310504	46310620	0.837037	0.919786	0.527778	0.768559
chr15	46319845	46320213	0.375	0.701031	0.218391	0.314917
chr15	46761553	46762005	0.840278	0.46697	0.656716	0.625514
chr15	46987349	46987657	0.823684	0.510638	0.911243	0.921502
chr15	46989733	46989944	0.282927	0.178344	0.547445	0.247113
chr15	47090997	47091305	0.208423	0.526038	0.230769	0.17023
chr15	47368821	47369307	0.56314	0.888372	0.658228	0.547112
chr15	47383509	47384425	0.461426	0.875342	0.493506	0.417947
chr15	47413087	47413286	0.688427	0.357143	0.626374	0.643478
chr15	47431053	47431568	0.498567	0.856716	0.427083	0.52139
chr15	47899529	47900035	0.851852	0.565767	0.846591	0.884615
chr15	47912209	47912930	0.58691	0.900338	0.544304	0.522199
chr16	171665	172126	0.533333	0.751351	0.462185	0.866667
chr16	228279	228718	0.818609	0.449827	0.832957	0.841593
chr16	316629	317185	0.930521	0.583931	0.941281	0.956392
chr16	333393	333760	0.935401	0.625468	0.912121	0.963127
chr16	554464	554790	0.430839	0.733223	0.447689	0.511571
chr16	584126	584549	0.660362	0.941983	0.690619	0.779874
chr16	684335	684911	0.733038	0.571995	0.849656	0.846932
chr16	855869	856021	0.28	0.290909	0.0806452	0.488235
chr16	1042125	1042387	0.841584	0.5	0.428571	0.89
chr16	1241636	1241836	0.323864	0.0508906	0.405797	0.456311
chr16	1241973	1243452	0.676262	0.219406	0.676444	0.804173
chr16	1417990	1418765	0.350529	0.845411	0.303385	0.330363
chr16	1768101	1768724	0.331925	0.65103	0.271372	0.265525
chr16	1963315	1963655	0.550336	0.833333	0.374302	0.579104
chr16	1987547	1987795	0.89	0.57971	0.851064	0.836735
chr16	2413933	2414238	0.377358	0.749117	0.398305	0.558296
chr16	2458480	2458681	0	0	0.666667	0
chr16	2851212	2851319	0.392157	0.885714	0.714286	1
chr16	4095784	4096244	0.423729	0.878049	0.382022	0.52459
chr16	4321505	4321862	0.771242	0.766355	0.425926	0.703704
chr16	5089397	5089819	0.682927	0.648855	0.0277778	0.621622
chr16	5089969	5090437	0.776978	0.882353	0.914634	0.413333
chr16	5397337	5397577	0.787037	0.412281	0.583333	0.516129
chr16	6387406	6388589	0.642857	0.7	0.833333	0.8
chr16	6623229	6623589	0.844828	0.777778	0.367347	0.885714
chr16	6639630	6639968	0.172414	0.666667	0	0.4
chr16	6829083	6829268	0.734545	0.691176	0.720779	0.900763
chr16	6845189	6845386	0.64486	0.861702	0.676471	0.617021
chr16	6899091	6901115	0.450769	0.829268	0.31869	0.382154
chr16	7294399	7294600	0.769231	0.238095	0.714286	0.25
chr16	7567885	7568148	0.507937	0.169811	0.756098	0.675926
chr16	7679931	7680487	0.536842	0.1875	0.608696	0.408759
chr16	7731306	7731772	0.613162	0.347509	0.739623	0.749191
chr16	7940673	7941024	0.247126	0.773585	0.27027	0.308
chr16	7941610	7942561	0.320866	0.560284	0.132743	0.238231
chr16	7943945	7944310	0.0721311	0.481061	0.0243056	0.0415879
chr16	7946734	7947341	0.534783	0.873134	0.423333	0.531313
chr16	8323410	8324245	0.39599	0.819777	0.429799	0.474227
chr16	9560925	9561928	0.556485	0.904762	0.455026	0.296703
chr16	10548881	10549206	0.776786	0.721088	0.789474	0.396825
chr16	10742129	10742422	0.409091	0.8	0.266667	0.125
chr16	10920884	10922415	0.83125	0.4	0.860058	0.861893
chr16	11252715	11252969	0.743363	0.244898	0.6	0.826087
chr16	11611355	11611997	0.475	0.5625	0.571429	0.681818
chr16	11841398	11841833	0.845802	0.538716	0.86631	0.863459
chr16	12014263	12014778	0.418033	0.762774	0.345679	0.351955
chr16	12020282	12020506	0.777778	0.921986	0.514286	1
chr16	12056039	12057307	0.675676	0.28	0.576923	0.690476
chr16	12067690	12067842	0.45	0.558824	1	0.428571
chr16	12071246	12071597	0.4	0.810811	0.888889	0.689655
chr16	12447338	12447988	0.663717	0.710027	0.379032	0.828383
chr16	12502809	12503329	0.461279	0.711974	0.271277	0.427326
chr16	12668610	12669016	0.531365	0.862595	0.448819	0.43617
chr16	13140404	13140879	0.710674	0.263158	0.761905	0.752577
chr16	13458262	13458554	0.947368	0.5	0.166667	0.848485
chr16	13630297	13630938	0.556465	0.648725	0.259398	0.510989
chr16	13632624	13633519	0.449319	0.289199	0.178723	0.650289
chr16	13634515	13634889	0.416949	0.718447	0.563953	0.641304
chr16	13875749	13876935	1	0.933333	0.2	0.916667
chr16	13990655	13991118	0.646104	0.918768	0.614407	0.736486
chr16	13995405	13995845	0.338542	0.662338	0.274704	0.314258
chr16	14126701	14127359	0.306505	0.646914	0.491054	0.346199
chr16	14273458	14273595	0.84375	0.59	0.328125	0.734043
chr16	14366976	14367549	0.779006	0.187845	0.935065	0.752212
chr16	14484452	14484729	0.466119	0.142458	0.415584	0.245
chr16	14485391	14486580	0.449415	0.861538	0.483746	0.516928
chr16	14510873	14511222	0.875	0.488506	0.686131	0.628713
chr16	14695902	14696283	0.850649	0.464646	0.917197	0.964169
chr16	14936059	14936180	0.025641	0.217391	0.371429	0
chr16	15174326	15174636	0.615385	0.868421	0.285714	1
chr16	15853117	15853381	0.853659	0.433333	0.5	0.855556
chr16	15999440	15999995	0.320721	0.890034	0.201342	0.474255
chr16	16004688	16005276	0.485714	0.843373	0.76	0.740741
chr16	16036483	16036688	1	0.111111	0.75	0.310345
chr16	16248368	16248831	0.360902	0.725	0.48	0.366071
chr16	16539340	16539651	0.714286	0.2	1	0.733333
chr16	16687879	16688178	0.912791	0.62963	0.930769	0.945578
chr16	17519836	17520123	0.340299	0.695545	0.401869	0.273728
chr16	17594354	17596867	0.742857	0.395833	0.566667	0.636364
chr16	17652754	17652968	0.86747	0.37037	0.333333	0.710526
chr16	17655624	17655984	0.470588	1	0.4	1
chr16	17792807	17792942	0.571429	0.210526	1	0.736842
chr16	17795254	17795584	0.310345	0.916667	1	0.72
chr16	17850957	17852088	0.902148	0.537736	0.819892	0.89298
chr16	17854984	17855702	0.496705	0.0993197	0.480392	0.646429
chr16	17857245	17857860	0.614731	0.119403	0.598639	0.746269
chr16	18047702	18047916	0.716049	0.445946	0.891892	0.3875
chr16	18050716	18051008	0.589189	0.270053	0.659459	0.723356
chr16	18131301	18131532	0.899371	0.228571	0.906977	0.886905
chr16	18134589	18135084	0.337563	0.931034	0.428571	0.450704
chr16	18141798	18142884	0.168432	0.698765	0.235294	0.144567
chr16	18150035	18150235	0.828244	0.514056	0.880795	0.859694
chr16	18286333	18286664	0.91358	0.264368	0.943182	0.940476
chr16	18639429	18639933	0.576271	0.492063	0.733333	0.186275
chr16	18642719	18642900	0.37931	0.68	1	0.62963
chr16	18907494	18907840	0.539726	0.233333	0.104478	0.452941
chr16	19174363	19174928	0.792373	0.909621	0.38	0.705479
chr16	19224637	19225688	0.798799	0.451493	0.777778	0.818653
chr16	19465264	19465964	0.473357	0.918436	0.497934	0.577778
chr16	19618368	19619123	0.0614828	0.369863	0.0947867	0.0943396
chr16	19688004	19688411	0.659935	0.288946	0.690936	0.670643
chr16	19834701	19835141	0.5	0.751927	0.379939	0.35348
chr16	20260426	20261086	0.769231	0.375854	0.837838	0.839744
chr16	20420369	20420824	0.109756	0.5625	0	0.102041
chr16	20422148	20422798	0.38477	0.757746	0.328947	0.406915
chr16	20430159	20430683	0.893868	0.447761	0.927966	0.899767
chr16	20683569	20684530	0.480048	0.793075	0.437055	0.468393
chr16	20798180	20799817	0.398808	0.834065	0.430645	0.49016
chr16	20865808	20865985	0.818182	0	na	0
chr16	21050525	21051089	0.609973	0.90077	0.614035	0.57508
chr16	21051826	21052500	0.67193	0.920561	0.55573	0.663821
chr16	21082746	21083279	0.883553	0.503679	0.872222	0.926078
chr16	21139457	21139709	0.0813008	0.428571	0.123457	0.0526316
chr16	21180688	21181633	0.823261	0.480769	0.837022	0.885503
chr16	21200962	21201495	0.234043	0.864407	0.357143	0.290323
chr16	21426664	21427249	0.768166	0.353535	0.526316	0.64881
chr16	21509257	21509562	0.315789	0.765432	0.25	0.272727
chr16	21545500	21546112	0.470833	0.0621469	0.538462	0.577844
chr16	21651901	21652048	1	0.653846	0.571429	0.909091
chr16	21832398	21832653	0.492188	0.944751	0.5	0.496183
chr16	22019229	22019754	0.0640523	0.649123	0.0954064	0.0838207
chr16	22022371	22022847	0.202144	0.77665	0.206226	0.201923
chr16	22027864	22028583	0.624607	0.918568	0.714434	0.67839
chr16	22064904	22065259	0	0.4	0.836364	0.4
chr16	22150579	22151376	0.468531	0.0505319	0.307143	0.283159
chr16	22155589	22155986	0.350993	0.883436	0.273292	0.59126
chr16	22171358	22171708	0.456026	0.803636	0.554545	0.57767
chr16	22172472	22172761	0.61426	0.901235	0.542135	0.605485
chr16	22258418	22258673	0.833333	0.136364	0.65	0.826087
chr16	22277101	22277871	0.138817	0.584052	0.137845	0.240091
chr16	22435336	22435587	0.923077	0.1	0.842105	0.828571
chr16	22575444	22575871	0.514124	0.0533333	0.422535	0.422535
chr16	22606271	22606554	0.306018	0.699367	0.360614	0.434415
chr16	22890823	22891492	0.309013	0.673077	0.181818	0.34
chr16	23053298	23055025	0.181281	0.564304	0.17773	0.211221
chr16	23205272	23205698	0.874699	0.4829	0.853432	0.917864
chr16	23338015	23338277	0.917431	0.481481	0.777778	0.947368
chr16	23772077	23772852	0.247113	0.627329	0.379747	0.279605
chr16	24040451	24040789	0.526316	0.839286	0.436937	0.570513
chr16	24041525	24041660	0.652174	0.9375	1	0.8
chr16	24086435	24086571	0.862245	0.482143	0.864865	0.891892
chr16	24185206	24185608	0.334422	0.774775	0.444302	0.413505
chr16	24366187	24366805	0.648525	0.287095	0.554957	0.435897
chr16	24567356	24567626	0.553571	0.571429	0.892857	0.436364
chr16	24762975	24763359	0.361702	0.25	0.75	0.628571
chr16	24771571	24771799	0.810924	0.6	0.898551	0.906367
chr16	25044994	25045361	0.920792	0.462185	0.909091	0.858268
chr16	25474824	25475650	0.283019	0.596361	0.208955	0.234093
chr16	25635700	25635886	0.385714	0.606557	0.280702	0.546875
chr16	25780240	25780850	0.880081	0.568138	0.943878	0.902111
chr16	26448216	26448749	0.240506	0.575221	0.432749	0.29803
chr16	26455428	26456393	0.0947867	0.319209	0.0292887	0.033195
chr16	27155942	27157357	0.230845	0.664983	0.268627	0.333645
chr16	27180903	27181495	0.0127059	0.284914	0.00870253	0.00960828
chr16	27377032	27377167	0.633333	1	0.833333	0.734177
chr16	27415062	27415324	0.258929	0.732394	0.638889	0.335821
chr16	27505298	27505474	0.214286	0.272727	0	0.8
chr16	27715403	27715954	0.522073	0.194847	0.601802	0.495818
chr16	27716092	27716549	0.830798	0.606061	0.924812	0.794661
chr16	28352862	28353048	0.761905	0.931034	0.125	0.904762
chr16	28629119	28629820	0.692498	0.389779	0.749518	0.61186
chr16	28808032	28808670	0.632075	0.168459	0.508772	0.670807
chr16	29272645	29272983	0.187572	0.554688	0.261128	0.226491
chr16	29288743	29290061	0.790433	0.462838	0.839243	0.869336
chr16	29954600	29954980	0.125	0.6	0.545455	0.405405
chr16	30196810	30196943	0.291845	0.278884	0.102102	0.388636
chr16	30580704	30581074	0.537223	0.733607	0.34359	0.423983
chr16	30956665	30956782	0.34026	0.541451	0.37464	0.419835
chr16	31154098	31154271	0.645161	0.047619	1	0.513889
chr16	31319444	31319741	0.677966	0.627907	0.15625	0.849315
chr16	31459518	31459834	0.916667	0.333333	0.75	1
chr16	31876329	31876894	0.250583	0.579162	0.252847	0.198337
chr16	31967674	31967878	0.754425	0.397329	0.694118	0.605381
chr16	32076092	32076227	0.846154	0.368421	0.956522	0.945455
chr16	32740541	32741280	0.28125	0.724	0.334783	0.342905
chr16	33156877	33157228	0.435897	0.954545	0.325	0.473118
chr16	33262048	33263298	0.820513	0.540541	0.5	0.809524
chr16	33263633	33263864	1	0.833333	0.2	0.777778
chr16	33274415	33274551	0.454545	0.146067	1	0
chr16	33410024	33410148	0.6875	0.333333	0.741935	0.638889
chr16	33410616	33410830	0.170213	0.641026	0.688889	0.565217
chr16	33525113	33525280	0.587302	0.8	0.25	0.8
chr16	33525397	33526077	0.736842	0.76	0.35	0.25
chr16	33711539	33711947	0.242424	0.882353	0.384615	0.58
chr16	33752385	33752605	0.125	0	0.4	0
chr16	33768440	33768727	0.910256	0.827586	0.35	0.830189
chr16	34237014	34237517	0.185811	0.578947	0.0714286	0.45
chr16	34308615	34309224	0.243719	0.685714	0.237605	0.307768
chr16	35089246	35089542	0.775	na	0.625	0
chr16	35360068	35360883	0.290598	0.36	0.607143	0.285714
chr16	35444585	35444705	0	0.652174	na	0
chr16	35587376	35587529	0.211268	0.117284	0.487179	0.382353
chr16	35908264	35908644	0.89013	0.508197	0.712329	0.706897
chr16	36030945	36031456	0.513158	0.893424	0.532915	0.590682
chr16	36272576	36272980	0.673913	0.833333	0.941176	0.333333
chr16	36321908	36322283	0.942149	0.305263	0.828947	0.72
chr16	36484653	36485002	0.666667	na	0.111111	0.916667
chr16	36599374	36599902	0.712871	1	0.440678	0.606061
chr16	37222165	37222508	0.434483	0.742063	0.449704	0.464497
chr16	37686856	37687118	0.360465	0.0657895	0.225806	0.608696
chr16	37765417	37765592	0.75	0.912371	0.1875	0.428571
chr16	37923854	37924112	0.697183	0.785235	0.849462	0.497382
chr16	37926308	37926486	na	0.857143	0	0.833333
chr16	37927146	37927377	0.8	0.625	0.548387	1
chr16	37937761	37939979	0.615385	0.3	0.727273	0.875
chr16	37969427	37970236	0.162448	0.460641	0.161812	0.208844
chr16	38255688	38256316	0.628571	0.928571	0.4	0.769231
chr16	38308230	38308412	0.75	0.918367	0.561404	0.873016
chr16	38330732	38330847	na	na	0.333333	0.952381
chr16	38435266	38435906	0.314637	0.808858	0.26875	0.232404
chr16	38515077	38515339	0.830827	0.43038	0.829457	0.903904
chr16	39624010	39624610	0.337209	0.695167	0.207627	0.224719
chr16	39839837	39840358	0.83315	0.573469	0.867514	0.908475
chr16	39910889	39911189	0.835821	0.430464	0.651376	0.633803
chr16	39984757	39985410	0.503165	0.787823	0.401869	0.355517
chr16	40431311	40432112	0.628938	0.191829	0.608286	0.676815
chr16	41167456	41167844	0.36755	0.494949	0.183486	0.582043
chr16	41399665	41400713	0.884892	0.460894	0.760563	0.844749
chr16	41478883	41479009	0.901961	0.810345	0.125	0.7
chr16	42587639	42588046	0.594982	0.232558	0.615854	0.532407
chr16	42654179	42654516	0.296296	0.156566	0.383178	0.404011
chr16	42863671	42864047	0.561905	0.754717	0.413662	0.395798
chr16	42876320	42877036	0.3	0.315789	0.868421	0.181818
chr16	43072765	43075064	0.223214	0.406593	0.535211	0.0983607
chr16	43127445	43128128	0.800532	0.375124	0.806452	0.876426
chr16	44268356	44268569	0	0	0	0.928571
chr16	44268710	44269804	0.36	0.868852	0.656716	0.607843
chr16	44269833	44270153	0.212121	0	0.357143	0.125
chr16	44300797	44301009	0.5	0	0.25	0.16
chr16	44351644	44351990	0.574257	0.952055	0.747525	0.59542
chr16	44452527	44453175	0.575965	0.890795	0.516046	0.506335
chr16	44460859	44461024	0.55836	0.943201	0.602787	0.539084
chr16	44463226	44463662	0.515829	0.837838	0.670623	0.63806
chr16	44677174	44677667	0.458244	0.804545	0.469388	0.68578
chr16	44701233	44702149	0.908541	0.623656	0.890157	0.924123
chr16	44754903	44755456	0.926635	0.643819	0.948916	0.940559
chr16	44803304	44803712	0.953995	0.543147	0.95082	0.936471
chr16	44972664	44973371	0.177778	0.558282	0.175	0.222222
chr16	45082419	45083755	0.68984	0.5	0.642336	0.549451
chr16	45084599	45085140	0.617225	0.913616	0.544271	0.704225
chr16	45126419	45126784	0.254673	0.671285	0.373188	0.237354
chr16	45202424	45203361	0.629063	0.304124	0.642105	0.627572
chr16	45220775	45220955	0.812709	0.954887	0.643836	0.801418
chr16	45236385	45236713	0.496047	0.760331	0.43	0.313571
chr16	45758055	45758518	0.727778	0.80203	0.275862	0.854962
chr16	46178687	46178905	0	0.644068	0.894737	0.575758
chr16	46398353	46398806	0.136774	0.507488	0.107143	0.0458911
chr16	46620961	46621454	0.522727	0.943902	0.267857	0.67619
chr16	46628723	46628874	0.930233	0.618705	0.5	0.910569
chr16	46647740	46648496	0.735714	0.219307	0.806548	0.808343
chr16	46718053	46718163	0.687831	0.788413	0.428571	0.742268
chr16	46825500	46825935	0.163618	0.441011	0.129371	0.125828
chr16	46902131	46902560	0.473306	0.787222	0.416819	0.543615
chr16	47487341	47487716	0.55414	0.661017	0.385621	0.757895
chr16	47502583	47502950	0.283699	0.497771	0.133787	0.261598
chr16	47518947	47519487	0.759887	0.950216	0.610714	0.53446
chr16	47945346	47945874	0.370787	0.654691	0.291667	0.371681
chr16	47964399	47964883	0.73382	0.869523	0.626506	0.588854
chr16	48060577	48061032	0.899408	0.56044	0.564706	0.758621
chr16	48382274	48382479	0.95122	0.96	0.782609	0.716418
chr16	48382632	48382756	0.941176	0.933333	0.25	0.787234
chr16	48583920	48585608	0.36431	0.780176	0.317092	0.490537
chr16	48588360	48588541	0.662791	0.125	0.863636	0.4
chr16	48726705	48727204	0.471601	0.303075	0.695833	0.501597
chr16	49042336	49042541	0.65	0.863636	0.666667	0.324324
chr16	49207869	49207972	0.550336	0.15625	0.45	0.373832
chr16	49607306	49607573	0.871345	0.634146	0.959184	0.904494
chr16	50324506	50325250	0.569421	0.854018	0.545027	0.580587
chr16	50740585	50741067	0.969421	0.673496	0.94069	0.956304
chr16	50827462	50827991	0.419822	0.135808	0.309829	0.386673
chr16	50831944	50832493	0.5	0.7	0.25	0.4
chr16	50958514	50958905	0.707819	0.530686	1	0.596059
chr16	51274391	51274657	0.679245	0.509934	0.909091	0.618182
chr16	51301803	51302207	0.362998	0.699115	0.288538	0.31528
chr16	51594098	51594411	0.520548	0.958333	0.711111	0.6
chr16	51831159	51831522	0.480342	0.933977	0.515284	0.709751
chr16	52276057	52276346	0.330144	0.731343	0.441176	0.276382
chr16	52276512	52277267	0.441379	0.853659	0.303965	0.46
chr16	52310591	52310829	0.864583	0.903226	0.526316	0.940075
chr16	52411901	52412556	0.698011	0.227098	0.742188	0.778151
chr16	52424984	52425418	0.736659	0.375201	0.739348	0.788776
chr16	52430883	52431321	0.357616	0.181081	0.254777	0.631285
chr16	52431788	52432085	0.577438	0.271626	0.404255	0.74898
chr16	52464094	52464536	0.194672	0.554084	0.178947	0.141631
chr16	52695030	52695633	0.294317	0.676279	0.209486	0.301811
chr16	52893054	52893370	0.827731	0.480962	0.80916	0.836806
chr16	52922791	52923132	0.208716	0.522088	0.156716	0.224747
chr16	53386680	53387571	0.714286	0.615385	0.333333	0.888889
chr16	53553147	53553411	0.345263	0.0447761	0.336043	0.154219
chr16	53726628	53727105	0.707729	0.414141	0.630769	0.554656
chr16	54124678	54125054	0.553398	0.43	0.944444	0.227273
chr16	54609716	54610135	0.855615	0.465426	0.868263	0.844961
chr16	54706390	54706681	0.729306	0.931937	0.58498	0.636008
chr16	54756062	54756421	0.979827	0.608696	0.942149	0.96
chr16	54988030	54988556	0.328947	0.491979	0.144231	0.205128
chr16	55124159	55124549	0.642565	0.930521	0.720165	0.8
chr16	55133406	55133906	0.530387	0.80348	0.42735	0.525853
chr16	55137819	55138283	0.764021	0.955752	0.625	0.650515
chr17	311341	311828	0.305795	0.725601	0.315403	0.286213
chr17	312603	313052	0.363372	0.831615	0.508772	0.476038
chr17	329387	330058	0.647683	0.22271	0.493258	0.54426
chr17	375920	376347	0.242424	0.762712	0.280632	0.321678
chr17	700341	700567	0.648649	0.745455	0.482759	0.555556
chr17	1011815	1012240	0.601093	0.201389	0.490814	0.418043
chr17	1393126	1393888	0.954595	0.551211	0.937561	0.958239
chr17	1613434	1614867	0.66191	0.207379	0.647355	0.776471
chr17	1928258	1928966	0.823529	0.406452	0.846809	0.869295
chr17	2181448	2181765	0.513514	0.940476	1	0.944444
chr17	2735821	2736232	0.241379	0.339286	0.612903	0.0625
chr17	3071472	3072111	0.464411	0.866097	0.58351	0.677914
chr17	3595532	3595817	0.374429	0.78882	0.520408	0.601173
chr17	3800529	3800736	0.515723	0.544554	0.142857	0.581522
chr17	3860008	3860514	0.553922	0.288	0.77027	0.605381
chr17	4206129	4206354	0.526749	0.26455	0.576471	0.542636
chr17	4321532	4322020	0.203647	0.047619	0.0773196	0.413333
chr17	4922851	4923242	0.862069	0.385321	0.9375	0.84
chr17	5033071	5033526	0.691249	0.529255	0.862994	0.770202
chr17	5128132	5129064	0.745008	0.397649	0.771231	0.731051
chr17	5129406	5129800	0.776471	0.583333	1	0.45
chr17	5155486	5155851	0.943802	0.595537	0.863636	0.904651
chr17	5433209	5433644	0.589744	0.898219	0.687075	0.793639
chr17	5631580	5631995	0.638655	0.471774	0.280543	0.694581
chr17	5757682	5758204	0.25	0.727273	0.363636	0.625
chr17	5803208	5803793	0.279279	0.241379	0.140845	0.676923
chr17	5931278	5931674	0.626471	0.353982	0.504	0.601852
chr17	6187942	6188248	0.545455	0.745763	0.373134	0.463023
chr17	6194598	6194876	0.0243902	0.878788	0.5	0.454545
chr17	6312529	6312833	0.666667	0.317647	0.675	0.81
chr17	6414612	6414787	0.671875	0.880597	0.4	0.881356
chr17	6424241	6424614	0.8	0.857143	0.920455	0.504854
chr17	6459297	6459448	0.522727	0.557143	0.181818	0.952381
chr17	6654565	6655013	0.336735	0.763359	0.179104	0.48
chr17	7022122	7022522	0.862069	0.933333	0.333333	0.719298
chr17	7811482	7811861	0.397436	0.451852	0.847619	0.8
chr17	8008494	8008994	0.414365	0.794979	0.355263	0.411803
chr17	8364799	8365128	0.684685	0.357143	1	0.653333
chr17	8689348	8689532	0.309091	0.84375	0.866667	0.6
chr17	8795645	8797457	0.48	0.163265	0.173913	0.28
chr17	8919345	8919615	0.75	0.241379	0.5	0.555556
chr17	8920164	8920406	0.485294	0.0142857	0.361111	0.488889
chr17	8921362	8922507	0.351163	0.735789	0.319115	0.353439
chr17	9415777	9416203	0.768963	0.463042	0.776722	0.874328
chr17	9429152	9429411	0.402299	0.727273	0.552632	0.60241
chr17	9536852	9537474	0.293076	0.675444	0.351955	0.282001
chr17	9637143	9637531	0.603774	0.0833333	0.333333	0.632353
chr17	9675820	9676430	0.295298	0.677249	0.247423	0.280137
chr17	10001923	10003390	0.777666	0.390264	0.71875	0.762443
chr17	10451594	10452630	0.334769	0.750896	0.199522	0.20279
chr17	10528989	10529355	0.472527	0.890995	0.473684	0.52381
chr17	10728418	10728725	0.578947	0.854369	0.425	0.535354
chr17	10760510	10760711	0.641921	0.308411	0.789773	0.655556
chr17	10771182	10771509	0.0227273	0.463415	0	0
chr17	10862911	10863293	0.320574	0.964037	0.441423	0.383871
chr17	10923146	10923435	0.938462	0.5	0.798077	0.897661
chr17	11528610	11529599	0.837838	0.833333	0.692308	0.651515
chr17	11531232	11531389	0.695122	0.64	0.9375	0.913043
chr17	11799582	11799781	0.615385	0.375	0.241379	0.764706
chr17	12017228	12017524	0.590361	0.267516	0.238938	0.646154
chr17	12245036	12246425	0.323194	0.748311	0.305455	0.402486
chr17	13392928	13393383	0.56	0.286957	0.394231	0.506329
chr17	13820842	13821037	0.659574	0.730769	0.116279	0.632258
chr17	14165567	14165707	0.269058	0.0477612	0.419355	0.0540541
chr17	14793150	14794671	0.937877	0.472477	0.91723	0.93915
chr17	14998402	14998950	0.492569	0.878261	0.556522	0.690632
chr17	15749817	15750462	0.138282	0.450216	0.127424	0.170629
chr17	16462564	16462923	0.728659	0.724706	0.375	0.834677
chr17	16715165	16715470	0.926829	0.66869	0.921739	0.954609
chr17	16952454	16952639	0.325792	0.719101	0.675214	0.566946
chr17	17000199	17000366	0.294118	0.708333	0.583333	0.527778
chr17	17107931	17108840	0.588496	0.918438	0.49136	0.360886
chr17	17140720	17141958	0.615385	0.9375	0.285714	0.333333
chr17	17292923	17293784	0.1578	0.62089	0.167539	0.116788
chr17	17620843	17621302	0.943991	0.645161	0.94617	0.949893
chr17	17651458	17651656	0.735376	0.927329	0.636842	0.774949
chr17	17695854	17696223	0.393178	0.110236	0.377451	0.347403
chr17	17906464	17906716	0.732441	0.87931	0.549451	0.592375
chr17	18367093	18367448	0.677778	0.381356	0.563758	0.742597
chr17	18367714	18367941	0.707792	0.3	0.682353	0.543253
chr17	18554528	18556051	0.433333	0.333333	0.777778	0.469388
chr17	18671936	18672179	0.705996	0.969124	0.823245	0.809524
chr17	18780917	18781091	0.6875	0.92	0.6	0.4
chr17	18803003	18803612	0.503093	0.827988	0.597561	0.484871
chr17	18809544	18810248	0.483831	0.848321	0.428934	0.444562
chr17	19456966	19457279	0.952381	0.28	0.807692	0.942308
chr17	19511009	19511639	0.101196	0.412993	0.171322	0.248413
chr17	19876715	19876984	0.765957	0.948052	0.4	0.613636
chr17	20368616	20369657	0.320513	0.704225	0.477273	0.351562
chr17	20920242	20921644	0.309524	0.453333	0.851852	0.648649
chr17	21153198	21153724	0.679487	0.239316	0.352113	0.740741
chr17	21291009	21291775	0.394495	1	0.5	0.21
chr17	21460146	21461856	0.778325	0.333333	0.831461	0.831715
chr17	21480187	21480789	0.242588	0.446254	0.135076	0.174746
chr17	21768263	21768476	0	0.916667	0.857143	na
chr17	21824423	21824604	0.52381	0.815789	0.4	0.895522
chr17	21907737	21908042	0.407407	0.542857	0.826087	0.25
chr17	22001169	22001518	0.806122	0.569767	0.763636	0.863636
chr17	22241731	22243167	0.316988	0.662818	0.377358	0.296501
chr17	22512147	22512498	0.205405	0.155738	0.711864	0.54717
chr17	22575878	22576248	0.785714	0.878788	0.333333	0.735849
chr17	23674704	23674858	0.444444	0	0	0
chr17	23911096	23911504	0.413793	0.963636	0.983333	0.930769
chr17	24488974	24490338	0.923077	0.62963	0.875	0.9
chr17	24523159	24523303	0.5	0.214286	0	0.0625
chr17	25288566	25288831	0.0540541	0.421053	0.0555556	0.0714286
chr17	26108610	26108896	0	0.333333	0.888889	0.4
chr17	26290540	26291097	0.746835	0.649573	0.179487	0.935897
chr17	27498609	27498829	0.655052	0.907563	0.618182	0.835189
chr17	27842351	27843182	0.580392	0.227273	0.721212	0.696172
chr17	28145318	28146010	0.666667	0.3125	0.5	0.625
chr17	28647072	28647731	0.886179	0.314286	0.6875	0.793651
chr17	29901717	29902177	0.749687	0.452237	0.732899	0.793023
chr17	29902299	29903306	0.737494	0.372586	0.795282	0.751956
chr17	29909003	29909438	0.689162	0.852523	0.488479	0.836806
chr17	30360331	30360758	0.251479	0.560773	0.288314	0.347534
chr17	31181591	31181894	0.920145	0.643735	0.959459	0.941704
chr17	31299463	31299648	na	1	0.5	1
chr17	31531259	31531919	0.286344	0.862857	0.4875	0.494297
chr17	31586073	31586173	0.5	na	0	1
chr17	31627211	31627632	0.714286	0.323529	0.76	1
chr17	31894665	31895324	0.746583	0.947146	0.619694	0.643895
chr17	32212390	32212818	0.804878	0.84	0.516854	0.779661
chr17	32251321	32251453	0.904762	na	1	1
chr17	32777226	32777442	0.664062	0.583333	0.285714	0.75
chr17	33187493	33187744	0.777096	0.808057	0.469388	0.52819
chr17	33229152	33229396	0.421784	0.117702	0.479371	0.579515
chr17	33544232	33544562	0.734282	0.91791	0.601896	0.639447
chr17	33555001	33555473	0.565891	0.299287	0.649682	0.760766
chr17	33830728	33831223	0.822581	0.92	0.529412	0.75
chr17	34011464	34011697	0.588235	0.137931	0.08	0.105263
chr17	34115461	34115742	0.0769231	0.764706	0	0.666667
chr17	34381488	34381834	0.534483	0.154013	0.476534	0.522917
chr17	34386454	34388019	0.473451	0.25	0.318584	0.697479
chr17	34618711	34619037	0.916667	0.563492	0.917808	0.949838
chr17	35127974	35128395	0.501818	0.227298	0.374368	0.467275
chr17	35230852	35232213	0.629834	0.429167	0.8	0.76087
chr17	35234389	35234687	0.814404	0.807512	0.489583	0.780822
chr17	35883609	35884437	0.13485	0.581161	0.131399	0.0856193
chr17	36393650	36394093	0.340909	1	0.530612	0.609756
chr17	36395554	36395798	0.22549	0.261261	0.661765	0.487179
chr17	36506681	36506833	0.655738	0.974359	0.413043	0.544118
chr17	36555156	36555402	0.396226	0.189189	0.703704	0.353846
chr17	36847918	36848836	0.0536842	0.519934	0.0828402	0.0412272
chr17	36874010	36874216	1	0.952381	0.536585	1
chr17	37023203	37023600	0.686441	0.861423	0.442105	0.628319
chr17	37129729	37129897	0.608696	0.792208	0.129032	0.816327
chr17	37130089	37130471	0.607623	0.749064	0.461538	0.604167
chr17	37632329	37632642	0.550725	0.813953	0.797101	0.29434
chr17	37955827	37955944	0.0625	0.885714	0.45	0.909091
chr17	39410058	39410281	0.95	0.5	0.857143	0.736842
chr17	39582262	39582653	0.356522	0.649746	0.296703	0.361809
chr17	39625650	39626067	0.681212	0.292651	0.726444	0.650376
chr17	39680650	39680982	0.835962	0.63447	0.948052	0.884298
chr17	40151068	40151319	0.652174	0.153846	0.791667	0.459459
chr17	40493871	40494270	0.643902	0.259494	0.869565	0.647799
chr17	41267899	41268338	0.446154	0.723785	0.304598	0.447458
chr17	41330838	41331018	0.85	0.891403	0.555556	0.76087
chr17	41536449	41537473	0.917137	0.416327	0.893531	0.91846
chr17	41768071	41768499	0.237179	0.532468	0.0693069	0.236607
chr17	41991309	41991658	0.378543	0.860902	0.358779	0.383743
chr17	42089689	42090453	0.785455	0.31101	0.781333	0.807991
chr17	42175549	42175702	0.947955	0.5	0.965116	0.977876
chr17	42182410	42183266	0.801932	0.372656	0.743068	0.791399
chr17	42277296	42278275	0.286822	0.0071736	0.298667	0.261826
chr17	42373123	42373983	0.826213	0.422364	0.864785	0.837857
chr17	42437951	42438234	0.811429	0.649289	0.392265	0.784722
chr17	42719230	42719603	0.59375	0.913462	0.675159	0.786885
chr17	42720661	42721230	0.536278	0.853801	0.710692	0.774648
chr17	42979341	42979817	0.724747	0.248756	0.694981	0.727417
chr17	43243139	43243937	0.189349	0.487288	0.0208333	0.248175
chr17	43769952	43770091	0	0.357143	0	0.434783
[truncated: 1,880 more rows]

## Sheet: README
Average DNA methylation (mCG/CG) values for a merged collection of differentially methylated regions (DMRs, n = 3,879), calculated from ArrayExpress E‑MTAB‑14873 bedGraph files using the bedtools map function.
