# Supplementary material for: A single-cell multiomics roadmap of zebrafish spermatogenesis reveals regulatory principles of male germline formation
Source: Mol Syst Biol. 2025 Oct 14;22(1):42–68. doi: 10.1038/s44320-025-00157-7 (PMC12759076; doi:10.1038/s44320-025-00157-7)
Supplement: Supplementary file 15 — Source data Fig. 3 [file 44320_2025_157_MOESM15_ESM.zip › Figure_3/3H/Fig.3H.xlsx]

## Sheet: Fig.3H
Annotation	log2 ratio obs/exp	(-)log10 pval
CpG-Island	3.018	77.352
tRNA	1.768	2.819
LTR	1.013	79.29
5UTR	0.585	1.279
Promoter	0.055	0.885
Exon	-0.066	-0.928
snRNA	-0.088	-0.063
pseudo	-0.09	-0.065
rRNA	-0.121	-0.088
ncRNA	-0.212	-0.158
TTS	-0.303	-2.206
Satellite	-0.388	-3.543
Simple_repeat	-0.456	-7.814
Intergenic	-0.631	-122.49
Low_complexity	-0.663	-2.159
LINE	-0.708	-10.814
3UTR	-1.175	-5.501
Intron	-1.396	-144.798
Satellite	-1.51	-1.847
SINE	-1.912	-44.84

## Sheet: README
Genomic feature enrichment analysis of target regions using HOMER. The table reports annotations with log₂(observed/expected) ratios and corresponding −log₁₀ p‑values. Positive values indicate enrichment, and negative values indicate depletion relative to genomic background.
