# Supplementary material for: A single-cell multiomics roadmap of zebrafish spermatogenesis reveals regulatory principles of male germline formation
Source: Mol Syst Biol. 2025 Oct 14;22(1):42–68. doi: 10.1038/s44320-025-00157-7 (PMC12759076; doi:10.1038/s44320-025-00157-7)
Supplement: Supplementary file 16 — Source data Fig. 4 [file 44320_2025_157_MOESM16_ESM.zip]

Archive with 10 entries (6 files):
- Figure_4/.DS_Store
- Figure_4/4A/
- Figure_4/4A/Fig.4A.xlsx
- Figure_4/4C/
- Figure_4/4C/Fig.4C.csv.zip
- Figure_4/4C/README
- Figure_4/4D/
- Figure_4/4D/Fig.4D.xlsx
- Figure_4/4E/
- Figure_4/4E/Fig.4E.xlsx
