# Supplementary material for: A single-cell multiomics roadmap of zebrafish spermatogenesis reveals regulatory principles of male germline formation
Source: Mol Syst Biol. 2025 Oct 14;22(1):42–68. doi: 10.1038/s44320-025-00157-7 (PMC12759076; doi:10.1038/s44320-025-00157-7)
Supplement: Supplementary file 16 — Source data Fig. 4 [file 44320_2025_157_MOESM16_ESM.zip › Figure_4/4A/Fig.4A.xlsx]

## Sheet: Fig.4A
cell	umap_1	umap_2	nCount_ATAC	nFeature_ATAC	total	duplicate	chimeric	unmapped	lowmapq	mitochondrial	nonprimary	passed_filters	is__cell_barcode	excluded_reason	TSS_fragments	DNase_sensitive_region_fragments	enhancer_region_fragments	promoter_region_fragments	on_target_fragments	blacklist_region_fragments	peak_region_fragments	peak_region_cutsites	scDblFinder_doublets	nucleosome_signal	nucleosome_percentile	TSS.enrichment	TSS.percentile	pct_reads_in_peaks	high.tss	dataset	ATAC_snn_res.0.7	seurat_clusters	nCount_RNA	nFeature_RNA	predicted.id	prediction.score.SPD.elongated	prediction.score.SPC.I	prediction.score.SPG.A.undiff	prediction.score.SPG.B	prediction.score.SPC.II	prediction.score.SPD.round	prediction.score.SPG.A.diff	prediction.score.max
AAACGAAAGAACGCCA-1_1	4.45679	-2.05701	1210	1086	8062	2695	10	335	2756	110	259	1897	1	0	839	0	0	0	839	0	1108	2097	singlet	0.750809061488673	0.08	632880632880627	0.87	584080126515551	High	MG2	2	2	1558	1246	SPD elongated	0.50557836796716	0.363597653789973	0	0.0593226395082056	0.0420551436331885	0.0116556121938261	0.0177905829076464	0.50557836796716
AAACGAAAGCATTGGG-1_1	-3.73665	-0.686094	1298	1175	9488	3160	17	177	3430	494	188	2022	1	0	992	0	0	0	992	0	1196	2268	singlet	0.974857142857143	0.53	516283716283716	0.52	591493570722057	High	MG2	0	0	1700	1380	SPC-I	0.100561313634887	0.434322038701405	0.049496120572027	0.0963980935899195	0	0	0.319222433501762	0.434322038701405
AAACGAAAGTAGCAAT-1_1	5.65344	-1.27242	1167	975	8232	2917	6	297	2655	12	259	2086	1	0	912	0	0	0	912	0	1051	1977	singlet	0.97787610619469	0.54	510398692216876	0.49	503835091083413	High	MG2	2	2	1631	1183	SPC-I	0.357757828372285	0.435137363909975	0	0.0262994593145624	0.180805348403178	0	0	0.435137363909975
AAACGAACAGACTAAA-1_1	-1.74914	-1.93596	2227	1868	12879	4933	1	301	4341	74	227	3002	1	0	1842	0	0	0	1842	0	2119	4042	singlet	0.855300859598854	0.22	590999909181728	0.78	705862758161226	High	MG2	0	0	2785	2115	SPG-A diff	0.179008158657707	0.167331818468612	0.256861731955227	0.0986670580054242	0	0	0.298131232913029	0.298131232913029
AAACGAACAGCCACGT-1_1	-1.58382	-0.569462	1309	1148	9763	2151	14	166	3091	2082	244	2015	1	0	1011	0	0	0	1011	0	1220	2336	singlet	0.776833156216791	0.1	510035419126332	0.49	60545905707196	High	MG2	0	0	1676	1359	SPD elongated	0.572543671679464	0.21355996421349	0	0.189412649085253	0	0	0.0244837150217926	0.572543671679464
AAACGAAGTTACCACA-1_1	-2.12607	0.0919736	943	831	4897	1481	2	117	1738	77	99	1383	1	0	825	0	0	0	825	0	909	1743	singlet	0.790697674418605	0.12	671328671328666	0.91	657266811279826	High	MG2	0	0	1258	1017	SPG-B	0.0411714343161097	0.0460387795896073	0.141525215392788	0.498953646912847	0	0	0.272310923788649	0.498953646912847
AAACTCGAGAACTAAC-1_1	4.12914	-0.0169967	2750	2168	22250	7609	9	565	8218	559	475	4815	1	0	2106	0	0	0	2106	0	2515	4767	singlet	0.975095785440613	0.53	574889028497272	0.74	522326064382139	High	MG2	2	2	3895	2577	SPD elongated	0.490704680376104	0.160293131145242	0	0	0.278033903393031	0.0709682850856223	0	0.490704680376104
AAACTCGTCTCGCGTT-1_1	5.04941	-2.11509	1239	1095	6724	1833	8	248	2273	232	154	1976	1	0	920	0	0	0	920	0	1130	2138	singlet	0.827133479212254	0.17	524591687382382	0.55	571862348178138	High	MG2	2	2	1638	1241	SPD elongated	0.912919268181685	0.0617553593818948	0	0	0.0253253724364203	0	0	0.912919268181685
AAACTGCGTCTGATTG-1_1	-3.47203	-1.05119	2209	1935	14502	4804	10	339	5374	142	367	3466	1	0	1715	0	0	0	1715	0	2056	3945	singlet	0.690395480225989	0.05	618840618840612	0.85	593190998268898	High	MG2	0	0	2877	2254	SPG-A diff	0	0.071062124482599	0.0311564139265336	0.0262296866102432	0	0	0.871551774980624	0.871551774980624
AAACTGCTCAGTACAC-1_1	-0.984271	-2.68373	5253	3984	34314	12379	14	749	11876	1412	817	7067	1	0	4500	0	0	0	4500	0	5021	9547	singlet	0.862971985383678	0.24	555248323105465	0.68	710485354464412	High	MG2	3	3	6665	4255	SPG-A undiff	0	0	0.807407631942635	0	0	0	0.192592368057364	0.807407631942635
AAACTGCTCGCATACA-1_1	-4.6222	-1.06321	4088	3345	31230	11032	33	781	11382	841	884	6277	1	0	3230	0	0	0	3230	0	3787	7160	singlet	0.843280977312391	0.19	54513228706777	0.64	603313684881313	High	MG2	0	0	5318	3711	SPG-A undiff	0	0.276302357876886	0.45980376783205	0	0	0	0.263893874291063	0.45980376783205
AAACTGCTCTGTCGGG-1_1	3.57843	-1.36468	2239	1860	13232	3497	9	471	5153	155	386	3561	1	0	1758	0	0	0	1758	0	2073	3917	singlet	0.930038510911425	0.41	595904095904096	0.8	582139848357203	High	MG2	1	1	3035	2107	SPD elongated	0.47539942446338	0.374217627174125	0.0286146108852112	0.015630007524507	0.0514055400561852	0.0547327898965917	0	0.47539942446338
AAAGATGCATGCGTTA-1_1	-0.797001	-1.39705	1337	1205	6568	1779	4	160	2335	290	128	1872	1	0	1132	0	0	0	1132	0	1269	2430	singlet	0.751895991332611	0.08	542846983524954	0.63	677884615384615	High	MG2	3	3	1683	1452	SPD elongated	0.402610947314376	0.323244616578584	0	0.199690128247811	0.0698964508542812	0	0.00455785700494684	0.402610947314376
AAAGGATAGCTACGCC-1_1	-4.33314	0.486391	772	712	5615	1891	2	145	2109	157	133	1178	1	0	579	0	0	0	579	0	723	1376	singlet	0.944550669216061	0.45	566840566840571	0.71	613752122241087	High	MG2	0	0	981	865	SPD elongated	0.550101955294758	0.351684624499105	0.0335539823382157	0.045996720912527	0.0186627169553938	0	0	0.550101955294758
AAAGGATCAGTATCTG-1_1	-0.824724	-2.52162	5460	4255	37867	12697	9	840	12878	2533	881	8029	1	0	4537	0	0	0	4537	0	5140	9740	singlet	0.936494731003882	0.43	577302881450346	0.75	640179349856769	High	MG2	3	3	7173	4605	SPG-A undiff	0	0.18248804645979	0.447719920826188	0.0882294826961439	0	0	0.281562550017877	0.447719920826188
AAAGGATGTCGACTGC-1_1	-3.79568	-1.59788	4689	3699	44635	16170	29	996	16082	2852	980	7526	1	0	3724	0	0	0	3724	0	4360	8304	singlet	0.872937771345876	0.26	530359692663355	0.58	579325006643635	High	MG2	0	0	6315	4097	SPG-A undiff	0	0.0863232759349785	0.769731548980362	0.0327497188900292	0	0	0.111195456194631	0.769731548980362
AAAGGATTCTCTTCCT-1_1	3.80158	1.89735	1824	1524	12988	3960	8	311	5338	31	289	3051	1	0	1385	0	0	0	1385	0	1675	3175	singlet	0.994720965309201	0.58	508935508935507	0.48	54900032776139	High	MG2	4	4	2533	1888	SPD elongated	0.846410811302152	0.0406671023456563	0	0.0209789534734126	0.00154466062601581	0.0903984722527636	0	0.846410811302152
AAAGGGCAGAGTTTGA-1_1	-2.99607	-1.35844	3513	2835	22587	7219	9	515	8032	635	574	5603	1	0	2907	0	0	0	2907	0	3303	6281	singlet	0.933466135458167	0.42	52940348242362	0.57	58950562198822	High	MG2	0	0	4790	3345	SPD elongated	0.282092974220869	0.0710111388892221	0.10464370126483	0.161873938308091	0	0.23374934968539	0.146628897631599	0.282092974220869
AAAGGGCAGGATTGAT-1_1	-1.8193	-0.271397	761	675	5583	1750	8	144	1859	194	160	1468	1	0	574	0	0	0	574	0	690	1314	singlet	0.809815950920245	0.14	586336740182891	0.77	470027247956403	High	MG2	0	0	1135	893	SPG-B	0.118099834640235	0.159777489862624	0.1602686617454	0.468499278443837	0	0	0.0933547353079033	0.468499278443837
AAAGGGCAGTCCGATT-1_1	-3.92227	-1.4045	3820	3181	24779	8374	15	604	8838	273	600	6075	1	0	2959	0	0	0	2959	0	3558	6750	singlet	0.948071216617211	0.46	610269730269732	0.83	585679012345679	High	MG2	0	0	4966	3476	SPG-A diff	0	0.0165970375963921	0.0122391381321272	0	0	0	0.97116382427148	0.97116382427148
AAAGGGCGTAACGTAA-1_1	2.93204	1.52054	3125	2384	22351	7505	22	582	8497	198	504	5043	1	0	2472	0	0	0	2472	0	2913	5523	singlet	0.833333333333333	0.18	54526119042248	0.64	57763236168947	High	MG2	4	4	4113	2626	SPD round	0.302372087430246	0	0	0	0.0312797549582273	0.666348157611526	0	0.666348157611526
AAAGGGCTCCGTTTCG-1_1	1.08461	-2.63633	2255	1932	13795	4357	9	366	5145	168	355	3395	1	0	1834	0	0	0	1834	0	2139	4036	singlet	0.880655737704918	0.28	552708161403816	0.67	630044182621502	High	MG2	1	1	2946	2267	SPC-I	0.228974153144715	0.447976088799907	0.0423310529401386	0.172957318197562	0	0	0.107761386917677	0.447976088799907
AAATGAGAGCAATAAC-1_1	-0.796964	-1.54084	4029	3317	30528	12228	30	644	10827	80	694	6025	1	0	3311	0	0	0	3311	0	3759	7141	singlet	0.882204610951009	0.28	581982120443664	0.76	623900414937759	High	MG2	3	3	5267	3753	SPC-I	0.0116437972091429	0.438857393212966	0.2389082314064	0.107483955576449	0	0	0.203106622595043	0.438857393212966
AAATGAGCAGGGTAAC-1_1	-4.16669	-0.542697	814	767	3683	921	2	91	1313	47	106	1203	1	0	642	0	0	0	642	0	767	1463	singlet	0.787414965986395	0.11	716883116883117	0.95	637572734829593	High	MG2	0	0	1029	931	SPD elongated	0.361260108000422	0.337246667743576	0.144317922118483	0.157175302137519	0	0	0	0.361260108000422
AAATGAGGTTCACGTA-1_1	5.17491	-0.116268	9896	6359	80359	30480	38	2488	28266	683	2131	16273	1	0	7438	0	0	0	7438	0	9055	17118	singlet	0.970847932725999	0.52	501697790700348	0.45	556443188102993	High	MG2	2	2	13098	6069	SPD elongated	0.777772961750447	0.0125887943716893	0	0	0.0299067003055384	0.179731543572326	0	0.777772961750447
AAATGCCCAAATTCCG-1_1	2.39357	-3.0396	2486	2066	18827	5962	18	455	6874	678	486	4354	1	0	1972	0	0	0	1972	0	2267	4279	singlet	0.85847208619001	0.23	69741069741069	0.93	520670647680294	High	MG2	1	1	3538	2473	SPG-A diff	0.0153718088375728	0.0915880196970117	0.0646323523659116	0.397638446037615	0.00948504294645184	0	0.421284330115438	0.421284330115438
AAATGCCGTTACGGAG-1_1	-2.87053	-1.90003	3858	3093	20879	5799	10	532	7727	323	463	6025	1	0	3225	0	0	0	3225	0	3634	6911	singlet	0.880763688760807	0.28	568681318681319	0.72	603153526970954	High	MG2	0	0	5178	3609	SPG-A diff	0.183340866580927	0.0181477689433637	0.0710505263385405	0.215125327679708	0	0.156173320181671	0.35616219027579	0.35616219027579
AAATGCCTCACATCCC-1_1	3.10381	0.0887106	546	501	3496	726	6	73	1239	247	81	1124	1	0	440	0	0	0	440	0	499	950	singlet	0.723076923076923	0.06	708703061644243	0.94	443950177935943	High	MG2	1	1	880	724	SPC-I	0.416164643234341	0.500368153715389	0	0.0834672030502699	0	0	0	0.500368153715389
AAATGCCTCTAGCAAC-1_1	-1.17858	-2.13884	4415	3477	26538	9045	9	643	9740	201	643	6257	1	0	3753	0	0	0	3753	0	4192	7940	singlet	0.950933723910655	0.47	57371200228343	0.74	669969634009909	High	MG2	0	0	5811	3867	SPG-A diff	0.0274493191708351	0	0.302756270858248	0.00999362423310604	0	0	0.65980078573781	0.65980078573781
AACAAAGAGCAGGAGG-1_1	-2.24294	-1.32172	2372	2053	12502	3852	9	287	4511	298	323	3222	1	0	1880	0	0	0	1880	0	2267	4350	singlet	0.758448060075094	0.08	562663143308301	0.7	703600248292986	High	MG2	0	0	2875	2294	SPC-I	0.248844932567935	0.304378752596422	0.0296475866058241	0.291221897793503	0	0	0.125906830436316	0.304378752596422
AACAAAGAGCTCCGGT-1_1	-4.33587	-0.306908	2766	2407	15202	3973	22	358	4950	1828	240	3831	1	0	2192	0	0	0	2192	0	2622	4961	singlet	0.975985221674877	0.53	562574680221743	0.7	684416601409554	High	MG2	5	5	3304	2650	SPC-I	0.369611902575261	0.4439667749097	0	0	0.119062266321092	0.0673590561939475	0	0.4439667749097
AACAAAGCAAACCCTA-1_1	-4.73592	-0.0476554	1451	1336	6178	1124	4	162	2193	176	142	2377	1	0	1092	0	0	0	1092	0	1343	2565	singlet	0.926229508196721	0.4	570857713714854	0.73	564997896508204	High	MG2	0	0	1946	1668	SPC-I	0.230700583654217	0.513760953269057	0.102569590964652	0.134041893174609	0.0189269789374652	0	0	0.513760953269057
AACAAAGCAGAACAGC-1_1	-3.99468	-0.0256832	895	851	4048	572	14	112	1369	357	65	1559	0	3	715	0	0	0	715	0	837	1604	singlet	0.951456310679612	0.47	855508128235399	0.98	536882617062219	High	MG2	0	0	1271	1144	SPG-A undiff	0.170854927788679	0.292910840734239	0.368535823827864	0.167698407649218	0	0	0	0.368535823827864
AACAAAGCAGAAGTGC-1_1	1.58989	-2.94957	3108	2560	19971	6157	5	489	7725	527	471	4597	1	0	2477	0	0	0	2477	0	2903	5506	singlet	0.889048302247728	0.3	576145166309102	0.74	631498803567544	High	MG2	1	1	4040	2947	SPC-I	0.366075169261471	0.615953092597517	0	0	0	0	0.017971738141012	0.615953092597517
AACAAAGCATGGTAAA-1_1	-4.20851	0.207773	889	824	5104	1383	4	129	1750	229	139	1470	1	0	689	0	0	0	689	0	818	1556	singlet	0.751085383502171	0.08	518875064329607	0.53	556462585034014	High	MG2	0	0	1197	1023	SPC-I	0.409243827848713	0.491272504199214	0.0157741925698732	0.0759653267475473	0.00774414863465301	0	0	0.491272504199214
AACAAAGCATTTGGTG-1_1	-1.45874	-2.46338	4213	3311	27929	9688	9	610	9697	721	620	6584	1	0	3589	0	0	0	3589	0	3964	7510	singlet	0.855994856959177	0.22	512253703743065	0.5	602065613608748	High	MG2	3	3	5795	3742	SPG-A diff	0.0113765150981166	0.10400879677458	0.0713507921087514	0.228755184298921	0.019859593147145	0.0360081522660007	0.528640966306486	0.528640966306486
AACAAAGGTCTGAGCC-1_1	-4.1015	-0.553222	1006	947	3635	476	2	84	1317	52	99	1605	0	3	815	0	0	0	815	0	939	1797	singlet	0.892998678996037	0.31	624669448198865	0.86	585046728971963	High	MG2	0	0	1350	1206	SPD elongated	0.569077896470318	0.196492548871772	0	0.168666717237099	0.0266078394074806	0	0.0391549980133299	0.569077896470318
AACAAAGGTGGTAGAC-1_1	-4.49132	-1.1574	3303	2828	17583	4774	4	395	6554	274	416	5166	1	0	2645	0	0	0	2645	0	3109	5921	singlet	0.931692829868477	0.42	523804553655304	0.55	601819589624468	High	MG2	0	0	4387	3342	SPC-I	0.0547519942727682	0.548234867516895	0.0497981749855519	0.0423958762008374	0.0171571483884965	0	0.287661938635451	0.548234867516895
AACAGTCTCCTCCTGA-1_1	-2.32738	-2.46197	6142	4735	33934	10476	22	635	11303	2287	727	8484	1	0	5225	0	0	0	5225	0	5836	11033	singlet	0.87652749490835	0.27	647209932924218	0.89	687883074021688	High	MG2	0	0	7896	5050	SPG-A undiff	0	0.0250487965792104	0.622595125508102	0.207588190723581	0	0.0457542152245332	0.0990136719645728	0.622595125508102
AACATCGAGAAAGCAG-1_1	-5.44327	2.42498	1242	1126	16224	4036	19	288	3634	5982	244	2021	1	0	910	0	0	0	910	0	1138	2182	singlet	0.950413223140496	0.47	718105423987783	0.95	56308758040574	High	MG2	5	5	1570	1317	SPD elongated	0.890681966148998	0.041281625653903	0	0.0680364081970989	0	0	0	0.890681966148998
AACATCGAGGAACCGT-1_1	-2.48813	-0.752707	1316	1176	14356	5392	10	372	5023	674	411	2474	1	0	1011	0	0	0	1011	0	1196	2279	singlet	0.929840972871843	0.41	530897673754815	0.58	483427647534357	High	MG2	0	0	1905	1535	SPG-A undiff	0.0534574292980149	0.113876260691854	0.700051347559837	0.0952114093791771	0.00627801838738101	0	0.0311255346837367	0.700051347559837
AACATCGAGGTAGGAA-1_1	-3.5489	-0.252035	569	530	3808	1190	0	132	1286	292	78	830	1	0	455	0	0	0	455	0	514	972	singlet	0.87027027027027	0.26	656185919343811	0.9	619277108433735	High	MG2	0	0	721	623	SPD elongated	0.53596643193597	0.354400062945895	0.0209407748030881	0.0535680553921051	0.0306255687635382	0	0.00449910615940316	0.53596643193597
AACATCGAGTGATCTC-1_1	-5.28128	1.25623	888	826	13474	2710	38	183	2738	6199	182	1424	1	0	637	0	0	0	637	0	805	1547	singlet	0.830015313935682	0.17	571152984946088	0.73	565308988764045	High	MG2	5	5	1060	944	SPD elongated	0.816587167415697	0.163523489775484	0.0111250647576657	0	0.00876427805115329	0	0	0.816587167415697
AACATCGCAACGGACA-1_1	-1.87904	-2.27894	3897	3189	20874	6808	25	424	7248	731	485	5153	1	0	3260	0	0	0	3260	0	3712	7074	singlet	0.846476510067114	0.2	609124209124209	0.83	720357073549389	High	MG2	0	0	4809	3417	SPG-A undiff	0	0	0.415346051302453	0.193659064843261	0	0	0.390994883854286	0.415346051302453
AACATCGGTTGGACGA-1_1	-6.19283	2.63571	1423	1302	9910	1786	21	161	2187	3713	154	1888	1	0	1115	0	0	0	1115	0	1354	2561	singlet	0.792865362485616	0.12	70429570429571	0.94	717161016949153	High	MG2	5	5	1585	1402	SPD elongated	0.684533411097617	0.1564121378387	0	0.159054451063683	0	0	0	0.684533411097617
AACCAACAGACTCGGA-1_1	-0.916151	-2.24038	4278	3410	23921	7928	10	550	8770	44	612	6007	1	0	3549	0	0	0	3549	0	4081	7744	singlet	0.847301136363636	0.2	596697420226834	0.8	679374063592475	High	MG2	3	3	5406	3762	SPG-B	0.148020235811757	0.215760523274079	0.110513852516002	0.267461731436301	0.0113820744958854	0.0341116745645444	0.212749907901431	0.267461731436301
AACCAACCAGCTTACA-1_1	-2.72192	-0.131911	1094	958	10557	3567	5	238	4131	593	231	1792	1	0	880	0	0	0	880	0	1022	1961	singlet	0.854952830188679	0.22	611388611388611	0.83	5703125	High	MG2	0	0	1470	1191	SPD elongated	0.355062896803987	0.273316471041474	0.292189436264309	0.0794311958902303	0	0	0	0.355062896803987
AACCAACCATTGTGAC-1_1	-4.03894	-2.38177	5266	4169	27497	8620	12	628	9995	288	676	7278	1	0	4302	0	0	0	4302	0	4997	9443	singlet	0.950895614576899	0.47	561639317620179	0.7	686589722451223	High	MG2	0	0	6462	4391	SPG-A undiff	0	0.0230270131261523	0.573400653606236	0	0	0	0.403572333267612	0.573400653606236
AACCAACTCGCCACTT-1_1	-3.79185	-2.32314	6631	5049	37143	12671	21	813	13360	212	956	9110	1	0	5561	0	0	0	5561	0	6298	11877	singlet	0.984251968503937	0.55	545512881279305	0.64	69132821075741	High	MG2	0	0	8358	5211	SPG-A undiff	0	0.00369763273331854	0.806809550538401	0	0	0	0.18949281672828	0.806809550538401
AACCGATAGGCACTAG-1_1	5.41366	-1.70145	1186	997	7464	2065	7	344	2526	236	229	2057	1	0	906	0	0	0	906	0	1048	2001	singlet	0.843298969072165	0.2	682953410226134	0.92	509479824987846	High	MG2	2	2	1654	1128	SPD elongated	0.952047445601407	0.0307761850792657	0	0.0171763693193273	0	0	0	0.952047445601407
AACCGATCAATGTAAG-1_1	-2.85916	-1.34585	819	803	2845	268	0	77	970	139	63	1328	0	3	659	0	0	0	659	0	782	1483	singlet	0.96	0.49	640074211502783	0.88	588855421686747	High	MG2	0	0	1115	1049	SPC-I	0.330996081950781	0.538883515971075	0.0584668664312867	0	0.0625143825876288	0	0.00913915305922813	0.538883515971075
AACCGATCAATTGCCA-1_1	-5.52097	2.03064	1334	1230	6399	1473	8	95	2048	697	197	1881	1	0	1020	0	0	0	1020	0	1267	2398	singlet	0.909638554216867	0.36	518726556462408	0.53	6735778841042	High	MG2	5	5	1577	1392	SPD elongated	0.822859332968737	0	0	0.177140667031264	0	0	0	0.822859332968737
AACCGATCAGCACATT-1_1	-3.07649	-1.13164	2768	2297	20835	7195	7	509	7825	214	449	4636	1	0	2243	0	0	0	2243	0	2560	4863	singlet	0.838959854014598	0.19	557624193987832	0.68	552200172562554	High	MG2	0	0	3940	2833	SPG-B	0.202653190279447	0.319589641042226	0.0601235388449391	0.32920899690807	0	0	0.0884246329253175	0.32920899690807
AACCGATGTGAATCGG-1_1	-3.04181	-0.75954	804	759	4029	712	1	107	1476	144	99	1490	1	0	603	0	0	0	603	0	733	1396	singlet	0.831149927219796	0.17	516035688449482	0.51	491946308724832	High	MG2	0	0	1174	1002	SPC-I	0.220396911385593	0.592420454691957	0.0838152603557488	0.0783631886528556	0.0250041849138453	0	0	0.592420454691957
AACCGATGTTCCGGCA-1_1	-4.53063	-0.845156	3206	2649	19646	6494	10	385	7361	395	440	4561	1	0	2626	0	0	0	2626	0	3053	5822	singlet	0.902926829268293	0.34	64484188377994	0.89	669370752028064	High	MG2	0	0	4004	3005	SPC-I	0.293805234895252	0.406304906101484	0.174401122064145	0.0661012203366484	0	0	0.0593875166024709	0.406304906101484
AACCGATTCCTGACCT-1_1	-2.66973	-1.60686	1383	1300	4973	458	3	103	1979	93	110	2227	0	3	1082	0	0	0	1082	0	1291	2448	singlet	0.924418604651163	0.4	663427481609306	0.91	579703637180063	High	MG2	0	0	1846	1606	SPC-I	0.31706123164339	0.600552194152689	0	0	0.0666460332734378	0.0157405409304829	0	0.600552194152689
AACCTGACATGATTGC-1_1	-2.27147	-1.00665	1340	1200	6125	1686	10	107	2123	230	180	1789	1	0	1087	0	0	0	1087	0	1283	2453	singlet	0.765432098765432	0.09	735455021169305	0.96	717160424818334	High	MG2	3	3	1638	1408	SPC-I	0.278480361641215	0.316961978984799	0.253458896515565	0.137509717346522	0	0	0.0135890455118988	0.316961978984799
AACCTGAGTAAACCCT-1_1	-3.83614	-1.88231	4456	3471	26420	9365	11	500	9793	354	633	5764	1	0	3790	0	0	0	3790	0	4267	8136	singlet	0.763413755851639	0.09	515425168890516	0.51	74028452463567	High	MG2	0	0	5426	3618	SPG-A undiff	0.045354909276702	0.116966797070379	0.774989344844429	0.0147191463251576	0	0	0.0479698024833326	0.774989344844429
AACCTGAGTGCGACCT-1_1	-4.32168	-1.17192	2814	2406	13553	4346	2	334	4738	39	305	3789	1	0	2304	0	0	0	2304	0	2688	5091	singlet	0.901902497027348	0.34	653999465880656	0.9	709422011084719	High	MG2	0	0	3519	2729	SPG-A undiff	0	0	0.585696756994551	0.414303243005448	0	0	0	0.585696756994551
AACCTGATCCATTGAG-1_1	4.98716	-0.741381	4684	3528	34540	12776	10	1231	11563	582	1048	7330	1	0	3511	0	0	0	3511	0	4315	8130	singlet	0.986058301647655	0.56	508993768662274	0.48	588676671214188	High	MG2	2	2	5840	3578	SPD elongated	0.390537209226787	0.207140598922071	0	0	0.25761485285567	0.144707338995472	0	0.390537209226787
AACCTTTAGAGCGAAA-1_1	2.88866	-3.21343	3862	3152	25299	8498	10	693	9576	147	620	5755	1	0	3110	0	0	0	3110	0	3605	6793	singlet	0.943373967754621	0.45	611959469102327	0.83	626411815812337	High	MG2	1	1	4871	3460	SPG-A diff	0.0132467855083967	0.0575648481840194	0.226434313010741	0.0394490198934094	0.0103189327711666	0	0.652986100632267	0.652986100632267
AACCTTTCAGCAACCC-1_1	-4.48508	-0.181028	2503	2127	13838	4473	2	291	5001	366	290	3415	1	0	2049	0	0	0	2049	0	2394	4572	singlet	0.853826850690088	0.22	599400599400599	0.8	701024890190337	High	MG2	0	0	3070	2363	SPD elongated	0.716194970213394	0.091924916591603	0.0548158700271822	0.12977176574541	0.00729247742241087	0	0	0.716194970213394
AACCTTTCAGGTAGCA-1_1	3.85355	-3.13357	3256	2684	22819	7652	14	662	7810	537	682	5462	1	0	2441	0	0	0	2441	0	2991	5619	singlet	0.995305164319249	0.58	520626914069536	0.53	547601611131454	High	MG2	1	1	4357	3025	SPD elongated	0.492859403795273	0.425435867852153	0.00959969275427351	0.0461935108674339	0.025911524730867	0	0	0.492859403795273
AACGAGGGTTCTTAGG-1_1	1.37497	-2.72609	3168	2639	22056	7443	5	515	8353	207	540	4993	1	0	2554	0	0	0	2554	0	2941	5597	singlet	0.901821412705464	0.34	565563468789277	0.71	589024634488284	High	MG2	1	1	4249	3157	SPC-I	0.284615767148793	0.685292355504789	0	0	0.0145580595242243	0	0.0155338178221942	0.685292355504789
AACGAGGTCGTGTGCG-1_1	-3.79805	0.181913	1016	935	7358	2171	5	183	2474	629	177	1719	1	0	708	0	0	0	708	0	898	1703	singlet	0.771113831089351	0.09	769230769230766	0.97	52239674229203	High	MG2	0	0	1391	1152	SPC-I	0.262888850400006	0.579638063916176	0.0421748044303699	0.017581358063504	0.0153839007858856	0	0.082333022404059	0.579638063916176
AACGGGAAGATATGAC-1_1	-3.84058	-0.450269	1629	1453	10319	3525	18	219	3605	184	246	2522	1	0	1298	0	0	0	1298	0	1534	2920	singlet	0.863037752414399	0.24	618691653174407	0.85	608247422680412	High	MG2	0	0	2156	1739	SPD elongated	0.399648570740052	0.340156207479271	0.102384082309045	0.0651722558259256	0	0	0.0926388836457061	0.399648570740052
AACGGGACAATCATCG-1_1	-5.55572	2.31524	1148	1031	9696	2155	20	164	2217	3382	119	1639	1	0	867	0	0	0	867	0	1081	2061	singlet	0.799741602067183	0.13	550401978973405	0.66	659548505186089	High	MG2	5	5	1340	1153	SPD elongated	0.775218276497286	0.0890483560220017	0.0510705196397159	0.0617215574070648	0	0	0.0229412904339319	0.775218276497286
AACGGGAGTAACACTC-1_1	5.15976	-2.26662	998	884	5354	1482	3	270	1651	141	180	1627	1	0	721	0	0	0	721	0	901	1704	singlet	0.875668449197861	0.27	520655814773466	0.53	553779963122311	High	MG2	2	2	1316	952	SPD elongated	0.829881294635034	0.153601684350958	0	0.0165170210140071	0	0	0	0.829881294635034
AACGGGAGTAAGTCTC-1_1	0.593686	-2.24988	1037	909	6034	1765	0	82	2205	392	85	1505	1	0	844	0	0	0	844	0	961	1844	singlet	0.95139911634757	0.47	704749795658882	0.94	638538205980066	High	MG2	3	3	1315	1087	SPD elongated	0.477757163956576	0.245098233699466	0.0244075386799663	0.0632275325111003	0.0133777822892388	0.0177165217914698	0.158415227072183	0.477757163956576
AACGGGAGTAGATGAT-1_1	-3.85998	1.06044	988	900	6576	2023	0	159	2262	545	107	1480	1	0	755	0	0	0	755	0	916	1738	singlet	0.960998439937597	0.5	663207759981949	0.91	618918918918919	High	MG2	0	0	1218	1061	SPD elongated	0.431342871046081	0.300607071505487	0.14672786991063	0.0635211241949359	0.0149285838822837	0	0.0428724794605821	0.431342871046081
AACGGGATCACCCGGA-1_1	5.34019	-1.56179	1231	1051	7777	2504	9	292	2508	204	202	2058	1	0	929	0	0	0	929	0	1110	2102	singlet	0.851731601731602	0.21	501200926732839	0.45	53935860058309	High	MG2	2	2	1772	1247	SPD elongated	0.897456248125763	0.0604697143327762	0	0.02341528298321	0.0186587545582508	0	0	0.897456248125763
AACGTACAGGGAAATG-1_1	-3.06382	-0.420636	1176	1052	8973	2951	7	198	3061	833	181	1742	1	0	946	0	0	0	946	0	1106	2106	singlet	0.719047619047619	0.06	65524219370373	0.9	634902411021814	High	MG2	0	0	1478	1254	SPD elongated	0.268770767170951	0.235230701568936	0.1115343274171	0.255579446165395	0.0134230700414697	0	0.115461687636148	0.268770767170951
AACGTACAGTCGGGAT-1_1	-4.31728	0.960571	2422	2058	21775	8632	28	507	7110	1494	457	3547	1	0	1974	0	0	0	1974	0	2273	4305	singlet	0.864965774735532	0.24	580261843419736	0.76	640823230899352	High	MG2	5	5	3097	2381	SPG-A undiff	0.308493786585228	0.0709568101020047	0.352569028952691	0.232230548865645	0.0315955704446516	0.00415425504977982	0	0.352569028952691
AACGTACCATGGATGG-1_1	-3.70597	-2.27152	6942	5261	41240	12656	17	1021	15068	213	1050	11215	1	0	5513	0	0	0	5513	0	6494	12307	singlet	0.925352112676056	0.4	533691660452225	0.59	579045920641997	High	MG2	0	0	9535	5647	SPG-A diff	0	0	0.174288554880088	0.140274128364769	0	0	0.685437316755143	0.685437316755143
AACGTACCATGGTATC-1_1	-2.91919	-1.31721	3314	2715	20163	6376	8	450	6973	490	540	5326	1	0	2733	0	0	0	2733	0	3094	5869	singlet	0.893099321898684	0.31	573225224388015	0.74	580923770184003	High	MG2	0	0	4481	3139	SPG-A undiff	0	0.234354815374837	0.3870724930539	0	0.0347567666464974	0.0626361323263488	0.281179792598417	0.3870724930539
AACGTACGTAGAACGC-1_1	-4.14051	-0.729362	1930	1746	8958	2071	2	190	3339	232	196	2928	1	0	1515	0	0	0	1515	0	1822	3448	singlet	0.98102766798419	0.54	647739357416772	0.89	622267759562842	High	MG2	0	0	2428	2014	SPG-A undiff	0.0981976882334346	0.135746578836956	0.592451788967994	0.165225205714142	0	0	0.00837873824747258	0.592451788967994
AACGTACGTTCAGAAA-1_1	1.7502	-2.54386	2456	2093	15538	4717	2	330	6174	285	293	3737	1	0	2016	0	0	0	2016	0	2307	4394	singlet	0.80328798185941	0.13	592670487407328	0.79	617340112389617	High	MG2	1	1	3207	2484	SPC-I	0.329322019618649	0.415028783274982	0.0496554127141569	0.0436004200080316	0.0284544542954537	0	0.133938910088727	0.415028783274982
AACTGGTAGTCACGCC-1_1	3.66736	-1.84596	2567	2109	14680	4333	3	368	5301	86	359	4230	1	0	2065	0	0	0	2065	0	2376	4502	singlet	0.875061728395062	0.27	528233671090811	0.57	561702127659575	High	MG2	1	1	3534	2513	SPD elongated	0.422571282737511	0.010273942925745	0	0.301479371016738	0.193472332066772	0.0272955454071979	0.044907525846037	0.422571282737511
AACTGGTAGTTGACAA-1_1	-2.67424	-0.466887	1264	1121	5814	1597	0	111	2059	259	129	1659	1	0	1075	0	0	0	1075	0	1214	2330	singlet	0.778195488721805	0.1	65630022151762	0.9	731766124171187	High	MG2	0	0	1510	1277	SPG-B	0.176208898248032	0.0593679840128455	0.161700518595202	0.456817555640093	0	0	0.145905043503828	0.456817555640093
AACTGGTCAGGACTGA-1_1	-4.79186	-1.09006	3555	3038	18057	5415	2	429	6443	419	353	4996	1	0	2871	0	0	0	2871	0	3372	6394	singlet	0.995808104331625	0.58	57658759151297	0.74	674939951961569	High	MG2	0	0	4403	3357	SPG-A diff	0.0708104258269412	0.156628506765838	0.116134502176145	0.108605176217835	0.129102858883538	0.090907621073083	0.32781090905662	0.32781090905662
AACTGGTGTGTCCAGC-1_1	5.79337	-0.186414	1071	989	4202	767	0	115	1471	0	100	1749	0	3	832	0	0	0	832	0	992	1885	singlet	0.87200956937799	0.26	585055969671351	0.77	56718124642653	High	MG2	2	2	1394	1199	SPC-I	0.198695144771429	0.496072055759429	0	0	0.17083068952141	0.134402109947731	0	0.496072055759429
AACTGGTTCCAACAAC-1_1	-3.71503	-2.4557	5928	4529	42940	16795	26	950	15568	482	956	8163	1	0	4933	0	0	0	4933	0	5641	10707	singlet	0.879053694843169	0.28	626603443504852	0.86	691044958961166	High	MG2	0	0	7409	4772	SPG-A undiff	0	0.0308142011113187	0.515610842001028	0	0	0	0.453574956887653	0.515610842001028
AACTGTGAGCCATGGA-1_1	-4.01899	-1.09314	2612	2282	13998	4390	4	322	5201	54	317	3710	1	0	2097	0	0	0	2097	0	2465	4681	singlet	0.973451327433628	0.53	512820512820514	0.5	664420485175202	High	MG2	0	0	3240	2602	SPD elongated	0.429662013897988	0.38580537611815	0.137177577856147	0.0138650925123535	0	0	0.0334899396153615	0.429662013897988
AACTGTGAGGTACTCT-1_1	0.925647	-2.44491	2345	1960	15884	5154	2	331	6134	318	394	3551	1	0	1909	0	0	0	1909	0	2197	4164	singlet	0.867992766726944	0.25	572253833123401	0.73	618698958039989	High	MG2	1	1	3115	2344	SPC-I	0.430604748932848	0.43331053094653	0.0166763325989008	0.0359374856298266	0.0834709018918951	0	0	0.43331053094653
AACTGTGCACGACGAA-1_1	-0.838956	-2.22291	2193	1930	8331	1791	5	211	3011	92	227	2994	1	0	1869	0	0	0	1869	0	2100	4015	singlet	0.863892806770099	0.24	576380141597536	0.74	701402805611223	High	MG2	3	3	2838	2280	SPG-A undiff	0	0.290401309034943	0.561139699138551	0.035084440780803	0	0	0.113374551045703	0.561139699138551
AACTTGGAGACAGTGC-1_1	-3.4616	-1.53293	3486	2909	17245	4264	1	392	6493	132	377	5586	1	0	2746	0	0	0	2746	0	3230	6132	singlet	0.846359130766298	0.2	537536537536538	0.61	578231292517007	High	MG2	0	0	4612	3300	SPG-A diff	0.0307311639423707	0	0.0995816913121399	0.204215365638058	0	0	0.665471779107432	0.665471779107432
AACTTGGAGACGTCAG-1_1	-4.255	0.268138	1288	1158	6590	2038	2	184	2297	81	169	1819	1	0	1002	0	0	0	1002	0	1211	2316	singlet	0.817341040462428	0.15	586222288349945	0.77	665750412314459	High	MG2	0	0	1583	1322	SPG-A undiff	0.213594265747613	0.188643321740561	0.299411987831488	0.288950971540855	0.00939945313948257	0	0	0.299411987831488
AACTTGGAGGGTTCTT-1_1	1.97747	-2.74818	2501	2162	15116	4640	1	375	5712	162	369	3857	1	0	1903	0	0	0	1903	0	2302	4361	singlet	0.995734308348568	0.58	647747314413986	0.89	596836919885922	High	MG2	1	1	3190	2476	SPC-I	0.428329789728852	0.50588096353465	0.0144702652570458	0.0344067075881421	0	0.0169122738913111	0	0.50588096353465
AACTTGGCAATGATGA-1_1	-3.16413	0.465525	3134	2603	20745	6460	12	460	7488	680	500	5145	1	0	2462	0	0	0	2462	0	2896	5473	singlet	0.940967598757213	0.44	500134785849071	0.45	56287657920311	High	MG2	0	0	4187	2979	SPG-A diff	0.044609590488751	0.260164665393322	0.264256411156271	0	0.022646336702574	0	0.408322996259082	0.408322996259082
AACTTGGGTAAACGTA-1_1	-3.28408	-1.48686	2883	2382	19548	6476	11	419	7332	222	546	4542	1	0	2351	0	0	0	2351	0	2671	5045	singlet	0.878084896347483	0.28	524647766027073	0.55	588066930867459	High	MG2	0	0	3868	2769	SPG-A diff	0	0	0.35077719032015	0.287317708356807	0	0	0.361905101323042	0.361905101323042
AACTTGGTCCATCTAT-1_1	-2.79611	-0.862911	2466	2068	18003	6107	9	362	6654	922	524	3425	1	0	2008	0	0	0	2008	0	2362	4525	singlet	0.803309993634628	0.13	542393386430083	0.63	68963503649635	High	MG2	0	0	2993	2306	SPD elongated	0.289478075385955	0.163279560746342	0.272301050380763	0.0698776423324993	0.0279828864176672	0	0.177080784736774	0.289478075385955
AACTTGGTCCTCCTGA-1_1	2.36108	-0.080047	725	607	7314	2369	0	161	2636	96	437	1615	1	0	605	0	0	0	605	0	664	1266	singlet	0.551381215469613	0.03	528138528138529	0.57	411145510835913	High	MG2	0	0	1190	753	SPG-B	0.370592407638561	0.139017672419465	0.0456305314673159	0.37241125967729	0.0135088740269572	0	0.05883925477041	0.37241125967729
AACTTGGTCGACTATG-1_1	-1.551	-2.33059	3768	3070	21952	6767	15	554	7730	640	575	5671	1	0	3080	0	0	0	3080	0	3558	6709	singlet	0.908878504672897	0.36	525893859227192	0.56	627402574501852	High	MG2	3	3	5001	3461	SPC-I	0.0938028102637682	0.735272206055395	0.116601915896969	0.0456084152482669	0	0	0.0087146525356014	0.735272206055395
AACTTGGTCGAGTTAC-1_1	5.24144	-0.800024	4441	3436	35004	11347	19	1122	12819	110	1046	8541	1	0	3368	0	0	0	3368	0	3981	7519	singlet	0.9581589958159	0.49	518009597764195	0.52	466104671584124	High	MG2	2	2	6678	3950	SPD elongated	0.820729547460203	0.0762856883735274	0	0	0.0538908643882362	0.0490938997780341	0	0.820729547460203
AAGATAGCAAAGGCCA-1_1	-2.58899	-0.864615	1739	1506	17106	5993	11	459	6325	876	444	2998	1	0	1314	0	0	0	1314	0	1599	3028	singlet	0.961449498843485	0.5	548023405166267	0.65	533355570380253	High	MG2	0	0	2379	1833	SPC-I	0.171241814632038	0.388227056988538	0.0787885451530256	0.289711204394298	0.0409717015397328	0	0.0310596772923671	0.388227056988538
AAGATAGCAAGACACG-1_1	4.14306	-2.96002	5977	4617	43002	15442	13	1424	15116	234	1008	9765	1	0	4615	0	0	0	4615	0	5510	10354	singlet	0.984648086915446	0.55	56037420523402	0.7	564260112647209	High	MG2	2	2	8009	4859	SPC-I	0.262608598647309	0.573336326691434	0	0.0282344532366393	0.0254649098318155	0.110355711592803	0	0.573336326691434
AAGATAGTCTATCCTA-1_1	-0.965782	-1.59584	2327	2058	10545	3014	1	262	3723	174	220	3151	1	0	1959	0	0	0	1959	0	2201	4167	singlet	0.780373831775701	0.1	63583475348181	0.87	698508410028562	High	MG2	3	3	2895	2358	SPD round	0	0.00852033332354131	0.0139848795181688	0.0650053996719062	0.0364890664306451	0.546512928094929	0.32948739296081	0.546512928094929
AAGGAGCAGGAGACTC-1_1	-2.07927	-1.66736	2259	1924	11801	3758	9	240	4103	324	251	3116	1	0	1863	0	0	0	1863	0	2143	4124	singlet	0.883161512027491	0.29	629715112473727	0.86	687740693196406	High	MG2	3	3	2853	2182	SPC-I	0.180090888921506	0.79117760777707	0.0253639113009647	0	0.00336759200045993	0	0	0.79117760777707
AAGGAGCAGGATATCA-1_1	-3.29843	0.623788	1948	1673	13412	4711	11	276	4367	1109	340	2598	1	0	1532	0	0	0	1532	0	1872	3571	singlet	0.737809752198241	0.07	606893106893101	0.82	720554272517321	High	MG2	0	0	2249	1785	SPC-I	0.142379462739475	0.705487086680212	0.0657541733007793	0.0487533451948207	0.0321837069275749	0	0.00544222515713781	0.705487086680212
AAGGAGCAGTTGTCCA-1_1	1.26399	-2.30379	2626	2161	19645	6703	2	447	7703	219	481	4090	1	0	2157	0	0	0	2157	0	2455	4660	singlet	0.856763925729443	0.23	508038969577431	0.48	600244498777506	High	MG2	1	1	3480	2536	SPD elongated	0.778594810727898	0.14249872334527	0.0202324756240144	0.00636068680459812	0	0	0.0523133034982192	0.778594810727898
AAGGAGCCAAAGGAAG-1_1	-6.28306	2.15414	2837	2451	27533	9328	24	569	7716	5372	596	3928	1	0	2099	0	0	0	2099	0	2680	5125	singlet	0.887143688190809	0.3	587695133149677	0.78	682281059063136	High	MG2	5	5	3204	2557	SPD elongated	0.699196176638234	0.176855392156042	0	0.123948431205724	0	0	0	0.699196176638234
AAGGAGCCAACGTCCG-1_1	-4.68279	1.09525	945	872	15261	2602	43	239	2429	8118	182	1648	1	0	693	0	0	0	693	0	879	1670	singlet	0.880434782608696	0.28	624042624042627	0.85	533373786407767	High	MG2	5	5	1266	1033	SPD elongated	0.530038506506299	0.231216362905635	0.162498206940847	0.0472661866812506	0.0252395717758846	0	0.00374116519008345	0.530038506506299
AAGGAGCCAGCTTACA-1_1	-1.57985	-2.56398	6304	4650	47134	17700	51	980	16950	1485	1312	8656	1	0	5252	0	0	0	5252	0	6000	11415	singlet	0.947521865889213	0.46	514869745638973	0.51	693160813308688	High	MG2	3	3	7982	4916	SPC-I	0.072462181605178	0.438989071817556	0.318091749050955	0.150967300253016	0	0	0.0194896972732951	0.438989071817556
AAGGAGCGTACGCCCA-1_1	4.02987	-2.8599	4237	3338	32034	12080	26	1129	11141	204	1078	6376	1	0	3348	0	0	0	3348	0	3924	7405	singlet	0.911994322214336	0.37	550303355181404	0.66	61543287327478	High	MG2	2	2	5349	3514	SPC-I	0.0692457856672628	0.621673764756954	0.0237314409350698	0.147871458556264	0	0.00967124232642533	0.127806307758025	0.621673764756954
AAGGAGCTCGACTATG-1_1	-1.48446	-0.430557	1538	1343	12689	4697	3	261	4775	300	206	2447	1	0	1259	0	0	0	1259	0	1441	2735	singlet	0.724364232977851	0.06	551252026661863	0.66	588884348181447	High	MG2	0	0	2115	1667	SPC-I	0.291885427572117	0.307471734488482	0.157689815244797	0.0578675758886279	0.100266330141057	0	0.0848191166649185	0.307471734488482
AAGGTTCAGCAATGTA-1_1	-1.46538	-1.09563	548	538	2094	190	1	75	714	92	46	976	0	3	438	0	0	0	438	0	516	966	singlet	0.95067264573991	0.47	548924759451074	0.65	528688524590164	High	MG2	0	0	761	727	SPD elongated	0.637689320553218	0.329246266742298	0	0.0165021317414921	0.0165622809629919	0	0	0.637689320553218
AAGGTTCGTTGCAGCC-1_1	4.81118	-2.65876	6191	4559	31268	8812	10	1208	9942	590	936	9770	1	0	4489	0	0	0	4489	0	5673	10714	singlet	0.992007522331923	0.57	547209799546251	0.65	580655066530194	High	MG2	2	2	7977	4342	SPC-I	0.156526129210578	0.697229862727867	0	0.030019582125829	0	0.0197801421489211	0.0964442837868054	0.697229862727867
AAGGTTCTCTTGTCGC-1_1	-0.0370797	-2.38825	3916	3172	26064	7863	12	488	9139	2208	497	5857	1	0	3344	0	0	0	3344	0	3689	7048	singlet	0.882713821725009	0.29	550413441979708	0.66	629844630356838	High	MG2	3	3	5202	3666	SPC-I	0.145891530261919	0.506910820897334	0.101293516421661	0.0799426585327863	0	0	0.165961473886299	0.506910820897334
AATACGCAGCCATCAT-1_1	4.8352	-2.30008	2879	2318	15831	4805	19	643	5375	98	414	4477	1	0	2211	0	0	0	2211	0	2649	4997	singlet	0.908358509566969	0.36	569234686881749	0.72	591690864418137	High	MG2	2	2	3754	2486	SPD elongated	0.86519292292183	0.121360376397988	0	0	0	0.0134467006801825	0	0.86519292292183
AATACGCCAATCATCG-1_1	4.02823	2.10048	2402	1950	19713	6703	6	453	8153	135	519	3744	1	0	1877	0	0	0	1877	0	2252	4316	singlet	0.965039180229054	0.5	559870237289589	0.69	601495726495726	High	MG2	4	4	3133	2220	SPD elongated	0.295618368115475	0.270943999378661	0	0	0.159415969743219	0.274021662762646	0	0.295618368115475
AATACGCCATCAGAAA-1_1	-2.84341	-0.54707	1229	1095	10602	3924	1	214	3674	634	172	1983	1	0	989	0	0	0	989	0	1137	2165	singlet	0.76020942408377	0.08	579845686228662	0.75	573373676248109	High	MG2	0	0	1603	1318	SPD elongated	0.306630099691246	0.266098959799287	0.164637169766363	0.230935413856511	0	0	0.031698356886593	0.306630099691246
AATACGCTCGCACCGA-1_1	-6.09896	2.18393	849	805	7238	1741	17	157	1791	2136	141	1255	1	0	632	0	0	0	632	0	801	1523	singlet	0.906593406593407	0.35	505964623611686	0.47	638247011952191	High	MG2	5	5	1001	886	SPD elongated	0.893053356638153	0	0	0.106946643361847	0	0	0	0.893053356638153
AATGCCAAGATCGCCC-1_1	5.08747	-1.95295	1343	1178	9887	3509	11	297	3376	278	248	2168	1	0	968	0	0	0	968	0	1215	2291	singlet	0.96723044397463	0.51	502697302697303	0.45	560424354243542	High	MG2	2	2	1742	1373	SPD elongated	0.924281152670079	0.0281169050044982	0	0.0252702372521952	0.0223317050732281	0	0	0.924281152670079
AATGCCAAGGAGTACC-1_1	-0.56166	-1.89998	2084	1827	9573	2246	11	191	3138	870	229	2888	1	0	1787	0	0	0	1787	0	1989	3786	singlet	0.886466165413534	0.3	53167884746832	0.58	688711911357341	High	MG2	3	3	2657	2188	SPG-A diff	0.0261272984184779	0.0142534603516861	0.206588574971761	0.144479903972836	0.0136114843740245	0.179168148931872	0.415771128979343	0.415771128979343
AATGCCACACGTTACA-1_1	3.95709	2.68079	1416	1141	9728	2865	9	230	3830	386	278	2130	1	0	1106	0	0	0	1106	0	1329	2522	singlet	0.951781970649895	0.47	608802961744142	0.82	623943661971831	High	MG2	4	4	1811	1267	SPD elongated	1	0	0	0	0	0	0	1
AATGCCAGTAGAGAGA-1_1	-1.43704	-0.968314	2080	1835	10741	3294	3	199	3806	300	275	2864	1	0	1708	0	0	0	1708	0	1968	3756	singlet	0.868601986249045	0.25	508754403491245	0.48	687150837988827	High	MG2	0	0	2619	2138	SPC-I	0.390602703238727	0.500742619525211	0.036715747320478	0.0719389299155846	0	0	0	0.500742619525211
AATGCCAGTCCTATTT-1_1	-4.19805	-2.39674	4358	3581	21468	6222	12	509	7652	363	590	6120	1	0	3543	0	0	0	3543	0	4138	7843	singlet	0.855677396533428	0.22	53326352791593	0.59	676143790849673	High	MG2	0	0	5501	3892	SPG-A undiff	0	0.054452050539059	0.501511977458935	0	0	0	0.444035972002005	0.501511977458935
AATGGAAAGGGTTCTT-1_1	-3.98418	-2.1116	3052	2583	13030	3352	8	269	4817	137	367	4080	1	0	2575	0	0	0	2575	0	2927	5562	singlet	0.804403481822837	0.13	564435564435565	0.71	717401960784314	High	MG2	0	0	3750	2800	SPG-A diff	0	0	0.076530266314071	0.19816805858849	0	0	0.725301675097438	0.725301675097438
AATGGAACAAGATTAG-1_1	3.61201	1.43512	2387	1962	16527	4656	11	363	6722	453	326	3996	1	0	1887	0	0	0	1887	0	2220	4216	singlet	0.788247213779129	0.11	511609602518692	0.5	555555555555556	High	MG2	4	4	3297	2371	SPD elongated	1	0	0	0	0	0	0	1
AATGGAAGTCTGATTG-1_1	-4.9779	0.153133	3214	2738	23957	8748	11	510	8748	341	563	5036	1	0	2543	0	0	0	2543	0	2995	5691	singlet	0.918267083519428	0.38	536650849150849	0.6	594718030182685	High	MG2	5	5	4201	3184	SPG-A undiff	0.0510810888498795	0.0853953517147262	0.540957439325003	0.255359277411545	0	0	0.0672068426988464	0.540957439325003
AATGGCTCAGGAGCAT-1_1	-3.39649	-0.862711	4168	3359	25318	8396	12	583	9173	409	515	6230	1	0	3374	0	0	0	3374	0	3939	7459	singlet	0.857293868921776	0.23	637617416140912	0.87	632263242375602	High	MG2	0	0	5368	3714	SPG-A undiff	0.00556041691214498	0.0528354080426722	0.8182044451396	0.030958632887575	0.0324111033201715	0	0.0600299936978368	0.8182044451396
AATGGCTGTGTGTGCC-1_1	1.33027	-2.53725	1971	1671	12773	3707	5	291	4623	611	308	3228	1	0	1514	0	0	0	1514	0	1812	3463	singlet	0.750761730652041	0.08	626835850716453	0.86	561338289962825	High	MG2	1	1	2724	2019	SPC-I	0.273634851725999	0.521284230150449	0.022634498409558	0.0570222478401346	0	0.025547222804509	0.0998769490693506	0.521284230150449
AATGGCTGTTCCTATT-1_1	3.96949	-2.83333	1982	1680	13101	4284	8	419	4670	26	344	3350	1	0	1580	0	0	0	1580	0	1847	3493	singlet	0.796482412060301	0.12	6976074772685	0.93	55134328358209	High	MG2	1	1	2793	2039	SPC-I	0.154400950818533	0.835985870612816	0.0072029299311103	0	0	0	0.00241024863754059	0.835985870612816
AATGGCTTCCAGGCCA-1_1	1.55732	-2.7924	2473	2071	13933	3839	7	212	4964	941	277	3693	1	0	2074	0	0	0	2074	0	2349	4487	singlet	0.922424242424242	0.39	72409518192651	0.95	636068237205524	High	MG2	1	1	3278	2500	SPC-I	0.133896896057915	0.596206023034314	0.0860369845132976	0.133917886423815	0.0383307370198794	0	0.0116114729507795	0.596206023034314
AATGTCGAGCGGACTA-1_1	-5.90605	2.34526	1031	971	5896	1009	9	72	1510	1687	80	1529	1	0	748	0	0	0	748	0	957	1812	singlet	0.80028328611898	0.13	754060754060762	0.96	62589928057554	High	MG2	5	5	1189	1069	SPD elongated	0.911974992484282	0	0.00426794257633796	0.0837570649393798	0	0	0	0.911974992484282
AATGTCGAGGATGCCA-1_1	-4.44505	-0.0933915	1863	1649	7444	1892	1	127	2583	240	157	2444	1	0	1537	0	0	0	1537	0	1786	3402	singlet	0.897341888175985	0.32	505591969006602	0.47	730769230769231	High	MG2	0	0	2266	1878	SPD elongated	0.530935745462127	0.185084733946172	0.202686423571157	0.0812930970205443	0	0	0	0.530935745462127
AATGTCGGTCATAAGA-1_1	-2.95925	-0.771348	713	666	3555	809	0	78	1286	126	87	1169	1	0	530	0	0	0	530	0	652	1241	singlet	0.858778625954199	0.23	680228862047041	0.92	557741659538067	High	MG2	0	0	935	825	SPD elongated	0.635819897064231	0.213158154816774	0.0154320322689803	0.121014016915168	0.0145758989348468	0	0	0.635819897064231
AATGTCGTCGGTAGGA-1_1	-4.90935	1.24106	4065	3362	32737	12000	17	689	10301	3516	644	5570	1	0	3173	0	0	0	3173	0	3845	7294	singlet	0.934166666666667	0.42	590476190476191	0.78	690305206463196	High	MG2	5	5	4851	3537	SPD elongated	0.690480876956989	0.128892062753132	0.0280569920448166	0.106056488950024	0.0465135792950386	0	0	0.690480876956989
ACAAACCCAACTCGTA-1_1	-3.6506	-1.27124	3161	2696	18897	5576	12	467	7021	226	471	5124	1	0	2481	0	0	0	2481	0	2946	5599	singlet	0.890989010989011	0.31	52588036963037	0.56	574941451990632	High	MG2	0	0	4255	3137	SPC-I	0.0198852485972063	0.362682972631283	0.143907117815596	0.160872703264116	0	0	0.312651957691799	0.362682972631283
ACAAACCGTAGCGGTA-1_1	5.0789	-2.16289	1812	1473	12094	4137	2	430	4081	145	434	2865	1	0	1340	0	0	0	1340	0	1660	3134	singlet	0.842814371257485	0.19	564358718204867	0.71	579406631762653	High	MG2	2	2	2345	1668	SPD elongated	0.781241687213484	0.196955972649287	0	0.021802340137229	0	0	0	0.781241687213484
ACAAACCTCGCTATTT-1_1	3.8013	1.76956	976	840	8953	2792	3	181	3453	702	173	1649	1	0	742	0	0	0	742	0	884	1682	singlet	0.994459833795014	0.57	545400545400541	0.64	536082474226804	High	MG2	4	4	1390	1064	SPD elongated	0.602391477162599	0.27062700938899	0	0	0.0788925815501467	0.0480889318982641	0	0.602391477162599
ACAAGCTAGAAACGCC-1_1	-3.54876	-1.40218	2718	2293	13596	4572	3	253	4910	17	291	3550	1	0	2268	0	0	0	2268	0	2604	4942	singlet	0.876288659793814	0.27	547080038605464	0.65	733521126760563	High	MG2	0	0	3281	2543	SPG-A undiff	0.123468629660753	0.256118976968949	0.543931075341345	0.0178330970223587	0	0	0.0586482210065948	0.543931075341345
ACAAGCTCATGGCCCA-1_1	-0.416699	-1.95705	3014	2532	16280	4999	13	361	5787	488	354	4278	1	0	2459	0	0	0	2459	0	2856	5416	singlet	0.978907517577069	0.54	626282808100991	0.86	667601683029453	High	MG2	3	3	3843	2932	SPG-A undiff	0.133041719681214	0.0654750821216235	0.401893271412762	0.389492317373586	0	0.00658505720900963	0.00351255220180439	0.401893271412762
ACAAGCTCATTACTTC-1_1	-3.82541	-2.39125	9248	6397	58265	20866	5	1128	21350	878	1194	12844	1	0	7740	0	0	0	7740	0	8829	16761	singlet	0.94227090940706	0.45	552106121726372	0.66	687402678293367	High	MG2	0	0	11668	6386	SPG-A undiff	0	0	0.923276961057933	0	0	0	0.076723038942066	0.923276961057933
ACAAGCTTCCTGGGAC-1_1	-4.19622	-0.154197	2352	2024	17811	6454	6	328	6772	668	385	3198	1	0	1863	0	0	0	1863	0	2224	4252	singlet	0.79009900990099	0.11	559653112844605	0.69	695434646654159	High	MG2	0	0	2846	2250	SPD elongated	0.361463664243277	0.0226417413072476	0.23112451356178	0.238247022344317	0.0460306445474891	0	0.100492413995889	0.361463664243277
ACAAGCTTCGGTCAGC-1_1	3.46999	1.97794	2018	1683	17920	6683	5	358	6948	283	333	3310	1	0	1588	0	0	0	1588	0	1866	3540	singlet	0.987031700288184	0.56	550239234449757	0.65	563746223564955	High	MG2	4	4	2743	2014	SPD round	0.41376774647629	0.0269334117918256	0	0	0.0812816654537205	0.478017176278164	0	0.478017176278164
ACAATCGAGTATCTGC-1_1	-3.9557	-1.46452	3193	2670	15806	4974	3	370	5603	157	372	4327	1	0	2634	0	0	0	2634	0	3050	5783	singlet	0.896969696969697	0.32	568744232866365	0.72	70487635775364	High	MG2	0	0	4031	2991	SPG-A undiff	0.0532032398808632	0.180065645703826	0.596671243628157	0.146213836465037	0	0	0.0238460343221169	0.596671243628157
ACAATCGAGTCCCTCT-1_1	-3.45379	-0.621114	640	595	3458	1197	3	82	1216	34	85	841	1	0	522	0	0	0	522	0	621	1178	singlet	0.78960396039604	0.11	606893106893104	0.82	738406658739596	High	MG2	0	0	755	681	SPD elongated	0.359904841987144	0.260090824681557	0.0955496687214801	0.260753367011386	0	0	0.0237012975984333	0.359904841987144
ACAATCGCAAATTGAG-1_1	-2.89001	-0.149662	3215	2661	18457	5244	16	460	6671	359	456	5251	1	0	2543	0	0	0	2543	0	2979	5629	singlet	0.951240748802786	0.47	530787042414949	0.58	567320510378975	High	MG2	0	0	4394	3116	SPG-A undiff	0.0414103274724142	0.347776710222448	0.485469605933809	0.095923706515005	0	0	0.0294196498563244	0.485469605933809
ACAATCGCAGGTAGGT-1_1	1.89686	-3.09216	4090	3258	35516	12519	17	711	12616	2469	771	6413	1	0	3357	0	0	0	3357	0	3826	7253	singlet	0.970630891950689	0.52	620579420579421	0.85	596600654919694	High	MG2	1	1	5531	3849	SPG-A diff	0.13474818990761	0.154320847846009	0.159181765643193	0.120473221852805	0.00697471058406917	0	0.424301264166314	0.424301264166314
ACAATCGTCCTCCAGT-1_1	1.82938	-2.8051	3209	2684	27277	9887	21	555	10611	693	531	4979	1	0	2601	0	0	0	2601	0	3001	5674	singlet	0.917673378076063	0.38	506921649778795	0.47	602731472183169	High	MG2	1	1	4241	3131	SPC-I	0.175466893012036	0.469038051425543	0.0905910126289663	0.133569473633862	0.0958113782655623	0.0355231910340299	0	0.469038051425543
ACAGAAAAGAACTCCT-1_1	-4.70324	1.13157	1218	1100	17469	5503	39	321	4799	4463	324	2020	1	0	876	0	0	0	876	0	1109	2098	singlet	0.942823803967328	0.45	822510822510825	0.98	549009900990099	High	MG2	5	5	1553	1327	SPD elongated	0.712929123688227	0.078525816743294	0.0654116289003356	0.114512644433079	0	0	0.028620786235064	0.712929123688227
ACAGAAAAGTGAAACT-1_1	-0.477977	-1.68764	2356	2023	12571	4351	2	230	4498	81	258	3151	1	0	1997	0	0	0	1997	0	2245	4273	singlet	0.783277591973244	0.1	650360875079978	0.89	712472231037766	High	MG2	3	3	2902	2311	SPD elongated	0.367727020018245	0.131358277169831	0.362147710414553	0	0	0.0437401147487053	0.0950268776486654	0.367727020018245
ACAGAAACAAGACACG-1_1	-4.26648	-1.02884	4385	3551	34624	12504	10	798	12794	735	905	6878	1	0	3487	0	0	0	3487	0	4054	7697	singlet	0.845155161494617	0.2	559803832531103	0.69	5894155277697	High	MG2	0	0	5823	4023	SPG-A diff	0.0863878242643855	0.127677595785794	0.0727288428066464	0.0161947778573279	0	0	0.697010959285847	0.697010959285847
ACAGAAACAATTCGTG-1_1	1.17077	-2.80013	2822	2388	24015	7565	14	473	8910	1695	549	4809	1	0	2240	0	0	0	2240	0	2608	4999	singlet	0.911604714415231	0.36	523205607951374	0.54	542316489914743	High	MG2	1	1	3928	2981	SPD elongated	0.520729300766186	0.286095765905874	0.0218808079926809	0.0298676060386447	0	0	0.141426519296615	0.520729300766186
ACAGAAATCAATTCCT-1_1	-4.8721	0.540171	2701	2339	18554	7087	0	379	6476	342	383	3887	1	0	2117	0	0	0	2117	0	2523	4791	singlet	0.949284009546539	0.46	513260324581082	0.5	649086699253923	High	MG2	5	5	3298	2595	SPG-A undiff	0.177392589667423	0.085590042858798	0.434748191692338	0.103203073496739	0	0	0.199066102284702	0.434748191692338
ACAGAAATCAGTCAAC-1_1	3.19263	-1.51061	3720	3030	23212	7032	17	513	8482	227	569	6372	1	0	2902	0	0	0	2902	0	3439	6536	singlet	0.824480369515012	0.16	592839995825076	0.79	539704959196485	High	MG2	1	1	5225	3559	SPG-B	0.397141772144038	0	0	0.402971681487423	0.119853272472062	0.0256603145770689	0.0543729593194089	0.402971681487423
ACAGACTAGTCATACC-1_1	5.67339	-0.122383	2009	1621	12212	3733	4	474	3523	893	338	3247	1	0	1523	0	0	0	1523	0	1863	3535	singlet	874	0.27	515780515780519	0.51	57376039421004	High	MG2	2	2	2617	1769	SPD elongated	0.338720195582948	0.270661120029056	0	0	0.27219779408007	0.118420890307927	0	0.338720195582948
ACAGACTAGTGGACGT-1_1	1.13666	-2.80655	2049	1747	13233	4168	5	302	4955	345	267	3191	1	0	1758	0	0	0	1758	0	1929	3653	singlet	0.88121546961326	0.28	542713100852637	0.63	604512691946098	High	MG2	1	1	2791	2176	SPC-I	0.423448862582724	0.492597580938037	0.0241779516539302	0.0122875545200358	0.0197210832742499	0	0.0277669670310226	0.492597580938037
ACAGACTGTAGCGGTA-1_1	5.47357	-0.189883	1536	1311	9441	2911	14	209	3025	627	157	2498	1	0	1157	0	0	0	1157	0	1433	2722	singlet	0.887620719929763	0.3	628782981724162	0.86	573658927141713	High	MG2	2	2	1958	1484	SPC-I	0.065811794820868	0.552978598857491	0	0	0.22007581369349	0.161133792628151	0	0.552978598857491
ACAGACTGTCAGAAAT-1_1	-5.63096	1.54044	2856	2485	23959	6855	10	604	6642	5118	455	4275	1	0	2134	0	0	0	2134	0	2648	5016	singlet	0.971444568868981	0.52	520920520920522	0.54	619415204678363	High	MG2	5	5	3439	2747	SPD elongated	0.89731699194265	0.0329180915355746	0.00657712376233299	0.0631877927594428	0	0	0	0.89731699194265
ACAGACTTCCATACGA-1_1	-3.62521	-2.42952	5349	4109	30894	9072	16	633	10461	2588	622	7502	1	0	4571	0	0	0	4571	0	5076	9612	singlet	0.909037385928761	0.36	538174272079857	0.61	676619568115169	High	MG2	8	8	6924	4434	SPG-A undiff	0	0.00857329342150082	0.698287882894958	0	0	0	0.293138823683541	0.698287882894958
ACAGACTTCGCACCGA-1_1	4.06447	-3.27851	3200	2533	22375	7280	17	619	7827	1106	646	4880	1	0	2611	0	0	0	2611	0	2998	5721	singlet	0.756267981915331	0.08	569666553918522	0.72	614344262295082	High	MG2	1	1	4118	2821	SPD elongated	0.422903902326174	0.0739950268244165	0.0859223159270228	0	0.027231794619307	0.155398538924714	0.234548421378365	0.422903902326174
ACAGCGCCACCTGGTG-1_1	-1.60683	-2.5681	4201	3341	21691	6616	11	450	7817	500	500	5797	1	0	3580	0	0	0	3580	0	4006	7582	singlet	0.953022718521371	0.48	507107106091874	0.47	691047093324133	High	MG2	3	3	5405	3722	SPG-A diff	0	0.0745291993763607	0.232938511598228	0.0320060193348348	0.00728278426874429	0	0.653243485421832	0.653243485421832
ACAGCGCCAGTTCGGC-1_1	-3.24888	-0.406134	1322	1138	9363	2855	8	206	3637	333	187	2137	1	0	1085	0	0	0	1085	0	1227	2333	singlet	0.89825282631038	0.33	777117619222877	0.97	574169396350023	High	MG2	0	0	1823	1440	SPD elongated	0.582229523552119	0.198444118046007	0.0363064688810138	0.176395899159694	0.00662399036116653	0	0	0.582229523552119
ACAGGCCCACAGTAGG-1_1	-3.41851	0.144581	629	584	3175	897	0	66	1096	206	62	848	1	0	488	0	0	0	488	0	590	1121	singlet	0.719626168224299	0.06	514685314685315	0.51	695754716981132	High	MG2	0	0	725	644	SPD elongated	0.572711460649063	0.099659119606659	0.0250602755225908	0.294922307134251	0.00764683708743582	0	0	0.572711460649063
ACAGGCCTCCACCTAC-1_1	4.38973	-0.289737	3694	2768	35817	14153	12	1056	13095	411	760	6330	1	0	2655	0	0	0	2655	0	3390	6444	singlet	0.81727242414138	0.15	591988656504786	0.79	535545023696682	High	MG2	2	2	5003	3049	SPC-I	0.335334887133866	0.522525195338741	0	0.0818417047827353	0.0375846484271284	0.0227135643175298	0	0.522525195338741
ACAGGCCTCCTGTAGA-1_1	-0.809652	-2.47798	3234	2693	20363	6124	4	447	7591	489	521	5187	1	0	2740	0	0	0	2740	0	3019	5738	singlet	0.920255863539446	0.39	590347152847153	0.78	582032003084635	High	MG2	3	3	4531	3271	SPG-A diff	0.010962393841495	0.149081142125165	0.183263832420878	0.155029334833142	0	0	0.50166329677932	0.50166329677932
ACAGGCCTCGCAACTA-1_1	-3.70199	-0.129662	1061	970	5603	1410	2	131	2057	106	156	1741	1	0	823	0	0	0	823	0	969	1860	singlet	0.830258302583026	0.17	569174415328259	0.72	556576680068926	High	MG2	0	0	1449	1207	SPC-I	0.353000080812403	0.382751441752935	0.0511626781125002	0.196956023495836	0.0161297758263254	0	0	0.382751441752935
ACAGGCCTCGCGGCAT-1_1	-2.54451	-0.992595	2369	2013	20871	7202	14	357	7727	509	455	4607	1	0	1822	0	0	0	1822	0	2140	4061	singlet	0.84814992791927	0.21	530678113095691	0.58	464510527458216	High	MG2	4	4	3500	2490	SPD elongated	0.770880848472909	0.156804552152638	0.0081754731430301	0.050343331086239	0.0137957951451846	0	0	0.770880848472909
ACATGCAAGGATCCTT-1_1	2.6345	-2.99709	3119	2590	20747	7355	11	478	7446	243	545	4669	1	0	2472	0	0	0	2472	0	2911	5517	singlet	0.841602184797451	0.19	60541228682822	0.82	623473977297066	High	MG2	1	1	3898	2894	SPD elongated	0.460200497592695	0.236721668875021	0	0.0835030274521031	0.0243674716122135	0.119883574492929	0.075323759975039	0.460200497592695
ACATGCAAGTATCTGC-1_1	-1.9577	-1.30482	2151	1823	12649	4438	5	261	4341	196	347	3061	1	0	1801	0	0	0	1801	0	2040	3905	singlet	0.951023391812866	0.47	592663150802688	0.79	666448872917347	High	MG2	0	0	2782	2133	SPG-A undiff	0.360933517899871	0	0.368009740316831	0.0324008597387831	0	0	0.238655882044515	0.368009740316831
ACATGCACAAGCCCTG-1_1	-3.81959	-2.40404	4573	3673	23645	6795	7	479	9187	268	526	6383	1	0	3898	0	0	0	3898	0	4353	8207	singlet	0.969449378330373	0.52	503342811035119	0.46	681967726774244	High	MG2	0	0	5866	3976	SPG-A undiff	0	0	0.966639951655422	0	0	0	0.0333600483445772	0.966639951655422
ACATGCAGTCCGTAGC-1_1	3.89442	-0.721857	4832	3694	34538	11893	17	1137	12489	192	895	7915	1	0	3767	0	0	0	3767	0	4436	8388	singlet	0.881042911461162	0.28	55888555888556	0.69	560454832596336	High	MG2	2	2	6599	3971	SPD elongated	0.571772520294142	0.209981914196656	0.0114571054442293	0.0198264305856552	0.119505791425345	0.0674562380539728	0	0.571772520294142
ACATGCATCTACATCT-1_1	5.46924	0.263811	1634	1413	13027	4831	3	335	4847	55	284	2672	1	0	1207	0	0	0	1207	0	1502	2838	singlet	0.936224489795918	0.43	591194519765944	0.78	562125748502994	High	MG2	2	2	2150	1634	SPC-I	0.104994911655052	0.568973224384883	0.036096653660848	0	0.289935210299216	0	0	0.568973224384883
ACATGGTAGGCTTAAA-1_1	-3.6892	-0.131507	565	525	3594	998	0	74	1165	441	84	832	1	0	467	0	0	0	467	0	540	1042	singlet	0.663573085846868	0.04	70245543929754	0.94	649038461538462	High	MG2	0	0	723	646	SPC-I	0.354998915810097	0.504344351997769	0.0331359760216353	0.086703552957935	0.0208172032125635	0	0	0.504344351997769
ACATGGTCAGCTTACA-1_1	-0.760573	-1.17808	1886	1635	10332	3418	7	247	3719	146	298	2497	1	0	1577	0	0	0	1577	0	1787	3386	singlet	0.865079365079365	0.24	708497851354998	0.94	715658790548658	High	MG2	0	0	2332	1834	SPD elongated	0.573632275472794	0.163301760180878	0.013074225249379	0.231445841112046	0.00833505161669032	0	0.0102108463682135	0.573632275472794
ACATGGTTCTGGCCAG-1_1	3.59175	4.00011	577	502	4878	1684	0	173	1918	30	72	1001	1	0	433	0	0	0	433	0	520	975	singlet	0.988262910798122	0.56	529470529470527	0.57	519480519480519	High	MG2	4	4	789	655	SPD elongated	0.933355644860161	0.0299052744562072	0	0	0.0316454800832722	0.00509360060036015	0	0.933355644860161
ACCAAACAGATCGCCC-1_1	-2.6322	-0.0548833	884	817	6570	1991	1	173	2508	200	142	1555	1	0	719	0	0	0	719	0	820	1561	singlet	0.794078061911171	0.12	511067879488928	0.49	527331189710611	High	MG2	0	0	1295	1106	SPD elongated	0.387145164816097	0.297236726390583	0.209101733565225	0.0375919448928985	0.0182671344897494	0	0.0506572958454465	0.387145164816097
ACCAAACCATGGGTGA-1_1	-1.22128	-0.828008	753	705	4507	1203	6	83	1775	210	137	1093	1	0	615	0	0	0	615	0	720	1373	singlet	0.8	0.13	742735525344218	0.96	658737419945105	High	MG2	0	0	937	851	SPD elongated	0.362973388530626	0.355698232205482	0.0707945394446329	0.182360637036697	0.00856749175651926	0.0196057110260421	0	0.362973388530626
ACCAAACCATTGATGC-1_1	-5.54051	1.51667	593	574	3446	895	0	121	1002	403	71	954	1	0	423	0	0	0	423	0	545	1032	singlet	0.9925	0.57	727272727272725	0.95	571278825995807	High	MG2	5	5	730	682	SPD elongated	0.90622847636597	0.0143497191426195	0.0244445456226306	0.0439439352280012	0.0110333236407791	0	0	0.90622847636597
ACCAAACTCCACTAGA-1_1	-3.00782	-0.105009	1428	1245	9482	3645	0	147	3278	88	180	2144	1	0	1185	0	0	0	1185	0	1341	2568	singlet	0.874497991967871	0.27	528702067163601	0.57	625466417910448	High	MG2	0	0	1900	1507	SPD elongated	0.276094147019267	0.215505561754694	0.256172106723316	0.223039259377058	0	0	0.0291889251256645	0.276094147019267
ACCAAACTCGAAGCCC-1_1	3.64695	-2.80893	3172	2569	21277	7377	24	540	7599	180	522	5035	1	0	2553	0	0	0	2553	0	2950	5566	singlet	0.878450578806768	0.28	569674228210819	0.73	585898709036743	High	MG2	1	1	4348	2968	SPD elongated	0.496418056758946	0.451480399466414	0	0	0	0.00998331336627541	0.0421182304083644	0.496418056758946
ACCATCCAGAGCGAAA-1_1	4.86823	-2.22567	4203	3224	31513	11065	14	1151	11129	223	954	6977	1	0	3064	0	0	0	3064	0	3812	7203	singlet	0.902198152277795	0.34	523267582091115	0.55	546366633223448	High	MG2	2	2	5562	3424	SPD elongated	0.961739279570793	0.0272157633702282	0	0	0.0110449570589788	0	0	0.961739279570793
ACCATCCCACTTATGG-1_1	-2.46349	-0.92375	1513	1353	7763	2472	1	210	2689	189	189	2013	1	0	1245	0	0	0	1245	0	1460	2785	singlet	0.718475073313783	0.06	654900654900657	0.9	72528564331843	High	MG2	0	0	1802	1514	SPC-I	0.369706979877226	0.426560721989014	0.0781851131619374	0.120549581261951	0.0049976037098714	0	0	0.426560721989014
ACCATCCCATCATGTG-1_1	3.10818	-3.36823	3614	2822	56340	24916	29	1462	20489	2120	1513	5811	1	0	2781	0	0	0	2781	0	3352	6361	singlet	0.910069177555726	0.36	589333147472683	0.78	576837033212872	High	MG2	1	1	4824	3217	SPG-A diff	0.0553485798376648	0.058093694790624	0.20452437387581	0.0378414929575991	0.0160144691358467	0	0.628177389402455	0.628177389402455
ACCATCCTCCACCTAC-1_1	-2.71462	-1.30539	2399	1986	13314	3990	6	259	4900	325	339	3495	1	0	1944	0	0	0	1944	0	2273	4351	singlet	0.878976918278228	0.28	636181999818366	0.87	65035765379113	High	MG2	0	0	3063	2317	SPG-A diff	0.00782980406443268	0.157567411332295	0.116910270328129	0.263193271519009	0	0	0.454499242756134	0.454499242756134
ACCATCCTCGACTCGG-1_1	-4.42261	-1.13313	4315	3353	57901	26734	29	1268	20546	1541	1528	6255	1	0	3510	0	0	0	3510	0	4068	7774	singlet	0.676506024096385	0.05	622270810950056	0.85	650359712230216	High	MG2	0	0	5424	3665	SPG-A undiff	0	0.141948511034877	0.746995256464217	0.0235720390601973	0	0	0.0874841934407087	0.746995256464217
ACCCAAAGTGCATCAT-1_1	4.27851	-3.29173	5464	4238	35668	10908	26	1040	12377	1641	943	8733	1	0	4304	0	0	0	4304	0	5027	9472	singlet	0.981614708233413	0.55	556711581101829	0.68	575632657735028	High	MG2	2	2	7315	4612	SPG-B	0.145528994139439	0.364273391119767	0	0.376963795037743	0	0.0120168139321649	0.101217005770886	0.376963795037743
ACCCAAATCCAAGAGG-1_1	4.27559	0.998172	4072	3114	31725	10297	8	908	11874	490	711	7437	1	0	3038	0	0	0	3038	0	3649	6909	singlet	0.937707892349562	0.43	660965051208958	0.91	490654833938416	High	MG2	2	2	5895	3345	SPD round	0.0467316648383204	0.106697544739806	0	0	0.135170069342576	0.711400721079298	0	0.711400721079298
ACCGAATAGATCGAGC-1_1	-3.36994	-0.234784	1164	1053	4814	1177	4	88	1712	78	146	1609	1	0	977	0	0	0	977	0	1114	2132	singlet	0.785252263906856	0.11	551285449244631	0.66	692355500310752	High	MG2	0	0	1441	1239	SPG-B	0.249297634527318	0.132819672696448	0.156251727379716	0.301851107294831	0	0	0.159779858101687	0.301851107294831
ACCGAATCAACGAGGT-1_1	2.03847	-2.91193	2299	1971	16109	4944	6	309	6046	838	356	3610	1	0	1938	0	0	0	1938	0	2147	4089	singlet	0.849158653846154	0.21	523398170456997	0.55	594736842105263	High	MG2	1	1	3167	2391	SPD elongated	0.519947278608896	0.21058433009538	0.0569162875112628	0.137540069310878	0	0	0.0750120344735836	0.519947278608896
ACCGAATCAATCATCG-1_1	-3.84491	-0.784085	1231	1108	9819	3739	2	224	3371	302	203	1978	1	0	988	0	0	0	988	0	1166	2215	singlet	0.909899888765295	0.36	635554921269204	0.87	58948432760364	High	MG2	0	0	1643	1386	SPG-A undiff	0.0201274743736113	0	0.56741166063242	0.412460864993969	0	0	0	0.56741166063242
ACCGAATGTACGCCCA-1_1	5.38721	-0.608987	777	736	2606	312	2	80	872	48	71	1221	0	3	599	0	0	0	599	0	719	1356	singlet	0.973733583489681	0.53	68265068265068	0.92	588861588861589	High	MG2	2	2	1023	897	SPD elongated	0.491247967432614	0.370139417737281	0	0.0219899817832193	0	0.116622633046885	0	0.491247967432614
ACCGAATGTTCCGGCA-1_1	5.15555	-0.328485	2994	2416	15542	4487	8	473	4977	397	422	4778	1	0	2270	0	0	0	2270	0	2789	5265	singlet	0.959518072289157	0.49	552304838019126	0.66	583717036416911	High	MG2	2	2	3823	2558	SPD round	0.115878872637791	0.238183811768059	0	0	0.218391038640558	0.427546276953592	0	0.427546276953592
ACCGAATGTTTAGGAA-1_1	-2.97104	-0.256119	1090	982	5893	1871	8	110	1666	650	144	1444	1	0	908	0	0	0	908	0	1046	2022	singlet	0.788937409024745	0.11	622559258922901	0.85	724376731301939	High	MG2	0	0	1336	1132	SPD elongated	0.341913400602589	0.308214498950988	0.0666112969113441	0.283260803535078	0	0	0	0.341913400602589
ACCGCAGAGGATTGAT-1_1	0.185034	-2.31736	2234	1970	9623	2103	3	215	3515	175	272	3340	1	0	1828	0	0	0	1828	0	2118	4011	singlet	0.888098318240621	0.3	55876707562101	0.69	634131736526946	High	MG2	3	3	2911	2375	SPD elongated	0.431562493274374	0.409053995623511	0.0780265554460657	0.0789280536072852	0.00242890204876482	0	0	0.431562493274374
ACCGCAGCAACGTCGC-1_1	-1.57621	-1.50901	3003	2444	15032	4585	1	334	5598	67	326	4121	1	0	2562	0	0	0	2562	0	2869	5482	singlet	0.864906832298137	0.24	528691166989039	0.57	696190245086144	High	MG2	0	0	3855	2855	SPG-B	0.0395416745225199	0	0.103847726854874	0.571312361970934	0	0	0.285298236651672	0.571312361970934
ACCGCAGCATGCCCTT-1_1	-5.92006	2.02155	1430	1303	13598	3444	33	194	3300	4380	263	1984	1	0	1044	0	0	0	1044	0	1344	2564	singlet	0.713679745493107	0.06	74241547925758	0.96	67741935483871	High	MG2	5	5	1606	1410	SPD elongated	0.825818209774938	0.0457121486728021	0	0.128469641552259	0	0	0	0.825818209774938
ACCGCAGTCGTGAACT-1_1	-4.38805	0.314214	1207	1107	5740	1496	2	94	2024	191	160	1773	1	0	969	0	0	0	969	0	1137	2150	singlet	0.851620947630923	0.21	505532203645413	0.47	641285956006768	High	MG2	0	0	1546	1348	SPD elongated	0.410870054640289	0.335212364352584	0.0238263437917941	0.181293013317092	0.0256892652017414	0	0.0231089586964992	0.410870054640289
ACCGGGTCAGTTGCAT-1_1	-4.48773	-0.0765322	1718	1515	11574	4150	3	273	4107	216	291	2534	1	0	1319	0	0	0	1319	0	1606	3041	singlet	0.914027149321267	0.37	579093038109433	0.75	633780584056827	High	MG2	0	0	2108	1739	SPD elongated	0.294129968344699	0.236753164770756	0.281394168704983	0.170282310398972	0	0	0.0174403877805899	0.294129968344699
ACCGGGTGTAGACGCA-1_1	-1.7593	-2.1128	3408	2853	20459	6637	8	427	7043	926	573	4845	1	0	2801	0	0	0	2801	0	3205	6094	singlet	0.927437641723356	0.4	609546703296703	0.83	661506707946337	High	MG2	0	0	4342	3218	SPD elongated	0.680079155319141	0.133414461339425	0.0445067523591227	0.047748760341356	0.00640560251124811	0.0190472538064351	0.0687980143232715	0.680079155319141
ACCGGGTGTATCTCAG-1_1	4.54959	-0.898501	1695	1385	11294	3557	9	406	4088	206	274	2754	1	0	1268	0	0	0	1268	0	1572	2983	singlet	0.778898370830101	0.1	565536158756502	0.71	570806100217865	High	MG2	2	2	2243	1540	SPD elongated	0.500124250792789	0.1908051081685	0	0	0.161504934811041	0.147565706227671	0	0.500124250792789
ACCTGCTCACTCCCAT-1_1	-1.16394	-2.16578	3647	3027	18278	5665	4	423	6344	446	462	4934	1	0	3060	0	0	0	3060	0	3462	6602	singlet	0.885425812115891	0.29	616629747064534	0.84	701661937576003	High	MG2	3	3	4601	3357	SPG-B	0.0497236868079331	0.275746084064151	0.228816838248654	0.334841368208427	0.042903220987313	0	0.0679688016835213	0.334841368208427
ACCTGCTGTGAATCAA-1_1	5.65951	-1.46269	2412	1982	14237	4964	13	626	4304	87	482	3761	1	0	1796	0	0	0	1796	0	2223	4188	singlet	0.888023952095808	0.3	550612178519157	0.66	591066205796331	High	MG2	2	2	3043	2074	SPD elongated	0.677668800946801	0.239473450983548	0	0	0.082857748069651	0	0	0.677668800946801
ACCTGCTGTGTCCAGC-1_1	-4.41204	-0.787403	2428	2040	20412	7202	11	578	7108	141	610	4762	1	0	1778	0	0	0	1778	0	2151	4085	singlet	0.752784918594687	0.08	506082153140974	0.47	45170096598068	High	MG2	0	0	3774	2251	SPG-A undiff	0.14419858673667	0.189243313796108	0.541374820102717	0.0996564548308751	0	0	0.0255268245336288	0.541374820102717
ACGGATTAGACGCCCT-1_1	-5.63115	1.54122	2006	1755	16907	4524	39	286	4296	4639	254	2869	1	0	1513	0	0	0	1513	0	1855	3506	singlet	0.90843949044586	0.36	547230547230545	0.65	646566747995817	High	MG2	5	5	2333	1923	SPD elongated	0.720754223828313	0.150419245860505	0	0.128826530311182	0	0	0	0.720754223828313
ACGGATTAGTACTCTG-1_1	3.47924	3.75353	733	565	23784	11017	2	724	9347	1058	373	1263	1	0	565	0	0	0	565	0	662	1239	singlet	0.911413969335605	0.36	505420505420508	0.47	524148851939826	High	MG2	4	4	1019	698	SPD elongated	0.972761602359413	0	0	0	0.0205918686984612	0.00664652894212581	0	0.972761602359413
ACGGATTAGTATACGA-1_1	-3.49947	0.289037	921	844	5277	1655	1	102	1797	309	123	1290	1	0	781	0	0	0	781	0	880	1680	singlet	0.653731343283582	0.04	86953046953047	0.98	682170542635659	High	MG2	0	0	1138	1004	SPG-A undiff	0.0772802412240255	0.307686228752058	0.432113514354324	0.128512935812731	0.0261294276989512	0	0.0282776521579108	0.432113514354324
ACGGATTAGTCACGCC-1_1	5.31715	-1.74978	2576	2118	11983	3393	4	507	3647	3	426	4003	1	0	1792	0	0	0	1792	0	2381	4526	singlet	0.901194353963084	0.33	547687606511135	0.65	594803897077192	High	MG2	2	2	3160	2075	SPD elongated	0.661033535095047	0.191436659785662	0	0.022676939885978	0.124852865233313	0	0	0.661033535095047
ACGGATTCACTGTTAG-1_1	-3.77889	-1.16082	2227	1905	19290	7368	2	546	6957	513	475	3429	1	0	1652	0	0	0	1652	0	2075	3935	singlet	0.861304623179227	0.24	615548834726923	0.84	605132691746865	High	MG2	0	0	2837	2179	SPC-I	0.227760315928382	0.334997335331959	0.125020720404805	0.142751989850582	0	0	0.169469638484271	0.334997335331959
ACGGATTCATAGCCAT-1_1	4.24282	-2.85659	6942	4950	57275	21649	40	1949	19910	664	1765	11298	1	0	5271	0	0	0	5271	0	6376	12023	singlet	0.927066772655008	0.4	509741154902441	0.49	564347672154364	High	MG2	2	2	9138	5083	SPD elongated	0.720547448468385	0.150013134234659	0	0	0.103070214056773	0.0263692032401817	0	0.720547448468385
ACGGATTTCCGAGAGA-1_1	-1.02136	-2.2967	3818	3107	18711	5634	6	414	6656	261	396	5344	1	0	3159	0	0	0	3159	0	3636	6910	singlet	0.986365573072007	0.56	519136036377411	0.53	680389221556886	High	MG2	3	3	4817	3469	SPG-A diff	0.140368935610535	0.193624619023303	0.199164307388301	0.0725848347533572	0.0173371523268103	0.0432324707073857	0.333687680190308	0.333687680190308
ACGTGGCAGACCTATC-1_1	-3.36637	-2.32134	4070	3262	21268	6658	7	375	7894	234	558	5542	1	0	3519	0	0	0	3519	0	3853	7314	singlet	0.886712749615975	0.3	53412496594315	0.59	695236376759293	High	MG2	0	0	5143	3519	SPG-A undiff	0	0.147849545801586	0.756212077170394	0.00681210013323289	0	0	0.0891262768947881	0.756212077170394
ACGTGGCGTACGACCC-1_1	-4.00994	-0.573853	649	627	2120	244	2	27	825	62	54	906	0	3	531	0	0	0	531	0	621	1193	singlet	0.857142857142857	0.23	620979020979021	0.85	685430463576159	High	MG2	0	0	794	747	SPC-I	0.351804913410313	0.566935858836054	0.0117128299416233	0.0319147593509473	0.0235702725912987	0	0.0140613658697635	0.566935858836054
ACGTGGCGTACGTATC-1_1	-4.75974	-1.62077	3618	3028	18947	5906	19	390	6715	383	433	5101	1	0	2949	0	0	0	2949	0	3452	6598	singlet	0.874426366291197	0.27	528951567912609	0.57	676730052930798	High	MG2	0	0	4478	3331	SPG-A undiff	0	0.0909733698351869	0.689813298204945	0.131344058482386	0.0143028998440413	0	0.0735663736334409	0.689813298204945
ACGTTAGAGGGAAATG-1_1	-4.08238	-1.38845	4013	3282	24294	8756	9	564	9035	1	480	5449	1	0	3304	0	0	0	3304	0	3840	7315	singlet	0.819433516915814	0.16	579164425318276	0.75	704716461736098	High	MG2	0	0	4830	3461	SPC-I	0.0971963871509816	0.366732209478516	0.28244408059362	0.253627322776882	0	0	0	0.366732209478516
ACGTTAGAGTGAGTGC-1_1	-3.5035	0.438697	1398	1246	8636	2617	3	194	3081	219	202	2320	1	0	1116	0	0	0	1116	0	1304	2470	singlet	0.911174785100286	0.36	546362728180913	0.64	562068965517241	High	MG2	0	0	1904	1530	SPC-I	0.217463736473082	0.348179833720443	0.230934144751961	0.0176782968646183	0.181312032491764	0	0.00443195569813221	0.348179833720443
ACTAACGAGTATACCC-1_1	0.646096	-2.52196	2344	1996	14414	4362	9	345	5635	73	304	3686	1	0	1916	0	0	0	1916	0	2178	4156	singlet	0.868144690781797	0.25	687160940325492	0.93	590884427563755	High	MG2	1	1	3169	2415	SPC-I	0.264859131496858	0.31589127404743	0.061809720830088	0.145599864125798	0.0345095969597812	0.0345418222834106	0.142788590256635	0.31589127404743
ACTAACGCAATCATCG-1_1	5.17043	-0.478174	5118	3774	37274	13775	19	1412	12479	126	1169	8294	1	0	3892	0	0	0	3892	0	4687	8885	singlet	0.911057692307692	0.36	558684558684559	0.69	565107306486617	High	MG2	2	2	6668	3789	SPD elongated	0.376058198277919	0.289816296025212	0	0	0.24216801252761	0.0919574931692584	0	0.376058198277919
ACTAACGCACACATGT-1_1	-3.32254	-2.54549	9133	6588	66829	23895	18	1410	24118	948	1587	14853	1	0	7429	0	0	0	7429	0	8539	16190	singlet	0.871543525969276	0.26	557532355285163	0.68	5749006934626	High	MG2	0	0	12410	6782	SPG-B	0.0198327009868011	0	0.334655708815772	0.383505563131129	0	0.171716911655436	0.0902891154108609	0.383505563131129
ACTAACGCACAGTAGG-1_1	0.127423	-2.41404	3490	2898	21192	6534	6	418	8086	265	593	5290	1	0	2882	0	0	0	2882	0	3304	6285	singlet	0.980383795309168	0.54	55382973191193	0.67	624574669187146	High	MG2	3	3	4606	3474	SPC-I	0.0216082930763015	0.323883240379502	0.0238681671130997	0.161646368062999	0.118463930303907	0.124013859277748	0.226516141786443	0.323883240379502
ACTAACGTCCAGGTCG-1_1	-4.45278	1.08141	1122	1025	9476	3540	3	202	3412	255	264	1800	1	0	867	0	0	0	867	0	1046	2016	singlet	0.859627329192547	0.23	599400599400597	0.8	581111111111111	High	MG2	0	0	1471	1277	SPD elongated	0.772725001600226	0.0847085644126882	0	0.142566433987085	0	0	0	0.772725001600226
ACTACCCAGCGTTAGG-1_1	-6.25543	2.43269	1607	1427	11639	2647	29	259	3158	2963	209	2374	1	0	1256	0	0	0	1256	0	1505	2876	singlet	0.940783190066858	0.44	53280053280053	0.59	633951137320977	High	MG2	5	5	1973	1648	SPD elongated	0.793275983402044	0.0940605623700115	0.00300599883942933	0.109657455388516	0	0	0	0.793275983402044
ACTACCCCACGATTAC-1_1	-3.93127	-2.03595	4443	3606	27566	9590	6	561	10204	315	650	6240	1	0	3628	0	0	0	3628	0	4208	7981	singlet	0.841871584699454	0.19	593097378811658	0.79	674358974358974	High	MG2	0	0	5505	3845	SPG-B	0	0.257730309594092	0.222816534791445	0.27760221554776	0	0	0.241850940066703	0.27760221554776
ACTACCCCATTACTTC-1_1	-3.12005	0.0125117	1212	1091	7660	2521	5	125	2847	206	180	1776	1	0	1008	0	0	0	1008	0	1150	2209	singlet	0.843601895734597	0.2	510432963263155	0.49	647522522522522	High	MG2	0	0	1572	1345	SPC-I	0.32389566857139	0.538865689636162	0.0219928350975512	0.0826419356889838	0.0183364186297731	0	0.01426745237614	0.538865689636162
ACTACCCGTAGTAACA-1_1	-3.81327	-1.16546	4540	3601	27431	9849	12	642	9522	200	628	6578	1	0	3703	0	0	0	3703	0	4242	8026	singlet	0.931707317073171	0.42	598355133238855	0.8	644876862268167	High	MG2	0	0	5838	3988	SPG-A undiff	0	0.0279637508435436	0.814666005669373	0.157370243487084	0	0	0	0.814666005669373
ACTACCCTCTGGACAT-1_1	-4.18411	-1.5485	4774	3763	31673	11055	8	631	11479	909	665	6926	1	0	3982	0	0	0	3982	0	4529	8542	singlet	0.923302872062663	0.4	52539693316393	0.56	653912792376552	High	MG2	0	0	6266	4198	SPG-A undiff	0	0.348415096480399	0.441560951033389	0.132009138558415	0.0127292603053639	0.00511586711837551	0.0601696865040582	0.441560951033389
ACTACCCTCTGTTTAC-1_1	-1.82747	-0.376385	2475	2040	14022	4778	7	252	5027	294	347	3317	1	0	2044	0	0	0	2044	0	2368	4516	singlet	0.935374149659864	0.43	564872021182707	0.71	713898100693398	High	MG2	0	0	3033	2287	SPG-A undiff	0	0.0776732246708025	0.331297392350289	0.271474480333082	0	0	0.319554902645827	0.331297392350289
ACTACGAAGCTAGTTC-1_1	1.27312	-2.43559	604	578	1956	204	3	28	768	16	35	902	0	3	485	0	0	0	485	0	565	1064	singlet	0.899521531100478	0.33	644117786974927	0.89	626385809312639	High	MG2	1	1	791	745	SPD elongated	0.618209345520455	0.211766754290692	0	0.165762743819115	0	0	0.00426115636973872	0.618209345520455
ACTACGACACTCAGCG-1_1	-0.814988	-1.82105	562	541	1614	171	0	31	544	28	49	791	0	3	440	0	0	0	440	0	526	1005	singlet	0.898907103825137	0.33	512820512820512	0.5	664981036662453	High	MG2	0	0	728	690	SPD elongated	0.693509167202975	0.296563938648276	0	0	0.00992689414874907	0	0	0.693509167202975
ACTACGACATCGGCTG-1_1	4.24926	-2.01877	3423	2633	31315	11186	8	1191	11724	619	842	5745	1	0	2575	0	0	0	2575	0	3119	5923	singlet	0.84073506891271	0.19	504750723728829	0.46	542906875543951	High	MG2	2	2	4768	2972	SPD elongated	0.604865437466526	0.337542123748317	0	0	0.0377118522073362	0.0198805865778211	0	0.604865437466526
ACTACGAGTAACGGCA-1_1	-1.89302	-0.202053	1085	960	9081	3250	9	228	3487	229	240	1638	1	0	899	0	0	0	899	0	1021	1942	singlet	0.83741935483871	0.18	511828596934977	0.5	623321123321123	High	MG2	0	0	1422	1173	SPD elongated	0.424725539299865	0.207617167160489	0.13405046087742	0.169076533176028	0	0.0078244809822347	0.0567058185039624	0.424725539299865
ACTACGATCACTGGTA-1_1	5.13694	0.0967386	3617	2760	26192	8625	37	903	8741	410	752	6724	1	0	2557	0	0	0	2557	0	3234	6099	singlet	0.852218321097989	0.22	510583166833167	0.49	480963712076145	High	MG2	2	2	5255	2945	SPC-I	0.0668055891264447	0.895750948205674	0	0	0.011143894568808	0.0262995680990735	0	0.895750948205674
ACTACGATCCGGGCAT-1_1	-1.25549	-0.343261	2329	1893	16958	6540	31	309	5752	692	486	3148	1	0	1950	0	0	0	1950	0	2238	4249	singlet	0.797593772116065	0.13	692887359554031	0.93	710927573062262	High	MG2	0	0	2887	2168	SPG-A diff	0.00517433459206767	0.14627789186771	0.127170458777658	0.245671900056211	0.0117315240901144	0	0.463973890616239	0.463973890616239
ACTAGGTCACCTCGTT-1_1	-4.2189	-2.07434	5628	4508	37795	13008	35	930	13339	1116	1065	8302	1	0	4485	0	0	0	4485	0	5282	9956	singlet	0.990809879379667	0.57	611147646323528	0.83	63623223319682	High	MG2	0	0	7160	4869	SPC-I	0.0546851837234027	0.357386931272297	0.323839396743086	0.15699880614858	0	0	0.107089682112634	0.357386931272297
ACTAGGTCATCGAGTT-1_1	3.65081	-3.00809	2475	2039	24688	8195	21	549	9819	474	631	4999	1	0	1964	0	0	0	1964	0	2205	4149	singlet	0.816580756013746	0.15	623126873126873	0.85	441088217643529	High	MG2	1	1	3705	2435	SPD elongated	0.523676428613991	0.139088230339804	0.0200683272048528	0.112832003560555	0	0	0.204335010280797	0.523676428613991
ACTAGGTTCGACTGGC-1_1	0.0955173	-2.5641	4488	3582	31284	11606	7	648	11479	279	680	6585	1	0	3696	0	0	0	3696	0	4233	8027	singlet	0.971328671328671	0.52	556256929883302	0.68	642824601366743	High	MG2	1	1	5906	4038	SPC-I	0.105002747431435	0.651092727219747	0.0133197461164177	0.0492647175493213	0.103864986607625	0.0342299111568985	0.043225163918555	0.651092727219747
ACTAGGTTCGCTCGGA-1_1	3.88187	3.66236	526	445	4663	1398	1	85	1946	240	117	876	1	0	402	0	0	0	402	0	486	917	singlet	0.981818181818182	0.55	549976339450022	0.65	554794520547945	High	MG2	4	4	721	549	SPD elongated	0.887160530242782	0.0858883588800409	0	0	0.0197261791659846	0.00722493171119295	0	0.887160530242782
ACTATTCAGACTTCCA-1_1	4.69251	-2.96675	1719	1398	13111	4694	8	513	4236	127	416	3117	1	0	1259	0	0	0	1259	0	1517	2845	singlet	0.824442943956786	0.16	547522652785807	0.65	486685915944819	High	MG2	2	2	2454	1591	SPD elongated	0.698634988982416	0.170530064308299	0	0.0932459324761718	0	0	0.037589014233114	0.698634988982416
ACTATTCAGCCTTTGA-1_1	-2.99941	0.0499664	618	566	5714	1828	4	115	1821	633	156	1157	1	0	439	0	0	0	439	0	553	1035	singlet	0.735915492957746	0.07	675794793441857	0.92	477960242005186	High	MG2	0	0	853	735	SPC-I	0.367623041676888	0.535091592157763	0	0.0573331519642419	0.0184465700217356	0.0215056441793719	0	0.535091592157763
ACTATTCAGTTCAACC-1_1	-4.26382	-1.65283	4520	3672	30022	11076	11	592	11090	92	743	6418	1	0	3704	0	0	0	3704	0	4265	8092	singlet	0.881811989100817	0.28	564076807170727	0.71	66453723901527	High	MG2	0	0	5623	3994	SPG-A diff	0.00211718266819062	0	0.41985099126711	0	0	0.0365543081194055	0.541477517945294	0.541477517945294
ACTCGGGAGCGTGTTT-1_1	-3.68624	0.822985	1880	1634	11856	3514	19	225	4064	1093	273	2668	1	0	1552	0	0	0	1552	0	1779	3359	singlet	0.963247863247863	0.5	589273739958676	0.78	666791604197901	High	MG2	0	0	2380	1902	SPG-A undiff	0.0337014256558954	0	0.932030152523017	0.0217529935321131	0	0	0.0125154282889748	0.932030152523017
ACTCGGGAGTGATTAG-1_1	-3.54546	-2.36948	8244	5854	53471	18458	13	1033	19932	254	1292	12489	1	0	6841	0	0	0	6841	0	7819	14847	singlet	0.891863517060367	0.31	604918890633176	0.82	626070942429338	High	MG2	0	0	10739	6093	SPG-A undiff	0.0330165076427959	0	0.360487263985275	0.153636584845657	0.0266335152069687	0.286006971180876	0.140219157138428	0.360487263985275
ACTCGGGTCCCACTAC-1_1	-3.69113	-0.659731	1517	1369	8302	2587	4	173	3070	182	176	2110	1	0	1190	0	0	0	1190	0	1446	2767	singlet	0.790811339198436	0.12	567568025195149	0.72	685308056872038	High	MG2	8	8	1836	1590	SPD elongated	0.364803606774333	0.168436517602854	0.120566907965296	0.0293112842134711	0.0301874924617578	0	0.286694190982288	0.364803606774333
ACTCGGGTCGCGCCAA-1_1	5.79565	-0.518798	3272	2579	19465	6045	7	808	6364	205	629	5407	1	0	2439	0	0	0	2439	0	2987	5650	singlet	0.929416403785489	0.41	607235901353552	0.82	552432032550398	High	MG2	2	2	4211	2629	SPD elongated	0.845669125574941	0.108572644004646	0	0.0139811963776323	0	0	0.0317770340427803	0.845669125574941
ACTGCAAAGTCACGCC-1_1	-3.60532	-0.907703	2554	2261	10500	2526	2	231	3728	87	270	3656	1	0	2106	0	0	0	2106	0	2413	4609	singlet	0.904093567251462	0.34	514620514620517	0.51	660010940919037	High	MG2	0	0	3245	2665	SPD elongated	0.370191663556354	0.343068925834835	0.178222994042155	0.0416712747301562	0.0423638134220658	0	0.0244813284144337	0.370191663556354
ACTGCAAAGTCGACCC-1_1	-1.39124	-1.9106	4075	3209	19889	5980	13	399	7140	381	501	5475	1	0	3527	0	0	0	3527	0	3903	7387	singlet	0.975282781734395	0.53	563459528976765	0.7	712876712328767	High	MG2	3	3	5144	3498	SPC-I	0.0403231916770847	0.829268966129084	0	0.0063446849141428	0	0	0.124063157279688	0.829268966129084
ACTGCAAGTGAGTAAT-1_1	3.12368	-1.08042	1788	1560	9920	2250	10	311	3634	333	174	3208	1	0	1409	0	0	0	1409	0	1644	3119	singlet	0.781556572923479	0.1	518624232909946	0.53	512468827930175	High	MG2	2	2	2529	1868	SPD elongated	0.545001947219892	0.216626537208332	0.0489116169145858	0.0484840426408812	0.140975856016309	0	0	0.545001947219892
ACTGCAATCGGATCGC-1_1	0.16872	-1.92643	1290	1164	6704	1970	1	134	2332	127	194	1946	1	0	1066	0	0	0	1066	0	1204	2294	singlet	0.834242093784079	0.18	618157352851228	0.84	618705035971223	High	MG2	3	3	1654	1421	SPD elongated	0.413367300561945	0.174420363143294	0.0275183403041186	0.293392665276926	0	0.00958377570959702	0.0817175550041192	0.413367300561945
ACTGCAATCTTGTCGC-1_1	-0.68093	-1.41036	875	803	4621	1314	6	102	1705	118	132	1244	1	0	712	0	0	0	712	0	834	1616	singlet	0.486092715231788	0.02	503781932353358	0.46	670418006430868	High	MG2	3	3	1106	992	SPD elongated	0.509814266806544	0.203020545405311	0	0.215094312194381	0.0114787277055954	0.016256104330735	0.0443360435574345	0.509814266806544
ACTGCGGAGGTACACG-1_1	-1.7158	-1.09897	2460	2149	10809	2892	8	194	3675	395	284	3361	1	0	1996	0	0	0	1996	0	2338	4440	singlet	0.846401028277635	0.2	584468163415531	0.77	695626301695924	High	MG2	0	0	2996	2373	SPG-A undiff	0.105450652160866	0.217680966724863	0.347476951086761	0.0386318977905306	0	0	0.290759532236979	0.347476951086761
ACTGCGGTCTGAGTCA-1_1	-3.82466	-0.617443	1795	1614	8702	2536	9	208	3042	162	199	2546	1	0	1443	0	0	0	1443	0	1701	3226	singlet	0.952254641909814	0.48	519743414480253	0.53	668106834249804	High	MG2	0	0	2303	1923	SPG-A diff	0.100257529852687	0.127490599735483	0.294888724402405	0	0	0	0.477363146009425	0.477363146009425
ACTGTCCAGGCGTCCT-1_1	3.81921	0.13	2873	2315	16578	5269	5	441	5850	103	484	4426	1	0	2190	0	0	0	2190	0	2655	5011	singlet	0.96045197740113	0.5	528944739471051	0.57	599864437415273	High	MG2	2	2	3669	2465	SPD elongated	0.455399123845635	0.0174141443185074	0	0	0.122693618463227	0.404493113372631	0	0.455399123845635
ACTGTCCCACGACGAA-1_1	5.56529	-1.33779	1959	1671	8483	2018	4	299	2730	115	282	3035	1	0	1484	0	0	0	1484	0	1803	3405	singlet	0.949517446176689	0.46	581508044194616	0.76	594069192751236	High	MG2	2	2	2571	1903	SPD elongated	0.427883768045861	0.403572885214152	0	0	0.131331810776828	0.0372115359631586	0	0.427883768045861
ACTGTCCTCGCGTTCT-1_1	-6.16178	2.29675	1632	1493	9503	1796	28	182	2306	2797	175	2219	1	0	1276	0	0	0	1276	0	1555	2968	singlet	0.885311871227364	0.29	608701643184398	0.82	700766110860748	High	MG2	5	5	1884	1616	SPD elongated	0.48861753473976	0.407343173864675	0.00466840706541623	0.0741062227381679	0	0	0.0252646615919804	0.48861753473976
ACTGTCCTCTATCTTG-1_1	-4.28179	-1.19629	4183	3397	24172	8043	14	545	8566	771	648	5585	1	0	3473	0	0	0	3473	0	3997	7593	singlet	0.865047770700637	0.24	54327694777133	0.63	715666965085049	High	MG2	0	0	5162	3625	SPG-A undiff	0.137016639502824	0.0389824483799892	0.623951948930599	0.119893314339733	0	0	0.0801556488468557	0.623951948930599
ACTTCCGAGGTTAGTA-1_1	-3.19518	0.0266653	1098	985	6834	2207	6	150	2488	220	160	1603	1	0	888	0	0	0	888	0	1042	1981	singlet	0.853887399463807	0.22	643566959356429	0.88	650031191515908	High	MG2	0	0	1355	1140	SPG-A undiff	0.0150649281275835	0.0169614237740861	0.773040215719601	0.131087787059803	0.0276832645058543	0	0.0361623808130727	0.773040215719601
ACTTTCAAGACGCCCT-1_1	3.11116	-1.79515	1861	1523	13765	5006	8	446	4831	109	330	3035	1	0	1455	0	0	0	1455	0	1733	3250	singlet	0.86553432413305	0.25	54112554112554	0.62	571004942339374	High	MG2	1	1	2588	1728	SPD elongated	0.396521547269071	0.391075684004983	0.0522790907680517	0.0936463105562226	0.0292627298406543	0	0.0372146375610171	0.396521547269071
ACTTTCAAGGAACCGT-1_1	-5.58935	2.30103	1593	1447	15590	3660	40	246	3519	5826	186	2113	1	0	1169	0	0	0	1169	0	1508	2889	singlet	0.722497522299306	0.06	67039343635088	0.91	713677236157123	High	MG2	5	5	1742	1492	SPD elongated	0.773488978719251	0.147102963475614	0	0.0794080578051346	0	0	0	0.773488978719251
ACTTTCACACAGTTAC-1_1	5.28343	-0.426721	2127	1692	10727	2926	3	345	3554	163	298	3438	1	0	1576	0	0	0	1576	0	1970	3821	singlet	0.2506843957763	0	748742782641093	0.96	573007562536358	High	MG2	2	2	2843	1884	SPD elongated	0.631876739135039	0.15393654215466	0	0	0.14018248518651	0.0740042335237915	0	0.631876739135039
ACTTTCACATGGATGG-1_1	5.34359	-1.53798	3323	2672	16185	4278	11	695	5107	415	425	5254	1	0	2455	0	0	0	2455	0	3050	5739	singlet	0.911073108165883	0.36	527129120879121	0.56	580510087552341	High	MG2	2	2	4272	2820	SPD elongated	0.537947282499813	0.343889948724331	0	0	0.0866067235838923	0.0315560451919638	0	0.537947282499813
ACTTTCATCCACCTAC-1_1	-1.58219	-0.824816	759	690	4819	1700	0	114	1631	139	121	1114	1	0	642	0	0	0	642	0	716	1373	singlet	0.865125240847784	0.25	101787101787102	0.99	642728904847397	High	MG2	0	0	976	827	SPC-I	0.332968761076054	0.42326472167348	0.0307976587874726	0.182667284716669	0.0225198750596778	0.00778169868664685	0	0.42326472167348
AGACAAAAGCTCGTTA-1_1	-4.13286	0.856709	1059	975	5158	1428	10	114	1770	216	120	1500	1	0	871	0	0	0	871	0	990	1881	singlet	0.757865937072503	0.08	628260628260632	0.86	66	High	MG2	0	0	1330	1180	SPC-I	0.251809062886002	0.307372778232671	0.186269578143019	0.248923024851019	0	0	0.00562555588728812	0.307372778232671
AGACAAAGTAGCGAGT-1_1	-2.31486	-1.06005	1965	1670	10658	3218	11	214	3844	271	227	2873	1	0	1673	0	0	0	1673	0	1862	3562	singlet	0.756776034236805	0.08	604205920661614	0.82	648103028193526	High	MG2	0	0	2543	1968	SPG-B	0.0651210158366057	0.235355288955105	0.0853493881291754	0.380456060185583	0	0	0.233718246893531	0.380456060185583
AGACAAAGTATTGTCG-1_1	0.377626	-2.22141	1750	1538	9642	2998	1	181	3659	29	243	2531	1	0	1463	0	0	0	1463	0	1662	3180	singlet	0.843153526970954	0.19	778843797711727	0.97	656657447649151	High	MG2	1	1	2219	1815	SPC-I	0.283279281216903	0.42343700327884	0.050907998333973	0.113860516554313	0	0	0.128515200615971	0.42343700327884
AGACAAATCCTCCCAA-1_1	2.1911	-2.18293	1352	1156	10083	3629	9	183	3913	149	191	2009	1	0	1133	0	0	0	1133	0	1276	2423	singlet	0.995260663507109	0.58	654761904761906	0.9	635141861622698	High	MG2	1	1	1803	1384	SPC-I	0.232285233121248	0.687870307181796	0.00723344934939515	0.028489728639981	0.0441212817075805	0	0	0.687870307181796
AGATAGACAGTATCTG-1_1	4.048	-2.49846	6214	4598	41865	14650	35	1417	14264	309	1187	10003	1	0	4723	0	0	0	4723	0	5721	10791	singlet	0.82564750473784	0.16	556461082776867	0.68	571928421473558	High	MG2	2	2	8180	4690	SPC-I	0.391050084988529	0.457039827845883	0	0.0470795667260073	0	0.0508000038832343	0.0540305165563468	0.457039827845883
AGATAGACATTGATGC-1_1	-3.43087	-0.469066	1174	1086	4843	1013	1	129	1808	30	77	1785	1	0	925	0	0	0	925	0	1106	2085	singlet	0.953341740226986	0.48	585461050577325	0.77	619607843137255	High	MG2	0	0	1498	1309	SPG-A diff	0	0.0708267805738639	0.0305762062125998	0.0255631002961278	0	0	0.873033912917408	0.873033912917408
AGATAGATCACTGGTA-1_1	-5.9953	1.80359	1611	1453	16325	4706	23	401	4415	4009	232	2539	1	0	1196	0	0	0	1196	0	1496	2854	singlet	0.807046979865772	0.14	658141858141858	0.9	589208349743994	High	MG2	5	5	2024	1617	SPD elongated	0.84274145643666	0.0412369511413113	0	0.10551844843281	0	0	0.0105031439892177	0.84274145643666
AGATTCGAGTGTCGCC-1_1	-2.27024	-0.99675	508	470	2411	606	0	46	816	131	60	752	1	0	433	0	0	0	433	0	492	943	singlet	0.612090680100756	0.04	570857713714856	0.73	654255319148936	High	MG2	0	0	671	542	SPD elongated	0.712484540587367	0.178079542379009	0	0.102520099430979	0.00691581760264511	0	0	0.712484540587367
AGATTCGCATGCGTTA-1_1	-3.26912	-1.79476	3926	3165	25100	8462	19	585	8917	311	722	6084	1	0	3113	0	0	0	3113	0	3663	6966	singlet	0.867844522968198	0.25	567405567405564	0.72	60207100591716	High	MG2	0	0	5207	3610	SPG-B	0	0	0.0300879683220236	0.493654158413073	0	0	0.476257873264903	0.493654158413073
AGATTCGCATTTAGGC-1_1	-3.20503	-0.107163	784	715	6202	1877	1	148	2218	403	142	1413	1	0	599	0	0	0	599	0	721	1359	singlet	0.986733001658375	0.56	504495504495504	0.46	510261854210899	High	MG2	0	0	1117	953	SPD elongated	0.43339608559137	0.400004577513715	0.0389688603709693	0.0854363991182328	0.0102195231548306	0	0.031974554250883	0.43339608559137
AGCCAGCGTGGAGTGT-1_1	4.99634	0.264652	2467	2040	16020	5725	1	473	5125	264	473	3959	1	0	1889	0	0	0	1889	0	2297	4366	singlet	0.798969072164949	0.13	539243365330324	0.61	580197019449356	High	MG2	2	2	3226	2250	SPD elongated	0.584567546895715	0.0779385919230588	0	0	0.194328855347752	0.143165005833474	0	0.584567546895715
AGCCCGAAGGAGGCGA-1_1	3.87592	1.61261	1799	1487	9952	3024	12	213	3698	80	213	2712	1	0	1416	0	0	0	1416	0	1680	3179	singlet	0.98330550918197	0.55	552875695732839	0.67	619469026548673	High	MG2	4	4	2297	1698	SPD elongated	0.49412292609929	0.196360463279508	0	0	0.108792086088834	0.200724524532368	0	0.49412292609929
AGCCCGAAGGGCTCTC-1_1	-0.538763	-2.01079	1991	1764	10166	2502	6	240	3596	493	239	3090	1	0	1566	0	0	0	1566	0	1862	3575	singlet	0.923680456490727	0.4	583626899416368	0.77	602588996763754	High	MG2	3	3	2679	2180	SPC-I	0.150818407002204	0.27140974273765	0.175665527090967	0.166268214820675	0.0141511408072688	0	0.221686967541235	0.27140974273765
AGCCCGAAGGTTGACG-1_1	3.47629	0.393161	2275	1780	19763	6749	10	424	8243	175	479	3683	1	0	1821	0	0	0	1821	0	2117	4019	singlet	0.827218934911243	0.17	560772560772564	0.7	574803149606299	High	MG2	4	4	3076	2055	SPD elongated	0.568943328503402	0	0	0	0.0855247849750553	0.345531886521543	0	0.568943328503402
AGCCCGAAGTGCTAGG-1_1	-4.23993	-1.3713	3046	2611	16973	4879	3	457	6152	258	436	4788	1	0	2386	0	0	0	2386	0	2803	5318	singlet	0.953532479848269	0.48	533703584551045	0.59	585421888053467	High	MG2	0	0	4063	2971	SPC-I	0.0684372820374167	0.330375260971971	0.279036904632789	0.312361283641576	0	0	0.00978926871624803	0.330375260971971
AGCCCGACAATGTGCT-1_1	2.58516	-1.61074	2111	1838	12081	3157	3	290	4674	249	279	3429	1	0	1698	0	0	0	1698	0	1970	3704	singlet	0.932773109243697	0.42	6610780523824	0.91	574511519393409	High	MG2	1	1	2834	2229	SPD elongated	0.443107823803954	0.390956685491178	0.0564754101165631	0.0439593491540275	0.0655007314342777	0	0	0.443107823803954
AGCCCGATCAGTGGTT-1_1	-4.09655	-2.04128	4761	3770	25082	8071	19	530	9105	250	689	6418	1	0	4123	0	0	0	4123	0	4536	8526	singlet	0.944584382871537	0.45	502078566594696	0.45	706762231224681	High	MG2	0	0	6050	4068	SPG-A undiff	0	0.0336503678739442	0.839432323005143	0.00966942369433021	0	0	0.117247885426582	0.839432323005143
AGCCCGATCGGTACTA-1_1	-2.33369	-0.310424	545	501	3346	826	0	95	1318	30	135	942	1	0	432	0	0	0	432	0	502	959	singlet	0.791574279379157	0.12	699300699300697	0.93	532908704883227	High	MG2	0	0	760	660	SPC-I	0.347662858306693	0.418590887984317	0.0181504237314067	0.201530375595252	0.0140654543823315	0	0	0.418590887984317
AGCCCGATCTACTGCC-1_1	-5.11205	1.55966	989	926	7185	1655	4	113	2008	1761	141	1503	1	0	771	0	0	0	771	0	922	1766	singlet	0.88	0.28	533151059466846	0.59	613439787092482	High	MG2	5	5	1269	1113	SPD elongated	0.640789709473603	0.258268636330648	0	0.0606779509907986	0.0068196963898172	0	0.0334440068151338	0.640789709473603
AGCCGCAAGAGCCACA-1_1	-5.27537	1.58533	589	562	8079	2087	13	159	2283	2276	172	1089	1	0	424	0	0	0	424	0	522	992	singlet	0.972162740899358	0.53	50404141313232	0.46	479338842975207	High	MG2	5	5	793	721	SPD elongated	0.784726214826815	0.154454620632882	0.0121846959690771	0.0486344685712265	0	0	0	0.784726214826815
AGCCGCACACAGTTCA-1_1	-2.0115	-1.06571	1824	1598	9176	2734	2	207	3449	15	188	2581	1	0	1501	0	0	0	1501	0	1711	3264	singlet	0.984531392174704	0.55	5462958094537	0.64	662921348314607	High	MG2	0	0	2295	1870	SPD elongated	0.395809814545031	0.248103746029367	0.0831584532603462	0.106790237928542	0	0	0.166137748236713	0.395809814545031
AGCCGCACATTTGGCA-1_1	-0.954833	-1.00154	1316	1203	7082	2209	5	151	2304	402	148	1863	1	0	1102	0	0	0	1102	0	1256	2395	singlet	0.79933110367893	0.13	672371107153722	0.91	674181427804616	High	MG2	0	0	1649	1429	SPC-I	0.198681622951705	0.38983051073471	0.0586873325671402	0.184627226900897	0.0449610512669445	0.0250113270124973	0.098200928566107	0.38983051073471
AGCCGCAGTCTCTGGG-1_1	-2.69207	-1.23915	2236	1902	16138	5816	12	403	6040	138	338	3391	1	0	1823	0	0	0	1823	0	2137	4111	singlet	0.827395577395577	0.17	675428467636257	0.92	630197581834267	High	MG2	0	0	2923	2252	SPG-A diff	0.164244366588633	0.135384748454732	0.223248106588695	0.193589787810261	0.00847187067388239	0	0.275061119883797	0.275061119883797
AGCCGCAGTTAAGTCC-1_1	4.51956	-2.30241	3104	2533	18164	5646	14	642	6169	180	582	4931	1	0	2378	0	0	0	2378	0	2841	5399	singlet	0.942107643600181	0.45	520646020646021	0.53	576150882174001	High	MG2	2	2	4035	2863	SPD elongated	0.71729029414182	0.104027091775271	0.0778205131202444	0.0268431159255529	0.0237200747781818	0	0.0502989102589296	0.71729029414182
AGCCGCATCACCCGGA-1_1	-4.61604	0.387627	967	880	7041	2066	10	152	2034	1151	149	1479	1	0	771	0	0	0	771	0	908	1735	singlet	0.886706948640483	0.3	558900558900554	0.69	613928329952671	High	MG2	0	0	1242	1104	SPC-I	0.183842887394624	0.431110139404064	0.00950812883166663	0.163743242108431	0.135104096299176	0.0766915059620387	0	0.431110139404064
AGCCGCATCCGCCTAT-1_1	-4.80711	-0.69713	3260	2827	17274	4704	5	409	6360	115	470	5211	1	0	2543	0	0	0	2543	0	3042	5797	singlet	0.885666942833471	0.29	575424575424576	0.74	583765112262522	High	MG2	0	0	4353	3356	SPG-A diff	0.105366812171958	0.0263304545677584	0.298372322626753	0.0432611548592115	0	0	0.52666925577432	0.52666925577432
AGCCGCATCTCCTTGG-1_1	-0.586283	-2.25255	3349	2827	16280	4737	5	318	5888	76	452	4804	1	0	2740	0	0	0	2740	0	3166	6027	singlet	0.965795724465558	0.51	527227874166648	0.56	659034138218151	High	MG2	3	3	4282	3253	SPC-I	0.183145754083313	0.562737058851444	0.0922533885479257	0.141572939545683	0.00644786244695856	0	0.0138429965246764	0.562737058851444
AGCCTCTAGCACACCC-1_1	2.27595	-2.75467	2638	2200	16912	4922	17	417	6505	470	445	4136	1	0	2097	0	0	0	2097	0	2455	4632	singlet	0.892109500805153	0.31	605777201521884	0.82	593568665377176	High	MG2	1	1	3494	2582	SPD elongated	0.321221984141601	0.277007029443567	0.0914387718586439	0.274447915121545	0.0286400414195023	0	0.00724425801514101	0.321221984141601
AGCCTCTCAGACCTGC-1_1	-2.62645	-0.714654	916	834	5073	1269	1	121	1526	685	110	1361	1	0	748	0	0	0	748	0	857	1630	singlet	0.788199697428139	0.11	526140526140523	0.56	629684055841293	High	MG2	0	0	1198	1026	SPD elongated	0.391995007429294	0.391256115386243	0.0413920848285366	0.133759949765802	0.0218343098240749	0	0.019762532766049	0.391995007429294
AGCCTCTCAGTAGGCA-1_1	-3.549	-0.321363	1004	924	5572	1420	9	140	2032	329	133	1509	1	0	767	0	0	0	767	0	943	1788	singlet	0.810344827586207	0.14	532967032967033	0.59	624917163684559	High	MG2	0	0	1265	1106	SPD elongated	0.521037727692616	0.397396493477625	0.0227107525148525	0.0241520878387041	0.0111506851309903	0	0.0235522533452126	0.521037727692616
AGCCTCTCATCAACTG-1_1	-2.50699	-0.509046	707	643	4776	1511	13	100	1446	613	91	1002	1	0	560	0	0	0	560	0	664	1273	singlet	0.791489361702128	0.12	626573426573427	0.86	662674650698603	High	MG2	0	0	868	772	SPC-I	0.156309878972492	0.352168890199788	0.17919133779446	0.264918649577993	0.0257395658916502	0	0.0216716775636175	0.352168890199788
AGCCTCTCATTAGCCA-1_1	-4.23593	0.163815	1157	1040	6076	1837	6	124	2055	330	163	1561	1	0	936	0	0	0	936	0	1098	2100	singlet	0.769333333333333	0.09	722520722520714	0.95	703395259449071	High	MG2	0	0	1401	1183	SPD elongated	0.564051919456687	0.107233573204699	0.0132043678696067	0.231270370791001	0.034031644382926	0	0.0502081242950792	0.564051919456687
AGCCTCTTCCGGACTG-1_1	3.95399	-0.292856	3201	2540	18400	5495	10	490	6232	446	595	5132	1	0	2413	0	0	0	2413	0	2949	5537	singlet	0.887576552930884	0.3	553359683794466	0.67	574629773967264	High	MG2	2	2	4215	2710	SPD round	0.273744041649565	0.035788475840178	0	0	0.0298638943739629	0.660603588136294	0	0.660603588136294
AGCCTGGCAAACAGTA-1_1	4.92356	-0.30256	3468	2808	20606	6177	15	690	7113	176	562	5873	1	0	2648	0	0	0	2648	0	3163	5944	singlet	0.93064263322884	0.41	509205080633653	0.48	538566320449515	High	MG2	2	2	4721	3124	SPD elongated	0.956486681389144	0	0	0	0	0.0435133186108564	0	0.956486681389144
AGCCTGGCAACCTCTC-1_1	-0.352645	-1.77499	2627	2197	12206	3630	3	231	4366	181	298	3497	1	0	2167	0	0	0	2167	0	2509	4789	singlet	0.869801084990958	0.26	601513870744644	0.81	717472118959108	High	MG2	3	3	3167	2426	SPG-A diff	0.198613625167509	0.0574235514739058	0.141671974153687	0.130536025391012	0	0	0.471754823813886	0.471754823813886
AGCCTGGCAACTCGAT-1_1	4.20003	-0.58469	2125	1785	11061	2727	2	391	3996	279	288	3378	1	0	1690	0	0	0	1690	0	1979	3725	singlet	0.924882629107981	0.4	510258971797428	0.49	585849615156898	High	MG2	2	2	2871	2082	SPD round	0.102062626107122	0.0222153464115673	0	0.15508562523799	0.172107371837196	0.548529030406124	0	0.548529030406124
AGCCTTCAGCTGAATA-1_1	-0.900637	-0.851835	1648	1448	8421	2775	2	206	2707	245	257	2229	1	0	1410	0	0	0	1410	0	1593	3024	singlet	0.845272206303725	0.2	595119166547737	0.79	714670255720054	High	MG2	3	3	2064	1715	SPD elongated	0.469045894025655	0.427132154767793	0.0237903565510602	0.0800315946554918	0	0	0	0.469045894025655
AGCCTTCCAGAGTCGA-1_1	4.54198	-0.746059	2777	2212	17055	5985	19	680	5122	373	513	4363	1	0	2037	0	0	0	2037	0	2529	4785	singlet	0.881048387096774	0.28	553646353646354	0.67	579647031858813	High	MG2	2	2	3652	2352	SPC-I	0.204066451106223	0.67743314660622	0	0	0.0237049516966997	0.0947954505908572	0	0.67743314660622
AGCCTTCTCCAGGGAA-1_1	3.6172	3.23165	590	528	4407	1291	0	115	1791	140	83	987	1	0	447	0	0	0	447	0	540	1020	singlet	0.911363636363636	0.36	5994005994006	0.8	547112462006079	High	MG2	4	4	835	707	SPD elongated	0.941845118521265	0.0347464834828715	0	0	0.0175635167693308	0.00584488122653351	0	0.941845118521265
AGCGATTAGTACAGTA-1_1	-4.88892	1.4775	536	503	16047	2074	43	192	2151	10618	103	866	1	0	395	0	0	0	395	0	500	951	singlet	0.841145833333333	0.19	546821599453177	0.64	577367205542725	High	MG2	5	5	676	596	SPD elongated	0.657698747103353	0.243430467175063	0.00915299766875961	0.0774375317036082	0.0122802563492165	0	0	0.657698747103353
AGCGATTGTCATTGCA-1_1	-3.0212	0.253682	609	568	6660	2357	0	112	2331	516	173	1171	1	0	430	0	0	0	430	0	550	1045	singlet	0.719211822660099	0.06	828402366863902	0.98	469684030742955	High	MG2	0	0	927	807	SPC-I	0.300597619725573	0.558849434573368	0.00786461744808486	0.116155948752411	0.0165323795005624	0	0	0.558849434573368
AGCGATTGTTTGTGAC-1_1	-0.181491	-2.41991	4354	3538	23254	6788	15	525	8500	500	543	6383	1	0	3530	0	0	0	3530	0	4110	7827	singlet	0.923263888888889	0.4	5956007183001	0.8	643897853673821	High	MG2	3	3	5621	3946	SPC-I	0	0.688495057753684	0.0518924170243559	0.234301438955486	0	0	0.0253110862664731	0.688495057753684
AGCGATTTCTAGCAGT-1_1	-4.21297	-0.617066	2526	2171	10330	2715	2	230	3726	76	227	3354	1	0	2122	0	0	0	2122	0	2393	4520	singlet	0.928818244644091	0.41	590749456728834	0.78	713476446034586	High	MG2	0	0	3076	2397	SPG-A undiff	0.010422823485336	0.0178917024979859	0.631329598930046	0.258512866663701	0	0	0.0818430084229312	0.631329598930046
AGCGATTTCTGACTTT-1_1	-4.57183	-1.36904	3299	2805	16712	4970	10	333	6057	155	437	4750	1	0	2691	0	0	0	2691	0	3101	5940	singlet	0.899764705882353	0.33	546365399306572	0.64	652842105263158	High	MG2	0	0	4193	3249	SPG-A undiff	0.0211080636992899	0.336391847681237	0.633536688600352	0.00896340001912106	0	0	0	0.633536688600352
AGCGTATCAAATAGTG-1_1	3.05277	-2.8282	4375	3504	34312	12617	5	914	12611	149	797	7219	1	0	3655	0	0	0	3655	0	4061	7684	singlet	0.992277992277992	0.57	566251929888294	0.71	56254328854412	High	MG2	1	1	6169	4175	SPG-A diff	0.0417006585238457	0.238828321500827	0.218238969698751	0	0.0302062090648191	0.0301365177893704	0.440889323422387	0.440889323422387
AGCGTATCAACGTCGC-1_1	-1.0856	-0.699188	1113	993	8000	3050	4	143	2752	370	228	1453	1	0	893	0	0	0	893	0	1063	2040	singlet	0.817294281729428	0.15	562416307097156	0.7	731589814177564	High	MG2	0	0	1333	1130	SPC-I	0.153371712676336	0.393736368528676	0.0484753450781696	0.187534051126272	0.0113300396438274	0	0.205552482946719	0.393736368528676
AGCGTATGTTACTTTC-1_1	-0.335628	-1.98607	1791	1576	9338	3035	5	176	3255	238	196	2433	1	0	1519	0	0	0	1519	0	1703	3229	singlet	0.795918367346939	0.12	724021740970899	0.95	699958898479244	High	MG2	3	3	2244	1837	SPD elongated	0.727922556645932	0.162395422743066	0	0.0967147352439346	0	0.00664729284044546	0.00631999252662264	0.727922556645932
AGCGTGCAGCTAGTTC-1_1	2.31749	-1.81338	2849	2321	18227	5340	6	398	7355	302	375	4451	1	0	2376	0	0	0	2376	0	2697	5135	singlet	0.916338582677165	0.38	57960057960058	0.75	605931251404179	High	MG2	1	1	3798	2730	SPC-I	0.230152451830997	0.485409110977364	0.0483688789241111	0.00999607969856083	0.220241033608254	0	0.00583244496071303	0.485409110977364
AGCGTGCAGTTCCCGG-1_1	-3.35388	-0.115823	721	688	2093	250	0	38	750	16	49	990	1	0	598	0	0	0	598	0	695	1329	singlet	0.950226244343891	0.47	748342566524381	0.96	702020202020202	High	MG2	0	0	846	787	SPD elongated	0.475850990081954	0.32968386719857	0	0.184753824544031	0.00971131817544523	0	0	0.475850990081954
AGCGTGCGTCCGAGCT-1_1	-2.64389	-0.89277	1678	1483	11832	3921	11	293	4316	240	314	2737	1	0	1364	0	0	0	1364	0	1578	2995	singlet	0.868044515103339	0.25	555914673561736	0.68	576543660942638	High	MG2	0	0	2257	1822	SPG-A diff	0.103280468213131	0.102549116075051	0.103840138159688	0.0303562875383755	0	0	0.659973990013755	0.659973990013755
AGCGTGCTCCTGGAAT-1_1	3.6917	1.29939	1488	1243	11917	3808	1	238	4809	349	282	2430	1	0	1222	0	0	0	1222	0	1398	2666	singlet	0.904499540863177	0.35	538805456838244	0.61	575308641975309	High	MG2	4	4	1980	1517	SPD round	0.377666511968547	0.0823017587115271	0	0.0424533587021533	0.0902708645195611	0.407307506098212	0	0.407307506098212
AGCTATGCAAAGGCCA-1_1	4.37444	2.506	1831	1491	10957	2929	13	279	4666	2	241	2827	1	0	1451	0	0	0	1451	0	1723	3267	singlet	0.987755102040816	0.56	56647577774338	0.71	609480014149275	High	MG2	4	4	2349	1690	SPD round	0.329937314931232	0	0	0	0	0.670062685068768	0	0.670062685068768
AGCTATGCAACTCGTA-1_1	4.28464	0.784072	1611	1320	9362	2833	3	285	3458	92	278	2413	1	0	1295	0	0	0	1295	0	1522	2897	singlet	0.901473296500921	0.33	663336663336668	0.91	63075010360547	High	MG2	2	2	2045	1493	SPD elongated	0.864986804518753	0.0465484675789233	0	0	0.0547222959860073	0.0337424319163167	0	0.864986804518753
AGCTATGCAAGGCTTT-1_1	-3.57076	-1.30118	2539	2213	12083	3437	4	295	4346	230	260	3511	1	0	2071	0	0	0	2071	0	2422	4585	singlet	0.968503937007874	0.51	560459948215055	0.7	689831956707491	High	MG2	0	0	3056	2414	SPC-I	0	0.729300122328803	0.191787944468546	0.0591545333675096	0.00586208257422503	0	0.0138953172609172	0.729300122328803
AGCTATGCACTGTTAG-1_1	-3.32491	-1.98474	3882	3125	22747	7361	4	536	8337	74	509	5926	1	0	3092	0	0	0	3092	0	3653	6879	singlet	0.919612951246744	0.39	558774558774559	0.69	616436044549443	High	MG2	4	4	5035	3520	SPG-B	0	0	0.0305691410586056	0.494091655026059	0	0	0.475339203915335	0.494091655026059
AGCTATGTCGTGAACT-1_1	-0.441408	-2.17593	2853	2377	16524	4998	7	369	5946	508	383	4313	1	0	2338	0	0	0	2338	0	2672	5084	singlet	0.800959232613909	0.13	575884292698456	0.74	619522374217482	High	MG2	3	3	3745	2847	SPG-A undiff	0.320666177498205	0.0640254235281776	0.428045788702362	0.0563389303316112	0.009812559073758	0	0.121111120865887	0.428045788702362
AGCTATGTCTGTCGGG-1_1	1.36915	-2.78551	762	711	3829	1021	1	85	1426	89	68	1139	1	0	637	0	0	0	637	0	722	1363	singlet	0.837937384898711	0.18	592510937338523	0.79	633889376646181	High	MG2	1	1	1000	912	SPD elongated	0.504157204354202	0.30881539714533	0.0442453211346521	0	0	0	0.142782077365816	0.504157204354202
AGCTATGTCTTAAGCG-1_1	-1.38481	-2.18847	4554	3700	31859	11667	8	687	10922	1046	809	6720	1	0	3653	0	0	0	3653	0	4296	8195	singlet	0.919026991002999	0.38	617767325841857	0.84	639285714285714	High	MG2	0	0	5781	4007	SPD elongated	0.36197560456015	0.0871754163734726	0.0520443994722488	0.1177334451569	0.186917262292512	0.12720274257753	0.0669511295671865	0.36197560456015
AGCTGATCAACTCGTA-1_1	-2.73579	-0.0246073	596	559	2745	757	0	75	1000	51	57	805	1	0	511	0	0	0	511	0	567	1078	singlet	0.848066298342541	0.21	543302850995156	0.63	704347826086957	High	MG2	0	0	744	667	SPC-I	0.361704402937324	0.427786798419135	0.072644718760712	0.108780360739336	0.0124980105454309	0	0.0165857085980623	0.427786798419135
AGCTGATCAATTCTCT-1_1	-4.23145	-2.16701	6713	5090	52950	19183	6	1371	19676	508	1527	10679	1	0	5404	0	0	0	5404	0	6284	11859	singlet	0.894554354476851	0.32	508661014076176	0.48	588444610918625	High	MG2	0	0	9154	5461	SPG-A diff	0	0	0.36645907998041	0	0	0	0.63354092001959	0.63354092001959
AGCTGATCATTCCCGT-1_1	2.56638	-2.36973	1674	1441	10867	3344	5	206	4176	313	243	2580	1	0	1396	0	0	0	1396	0	1576	2997	singlet	0.909800520381613	0.36	566100566100565	0.71	610852713178295	High	MG2	1	1	2257	1792	SPD elongated	0.496094450620695	0.324979405524032	0.00338538914929089	0.119176043997387	0.0563647107085949	0	0	0.496094450620695
AGCTGATGTATTCTGG-1_1	-0.340587	-1.86507	2381	2024	11991	3509	3	288	4516	56	316	3303	1	0	1999	0	0	0	1999	0	2263	4302	singlet	0.921885521885522	0.39	655075261816838	0.9	685134726006661	High	MG2	3	3	3000	2351	SPG-A undiff	0.0613939843475951	0.232825838600829	0.583815094673344	0.015895773600497	0.0313699173962573	0	0.0746993913814773	0.583815094673344
AGCTGATGTGGAAGCT-1_1	-1.84933	-2.48605	7696	5660	53430	17779	14	998	18862	668	1170	13939	1	0	6225	0	0	0	6225	0	7063	13323	singlet	0.90802379803827	0.35	556586270871987	0.68	506707798263864	High	MG2	0	0	11528	5999	SPG-A undiff	0.110058036641295	0.253303158447365	0.284382946899938	0.183681507201505	0.0185075949889047	0.0140972853652543	0.135969470455738	0.284382946899938
AGCTGATTCCACCTAC-1_1	5.43042	-1.22046	3693	2956	28939	10894	25	1083	9470	515	960	5992	1	0	2742	0	0	0	2742	0	3384	6372	singlet	0.991064491064491	0.57	504837628125304	0.47	56475300400534	High	MG2	2	2	4789	3173	SPD elongated	0.708605150468549	0.09835312748819	0	0.0321437024486696	0.14214530543296	0.0187527141616313	0	0.708605150468549
AGCTGGCAGGAGGCGA-1_1	1.15811	-2.56157	1020	900	6880	1803	11	165	2215	919	189	1578	1	0	873	0	0	0	873	0	959	1810	singlet	0.969298245614035	0.52	635680109364316	0.87	607731305449937	High	MG2	1	1	1379	1125	SPC-I	0.15448838641825	0.687523704799981	0	0	0.00251954012478753	0.0225460820034417	0.13292228665354	0.687523704799981
AGCTGGCAGTGATTAG-1_1	-4.48265	1.34267	517	487	3048	961	1	94	951	250	42	749	1	0	403	0	0	0	403	0	479	905	singlet	0.951367781155015	0.47	63230886760299	0.87	639519359145527	High	MG2	5	5	637	590	SPD elongated	0.576619982956921	0.270044463445459	0	0.143722727447524	0.00961282615009597	0	0	0.576619982956921
AGCTGGCAGTTATGAG-1_1	4.54652	2.25758	1526	1262	8739	2526	5	208	3465	97	157	2281	1	0	1169	0	0	0	1169	0	1424	2713	singlet	0.876555023923445	0.27	62239647145308	0.85	624287593160894	High	MG2	4	4	1883	1416	SPD round	0.406450773148236	0	0	0	0	0.593549226851764	0	0.593549226851764
AGCTGGCGTCAATACC-1_1	-3.86804	-1.17806	1919	1740	6423	1093	4	137	2393	41	145	2610	1	0	1618	0	0	0	1618	0	1830	3457	singlet	0.96017316017316	0.49	553117768307639	0.67	701149425287356	High	MG2	0	0	2406	2016	SPG-A undiff	0.156709829486161	0.145277162645882	0.580613368419985	0.0249185207399114	0	0	0.0924811187080611	0.580613368419985
AGCTGGCTCACAAGCT-1_1	-4.31562	-1.01741	5432	3966	221315	115408	25	5185	82919	2535	6866	8377	1	0	4299	0	0	0	4299	0	5070	9681	singlet	0.821313506815366	0.16	52074052074052	0.54	605228602124866	High	MG2	8	8	7100	4329	SPG-A undiff	0.0256792900824444	0.261055579934302	0.535233189046061	0	0	0	0.178031940937194	0.535233189046061
AGCTGTACACCATTCC-1_1	5.74374	-0.308235	3209	2439	23453	9048	10	830	7597	140	662	5166	1	0	2238	0	0	0	2238	0	2943	5557	singlet	0.91962377084224	0.39	658659522295888	0.9	569686411149826	High	MG2	2	2	3923	2461	SPD elongated	0.388531422936293	0.264589743942112	0	0.0296792409348485	0.254157440188396	0.0630421519983501	0	0.388531422936293
AGCTGTAGTGCCGGTT-1_1	-2.39412	-0.506847	1614	1400	7961	2056	8	173	2954	474	180	2116	1	0	1381	0	0	0	1381	0	1553	2959	singlet	0.907074973600845	0.35	683109993454816	0.92	733931947069943	High	MG2	0	0	1984	1621	SPD elongated	0.339940878856338	0.228361089845698	0.209798904099756	0.0998140535479852	0	0.122085073650223	0	0.339940878856338
AGCTGTATCGGCAATT-1_1	-4.2333	0.094775	2334	2043	17559	6692	3	385	6108	550	410	3411	1	0	1840	0	0	0	1840	0	2196	4173	singlet	0.905248807089298	0.35	624195082026412	0.86	643799472295514	High	MG2	0	0	2927	2342	SPD elongated	0.566269638813596	0.306807596363615	0.0233457198796833	0.0923540467750685	0	0	0.0112229981680369	0.566269638813596
AGCTGTATCTTATCAC-1_1	3.58521	3.73457	646	487	27130	13118	0	578	11900	0	444	1090	1	0	417	0	0	0	417	0	574	1107	singlet	0.729636048526863	0.06	739260739260743	0.96	526605504587156	High	MG2	4	4	837	587	SPD elongated	0.990208146742919	0.00979185325708184	0	0	0	0	0	0.990208146742919
AGGACGAAGGCTCAGA-1_1	-2.61214	-0.749015	1580	1358	8834	2468	2	160	3282	566	222	2134	1	0	1297	0	0	0	1297	0	1506	2866	singlet	0.849593495934959	0.21	678594133139592	0.92	705716963448922	High	MG2	0	0	1918	1563	SPG-A diff	0.123764500918024	0.0635886638176034	0.171534360540959	0.0476793303989778	0	0	0.593433144324436	0.593433144324436
AGGACGAAGTACCACT-1_1	5.7214	-1.27484	2619	2182	12157	2970	2	545	3946	89	369	4236	1	0	1965	0	0	0	1965	0	2393	4527	singlet	0.936941671045717	0.43	514139326020514	0.51	564919735599622	High	MG2	2	2	3418	2332	SPD elongated	0.755592154181624	0.137997127863257	0	0	0.081858296303498	0.0245524216516212	0	0.755592154181624
AGGACGACAAGTCTGT-1_1	-0.528254	-1.62872	1982	1772	9359	2209	2	198	3325	294	216	3115	1	0	1655	0	0	0	1655	0	1842	3473	singlet	0.985831469052946	0.55	62520812520812	0.86	591332263242376	High	MG2	3	3	2685	2171	SPC-I	0.259754555643243	0.3190843885898	0.00800576712446321	0.243817083294869	0.0940256582512294	0.018151248773676	0.0571612983227195	0.3190843885898
AGGACGATCTCTGTTA-1_1	-1.69978	-2.49762	4226	3400	20375	6309	1	408	7293	266	470	5628	1	0	3553	0	0	0	3553	0	4030	7703	singlet	0.822056074766355	0.16	58140689719637	0.76	716062544420753	High	MG2	0	0	5249	3662	SPC-I	0.0429641077591173	0.432377600262697	0.159741653111467	0.207688157388842	0	0	0.157228481477877	0.432377600262697
AGGCCCACAGATGGCA-1_1	-2.87084	0.236298	701	657	3746	967	1	114	1322	143	99	1100	1	0	564	0	0	0	564	0	653	1245	singlet	0.87378640776699	0.27	573826173826174	0.74	593636363636364	High	MG2	0	0	931	802	SPG-A diff	0.0644540672765025	0.34784685313525	0.0283847832870879	0.0964635584297052	0.0198461293511469	0	0.443004608520308	0.443004608520308
AGGCCCATCAGAACGG-1_1	-3.12893	-0.118	518	485	2328	498	4	61	779	196	39	751	1	0	408	0	0	0	408	0	492	946	singlet	0.948012232415902	0.46	57846914989772	0.75	655126498002663	High	MG2	0	0	654	600	SPC-I	0.367496960774302	0.413738007290596	0.0627245542942425	0.127138327139676	0.014674743081604	0	0.0142274074195793	0.413738007290596
AGGCCCATCCTTACGC-1_1	-2.09858	-0.114251	3184	2620	18307	5756	2	418	6839	304	481	4507	1	0	2646	0	0	0	2646	0	3042	5824	singlet	0.812936249418334	0.15	596203796203796	0.8	674950077656978	High	MG2	0	0	3992	2904	SPG-B	0	0.17039758076501	0.303805821334434	0.354517083647772	0	0	0.171279514252784	0.354517083647772
AGGCCTGAGTTCAGGG-1_1	4.33992	-3.24652	4014	3164	30505	10824	9	949	10716	597	805	6605	1	0	2991	0	0	0	2991	0	3694	7000	singlet	0.893979057591623	0.32	51581330062343	0.51	559273277819834	High	MG2	2	2	5355	3596	SPG-B	0.193825578269724	0.178057123114811	0.00369034350190724	0.349231100004431	0.135322747860417	0	0.13987310724871	0.349231100004431
AGGCCTGGTACTTCAG-1_1	-3.85069	0.926659	1334	1204	6558	1853	1	138	2532	99	118	1817	1	0	1085	0	0	0	1085	0	1272	2435	singlet	0.827868852459016	0.17	797623429202372	0.97	700055035773253	High	MG2	4	4	1616	1387	SPG-A diff	0.147738518754538	0.059225813647003	0.0254761455118094	0.0212650072565117	0.146255466990994	0	0.600039047839144	0.600039047839144
AGGCCTGTCCGATTGA-1_1	-2.92693	-1.08296	3194	2654	18646	5358	8	443	6912	399	462	5064	1	0	2625	0	0	0	2625	0	2984	5660	singlet	0.788318144159072	0.11	588667530816292	0.78	589257503949447	High	MG2	1	1	4265	3141	SPD elongated	0.569377015158613	0.311876095056822	0.024041362223089	0.0609531681517704	0.016830689348385	0.0169216700613201	0	0.569377015158613
AGGCGAAAGCCATTCA-1_1	-0.670426	-1.88557	3703	3014	19300	5238	8	495	7061	685	585	5228	1	0	3126	0	0	0	3126	0	3520	6706	singlet	0.858490566037736	0.23	558812256925464	0.69	673297628156083	High	MG2	3	3	4807	3415	SPD elongated	0.353109577771128	0.123081818429616	0.0507604861374224	0.182353896548744	0	0	0.290694221113089	0.353109577771128
AGGCGAAAGGATGCCA-1_1	-0.412875	-2.50325	3328	2668	19242	6351	10	433	7287	9	481	4671	1	0	2779	0	0	0	2779	0	3141	6007	singlet	0.755819060166886	0.08	523476523476523	0.55	672447013487476	High	MG2	3	3	4214	3040	SPC-I	0.0538981855876371	0.700958790502744	0.03010651269502	0.035435681836267	0.0200155346201332	0	0.159585294758199	0.700958790502744
AGGCGAAGTCATCGTA-1_1	-4.43913	0.115225	3179	2641	19049	7201	3	356	6597	238	421	4233	1	0	2626	0	0	0	2626	0	3052	5794	singlet	0.812687312687313	0.15	660975388248115	0.91	721001653673518	High	MG2	0	0	3868	2887	SPG-A diff	0.0128267191747481	0.225171602536169	0.194052627150664	0.110970536389321	0	0	0.456978514749098	0.456978514749098
AGGCGAAGTTTGTCTT-1_1	4.318	-3.19287	3071	2546	17320	4683	11	637	6309	20	493	5167	1	0	2323	0	0	0	2323	0	2819	5339	singlet	0.932531155994843	0.42	536942049547095	0.6	545577704664215	High	MG2	2	2	4144	2917	SPD elongated	0.585014570290978	0.222554476425055	0	0	0.176908246470998	0.0155227068129691	0	0.585014570290978
AGGCGAATCGCCACTT-1_1	-2.81535	-2.01496	3206	2571	17189	5678	9	310	6388	249	347	4208	1	0	2725	0	0	0	2725	0	3040	5753	singlet	0.96120218579235	0.5	528499278499276	0.57	722433460076046	High	MG2	0	0	3985	2755	SPG-A diff	0	0	0.297510543217857	0.0735534550093688	0	0	0.628936001772774	0.628936001772774
AGGCGTCAGAGGTGGG-1_1	-3.48078	-1.69647	2291	1929	12066	3822	9	241	4305	304	255	3130	1	0	1990	0	0	0	1990	0	2190	4144	singlet	0.929343907714492	0.41	629597675052221	0.86	699680511182109	High	MG2	0	0	2978	2190	SPD elongated	0.408003220099183	0.130361703401207	0.316511022999341	0.0440464225010369	0.0150075432350906	0.078809724932652	0.00726036283148946	0.408003220099183
AGGCGTCAGTCTTAGC-1_1	-1.50406	-2.17482	3328	2766	19161	6120	10	386	7044	281	460	4860	1	0	2754	0	0	0	2754	0	3133	5935	singlet	0.912705667276051	0.37	538889681746826	0.61	644650205761317	High	MG2	0	0	4306	3135	SPC-I	0.0384279033493338	0.799028641015316	0	0	0.144711116868525	0.0178323387668245	0	0.799028641015316
AGGCGTCAGTTAGCGG-1_1	-1.94053	-1.90496	3707	3016	17662	5117	7	398	6223	212	484	5221	1	0	3113	0	0	0	3113	0	3534	6687	singlet	0.912162162162162	0.37	599538392641842	0.81	676881823405478	High	MG2	0	0	4750	3400	SPD elongated	0.432919859840356	0.131421959703729	0.176105211963801	0.198816977201638	0	0.0205351527493441	0.0402008385411312	0.432919859840356
AGGCGTCCAATGGCAG-1_1	-1.8398	0.049138	1833	1572	13184	4067	5	289	4886	30	306	3601	1	0	1404	0	0	0	1404	0	1664	3136	singlet	0.801361386138614	0.13	648504038334552	0.89	462093862815885	High	MG2	0	0	2839	1940	SPG-A undiff	0.0853654856075555	0.186324893943903	0.369012218657329	0.125574148389748	0	0.0250098973435647	0.2087133560579	0.369012218657329
AGGCGTCCACAAACGG-1_1	-6.32639	2.45433	2354	2115	12526	3482	12	263	3769	1549	217	3234	1	0	1857	0	0	0	1857	0	2243	4263	singlet	0.86	0.23	76818703684376	0.97	693568336425479	High	MG2	5	5	2701	2239	SPD elongated	0.709034869449518	0.150273388959625	0	0.140691741590858	0	0	0	0.709034869449518
AGGCGTCTCGAGCGCT-1_1	4.07673	-1.38262	1049	921	4994	1184	8	206	1688	78	120	1710	1	0	782	0	0	0	782	0	950	1790	singlet	0.862025316455696	0.24	620591529682435	0.85	555555555555556	High	MG2	2	2	1359	998	SPD elongated	0.754878428438805	0.111469659712009	0	0.0165695732134255	0.108667280729593	0.00841505790616718	0	0.754878428438805
AGGCGTCTCGGATCGC-1_1	-3.61733	-0.772026	1504	1370	7330	2365	6	161	2596	82	165	1955	1	0	1280	0	0	0	1280	0	1457	2782	singlet	0.813823857302118	0.15	523300229182586	0.55	745268542199488	High	MG2	0	0	1832	1556	SPC-I	0.361469018096678	0.564195406631672	0.0170459348291457	0.0572896404425043	0	0	0	0.564195406631672
AGTCAACAGATGTTCC-1_1	-2.1186	-0.610175	695	633	4105	1321	3	83	1467	178	81	972	1	0	571	0	0	0	571	0	668	1257	singlet	0.905092592592593	0.35	824175824175824	0.98	68724279835391	High	MG2	0	0	853	762	SPD elongated	0.658742557955223	0.191816431879289	0.0580217910632819	0.0914192191022057	0	0	0	0.658742557955223
AGTCAACAGCGCAATG-1_1	-1.22498	-1.13426	3481	2860	23837	8696	4	486	8443	397	563	5248	1	0	2836	0	0	0	2836	0	3244	6163	singlet	0.883305647840532	0.29	643726021877288	0.88	618140243902439	High	MG2	0	0	4531	3305	SPC-I	0.0583970026985004	0.666937654153005	0.216721441902687	0.0401889540991122	0	0	0.0177549471466955	0.666937654153005
AGTCAACAGTGAACCG-1_1	-1.47517	-1.25486	1679	1456	11097	4108	2	250	3935	328	242	2232	1	0	1362	0	0	0	1362	0	1580	3004	singlet	0.830637488106565	0.17	600986315272033	0.81	707885304659498	High	MG2	3	3	2002	1624	SPC-I	0.280780965215657	0.448946411219315	0.177047507427141	0.0604403142279407	0	0	0.0327848019099461	0.448946411219315
AGTCAACCATTCTTTG-1_1	-4.81821	1.052	3119	2697	19778	6562	16	443	6449	1252	526	4530	1	0	2380	0	0	0	2380	0	2932	5559	singlet	0.843279961183891	0.19	54909376337948	0.65	647240618101545	High	MG2	5	5	3747	2881	SPC-I	0.214731546699633	0.324221344300055	0.0931632616234339	0.0944097062780235	0	0.0150888365677717	0.258385304531083	0.324221344300055
AGTCAACTCAAGAGGC-1_1	-4.38204	-0.656047	3112	2630	16280	5073	3	341	5573	762	390	4138	1	0	2600	0	0	0	2600	0	2963	5634	singlet	0.9469409853817	0.46	554757742257742	0.67	71604639922668	High	MG2	0	0	3810	2823	SPG-A undiff	0.0881260236643147	0.0527896050584588	0.559484304541931	0.118967976766279	0.0186866704749773	0	0.16194541949404	0.559484304541931
AGTCAACTCCTGACCT-1_1	2.75988	-1.96448	1396	1179	9671	3083	0	150	3669	375	205	2189	1	0	1200	0	0	0	1200	0	1320	2525	singlet	0.87524557956778	0.27	548023405166267	0.65	603015075376884	High	MG2	1	1	1970	1517	SPC-I	0.415671035285124	0.431296695581019	0.0921433668942611	0.0321112051632909	0.01088902316457	0.017888673911735	0	0.431296695581019
AGTCCGGAGCTGAATA-1_1	-3.50324	0.417601	1324	1188	8351	2786	3	200	3076	86	275	1925	1	0	1045	0	0	0	1045	0	1261	2404	singlet	0.844519015659955	0.2	704533561676416	0.94	655064935064935	High	MG2	0	0	1652	1409	SPD elongated	0.591360607155626	0.245385819893968	0.0781507187975019	0.070807009341794	0.00610557187236627	0	0.00819027293874407	0.591360607155626
AGTCCGGCAAACGTTC-1_1	-0.668162	-0.889655	513	501	1392	82	1	25	488	56	38	702	0	3	446	0	0	0	446	0	492	931	singlet	0.952238805970149	0.48	110798292616474	1	700854700854701	High	MG2	0	0	677	645	SPD elongated	0.571508655703984	0.212911451002771	0.0857648315164808	0.0351572233678621	0.0751270205151602	0	0.0195308178937424	0.571508655703984
AGTCCGGCAAATTGAG-1_1	1.62356	-3.04023	3309	2671	23238	7629	10	461	8991	581	467	5099	1	0	2759	0	0	0	2759	0	3095	5878	singlet	0.954525189478377	0.48	555065372583622	0.68	606981761129633	High	MG2	1	1	4474	3176	SPC-I	0.360233975382122	0.55119620040297	0	0.057357038804657	0	0	0.0312127854102504	0.55119620040297
AGTCCGGCAAGGGAGG-1_1	3.59788	3.85326	572	504	5321	1648	0	110	2061	366	117	1019	1	0	447	0	0	0	447	0	527	1012	singlet	0.858024691358025	0.23	629370629370633	0.86	517173699705594	High	MG2	4	4	820	670	SPD elongated	0.993575548505841	0	0	0	0	0.00642445149415836	0	0.993575548505841
AGTCCGGCACAAACAA-1_1	-4.63048	-0.913103	4167	3429	25659	9191	14	577	9194	466	539	5678	1	0	3478	0	0	0	3478	0	3980	7556	singlet	0.802071772105068	0.13	505838247773728	0.47	700951039098274	High	MG2	0	0	5161	3707	SPG-A diff	0	0	0.311373009235927	0.0494482159943412	0	0	0.639178774769732	0.639178774769732
AGTCCGGCACAATAAG-1_1	4.74383	-1.2978	649	611	2657	315	1	85	925	36	79	1216	0	3	489	0	0	0	489	0	592	1122	singlet	0.841137123745819	0.19	515137036876166	0.51	486842105263158	High	MG2	2	2	910	775	SPD elongated	0.756880836522661	0.0739012600888606	0.0193538183856968	0.0710271192989389	0.00553608197476793	0.0733008837290742	0	0.756880836522661
AGTCCGGCACCCTTTG-1_1	-1.56916	-0.781394	627	600	2042	238	1	53	714	93	57	886	0	3	510	0	0	0	510	0	595	1146	singlet	0.933333333333333	0.42	61188811188811	0.83	671557562076749	High	MG2	0	0	775	713	SPD elongated	0.51407874414027	0.156873896951315	0.121154228781264	0.197040210943226	0.0108529191839249	0	0	0.51407874414027
AGTCCGGCAGATACAA-1_1	4.15883	-3.29756	1966	1713	10879	2848	10	342	3868	90	306	3415	1	0	1531	0	0	0	1531	0	1818	3434	singlet	0.841577958672511	0.19	550955893421651	0.66	532357247437775	High	MG2	1	1	2714	2077	SPD elongated	0.634469452357903	0.133733620075914	0	0	0	0.0207225464842033	0.21107438108198	0.634469452357903
AGTCCGGCAGCGTCGT-1_1	4.93487	0.645932	1573	1451	5360	600	2	149	1870	137	156	2446	0	3	1215	0	0	0	1215	0	1467	2786	singlet	0.919894366197183	0.39	63895288385084	0.88	599754701553557	High	MG2	2	2	1979	1689	SPD elongated	0.703684981787291	0.119554008560693	0	0	0.0102553430779479	0.166505666574068	0	0.703684981787291
AGTCCGGCATCATCGA-1_1	-3.92522	-1.01923	743	701	2193	265	0	42	757	35	58	1036	0	3	624	0	0	0	624	0	720	1374	singlet	0.959401709401709	0.49	54397215687538	0.63	694980694980695	High	MG2	0	0	942	873	SPC-I	0.264299338762139	0.349535114209164	0.158928184008509	0.0898702121218364	0	0	0.137367150898352	0.349535114209164
AGTCCGGGTGCATTCA-1_1	-4.77293	0.706628	787	737	5096	1827	1	119	1585	342	81	1141	1	0	595	0	0	0	595	0	727	1377	singlet	0.959100204498977	0.49	842315579157679	0.98	637160385626643	High	MG2	5	5	937	852	SPD elongated	0.748734769308726	0.0192887362824035	0	0.218198382883828	0	0	0.0137781115250422	0.748734769308726
AGTCCGGGTTTAAGCC-1_1	-3.89252	-1.55808	2995	2511	14338	4153	6	267	5340	40	374	4158	1	0	2516	0	0	0	2516	0	2844	5401	singlet	0.997786386275595	0.58	536155573749553	0.6	683982683982684	High	MG2	0	0	3859	2884	SPG-A undiff	0	0	0.585026912811962	0.414973087188038	0	0	0	0.585026912811962
AGTCCGGTCAAGGCAG-1_1	4.74634	1.17564	2593	2020	22837	8292	9	553	8954	586	505	3938	1	0	2168	0	0	0	2168	0	2454	4673	singlet	0.987900786448881	0.56	505994005994006	0.47	623158963941087	High	MG2	4	4	3518	2355	SPD round	0.351353185725351	0	0	0	0.11491589830141	0.533730915973239	0	0.533730915973239
AGTGCCGCAAATTGAG-1_1	3.45442	-0.11821	2015	1686	11479	3388	2	315	3968	298	246	3262	1	0	1640	0	0	0	1640	0	1865	3557	singlet	0.922237380627558	0.39	510313216195567	0.49	571735131820969	High	MG2	2	2	2723	1981	SPD elongated	0.785938709889856	0.214061290110143	0	0	0	0	0	0.785938709889856
AGTGCGCGTCTGGGCT-1_1	-2.91289	-0.315716	2382	1929	23518	8945	1	464	8700	67	507	4834	1	0	1927	0	0	0	1927	0	2165	4123	singlet	0.695416666666667	0.05	576468985559896	0.74	447869259412495	High	MG2	0	0	3672	2292	SPG-A undiff	0.214668283322932	0.102923850538381	0.452166414928595	0.121157208120274	0.0307109314251224	0	0.078373311664695	0.452166414928595
AGTGCGCTCCAAACCA-1_1	-6.43838	2.42139	3246	2769	23663	7491	35	469	6932	3908	435	4393	1	0	2494	0	0	0	2494	0	3083	5875	singlet	0.813769192669638	0.15	52404288624761	0.55	701798315501935	High	MG2	5	5	3694	2870	SPD elongated	0.591707294614445	0.152121633801304	0	0.175247268465694	0.0249051685327166	0	0.0560186345858402	0.591707294614445
AGTGTACAGCATTCCA-1_1	3.30669	-1.04925	1359	1193	9029	2920	5	275	3257	71	277	2224	1	0	1027	0	0	0	1027	0	1229	2343	singlet	0.843869731800766	0.2	603840603840599	0.82	552607913669065	High	MG2	0	0	1822	1440	SPD elongated	0.547428896419465	0.14289348738743	0.0477505009851136	0.0832165762143815	0.163071659151547	0.0121954411335564	0.00344343870850742	0.547428896419465
AGTGTACGTTGTGACT-1_1	3.22611	0.797257	9581	6504	80870	30040	32	1945	30340	1495	2039	14979	1	0	7480	0	0	0	7480	0	8906	16887	singlet	0.980144682160997	0.54	568952174585971	0.72	594565725348822	High	MG2	4	4	12491	6458	SPD round	0.347759575366559	0	0	0	0.160521871227417	0.487682807356564	0.00403574604945984	0.487682807356564
AGTTACGAGGGAGATA-1_1	-1.10018	-2.04323	2889	2423	16189	4768	8	364	5780	213	464	4592	1	0	2283	0	0	0	2283	0	2700	5115	singlet	0.905247813411079	0.35	627372627372627	0.86	587979094076655	High	MG2	3	3	3985	2890	SPD elongated	0.53142419757274	0.276124947756627	0.0512392717711234	0.0229574018743759	0.00909781938255916	0.0269810813172035	0.0821752803253704	0.53142419757274
AGTTACGTCCTGGGAC-1_1	4.44598	0.0511572	3278	2601	20526	6709	3	583	7450	184	658	4939	1	0	2439	0	0	0	2439	0	3060	5807	singlet	0.988625592417062	0.56	524091293322063	0.55	619558615104272	High	MG2	2	2	4029	2661	SPD round	0.23691008695981	0	0	0	0.0205042035886535	0.742585709451536	0	0.742585709451536
AGTTACGTCGTTGTTT-1_1	-3.95227	0.211187	1023	933	6712	2301	3	165	2235	342	131	1535	1	0	810	0	0	0	810	0	967	1832	singlet	0.84352773826458	0.2	535464535464535	0.6	629967426710098	High	MG2	0	0	1286	1116	SPD elongated	0.399362702267307	0.341372281015075	0.0317182537896098	0.227546762928009	0	0	0	0.399362702267307
AGTTACGTCTTGCGCT-1_1	-2.41704	-0.482646	2497	2101	19560	6618	11	461	7258	331	502	4379	1	0	1997	0	0	0	1997	0	2326	4398	singlet	0.870510875063227	0.26	555404191767826	0.68	531171500342544	High	MG2	0	0	3524	2475	SPG-A undiff	0	0.101897334216595	0.80269606925075	0.0530382081892964	0.0071094722769413	0	0.0352589160664178	0.80269606925075
AGTTTGGAGATTCCGT-1_1	2.37779	-1.25436	1661	1453	11034	3523	7	261	4127	382	236	2498	1	0	1376	0	0	0	1376	0	1548	2940	singlet	0.894973070017953	0.32	62104562104562	0.85	619695756605284	High	MG2	1	1	2156	1747	SPC-I	0.33056862660299	0.440940274059837	0.0228920720836423	0	0.0385339471069211	0	0.167065080146609	0.440940274059837
AGTTTGGGTCTCAAAC-1_1	4.12756	-0.69228	838	728	5773	1725	0	166	2158	323	97	1304	1	0	645	0	0	0	645	0	775	1464	singlet	0.908333333333333	0.35	592264877979162	0.79	594325153374233	High	MG2	2	2	1065	845	SPC-I	0.381489135578754	0.475215919521292	0.00313355018042748	0	0.0664959565232812	0.0736654381962456	0	0.475215919521292
AGTTTGGGTGCCCAGT-1_1	-6.41816	2.71369	3853	3404	19251	4313	20	313	5419	3464	391	5331	1	0	3004	0	0	0	3004	0	3617	6820	singlet	0.88232795242141	0.29	544630194979842	0.64	678484336897393	High	MG2	5	5	4404	3491	SPD elongated	0.856924005821043	0.0740081751921541	0	0.0189983450726563	0.0500694739141464	0	0	0.856924005821043
AGTTTGGGTGCGTCCA-1_1	-3.67221	-0.944156	820	748	5858	1669	3	199	2018	313	185	1471	1	0	610	0	0	0	610	0	732	1388	singlet	0.901065449010654	0.33	582494428648272	0.76	49762066621346	High	MG2	0	0	1240	979	SPC-I	0.294115349603687	0.400519009047948	0.260430429622552	0.0172912906705065	0.0233080316991239	0	0.00433588935618357	0.400519009047948
AGTTTGGGTGTCCTTC-1_1	-4.0588	-0.104438	2401	2119	19105	5518	2	483	7012	1248	471	4371	1	0	1766	0	0	0	1766	0	2155	4075	singlet	0.902439024390244	0.34	527805527805524	0.56	493022191718142	High	MG2	0	0	3430	2638	SPC-I	0.186497077642117	0.453353614724692	0.134101539964897	0.124870780707542	0.0242780332712773	0	0.0768989536894745	0.453353614724692
AGTTTGGGTTGGACGA-1_1	-2.85316	-1.44297	2327	2022	10166	2421	3	194	3711	56	225	3556	1	0	1885	0	0	0	1885	0	2207	4205	singlet	0.845641646489104	0.2	509199538325757	0.48	620641169853768	High	MG2	0	0	3082	2388	SPG-A diff	0.176996026989709	0.191007468499299	0.184981630039555	0.13890888154421	0	0	0.308105992927228	0.308105992927228
AGTTTGGTCATTCTTG-1_1	-4.51519	-0.273396	2703	2295	15365	5512	7	340	5295	296	348	3567	1	0	2252	0	0	0	2252	0	2569	4851	singlet	0.830917874396135	0.17	540676714589759	0.62	720213064199608	High	MG2	0	0	3274	2483	SPG-A undiff	0.113642884515702	0.171796952253787	0.568697070835008	0.0865931177715819	0.0274109386628592	0	0.031859035961062	0.568697070835008
AGTTTGGTCCAACGCG-1_1	4.64694	-1.49182	2366	1850	19950	7638	7	749	7075	127	522	3832	1	0	1790	0	0	0	1790	0	2177	4161	singlet	0.700051626226123	0.05	533848174297614	0.59	568110647181628	High	MG2	2	2	3131	2031	SPC-I	0.0424236799979273	0.951461338425127	0	0	0.00611498157694616	0	0	0.951461338425127
ATAGGCTCACAATAAG-1_1	2.80061	-3.09662	2675	2209	19809	7491	2	520	7167	177	537	3915	1	0	2102	0	0	0	2102	0	2501	4756	singlet	0.807978723404255	0.14	615878966394427	0.84	63882503192848	High	MG2	1	1	3409	2531	SPG-A diff	0.161330135275708	0.152039234195668	0.209507523346668	0	0.00781923961114575	0.0222037068279877	0.447100160742823	0.447100160742823
ATAGTCGAGTCGAAAT-1_1	4.7297	-2.41715	4883	3842	35926	12382	13	1038	12541	365	992	8595	1	0	3509	0	0	0	3509	0	4387	8287	singlet	0.861239119303635	0.24	526756480513706	0.56	510413030831879	High	MG2	2	2	6813	4153	SPD elongated	0.79050555836241	0.175149728508443	0	0	0	0	0.0343447131291462	0.79050555836241
ATAGTCGGTCAGCTTA-1_1	-3.17171	-0.278469	945	861	7909	2711	1	164	2880	459	185	1509	1	0	777	0	0	0	777	0	890	1687	singlet	0.929824561403509	0.41	728604728604731	0.95	589794565937707	High	MG2	0	0	1313	1119	SPD elongated	0.606548867570845	0.124344051765625	0.106589782223365	0.122530326654626	0	0	0.0399869717855391	0.606548867570845
ATAGTCGGTCGCGCTA-1_1	3.70607	1.80735	2661	2120	20218	6048	12	488	8646	107	570	4347	1	0	2068	0	0	0	2068	0	2482	4726	singlet	0.956499223200414	0.49	58108558108558	0.76	570968484011962	High	MG2	4	4	3570	2400	SPD round	0.20568043429833	0.0245152338358764	0	0	0.218649372881057	0.551154958984737	0	0.551154958984737
ATAGTCGTCCATACCC-1_1	3.29302	0.277992	3455	2844	24725	7186	25	433	8521	2970	437	5153	1	0	2810	0	0	0	2810	0	3271	6248	singlet	0.92468437091859	0.4	681711450942217	0.92	634775858723074	High	MG2	4	4	4417	3195	SPD elongated	0.937706071514765	0.0195308943803645	0	0	0	0.0427630341048699	0	0.937706071514765
ATAGTCGTCCCAATAG-1_1	2.27381	-1.73223	1237	1100	9202	3209	6	197	3593	86	209	1902	1	0	1034	0	0	0	1034	0	1147	2201	singlet	0.825503355704698	0.16	689310689310686	0.93	603049421661409	High	MG2	1	1	1647	1365	SPC-I	0.0903726499332812	0.500177719335379	0.098978659599046	0.185425994098689	0.0303598795974091	0	0.0946850974361962	0.500177719335379
ATATTCCAGGATCCTT-1_1	-1.42622	-2.48406	5708	4556	30498	8793	19	632	10567	1553	689	8245	1	0	4684	0	0	0	4684	0	5378	10215	singlet	0.98117448721551	0.55	525212492425609	0.55	652274105518496	High	MG2	3	3	7321	4906	SPC-I	0.164671965078952	0.419522371052671	0.0622061639411063	0.292911733164395	0	0.0384738542016021	0.0222139125612738	0.419522371052671
ATATTCCCAGTCAGAG-1_1	-1.12269	-1.58462	2767	2327	17710	5667	11	364	6275	1072	399	3922	1	0	2209	0	0	0	2209	0	2630	4964	singlet	0.959435626102293	0.49	729270729270723	0.95	670576236613972	High	MG2	3	3	3445	2640	SPC-I	0.170644977188136	0.650339243743703	0.0135749311621034	0.0918215035209341	0.0587222643805328	0.00596131166352825	0.00893576834106135	0.650339243743703
ATATTCCTCGATTACG-1_1	-2.55684	-1.04102	2329	1921	18107	6587	13	417	6731	722	437	3200	1	0	1929	0	0	0	1929	0	2208	4213	singlet	0.981104651162791	0.55	676913447997787	0.92	69	High	MG2	0	0	2897	2172	SPG-A undiff	0	0.294882436956014	0.356165847925729	0.0964256847500219	0.0157472991521752	0	0.23677873121606	0.356165847925729
ATCCAGAAGTGTCACT-1_1	2.26483	-2.10388	1174	1060	4930	1100	3	139	1778	76	110	1724	1	0	928	0	0	0	928	0	1096	2085	singlet	0.968834688346883	0.51	699300699300692	0.93	635730858468677	High	MG2	1	1	1485	1243	SPD elongated	0.466944432079165	0.184531077900504	0.0155571550057144	0.057249262538612	0	0.0107247626978122	0.264993309778192	0.466944432079165
ATCCAGACAAATAGTG-1_1	-1.43226	-2.74012	5310	4154	32981	11885	17	719	11590	637	842	7291	1	0	4498	0	0	0	4498	0	5061	9662	singlet	0.833719582850521	0.18	564278770556798	0.71	69414346454533	High	MG2	3	3	6757	4462	SPG-A diff	0.10778512606297	0.252712327718601	0.0587803392438501	0.265660012901928	0	0.0331380022729231	0.281924191799728	0.281924191799728
ATCCAGACATGGTATC-1_1	-4.14957	-2.22104	4531	3678	22909	7185	5	463	8267	97	566	6326	1	0	3893	0	0	0	3893	0	4322	8173	singlet	0.998567848191908	0.58	52090766376481	0.54	683212140373064	High	MG2	0	0	5786	3956	SPG-A undiff	0	0.135920176379415	0.674927896723726	0.00371593687612204	0	0	0.185435990020737	0.674927896723726
ATCCAGATCGTTACAG-1_1	-3.66629	-1.66679	6247	4724	52829	19810	32	1386	19450	204	1528	10419	1	0	4889	0	0	0	4889	0	5719	10781	singlet	0.917478882391163	0.38	535298035298035	0.6	548901046165659	High	MG2	0	0	8680	5127	SPG-A undiff	0.00337524192085472	0.185687991985887	0.420081963669751	0.0180147729871114	0.0166653000173234	0	0.356174729419074	0.420081963669751
ATCCCTGCAGCAATGG-1_1	-4.43896	-1.64215	4727	3804	22340	6594	4	509	7916	356	634	6327	1	0	4044	0	0	0	4044	0	4516	8516	singlet	0.850918992511913	0.21	517113218535019	0.52	713766397976924	High	MG2	0	0	5900	4068	SPG-A undiff	0.0378595606258615	0	0.627370513454103	0.023265386822787	0	0	0.311504539097249	0.627370513454103
ATCCCTGGTTTGTACG-1_1	-0.780043	-2.55817	3833	3135	20901	6500	6	433	7155	725	560	5522	1	0	3124	0	0	0	3124	0	3618	6851	singlet	0.959342915811088	0.49	523452451163295	0.55	655197392249185	High	MG2	3	3	4906	3491	SPG-A diff	0.0287744515362342	0.214581060792493	0.207929645109469	0.164742866277596	0.00642354427189207	0	0.377548432012315	0.377548432012315
ATCCCTGTCGCTAGTA-1_1	-4.77505	1.02389	940	868	9377	3467	6	175	2888	993	149	1699	1	0	685	0	0	0	685	0	854	1618	singlet	0.993006993006993	0.57	610104181532751	0.83	502648616833431	High	MG2	5	5	1285	1069	SPD elongated	0.834003818269378	0.0193685873156921	0	0.146627594414931	0	0	0	0.834003818269378
ATCCCTGTCTTAACGG-1_1	-2.98039	-2.0337	5292	4088	29402	8750	4	656	10815	84	670	8423	1	0	4238	0	0	0	4238	0	4938	9351	singlet	0.989235440242893	0.56	551297044188038	0.66	586251929241363	High	MG2	0	0	7112	4578	SPG-B	0	0	0.335845882206728	0.565219550559077	0	0	0.0989345672341951	0.565219550559077
ATCCTCGAGTCGCCTG-1_1	3.87707	1.991	2765	2142	21591	7637	13	596	8016	315	552	4462	1	0	2115	0	0	0	2115	0	2576	4903	singlet	0.920218037661051	0.39	511488511488512	0.49	577319587628866	High	MG2	4	4	3569	2403	SPD elongated	0.799121604735842	0.0328046431655461	0	0	0.138689231777225	0.029384520321387	0	0.799121604735842
ATCCTCGCAAAGCTGG-1_1	-4.73392	-0.704107	2694	2338	12864	3757	11	256	4819	98	296	3627	1	0	2224	0	0	0	2224	0	2565	4896	singlet	0.856465005931198	0.23	521358982897444	0.54	707196029776675	High	MG2	0	0	3252	2575	SPD elongated	0.361000783395578	0.177966491880287	0.183601399980432	0.111259771434617	0	0	0.166171553309085	0.361000783395578
ATCCTGCGTGCGTCCA-1_1	-3.36312	-0.646999	1617	1456	10593	3371	6	252	3772	390	224	2578	1	0	1284	0	0	0	1284	0	1496	2855	singlet	0.894336432797971	0.32	517295204795205	0.52	580294802172226	High	MG2	0	0	2162	1802	SPC-I	0.241514197135347	0.35605256369734	0.0760075886724205	0.255074506999382	0	0	0.0713511434955098	0.35605256369734
ATCCTGCTCGGCATAT-1_1	5.02161	-2.39124	1588	1403	9156	2912	5	304	2981	83	311	2560	1	0	1172	0	0	0	1172	0	1438	2713	singlet	0.902826855123675	0.34	551591265876977	0.66	56171875	High	MG2	2	2	2078	1611	SPD elongated	0.896862960105347	0.052535663100992	0	0.015679700816461	0.0349216759772002	0	0	0.896862960105347
ATCGAGTAGCGATACG-1_1	-1.28489	-2.50015	3926	3083	21180	7052	12	527	7583	35	638	5333	1	0	3422	0	0	0	3422	0	3780	7149	singlet	0.974042553191489	0.53	538090480947623	0.61	708794299643728	High	MG2	3	3	5068	3488	SPG-A undiff	0.0568653875170361	0.035073277044032	0.401111916210362	0.079942319428226	0.0195572392830055	0.0475987099776409	0.359851150539697	0.401111916210362
ATCGAGTAGTTGGAAT-1_1	-1.92253	-0.353332	532	522	2056	184	0	72	705	98	71	926	0	3	435	0	0	0	435	0	490	940	singlet	0.934272300469484	0.42	647130647130651	0.89	529157667386609	High	MG2	0	0	760	728	SPD elongated	0.511431978541734	0.319616169747609	0.0192517177701314	0.139878444728793	0.00982168921173234	0	0	0.511431978541734
ATCGAGTGTTTCAGCA-1_1	-4.91192	1.21105	623	578	3990	1304	0	131	1181	393	65	916	1	0	474	0	0	0	474	0	590	1117	singlet	0.895674300254453	0.32	636506350792063	0.87	64410480349345	High	MG2	5	5	767	692	SPD elongated	0.588778807223992	0.346756029341681	0.0239244675323693	0.0264017114588354	0.0141389844431223	0	0	0.588778807223992
ATGCATGAGGCGATTG-1_1	-4.25219	-1.2511	2266	2041	11331	2547	2	320	4170	197	249	3846	1	0	1767	0	0	0	1767	0	2083	3966	singlet	0.879253567508233	0.28	534054181113003	0.59	541601664066563	High	MG2	0	0	3088	2515	SPC-I	0.199247468417526	0.40770514397957	0.14313222570776	0.00937594367117783	0	0	0.240539218223966	0.40770514397957
ATGCATGCAAGCCAGA-1_1	-4.6157	0.218448	2541	2223	13581	4122	8	279	5008	324	319	3521	1	0	2082	0	0	0	2082	0	2422	4605	singlet	0.879974731522426	0.28	706947373614047	0.94	687872763419483	High	MG2	0	0	3146	2522	SPG-A undiff	0.220142197930321	0.193337188707549	0.520909931972922	0.0596431107493973	0	0	0.00596757063980963	0.520909931972922
ATGCATGCATCCGTGG-1_1	-4.65886	-1.21204	2716	2354	11865	3113	1	281	4299	110	280	3781	1	0	2212	0	0	0	2212	0	2603	4954	singlet	0.869960249858035	0.26	561562331473838	0.7	688442211055276	High	MG2	0	0	3415	2678	SPC-I	0.116601573429577	0.224220593186816	0.197672037010958	0.154171503757794	0	0.117718401359654	0.189615891255201	0.224220593186816
ATGCATGCATTCCCGT-1_1	-3.03266	0.270966	1712	1529	9688	3075	4	215	3472	313	238	2371	1	0	1342	0	0	0	1342	0	1644	3129	singlet	0.909090909090909	0.36	624293739047838	0.86	693378321383383	High	MG2	0	0	2026	1695	SPC-I	0.122823183283834	0.487932391965029	0.0638769583220766	0.0237474489450502	0	0.00604366066616258	0.295576356817848	0.487932391965029
ATGCATGTCCAATCCC-1_1	-2.04589	-0.486642	1776	1550	10393	3179	1	238	3790	287	223	2675	1	0	1418	0	0	0	1418	0	1679	3171	singlet	0.895484949832776	0.32	520518442596363	0.53	627663551401869	High	MG2	0	0	2321	1890	SPG-B	0.163493350321625	0.296006841432004	0.0569450583857682	0.371401408982979	0.0206286051177963	0.0218526747398929	0.0696720610199352	0.371401408982979
ATGCATGTCTCGACCT-1_1	-0.0925323	1.94121	2026	1749	11811	3149	1	296	4275	84	297	3709	1	0	1518	0	0	0	1518	0	1810	3411	singlet	0.731980779498131	0.07	511696096111679	0.5	488002156915611	High	MG2	8	8	3019	2172	SPG-A diff	0.034379747952224	0.0487489891718257	0.0420727555195064	0	0	0	0.874798507356444	0.874798507356444
ATGGATCAGGTTGTTC-1_1	-2.57102	-0.773899	1450	1296	7572	2033	6	142	2825	343	143	2080	1	0	1166	0	0	0	1166	0	1357	2597	singlet	0.825301204819277	0.16	514939605848694	0.51	652403846153846	High	MG2	0	0	1835	1512	SPG-B	0.280469277655455	0.0911402353827854	0.037089028122089	0.342319360898228	0	0	0.248982097941443	0.342319360898228
ATGGATCGTAAACCCT-1_1	-0.971983	-2.60476	6138	4744	35522	12323	13	748	12904	21	768	8745	1	0	5101	0	0	0	5101	0	5795	11016	singlet	0.903798100949525	0.34	554027645661106	0.67	662664379645512	High	MG2	3	3	7860	5087	SPD elongated	0.512930249035629	0.246165762967858	0.208641017544315	0.00920004021772051	0.0195773619962818	0.00348556823819486	0	0.512930249035629
ATGGATCGTCCAAGTT-1_1	-5.41329	2.00559	2764	2418	18407	5547	10	387	5750	2518	427	3768	1	0	2211	0	0	0	2211	0	2604	4963	singlet	0.94922600619195	0.46	610478630280611	0.83	691082802547771	High	MG2	5	5	3318	2648	SPD elongated	0.744244456761435	0.108528523448927	0	0.114466166946261	0.0168970107034039	0.0158638421399723	0	0.744244456761435
ATGGATCGTGGTTCTA-1_1	3.6252	2.53355	1118	957	9958	3343	6	268	4090	231	207	1813	1	0	862	0	0	0	862	0	1016	1930	singlet	0.887425149700599	0.3	798534798534801	0.97	560397131825703	High	MG2	4	4	1495	1122	SPD elongated	0.803182019535661	0.0176293703784882	0	0	0	0.179188610085851	0	0.803182019535661
ATGGATCTCCGCCTAT-1_1	-4.11692	-1.91939	5805	4499	36449	12758	10	757	13355	877	825	7867	1	0	4937	0	0	0	4937	0	5532	10437	singlet	0.977744807121662	0.54	531757399227279	0.58	703190542773611	High	MG2	0	0	7244	4641	SPG-A undiff	0	0	0.77786425735874	0	0	0.0355352777951083	0.186600464846152	0.77786425735874
ATGTACGAGTTACACC-1_1	-5.71898	1.72031	1398	1270	14442	4199	27	250	3967	3631	261	2107	1	0	1109	0	0	0	1109	0	1316	2506	singlet	0.736686390532544	0.07	609594487145505	0.83	624584717607973	High	MG2	5	5	1732	1463	SPD elongated	0.825096496252145	0.0438494710072801	0	0.131054032740575	0	0	0	0.825096496252145
ATGTACGCACGTGAAG-1_1	-0.969427	-0.325122	2126	1844	9551	2688	4	219	3446	26	258	2910	1	0	1715	0	0	0	1715	0	2035	3904	singlet	0.78770550393138	0.11	576599870717516	0.74	699312714776632	High	MG2	3	3	2561	2058	SPD elongated	0.647284108697904	0.0979783329653806	0.247409990674472	0.0073275676622433	0	0	0	0.647284108697904
ATGTACGGTGTCGTGC-1_1	-1.40305	-2.19536	4031	3212	22296	7374	16	529	7903	345	501	5628	1	0	3392	0	0	0	3392	0	3833	7297	singlet	0.957221350078493	0.49	559083773369483	0.69	681058990760483	High	MG2	3	3	5148	3555	SPG-A undiff	0.179150652285151	0.185184564495611	0.599037032113136	0.00369285027523063	0	0	0.032934900830871	0.599037032113136
ATGTCGAAGTGATATG-1_1	1.12985	-2.70726	2370	1990	19548	6625	10	464	7239	1074	443	3693	1	0	1945	0	0	0	1945	0	2180	4138	singlet	0.897420515896821	0.32	54255023327188	0.63	590305984294611	High	MG2	1	1	3173	2371	SPC-I	0.163451299987741	0.521370478457492	0.178289063691614	0.0982601369039304	0	0	0.0386290209592228	0.521370478457492
ATGTCGAGTCTAACCA-1_1	3.84848	-3.11544	3983	3237	29704	9044	15	809	10963	895	769	7209	1	0	3102	0	0	0	3102	0	3631	6861	singlet	0.96066187948798	0.5	555283642531969	0.68	5036759606048	High	MG2	1	1	5746	3818	SPG-A diff	0.174400128586357	0.280207268814082	0	0.0360198238297573	0.029364957689258	0	0.480007821080546	0.480007821080546
ATGTCGAGTTCTCGAA-1_1	-5.04813	1.49582	733	684	7878	1470	16	121	1483	3583	102	1103	1	0	551	0	0	0	551	0	676	1290	singlet	0.902083333333333	0.34	550164121592693	0.65	612873980054397	High	MG2	5	5	894	806	SPD elongated	0.836564391360963	0.010199803703906	0	0.147330472256368	0.00590533267876266	0	0	0.836564391360963
ATGTCGATCCAAACCA-1_1	-2.09548	-1.95391	4444	3476	24288	7367	30	590	8278	1309	669	6045	1	0	3731	0	0	0	3731	0	4221	8008	singlet	0.856117689271618	0.22	549293638298871	0.65	698263027295285	High	MG2	0	0	5632	3791	SPG-B	0.0126379070937073	0.00647774795065542	0.233373785488015	0.654687703454384	0	0	0.0928228560132379	0.654687703454384
ATGTCTTAGCTAGTTC-1_1	-1.42545	-2.37501	5615	4365	30035	9286	10	596	10957	300	792	8094	1	0	4706	0	0	0	4706	0	5340	10113	singlet	0.964912280701754	0.5	540286160120872	0.62	659747961452928	High	MG2	3	3	7249	4722	SPG-A undiff	0.0512357729838613	0.0929823055343452	0.721548621318212	0	0	0.0161831061253139	0.118050194038268	0.721548621318212
ATGTCTTAGTTCCAGT-1_1	-2.68816	-0.523197	1412	1232	10620	3762	4	209	3765	71	327	2482	1	0	1115	0	0	0	1115	0	1304	2489	singlet	0.796809403862301	0.12	550877693734833	0.66	525382755842063	High	MG2	0	0	2075	1631	SPG-A diff	0.164919051618809	0.288583437587512	0.0259603226623273	0.21492913660737	0.0122028989348016	0	0.293405152589181	0.293405152589181
ATGTCTTCACATGATC-1_1	-5.53403	2.33097	1217	1134	7797	1524	15	136	1948	2223	119	1832	1	0	943	0	0	0	943	0	1132	2158	singlet	0.90167865707434	0.34	517441741931536	0.52	617903930131004	High	MG2	5	5	1501	1352	SPD elongated	0.919625237251173	0	0	0.0803747627488269	0	0	0	0.919625237251173
ATGTCTTCAGTGCTCG-1_1	4.41645	-2.57286	4362	3361	35042	10741	13	1025	13705	616	1092	7850	1	0	3374	0	0	0	3374	0	3953	7454	singlet	0.851933701657459	0.22	516542281248164	0.52	503566878980892	High	MG2	2	2	6185	3670	SPD elongated	0.671874903550266	0.126520906950096	0	0.00896934455774805	0.0145197217909187	0	0.178115123150972	0.671874903550266
ATGTCTTCATCTCACC-1_1	1.85111	-2.62527	3703	2996	30789	10980	15	844	11352	794	834	5970	1	0	3032	0	0	0	3032	0	3452	6525	singlet	0.88954128440367	0.3	538292875955213	0.61	57822445561139	High	MG2	1	1	5055	3492	SPC-I	0.119360992270598	0.73139575277853	0.0145141032534567	0	0.0212453020586436	0	0.113483849638771	0.73139575277853
ATGTCTTTCCAATCCC-1_1	-2.49063	-1.66484	942	907	3375	303	0	64	1278	93	75	1562	0	3	755	0	0	0	755	0	893	1704	singlet	0.873333333333333	0.26	533910533910537	0.59	571702944942382	High	MG2	0	0	1266	1148	SPC-I	0.167368234323361	0.47422318115767	0.0469706928950402	0.0400387223086524	0	0	0.271399169315277	0.47422318115767
ATGTCTTTCCTCCAGT-1_1	-6.44209	2.53489	6970	5511	39055	11472	30	686	11440	5281	883	9263	1	0	5500	0	0	0	5500	0	6637	12610	singlet	0.776347903261593	0.1	520465450042916	0.53	71650653136133	High	MG2	5	5	8029	5290	SPD elongated	0.857083276156546	0.0750821656543175	0	0.0457294764224544	0.0221050817666818	0	0	0.857083276156546
ATGTTTCAGTTGACAA-1_1	-3.15962	-0.474732	845	781	6692	2059	7	209	2368	288	182	1579	1	0	631	0	0	0	631	0	749	1423	singlet	0.828532235939643	0.17	569430569430568	0.72	474350854971501	High	MG2	0	0	1247	1050	SPC-I	0.318368819731657	0.578139675862987	0.0397576736564795	0	0.0468398573916922	0	0.0168939733571851	0.578139675862987
ATGTTTCCACGCCGAT-1_1	-4.46707	-1.88439	5653	4617	23141	5799	10	497	8407	52	555	7821	1	0	4517	0	0	0	4517	0	5384	10237	singlet	0.970335212103233	0.52	674512653122272	0.92	688403017516942	High	MG2	0	0	6897	4850	SPG-A undiff	0	0.0977747894849022	0.670199246152471	0	0	0	0.232025964362627	0.670199246152471
ATGTTTCCAGCAATGG-1_1	4.78047	-1.61907	3400	2598	19509	6773	17	807	5856	78	679	5299	1	0	2513	0	0	0	2513	0	3072	5765	singlet	0.976086956521739	0.53	503090659340659	0.46	57973202491036	High	MG2	2	2	4362	2644	SPD elongated	0.74490589034412	0.0445526738424646	0	0	0.11732611621832	0.0932153195950958	0	0.74490589034412
ATGTTTCCATCATCGA-1_1	-3.35383	0.196517	674	640	4765	1381	6	105	1547	503	131	1092	1	0	521	0	0	0	521	0	628	1191	singlet	0.74487895716946	0.07	616774529818006	0.84	575091575091575	High	MG2	0	0	881	792	SPC-I	0.287271221134369	0.401713942530674	0.159886149374323	0.125330021502413	0.0219077679247897	0	0.00389089753343119	0.401713942530674
ATGTTTCGTCATAGAA-1_1	4.71916	1.86918	1264	1069	7979	2583	2	245	2843	70	175	2061	1	0	983	0	0	0	983	0	1175	2234	singlet	0.867154811715481	0.25	657017401203442	0.9	57011159631247	High	MG2	4	4	1717	1299	SPD elongated	0.745124810784571	0.0494450986297846	0	0	0.0178580426643082	0.187572047921336	0	0.745124810784571
ATTACCTAGAAATACC-1_1	-1.90881	-0.97024	1310	1151	8575	3248	5	142	3055	108	240	1777	1	0	1078	0	0	0	1078	0	1240	2350	singlet	0.729517396184063	0.06	529645792803684	0.57	697805289814294	High	MG2	0	0	1584	1303	SPD elongated	0.520496493445664	0.150104027278024	0.105322116732124	0.200485562004705	0	0	0.0235918005394824	0.520496493445664
ATTACCTAGATCCGAG-1_1	-1.2005	-2.31812	3908	3172	23930	8315	24	558	8650	204	598	5581	1	0	3324	0	0	0	3324	0	3699	7011	singlet	0.918775510204082	0.38	520169485686722	0.53	662784447231679	High	MG2	3	3	5028	3595	SPD elongated	0.47445324443496	0.322548828408561	0.0714329105981431	0.11617965387005	0.0153853626882857	0	0	0.47445324443496
ATTACCTCAATTGTGC-1_1	3.6937	-1.8303	1044	892	6412	2012	3	242	2073	120	240	1722	1	0	836	0	0	0	836	0	978	1844	singlet	0.835802469135802	0.18	504257647114788	0.46	56794425087108	High	MG2	1	1	1435	1057	SPD elongated	0.455722424898753	0.398169709745299	0.0338221248747267	0.0363800321840965	0.0557848572452991	0	0.0201208510518257	0.455722424898753
ATTACCTCACGATATC-1_1	-4.42394	-0.599225	4427	3622	31044	10271	24	680	11083	1462	694	6830	1	0	3478	0	0	0	3478	0	4156	7933	singlet	0.960134003350084	0.49	563986911292298	0.71	608491947291362	High	MG2	0	0	5740	4043	SPC-I	0.23355034877799	0.361123308595675	0.159563394280026	0.141422523125572	0	0	0.104340425220737	0.361123308595675
ATTACCTCACTCGCAG-1_1	-2.32773	0.0917776	574	517	4164	1291	0	140	1606	99	67	961	1	0	438	0	0	0	438	0	531	1019	singlet	0.710578842315369	0.06	579420579420577	0.75	552549427679501	High	MG2	0	0	774	657	SPC-I	0.225631453998526	0.314939152487888	0.0590978072862698	0.256874401080051	0.0152283622156911	0	0.128228822931574	0.314939152487888
ATTACCTGTACGAGAC-1_1	-1.23264	-1.43093	1772	1552	8891	2878	0	145	3096	141	173	2458	1	0	1445	0	0	0	1445	0	1693	3228	singlet	0.915480427046263	0.38	676149247577822	0.92	688771358828316	High	MG2	3	3	2218	1799	SPG-A diff	0.0152393682592068	0.307852937316751	0.0945330914576706	0	0.00886011290919733	0	0.573514490057174	0.573514490057174
ATTACCTGTCGCTACG-1_1	-4.55254	-1.79219	6599	5115	39506	14237	16	875	14127	273	886	9092	1	0	5390	0	0	0	5390	0	6286	11901	singlet	0.955555555555556	0.48	609554380046185	0.83	691377034755829	High	MG2	5	5	8167	5240	SPG-A undiff	0.0520060213970356	0	0.571726295765843	0	0	0	0.376267682837122	0.571726295765843
ATTACCTTCAGTGGTT-1_1	-4.60926	0.00931017	1805	1588	11301	3851	1	221	4087	362	274	2505	1	0	1490	0	0	0	1490	0	1709	3266	singlet	0.803418803418803	0.13	664873587950506	0.91	682235528942116	High	MG2	0	0	2221	1821	SPD elongated	0.64034611987628	0.188207880943883	0.130516569082767	0	0.00813127782846748	0	0.0327981522686023	0.64034611987628
ATTACCTTCGAACCGC-1_1	0.502245	-2.27369	3822	3071	26339	9447	13	513	8989	1257	621	5499	1	0	3138	0	0	0	3138	0	3611	6914	singlet	0.929662379421222	0.41	548271604172223	0.65	65666484815421	High	MG2	1	1	4928	3489	SPC-I	0.0802801404339117	0.802808009925321	0	0.0971967801298468	0	0	0.0197150695109205	0.802808009925321
ATTACCTTCTCTATTG-1_1	-4.35775	-1.14066	3658	3005	33010	12930	15	716	11956	961	901	5531	1	0	2933	0	0	0	2933	0	3390	6454	singlet	0.816162389888931	0.15	52323515410764	0.55	612909058036521	High	MG2	0	0	4652	3392	SPG-A undiff	0.026278117436832	0	0.795355976185653	0.0084063883983501	0	0	0.169959517979165	0.795355976185653
ATTACTCAGACACTTC-1_1	-3.59318	-2.29539	4314	3497	20597	5669	6	379	7734	404	456	5949	1	0	3788	0	0	0	3788	0	4128	7793	singlet	0.946852619675839	0.46	510689310689311	0.49	693898134140192	High	MG2	0	0	5585	3816	SPG-A undiff	0.00763510488162888	0.188642369682986	0.673740588409476	0.0425814927045785	0.00343669839207133	0	0.0839637459292597	0.673740588409476
ATTACTCAGGGCATTG-1_1	2.14735	-2.57658	1791	1503	13636	4078	1	261	5635	355	239	3067	1	0	1568	0	0	0	1568	0	1662	3143	singlet	0.92930029154519	0.41	610136132524197	0.83	541897619823932	High	MG2	1	1	2632	1970	SPC-I	0.328284750734099	0.507728381137907	0.110099563000119	0.0293909011319218	0	0	0.0244964039959537	0.507728381137907
ATTACTCGTGCGACCT-1_1	1.92964	-2.41154	4277	3420	29477	10101	0	594	11108	106	705	6863	1	0	3581	0	0	0	3581	0	3983	7509	singlet	0.894652577649696	0.32	607442871593816	0.82	580358443829229	High	MG2	1	1	5842	3947	SPC-I	0.212870276722147	0.487525395895698	0.0523496358382687	0.228486252410839	0.0187684391330474	0	0	0.487525395895698
ATTACTCGTGTCTCGG-1_1	3.01743	-0.635845	1179	1069	5421	1028	0	133	2037	13	108	2102	1	0	934	0	0	0	934	0	1088	2062	singlet	0.807619047619048	0.14	552629188992828	0.67	517602283539486	High	MG2	1	1	1690	1368	SPC-I	0.248217952682469	0.627658240324688	0	0.0593623347415908	0.0585331768297527	0	0.00622829542149981	0.627658240324688
ATTACTCTCATTGCCC-1_1	5.03867	-1.11597	3369	2623	23423	8056	36	791	8115	431	617	5377	1	0	2490	0	0	0	2490	0	3093	5825	singlet	0.892799352750809	0.31	512495634446858	0.5	575227822205691	High	MG2	2	2	4290	2701	SPD elongated	0.654748674809191	0.0819588144822933	0	0	0.127793706221034	0.135498804487482	0	0.654748674809191
ATTCGTTAGTCTGTGT-1_1	4.55975	0.510807	3202	2484	21492	7107	11	657	8035	164	475	5043	1	0	2468	0	0	0	2468	0	2995	5661	singlet	0.872664059104737	0.26	517931680722378	0.52	593892524291097	High	MG2	2	2	4153	2666	SPD round	0.0145441015587621	0.063029022206094	0	0	0.453664190879707	0.468762685355437	0	0.468762685355437
ATTCGTTCATGCGACC-1_1	2.55995	-1.27099	2096	1796	12624	3336	8	316	4710	365	359	3530	1	0	1640	0	0	0	1640	0	1942	3689	singlet	0.844296922148461	0.2	672865595942515	0.92	55014164305949	High	MG2	1	1	2916	2146	SPD elongated	0.755659207372535	0.147871615034838	0	0	0	0	0.0964691775926267	0.755659207372535
ATTCGTTGTTAGCTCA-1_1	3.53755	-0.291185	3744	2924	24840	7920	10	734	9189	348	577	6062	1	0	2977	0	0	0	2977	0	3432	6459	singlet	0.958054936896808	0.49	503371628371628	0.46	566149785549324	High	MG2	2	2	5106	3298	SPD round	0.171345744868649	0.0716251794221086	0	0	0	0.757029075709243	0	0.757029075709243
ATTGTCTGTACAACGG-1_1	-0.883994	-1.68958	2301	2005	10668	2813	1	255	3760	369	267	3203	1	0	1966	0	0	0	1966	0	2187	4140	singlet	0.927272727272727	0.4	639128313546921	0.88	682797377458633	High	MG2	3	3	3017	2371	SPD elongated	0.45565359397005	0.306392881473653	0.100574614988071	0.0366533694085067	0	0	0.100725540159721	0.45565359397005
ATTGTCTGTTCTTTGT-1_1	-3.3696	-0.522349	2617	2243	15538	5491	14	335	5461	6	483	3748	1	0	2126	0	0	0	2126	0	2463	4664	singlet	0.792463442069741	0.12	611347415471123	0.83	657150480256137	High	MG2	0	0	3249	2547	SPD elongated	0.424092978108786	0.177158112690721	0.153147718183787	0.0753131480540629	0.00856078049655698	0	0.161727262466087	0.424092978108786
ATTGTCTTCTTCTTCC-1_1	-2.87901	-1.92647	3335	2783	13824	2572	17	315	5090	205	327	5298	1	0	2688	0	0	0	2688	0	3115	5865	singlet	0.971553610503282	0.52	531040388183247	0.58	5879577198943	High	MG2	0	0	4513	3268	SPC-I	0.213699491566036	0.694816590567436	0	0.0658628127058548	0.01384055894192	0.0117805462187523	0	0.694816590567436
ATTGTGGAGTACCACT-1_1	-0.59295	-1.9436	2886	2410	14471	4312	8	338	5052	301	294	4166	1	0	2279	0	0	0	2279	0	2690	5126	singlet	0.845486996430393	0.2	622584962207607	0.85	645703312530005	High	MG2	3	3	3687	2816	SPD elongated	0.513394983681695	0.259770537658687	0.0491795469337747	0.123085743714346	0	0	0.0545691880114969	0.513394983681695
ATTGTGGCAAATGTCC-1_1	-4.67768	0.559981	2379	2092	14239	4305	6	352	4847	1051	409	3269	1	0	1858	0	0	0	1858	0	2247	4279	singlet	0.90020366598778	0.33	589984727915757	0.78	687366167023555	High	MG2	5	5	2904	2347	SPD elongated	0.353048149543902	0.0639376815595697	0.25150566894978	0.124938973129624	0	0	0.206569526817125	0.353048149543902
ATTGTGGCACAGTTAC-1_1	5.58377	-1.30801	2410	1928	19999	6417	21	815	7219	462	629	4436	1	0	1728	0	0	0	1728	0	2147	4049	singlet	0.867082533589251	0.25	545204795204795	0.64	483994589720469	High	MG2	2	2	3471	2196	SPD elongated	0.539800502180512	0.29579315616321	0	0.0279326282283852	0.136473713427892	0	0	0.539800502180512
ATTGTGGCACCAAGGA-1_1	-3.4316	-1.07763	2465	2116	12536	3820	14	290	4405	193	320	3494	1	0	2004	0	0	0	2004	0	2343	4455	singlet	0.951774949765573	0.47	561038961038961	0.7	670578133943904	High	MG2	0	0	3099	2439	SPG-A diff	0.0400662281140746	0.136482388754507	0.0933722750203101	0	0	0	0.730079108111109	0.730079108111109
ATTGTGGCATTCCCGT-1_1	-3.68876	-2.33488	5137	4156	27216	7560	5	651	9783	120	654	8443	1	0	3989	0	0	0	3989	0	4716	8913	singlet	0.854508714321798	0.22	553626267911988	0.67	558569228947057	High	MG2	0	0	7135	4587	SPG-A undiff	0.00739281016329532	0.00790559819359835	0.505380858085166	0.031507347149649	0.0104172565972996	0	0.437396129810991	0.505380858085166
ATTGTGGGTAGTAACA-1_1	-2.96518	0.0146732	1138	1027	6743	1993	0	140	2255	475	171	1709	1	0	929	0	0	0	929	0	1082	2053	singlet	0.922666666666667	0.39	580253080253083	0.76	633118782913985	High	MG2	0	0	1497	1254	SPD elongated	0.343209042561168	0.273130757756534	0.0210190150729313	0.0680280548039116	0	0	0.294613129805456	0.343209042561168
ATTGTGGGTCAATACC-1_1	-4.49987	-0.706208	1557	1401	7602	2190	1	204	2795	38	173	2201	1	0	1205	0	0	0	1205	0	1455	2772	singlet	0.813609467455621	0.15	523920523920528	0.55	661063153112222	High	MG2	0	0	1889	1589	SPC-I	0.396596764112136	0.470705071917454	0.0149732535427032	0.0827729882159075	0.0101780826821201	0	0.024773839529679	0.470705071917454
ATTGTGGTCGCTATTT-1_1	-4.97585	1.35572	1324	1216	23416	4722	46	398	4849	10771	237	2393	1	0	993	0	0	0	993	0	1230	2346	singlet	0.909747292418773	0.36	546120546120548	0.64	513999164229001	High	MG2	5	5	1877	1561	SPD elongated	0.84584431903026	0.0701979172446714	0.00662191530683882	0.0773358484182297	0	0	0	0.84584431903026
ATTGTGGTCTGACTTT-1_1	-4.76401	1.25812	595	560	7571	1613	25	154	1484	3250	128	917	1	0	409	0	0	0	409	0	558	1062	singlet	0.890243902439024	0.31	563646879436351	0.7	608505997818975	High	MG2	5	5	718	638	SPD elongated	0.782431173944334	0	0	0.217568826055665	0	0	0	0.782431173944334
ATTGTGGTCTGTGTGA-1_1	-1.42415	-2.33707	4386	3502	24238	8125	17	576	8662	206	551	6101	1	0	3630	0	0	0	3630	0	4162	7928	singlet	0.992805755395683	0.57	560209021747482	0.7	682183248647763	High	MG2	3	3	5509	3809	SPG-A diff	0.124501226033324	0.30235487962856	0.0688265013939254	0.079717142449853	0.0166736344468752	0.0237289621929169	0.384197653854545	0.384197653854545
ATTTGTCAGTCCCTCT-1_1	-2.63119	-0.528676	1552	1350	9892	3086	3	196	3940	211	253	2203	1	0	1310	0	0	0	1310	0	1483	2838	singlet	0.752830188679245	0.08	623444352257916	0.85	673172945982751	High	MG2	0	0	1935	1599	SPG-B	0.128722926756821	0.0560285703086339	0.0834859403251724	0.454532233578628	0	0	0.277230329030745	0.454532233578628
ATTTGTCGTAACTCCA-1_1	3.28557	-0.962134	1508	1294	11508	3760	6	278	4394	8	342	2720	1	0	1243	0	0	0	1243	0	1382	2620	singlet	0.921632653061224	0.39	596946912736382	0.8	508088235294118	High	MG2	0	0	2218	1667	SPD elongated	0.9245352462903	0.0302909333763597	0.0130602759011151	0.0188622855739625	0.00602268376162775	0.00722857509663516	0	0.9245352462903
ATTTGTCGTCTTAGCA-1_1	-3.17576	-0.811082	3623	2923	22972	8310	13	565	8236	274	528	5046	1	0	2989	0	0	0	2989	0	3447	6515	singlet	0.951219512195122	0.47	566679697114482	0.71	683115338882283	High	MG2	0	0	4400	3141	SPG-A undiff	0.199030782822215	0.173887776703861	0.304860606217016	0.102933366602276	0	0	0.219287467654634	0.304860606217016
ATTTGTCTCAAGAGGC-1_1	-0.3541	-2.42201	3107	2597	15074	4437	13	344	5092	496	372	4320	1	0	2578	0	0	0	2578	0	2938	5579	singlet	0.963925729442971	0.5	522881373945204	0.54	680092592592593	High	MG2	3	3	3999	2964	SPG-A undiff	0.231142044537439	0.0944616967418415	0.32328783917116	0.101544459872234	0.0140677359095259	0	0.235496223767799	0.32328783917116
ATTTGTCTCGCTCGGA-1_1	-4.62831	-1.35855	3586	3064	15212	3758	6	303	5713	89	381	4962	1	0	2931	0	0	0	2931	0	3425	6519	singlet	0.913630229419703	0.37	6225592589229	0.85	69024586860137	High	MG2	0	0	4495	3409	SPC-I	0	0.554347138154114	0.250610917229321	0.102181974535116	0	0	0.0928599700814491	0.554347138154114
CAAAGCTCAAGGATGC-1_1	-3.73365	-0.568049	1164	1048	6000	1899	3	131	2231	67	112	1557	1	0	953	0	0	0	953	0	1114	2135	singlet	0.879828326180258	0.28	676323676323676	0.92	715478484264611	High	MG2	0	0	1390	1204	SPG-B	0.334818124990293	0.0630002093170534	0.12521563053313	0.414693561156777	0	0	0.0622724740027468	0.414693561156777
CAAAGCTCATTACTTC-1_1	5.69635	-0.615823	3129	2514	19265	5750	5	661	6703	6	619	5521	1	0	2367	0	0	0	2367	0	2843	5389	singlet	0.877582249426167	0.28	503225587971352	0.46	514942945118638	High	MG2	2	2	4402	2764	SPD elongated	0.308126063216033	0.299255521126485	0	0	0.201330424566162	0.191287991091319	0	0.308126063216033
CAAAGCTGTGCTTCCT-1_1	-3.08451	-2.12913	5042	3810	44581	15681	34	937	16493	596	1218	9622	1	0	3997	0	0	0	3997	0	4586	8639	singlet	0.829448677722994	0.17	509388570613065	0.48	476616088131366	High	MG2	0	0	7687	4215	SPG-A diff	0.00672001832826155	0.051085526384569	0.0797710575646425	0.0624782723851603	0.00672001832826155	0	0.793225107009105	0.793225107009105
CAAAGCTGTTCTCGAA-1_1	-3.70185	-1.17661	2854	2368	19295	6766	2	369	7100	401	468	4189	1	0	2318	0	0	0	2318	0	2679	5106	singlet	0.866769547325103	0.25	615658850952973	0.84	639532107901647	High	MG2	0	0	3616	2703	SPG-A undiff	0.024946162832513	0.0918305963077474	0.6388707601868	0.120060971837785	0	0	0.124291508835155	0.6388707601868
CAACCAAAGAGAATTC-1_1	3.75306	-3.25963	2196	1897	10558	2689	6	314	3678	251	303	3317	1	0	1796	0	0	0	1796	0	2059	3916	singlet	0.928475935828877	0.41	581743837557793	0.76	620741634006633	High	MG2	1	1	2880	2252	SPG-A diff	0.201669998474756	0.226255844041346	0.163123250429861	0	0.0308259429984507	0	0.378124964055586	0.378124964055586
CAACCAAAGCTCCATA-1_1	-3.99654	-1.39986	3765	3029	28236	10393	21	627	10165	436	787	5807	1	0	2977	0	0	0	2977	0	3484	6607	singlet	0.708389715832206	0.05	545110062351443	0.64	599965558808335	High	MG2	0	0	5016	3370	SPG-A undiff	0	0	0.584989390688248	0.415010609311752	0	0	0	0.584989390688248
CAACCAAAGCTGGAGT-1_1	-1.05393	-2.56081	5347	4107	37885	13943	12	822	13347	1435	835	7491	1	0	4457	0	0	0	4457	0	5075	9659	singlet	0.888136591109803	0.3	539718901787862	0.62	677479642237352	High	MG2	3	3	6865	4460	SPG-A diff	0.00971779780792172	0.0439012640738914	0.290442608076858	0.201666659119765	0	0	0.454271670921564	0.454271670921564
CAACCAAAGTTCCCGG-1_1	4.73139	-2.59659	2288	1974	12376	2991	3	528	4201	385	413	3855	1	0	1759	0	0	0	1759	0	2082	3939	singlet	0.895361990950226	0.32	50345003833376	0.46	540077821011673	High	MG2	2	2	3094	2167	SPD elongated	0.569091990996465	0.165922886448827	0	0.188839120641076	0	0	0.076146001913631	0.569091990996465
CAACCAATCGCTACCT-1_1	-2.78548	-0.164092	1492	1294	11211	3802	8	249	4095	184	194	2679	1	0	1185	0	0	0	1185	0	1381	2622	singlet	0.833201581027668	0.18	574068788354498	0.74	515490854796566	High	MG2	0	0	2142	1646	SPG-A diff	0.0857128645486755	0.192600749183128	0.0318884221951104	0.135373450585435	0.0106895724186171	0	0.543734941069034	0.543734941069034
CAACGGCCAATGGTCT-1_1	-0.0421154	-1.25693	2390	2078	12782	4114	2	240	4561	137	324	3404	1	0	1989	0	0	0	1989	0	2247	4299	singlet	0.915654952076677	0.38	559240759240759	0.69	660105757931845	High	MG2	3	3	3115	2475	SPC-I	0.141793464525439	0.727568882851756	0.0612486033720227	0.0334752467262942	0	0.0205262691458271	0.0153875333786609	0.727568882851756
CAACGGCCAGCGCGTT-1_1	-4.11881	0.732678	978	902	5331	1406	12	96	1777	600	136	1304	1	0	837	0	0	0	837	0	938	1770	singlet	0.790243902439024	0.11	50414701577492	0.46	719325153374233	High	MG2	0	0	1164	1033	SPD elongated	0.557532817230504	0.287728151977407	0.0453584906421645	0.0448570575505366	0	0	0.0645234825993877	0.557532817230504
CAACGGCGTTACGGAG-1_1	5.44228	-2.05238	1670	1416	13378	4868	6	459	4592	276	344	2833	1	0	1242	0	0	0	1242	0	1516	2878	singlet	0.876045627376426	0.27	524808524808523	0.55	535121779032827	High	MG2	2	2	2267	1747	SPD elongated	0.904990381933634	0.0950096180663662	0	0	0	0	0	0.904990381933634
CAACGTAAGATCGATA-1_1	5.34441	-1.0435	2370	1985	12286	3807	14	400	3922	98	336	3709	1	0	1729	0	0	0	1729	0	2183	4133	singlet	0.82513028372901	0.16	605710079394284	0.82	588568347263413	High	MG2	2	2	2982	2064	SPC-I	0.44530945624708	0.55469054375292	0	0	0	0	0	0.55469054375292
CAACGTAAGGGCGAAG-1_1	-0.962693	-1.42621	763	690	3769	798	0	83	1386	0	97	1405	1	0	592	0	0	0	592	0	709	1369	singlet	0.692722371967655	0.05	665734265734266	0.91	504626334519573	High	MG2	0	0	1113	808	SPD elongated	0.562239216187545	0.123965899141222	0.119166464371666	0.0668734315970605	0	0.00828990854803916	0.119465080154468	0.562239216187545
CAACGTACACATCATG-1_1	4.45158	-2.57503	2913	2331	21023	7008	9	673	7461	380	545	4947	1	0	2193	0	0	0	2193	0	2640	4969	singlet	0.850765864332604	0.21	532863363052045	0.59	533656761673742	High	MG2	2	2	3970	2588	SPD elongated	0.642933253560675	0.325508802825338	0.00565562263655326	0	0.0259023209774338	0	0	0.642933253560675
CAACGTAGTATCTGCA-1_1	4.07783	0.0263666	3609	2879	24949	8139	4	648	9397	2	677	6082	1	0	2796	0	0	0	2796	0	3306	6254	singlet	0.895289855072464	0.32	53916233020711	0.61	543571193686287	High	MG2	2	2	4868	3257	SPC-II	0.0953669893313388	0.238904617972764	0	0	0.60062476498413	0.0651036277117664	0	0.60062476498413
CAACGTATCCATGACA-1_1	-2.73465	-0.709102	1655	1407	14002	5263	4	290	5206	594	302	2343	1	0	1332	0	0	0	1332	0	1582	3042	singlet	0.645611156685808	0.04	61969776255491	0.85	67520273154076	High	MG2	0	0	2133	1702	SPG-B	0.281074327917312	0.149409818380251	0.0826189920830314	0.344582541652965	0	0	0.142314319966441	0.344582541652965
CAAGAAAAGACCTATC-1_1	-3.39872	-0.59172	1685	1518	10096	2942	7	214	3954	158	250	2571	1	0	1333	0	0	0	1333	0	1564	2993	singlet	0.747099767981439	0.07	504284447946417	0.46	608323609490471	High	MG2	0	0	2232	1827	SPD elongated	0.457360371185037	0.377207256410627	0.0692017324771745	0.0861106298253054	0	0	0.0101200101018561	0.457360371185037
CAAGAAAAGATGCGCA-1_1	-3.60755	-2.47186	6597	4831	37864	12692	10	809	13330	1308	866	8849	1	0	5624	0	0	0	5624	0	6329	11999	singlet	0.873634558093347	0.27	581054633099242	0.76	715222058989716	High	MG2	0	0	8313	4976	SPG-A undiff	0	0.00642054862380355	0.823842465079649	0	0	0	0.169736986296548	0.823842465079649
CAAGAAAAGCAACTGG-1_1	5.75121	0.308618	4073	3112	27852	9818	15	948	9732	140	730	6469	1	0	3116	0	0	0	3116	0	3786	7162	singlet	0.886423841059603	0.3	61908461908462	0.85	58525274385531	High	MG2	2	2	5220	3231	SPD elongated	0.642687945473551	0	0	0	0.0183267993658113	0.338985255160637	0	0.642687945473551
CAAGAAAAGTGCTCGC-1_1	-3.23439	-0.782631	2211	1888	13051	4491	6	258	4605	281	266	3144	1	0	1840	0	0	0	1840	0	2118	4034	singlet	0.874824191279888	0.27	515954633601696	0.51	673664122137405	High	MG2	0	0	2816	2223	SPG-A diff	0.0938383633133333	0.236220318992645	0.0346029169979088	0.111509841693203	0.0170514802713112	0	0.506777078731599	0.506777078731599
CAAGAAACAACTAGAA-1_1	4.58783	1.86168	2095	1750	13543	4425	10	285	5184	144	332	3163	1	0	1636	0	0	0	1636	0	1941	3717	singlet	0.97733918128655	0.54	573007239673911	0.73	613657919696491	High	MG2	4	4	2652	2017	SPC-I	0.360234630737336	0.54238566428592	0	0	0	0.0973797049767433	0	0.54238566428592
CAAGAAACAATGGTAA-1_1	-4.02907	-1.64479	3326	2863	20980	6714	13	468	7931	364	492	4998	1	0	2717	0	0	0	2717	0	3104	5881	singlet	0.8753339269813	0.27	564990564990566	0.71	621048419367747	High	MG2	0	0	4359	3311	SPC-I	0.216046338656706	0.377827342443219	0.308425802163164	0	0	0	0.097700516736911	0.377827342443219
CAAGAAATCACCCTTG-1_1	-1.29354	-2.55242	5371	4111	35524	11613	15	812	13014	1166	787	8117	1	0	4488	0	0	0	4488	0	5074	9601	singlet	0.990198904583453	0.57	530238991777452	0.58	625107798447702	High	MG2	3	3	7057	4433	SPG-A diff	0	0.126171852774319	0.04962153224051	0.0693314782879206	0.00645520717056009	0	0.748419929526691	0.748419929526691
CAAGCTAAGCTGCCAC-1_1	4.6855	-1.18579	994	896	4593	918	5	149	1695	25	100	1701	1	0	765	0	0	0	765	0	924	1752	singlet	0.943078913324709	0.45	52326052326052	0.55	54320987654321	High	MG2	2	2	1379	1098	SPD elongated	0.734512200893525	0.13143165972615	0.00409183273759201	0.066656954817966	0.0170039019490941	0.0463034498756731	0	0.734512200893525
CAAGCTAAGGGTCTGA-1_1	-5.60679	2.39332	3544	3074	20309	6272	6	432	6381	1855	489	4874	1	0	2703	0	0	0	2703	0	3363	6364	singlet	0.890436397400186	0.31	525271829619658	0.55	68998768978252	High	MG2	5	5	4101	3162	SPD elongated	0.573569458655728	0.293086923550038	0	0.0939912476097337	0.0393523701845007	0	0	0.573569458655728
CAAGCTACAATGACTC-1_1	-4.72198	-1.30453	3582	2925	20396	6413	6	375	7378	648	548	5028	1	0	2983	0	0	0	2983	0	3393	6462	singlet	0.913137424373379	0.37	673726273726273	0.92	674821002386635	High	MG2	0	0	4658	3301	SPG-B	0	0.132498308345188	0.389701127498846	0.466725931885004	0	0	0.0110746322709621	0.466725931885004
CAAGCTACAGCTATAC-1_1	-3.0992	0.1835	1291	1124	15832	6106	12	244	5524	1486	403	2057	1	0	1054	0	0	0	1054	0	1226	2348	singlet	0.726224783861671	0.06	631108022412376	0.86	596013612056393	High	MG2	0	0	1718	1374	SPD elongated	0.472988161088197	0.430196077852824	0.0250944409606769	0.0565450168113393	0.00641883904880368	0	0.00875746423815954	0.472988161088197
CAAGCTAGTACGCCCA-1_1	2.39082	-3.00349	1349	1257	5791	800	1	149	2137	208	136	2360	0	3	1107	0	0	0	1107	0	1248	2349	singlet	0.989473684210526	0.56	540200540200543	0.62	528813559322034	High	MG2	1	1	1939	1658	SPC-I	0.190795937719531	0.506912193017232	0	0.136889515396166	0.00219674483626115	0.0224746929210527	0.140730916109756	0.506912193017232
CAAGCTAGTTCCGGCA-1_1	2.57625	-2.92664	4481	3680	26551	6947	3	650	9691	922	609	7729	1	0	3619	0	0	0	3619	0	4081	7692	singlet	0.977906976744186	0.54	535131535131536	0.6	528011385690258	High	MG2	1	1	6418	4290	SPC-I	0.063970442797639	0.647004809841035	0.0604067431243326	0	0.162483387254978	0.0661346169820147	0	0.647004809841035
CAAGCTATCAGGAATA-1_1	-4.52525	-1.51824	4079	3371	27438	10024	14	623	9711	402	679	5985	1	0	3225	0	0	0	3225	0	3818	7228	singlet	0.898523286633851	0.33	572760572760576	0.73	637928153717627	High	MG2	0	0	5218	3725	SPC-I	0	0.715369137563016	0	0.0313061206700391	0	0	0.253324741766944	0.715369137563016
CAAGCTATCGACTATG-1_1	-3.57487	1.91673	915	841	5907	1661	2	192	1999	283	180	1590	1	0	675	0	0	0	675	0	818	1556	singlet	0.808567603748327	0.14	549128291063772	0.65	514465408805031	High	MG2	0	0	1305	1050	SPD elongated	0.616356901682909	0.278108983105446	0.0254516927800033	0.0638465682090963	0.0095893660046619	0	0.00664648821788389	0.616356901682909
CAAGGCCGTAACCGAG-1_1	-5.44798	1.61615	2753	2378	16405	4751	9	517	5559	754	406	4409	1	0	2046	0	0	0	2046	0	2494	4707	singlet	0.930340557275542	0.41	56877904703992	0.72	565661147652529	High	MG2	5	5	3579	2652	SPC-I	0.307680697795055	0.519660059259148	0.00320370770483286	0.0846190722218035	0	0	0.0848364630191605	0.519660059259148
CAAGGCCGTTAGGAGC-1_1	-4.41398	-1.49626	4523	3769	25000	7625	10	572	9307	168	541	6777	1	0	3706	0	0	0	3706	0	4281	8133	singlet	0.90962288686606	0.36	508699221570511	0.48	631695440460381	High	MG2	0	0	5920	4216	SPG-A undiff	0	0	0.835650046162196	0.0331182066331625	0	0	0.131231747204641	0.835650046162196
CAAGGCCTCAAAGTAG-1_1	-4.11372	1.15142	1487	1362	7293	1668	11	157	2639	463	147	2208	1	0	1180	0	0	0	1180	0	1378	2597	singlet	0.74905303030303	0.08	53980502256364	0.62	624094202898551	High	MG2	0	0	1879	1610	SPC-I	0.322718522247526	0.509378258481684	0	0	0.107146984368921	0.0607562349018692	0	0.509378258481684
CAAGGCCTCATTCGGA-1_1	-3.36192	-0.559019	639	592	4422	1348	0	119	1728	143	82	1002	1	0	513	0	0	0	513	0	609	1159	singlet	0.672514619883041	0.05	60979020979021	0.83	607784431137725	High	MG2	0	0	887	742	SPC-I	0.162787921053718	0.302210204021641	0.125629200036586	0.287283355105932	0	0	0.122089319782122	0.302210204021641
CAAGGCCTCCTCCCAA-1_1	5.31995	-0.217642	1145	1011	6900	1857	1	202	2456	78	167	2139	1	0	863	0	0	0	863	0	1037	1947	singlet	0.788788788788789	0.11	511760966306423	0.5	484805984104722	High	MG2	2	2	1649	1193	SPC-I	0.476833053913946	0.505003182256649	0	0	0.0181637638294049	0	0	0.505003182256649
CAATCCCAGTCTCCAA-1_1	-2.46382	-0.816812	1927	1629	10305	3419	9	178	3500	394	215	2590	1	0	1661	0	0	0	1661	0	1839	3507	singlet	0.967770814682184	0.51	599919560958519	0.81	71003861003861	High	MG2	0	0	2401	1850	SPG-A undiff	0	0.224112187984249	0.454228315230443	0.019778417924013	0	0.138089402447918	0.163791676413376	0.454228315230443
CAATCCCAGTTCCCGG-1_1	4.61493	1.83792	644	587	3502	766	0	85	1358	52	75	1166	1	0	490	0	0	0	490	0	586	1113	singlet	0.974658869395711	0.53	504111273342041	0.46	502572898799314	High	MG2	0	0	953	769	SPD elongated	0.732841434735887	0.0406589678433331	0.00273725748178808	0	0	0.223762339938992	0	0.732841434735887
CAATCCCCAAAGCATA-1_1	-3.2201	-0.759523	2779	2317	18185	6243	15	431	6268	1042	389	3797	1	0	2245	0	0	0	2245	0	2635	5024	singlet	0.915966386554622	0.38	502424404863433	0.45	693968922833816	High	MG2	0	0	3393	2545	SPD elongated	0.39304128127997	0.00992356033732782	0.209890323709599	0.13916842813292	0	0.211873917348501	0.0361024891916813	0.39304128127997
CAATCCCCATCAGCTA-1_1	-4.02555	-1.24291	3585	2990	25274	9012	2	578	9356	219	628	5479	1	0	2882	0	0	0	2882	0	3369	6400	singlet	0.834360554699538	0.18	547797526214789	0.65	614893228691367	High	MG2	0	0	4704	3466	SPG-A undiff	0	0	0.584948932712538	0.415051067287462	0	0	0	0.584948932712538
CAATCCCTCAAACCAC-1_1	-5.11739	2.11147	2503	2170	21142	6691	23	450	6205	3778	384	3611	1	0	1825	0	0	0	1825	0	2363	4508	singlet	0.967994774657087	0.51	528921627822722	0.57	654389365826641	High	MG2	5	5	2880	2264	SPC-I	0.0151407368018472	0.41239347468474	0.2372482182669	0.277335372018408	0	0	0.0578821982281043	0.41239347468474
CAATCCCTCTCCTTAA-1_1	-3.6627	-0.574723	2367	2064	20687	7448	25	452	7542	451	426	4343	1	0	1837	0	0	0	1837	0	2183	4142	singlet	0.791979949874687	0.12	569430569430572	0.72	502647939212526	High	MG2	0	0	3181	2321	SPD elongated	0.553201245642984	0.263654560213526	0.0385526853657031	0.133022175634962	0	0	0.0115693331428237	0.553201245642984
CAATCCCTCTGGCACG-1_1	-3.65092	-0.326109	1428	1301	8825	3014	9	198	3119	1	267	2217	1	0	1108	0	0	0	1108	0	1302	2487	singlet	0.971215351812367	0.52	596203796203796	0.8	587280108254398	High	MG2	0	0	1914	1568	SPD elongated	0.662457446845416	0.265841821356928	0.01533533223796	0.0175500736420008	0.0134544554898226	0	0.0253608704278714	0.662457446845416
CACAACAAGGAGTACC-1_1	4.3036	-3.13128	3547	2825	27921	10326	17	1007	9502	688	728	5653	1	0	2713	0	0	0	2713	0	3258	6209	singlet	0.84330052990159	0.2	526466540452551	0.56	57633115160092	High	MG2	2	2	4762	3124	SPD elongated	0.674454382514584	0.263020830739757	0	0	0.0224700032308224	0	0.040054783514837	0.674454382514584
CACAACATCGTGCTTC-1_1	-4.46538	-1.54791	9784	6861	77586	28595	35	1750	28376	875	2038	15917	1	0	7580	0	0	0	7580	0	8987	17146	singlet	0.845624915734124	0.2	545406336291053	0.64	564616447823082	High	MG2	0	0	13121	6994	SPG-A diff	0	0.00530513247055972	0.128092946017871	0	0	0	0.866601921511569	0.866601921511569
CACAACATCTCCACTG-1_1	4.0479	1.70823	739	641	5081	1543	6	99	1932	273	115	1113	1	0	564	0	0	0	564	0	694	1312	singlet	0.816929133858268	0.15	120736406450692	1	623539982030548	High	MG2	4	4	922	752	SPD round	0.0576720738985703	0	0	0	0	0.942327926101429	0	0.942327926101429
CACAACATCTCGGCGA-1_1	-0.909308	-2.28151	4662	3653	22600	6450	14	497	8213	492	554	6380	1	0	3945	0	0	0	3945	0	4448	8474	singlet	0.971184631803629	0.52	576244268551959	0.74	69717868338558	High	MG2	3	3	5941	4017	SPD elongated	0.272208760243012	0.123647363277076	0.244974727414116	0.231733257966468	0	0.00509029068408573	0.122345600415243	0.272208760243012
CACAGATAGAGGAATG-1_1	-0.603595	-1.01299	1491	1294	11755	4618	0	283	3992	446	337	2079	1	0	1216	0	0	0	1216	0	1428	2733	singlet	0.702807357212004	0.05	731608816715197	0.95	686868686868687	High	MG2	3	3	1836	1535	SPG-B	0.289069866947368	0.236628107555897	0.124446579417315	0.337416055843931	0	0.0124393902354895	0	0.337416055843931
CACAGATAGTCGACCC-1_1	-1.39185	0.248055	1063	975	5462	1192	1	97	2119	245	132	1676	1	0	828	0	0	0	828	0	1001	1907	singlet	0.856234096692112	0.22	662765805622943	0.91	597255369928401	High	MG2	4	4	1394	1197	SPD elongated	0.925744338807152	0.0296074173933206	0.00647926876083932	0.0301905354550344	0.00797843958365363	0	0	0.925744338807152
CACAGATCACCTGAAT-1_1	5.22337	-0.859403	4084	3069	27476	10428	41	1022	8520	271	921	6273	1	0	3023	0	0	0	3023	0	3756	7045	singlet	0.890357142857143	0.31	515280897446503	0.51	598756575801052	High	MG2	2	2	5210	3055	SPC-II	0.24236381797705	0.155564990451459	0	0	0.522726857762704	0.0793443338087869	0	0.522726857762704
CACAGATCATGCACTA-1_1	3.907	-2.97818	7073	5236	51538	17623	60	1691	17074	2719	1375	10996	1	0	5494	0	0	0	5494	0	6512	12179	singlet	0.973275326289621	0.53	506569243031337	0.47	592215351036741	High	MG2	1	1	9292	5223	SPC-I	0.0566253594934085	0.68626278792496	0.023664295059659	0.0126828661675286	0.188443057615949	0.0121268254120865	0.0201948083264083	0.68626278792496
CACAGATTCAGTCTTT-1_1	3.58983	3.83755	920	786	10827	2502	24	251	3251	3212	126	1461	1	0	720	0	0	0	720	0	859	1629	singlet	0.774058577405858	0.09	757703834626908	0.96	587953456536619	High	MG2	4	4	1185	932	SPD elongated	0.916859853143211	0.062597183046062	0	0	0.015180667319011	0.00536229649171582	0	0.916859853143211
CACAGATTCCAAGAGG-1_1	-2.64811	0.337248	708	646	5834	1943	3	182	2025	189	169	1323	1	0	558	0	0	0	558	0	654	1229	singlet	0.759677419354839	0.08	749776539250219	0.96	494331065759637	High	MG2	0	0	1085	892	SPC-I	0.385172594871974	0.41777878694708	0.0439859370584038	0.10039763920603	0.0206950584329002	0.00736379003397756	0.0246061934496342	0.41777878694708
CACAGATTCTCTTCTC-1_1	-2.11758	-0.403763	595	547	3128	943	2	71	1163	39	79	831	1	0	526	0	0	0	526	0	566	1098	singlet	0.781637717121588	0.1	550987474064395	0.66	681107099879663	High	MG2	0	0	785	708	SPC-I	0.135728747329486	0.663764882672473	0.00985173308703581	0.167162760729488	0.0234918761815176	0	0	0.663764882672473
CACCACTAGCATACCT-1_1	-2.76962	-0.651356	2506	1920	82239	43053	98	1645	27544	4985	1475	3439	1	0	2138	0	0	0	2138	0	2396	4587	singlet	0.684329199549042	0.05	558298844013125	0.69	696714161093341	High	MG2	3	3	3197	2165	SPG-A diff	0.112318311912985	0.0117939540987521	0.262405745285408	0	0	0	0.613481988702855	0.613481988702855
CACCACTAGGGAAGCG-1_1	-6.54177	2.76232	6231	4940	36413	11414	28	656	10431	5245	637	8002	1	0	5054	0	0	0	5054	0	5944	11201	singlet	0.704720369420216	0.05	543107685964828	0.63	742814296425893	High	MG2	5	5	6985	4796	SPD elongated	0.716525927656205	0.15706549071415	0	0.0774555147579307	0.0360046057295758	0	0.0129484611421379	0.716525927656205
CACCACTCACGTGAAG-1_1	-2.91988	-0.217052	1603	1429	6917	1929	3	167	2232	294	148	2144	1	0	1362	0	0	0	1362	0	1539	2950	singlet	0.666666666666667	0.04	725312423425635	0.95	717817164179104	High	MG2	0	0	2009	1686	SPG-B	0.06372817061175	0.065583683722093	0.206392287475382	0.395528052107636	0	0	0.268767806083139	0.395528052107636
CACCACTCATGGCCCA-1_1	3.20424	-0.424398	1316	1074	9130	3057	4	280	3404	10	228	2147	1	0	1012	0	0	0	1012	0	1219	2301	singlet	0.778345250255363	0.1	503940503940506	0.46	567768979972054	High	MG2	2	2	1758	1232	SPD elongated	0.412206330516395	0.180307356163089	0.0468638954709906	0.198563820540396	0.0264337375226074	0.106292520137661	0.0293323396488602	0.412206330516395
CACCACTGTCACCGCA-1_1	2.15103	-2.81167	808	704	7586	2075	3	159	2070	1675	157	1447	1	0	685	0	0	0	685	0	768	1464	singlet	0.819241982507289	0.16	652918510061367	0.9	530753282653766	High	MG2	1	1	1169	902	SPD elongated	0.507640320989501	0.255398473614162	0.0207128896599505	0.0170469962401864	0	0.0136733741770013	0.185527945319198	0.507640320989501
CACCACTTCATTCGGA-1_1	-4.76719	-0.225151	1802	1557	9790	2750	9	234	3815	100	186	2696	1	0	1387	0	0	0	1387	0	1701	3241	singlet	0.956339210747271	0.49	690253143083337	0.93	63093471810089	High	MG2	0	0	2252	1766	SPD elongated	0.875916049642151	0.0447704998637145	0.0399161649180754	0	0.0352738556182023	0.00412342995785642	0	0.875916049642151
CACCTGTAGGTTGTTC-1_1	5.18647	-1.03943	1404	1127	8425	2646	10	311	2626	140	332	2360	1	0	984	0	0	0	984	0	1263	2397	singlet	0.839332748024583	0.19	653346653346653	0.9	535169491525424	High	MG2	2	2	1833	1160	SPD elongated	0.853803593321565	0.0391363040793968	0	0	0.0578829343355839	0.049177168263454	0	0.853803593321565
CACCTGTGTACATGGG-1_1	3.62079	3.66999	1964	1700	17251	6045	7	363	6361	703	477	3295	1	0	1483	0	0	0	1483	0	1834	3490	singlet	0.844473858371939	0.2	545130545130538	0.64	55660091047041	High	MG2	4	4	2745	2103	SPD elongated	0.885691671661186	0.0823880058132616	0	0	0.027081947670673	0.00483837485487944	0	0.885691671661186
CACCTGTTCGAGGCTC-1_1	-2.96958	-2.32044	3528	2957	21100	6749	12	450	7230	518	566	5575	1	0	2962	0	0	0	2962	0	3296	6262	singlet	0.983660130718954	0.55	554168054168053	0.67	591210762331839	High	MG2	0	0	4777	3374	SPG-A diff	0.00256802070536538	0.0625822904148025	0.246128951998945	0.0413324263946131	0	0	0.647388310486274	0.647388310486274
CACCTTGCACTAGCCG-1_1	5.24412	-2.4137	1183	1018	7554	2528	6	307	2246	274	184	2009	1	0	879	0	0	0	879	0	1072	2022	singlet	0.892357373519914	0.31	696803196803197	0.93	533598805375809	High	MG2	2	2	1589	1169	SPD elongated	0.859564153683039	0.140435846316961	0	0	0	0	0	0.859564153683039
CACGTTCAGTGAGCAC-1_1	5.13003	-0.190476	1724	1385	11924	3959	4	428	4049	281	354	2849	1	0	1258	0	0	0	1258	0	1568	2945	singlet	0.914759273875296	0.37	55026940272842	0.66	55036855036855	High	MG2	2	2	2255	1529	SPD elongated	0.531276315036759	0.197372839841701	0	0	0.206471685409238	0.0648791597123017	0	0.531276315036759
CACGTTCAGTTGCCGC-1_1	-4.34607	-0.670893	1216	1131	4349	902	0	113	1603	5	79	1647	1	0	993	0	0	0	993	0	1163	2225	singlet	0.93218085106383	0.42	539460539460541	0.61	706132361870067	High	MG2	0	0	1536	1351	SPC-I	0.182007578789174	0.710950619548544	0.0938586381003777	0.00525892387038604	0	0	0.00792423969151751	0.710950619548544
CACGTTCCACTCCTCA-1_1	-3.10127	-1.11267	1754	1521	10903	3975	5	190	3856	114	309	2454	1	0	1443	0	0	0	1443	0	1680	3216	singlet	0.799313893653516	0.13	6377997002997	0.87	684596577017115	High	MG2	0	0	2224	1800	SPG-B	0.0385687614094518	0.0935893164057045	0.280768955946308	0.308871199423903	0	0	0.278201766814632	0.308871199423903
CACGTTCGTGCTAGTT-1_1	-1.70752	-0.736349	4910	3829	33240	11319	14	685	12228	180	733	8081	1	0	4202	0	0	0	4202	0	4614	8752	singlet	0.889229910714286	0.3	526328131961935	0.56	570968939487687	High	MG2	0	0	6795	4216	SPC-I	0	0.402089027880706	0.161311748015851	0.241184513893826	0.0248286870141295	0	0.170586023195489	0.402089027880706
CACTAAGAGACTTGAA-1_1	3.95437	-0.76578	924	826	7044	2315	0	179	2723	59	157	1611	1	0	739	0	0	0	739	0	841	1585	singlet	0.877266387726639	0.27	74617690002305	0.96	52203600248293	High	MG2	3	3	1319	1043	SPC-I	0.410498398379014	0.443954075946975	0.017689606235004	0.0812970645263284	0.00583815936650305	0.0407226955461749	0	0.443954075946975
CACTAAGAGTAGAAGG-1_1	4.11364	-2.06511	2180	1678	67289	35194	15	2024	23761	846	1581	3868	1	0	1692	0	0	0	1692	0	1969	3730	singlet	0.922063037249284	0.39	50949050949051	0.49	509048603929679	High	MG2	2	2	3102	2032	SPD elongated	0.810037159065697	0.167542995197824	0.0043500481008638	0	0.00778742653433188	0	0.0102823711012837	0.810037159065697
CACTGAAGTGAGTAAT-1_1	-4.09705	-0.0161346	1004	907	6053	1991	3	176	2190	207	171	1315	1	0	816	0	0	0	816	0	958	1836	singlet	0.723338485316847	0.06	650460650460655	0.89	72851711026616	High	MG2	0	0	1202	1048	SPD elongated	0.419666951130088	0.379962718875539	0.0392179731500623	0.138710760027773	0.0224415968165377	0	0	0.419666951130088
CACTGAAGTGTTTCTT-1_1	-3.79463	-1.19267	4325	3515	22471	6095	14	494	7985	1116	496	6271	1	0	3530	0	0	0	3530	0	4085	7743	singlet	0.92008486562942	0.39	50686155949314	0.47	65141125817254	High	MG2	0	0	5474	3854	SPC-I	0.040241117606342	0.562577618645074	0.137486887616121	0.0804042151299108	0.0052527738151463	0	0.174037387187406	0.562577618645074
CACTGAATCGCAGATT-1_1	-2.91466	-1.56625	3437	2812	20052	6636	6	544	7078	543	515	4730	1	0	2825	0	0	0	2825	0	3266	6223	singlet	0.914489311163896	0.37	609771907481826	0.83	690486257928118	High	MG2	0	0	4334	3148	SPG-A undiff	0	0.314317632376496	0.409516947619866	0.1845899369995	0.00855602561288212	0	0.0830194573912558	0.409516947619866
CAGCCTTGTGAATCGG-1_1	4.27914	2.04606	1275	1089	6238	1382	0	155	2554	35	125	1987	1	0	1011	0	0	0	1011	0	1191	2254	singlet	0.920792079207921	0.39	519096288327061	0.53	599396074484147	High	MG2	4	4	1680	1238	SPD elongated	0.635873400865096	0	0	0	0	0.364126599134904	0	0.635873400865096
CAGCCTTGTTAACTCG-1_1	-4.62106	-0.693983	3091	2640	16765	5283	6	361	6093	266	395	4361	1	0	2446	0	0	0	2446	0	2925	5502	singlet	0.956365503080082	0.49	500842441140952	0.45	670717725292364	High	MG2	0	0	3840	2934	SPC-I	0.205300403645733	0.386502633025274	0.0854138646503574	0.115998244340122	0.131967081396477	0.0748177729420352	0	0.386502633025274
CAGCCTTGTTGGGAAC-1_1	-4.29568	-0.350047	716	691	2312	357	1	42	832	36	39	1005	0	3	571	0	0	0	571	0	686	1306	singlet	0.924528301886792	0.4	558751593234352	0.69	682587064676617	High	MG2	0	0	882	827	SPD elongated	0.507445468854054	0.331972657857081	0	0.160581873288865	0	0	0	0.507445468854054
CAGCCTTTCAACGTGT-1_1	-2.04079	-0.864538	2665	2217	15170	5010	4	330	5512	282	377	3655	1	0	2257	0	0	0	2257	0	2542	4811	singlet	0.88780487804878	0.3	546062633019156	0.64	695485636114911	High	MG2	0	0	3310	2479	SPG-B	0.0123592766746046	0.0425983567142073	0.315601190007666	0.577839672691279	0	0	0.0516015039122434	0.577839672691279
CAGCCTTTCAGTGTGT-1_1	-4.60191	-0.771605	3532	2962	24806	9258	9	536	8962	473	584	4984	1	0	2805	0	0	0	2805	0	3331	6345	singlet	0.866841874726237	0.25	54235619453011	0.63	668338683788122	High	MG2	0	0	4366	3244	SPG-A undiff	0.147798078827243	0.104580937935371	0.610556393947429	0.0548046142647727	0	0	0.0822599750251839	0.610556393947429
CAGCCTTTCCTATCAT-1_1	-4.44401	0.24916	1124	1036	6401	1852	6	127	2026	716	132	1542	1	0	918	0	0	0	918	0	1082	2074	singlet	0.80510752688172	0.14	639360639360639	0.88	701686121919585	High	MG2	0	0	1401	1225	SPD elongated	0.62184307422286	0.147573637837804	0.0652627527733458	0.165320535165989	0	0	0	0.62184307422286
CAGCCTTTCGCAAGCC-1_1	-0.646182	-1.70794	3180	2579	22914	7930	12	432	8074	1219	441	4806	1	0	2604	0	0	0	2604	0	3001	5733	singlet	0.87143503847895	0.26	696284847228246	0.93	624427798585102	High	MG2	0	0	4165	2895	SPC-I	0.0631662437820457	0.50418282536897	0.0897992862882016	0.11587438867168	0	0.0219333166170662	0.205043939272037	0.50418282536897
CAGCCTTTCGTGAACT-1_1	-3.15358	-1.6018	3794	2975	25938	9653	6	506	9075	520	604	5574	1	0	3073	0	0	0	3073	0	3605	6860	singlet	0.889331210191083	0.3	583549783549784	0.77	646752780767851	High	MG2	0	0	4839	3323	SPG-A diff	0.0897228144880344	0.0169446701426792	0.251874108381777	0.223694577024435	0.00189237920075851	0.00814170830152367	0.407729742460792	0.407729742460792
CAGCCTTTCTTCATAC-1_1	1.87321	-1.9907	1613	1376	12081	4184	5	335	4719	169	225	2444	1	0	1328	0	0	0	1328	0	1493	2846	singlet	0.950513538748833	0.47	647773279352222	0.89	61088379705401	High	MG2	1	1	2154	1690	SPC-I	0.325399002324076	0.534877094674998	0.0392818680277258	0.0328627630387714	0	0	0.0675792719344287	0.534877094674998
CAGCCTTTCTTGCGCT-1_1	-0.804711	-1.73556	2983	2469	25449	8255	34	621	7585	3935	509	4510	1	0	2407	0	0	0	2407	0	2826	5377	singlet	0.955371043072133	0.48	641089679551222	0.88	626607538802661	High	MG2	3	3	3858	2836	SPG-A undiff	0	0	0.682740772986388	0.0232906067596221	0	0	0.29396862025399	0.682740772986388
CAGCTAAGTACCTATG-1_1	-3.57855	-1.45829	4301	3400	24002	8135	0	480	8709	197	680	5801	1	0	3553	0	0	0	3553	0	4103	7824	singlet	0.856304985337243	0.22	5873196570871	0.77	707291846233408	High	MG2	0	0	5299	3746	SPG-B	0.0547752788438783	0.109831956893566	0.241150823851364	0.44371287044373	0.00289111529781011	0	0.147637954669651	0.44371287044373
CAGCTAAGTTAGGAGC-1_1	-3.26005	0.417559	587	547	4222	1354	1	100	1333	403	86	945	1	0	443	0	0	0	443	0	542	1046	singlet	0.77801724137931	0.1	542185087639631	0.62	573544973544974	High	MG2	0	0	742	662	SPC-I	0.321210324113997	0.625790053970815	0.0119764675052292	0.0149038891578591	0.0261192652520999	0	0	0.625790053970815
CAGCTAAGTTTCTCTA-1_1	-3.27736	-1.30356	2849	2391	17248	5457	4	343	6562	349	368	4165	1	0	2377	0	0	0	2377	0	2706	5156	singlet	0.863518422418267	0.24	668706293706293	0.91	649699879951981	High	MG2	0	0	3659	2751	SPG-A undiff	0.349360311541958	0.067012045840146	0.373854800386492	0.0133848068755655	0.00532408932218808	0.0953717578722857	0.095692188161365	0.373854800386492
CAGCTAATCGGTCAGC-1_1	-0.923011	-1.07824	3096	2522	22414	8610	8	456	8022	280	575	4463	1	0	2549	0	0	0	2549	0	2958	5675	singlet	0.813638486688463	0.15	62040523578985	0.85	662782881469863	High	MG2	3	3	4003	2915	SPC-I	0	0.652496017410061	0.175377830425408	0.133782577445421	0	0	0.0383435747191105	0.652496017410061
CAGCTGGGTCTGCGCA-1_1	5.20316	-1.44688	641	612	2255	197	2	91	801	45	74	1045	0	3	473	0	0	0	473	0	601	1130	singlet	898	0.33	614623471766326	0.84	57511961722488	High	MG2	2	2	871	778	SPC-I	0.361311225563439	0.401352163202364	0	0.0439745430402956	0.193362068193901	0	0	0.401352163202364
CAGCTGGTCTGATCTT-1_1	-2.85515	-0.976764	2525	2112	18860	6544	8	503	6726	391	494	4194	1	0	1988	0	0	0	1988	0	2341	4435	singlet	0.839313572542902	0.19	552710447447288	0.67	558178350023844	High	MG2	0	0	3499	2551	SPG-A undiff	0.111093163870581	0.210356744080776	0.442220290958063	0.08414632717539	0	0	0.152183473915189	0.442220290958063
CAGGATTAGGTACATA-1_1	-4.33146	-0.596221	1934	1751	8324	2138	4	167	3006	29	195	2785	1	0	1533	0	0	0	1533	0	1820	3468	singlet	0.870790916209867	0.26	510989010989011	0.49	653500897666068	High	MG2	0	0	2401	2018	SPG-A undiff	0.0300846251679442	0.044593596682285	0.741891904301888	0.176245158542051	0	0	0.00718471530583139	0.741891904301888
CAGGATTAGTCCCTCT-1_1	1.44306	-2.40557	1071	913	6909	1901	11	189	2597	206	102	1903	1	0	845	0	0	0	845	0	983	1877	singlet	0.849673202614379	0.21	665620094191517	0.91	516552811350499	High	MG2	1	1	1618	1197	SPD elongated	0.358704764424303	0.19788830167949	0.0573840899587058	0.0283711582848204	0	0	0.357651685652681	0.358704764424303
CAGGATTCAAGCTTTG-1_1	-0.730166	-2.35706	3250	2712	16607	4032	18	356	5560	1592	342	4707	1	0	2709	0	0	0	2709	0	3059	5809	singlet	0.986771190592847	0.56	580981518481518	0.76	649883152751222	High	MG2	3	3	4202	3139	SPD round	0	0.0112945200743253	0.00754279784446104	0	0.0474426934506612	0.708913177819392	0.22480681081116	0.708913177819392
CAGGATTTCTCCCTTT-1_1	-3.06088	-0.323052	972	898	5895	1850	3	117	2215	117	176	1417	1	0	840	0	0	0	840	0	914	1742	singlet	0.703966005665722	0.05	58403135326212	0.77	645024700070572	High	MG2	0	0	1259	1102	SPD elongated	0.452615087390749	0.276953551233379	0.0953232013037524	0.144772129237122	0.0124508363456108	0	0.0178851944893865	0.452615087390749
CAGGATTTCTGGACAT-1_1	2.76693	-2.67204	2384	1994	18029	5857	11	440	6898	241	441	4141	1	0	1902	0	0	0	1902	0	2188	4125	singlet	0.951152579582876	0.47	529575687470423	0.57	528374788698382	High	MG2	1	1	3369	2533	SPG-A diff	0.0740333094786737	0.273982311891408	0.0459223730722784	0.261045918147782	0	0.0213690277329467	0.323647059676911	0.323647059676911
CAGGGCTAGAACTCCT-1_1	-3.58198	-0.736927	1796	1558	10303	3636	8	226	3537	222	267	2407	1	0	1520	0	0	0	1520	0	1706	3236	singlet	0.793832599118943	0.12	613416434311962	0.83	708766098878272	High	MG2	0	0	2220	1787	SPC-I	0.048418841358104	0.628220443420924	0.0976910636924395	0.103695047702466	0.00716166229148965	0	0.114812941534576	0.628220443420924
CAGGGCTAGGTCTTTG-1_1	-4.36996	-0.0550354	2516	2128	19017	7012	11	403	6485	1240	403	3463	1	0	2163	0	0	0	2163	0	2403	4555	singlet	0.892367906066536	0.31	605516932047551	0.82	693907017037251	High	MG2	0	0	3199	2463	SPD elongated	0.344778295502467	0.0911358112404242	0.332104467257477	0.194288856064516	0	0	0.0376925699351159	0.344778295502467
CAGGGCTCACACACAT-1_1	2.85659	-3.25654	4468	3534	32309	11603	6	735	12183	32	731	7019	1	0	3570	0	0	0	3570	0	4165	7851	singlet	0.909062597321707	0.36	554022248937509	0.67	593389371705371	High	MG2	1	1	6027	4076	SPC-I	0.260418434079821	0.430912333434535	0.0884117441429638	0	0.0417907681313366	0.0332760223789792	0.145190697832364	0.430912333434535
CAGGGCTCAGTTACAC-1_1	-1.14437	-1.24905	1358	1213	10312	3605	1	197	3760	587	216	1946	1	0	1110	0	0	0	1110	0	1300	2480	singlet	0.7315296566077	0.07	503430995234275	0.46	668036998972251	High	MG2	3	3	1718	1454	SPD elongated	0.423651870837644	0.168969332196569	0.061293188373309	0.226811315218175	0	0	0.119274293374303	0.423651870837644
CAGGGCTCATTACACG-1_1	4.14637	1.56379	719	623	6200	2137	1	191	2290	344	104	1133	1	0	573	0	0	0	573	0	673	1292	singlet	0.886973180076628	0.3	506160506160508	0.47	593998234774934	High	MG2	0	0	900	719	SPD elongated	0.60475007231994	0.0798822884723133	0	0.0149759899783742	0.0193829805066275	0.281008668722745	0	0.60475007231994
CAGTATGCAGCGTGAA-1_1	-4.02781	-0.607895	2660	2271	17231	6007	8	360	6170	223	419	4044	1	0	2220	0	0	0	2220	0	2526	4766	singlet	0.910087719298246	0.36	544140544140545	0.63	624629080118694	High	MG2	0	0	3505	2684	SPG-A undiff	0.109286637989443	0.147973285556081	0.529193902915962	0.104855799141524	0	0	0.10869037439699	0.529193902915962
CAGTATGCATATAGAG-1_1	-2.28587	-1.09514	1894	1589	9287	2638	0	174	3406	84	228	2757	1	0	1545	0	0	0	1545	0	1775	3382	singlet	0.873517786561265	0.27	612998112998107	0.83	643815741748277	High	MG2	0	0	2505	1864	SPG-B	0.0882040917473365	0.0194292091773406	0.0913125345564746	0.470910126038633	0	0	0.330144038480215	0.470910126038633
CAGTATGCATTGAACC-1_1	5.34746	-1.87947	804	726	5883	1895	3	220	1780	523	140	1322	1	0	569	0	0	0	569	0	727	1379	singlet	0.941880341880342	0.44	504323262943953	0.46	549924357034796	High	MG2	2	2	1002	815	SPD elongated	0.7908268952272	0.147349565910209	0	0.0278632273393986	0.0339603115231921	0	0	0.7908268952272
CAGTATGGTTACCACA-1_1	-0.0712304	-1.8131	753	698	3514	890	1	85	1207	174	67	1090	1	0	605	0	0	0	605	0	709	1370	singlet	0.774074074074074	0.09	774877296616425	0.97	65045871559633	High	MG2	3	3	970	866	SPC-I	0.357534708903399	0.407252920299401	0	0.186952744703027	0	0.0150672379154208	0.0331923881787513	0.407252920299401
CAGTGCGAGCTACGTT-1_1	-0.762485	-0.971326	601	544	4330	1620	3	100	1326	153	51	1077	1	0	473	0	0	0	473	0	561	1072	singlet	0.801512287334594	0.13	555807828535099	0.68	520891364902507	High	MG2	0	0	890	668	SPC-I	0.276406354783669	0.442324614033795	0.036068126540001	0.151056919279353	0.0358640297583558	0.0107869650344711	0.0474929905703552	0.442324614033795
CAGTGCGAGGCCAGTA-1_1	5.33429	-0.195817	1857	1535	14246	5349	11	538	4906	61	358	3023	1	0	1395	0	0	0	1395	0	1704	3224	singlet	0.942336874051593	0.45	591908091908092	0.79	563678465100893	High	MG2	2	2	2491	1753	SPD elongated	0.806216785335805	0.14728357683371	0.0100003316062497	0	0.0186545713743678	0.0178447348498672	0	0.806216785335805
CAGTGCGCAAAGAGAG-1_1	2.97555	-1.3638	1072	911	7924	2588	0	142	3190	160	208	1636	1	0	842	0	0	0	842	0	1013	1916	singlet	0.941256830601093	0.44	594527423795722	0.79	61919315403423	High	MG2	1	1	1372	1086	SPD elongated	0.44526338309893	0.353039807505439	0.0309583544357466	0.0499164869199065	0.0819476447486223	0.0231549352842752	0.0157193880070806	0.44526338309893
CAGTGCGCAGGGAGTT-1_1	-4.29707	-0.0243405	1067	979	7645	2537	6	152	2387	846	153	1564	1	0	811	0	0	0	811	0	1012	1927	singlet	0.960526315789474	0.5	817643894566967	0.98	647058823529412	High	MG2	0	0	1327	1160	SPC-I	0.250064197789694	0.406234433062834	0.0896764994006082	0.236435791061338	0	0	0.0175890786855257	0.406234433062834
CAGTGCGGTACCCATA-1_1	-3.21531	-1.69507	3759	3113	22796	7910	4	476	8348	111	561	5386	1	0	3093	0	0	0	3093	0	3575	6825	singlet	0.848076160253868	0.21	626136453474579	0.86	663757890828073	High	MG2	0	0	4790	3501	SPG-A diff	0	0.0381507950804766	0.257804302567472	0.188299174424441	0	0	0.51574572792761	0.51574572792761
CAGTGTAAGAGAATTC-1_1	4.60403	-2.65193	6075	4645	39156	12023	31	1212	13727	220	1157	10786	1	0	4543	0	0	0	4543	0	5493	10378	singlet	0.997439180537772	0.58	533111748065021	0.59	509271277582051	High	MG2	2	2	8558	4887	SPD elongated	0.402386331621594	0.17146684255063	0	0.168604954353135	0	0.0180016675111624	0.239540203963478	0.402386331621594
CAGTGTAAGATCTAAG-1_1	3.77932	3.93211	538	460	4934	1479	0	123	2171	71	89	1001	1	0	399	0	0	0	399	0	486	925	singlet	0.910087719298246	0.36	62604062604063	0.86	485514485514486	High	MG2	4	4	800	633	SPD elongated	0.952948216337656	0.0248854549343544	0	0	0.0162088258973087	0.00595750283068108	0	0.952948216337656
CAGTGTACAAAGGCCA-1_1	2.34583	-0.445537	733	671	6135	2177	5	151	2054	206	158	1384	1	0	600	0	0	0	600	0	659	1251	singlet	0.691823899371069	0.05	533259843604671	0.59	476156069364162	High	MG2	2	2	1114	915	SPC-I	0.0348294490932677	0.454596483608373	0.179424746833979	0.128216668267396	0.0159826810240329	0	0.186949971172951	0.454596483608373
CAGTGTACAAGCTTTG-1_1	-2.31217	-0.970413	1370	1216	5895	1735	2	123	1999	130	137	1769	1	0	1173	0	0	0	1173	0	1319	2510	singlet	0.863979848866499	0.24	698101898101898	0.93	745618993781798	High	MG2	0	0	1680	1409	SPC-I	0.166954578678665	0.401812065057465	0.107406940506791	0.27205574897535	0	0.0103065163373454	0.0414641504443841	0.401812065057465
CATAACGAGTAGTCGG-1_1	-4.42765	-1.69424	4033	3342	16820	4034	12	316	6338	242	399	5479	1	0	3323	0	0	0	3323	0	3826	7223	singlet	0.993619736282433	0.57	513243981452074	0.5	698302609965322	High	MG2	0	0	5013	3662	SPG-A undiff	0	0.0106971134046338	0.589024797344221	0.0155059184100476	0	0	0.384772170841097	0.589024797344221
CATAACGCACCTGTGG-1_1	-3.46065	-1.36699	2288	2001	10931	2871	5	241	4144	234	279	3157	1	0	1869	0	0	0	1869	0	2176	4107	singlet	0.921484653818701	0.39	692465429307529	0.93	68926195755464	High	MG2	0	0	2794	2250	SPC-I	0.331159143873421	0.379544563133209	0.0208097352620862	0.0125383649957625	0	0	0.255948192735521	0.379544563133209
CATAACGGTATGGATA-1_1	2.99014	-2.97146	2060	1703	16039	5096	2	407	6305	376	381	3472	1	0	1586	0	0	0	1586	0	1868	3528	singlet	0.912820512820513	0.37	514793848127185	0.51	538018433179724	High	MG2	1	1	2878	2080	SPD elongated	0.36919590954771	0.273450190971589	0	0	0	0.0175545615263388	0.339799337954362	0.36919590954771
CATAACGGTTTGTCTT-1_1	3.2806	1.72787	1766	1462	10627	3391	21	243	3962	42	230	2738	1	0	1384	0	0	0	1384	0	1641	3111	singlet	0.994112699747687	0.57	598776223776224	0.8	599342585829072	High	MG2	4	4	2267	1654	SPD round	0.352241835873727	0.0384333329765713	0	0	0.0548481923930337	0.554476638756668	0	0.554476638756668
CATAACGTCTCTGTTA-1_1	4.68627	-1.0798	2047	1674	12051	3870	5	528	3766	359	339	3184	1	0	1560	0	0	0	1560	0	1889	3577	singlet	0.772549019607843	0.09	500231475841231	0.45	593278894472362	High	MG2	2	2	2647	1814	SPD elongated	0.520441968371204	0.10420820850616	0	0	0.234963578276222	0.140386244846414	0	0.520441968371204
CATGCCTAGACTTGAA-1_1	-4.67229	-0.55345	2134	1854	11584	3985	0	308	3963	120	355	2853	1	0	1725	0	0	0	1725	0	2030	3842	singlet	0.783861671469741	0.11	583226297512007	0.76	711531720995443	High	MG2	0	0	2554	2049	SPD elongated	0.30354020772374	0.13840935477508	0.154932922125314	0.163629375116416	0.123238755084046	0.0697294193000074	0.0465199658753955	0.30354020772374
CATGCCTAGGTGAACC-1_1	0.864901	-2.87374	3406	2804	20643	6306	10	507	7687	654	411	5068	1	0	2741	0	0	0	2741	0	3204	6111	singlet	0.919545255793616	0.39	596568785545164	0.8	632202052091555	High	MG2	1	1	4396	3200	SPC-I	0.292317429698258	0.404173405629239	0.0217699271425084	0	0.127691351477027	0.00245085534658642	0.151597030706381	0.404173405629239
CATGCCTCAGAAAGAG-1_1	3.60309	-3.40072	2403	2061	11836	2761	6	356	4366	119	307	3921	1	0	1928	0	0	0	1928	0	2232	4220	singlet	0.921911421911422	0.39	505513903572161	0.47	569242540168324	High	MG2	1	1	3333	2516	SPD elongated	0.567528750516696	0.182504675353196	0.00900825349204595	0	0.189619040103924	0.0252143627234502	0.0261249178106875	0.567528750516696
CATGCCTTCCTGACCT-1_1	3.74804	2.84362	775	694	3855	941	5	76	1526	69	83	1155	1	0	597	0	0	0	597	0	734	1412	singlet	0.954198473282443	0.48	798292616474432	0.97	635497835497835	High	MG2	4	4	992	840	SPD elongated	0.95298534233345	0.0287759196184976	0	0	0.0145251436677183	0.00371359438033378	0	0.95298534233345
CATGTTTAGCTATCGT-1_1	-4.64349	-1.6054	3915	3258	19737	5920	16	420	7194	182	499	5506	1	0	3230	0	0	0	3230	0	3686	6999	singlet	0.889340927583401	0.3	69103828502324	0.93	669451507446422	High	MG2	0	0	4995	3657	SPG-A undiff	0	0	0.484610372290027	0.398522190452844	0	0	0.116867437257129	0.484610372290027
CATGTTTAGTCGCCTG-1_1	4.3759	-3.00804	4736	3639	32997	10740	23	1178	11866	170	959	8061	1	0	3603	0	0	0	3603	0	4294	8125	singlet	0.922842076047738	0.39	596403596403596	0.8	532688252077906	High	MG2	2	2	6605	3989	SPD elongated	0.325687845216747	0.217585351470244	0	0.192188724084176	0.187039307034779	0	0.0774987721940544	0.325687845216747
CATGTTTGTATACGCT-1_1	-2.80513	-0.391055	1277	1106	9090	3316	14	193	3005	661	204	1697	1	0	1079	0	0	0	1079	0	1224	2334	singlet	0.827284105131414	0.17	571650571650574	0.73	721272834413671	High	MG2	0	0	1568	1284	SPG-B	0.206789430971385	0.0790356098417653	0.167370580009212	0.353534832047784	0	0	0.193269547129854	0.353534832047784
CATGTTTTCAAGAGAT-1_1	-4.50875	-1.98392	6327	4820	44153	16605	35	892	16078	633	1082	8828	1	0	5185	0	0	0	5185	0	6023	11476	singlet	0.860657734470158	0.23	595142562355679	0.79	682260987766198	High	MG2	0	0	7933	5067	SPG-A undiff	0	0	0.873065181244588	0	0	0	0.126934818755412	0.873065181244588
CATTCATAGGATGTAT-1_1	-1.08263	-1.52342	3227	2652	18745	6607	15	340	6652	316	438	4377	1	0	2688	0	0	0	2688	0	3070	5870	singlet	0.869234668018246	0.26	760016682346789	0.96	701393648617775	High	MG2	0	0	4029	2999	SPC-I	0.238164026265305	0.39922105804379	0	0.238833166769077	0.00623769077550685	0.0142387378095368	0.103305320336784	0.39922105804379
CATTCATAGTCATCTG-1_1	4.7913	1.40333	2382	1931	14732	5054	2	472	5220	4	313	3667	1	0	1879	0	0	0	1879	0	2235	4265	singlet	0.991277258566978	0.57	509205080633649	0.48	609490046359422	High	MG2	4	4	3087	2214	SPD elongated	0.700630665708062	0	0	0	0	0.299369334291938	0	0.700630665708062
CATTCATCAGTTACAC-1_1	-3.86932	-2.29703	6023	4492	35341	12230	6	726	12894	376	808	8301	1	0	5082	0	0	0	5082	0	5726	10809	singlet	0.922523961661342	0.39	523461213116385	0.55	689796410071076	High	MG2	0	0	7653	4663	SPG-A undiff	0.00711510510586115	0	0.894981638442609	0	0	0	0.0979032564515295	0.894981638442609
CATTCATGTACCCACG-1_1	2.43215	-1.48137	3896	3074	30768	10152	17	666	12146	781	691	6315	1	0	3198	0	0	0	3198	0	3618	6875	singlet	0.914715134568333	0.37	569495863613515	0.72	5729216152019	High	MG2	1	1	5357	3662	SPC-II	0.307806867554291	0.295240202296717	0.0204560829135274	0.0145291655149445	0.339504943548796	0.0224627381717237	0	0.339504943548796
CATTCATGTATCATGC-1_1	4.45066	-2.94529	2989	2458	19681	6237	9	615	7196	64	473	5087	1	0	2242	0	0	0	2242	0	2703	5073	singlet	0.869275603663614	0.26	554253438868827	0.67	531354432868095	High	MG2	2	2	3967	2728	SPC-I	0.0588102768751712	0.74794324583938	0	0.137655258609468	0	0	0.0555912186759809	0.74794324583938
CATTCATGTTCACGTA-1_1	-0.506239	-2.07068	2920	2447	18464	6396	2	417	6554	573	439	4083	1	0	2393	0	0	0	2393	0	2772	5268	singlet	0.834468308014667	0.18	701951110114383	0.94	678912564290962	High	MG2	3	3	3728	2790	SPC-I	0.206322131136305	0.489145755139056	0.0964699040487498	0.0686153873467099	0	0.00394950589048067	0.135497316438699	0.489145755139056
CATTCATTCGGCTATA-1_1	-3.90996	-1.31376	3002	2517	21311	7572	21	383	7842	531	524	4438	1	0	2496	0	0	0	2496	0	2829	5382	singlet	0.809842331581462	0.14	66318297087528	0.91	637449301487156	High	MG2	0	0	3934	2919	SPG-A undiff	0	0	0.58515324106885	0.41484675893115	0	0	0	0.58515324106885
CATTCATTCGTGAGTT-1_1	3.33654	0.568474	2305	1871	14732	4429	7	455	5876	62	468	3435	1	0	1829	0	0	0	1829	0	2151	4076	singlet	0.795893719806763	0.12	5665598769047	0.71	626200873362445	High	MG2	1	1	2985	2025	SPD elongated	0.373945881168258	0.261368493038217	0.0298031075457726	0.103474409521377	0.057132240915525	0.142765691854774	0.031510175956076	0.373945881168258
CATTCCGCAACTCGAT-1_1	-4.04998	-0.358843	1984	1738	11827	4079	2	242	4267	106	263	2868	1	0	1616	0	0	0	1616	0	1886	3581	singlet	0.923015236567763	0.39	541363398506252	0.62	657601115760112	High	MG2	0	0	2534	2065	SPG-A diff	0.0497670501807885	0.0504097676512491	0.0852263985666398	0.149379104336372	0	0	0.66521767926495	0.66521767926495
CATTCCGGTTTCCTAT-1_1	-3.22923	-1.26774	1176	1045	9244	2665	2	169	3294	1016	175	1923	1	0	950	0	0	0	950	0	1100	2104	singlet	0.855855855855856	0.22	607764328694557	0.82	572022880915237	High	MG2	0	0	1640	1303	SPD elongated	0.598252171838124	0.307232360981845	0.0537960733271994	0.0249963569556975	0.0157230368971344	0	0	0.598252171838124
CATTCCGTCAGCCGGT-1_1	1.77895	-1.75522	1407	1234	7393	1960	11	162	2794	121	171	2174	1	0	1152	0	0	0	1152	0	1301	2484	singlet	0.675723049956179	0.05	607170607170609	0.82	598436062557498	High	MG2	1	1	1894	1471	SPD elongated	0.407270893333433	0.225975092328289	0.0223619136698709	0	0.157375525915409	0.152776828868964	0.0342397458840337	0.407270893333433
CATTGGAAGACTCGGA-1_1	5.68069	-0.62455	640	606	2286	261	4	72	790	17	81	1061	0	3	440	0	0	0	440	0	582	1103	singlet	0.794007490636704	0.12	587032015603442	0.77	548539114043355	High	MG2	2	2	858	760	SPD elongated	0.735642345942778	0.20918291782288	0	0	0.0245763301179446	0.0305984061163962	0	0.735642345942778
CATTGGACATTACACG-1_1	1.59088	-1.93485	2768	2283	20037	6580	14	425	7628	141	454	4795	1	0	2292	0	0	0	2292	0	2575	4879	singlet	0.936679174484053	0.43	54261527945738	0.63	537017726798749	High	MG2	1	1	4021	2843	SPC-I	0.120798920345857	0.4227159050474	0.0128787054230116	0	0.200163828819184	0.218333956076811	0.0251086842877351	0.4227159050474
CATTGGAGTAGCAGCA-1_1	-0.875009	-1.13849	1946	1681	8304	2320	0	184	2893	163	149	2595	1	0	1575	0	0	0	1575	0	1852	3522	singlet	0.809446254071661	0.14	531881911192252	0.58	713680154142582	High	MG2	3	3	2343	1893	SPC-I	0.00646511743780318	0.752898510132086	0.0508753351045935	0.177560743304488	0	0	0.01220029402103	0.752898510132086
CATTGGAGTTATCGAC-1_1	-3.37601	-0.288415	1121	1034	6948	2334	1	130	2585	129	139	1630	1	0	890	0	0	0	890	0	1057	2016	singlet	0.795134443021767	0.12	678765678765684	0.92	648466257668712	High	MG2	0	0	1401	1230	SPG-A diff	0.142591815280422	0.0480426503584703	0.136256369492901	0.135972045268396	0	0	0.537137119599811	0.537137119599811
CATTGGATCTCGTGAA-1_1	3.71715	4.02921	543	463	4314	1217	0	88	1922	84	91	912	1	0	385	0	0	0	385	0	486	918	singlet	0.967980295566502	0.51	510016299489983	0.49	532894736842105	High	MG2	4	4	733	584	SPD elongated	0.971497028038192	0	0	0	0.0221162907113606	0.00638668125044806	0	0.971497028038192
CCAATGAAGGGCTCTC-1_1	-4.34306	-0.590085	1125	1057	4575	1053	4	79	1656	125	92	1566	1	0	879	0	0	0	879	0	1055	1997	singlet	0.851274787535411	0.21	562364464803494	0.7	673690932311622	High	MG2	0	0	1350	1209	SPC-I	0.470500718952494	0.513279381010534	0.016219900036973	0	0	0	0	0.513279381010534
CCAATGAAGTCTCGAT-1_1	1.24164	-2.67814	2999	2441	21519	7169	5	488	8273	352	528	4704	1	0	2452	0	0	0	2452	0	2807	5349	singlet	0.829815895823978	0.17	550506404164945	0.66	59672619047619	High	MG2	1	1	4050	2961	SPC-I	0.334778477940637	0.414439152361235	0	0	0.154091630403377	0.0966907392947509	0	0.414439152361235
CCAATGATCTGGAAGG-1_1	3.82199	0.715536	4295	3041	45039	17399	22	1136	17387	585	1120	7390	1	0	3394	0	0	0	3394	0	3947	7464	singlet	0.866105140865524	0.25	526103730523616	0.56	534100135317997	High	MG2	4	4	6125	3459	SPD elongated	0.822905008483324	0.0284890117196791	0	0	0.113127213229617	0.0354787665673793	0	0.822905008483324
CCACAGGAGGTTACAA-1_1	4.22933	-1.74862	650	593	4511	1542	1	123	1517	148	163	1017	1	0	473	0	0	0	473	0	606	1142	singlet	0.793388429752066	0.12	6003996003996	0.81	595870206489675	High	MG2	0	0	839	716	SPD elongated	0.560888684968802	0.324420822191634	0.0278912573814243	0.0402811223327462	0.0268194622227035	0.0196986509026901	0	0.560888684968802
CCACAGGGTGCAAAGC-1_1	2.32558	-2.49699	1433	1296	6572	1371	1	137	2376	184	155	2348	1	0	1166	0	0	0	1166	0	1309	2505	singlet	0.940959409594096	0.44	579420579420576	0.75	557495741056218	High	MG2	1	1	1958	1643	SPD elongated	0.577195400565352	0.282734191815036	0	0.11701033791394	0	0.013651376139528	0.00940869356614498	0.577195400565352
CCACAGGTCGCTATAG-1_1	-0.901397	-2.56754	5447	4127	37279	13766	13	788	13682	435	762	7833	1	0	4570	0	0	0	4570	0	5159	9757	singlet	0.940510737086477	0.44	613136863136864	0.83	658623771224307	High	MG2	3	3	7018	4469	SPG-A diff	0	0.298670004962812	0.0896392941460186	0.0469979987002718	0	0	0.564692702190897	0.564692702190897
CCACAGGTCGGAGTTT-1_1	-2.52654	-0.241694	1423	1221	10068	3391	2	225	3587	293	201	2369	1	0	1173	0	0	0	1173	0	1332	2516	singlet	0.809738503155996	0.14	564435564435561	0.71	562262558041368	High	MG2	0	0	1988	1514	SPG-A diff	0	0.0633683542147448	0.01400574863786	0.300176609874432	0	0.00789367646563233	0.614555610807331	0.614555610807331
CCACAGGTCTACTGCC-1_1	-3.56482	0.627094	1212	1117	6003	1705	4	103	2126	98	168	1799	1	0	1030	0	0	0	1030	0	1142	2187	singlet	0.848056537102474	0.21	642468642468638	0.88	634797109505281	High	MG2	0	0	1620	1398	SPD elongated	0.709433674781567	0.221097215650282	0.0123518972789374	0.048491586310985	0.0086256259782289	0	0	0.709433674781567
CCACAGGTCTCTTCTC-1_1	3.54631	3.59589	603	503	4509	1182	4	128	1995	139	106	955	1	0	475	0	0	0	475	0	558	1060	singlet	0.981651376146789	0.55	732208967503091	0.95	584293193717278	High	MG2	4	4	809	606	SPD elongated	0.972187751322409	0.00780214875094462	0	0	0.0161345493708063	0.00387555055583904	0	0.972187751322409
CCACGTTAGAACCATA-1_1	3.35014	1.78002	1760	1449	12743	3540	5	251	5461	399	292	2795	1	0	1395	0	0	0	1395	0	1639	3114	singlet	0.972268907563025	0.53	600337162837163	0.81	586404293381038	High	MG2	4	4	2317	1696	SPD elongated	0.589056741423335	0.0556325975642866	0	0	0.0511575580945218	0.304153102917857	0	0.589056741423335
CCACGTTAGCAGAAAG-1_1	-2.61262	-0.167241	1638	1412	10101	3229	18	215	3394	820	227	2198	1	0	1359	0	0	0	1359	0	1566	2981	singlet	0.770616113744076	0.09	636506350792069	0.87	712465878070974	High	MG2	0	0	2026	1633	SPG-B	0.123999829270948	0.300230205560397	0.104670290318038	0.368537275054283	0	0	0.102562399796333	0.368537275054283
CCACGTTAGCGTATCT-1_1	3.98075	3.67488	625	544	5916	1957	1	125	2280	255	163	1135	1	0	443	0	0	0	443	0	576	1096	singlet	0.966990291262136	0.51	670440670440674	0.91	507488986784141	High	MG2	4	4	854	680	SPD elongated	0.887975606065511	0.0727068754226945	0	0	0.0335432574040808	0.00577426110771384	0	0.887975606065511
CCACGTTAGTCGGGAT-1_1	-0.241323	-2.03242	2850	2383	14571	4523	8	362	5175	77	364	4062	1	0	2336	0	0	0	2336	0	2705	5143	singlet	0.904371584699454	0.34	613725896744768	0.83	665928114229444	High	MG2	3	3	3627	2748	SPC-I	0.00737978323221786	0.669284265722394	0.0572935256829811	0.135950090265693	0	0	0.130092335096713	0.669284265722394
CCACGTTCACGTTAGT-1_1	3.58736	1.95524	1346	1115	9265	2746	3	176	3817	211	187	2125	1	0	1125	0	0	0	1125	0	1279	2422	singlet	0.866400797607178	0.25	579036348267122	0.75	601882352941176	High	MG2	4	4	1878	1404	SPD elongated	0.597987998932675	0.0109926930956233	0	0	0.159724285090685	0.231295022881016	0	0.597987998932675
CCACGTTGTCAGAAAT-1_1	-4.94572	1.25101	2323	2035	19979	7138	25	448	6650	1757	528	3433	1	0	1823	0	0	0	1823	0	2187	4167	singlet	0.902356902356902	0.34	597973455116307	0.8	637052140984562	High	MG2	5	5	2936	2361	SPD elongated	0.718963595245214	0.0605218867292336	0.0200831016112235	0.200431416414329	0	0	0	0.718963595245214
CCACGTTGTGCTTGAT-1_1	3.44914	-1.31879	1754	1509	13133	4339	0	336	4908	123	296	3131	1	0	1288	0	0	0	1288	0	1577	2978	singlet	0.788628762541806	0.11	684915084915085	0.92	503672947939955	High	MG2	3	3	2452	1755	SPD elongated	0.465794424757483	0.392603334150032	0.0049656531396348	0.123604274524558	0	0.00773270027207738	0.00529961315621519	0.465794424757483
CCACGTTTCACCCGGA-1_1	4.81902	-2.76462	924	824	5131	1532	1	281	1558	32	200	1527	1	0	671	0	0	0	671	0	837	1578	singlet	0.809395973154362	0.14	547452547452549	0.65	548133595284872	High	MG2	2	2	1201	891	SPD elongated	0.862473899885798	0.123502032459491	0	0.0028351078437176	0	0	0.0111889598109936	0.862473899885798
CCACGTTTCGATCTTT-1_1	5.70286	-1.408	859	785	4439	1230	0	183	1465	4	147	1410	1	0	631	0	0	0	631	0	784	1492	singlet	0.686030428769018	0.05	569086086327466	0.72	556028368794326	High	MG2	2	2	1145	957	SPD elongated	0.520853284178937	0.241103903800418	0	0.0690823900609966	0.149695290048209	0	0.0192651319114389	0.520853284178937
CCAGAATAGGACCGAT-1_1	-3.22848	-0.302618	2535	2174	16971	5855	8	461	6013	422	559	3653	1	0	2081	0	0	0	2081	0	2401	4535	singlet	0.935921133703019	0.43	522684862307507	0.54	65726799890501	High	MG2	0	0	3204	2488	SPG-B	0.086637709727461	0.105683760584967	0.275144337658451	0.361687963037388	0.0584288210096852	0	0.112417407982048	0.361687963037388
CCAGAATAGGTGATGC-1_1	-0.915373	-2.23321	4119	3370	22406	7339	24	402	7875	280	599	5887	1	0	3436	0	0	0	3436	0	3892	7406	singlet	0.945080091533181	0.45	569975479066386	0.73	661117717003567	High	MG2	3	3	5253	3747	SPG-A undiff	0.0340063821336804	0.24782935344289	0.533007406629476	0.109704696834998	0.00508811054410347	0	0.0703640504148518	0.533007406629476
CCAGAATCATTACACG-1_1	-4.32977	-0.0898655	1395	1242	10367	3779	4	171	3358	771	219	2065	1	0	1161	0	0	0	1161	0	1316	2504	singlet	0.854054054054054	0.22	60823791593023	0.82	63728813559322	High	MG2	0	0	1814	1539	SPD elongated	0.623686896111464	0.320171487019419	0	0.0561416168691164	0	0	0	0.623686896111464
CCAGAATGTCGTAATC-1_1	-3.74929	0.486491	2090	1809	13262	4286	9	357	4516	626	284	3184	1	0	1632	0	0	0	1632	0	1948	3726	singlet	0.822527832351015	0.16	684688445882482	0.92	611809045226131	High	MG2	0	0	2706	2149	SPD elongated	0.668762849783357	0.247659688774021	0.0348865975893132	0	0.0486908638533084	0	0	0.668762849783357
CCAGAATTCACTAGGT-1_1	4.94346	-2.15196	2880	2232	17838	6066	10	757	5382	566	491	4566	1	0	2119	0	0	0	2119	0	2628	4919	singlet	0.908542713567839	0.36	505980505980507	0.47	575558475689882	High	MG2	2	2	3828	2317	SPD elongated	0.807008276835818	0.148525510064956	0	0.0220514392171482	0	0.0224147738820775	0	0.807008276835818
CCAGAATTCCTCCTGA-1_1	-4.52132	-0.233575	1426	1291	8124	2581	6	182	2856	323	260	1916	1	0	1121	0	0	0	1121	0	1358	2578	singlet	0.874704491725768	0.27	55617110162565	0.68	708768267223382	High	MG2	0	0	1679	1453	SPG-A undiff	0.11297407240569	0.0515312299663667	0.557651207536027	0.271612503626607	0	0	0.00623098646530849	0.557651207536027
CCAGATAAGCAACGGT-1_1	-3.55154	-0.17344	517	478	3637	1226	10	92	1198	324	99	688	1	0	429	0	0	0	429	0	494	948	singlet	0.735632183908046	0.07	117337208246299	1	718023255813954	High	MG2	0	0	609	560	SPC-I	0.212862947469131	0.499761393085584	0.01996173427267	0.267413925172615	0	0	0	0.499761393085584
CCAGATATCCTTACGC-1_1	-0.979956	-2.73742	4575	3568	24715	7834	1	527	8586	587	555	6625	1	0	3781	0	0	0	3781	0	4344	8287	singlet	0.956492637215529	0.49	53418662555718	0.59	655698113207547	High	MG2	3	3	5923	3968	SPG-A undiff	0	0.0857417473439882	0.754264193513411	0.101355008746176	0.0262709222988251	0	0.0323681280975998	0.754264193513411
CCATACCAGCCTGTAT-1_1	-4.59903	0.89678	1132	1035	9210	3587	5	189	3000	488	218	1723	1	0	841	0	0	0	841	0	1057	2013	singlet	0.949035812672176	0.46	598349019401646	0.8	613464886825305	High	MG2	5	5	1394	1216	SPD elongated	0.592071181111759	0.21852271582932	0.0105950792027497	0.157048496383076	0	0	0.0217625274730949	0.592071181111759
CCCACATAGTAATGTG-1_1	-1.05442	-2.21016	4717	3737	27159	8548	19	591	9348	1285	678	6690	1	0	3894	0	0	0	3894	0	4497	8549	singlet	0.972032742155525	0.52	517751479289942	0.52	67219730941704	High	MG2	3	3	6029	4084	SPG-A diff	0	0	0.219203427047372	0	0	0	0.780796572952628	0.780796572952628
CCCACATCAAACGTTC-1_1	2.44072	-1.66774	1214	1067	8189	2364	5	207	3091	185	180	2157	1	0	959	0	0	0	959	0	1131	2144	singlet	0.87573385518591	0.27	521078921078921	0.54	524339360222531	High	MG2	1	1	1724	1349	SPC-I	0.304690260246919	0.599395977667083	0.0249185927509782	0.0169087780710747	0.0540863912639455	0	0	0.599395977667083
CCCACATCACATTCTT-1_1	-1.15272	-1.47895	1820	1573	12609	4823	7	242	4177	593	282	2485	1	0	1497	0	0	0	1497	0	1732	3313	singlet	0.853116994022203	0.22	684981684981684	0.92	696981891348089	High	MG2	0	0	2246	1771	SPD elongated	0.488624367081691	0.171992424711871	0.0986966408871176	0.230405588727908	0	0.0102809785914132	0	0.488624367081691
CCCACATGTATCTAGC-1_1	4.95874	-2.008	2336	1933	17307	6297	9	688	5690	217	592	3814	1	0	1713	0	0	0	1713	0	2144	4061	singlet	0.847667228780214	0.2	510949724432872	0.49	562139486103828	High	MG2	2	2	3100	2162	SPD elongated	0.948903094283625	0.0344981317209361	0	0.0165987739954396	0	0	0	0.948903094283625
CCCACATGTTCTTAGG-1_1	-2.25676	-0.572623	2068	1801	13079	3697	14	268	4944	339	320	3497	1	0	1632	0	0	0	1632	0	1915	3653	singlet	0.983617747440273	0.55	57916766777526	0.75	547612239062053	High	MG2	0	0	2908	2274	SPG-B	0.0305681235830809	0.0334647571763191	0.178948072672183	0.623672033109391	0	0	0.133347013459025	0.623672033109391
CCCACATTCCCTACCA-1_1	1.67297	-1.90735	2069	1790	11380	3002	19	229	3990	846	306	2988	1	0	1710	0	0	0	1710	0	1959	3704	singlet	0.875186846038864	0.27	56966842681128	0.73	655622489959839	High	MG2	1	1	2615	2122	SPC-I	0.376473209926634	0.532389572999349	0	0.0548127590112098	0	0	0.0363244580628068	0.532389572999349
CCCAGAGCATGGGACA-1_1	-3.49166	-0.230772	750	687	4818	1584	0	93	1763	149	115	1114	1	0	591	0	0	0	591	0	711	1375	singlet	0.881553398058252	0.28	787394423758057	0.97	638240574506284	High	MG2	0	0	965	856	SPD elongated	0.556582305951995	0.270648195925849	0.0863289694096644	0.071802771334526	0	0	0.0146377573779656	0.556582305951995
CCCAGAGTCCGAGGAA-1_1	2.23223	-2.65553	855	774	5061	1449	7	80	1974	143	93	1315	1	0	747	0	0	0	747	0	814	1553	singlet	0.83801652892562	0.18	612530326816036	0.83	619011406844106	High	MG2	1	1	1195	1018	SPD elongated	0.631665987309888	0.297815525940393	0.0144012532982823	0.0502941252418784	0	0	0.00582310820955808	0.631665987309888
CCCAGAGTCGTAGCGC-1_1	5.83866	-0.0680593	3640	2725	24467	8626	12	802	8168	261	642	5956	1	0	2690	0	0	0	2690	0	3304	6232	singlet	0.857449856733524	0.23	63778326936221	0.87	554734721289456	High	MG2	2	2	4740	2697	SPC-II	0.245861949791192	0.280163402984678	0	0.0330878435865503	0.326653524306102	0.114233279331478	0	0.326653524306102
CCCGTTACATTAGCCA-1_1	-3.21637	0.723757	2221	1887	12787	4105	14	255	4548	506	456	2903	1	0	1869	0	0	0	1869	0	2126	4065	singlet	0.756366139022712	0.08	52976726244053	0.57	732345849121598	High	MG2	0	0	2728	2108	SPC-I	0.00705957723262221	0.368407701738801	0.343899508849713	0.195784360185999	0	0	0.0848488519928655	0.368407701738801
CCCGTTAGTCCGTCGA-1_1	-3.52804	-0.706495	1465	1307	8328	2613	4	197	3166	20	192	2136	1	0	1207	0	0	0	1207	0	1382	2628	singlet	0.871196754563895	0.26	566890736382266	0.72	647003745318352	High	MG2	0	0	1895	1594	SPD elongated	0.249301234509655	0.183297353740374	0.0622742218742042	0.240426032939886	0.0232711713431605	0.0353533628535063	0.206076622739214	0.249301234509655
CCCGTTATCTATTTCG-1_1	-1.97746	-0.252123	1288	1146	7991	2839	11	176	2906	60	231	1768	1	0	1071	0	0	0	1071	0	1240	2372	singlet	0.825710754017305	0.16	538771573254328	0.61	701357466063348	High	MG2	0	0	1616	1351	SPG-B	0.102743037311386	0.136964990675662	0.108193826107311	0.444800298857866	0	0.0127677041297686	0.194530142918007	0.444800298857866
CCCTAACAGATAGGTT-1_1	-1.10232	-2.62432	4845	3784	33335	12494	13	767	11765	935	775	6586	1	0	4075	0	0	0	4075	0	4645	8843	singlet	0.794386628823715	0.12	517230517230516	0.52	705283935621014	High	MG2	0	0	6037	4100	SPG-A undiff	0	0.0398643759339635	0.865550382238343	0	0.00626361521608628	0	0.0883216266116065	0.865550382238343
CCCTAACCAGGCACAA-1_1	-3.67913	-2.43768	6918	5053	44764	16744	25	919	16331	330	961	9454	1	0	5910	0	0	0	5910	0	6626	12439	singlet	0.940717248109295	0.44	500525115909733	0.45	700867357732177	High	MG2	0	0	8708	5121	SPG-A undiff	0	0.194929949870921	0.667151275908055	0	0	0	0.137918774221023	0.667151275908055
CCCTAACGTTAGGCTT-1_1	2.24155	-2.96484	3671	2986	26452	9152	3	658	9891	388	609	5751	1	0	2921	0	0	0	2921	0	3388	6397	singlet	0.9	0.33	539732376467069	0.62	589114936532777	High	MG2	1	1	4862	3440	SPG-A diff	0.0193944739514165	0.200584658258262	0.20438052941509	0.0388226243916761	0.0280081941220433	0.0445968291172799	0.464212690744232	0.464212690744232
CCCTAACTCCTGGGAC-1_1	-4.21611	-2.2207	5933	4622	36756	12745	21	910	13415	464	940	8261	1	0	4783	0	0	0	4783	0	5622	10651	singlet	0.927461139896373	0.4	577308154400666	0.75	680547149255538	High	MG2	0	0	7376	4780	SPG-A undiff	0	0	0.897427141648466	0	0	0	0.102572858351534	0.897427141648466
CCCTAACTCTCCCTTT-1_1	-3.44261	-1.46653	3098	2593	18101	6334	6	429	6415	85	479	4353	1	0	2539	0	0	0	2539	0	2949	5610	singlet	0.772770398481973	0.09	572050899919752	0.73	677463818056513	High	MG2	0	0	3859	2846	SPG-A diff	0	0.0904978965144888	0.0810889069653789	0.159324456244615	0	0	0.669088740275517	0.669088740275517
CCCTAGTCACGCTGTG-1_1	1.44861	-2.23455	671	576	4433	1442	3	88	1665	155	70	1010	1	0	544	0	0	0	544	0	624	1161	singlet	0.908888888888889	0.36	667514303877938	0.91	617821782178218	High	MG2	1	1	918	724	SPD elongated	0.669747537967008	0.258121351707672	0	0.0415855087536791	0.00712181661516803	0	0.023423784956473	0.669747537967008
CCCTAGTCAGGATAGC-1_1	-1.41738	-1.86076	4705	3719	32636	11578	4	692	11464	827	885	7186	1	0	3815	0	0	0	3815	0	4381	8336	singlet	0.855809753160747	0.22	634365634365634	0.87	60965766768717	High	MG2	3	3	6270	4068	SPD elongated	0.613242104905654	0.174319849071599	0.0475269818245293	0.0258303650172565	0.00633497285219462	0.0391724381428618	0.0935732881859046	0.613242104905654
CCCTAGTCATCGACCG-1_1	-4.2032	0.240043	1130	1020	7877	2662	3	174	2933	219	191	1695	1	0	908	0	0	0	908	0	1063	2012	singlet	0.890883977900553	0.31	720422434708144	0.95	627138643067847	High	MG2	0	0	1421	1227	SPD elongated	0.472162641861958	0.318805319749311	0.0516033069519449	0.0806023909965324	0.0130649452617006	0	0.0637613951785534	0.472162641861958
CCCTAGTGTCACTCTC-1_1	3.21765	-3.34323	4646	3672	35587	12304	17	782	12969	1505	883	7127	1	0	3798	0	0	0	3798	0	4355	8257	singlet	0.904332129963899	0.34	565401449379347	0.71	611056545531079	High	MG2	1	1	6065	4065	SPG-A diff	0.0206457349495727	0.102406612268365	0.138914544813509	0	0.0110951863329041	0	0.72693792163565	0.72693792163565
CCCTCTCAGTTAGCGG-1_1	-1.8642	-1.00929	1572	1363	8792	2787	8	171	2929	532	167	2198	1	0	1309	0	0	0	1309	0	1507	2876	singlet	0.737173717371737	0.07	578191039729497	0.75	685623293903549	High	MG2	0	0	2083	1594	SPC-I	0.091253088936161	0.640041091043374	0	0.0996039899180655	0.135216996529088	0	0.0338848335733117	0.640041091043374
CCCTCTCCAAAGCTGG-1_1	-2.87821	-0.992194	2150	1808	14928	4893	5	309	5709	256	321	3435	1	0	1809	0	0	0	1809	0	2027	3874	singlet	0.826007326007326	0.17	555888555888559	0.68	590101892285298	High	MG2	0	0	2954	2211	SPG-A undiff	0.225180418946802	0.0677660954702477	0.25031931281492	0.224577916604006	0	0	0.232156256164025	0.25031931281492
CCCTCTCCATCCATAG-1_1	-3.78519	0.511486	1142	1034	11309	4091	6	255	3661	1259	251	1786	1	0	904	0	0	0	904	0	1062	2019	singlet	0.993288590604027	0.57	526556776556777	0.56	594624860022396	High	MG2	0	0	1511	1244	SPD elongated	0.531615567385439	0.405030871662475	0.0220452269604218	0.0318371139931947	0.00947121999846928	0	0	0.531615567385439
CCCTCTCTCGCATACA-1_1	3.82824	3.6448	2082	1679	15835	5142	4	368	6003	902	290	3126	1	0	1611	0	0	0	1611	0	1947	3671	singlet	0.967213114754098	0.51	59887480940112	0.8	622840690978887	High	MG2	4	4	2641	1886	SPD elongated	1	0	0	0	0	0	0	1
CCCTGATAGAGGCCTA-1_1	-3.7387	-2.11727	5337	4245	33517	11061	15	765	11904	456	927	8389	1	0	4218	0	0	0	4218	0	4962	9320	singlet	0.91869031377899	0.38	556943056943057	0.68	591488854452259	High	MG2	0	0	7073	4685	SPG-A diff	0.0230085183293409	0.250837607988114	0.200659187043481	0.158527619525276	0.0410529007381329	0	0.325914166375654	0.325914166375654
CCCTGATCATAGCCGC-1_1	-3.28994	-0.586058	2258	1908	11524	3342	10	201	4216	218	243	3294	1	0	1867	0	0	0	1867	0	2134	4046	singlet	0.988316151202749	0.56	595767868495143	0.8	647844565877353	High	MG2	0	0	2943	2228	SPC-I	0.356067180170163	0.426291796909916	0.0435926789340783	0.133463397352026	0.0122831931853864	0.00987768188666883	0.0184240715617622	0.426291796909916
CCCTGATTCAGTGTAC-1_1	-6.0879	1.75826	804	740	8592	2162	31	172	1768	3153	117	1189	1	0	617	0	0	0	617	0	742	1420	singlet	0.909266409266409	0.36	655178155178153	0.9	624053826745164	High	MG2	5	5	966	866	SPD elongated	0.833041908033874	0	0.00436203991510987	0.162596052051016	0	0	0	0.833041908033874
CCCTGATTCCATTGTT-1_1	-2.36953	-0.0846084	2177	1773	15027	5129	7	335	5446	606	341	3163	1	0	1809	0	0	0	1809	0	2060	3931	singlet	0.873481057898499	0.27	645378717667877	0.89	651280429971546	High	MG2	0	0	2811	2065	SPC-I	0.00690341911542964	0.805104448379855	0	0.0367763672787204	0.0326124416709577	0	0.118603323555038	0.805104448379855
CCGAAGCCAGTTACAC-1_1	-5.92678	2.43748	2433	2157	19862	5455	39	345	5417	4898	360	3348	1	0	1930	0	0	0	1930	0	2309	4405	singlet	0.790622992935132	0.12	706566161111612	0.94	689665471923536	High	MG2	5	5	2833	2342	SPD elongated	0.588618971933729	0.265556683363999	0	0.145824344702272	0	0	0	0.588618971933729
CCGAAGCTCTATAGGC-1_1	-0.407978	-1.35134	2868	2428	13841	4229	11	313	4829	34	409	4016	1	0	2336	0	0	0	2336	0	2716	5138	singlet	0.958429561200924	0.49	58242642313439	0.76	676294820717131	High	MG2	3	3	3607	2757	SPG-A undiff	0.0558765861714763	0	0.334510027295821	0.282353711225956	0.026003491825842	0.200857292351029	0.100398891129876	0.334510027295821
CCGCATTCAAGGTTCT-1_1	-3.76227	-0.441027	2787	2315	33119	12987	11	809	11938	1339	1024	5011	1	0	2159	0	0	0	2159	0	2538	4758	singlet	0.901898734177215	0.34	533388180447008	0.59	50648573139094	High	MG2	0	0	4129	2824	SPG-A diff	0.0580931219001065	0.14376210869034	0.0366930054536378	0.0199965146248358	0.0269290878278196	0	0.71452616150326	0.71452616150326
CCGCATTCATATACGC-1_1	4.25212	-0.243642	1200	1037	6217	1822	0	141	2115	120	160	1859	1	0	954	0	0	0	954	0	1115	2122	singlet	0.855172413793103	0.22	691740691740685	0.93	599784830554061	High	MG2	2	2	1546	1193	SPD elongated	0.743136076062437	0.0372695275432453	0	0	0.0143581294810232	0.205236266913295	0	0.743136076062437
CCGCATTGTAACTGAA-1_1	3.81817	3.50892	568	508	5999	1365	9	146	2352	1010	125	992	1	0	411	0	0	0	411	0	504	961	singlet	0.995505617977528	0.58	658091908091908	0.9	508064516129032	High	MG2	4	4	766	637	SPD elongated	0.959761660671544	0	0	0	0	0.0402383393284557	0	0.959761660671544
CCGCATTGTTGAATAG-1_1	-2.55828	-2.17975	5905	4377	38830	14580	11	747	14273	325	712	8182	1	0	4923	0	0	0	4923	0	5638	10743	singlet	0.951671817926384	0.47	563934057909962	0.71	689073576142752	High	MG2	0	0	7497	4701	SPD elongated	0.770551435019325	0.025383168469269	0.133146052696364	0	0.00772083510107015	0	0.0631985087139714	0.770551435019325
CCGCATTTCGTTGTAG-1_1	4.84712	0.257521	3978	3114	25447	7908	3	627	9565	302	626	6416	1	0	3057	0	0	0	3057	0	3690	7006	singlet	0.967753366406804	0.51	527397131170718	0.56	575124688279302	High	MG2	2	2	5177	3405	SPC-II	0.0178795604465221	0.22929806711083	0	0	0.665470286331175	0.0873520861114723	0	0.665470286331175
CCGCATTTCTTAATCC-1_1	-4.37414	-0.805603	3792	3108	25463	9857	15	599	9061	69	581	5281	1	0	3076	0	0	0	3076	0	3598	6861	singlet	0.826768488745981	0.17	566780158616892	0.71	681310357886764	High	MG2	0	0	4684	3364	SPG-A undiff	0.0506775155578095	0.196263057380202	0.669119126862497	0.0839403001994915	0	0	0	0.669119126862497
CCGTACTCACTCGTGG-1_1	-1.31956	-0.93454	2589	2085	15420	5150	2	358	5685	265	303	3657	1	0	2172	0	0	0	2172	0	2474	4743	singlet	0.943011397720456	0.45	636986775600639	0.87	676510801203172	High	MG2	0	0	3386	2499	SPD elongated	0.480198740206427	0.0829682778600833	0.12590556490742	0.189371905929318	0	0	0.121555511096752	0.480198740206427
CCGTACTGTTGCTTGA-1_1	3.5946	1.07667	2831	2245	17476	5020	17	400	6876	263	367	4533	1	0	2190	0	0	0	2190	0	2646	4996	singlet	0.96039603960396	0.5	603726170736477	0.81	583719391131701	High	MG2	4	4	3762	2511	SPD round	0.204692932764641	0	0	0	0.0371026033453531	0.758204463890007	0	0.758204463890007
CCGTAGGAGAGCCTGA-1_1	-2.34885	-0.144708	1824	1548	12163	4056	10	203	4437	417	243	2797	1	0	1464	0	0	0	1464	0	1722	3310	singlet	0.815467075038285	0.15	694305694305692	0.93	615659635323561	High	MG2	0	0	2346	1816	SPC-I	0.101014958404018	0.699144806290456	0.00350774263140928	0.0741703769733766	0.0421282718553227	0	0.0800338438454175	0.699144806290456
CCGTAGGAGTCGTACT-1_1	-3.87959	-0.926313	2216	1948	12074	3869	15	282	4389	170	211	3138	1	0	1798	0	0	0	1798	0	2107	3984	singlet	0.95434131736527	0.48	573971483062394	0.74	67144678138942	High	MG2	0	0	2803	2231	SPG-A undiff	0.0209074388175844	0.0394783763330307	0.563085234554898	0	0	0	0.376528950294487	0.563085234554898
CCGTAGGCACGCTAAT-1_1	-2.77614	-1.05352	1697	1471	12437	4136	7	350	4267	517	370	2790	1	0	1337	0	0	0	1337	0	1549	2917	singlet	0.845611285266458	0.2	50874498635693	0.48	555197132616488	High	MG2	0	0	2287	1710	SPG-A undiff	0.00488668197347337	0.300469931106558	0.347570445145116	0.264453221233204	0	0	0.0826197205416482	0.347570445145116
CCGTAGGGTCAGAAAT-1_1	-3.64017	-1.73605	3539	2906	24026	7288	7	566	9181	70	443	6471	1	0	2673	0	0	0	2673	0	3231	6123	singlet	0.79405108309085	0.12	519480519480522	0.53	499304589707928	High	MG2	0	0	5053	3257	SPC-I	0.06441601108553	0.674911000062602	0.16804425835625	0	0	0	0.0926287304956172	0.674911000062602
CCGTAGGTCAAACCCA-1_1	5.41875	0.518148	2628	2139	17762	5494	6	553	6631	236	416	4426	1	0	1996	0	0	0	1996	0	2413	4549	singlet	0.985386221294363	0.55	604114986137461	0.82	545187528242205	High	MG2	2	2	3608	2456	SPD elongated	0.763094728263053	0.102702327263977	0	0.0261900128093048	0.108012931663665	0	0	0.763094728263053
CCGTGAGAGGAAGACA-1_1	-3.30736	-0.427257	1440	1260	8843	2802	2	191	3320	203	242	2083	1	0	1143	0	0	0	1143	0	1376	2630	singlet	0.917491749174917	0.38	527139527139526	0.56	660585693710994	High	MG2	0	0	1829	1500	SPG-B	0.250626869364454	0.16705679507923	0.074630131831822	0.380816860210822	0	0	0.126869343513673	0.380816860210822
CCGTGAGCACGTTAGT-1_1	3.01827	0.0565513	991	831	8485	2753	0	238	2995	498	232	1769	1	0	766	0	0	0	766	0	908	1724	singlet	0.895861148197597	0.32	524975024975025	0.55	51328434143584	High	MG2	0	0	1348	994	SPD elongated	0.532789016985397	0.186788047122401	0	0.0601887333523072	0.0470900299903764	0.173144172549518	0	0.532789016985397
CCGTGAGCAGTTGCAT-1_1	1.00855	-2.04289	2639	2151	18178	6274	17	444	6908	201	423	3911	1	0	2208	0	0	0	2208	0	2487	4745	singlet	0.927325581395349	0.4	512495634446859	0.5	635898747123498	High	MG2	3	3	3448	2563	SPC-I	0.0166336173953069	0.85495322748982	0.0189769838789322	0.0613250419901019	0	0	0.0481111292458392	0.85495322748982
CCGTGAGTCGGATCGC-1_1	-0.331337	-1.62343	1839	1614	11185	3387	5	289	4003	198	251	3052	1	0	1421	0	0	0	1421	0	1703	3230	singlet	0.888264230498946	0.3	556255338864034	0.68	557994757536042	High	MG2	1	1	2517	1949	SPD elongated	0.566996410002935	0.141663110132455	0	0.192221577882633	0.0225284860415619	0.0124397134549967	0.0641507024854179	0.566996410002935
CCTAAAGAGGACTTTC-1_1	-4.59266	0.20372	1884	1671	10569	3146	19	205	3892	298	272	2737	1	0	1507	0	0	0	1507	0	1762	3349	singlet	0.833205814843152	0.18	514613591536666	0.51	64377055169894	High	MG2	0	0	2356	1933	SPC-I	0.226944765024134	0.714342679061491	0.0103022817717225	0.0484102741426523	0	0	0	0.714342679061491
CCTAAAGAGGTTGACG-1_1	-2.82772	-0.322694	1344	1180	8852	3453	1	204	3009	106	178	1901	1	0	1150	0	0	0	1150	0	1288	2436	singlet	0.893238434163701	0.31	563721992293416	0.7	677538137822199	High	MG2	0	0	1725	1394	SPD elongated	0.427386981200151	0.279035077051295	0.0972381022209962	0.167437158514662	0	0	0.028902681012896	0.427386981200151
CCTAAAGCACTAAACC-1_1	4.68134	1.19974	3631	2824	25696	9359	18	636	9377	314	544	5448	1	0	2770	0	0	0	2770	0	3371	6365	singlet	0.991449337323643	0.57	551822278440982	0.66	618759177679883	High	MG2	4	4	4600	3009	SPD round	0.236588559334086	0	0	0	0.23567970104569	0.527731739620224	0	0.527731739620224
CCTAAAGGTATCTAGC-1_1	5.23785	0.220521	3517	2672	20318	6383	12	628	7031	105	535	5624	1	0	2618	0	0	0	2618	0	3235	6120	singlet	0.914041229093738	0.37	530404846951607	0.58	575213371266003	High	MG2	2	2	4722	2873	SPC-II	0.107827192496	0.051828419764341	0	0	0.425219490859709	0.41512489687995	0	0.425219490859709
CCTAAAGGTGCGCATC-1_1	-3.94099	-0.286064	1343	1207	6687	1799	2	146	2462	228	187	1863	1	0	1088	0	0	0	1088	0	1274	2445	singlet	0.842391304347826	0.19	614679438208854	0.84	683843263553408	High	MG2	0	0	1651	1409	SPD elongated	0.669739761483541	0.0550969951880498	0.0653573264669878	0.209805916861421	0	0	0	0.669739761483541
CCTAAAGTCAATTCCT-1_1	-5.75155	1.95739	1716	1565	17249	5150	32	385	5062	3661	252	2707	1	0	1189	0	0	0	1189	0	1582	3003	singlet	0.940920938314509	0.44	628782981724162	0.86	58441078684891	High	MG2	5	5	2094	1770	SPD elongated	0.930108331041965	0	0.0033494384135069	0.0665422305445278	0	0	0	0.930108331041965
CCTAAAGTCATGCTTT-1_1	-2.18905	-0.511509	1645	1426	16235	5633	0	448	5354	1105	433	3262	1	0	1248	0	0	0	1248	0	1487	2803	singlet	0.882591093117409	0.29	560818491852972	0.7	455855303494788	High	MG2	0	0	2577	1773	SPC-I	0.268504717887779	0.378200124728236	0.0347360809029687	0.209780095763208	0	0	0.108778980717808	0.378200124728236
CCTATTAGTACTAGAA-1_1	5.33602	6.40549e-05	1201	995	7947	2400	5	318	2521	360	187	2156	1	0	912	0	0	0	912	0	1083	2038	singlet	0.819960861056751	0.16	514379237783491	0.51	502319109461967	High	MG2	2	2	1758	1167	SPC-I	0.138370225316197	0.810151334492679	0	0	0.0514784401911243	0	0	0.810151334492679
CCTATTAGTGAGTAAT-1_1	4.84538	1.30738	1688	1332	11337	3699	8	307	4331	66	334	2592	1	0	1338	0	0	0	1338	0	1573	2989	singlet	0.902092050209205	0.34	689694920464157	0.93	606867283950617	High	MG2	4	4	2246	1484	SPD elongated	0.529691424030084	0.044830382242013	0	0	0.132192183777236	0.293286009950668	0	0.529691424030084
CCTCCCTAGAGCCACA-1_1	2.2316	-1.79034	1262	1101	8114	2545	3	178	2976	124	222	2066	1	0	1026	0	0	0	1026	0	1179	2229	singlet	0.809873949579832	0.14	647724368654596	0.89	570667957405615	High	MG2	1	1	1804	1409	SPC-I	0.212470058379669	0.538329442936678	0.0611376807392061	0.140688067085318	0.0113821661110264	0	0.0359925847481019	0.538329442936678
CCTCCCTAGCTAACAA-1_1	-4.0739	-1.54541	3884	3180	24852	8789	6	596	9062	199	599	5601	1	0	3229	0	0	0	3229	0	3676	6948	singlet	0.930566967953985	0.41	53971028971029	0.62	656311372969113	High	MG2	0	0	4995	3531	SPG-A undiff	0	0.204837381035239	0.653275792020778	0.0249554871011171	0	0	0.116931339842865	0.653275792020778
CCTCCCTAGCTGAATA-1_1	-3.13557	-2.32519	8241	5718	50074	16858	26	1046	18290	684	1167	12003	1	0	6789	0	0	0	6789	0	7785	14758	singlet	0.930831912071253	0.41	535321032558601	0.6	648587853036741	High	MG2	0	0	10772	5924	SPG-A diff	0	0.045971789779927	0.0540487190320232	0.26047080196547	0.00687135306927181	0	0.632637336153308	0.632637336153308
CCTCCCTGTAGAAGCC-1_1	-5.524	2.34763	1442	1336	7135	1818	1	132	2333	641	170	2040	1	0	1167	0	0	0	1167	0	1382	2626	singlet	0.988532110091743	0.56	761619333047902	0.96	677450980392157	High	MG2	5	5	1700	1485	SPD elongated	0.850672972247601	0.0799869273823636	0	0.069340100370035	0	0	0	0.850672972247601
CCTCCCTTCCCACGGA-1_1	-1.75584	-1.14841	857	801	3331	412	2	83	1227	93	86	1428	0	3	706	0	0	0	706	0	786	1515	singlet	0.961948249619482	0.5	738492276953812	0.96	550420168067227	High	MG2	0	0	1195	1050	SPD elongated	0.452014494728651	0.296572600740552	0.0320781787038264	0.13217114101343	0.00245505919512858	0.0114426675495729	0.0732658580688389	0.452014494728651
CCTCCCTTCGTTCTAT-1_1	-0.178043	-1.15231	2174	1831	17105	6347	11	353	6300	410	368	3316	1	0	1765	0	0	0	1765	0	2042	3905	singlet	0.838582677165354	0.19	5349706473302	0.6	615802171290712	High	MG2	1	1	2936	2252	SPC-I	0.24794760642579	0.478838339010335	0.0959668549156451	0.0808948560681666	0.073780229494722	0.0121210527485365	0.0104510613368045	0.478838339010335
CCTCCCTTCTATATCC-1_1	-2.14951	-1.2599	853	814	2885	425	2	53	1043	6	62	1294	0	3	689	0	0	0	689	0	816	1569	singlet	0.86342229199372	0.24	787907744429481	0.97	630602782071097	High	MG2	0	0	1077	980	SPD elongated	0.561722029263066	0.107856135842331	0.178688030081576	0.0544891574959892	0.0825135146464286	0	0.0147311326706089	0.561722029263066
CCTGCTACACCCTTTG-1_1	-2.95394	-1.43579	5281	4247	47956	14469	17	1124	17912	1957	1128	11349	1	0	4016	0	0	0	4016	0	4656	8757	singlet	0.829855842185129	0.17	515589673484412	0.51	41025641025641	High	MG2	0	0	8571	4716	SPG-A undiff	0.344380773793766	0	0.38580654721014	0.0564728607186082	0	0.0326095903731075	0.180730227904378	0.38580654721014
CCTGCTACAGTTAAAG-1_1	-4.79483	-1.33964	6303	4860	43473	16432	9	1011	16029	50	1190	8752	1	0	5200	0	0	0	5200	0	5995	11383	singlet	0.86411149825784	0.24	51564671490871	0.51	684986288848263	High	MG2	0	0	7873	5017	SPG-A undiff	0.0515021483096331	0	0.561642713784398	0.26231229077448	0.0136900600031503	0	0.110852787128339	0.561642713784398
CCTGGGAAGAAATACC-1_1	-4.42029	0.484644	2320	1989	17192	5597	15	295	5452	2057	326	3450	1	0	1816	0	0	0	1816	0	2178	4161	singlet	0.892409240924092	0.31	640675114359319	0.88	631304347826087	High	MG2	0	0	2909	2259	SPG-A undiff	0.199873896427342	0.0537638647249548	0.478234264037871	0.149745871947438	0	0	0.118382102862394	0.478234264037871
CCTGGGAAGGGTCTGA-1_1	-3.2764	-0.534951	1400	1250	7651	2564	6	153	2626	118	228	1956	1	0	1112	0	0	0	1112	0	1344	2562	singlet	0.994068801897983	0.57	526253407609344	0.56	687116564417178	High	MG2	0	0	1734	1463	SPG-A diff	0.0890334226648508	0.0511694603072	0.318612011466192	0.0547702695491335	0.00539483644911412	0	0.481019999563509	0.481019999563509
CCTGGGACATCTCTCG-1_1	-4.63456	-1.68751	5340	4176	36072	13195	32	809	12953	847	947	7289	1	0	4446	0	0	0	4446	0	5052	9620	singlet	0.921188238860261	0.39	589748415835372	0.78	69309919056112	High	MG2	0	0	6687	4366	SPG-A undiff	0	0.118601233972596	0.746182830028047	0.0295429141772595	0	0	0.105673021822098	0.746182830028047
CCTGGGAGTTTCGACA-1_1	-3.00222	-0.231176	1429	1292	6898	2054	1	119	2542	155	152	1875	1	0	1225	0	0	0	1225	0	1364	2600	singlet	0.782513661202186	0.1	546016483516483	0.64	727466666666667	High	MG2	0	0	1759	1491	SPG-B	0	0	0.066606782631976	0.576068215335497	0	0	0.357325002032527	0.576068215335497
CCTTAATCAGCGTGAA-1_1	4.43738	0.880634	2760	2117	20944	7366	11	674	7377	512	561	4443	1	0	2047	0	0	0	2047	0	2544	4808	singlet	0.984078068823832	0.55	532544378698229	0.58	572586090479406	High	MG2	2	2	3631	2364	SPD round	0.270306689270165	0	0	0	0.206980843372664	0.522712467357171	0	0.522712467357171
CCTTAATGTAACGGTG-1_1	-5.70038	2.38518	2805	2519	25028	8345	33	491	7546	3801	451	4361	1	0	1955	0	0	0	1955	0	2585	4919	singlet	0.85603314344899	0.22	600827743684881	0.81	59275395551479	High	MG2	5	5	3382	2787	SPD elongated	0.729871337840267	0.157680818350618	0	0.112447843809115	0	0	0	0.729871337840267
CCTTAATGTAATGCCT-1_1	-3.92798	-1.50924	3599	3024	17358	5153	6	384	6289	86	465	4975	1	0	3004	0	0	0	3004	0	3439	6567	singlet	0.912715994683208	0.37	642148549125294	0.88	691256281407035	High	MG2	0	0	4589	3408	SPG-A undiff	0	0	0.57084008529658	0	0	0	0.42915991470342	0.57084008529658
CCTTAATGTGAGGTCA-1_1	-3.8256	-1.06184	1218	1154	4113	694	1	79	1458	20	133	1728	0	3	1006	0	0	0	1006	0	1161	2224	singlet	0.933926302414231	0.42	538661338661339	0.61	671875	High	MG2	0	0	1548	1383	SPG-A undiff	0	0	0.585056099043516	0.414943900956484	0	0	0	0.585056099043516
CCTTAATGTTCTGAGT-1_1	-3.00606	0.219916	606	560	3861	1198	2	96	1485	44	81	955	1	0	461	0	0	0	461	0	562	1083	singlet	0.792576419213974	0.12	5002997002997	0.45	58848167539267	High	MG2	0	0	774	686	SPG-A diff	0.0143658566386048	0.183422652881748	0.0194626197739725	0.0972373539727695	0	0	0.685511516732905	0.685511516732905
CCTTAATGTTTGAAGA-1_1	-2.94905	-0.528143	2426	2028	13654	4374	11	337	4843	95	340	3654	1	0	1975	0	0	0	1975	0	2308	4403	singlet	0.821741671537113	0.16	510498675636289	0.49	631636562671045	High	MG2	0	0	3199	2390	SPD round	0.30392178914392	0.169421785760283	0.115870145356832	0.0179942889740755	0	0.311659859606516	0.0811321311583722	0.311659859606516
CCTTAATTCCGCCTAT-1_1	5.77408	-0.131611	2711	2094	18361	6595	18	719	5960	264	544	4261	1	0	1981	0	0	0	1981	0	2484	4673	singlet	0.823179791976226	0.16	516483516483517	0.52	582961746068998	High	MG2	2	2	3394	2166	SPD elongated	0.525150495456049	0.0388405489344225	0	0	0.414013496454457	0.0219954591550709	0	0.525150495456049
CCTTAATTCTCTATTG-1_1	-3.89892	-0.1856	2233	1905	12453	4159	16	249	4561	189	298	2981	1	0	1840	0	0	0	1840	0	2130	4079	singlet	0.81696113074205	0.15	599627645082191	0.81	714525327071453	High	MG2	0	0	2756	2179	SPD elongated	0.504725448108307	0.129926181666988	0.259163352427141	0.106185017797564	0	0	0	0.504725448108307
CCTTGCACAATGACTC-1_1	-4.30774	-1.37192	4121	3390	24085	7384	8	532	8702	449	606	6404	1	0	3302	0	0	0	3302	0	3858	7335	singlet	0.885162601626016	0.29	564215658555283	0.71	602435977514054	High	MG2	0	0	5506	3951	SPG-A undiff	0.0998586803060493	0.00978511179088917	0.700558329628327	0.107958224278759	0	0	0.0818396539959752	0.700558329628327
CCTTGCACAGCAACAG-1_1	-2.62614	0.269723	2383	2033	13912	4472	8	312	5288	176	303	3353	1	0	2000	0	0	0	2000	0	2258	4311	singlet	0.777503090234858	0.1	501150225920866	0.45	673426781986281	High	MG2	0	0	2984	2318	SPC-I	0.218724267753746	0.318717704148704	0.0548665525139384	0.29207677882102	0.0347790126621912	0	0.0808356841003997	0.318717704148704
CCTTGCAGTATTTGCG-1_1	4.93835	-0.244091	4017	3004	28448	10420	28	906	9708	144	722	6520	1	0	3054	0	0	0	3054	0	3648	6885	singlet	0.862394603709949	0.24	568574282859999	0.72	559509202453988	High	MG2	2	2	5279	3109	SPD elongated	0.577652218531916	0.197876707089418	0	0	0.109867363227874	0.114603711150791	0	0.577652218531916
CCTTGCATCCGTACGG-1_1	5.44933	-0.869781	2900	2300	15732	5030	4	538	5021	86	478	4575	1	0	2086	0	0	0	2086	0	2654	5014	singlet	0.9345703125	0.43	529375386518241	0.57	580109289617486	High	MG2	2	2	3683	2322	SPD elongated	0.46165795203169	0.249919837878316	0	0	0.17604013906204	0.112382071027955	0	0.46165795203169
CCTTGGTGTCAGAAGC-1_1	-2.82626	-0.14785	2389	1963	13418	4286	6	264	4620	308	295	3639	1	0	1959	0	0	0	1959	0	2253	4268	singlet	0.874401913875598	0.27	57876189744321	0.75	619126133553174	High	MG2	0	0	3172	2274	SPG-A diff	0	0.0234847234178365	0.258336024983113	0	0	0	0.718179251599051	0.718179251599051
CGAGTTACACCAAGGA-1_1	-2.76595	-1.21098	3757	2971	17034	5091	10	356	5911	503	373	4790	1	0	3120	0	0	0	3120	0	3607	6859	singlet	0.74880900822867	0.07	55453979982282	0.67	753027139874739	High	MG2	0	0	4533	3137	SPG-A diff	0	0.114002626115033	0.218089560237171	0.29602670223814	0	0	0.371881111409656	0.371881111409656
CGAGTTACAGGTCTGC-1_1	-4.49013	-0.960668	3838	3231	21480	6823	11	474	7536	330	550	5756	1	0	3043	0	0	0	3043	0	3592	6801	singlet	0.909160892994611	0.36	566757186475492	0.71	62404447533009	High	MG2	0	0	4914	3621	SPG-A diff	0.00719870505765767	0.10488152391685	0.0736844534461824	0.00537857403540615	0	0	0.808856743543903	0.808856743543903
CGAGTTAGTATCAGCT-1_1	5.96018	-0.152752	3451	2650	22321	7334	16	762	7768	76	613	5752	1	0	2629	0	0	0	2629	0	3172	5982	singlet	0.984806077568972	0.55	527999132650296	0.57	551460361613352	High	MG2	2	2	4660	2849	SPC-I	0.146145040404409	0.435411480561217	0	0.0180751629186177	0.293113153133353	0.107255162982403	0	0.435411480561217
CGAGTTAGTTAGAGAT-1_1	-2.84172	-2.01021	7411	5243	59797	22836	12	1128	22738	168	1390	11525	1	0	6147	0	0	0	6147	0	7010	13305	singlet	0.906324110671937	0.35	515080157937303	0.51	60824295010846	High	MG2	0	0	9859	5410	SPG-A diff	0	0.0998400763635708	0.311200492554709	0.233379779542034	0.00356164999289296	0	0.352018001546793	0.352018001546793
CGAGTTATCACTGATG-1_1	5.12783	-0.848467	2122	1773	13861	4562	14	470	4651	73	400	3691	1	0	1546	0	0	0	1546	0	1916	3625	singlet	0.903892944038929	0.34	601751189986488	0.81	519100514765646	High	MG2	2	2	2943	2009	SPD elongated	0.396480240159747	0.313686978445889	0	0	0.25961380609732	0.0302189752970437	0	0.396480240159747
CGAGTTATCGCACAAT-1_1	-2.57883	-0.627833	2227	1849	15729	5657	8	331	5911	180	357	3285	1	0	1826	0	0	0	1826	0	2108	4040	singlet	0.718577559779277	0.06	694831484305164	0.93	641704718417047	High	MG2	0	0	2916	2185	SPG-B	0.072689815203564	0.0891489155829079	0.207517155086238	0.438345095796885	0	0	0.192299018330405	0.438345095796885
CGAGTTATCTGTCGGG-1_1	5.09522	-2.17846	920	817	4358	1123	8	195	1410	26	106	1490	1	0	693	0	0	0	693	0	845	1594	singlet	0.977848101265823	0.54	581418581418584	0.76	567114093959732	High	MG2	2	2	1199	972	SPD elongated	0.856913806629645	0.11351623742043	0	0.0131337046364784	0.0164362513134465	0	0	0.856913806629645
CGATGATGTATTCTCT-1_1	5.34853	-1.80492	899	803	4573	1332	2	143	1589	6	117	1384	1	0	688	0	0	0	688	0	829	1578	singlet	0.68232044198895	0.05	610722610722613	0.83	598988439306358	High	MG2	2	2	1137	948	SPD elongated	0.904334729963658	0.0613593275149105	0	0.0242697966277478	0.010036145893683	0	0	0.904334729963658
CGATGATGTTCACGTA-1_1	5.77215	-0.459454	929	828	3947	814	10	154	1305	49	156	1459	1	0	666	0	0	0	666	0	854	1622	singlet	0.886706948640483	0.3	590076590076593	0.78	585332419465387	High	MG2	2	2	1159	958	SPC-I	0.377278789768531	0.603470689711584	0	0	0.0192505205198841	0	0	0.603470689711584
CGATGATTCGAGGCTC-1_1	-0.697416	-2.20998	3536	2897	24126	6556	36	411	7084	4438	485	5116	1	0	2926	0	0	0	2926	0	3350	6391	singlet	0.995082700044703	0.58	540533292211148	0.62	654808444096951	High	MG2	3	3	4613	3327	SPG-A undiff	0.105115922405683	0.228251762579656	0.344701789184502	0.0217278695193254	0	0	0.300202656310834	0.344701789184502
CGCAATACAACTACTG-1_1	-3.13279	-0.93632	2264	1969	14421	4487	9	287	5309	359	309	3661	1	0	1810	0	0	0	1810	0	2114	4024	singlet	0.88622754491018	0.29	680415474936029	0.92	577437858508604	High	MG2	0	0	3092	2423	SPG-A diff	0.127598609074654	0.261712690107966	0.030702629104867	0.123554332894653	0.0117853429677721	0	0.444646395850088	0.444646395850088
CGCAATACACCGATCG-1_1	-0.94167	-2.45311	4566	3630	31570	10974	6	735	11159	529	782	7385	1	0	3786	0	0	0	3786	0	4251	8088	singlet	0.809497049733071	0.14	513627786355057	0.5	575626269465132	High	MG2	3	3	6420	4013	SPC-I	0.0109851199797242	0.396228580210244	0.211067648225095	0.10160316862567	0	0	0.280115482959267	0.396228580210244
CGCAATACACTCGCAG-1_1	3.58287	2.16774	2106	1735	15813	4824	2	335	5805	1086	355	3406	1	0	1633	0	0	0	1633	0	1953	3738	singlet	0.910112359550562	0.36	840977204613571	0.98	573399882560188	High	MG2	4	4	2855	2074	SPD round	0.49312768873453	0	0	0	0	0.50687231126547	0	0.50687231126547
CGCAATACAGCGTCGT-1_1	-4.66414	-1.53026	5736	4634	36214	12299	34	803	13010	658	822	8588	1	0	4537	0	0	0	4537	0	5393	10205	singlet	0.951513527993571	0.47	549180549180548	0.65	627969259431765	High	MG2	5	5	7259	4939	SPG-A diff	0	0.208370937361382	0.0472974125219507	0.0306801381257659	0	0	0.713651511990901	0.713651511990901
CGCAATATCGCTACCT-1_1	-3.38628	-0.369796	2606	2130	25611	9173	8	529	8968	959	613	5361	1	0	1966	0	0	0	1966	0	2349	4436	singlet	0.800942285041225	0.13	551493960584871	0.66	438164521544488	High	MG2	0	0	4001	2419	SPC-I	0.130951489754559	0.393575568949693	0.221885728953628	0.120103090707627	0.0723900872880142	0.010973315467572	0.0501207188789064	0.393575568949693
CGCACAGAGAGGAATG-1_1	1.86498	-2.6739	3928	3146	33632	13033	11	750	12703	128	776	6231	1	0	3294	0	0	0	3294	0	3678	6980	singlet	0.791901759044142	0.12	56710585012472	0.72	590274434280212	High	MG2	1	1	5371	3701	SPC-I	0.0869859961772494	0.714212456729923	0.0468393347377524	0.0944612657727263	0.0446776475492266	0	0.0128232990331218	0.714212456729923
CGCACAGAGCGCAATG-1_1	-2.73618	2.56826	3565	2966	25557	9208	7	591	9200	230	722	5599	1	0	2882	0	0	0	2882	0	3323	6354	singlet	0.773240977032446	0.09	623820623820624	0.85	593498839078407	High	MG2	0	0	4900	3425	SPG-A undiff	0	0.21389756068068	0.444083284584142	0.171096118125075	0	0	0.170923036610103	0.444083284584142
CGCACAGCAAACGACG-1_1	-3.01227	-0.318655	1338	1199	7030	1931	2	132	2597	405	209	1754	1	0	1156	0	0	0	1156	0	1289	2448	singlet	0.75812274368231	0.08	553481606113181	0.67	734891676168757	High	MG2	0	0	1660	1393	SPD elongated	0.354351588288295	0.256033619098426	0.142192909190452	0.236892512109529	0	0.010529371313298	0	0.354351588288295
CGCACAGCATACTGCA-1_1	-4.16266	-0.0995901	1345	1215	9734	3002	9	241	3581	435	233	2233	1	0	1031	0	0	0	1031	0	1249	2380	singlet	0.864440078585462	0.24	547785547785549	0.65	559337214509628	High	MG2	0	0	1829	1383	SPD elongated	0.422759468742421	0.371340728304332	0.0247889217782299	0.158167304333691	0.022943576841326	0	0	0.422759468742421
CGCACAGTCTTCTCTC-1_1	-3.81751	-1.53108	4685	3779	24270	7125	4	477	8993	98	666	6907	1	0	3813	0	0	0	3813	0	4420	8439	singlet	0.929108134596537	0.41	527157571492542	0.56	639930505284494	High	MG2	0	0	6130	4202	SPC-I	0.205557296318346	0.466177285911792	0.06561916778894	0	0.115071062506223	0	0.147575187474699	0.466177285911792
CGCAGGTAGAGCTCCC-1_1	-2.97073	-0.996714	2386	2036	16648	5655	9	326	6310	22	439	3887	1	0	1873	0	0	0	1873	0	2242	4250	singlet	0.871794871794872	0.26	501518683336864	0.45	576794443015179	High	MG2	0	0	3251	2462	SPG-A diff	0.0401948599208467	0.102939398319241	0.168974103902466	0.271770902190427	0.010769095775878	0.00432142332853697	0.401030216562604	0.401030216562604
CGCAGGTAGGTCACTT-1_1	-0.664717	-1.68849	2227	1895	14986	5179	4	458	5297	152	428	3468	1	0	1769	0	0	0	1769	0	2074	3918	singlet	0.877656149388281	0.28	512175996046961	0.5	598039215686275	High	MG2	2	2	2834	2173	SPD elongated	0.724919715492321	0.0684400377128538	0	0.151515110763286	0	0	0.0551251360315395	0.724919715492321
CGCAGGTAGTGAGTTA-1_1	-3.26694	0.779185	2279	1990	11290	3236	7	292	4069	107	298	3281	1	0	1865	0	0	0	1865	0	2164	4123	singlet	0.890957446808511	0.31	516802784844018	0.52	659555013715331	High	MG2	0	0	2919	2336	SPG-A diff	0.0062682428519085	0.0960281203532146	0.0545096323257416	0.10108791810125	0	0	0.742106086367885	0.742106086367885
CGCAGGTCACCGTCTT-1_1	-6.56305	2.59977	4790	4018	39169	12227	37	772	11272	7531	735	6595	1	0	3712	0	0	0	3712	0	4530	8549	singlet	0.903091351163599	0.34	601959016593163	0.81	6868840030326	High	MG2	5	5	5602	4122	SPD elongated	0.87518879577632	0.0579629497283284	0	0.0457708182799113	0.0210774362154406	0	0	0.87518879577632
CGCAGGTTCGATCGCG-1_1	-2.77774	-1.56609	3594	2887	19766	6307	10	468	6979	319	595	5088	1	0	2990	0	0	0	2990	0	3420	6513	singlet	0.966828836797877	0.51	655407584541442	0.9	672169811320755	High	MG2	0	0	4479	3142	SPG-B	0	0.128410220270063	0.0383258964727429	0.478705987852647	0	0	0.354557895404547	0.478705987852647
CGCGCAAAGCCATTCA-1_1	-2.65206	-0.192342	848	757	9235	3235	25	256	3284	560	285	1590	1	0	635	0	0	0	635	0	764	1449	singlet	0.756862745098039	0.08	62399139322216	0.85	480503144654088	High	MG2	0	0	1278	1025	SPD elongated	0.378846444517345	0.347504867369006	0.0438835830412695	0.167450160083823	0.0167338917661909	0	0.0455810532223646	0.378846444517345
CGCGCAAAGGCCTCGT-1_1	4.64145	1.19559	2694	2160	20570	7038	15	606	7921	175	596	4219	1	0	2104	0	0	0	2104	0	2520	4789	singlet	0.921424829753798	0.39	502745118129732	0.45	597297937899976	High	MG2	4	4	3574	2378	SPD round	0.450983803180805	0	0	0	0	0.549016196819196	0	0.549016196819196
CGCGCAAAGGGCATTG-1_1	-2.97265	0.266443	1597	1421	10761	3387	2	246	3551	1159	298	2118	1	0	1329	0	0	0	1329	0	1525	2883	singlet	0.800610376398779	0.13	670440670440673	0.91	720018885741265	High	MG2	0	0	1981	1638	SPG-B	0.0515934593831235	0.266130995705298	0.0710336983411474	0.283479501795634	0.157859298327287	0.0895666125921637	0.0803364338553471	0.283479501795634
CGCGCAACAATGGCTT-1_1	-3.99359	-0.945981	4395	3529	37820	14822	15	1042	13566	203	1279	6893	1	0	3312	0	0	0	3312	0	4033	7618	singlet	0.798370057349834	0.13	532641011682925	0.58	585086319454519	High	MG2	0	0	5692	3810	SPG-A undiff	0.0553854433298164	0.192469750854733	0.315751568188512	0.190107474648571	0	0	0.246285762978368	0.315751568188512
CGCGCAACACCTACCT-1_1	-1.86701	-1.63763	2855	2269	21554	7991	17	504	7004	1569	553	3916	1	0	2499	0	0	0	2499	0	2730	5148	singlet	0.944281524926686	0.45	551128871128872	0.66	697139938712972	High	MG2	0	0	3690	2584	SPG-A undiff	0.109955313275643	0.17325795154182	0.502658335054235	0.163623346254073	0.0288795961022022	0.00484671065697032	0.0167787471150558	0.502658335054235
CGCGCAAGTAGTTTGC-1_1	4.29625	-2.83557	2803	2337	16661	4877	4	501	5963	490	354	4472	1	0	2203	0	0	0	2203	0	2603	4944	singlet	0.826415094339623	0.17	533044936714659	0.59	582066189624329	High	MG2	2	2	3763	2682	SPD elongated	0.758093624365113	0.224965548488623	0.0169408271462641	0	0	0	0	0.758093624365113
CGCGCAAGTGAATCAA-1_1	-4.27012	0.0515466	2610	2248	16586	5847	6	421	5822	396	439	3655	1	0	2055	0	0	0	2055	0	2446	4643	singlet	0.948960302457467	0.46	596212298339961	0.8	66922024623803	High	MG2	0	0	3134	2490	SPD elongated	0.533583122643439	0.405296717554809	0.016198348919592	0.0305435502496162	0	0	0.014378260632544	0.533583122643439
CGCGCAATCACTAGGT-1_1	3.50886	0.929473	5525	4077	45793	16297	20	1071	17623	225	1259	9298	1	0	4226	0	0	0	4226	0	5076	9587	singlet	0.91510581367064	0.37	547213980049802	0.65	545923854592385	High	MG2	2	2	7531	4282	SPD round	0	0	0	0	0	1	0	1
CGCGCAATCCCGTATC-1_1	5.67439	-1.15162	1743	1477	9394	2925	7	294	2842	139	246	2941	1	0	1323	0	0	0	1323	0	1595	3029	singlet	0.801108801108801	0.13	537874823589113	0.61	542332539952397	High	MG2	2	2	2367	1669	SPC-I	0.317019396244586	0.483994567650696	0	0.0310119327834232	0.167974103321295	0	0	0.483994567650696
CGCTAGGAGCGAGCTA-1_1	-3.30023	-1.04661	2888	2398	20324	7290	2	427	7607	744	442	3812	1	0	2384	0	0	0	2384	0	2764	5237	singlet	0.875787063537493	0.27	624281378998362	0.86	72507869884575	High	MG2	0	0	3545	2636	SPG-A undiff	0.145722598383496	0.238168730815824	0.536334406769264	0.0443386249436424	0.00593312772501631	0	0.0295025113627575	0.536334406769264
CGCTAGGCAACTTGGT-1_1	-4.38325	0.408514	597	570	3196	869	1	73	1163	84	64	942	1	0	452	0	0	0	452	0	542	1030	singlet	0.883610451306413	0.29	56800342514628	0.72	575371549893843	High	MG2	0	0	776	698	SPC-I	0.276035090354346	0.403210961637076	0.270884822405005	0.0199243091978732	0.0249513773970352	0	0.00499343900866445	0.403210961637076
CGCTAGGCATTAGCAC-1_1	-6.10802	2.01264	1877	1677	19192	5040	47	339	4305	6462	281	2718	1	0	1437	0	0	0	1437	0	1777	3402	singlet	0.895674300254453	0.32	623311115114394	0.85	653789551140544	High	MG2	5	5	2162	1839	SPD elongated	0.803603297642523	0.0713459549033016	0	0.125050747454175	0	0	0	0.803603297642523
CGCTAGGGTACTATGC-1_1	-2.21952	-0.439841	900	830	7328	2384	3	175	2706	426	154	1480	1	0	734	0	0	0	734	0	838	1599	singlet	0.85693215339233	0.23	759240759240759	0.96	566216216216216	High	MG2	0	0	1195	1032	SPG-B	0.078893321527718	0.12143355103589	0.0706566189074687	0.57396404548095	0	0	0.155052463047972	0.57396404548095
CGCTATCAGTCGCCTG-1_1	-3.1542	-1.90516	6085	4515	41660	14662	18	811	15826	34	945	9364	1	0	5075	0	0	0	5075	0	5720	10888	singlet	0.871273071462376	0.26	550699300699301	0.66	610850064075182	High	MG2	0	0	8145	4877	SPG-B	0	0.0892820172112647	0.267072145907025	0.494021176718279	0	0	0.149624660163431	0.494021176718279
CGCTATCCACCTACCT-1_1	-2.94102	-1.2142	4511	3530	38053	13250	32	923	13330	1990	997	7531	1	0	3629	0	0	0	3629	0	4168	7883	singlet	0.886131386861314	0.29	529749580028908	0.57	55344575753552	High	MG2	0	0	6400	4039	SPG-B	0.0345972280439584	0.0633336961432313	0.169844731341763	0.434231729080136	0.0353169592779233	0.00797609049392892	0.25469956561906	0.434231729080136
CGCTATCCATTGCGAT-1_1	4.21594	-1.64834	954	836	6613	2254	1	223	2249	94	171	1621	1	0	717	0	0	0	717	0	853	1606	singlet	0.837027379400261	0.18	528614242899955	0.57	526218383713757	High	MG2	2	2	1297	996	SPD elongated	0.448911121467663	0.257390816601388	0.0273890077200704	0.195072674046952	0.025538827028576	0.00801779130828979	0.0376797618270605	0.448911121467663
CGCTATCTCACTAGCA-1_1	-5.24316	1.46496	1080	999	7249	2233	8	153	2302	711	176	1666	1	0	751	0	0	0	751	0	1016	1911	singlet	0.989690721649485	0.57	67798867798868	0.92	60984393757503	High	MG2	5	5	1270	1126	SPD elongated	0.906382025918036	0.0159564904305793	0.00661250283674481	0.0710489808146401	0	0	0	0.906382025918036
CGCTGGAAGAGCACTG-1_1	-0.879018	-2.54225	4221	3383	28516	9968	25	596	10388	604	653	6282	1	0	3488	0	0	0	3488	0	3988	7552	singlet	0.933623503808487	0.42	580129929242357	0.76	634829672078956	High	MG2	3	3	5535	3873	SPC-I	0.0101739880561628	0.459655377208017	0.165178925480934	0.220612043144276	0	0	0.14437966611061	0.459655377208017
CGCTGGACAATTGCCA-1_1	2.15539	-0.409413	950	804	7535	1812	17	143	2954	1081	129	1399	1	0	777	0	0	0	777	0	892	1691	singlet	0.959150326797386	0.49	558465924319587	0.69	637598284488921	High	MG2	0	0	1232	970	SPD elongated	0.584889995141906	0.173174248021393	0.0349909508477887	0.193078408350234	0.00576258082892214	0.00810381680975613	0	0.584889995141906
CGCTGGACATGGTAAA-1_1	4.10194	2.75481	1021	849	10006	3433	3	206	4069	563	162	1570	1	0	749	0	0	0	749	0	942	1797	singlet	0.969253294289897	0.52	664041840512433	0.91	60	High	MG2	4	4	1322	1039	SPD round	0.0912544037102346	0.0126505687616181	0	0	0	0.896095027528147	0	0.896095027528147
CGCTGGAGTATCGCGC-1_1	-4.53725	1.54255	2316	2075	15670	5125	18	309	5018	1461	409	3330	1	0	1729	0	0	0	1729	0	2152	4081	singlet	0.928721174004193	0.41	51539369721188	0.51	646246246246246	High	MG2	5	5	2820	2323	SPD elongated	0.500668656240179	0.159042983365319	0.102942761368794	0.156761780967598	0.0805838180581096	0	0	0.500668656240179
CGCTGGAGTCGCTAGC-1_1	-2.99184	-0.229281	569	536	3869	1051	0	104	1271	211	70	1162	1	0	444	0	0	0	444	0	509	967	singlet	0.676369863013699	0.05	535464535464535	0.6	438037865748709	High	MG2	0	0	851	725	SPC-I	0.250651040815087	0.562501991988299	0.0534086426210434	0.113801638949028	0.0196366856265424	0	0	0.562501991988299
CGCTGGATCCGAGAGA-1_1	-6.24058	2.58888	3313	2836	22245	6608	28	375	6449	3715	457	4613	1	0	2686	0	0	0	2686	0	3125	5880	singlet	0.933299646286003	0.42	587238848108414	0.77	677433340559289	High	MG2	5	5	3835	2926	SPD elongated	0.571353744204602	0.286956017635866	0	0.115763459890178	0.0259267782693551	0	0	0.571353744204602
CGCTGGATCGGTCTAA-1_1	-3.56347	0.642613	1202	1065	7963	2890	7	184	2814	170	245	1653	1	0	970	0	0	0	970	0	1141	2186	singlet	0.657615112160567	0.04	659340659340666	0.9	690260133091349	High	MG2	0	0	1431	1181	SPG-A diff	0.00801059887045827	0	0.059047810332312	0	0	0	0.93294159079723	0.93294159079723
CGCTGGATCTCGCGTT-1_1	-2.88169	-1.58971	3094	2540	21265	7429	13	465	7508	336	509	5005	1	0	2523	0	0	0	2523	0	2854	5407	singlet	0.880106571936057	0.28	562744342271901	0.7	57022977022977	High	MG2	0	0	4308	3056	SPG-A diff	0.0424015560542929	0.0331631320840209	0.157631908856104	0.376045434669526	0	0	0.390757968336056	0.390757968336056
CGGACCAAGCGTAGCA-1_1	3.46695	-0.51957	933	800	6261	2198	1	158	2146	15	173	1570	1	0	774	0	0	0	774	0	872	1649	singlet	0.74281805745554	0.07	800865800865798	0.97	555414012738853	High	MG2	2	2	1318	973	SPC-I	0.331501833001629	0.359430524166826	0.0940301584665952	0.121695281287176	0.0103889884556734	0	0.0829532146221006	0.359430524166826
CGGACCAAGTCCCTCT-1_1	-0.778334	-1.44838	3734	3009	19815	6219	10	396	7281	112	533	5264	1	0	3131	0	0	0	3131	0	3532	6725	singlet	0.87282300526529	0.26	571246934883299	0.73	6709726443769	High	MG2	3	3	4793	3380	SPG-A undiff	0.0318161095290982	0.293875353146919	0.461930159868872	0.0355222722469456	0	0	0.176856105208165	0.461930159868872
CGGACCATCCTCCAGT-1_1	-4.29388	-1.22098	4376	3571	32946	11370	13	852	11971	685	954	7101	1	0	3366	0	0	0	3366	0	4012	7594	singlet	0.876466954910439	0.27	508485597242995	0.48	564990846359668	High	MG2	0	0	5829	3882	SPG-A undiff	0	0	0.548823049321538	0	0	0	0.451176950678463	0.548823049321538
CGGACTGAGGATATCA-1_1	3.88882	2.60539	1514	1273	10420	3286	7	254	4078	185	208	2402	1	0	1155	0	0	0	1155	0	1403	2665	singlet	0.883888388838884	0.29	592498410680232	0.79	584096586178185	High	MG2	4	4	1969	1492	SPD elongated	0.868502849985246	0.0301062979197606	0	0	0.00865294447142442	0.0927379076235685	0	0.868502849985246
CGGACTGCACAGATGG-1_1	-2.74865	-0.419739	1735	1534	9294	2618	7	209	3287	404	239	2530	1	0	1423	0	0	0	1423	0	1661	3166	singlet	0.907801418439716	0.35	650317424510968	0.89	656521739130435	High	MG2	0	0	2218	1820	SPG-B	0.202865019203786	0.089029847809178	0.147783017056857	0.348556503243237	0	0	0.211765612686942	0.348556503243237
CGGACTGCAGATGGCA-1_1	-0.810935	-2.30549	3669	2991	22909	7899	8	514	7993	710	627	5158	1	0	3038	0	0	0	3038	0	3510	6691	singlet	0.739778372181888	0.07	618518172475003	0.84	680496316401706	High	MG2	3	3	4663	3340	SPC-I	0.172689152843067	0.386911757180688	0.189541603662283	0	0.0424459382067026	0.020768748262232	0.187642799845028	0.386911757180688
CGGACTGCAGTATCTG-1_1	-2.62402	-1.18849	2754	2335	13742	3614	1	253	5066	331	407	4070	1	0	2298	0	0	0	2298	0	2610	4963	singlet	0.864461045891142	0.24	697387718664317	0.93	641277641277641	High	MG2	0	0	3648	2772	SPC-I	0.111786600721573	0.28779614187894	0.274095942485587	0.227809460376314	0	0	0.098511854537586	0.28779614187894
CGGACTGGTCTCAAAC-1_1	-3.61922	-0.60053	2858	2422	14759	4735	8	343	5096	173	360	4044	1	0	2276	0	0	0	2276	0	2693	5098	singlet	0.820839978734716	0.16	649247659556935	0.89	665924826904055	High	MG2	0	0	3534	2716	SPC-I	0.0764475896136287	0.427011459999121	0.381485040794264	0.0586743424008043	0	0	0.056381567192182	0.427011459999121
CGGACTGTCTCATATC-1_1	3.01784	1.11936	758	662	4870	1473	0	107	1879	140	105	1166	1	0	567	0	0	0	567	0	705	1330	singlet	0.885036496350365	0.29	621778221778222	0.85	604631217838765	High	MG2	1	1	977	781	SPD round	0.232470149551465	0.262838729494308	0	0.0420634982286449	0.0744574984980165	0.388170124227565	0	0.388170124227565
CGGACTGTCTCGACAA-1_1	-2.72764	-1.09988	989	924	3805	788	0	65	1443	15	94	1400	1	0	809	0	0	0	809	0	936	1783	singlet	0.827272727272727	0.17	591408591408591	0.79	668571428571429	High	MG2	0	0	1224	1106	SPG-B	0.10001540935348	0.181863113888509	0.134915754770132	0.434672072033379	0.0272918550139748	0	0.121241794940525	0.434672072033379
CGGTGCAAGGATCCTT-1_1	-4.10327	0.541772	1039	941	8586	3328	10	226	2827	472	201	1522	1	0	875	0	0	0	875	0	974	1882	singlet	0.660912453760789	0.04	545363727181913	0.64	639947437582129	High	MG2	0	0	1329	1120	SPD elongated	0.686196326063186	0.16038149461872	0.0361854148158698	0.117236764502223	0	0	0	0.686196326063186
CGGTGCAAGTGAGTGC-1_1	-3.40751	0.689463	984	890	7358	2144	13	201	2586	359	190	1865	1	0	722	0	0	0	722	0	887	1688	singlet	0.659663865546218	0.04	651762031072376	0.89	475603217158177	High	MG2	0	0	1520	1172	SPD elongated	0.454204958403814	0.345121994603681	0.0473457807811563	0.0588679320393332	0.0347228019607228	0	0.0597365322112931	0.454204958403814
CGTAAACAGCAGTAGC-1_1	-4.26158	-0.631014	1724	1557	8473	2684	4	165	3089	7	195	2329	1	0	1417	0	0	0	1417	0	1654	3165	singlet	0.817194570135747	0.15	577993435136291	0.75	710176041219407	High	MG2	0	0	2106	1760	SPD elongated	0.678169360972068	0.160706359761013	0.0801792301459478	0.0631892576987264	0.0103857942898714	0	0.00736999713237363	0.678169360972068
CGTAAACAGTTTGGAA-1_1	-3.0186	-0.721359	3129	2525	22365	7134	16	492	8001	447	498	5777	1	0	2379	0	0	0	2379	0	2808	5335	singlet	0.777537016973637	0.1	51558610880645	0.51	486065431885061	High	MG2	0	0	4646	2900	SPC-I	0.0785731585875588	0.614696510687813	0.118962650787555	0.01467471473753	0.173092965199544	0	0	0.614696510687813
CGTAAACGTAAGTCTC-1_1	-3.93666	-1.904	5483	4217	37487	14041	19	903	13973	126	857	7568	1	0	4679	0	0	0	4679	0	5215	9909	singlet	0.879422587036513	0.28	60078170677249	0.81	689085623678647	High	MG2	0	0	6941	4516	SPG-A diff	0	0.000841916966376066	0.159607456874871	0.249424206038991	0	0	0.590126420119761	0.590126420119761
CGTAAACGTAGAAAGG-1_1	-4.84937	-1.33463	6669	5178	42052	15119	17	849	15086	272	1119	9590	1	0	5305	0	0	0	5305	0	6309	11909	singlet	0.999512314069739	0.58	542423356111565	0.63	657872784150156	High	MG2	5	5	8313	5314	SPG-A undiff	0	0.0363835612275227	0.506858600749832	0.124947735046686	0.10675589351596	0	0.225054209459999	0.506858600749832
CGTAAACGTGTGTGCC-1_1	-4.52882	-0.228553	1282	1159	8691	2821	12	228	2880	569	191	1990	1	0	998	0	0	0	998	0	1205	2294	singlet	0.950991831971995	0.47	564019314019315	0.71	605527638190955	High	MG2	0	0	1638	1410	SPC-I	0.271529546155178	0.420467676194156	0	0.217562765136905	0.0440466315137165	0	0.0463933810000447	0.420467676194156
CGTAAACTCGGTTAGT-1_1	-5.57742	1.91066	1093	1006	13223	3137	40	256	2689	5378	161	1562	1	0	814	0	0	0	814	0	1036	1989	singlet	0.867362146050671	0.25	966233766233766	0.99	66325224071703	High	MG2	5	5	1265	1121	SPD elongated	0.921387969432977	0.0104946163437138	0.00926976045178956	0.0588476537715198	0	0	0	0.921387969432977
CGTACAAAGGCCTCTG-1_1	4.69761	-1.79287	624	598	2049	189	4	59	743	40	52	962	0	3	468	0	0	0	468	0	572	1089	singlet	0.983490566037736	0.55	608482426664242	0.82	594594594594595	High	MG2	1	1	812	739	SPD elongated	0.481470425251604	0.33186895866692	0	0.0378039235927499	0.0120841226038897	0	0.136772569884837	0.481470425251604
CGTACAAGTGCGTAGA-1_1	-0.0495839	-2.05786	1326	1174	6493	1881	1	132	2325	113	159	1882	1	0	1143	0	0	0	1143	0	1268	2444	singlet	0.819068255687974	0.16	702775485384189	0.94	67375132837407	High	MG2	1	1	1730	1426	SPD elongated	0.368926606601509	0.13873215050189	0.0599720259987241	0.164842921696026	0	0.011523597213494	0.256002697988357	0.368926606601509
CGTACAAGTGGAAAGA-1_1	-4.61468	1.53306	2340	2056	12718	4080	9	225	4303	551	335	3215	1	0	1879	0	0	0	1879	0	2219	4192	singlet	0.968345323741007	0.51	605177954575548	0.82	690202177293935	High	MG2	5	5	2815	2280	SPD elongated	0.564665313969586	0.345282943697764	0.0420371974965607	0.0480145448360892	0	0	0	0.564665313969586
CGTACAATCGGTCCGA-1_1	4.27032	2.06	2527	2076	12675	3491	10	307	4771	26	285	3785	1	0	1963	0	0	0	1963	0	2378	4515	singlet	0.973970944309927	0.53	562237762237762	0.7	628269484808454	High	MG2	4	4	3264	2363	SPD round	0.11434214440762	0	0	0	0.0305155454636964	0.855142310128683	0	0.855142310128683
CGTGGCAAGTATACCC-1_1	-4.97238	1.40684	802	741	5930	2122	7	103	1964	416	131	1187	1	0	625	0	0	0	625	0	738	1406	singlet	0.939805825242718	0.44	522810522810524	0.54	621735467565291	High	MG2	5	5	992	885	SPD elongated	0.790615006085214	0.0311034060467584	0	0.166343087660349	0	0	0.0119385002076782	0.790615006085214
CGTGGCACACTGTCAA-1_1	-3.69331	-1.75298	4070	3292	24359	8307	17	502	8659	527	753	5594	1	0	3324	0	0	0	3324	0	3864	7360	singlet	0.793950850661626	0.12	593084335019819	0.79	690740078655703	High	MG2	0	0	5121	3644	SPG-A undiff	0	0.0444021879647522	0.92293544162878	0	0	0	0.0326623704064675	0.92293544162878
CGTGGCATCGACTGGC-1_1	-2.45608	-1.10694	2560	2123	13088	4471	18	232	4386	310	375	3296	1	0	2117	0	0	0	2117	0	2443	4642	singlet	0.868951612903226	0.25	596462361168247	0.8	74120145631068	High	MG2	0	0	3061	2358	SPG-B	0.0102757985140075	0.012974867507589	0.042957827760948	0.496540928799093	0	0	0.437250577418362	0.496540928799093
CGTGGCATCGTGCTGG-1_1	-2.63617	0.00817958	1538	1396	9337	2818	4	206	3208	551	169	2381	1	0	1272	0	0	0	1272	0	1438	2731	singlet	0.898209236569274	0.33	617627986049034	0.84	603947921041579	High	MG2	0	0	2005	1679	SPG-A undiff	0	0.00379960938959983	0.883304380624373	0.0564650533197726	0.00758147247813672	0	0.0488494841881168	0.883304380624373
CGTGGCATCTGCCGAG-1_1	3.10795	-1.99969	718	681	3630	527	4	81	1478	1	70	1469	1	0	554	0	0	0	554	0	639	1208	singlet	0.932926829268293	0.42	588578088578087	0.78	43498978897209	High	MG2	1	1	1127	930	SPD elongated	0.908390312105816	0.0779871549520647	0	0	0	0.0136225329421192	0	0.908390312105816
CGTTCCAAGCTGAATA-1_1	3.68756	2.27784	2482	2014	21401	7021	18	433	8486	115	467	4861	1	0	1915	0	0	0	1915	0	2237	4242	singlet	0.78725131952903	0.11	556914350017793	0.68	460193375848591	High	MG2	4	4	3701	2609	SPD round	0.181065529735768	0.0349565380584885	0	0	0.201398333376901	0.582579598828843	0	0.582579598828843
CGTTCCACAAAGGAAG-1_1	5.62317	-1.5817	1358	1134	12503	5099	2	478	3932	281	298	2413	1	0	1005	0	0	0	1005	0	1235	2333	singlet	0.632068164213788	0.04	55162229075273	0.66	511811023622047	High	MG2	2	2	1895	1338	SPD elongated	0.949604585385923	0.0315851874148713	0	0.0188102271992052	0	0	0	0.949604585385923
CGTTCCACACATTGCA-1_1	-6.50702	2.56479	3739	3252	25606	6931	18	520	7020	5091	433	5593	1	0	2872	0	0	0	2872	0	3493	6617	singlet	0.927770859277709	0.41	59521124037253	0.79	624530663329161	High	MG2	5	5	4475	3482	SPD elongated	0.872627808413787	0.0593696548328967	0	0.0467299672499826	0.0212725695033342	0	0	0.872627808413787
CGTTCCAGTTTGTCTT-1_1	-2.36294	-2.23237	3184	2646	15617	4664	9	340	5825	51	474	4254	1	0	2736	0	0	0	2736	0	3020	5721	singlet	0.929362150764365	0.41	55375281652654	0.67	709920075223319	High	MG2	0	0	3963	2897	SPG-A undiff	0	0	0.930858187259878	0	0	0	0.0691418127401209	0.930858187259878
CGTTCCATCCTAAGTG-1_1	-4.80333	-1.31684	4215	3378	29083	10822	19	677	10358	622	718	5867	1	0	3383	0	0	0	3383	0	4024	7698	singlet	0.784540048968171	0.11	702704702704703	0.94	685870121015851	High	MG2	0	0	5277	3738	SPG-A undiff	0.0286756144633698	0.143463559438494	0.575173892570599	0.0502387752967331	0	0	0.202448158230804	0.575173892570599
CGTTCCATCTTCGTTA-1_1	-3.20768	-0.00504335	1351	1203	10327	3483	1	260	4053	219	159	2152	1	0	1066	0	0	0	1066	0	1258	2397	singlet	0.724517906336088	0.06	722691942204144	0.95	58457249070632	High	MG2	0	0	1792	1449	SPG-A diff	0.0338043071438085	0.00282508805952582	0.0761672203595695	0.0331834503268	0	0	0.854019934110297	0.854019934110297
CTAACTTAGGTACATA-1_1	-4.69837	-0.905341	4222	3456	22599	6400	14	522	7938	1177	534	6014	1	0	3303	0	0	0	3303	0	3965	7475	singlet	0.955865272938444	0.48	59760928726446	0.8	659294978383771	High	MG2	4	4	5158	3685	SPC-I	0.350481969731252	0.591644081237799	0	0.050369959467204	0	0	0.00750398956374542	0.591644081237799
CTAACTTAGTGATATG-1_1	3.08639	-3.21396	3687	3074	25844	8378	2	682	9794	317	682	5989	1	0	2957	0	0	0	2957	0	3376	6351	singlet	0.989096573208723	0.56	542674109107672	0.63	563700116880948	High	MG2	1	1	5020	3571	SPG-A diff	0.0940144325110584	0.270232947189275	0.17513018703013	0.103466326516662	0.025580230698453	0	0.331575876054422	0.331575876054422
CTAACTTCACATAAAG-1_1	-0.436143	-1.67495	3310	2681	26113	8971	46	613	9231	1915	631	4706	1	0	2780	0	0	0	2780	0	3161	6044	singlet	0.825461088618983	0.16	658494048324558	0.9	67169570760731	High	MG2	3	3	4333	3052	SPG-A undiff	0.300114293149448	0.0352429609176896	0.451474317445302	0.0495072943273524	0.0106338938056039	0	0.153027240354605	0.451474317445302
CTAACTTCACGAACGA-1_1	-3.52695	0.53701	1377	1216	8475	2596	1	201	3352	106	223	1996	1	0	1105	0	0	0	1105	0	1302	2478	singlet	0.85037674919268	0.21	568690568690569	0.72	652304609218437	High	MG2	0	0	1695	1421	SPC-I	0.340116406774619	0.386474938608111	0.0858674696480214	0.176032279479456	0.0115089054897923	0	0	0.386474938608111
CTACAGAAGAGATTAC-1_1	4.00009	-2.85483	2940	2441	19426	6090	14	710	7064	282	628	4638	1	0	2363	0	0	0	2363	0	2706	5104	singlet	0.900795507721104	0.33	531537428089148	0.58	583441138421733	High	MG2	1	1	3877	2735	SPC-I	0.0318321053690344	0.60209842372566	0.0136655119943781	0.161400183951856	0	0	0.191003774959071	0.60209842372566
CTACAGACACGCTAAT-1_1	4.64009	-2.91524	4535	3349	34298	12383	26	1292	11907	295	1220	7175	1	0	3338	0	0	0	3338	0	4138	7790	singlet	0.9103125	0.36	551115551115554	0.66	576724738675958	High	MG2	2	2	5894	3465	SPC-I	0.212613481715974	0.590175321964055	0	0.0665979395129776	0	0.010742704750071	0.119870552056923	0.590175321964055
CTACAGACAGAGAGAA-1_1	4.01302	-3.18966	3294	2633	24155	7359	15	597	9399	78	616	6091	1	0	2548	0	0	0	2548	0	3012	5730	singlet	0.844020797227036	0.2	635626056186805	0.87	494500082088327	High	MG2	1	1	4911	3119	SPG-A diff	0.154378887958204	0.243175216182411	0.0310311034851377	0.206624136881769	0	0	0.364790655492478	0.364790655492478
CTACAGAGTACGCAAG-1_1	-2.64655	0.26989	573	486	3993	1248	0	122	1355	103	120	1045	1	0	401	0	0	0	401	0	496	927	singlet	0.598911070780399	0.03	581918081918082	0.76	474641148325359	High	MG2	0	0	787	621	SPD elongated	0.616319740649566	0.318053957164129	0.0173259505353799	0.0359043163382819	0.0123960353126438	0	0	0.616319740649566
CTACAGAGTCGAGAAC-1_1	4.55178	1.70466	677	586	4418	1164	0	122	1981	10	119	1022	1	0	552	0	0	0	552	0	633	1224	singlet	0.982417582417582	0.55	890220890220895	0.99	619373776908024	High	MG2	0	0	942	745	SPD elongated	0.7233555459727	0.0563553075453813	0.00424803825458779	0	0.00623810367121977	0.209803004556112	0	0.7233555459727
CTACAGAGTTACGAAA-1_1	3.84054	-2.74609	5523	4350	35307	11325	13	911	13040	288	972	8758	1	0	4284	0	0	0	4284	0	5076	9549	singlet	0.88622754491018	0.29	548244026504896	0.65	579584379995433	High	MG2	1	1	7277	4587	SPD elongated	0.999999999999999	0	0	0	0	0	0	0.999999999999999
CTACTTAAGGATCCTT-1_1	-3.64115	-2.4422	6922	5327	66679	24778	21	1461	24405	540	1825	13649	1	0	5367	0	0	0	5367	0	6251	11805	singlet	0.923189585028478	0.4	51264524948735	0.5	457982269763353	High	MG2	4	4	10796	5758	SPC-I	0.192704913525894	0.624489450881062	0.036393138752972	0.0292439537682248	0.0182394569929109	0	0.0989290860789365	0.624489450881062
CTACTTAGTATTCACG-1_1	-1.72994	-1.07382	1079	965	5177	1560	1	121	1845	93	116	1441	1	0	884	0	0	0	884	0	1030	1999	singlet	0.826277372262774	0.17	732240732240724	0.95	714781401804303	High	MG2	0	0	1351	1149	SPD elongated	0.435532447641985	0.303037198272066	0.0402237137669862	0.212760875559987	0	0.00844576475897576	0	0.435532447641985
CTACTTAGTCTGTTGA-1_1	-2.90243	-2.17105	4151	3315	20996	6506	3	456	7432	100	568	5931	1	0	3509	0	0	0	3509	0	3915	7457	singlet	0.994457640538401	0.57	652027710851244	0.89	660091047040971	High	MG2	0	0	5463	3727	SPD elongated	0.266256844639654	0.265943058088963	0.149961505695626	0.0118978976446961	0.0695917431260971	0	0.236348950804963	0.266256844639654
CTACTTAGTTGGCTAT-1_1	-2.68196	-1.34498	3038	2549	14220	3359	4	355	5362	92	276	4772	1	0	2539	0	0	0	2539	0	2892	5494	singlet	0.879125987912599	0.28	68483897055325	0.92	606035205364627	High	MG2	0	0	4108	3055	SPG-A undiff	0.158069578689498	0.14072089348113	0.31896318917875	0.157465635697439	0	0.0148263161615013	0.209954386791683	0.31896318917875
CTACTTAGTTTCAGCA-1_1	-3.32809	-0.298267	743	693	5485	1616	5	133	2121	284	108	1218	1	0	553	0	0	0	553	0	697	1318	singlet	0.969171483622351	0.52	540200540200543	0.62	572249589490969	High	MG2	0	0	983	878	SPC-I	0.349254994018719	0.471092544562143	0.0749233884471154	0.0786221158685264	0	0	0.0261069571034961	0.471092544562143
CTACTTAGTTTCTCTA-1_1	-3.3101	0.303109	1044	954	6462	2134	2	153	2337	144	168	1524	1	0	865	0	0	0	865	0	991	1886	singlet	0.980922098569157	0.54	637311406542173	0.87	650262467191601	High	MG2	0	0	1338	1154	SPD elongated	0.58872391625084	0.276724356102701	0.0536776718142903	0.0544875077420442	0.0105084354212014	0	0.0158781126689233	0.58872391625084
CTAGCGGCAACGTAGG-1_1	5.26297	-1.4166	884	802	5190	1534	0	205	1650	257	125	1419	1	0	667	0	0	0	667	0	790	1489	singlet	0.903633491311216	0.34	540709290709291	0.62	556730091613813	High	MG2	2	2	1169	966	SPC-I	0.163430775524968	0.565465547878183	0	0.0480171892534356	0.211425751784235	0	0.0116607355591787	0.565465547878183
CTAGCGGGTAGGTGAC-1_1	-3.0927	-0.30308	595	562	3433	970	0	56	1128	332	85	862	1	0	481	0	0	0	481	0	565	1078	singlet	0.932114882506527	0.42	572227772227772	0.73	655452436194896	High	MG2	0	0	759	690	SPD elongated	0.4633332912961	0.126384049048947	0.096602036715061	0.224723884830906	0	0	0.0889567381089862	0.4633332912961
CTAGCGGGTATATGGA-1_1	-3.93313	-1.94574	4064	3298	21316	6483	13	486	7841	267	659	5567	1	0	3470	0	0	0	3470	0	3883	7316	singlet	0.963394342762063	0.5	545812568933956	0.64	69750314352434	High	MG2	0	0	5097	3590	SPG-A undiff	0	0.165573602842647	0.6599189534564	0.069242277036933	0	0	0.10526516666402	0.6599189534564
CTAGCGGGTTGGACGA-1_1	5.52537	-0.360289	2145	1695	11724	3404	2	554	3762	110	464	3428	1	0	1564	0	0	0	1564	0	1957	3668	singlet	0.783849423193685	0.11	542055347250149	0.62	570886814469078	High	MG2	2	2	2835	1822	SPC-I	0.134119516248282	0.384426754408644	0	0	0.375878582069419	0.105575147273655	0	0.384426754408644
CTAGCGGTCCGGCTGA-1_1	3.72341	1.08541	2746	2202	18893	6006	1	386	7492	533	350	4125	1	0	2222	0	0	0	2222	0	2589	4930	singlet	0.930848190167477	0.41	572336754154937	0.73	627636363636364	High	MG2	4	4	3589	2530	SPC-II	0.065477046239981	0.0531375826492015	0	0	0.604204869005609	0.277180502105208	0	0.604204869005609
CTAGCGGTCTGTAGAC-1_1	4.08457	-0.860369	3363	2766	17468	4427	8	620	6158	69	504	5682	1	0	2561	0	0	0	2561	0	3062	5822	singlet	0.958414302370773	0.49	579079040617501	0.75	538894755367828	High	MG2	2	2	4647	3086	SPD elongated	0.54257233860518	0.106027108864194	0	0.125634561734415	0.123036933934515	0.102729056861696	0	0.54257233860518
CTAGGATTCCCGTAGG-1_1	3.85683	-2.17538	1617	1428	9153	2234	2	230	3060	619	287	2721	1	0	1277	0	0	0	1277	0	1468	2773	singlet	0.910986367281476	0.36	593692022263446	0.79	539507533994855	High	MG2	1	1	2175	1749	SPD elongated	0.670566869862946	0.285840813538242	0.00746114557108121	0	0.0106878660768509	0.0254433049508792	0	0.670566869862946
CTAGGGCAGGTACATA-1_1	3.97483	2.94294	2397	1940	17623	5855	7	345	7252	154	368	3642	1	0	1905	0	0	0	1905	0	2261	4296	singlet	0.970749542961609	0.52	582750582750587	0.76	620812740252608	High	MG2	4	4	3022	2174	SPD round	0.223369605450667	0	0	0	0.018615799569586	0.758014594979747	0	0.758014594979747
CTAGGGCCATTACACG-1_1	3.98972	-0.60447	766	737	2534	303	2	72	882	26	56	1193	0	3	563	0	0	0	563	0	716	1360	singlet	0.942909760589319	0.45	528437080161219	0.57	600167644593462	High	MG2	2	2	969	878	SPD elongated	0.763315949056419	0.19004205374256	0.0443278613648594	0	0	0	0.00231413583616081	0.763315949056419
CTAGGGCGTAAGTGCG-1_1	-1.61077	-0.0976528	668	597	4982	1622	5	126	1551	517	101	1060	1	0	546	0	0	0	546	0	635	1218	singlet	0.888429752066116	0.3	668027624549361	0.91	599056603773585	High	MG2	0	0	892	757	SPD elongated	0.316982256258119	0.303195598956861	0.124538340919732	0.0504425215277672	0	0.196382968432484	0.00845831390503687	0.316982256258119
CTAGGGCTCAATTCCT-1_1	-3.47852	-1.84336	6161	4593	43540	14605	18	1040	15928	596	1037	10316	1	0	4693	0	0	0	4693	0	5651	10642	singlet	0.797183098591549	0.12	549090549090548	0.65	547789841023653	High	MG2	0	0	8515	4850	SPG-A undiff	0.0158379146138046	0.0328330028611542	0.718568371969892	0.137392775846102	0	0	0.0953679347090477	0.718568371969892
CTAGGGCTCGTCTAGA-1_1	-2.81736	0.418027	710	629	5407	1728	9	103	2063	291	201	1012	1	0	579	0	0	0	579	0	688	1321	singlet	0.87741935483871	0.27	501998001998002	0.45	679841897233202	High	MG2	0	0	906	723	SPG-B	0.142600092601575	0.242160326242611	0.132212552571734	0.279142508539894	0.0971719676966448	0	0.106712552347542	0.279142508539894
CTCACCAAGGAATGGA-1_1	-4.42947	-0.477025	2536	2202	12639	3546	8	296	4584	57	435	3713	1	0	2078	0	0	0	2078	0	2386	4496	singlet	0.900545785324439	0.33	50313323040596	0.46	642607056288715	High	MG2	0	0	3233	2555	SPD elongated	0.555693885479835	0.33900483102923	0.0101195885782463	0.0951816949126883	0	0	0	0.555693885479835
CTCACCACAAGGAAGA-1_1	-4.16177	-2.16848	5793	4509	32618	10707	23	703	11860	491	915	7919	1	0	4870	0	0	0	4870	0	5519	10438	singlet	0.981410445559162	0.55	514544279250161	0.51	696931430736204	High	MG2	0	0	7195	4737	SPG-A diff	0	0	0.356720080819524	0	0	0	0.643279919180476	0.643279919180476
CTCACCATCACTACCC-1_1	-0.84819	-2.30803	1277	1185	4097	634	0	65	1459	143	93	1703	0	3	1103	0	0	0	1103	0	1231	2355	singlet	0.933583959899749	0.42	550677392782652	0.66	72284204345273	High	MG2	3	3	1578	1405	SPD round	0.111870234546898	0.0787130213862996	0.066270731538634	0.0547143363149539	0.0382783016634635	0.573787832696903	0.0763655418528478	0.573787832696903
CTCAGAAAGTAGACCG-1_1	-3.17219	-2.38194	6187	4645	48284	17735	19	969	17138	891	1323	10209	1	0	4996	0	0	0	4996	0	5760	10929	singlet	0.827855382087099	0.17	539861744681023	0.62	564208051719071	High	MG2	0	0	8565	5114	SPG-A undiff	0.0390455757835781	0.161786987783422	0.398000179688742	0.257302857748605	0.0274517273733767	0.00808501507333041	0.108327656548946	0.398000179688742
CTCAGAACAGTTACAC-1_1	-4.60003	-0.399611	3010	2469	21692	8324	24	446	8037	307	526	4028	1	0	2557	0	0	0	2557	0	2883	5530	singlet	0.671577946768061	0.04	632111251580282	0.87	715739821251241	High	MG2	0	0	3733	2779	SPG-A diff	0.00955536869062986	0.139039290944085	0.136388757561307	0.0548777998537129	0	0	0.660138782950266	0.660138782950266
CTCAGCTAGACTAGCG-1_1	5.5747	-1.25422	3105	2387	17979	6023	15	828	5580	112	525	4896	1	0	2259	0	0	0	2259	0	2825	5305	singlet	0.844454264250994	0.2	504981743919799	0.47	577001633986928	High	MG2	2	2	3990	2349	SPD elongated	0.48970449736934	0.255191025281015	0	0	0.22656028194201	0.0285441954076364	0	0.48970449736934
CTCAGCTGTGAGTTGG-1_1	-4.3091	-0.507331	1841	1621	9871	2932	4	176	3586	322	228	2623	1	0	1515	0	0	0	1515	0	1736	3314	singlet	0.955364806866953	0.48	59236538109777	0.79	661837590545177	High	MG2	0	0	2308	1892	SPC-I	0.299335966447523	0.5807940914396	0	0.109047931949133	0.0108220101637439	0	0	0.5807940914396
CTCATGCCAAGAGATT-1_1	-6.06876	2.62978	2016	1860	11283	2007	20	195	3082	2855	198	2926	1	0	1517	0	0	0	1517	0	1893	3604	singlet	0.866111951588502	0.25	565380565380559	0.71	646958304853042	High	MG2	5	5	2402	2063	SPD elongated	0.759117614567211	0.0173439183070804	0.00848347430720945	0.207906627473037	0	0	0.00714836534546216	0.759117614567211
CTCATGCCACTTATGG-1_1	-3.15137	-2.34784	8419	6031	60007	19500	19	1223	21820	180	1779	15486	1	0	6569	0	0	0	6569	0	7691	14626	singlet	0.861870108471784	0.24	594139194139193	0.79	496642128374015	High	MG2	0	0	12641	6364	SPC-I	0.0243299057053181	0.540604666349099	0.215841642634129	0.0338425590202153	0.060354118073426	0	0.125027108217813	0.540604666349099
CTCATGCGTAAGTGCG-1_1	3.97409	-3.43076	3921	3026	28281	9492	12	879	10726	161	719	6292	1	0	3037	0	0	0	3037	0	3614	6827	singlet	0.975779816513761	0.53	505173838507171	0.47	574380165289256	High	MG2	2	2	5238	3479	SPC-II	0.289670382608543	0.105356405367215	0	0.163169427028796	0.365886230881145	0.0102664770054323	0.0656510771088691	0.365886230881145
CTCCCAACAAGCGGTA-1_1	-4.9718	1.08679	948	868	8030	2949	0	195	2707	447	152	1580	1	0	767	0	0	0	767	0	874	1667	singlet	0.902266288951841	0.34	572760572760577	0.73	553164556962025	High	MG2	5	5	1255	1078	SPD elongated	0.803943838941904	0.18805779829564	0.0079983627624561	0	0	0	0	0.803943838941904
CTCCCAACACGCGATC-1_1	-4.45446	-0.159122	1790	1592	9294	2569	4	166	3508	208	204	2635	1	0	1417	0	0	0	1417	0	1687	3232	singlet	0.883054892601432	0.29	580035349266113	0.76	64022770398482	High	MG2	0	0	2194	1810	SPD elongated	0.771132151108374	0.0924749924401062	0.071696217333898	0.0579603267896469	0.00673631232797489	0	0	0.771132151108374
CTCCCAATCGGGATCC-1_1	-0.142715	-2.41622	2671	2163	31058	12554	13	841	10905	1713	854	4178	1	0	2056	0	0	0	2056	0	2467	4668	singlet	0.976668475311991	0.54	571673224734455	0.73	590473910962183	High	MG2	1	1	3411	2360	SPD elongated	0.362403316193897	0.0901132839326296	0.334128412534537	0.0466767067821445	0	0.0123520854593895	0.154326195097402	0.362403316193897
CTCCCAATCGGTTCCT-1_1	4.01868	-0.117076	3540	2624	23080	7143	21	714	8649	422	644	5487	1	0	2687	0	0	0	2687	0	3280	6156	singlet	0.924078091106291	0.4	505877101621782	0.47	597776562784764	High	MG2	2	2	4491	2600	SPD elongated	0.280342031228514	0.252234400696327	0	0	0.26004646638166	0.207377101693499	0	0.280342031228514
CTCGCTAAGATCTAAG-1_1	0.985294	-2.72226	3567	2910	24901	8729	6	705	9106	230	611	5514	1	0	2950	0	0	0	2950	0	3370	6400	singlet	0.886785009861933	0.3	533999333999334	0.59	611171563293435	High	MG2	1	1	4717	3394	SPC-I	0.105305913092163	0.78156111695684	0.0733545786165089	0.0214061264414136	0	0	0.0183722648930739	0.78156111695684
CTCGCTAAGCGCAATG-1_1	-4.6864	0.196772	1147	1087	3983	528	5	105	1392	83	111	1759	0	3	895	0	0	0	895	0	1084	2070	singlet	0.824063564131669	0.16	631163708086782	0.86	616259238203525	High	MG2	0	0	1507	1366	SPC-I	0.316318907247642	0.383501396694766	0.239993405669419	0.0093902984663582	0.0191912013296953	0	0.0316047905921202	0.383501396694766
CTCGCTAGTCTCGGGT-1_1	3.12455	-3.46604	3621	2936	25091	8292	32	699	8167	1850	652	5399	1	0	2942	0	0	0	2942	0	3395	6430	singlet	0.973784355179704	0.53	547020547020545	0.65	628820151879978	High	MG2	1	1	4682	3369	SPG-A diff	0.131354098694559	0.0656868519070107	0.160941120843468	0	0.00709911184335355	0	0.634918816711608	0.634918816711608
CTCGCTATCGCGCTGA-1_1	1.16887	-2.40667	2809	2364	16122	4638	8	406	5426	474	335	4835	1	0	2189	0	0	0	2189	0	2555	4864	singlet	0.915673693858845	0.38	56885422270038	0.72	528438469493278	High	MG2	1	1	3971	2711	SPC-I	0.184574649385026	0.567876113635787	0	0.038652897796124	0.168499703991418	0	0.0403966351916446	0.567876113635787
CTCGCTATCGGCTATA-1_1	-0.370596	-2.58574	3435	2936	16312	4209	4	299	5949	250	317	5284	1	0	2790	0	0	0	2790	0	3234	6147	singlet	0.996994418205238	0.58	509422550238875	0.49	612036336109008	High	MG2	3	3	4530	3436	SPD elongated	0.514812131714585	0.119152611623307	0.0643596705132634	0.100710475895714	0.0202248113967416	0.0501844873067812	0.130555811549608	0.514812131714585
CTCTACGAGAGTAAGG-1_1	-2.95594	0.303321	2833	2368	19494	6267	12	545	7186	274	580	4630	1	0	2248	0	0	0	2248	0	2615	4953	singlet	0.917444717444717	0.38	655688397623876	0.9	564794816414687	High	MG2	0	0	3778	2721	SPG-A undiff	0	0	0.442931115772929	0.355891940179546	0	0	0.201176944047525	0.442931115772929
CTCTACGGTACGTAAA-1_1	-1.96198	-0.865585	1826	1574	12929	4670	1	223	4343	29	338	3325	1	0	1520	0	0	0	1520	0	1701	3236	singlet	0.798717948717949	0.13	557600294442395	0.68	511578947368421	High	MG2	0	0	2632	1887	SPD elongated	0.705060265094547	0.160572196356412	0.0066503488992368	0.127717189649805	0	0	0	0.705060265094547
CTCTACGTCCGCTATC-1_1	-2.07584	-2.52338	6431	4829	41036	13219	53	846	13700	2624	923	9671	1	0	5332	0	0	0	5332	0	6080	11551	singlet	0.966205116169913	0.51	537232551621037	0.6	628683693516699	High	MG2	0	0	8570	5263	SPG-A diff	0	0	0.345255276145808	0.122468555789193	0.0348881662110588	0.0177555514835026	0.479632450370437	0.479632450370437
CTCTACGTCCTTACGC-1_1	1.49717	-2.47934	2573	2224	13152	3202	5	295	4594	792	266	3998	1	0	2084	0	0	0	2084	0	2394	4605	singlet	0.898870360408822	0.33	555560943910465	0.68	59879939969985	High	MG2	1	1	3386	2611	SPC-I	0.276808187252988	0.493688570801209	0.0361955189503768	0	0.0264064739432761	0.0339488083845906	0.13295244066756	0.493688570801209
CTCTAGCCACGCGCAT-1_1	4.85128	-0.265951	2895	2212	20290	7258	18	703	6642	350	707	4612	1	0	2191	0	0	0	2191	0	2651	5019	singlet	0.938194109126026	0.44	5996003996004	0.81	574804856895056	High	MG2	2	2	3808	2408	SPD elongated	0.786368822083437	0.195136749974729	0	0	0.0184944279418341	0	0	0.786368822083437
CTCTAGCGTAGCATGG-1_1	-3.7894	-2.38205	6440	5017	40311	10568	16	1153	15005	389	1166	12014	1	0	4756	0	0	0	4756	0	5753	10861	singlet	0.786272511043153	0.11	510629721156033	0.49	478857999001165	High	MG2	0	0	9533	5193	SPG-A undiff	0	0.0196948501595029	0.78522349587902	0	0	0	0.195081653961478	0.78522349587902
CTCTAGCGTCCAGACC-1_1	-3.96303	0.154585	2172	1811	13192	4848	2	208	4654	195	353	2932	1	0	1804	0	0	0	1804	0	2079	3979	singlet	0.85080058224163	0.21	570516440081659	0.73	709072305593452	High	MG2	0	0	2701	2053	SPD elongated	0.616368706297418	0.128909899080723	0.036827032254247	0.121978618311572	0.043353938498195	0	0.0525618055578456	0.616368706297418
CTCTAGCTCAAACCCA-1_1	4.87374	1.90937	2360	1886	17317	6232	4	425	6497	257	402	3500	1	0	1851	0	0	0	1851	0	2223	4236	singlet	0.998018494055482	0.58	563349693784479	0.7	635142857142857	High	MG2	4	4	2921	2109	SPD elongated	0.517085679235499	0	0	0	0.0377658520041376	0.445148468760362	0	0.517085679235499
CTCTCAGAGTTACCAC-1_1	-3.04483	-1.36197	2293	1959	17966	6276	4	503	6490	436	351	3906	1	0	1805	0	0	0	1805	0	2103	3988	singlet	0.942495687176538	0.45	573883947377926	0.74	538402457757296	High	MG2	0	0	3221	2448	SPG-B	0.320690042786384	0.0670581251447401	0.0261544801467348	0.322979567065105	0	0	0.263117784857036	0.322979567065105
CTCTCAGAGTTTGGAA-1_1	-1.65752	-1.08532	1274	1160	5356	1429	16	128	1859	122	93	1709	1	0	1053	0	0	0	1053	0	1229	2348	singlet	0.781021897810219	0.1	566100566100568	0.71	719133996489175	High	MG2	0	0	1582	1367	SPD elongated	0.436204700364449	0.256378254986647	0.0752250222367296	0.232192022412175	0	0	0	0.436204700364449
CTCTCAGCAGGGCTTC-1_1	-1.41019	-1.18306	1219	1054	9063	3189	0	119	3482	129	173	1971	1	0	966	0	0	0	966	0	1131	2148	singlet	0.8495670995671	0.21	508722047183587	0.48	573820395738204	High	MG2	0	0	1595	1289	SPC-I	0.370116784439795	0.401980286603564	0.0211980363899806	0.0273492932418929	0.0322222183585438	0.0136738656646688	0.133459515301554	0.401980286603564
CTCTCAGCATCATGTG-1_1	3.87514	0.105908	4777	3491	36834	13011	24	1045	13901	484	883	7486	1	0	3666	0	0	0	3666	0	4415	8366	singlet	0.992145774426642	0.57	553435635402847	0.67	58976756612343	High	MG2	2	2	6197	3728	SPD round	0.197806380238708	0	0	0	0.0857960313826715	0.71639758837862	0	0.71639758837862
CTCTCAGTCATCGCCT-1_1	-3.47565	-2.08292	4603	3633	29274	9537	20	606	10666	416	670	7359	1	0	3781	0	0	0	3781	0	4302	8201	singlet	0.94885145482389	0.46	606527974949028	0.82	584590297594782	High	MG2	0	0	6401	4145	SPG-A undiff	0.112561537303799	0.144831218677693	0.677465314162434	0.0169961904718929	0.017416444703877	0.00701259629015823	0.0237166983901461	0.677465314162434
CTCTCAGTCCAACCTC-1_1	5.86454	-0.489652	2652	2153	13432	3860	5	473	4313	351	406	4024	1	0	1945	0	0	0	1945	0	2455	4652	singlet	0.866381614110102	0.25	505319922795656	0.47	610089463220676	High	MG2	2	2	3267	2207	SPD elongated	0.614001193167273	0.0151869511876628	0	0	0.291057038449213	0.0797548171958508	0	0.614001193167273
CTCTCGAAGAGAATTC-1_1	5.17459	0.0197784	1649	1437	6897	1669	8	241	2178	9	192	2600	1	0	1268	0	0	0	1268	0	1534	2890	singlet	0.902192242833052	0.34	53184910327768	0.58	59	High	MG2	2	2	2145	1650	SPD elongated	0.951575293023621	0.0314027394519733	0	0	0	0.0170219675244059	0	0.951575293023621
CTCTCGACATGGTAAA-1_1	-3.68939	-2.07931	5170	4024	33245	9595	10	773	12318	295	1033	9221	1	0	3944	0	0	0	3944	0	4675	8836	singlet	0.817476614191193	0.15	520703786009913	0.53	506994902938944	High	MG2	0	0	7724	4361	SPC-I	0.00190222318706176	0.536058013413477	0.106202130892303	0	0.00941792705308434	0	0.346419705454075	0.536058013413477
CTCTCGAGTCAGAGTG-1_1	-5.7112	2.48253	4492	3812	33583	10770	44	718	10327	4368	846	6510	1	0	3373	0	0	0	3373	0	4203	7926	singlet	0.977561705310396	0.54	509944600853692	0.49	645622119815668	High	MG2	5	5	5351	3909	SPC-I	0.160799783524296	0.560520100766146	0.10685841271185	0.121872453349625	0.032685335455065	0	0.0172639141930182	0.560520100766146
CTCTCGAGTGCTAGTT-1_1	5.53898	0.568113	1333	1092	8141	2469	7	223	2846	224	237	2135	1	0	1041	0	0	0	1041	0	1248	2361	singlet	0.914959016393443	0.37	630008289582755	0.86	584543325526932	High	MG2	3	3	1763	1251	SPC-I	0.273759038549057	0.522779101238994	0	0	0	0.20346186021195	0	0.522779101238994
CTGAATGAGAGCACTG-1_1	-3.97759	0.347783	1481	1338	9775	2623	10	162	3174	1483	243	2080	1	0	1177	0	0	0	1177	0	1396	2662	singlet	0.845188284518828	0.2	605576241939882	0.82	671153846153846	High	MG2	0	0	1791	1530	SPC-I	0.253795350782895	0.5310282669574	0	0.0863441457441868	0.0800783312098327	0.048753905305685	0	0.5310282669574
CTGAATGCACGCTCAG-1_1	4.16554	3.56234	555	496	4069	1051	2	117	1726	120	100	953	1	0	416	0	0	0	416	0	510	976	singlet	0.912359550561798	0.37	637010048774759	0.87	535152151101784	High	MG2	4	4	765	647	SPD elongated	0.958234834433758	0.0370304649648757	0	0	0	0.00473470060136688	0	0.958234834433758
CTGAATGTCCATCGAA-1_1	-2.65042	-1.08735	3367	2679	21747	8432	12	459	7554	143	552	4595	1	0	2752	0	0	0	2752	0	3186	6101	singlet	0.825278810408922	0.16	59863800321815	0.8	693362350380849	High	MG2	0	0	4209	2938	SPG-A diff	0.0108438290274614	0.197790667424267	0.307297189507241	0.0637632082578727	0.00625445752563466	0.0135337314194523	0.400516916838072	0.400516916838072
CTGAATGTCCTAAGTG-1_1	1.30876	-2.36288	5302	4098	35809	12379	18	706	13517	428	724	8037	1	0	4319	0	0	0	4319	0	4978	9457	singlet	0.985874043555032	0.56	55533507588302	0.68	619385342789598	High	MG2	1	1	6962	4579	SPC-I	0.37447662015158	0.376138034103309	0.025378841372322	0	0.00178487535324858	0	0.222221629019541	0.376138034103309
CTGCGTTAGACTCTTG-1_1	4.57728	1.32424	1793	1477	12552	4069	17	339	4542	503	276	2806	1	0	1394	0	0	0	1394	0	1681	3176	singlet	0.922213311948677	0.39	532510967293576	0.58	599073414112616	High	MG2	4	4	2348	1702	SPD round	0.42296515223348	0.00915711711052577	0	0	0.0843811007835295	0.483496629872464	0	0.483496629872464
CTGCGTTAGTGTAATG-1_1	-4.65295	0.752082	2752	2426	15379	4683	1	352	5372	423	413	4135	1	0	2175	0	0	0	2175	0	2542	4829	singlet	0.860416666666667	0.23	520570338752158	0.53	614752116082225	High	MG2	5	5	3569	2797	SPG-A undiff	0.152745603564627	0.0645023746930132	0.411753274478591	0.104387096776278	0	0	0.26661165048749	0.411753274478591
CTGCTCAGTAGAAGCC-1_1	5.48073	-1.51647	2917	2322	20006	6861	2	691	6381	126	592	5353	1	0	2125	0	0	0	2125	0	2608	4898	singlet	0.905034793286942	0.35	510432963263155	0.49	487203437324865	High	MG2	2	2	4175	2613	SPD elongated	0.579422019366267	0.217524945014447	0	0	0.117404533139941	0.0856485024793444	0	0.579422019366267
CTGCTCAGTTCCGGCA-1_1	-4.27166	0.826021	1151	1063	5117	1165	1	103	1848	153	108	1739	1	0	907	0	0	0	907	0	1086	2089	singlet	0.795534665099882	0.12	675114359324881	0.92	624496837262795	High	MG2	0	0	1442	1276	SPD elongated	0.559940594652851	0.262137524010186	0.0935348893108291	0.0325213181847384	0.007522329806304	0	0.0443433440350913	0.559940594652851
CTGCTCATCGACTGGC-1_1	5.41307	-1.86314	1736	1539	11331	4157	7	388	3475	472	302	2530	1	0	1318	0	0	0	1318	0	1639	3108	singlet	0.788177339901478	0.11	546423273695997	0.64	647826086956522	High	MG2	2	2	2160	1750	SPD elongated	0.631369222876078	0.198813971816799	0	0.026136745769073	0.14368005953805	0	0	0.631369222876078
CTGGCAGAGAATCAGT-1_1	3.87574	-3.21538	4108	3254	33022	11806	8	828	12105	970	829	6476	1	0	3298	0	0	0	3298	0	3835	7256	singlet	0.830663615560641	0.17	559190809190809	0.69	592186534898085	High	MG2	1	1	5531	3717	SPD elongated	0.468500624732514	0.215817277058908	0.0175281824827425	0	0.250086841044542	0.020829336742086	0.0272377379392079	0.468500624732514
CTGGCAGAGATGCGCA-1_1	-0.628265	-1.91836	5266	3997	37229	13002	19	806	12371	3192	771	7068	1	0	4465	0	0	0	4465	0	5045	9646	singlet	0.78311499272198	0.1	572180113464515	0.73	713780418788908	High	MG2	3	3	6583	4280	SPG-A undiff	0.0214310828310776	0.0427586929603601	0.406502027586956	0.264038873603906	0.0123230852117863	0	0.252946237805914	0.406502027586956
CTGGCAGAGGAGTCTG-1_1	-4.46236	-1.71421	5371	4207	29604	9484	29	597	10953	315	715	7511	1	0	4366	0	0	0	4366	0	5062	9618	singlet	0.974819011646207	0.53	539460539460539	0.61	673944880841433	High	MG2	0	0	6749	4458	SPD elongated	0.979136873595359	0	0.0208631264046404	0	0	0	0	0.979136873595359
CTGGCAGGTAGCATGG-1_1	3.30339	0.688199	1632	1388	11194	3136	5	187	4404	140	306	3016	1	0	1298	0	0	0	1298	0	1495	2838	singlet	0.941089837997054	0.44	614122719385872	0.84	495689655172414	High	MG2	4	4	2417	1677	SPD round	0.0359844092537707	0.0933402549214478	0	0.0481428188130755	0.183534478856048	0.638998038155658	0	0.638998038155658
CTGGCAGGTCAGGTGA-1_1	4.60792	0.442013	3328	2500	20380	6157	9	693	7572	140	471	5338	1	0	2461	0	0	0	2461	0	3047	5766	singlet	0.876746096959737	0.27	52827172827173	0.57	570813038591233	High	MG2	2	2	4317	2629	SPD elongated	0.999999999999999	0	0	0	0	0	0	0.999999999999999
CTGGCAGGTTTGCCAA-1_1	3.56691	3.5409	868	793	4663	1311	0	133	1682	151	109	1277	1	0	728	0	0	0	728	0	819	1559	singlet	0.878048780487805	0.28	667074860623242	0.91	641346906812843	High	MG2	4	4	1144	988	SPD elongated	0.862370453104784	0	0.0356785376647459	0.0674081691841149	0	0	0.034542840046356	0.862370453104784
CTGGCAGTCGTTACAG-1_1	2.2457	-2.26031	1646	1431	11364	3324	4	255	4278	169	244	3090	1	0	1310	0	0	0	1310	0	1484	2796	singlet	0.959409594095941	0.49	566890736382266	0.72	480258899676375	High	MG2	1	1	2485	1878	SPD elongated	0.550680378972196	0.230779720539071	0.0583774163880977	0.107627656759941	0	0	0.0525348273406939	0.550680378972196
CTGGGACCACGTGAAG-1_1	-4.20449	-2.26135	6344	4885	31691	9729	14	620	11550	350	747	8681	1	0	5256	0	0	0	5256	0	6016	11347	singlet	0.953063885267275	0.48	560447304633353	0.7	693007718004838	High	MG2	0	0	7901	5019	SPG-A undiff	0.00333192066430924	0	0.765051623933269	0	0	0	0.231616455402422	0.765051623933269
CTGGGACGTATTGTCG-1_1	-4.01546	-0.516335	1787	1600	12704	4396	2	307	4097	1010	296	2596	1	0	1377	0	0	0	1377	0	1667	3165	singlet	0.968666069829902	0.51	643149953494777	0.88	642141756548536	High	MG2	0	0	2175	1827	SPG-A undiff	0.185729167157045	0.185541045935664	0.359881320816322	0.264660990615176	0	0	0.00418747547579274	0.359881320816322
CTGGGACTCTACTGCC-1_1	-3.40673	-1.9079	4519	3719	21884	5437	10	406	8215	285	480	7051	1	0	3617	0	0	0	3617	0	4268	8093	singlet	0.974570883661793	0.53	546666448305791	0.64	605304212168487	High	MG2	0	0	6008	4224	SPG-A undiff	0	0.0167971128452245	0.893356214545108	0.0701477687430962	0	0	0.0196989038665709	0.893356214545108
CTGGGACTCTTGTACT-1_1	-2.72363	-0.932786	1668	1420	13471	4415	11	252	5230	587	387	2589	1	0	1357	0	0	0	1357	0	1584	3040	singlet	0.666415662650602	0.04	860009555661736	0.98	611819235225956	High	MG2	0	0	2248	1787	SPG-B	0.245770202205113	0.251937909382774	0.0110872281549935	0.256196528968901	0.0166811216551598	0	0.218327009633059	0.256196528968901
CTGTATTAGAGCTACG-1_1	4.53721	0.297571	524	508	1856	169	1	50	746	30	35	825	0	3	414	0	0	0	414	0	490	925	singlet	0.911688311688312	0.36	512530947313554	0.5	593939393939394	High	MG2	0	0	678	637	SPD elongated	0.621773426783873	0.337481715968173	0	0	0.00764438754572665	0.0331004697022273	0	0.621773426783873
CTGTATTAGTGTCCCG-1_1	-4.58233	0.821263	1006	906	5836	1843	4	123	2192	158	100	1416	1	0	815	0	0	0	815	0	963	1846	singlet	0.833836858006042	0.18	737882806848323	0.96	680084745762712	High	MG2	5	5	1241	1067	SPD elongated	0.648250043061181	0.204713284628851	0.0353189458708285	0.0766435993527285	0.0188476204277982	0	0.0162265066586124	0.648250043061181
CTGTATTCAAACGTTC-1_1	-1.52006	-2.42258	5003	3972	21162	5457	8	415	7288	812	495	6687	1	0	4281	0	0	0	4281	0	4804	9163	singlet	0.948298429319372	0.46	559900928564522	0.69	718408852998355	High	MG2	0	0	6384	4289	SPG-A diff	0.030562572380883	0.233955981850938	0.326305784928442	0.0566466821376094	0	0	0.352528978702127	0.352528978702127
CTGTATTCAACTCGAT-1_1	-3.8583	-0.331827	2532	2159	14117	4333	1	330	5174	538	312	3429	1	0	2144	0	0	0	2144	0	2418	4601	singlet	0.855109961190168	0.22	570373023203215	0.73	705161854768154	High	MG2	0	0	3171	2454	SPD elongated	0.679879678126773	0.26471736913596	0.0403931825186218	0	0	0	0.0150097702186461	0.679879678126773
CTGTATTCACCCTTTG-1_1	-0.919592	-0.844218	3083	2590	18822	6320	14	380	6375	876	511	4346	1	0	2522	0	0	0	2522	0	2894	5551	singlet	0.767161410018553	0.09	526897345079167	0.56	665899677864703	High	MG2	0	0	3928	2904	SPG-A undiff	0	0.0455522061689684	0.755721224443096	0.156772338298238	0.00704890501638066	0	0.0349053260733178	0.755721224443096
CTGTATTCAGCGTCGT-1_1	1.85034	-2.37604	2566	2167	15730	4783	11	320	6112	206	386	3912	1	0	2092	0	0	0	2092	0	2405	4550	singlet	0.983471074380165	0.55	535725956286706	0.6	614775051124744	High	MG2	1	1	3448	2621	SPC-I	0.066520797736326	0.459136792349482	0.0537968759137076	0.108482275103452	0.258184631945647	0.0538786269513859	0	0.459136792349482
CTGTATTGTGGATTTC-1_1	-1.62387	-2.2688	5197	3971	24128	7452	9	631	8171	347	573	6945	1	0	4415	0	0	0	4415	0	4963	9459	singlet	0.906544996853367	0.35	521221517072139	0.54	714614830813535	High	MG2	0	0	6566	4260	SPG-B	0.0466312445025778	0.0706704922841746	0.0096069252995678	0.790709482594034	0	0	0.0823818553196454	0.790709482594034
CTGTATTTCGAAGCCC-1_1	4.65353	-2.36643	3456	2645	26533	9492	18	1091	9009	254	935	5734	1	0	2591	0	0	0	2591	0	3129	5895	singlet	0.874809160305344	0.27	556679093264465	0.68	545692361353331	High	MG2	2	2	4684	2822	SPD elongated	0.710057674415766	0.237854846273958	0	0	0	0.0128943393245071	0.0391931399857687	0.710057674415766
CTGTTCGAGAAATTCG-1_1	3.58047	-3.48838	3668	2864	27322	9584	13	758	9881	288	762	6036	1	0	2837	0	0	0	2837	0	3396	6400	singlet	0.920073664825046	0.39	52127183161666	0.54	562624254473161	High	MG2	1	1	4931	3217	SPD elongated	0.476945423591298	0.252680087607332	0.013213771910583	0	0.0745541003819098	0.0380303733803477	0.144576243128529	0.476945423591298
CTGTTCGAGTCGGGAT-1_1	-3.19094	-0.870112	3168	2635	26899	9331	21	608	9926	1284	654	5075	1	0	2514	0	0	0	2514	0	2950	5606	singlet	0.923702031602709	0.4	573208304300747	0.74	58128078817734	High	MG2	4	4	4206	3032	SPD elongated	0.528011260933892	0.0530725831191334	0.125649330344912	0.188236112450661	0	0	0.105030713151401	0.528011260933892
CTGTTCGTCGCTAGTA-1_1	-2.60134	-0.635974	958	870	9803	3431	16	229	3540	551	251	1785	1	0	773	0	0	0	773	0	866	1642	singlet	0.899874843554443	0.33	703434496537944	0.94	48515406162465	High	MG2	0	0	1416	1173	SPD elongated	0.447273280455987	0.15265265278992	0.113083679151895	0.268023275306454	0.0189671122957447	0	0	0.447273280455987
CTTAATCAGTGCACAG-1_1	-3.57076	-0.523681	4477	3495	34083	12117	9	742	11616	1838	729	7032	1	0	3684	0	0	0	3684	0	4211	7972	singlet	0.900217594031707	0.33	512471821372342	0.5	598833902161547	High	MG2	0	0	5984	3789	SPG-A diff	0.12875611143644	0.0516591010657279	0.311155371304248	0.0680428730071839	0	0.0156152544703251	0.424771288716075	0.424771288716075
CTTAATCCAATCATCG-1_1	-4.64578	0.10661	1211	1111	9519	3197	8	173	3173	887	217	1864	1	0	950	0	0	0	950	0	1150	2175	singlet	0.919852034525277	0.39	641989589358005	0.88	616952789699571	High	MG2	0	0	1571	1337	SPD elongated	0.468973381122104	0.233138372041856	0.0835574165727023	0.202057668703132	0.0122731615602066	0	0	0.468973381122104
CTTAATCTCATCGCCT-1_1	4.49563	-2.61178	3506	3088	17366	2464	5	473	6557	416	373	7078	0	3	2553	0	0	0	2553	0	3107	5902	singlet	0.967428750391481	0.51	582813413002095	0.76	438965809550721	High	MG2	2	2	5367	3737	SPC-I	0.245889616284022	0.467174022450533	0.00461218252238968	0.242724971557651	0.0395992071854048	0	0	0.467174022450533
CTTCCAGAGATGTTGA-1_1	1.88219	-1.45442	2391	2031	15905	5089	0	419	5637	772	373	3615	1	0	1865	0	0	0	1865	0	2229	4259	singlet	0.895117540687161	0.32	634487463755753	0.87	616597510373444	High	MG2	1	1	3070	2366	SPC-I	0.262051762510088	0.346291547817904	0.0220495585713766	0.103064967190836	0.266542163909796	0	0	0.346291547817904
CTTCCAGCAGGGTAAC-1_1	4.49853	0.00168172	1156	988	5768	1649	5	226	1809	7	159	1913	1	0	835	0	0	0	835	0	1038	1943	singlet	0.874434389140271	0.27	534465534465534	0.59	54260324098275	High	MG2	2	2	1554	1141	SPD elongated	0.803608374488824	0.14248343735227	0.0342787604918506	0	0.0102991734202821	0.00933025424677246	0	0.803608374488824
CTTCCAGCAGGTAGGT-1_1	-3.39309	-2.39451	4092	3305	22944	7661	6	491	8369	455	514	5448	1	0	3473	0	0	0	3473	0	3903	7430	singlet	0.753054424287301	0.08	537252802446169	0.6	716409691629956	High	MG2	0	0	5067	3535	SPG-A diff	0	0	0.27284430788577	0.0749954335105381	0	0	0.652160258603693	0.652160258603693
CTTCCAGGTCACTCTC-1_1	4.67165	-2.18505	2331	2045	11535	2289	5	397	3803	424	320	4297	0	3	1726	0	0	0	1726	0	2101	3977	singlet	0.981865284974093	0.55	555393973115489	0.68	488945776122876	High	MG2	2	2	3372	2464	SPD elongated	0.678597740408364	0.257323799579013	0	0	0.0640784600126229	0	0	0.678597740408364
CTTCCAGTCGATGCAT-1_1	-3.36294	-2.33622	6149	4704	44187	15770	17	1027	16001	290	1152	9930	1	0	5063	0	0	0	5063	0	5724	10813	singlet	0.927801971120788	0.41	55807646169092	0.69	576435045317221	High	MG2	0	0	8372	5245	SPG-A diff	0	0.0943264599371072	0.058693628797074	0.244930564533588	0.00620926404003356	0	0.595840082692198	0.595840082692198
CTTCCAGTCGCAGATT-1_1	3.07361	-1.05517	1418	1201	10515	3732	8	288	3591	477	249	2170	1	0	1114	0	0	0	1114	0	1323	2486	singlet	0.869433198380567	0.26	519480519480524	0.53	609677419354839	High	MG2	2	2	1848	1398	SPD elongated	0.45749945613506	0.143360622297	0.0558865079429274	0.0628871154793253	0.0714507277346131	0.208915570411075	0	0.45749945613506
CTTCTAAAGACTTGAA-1_1	3.49288	3.72983	775	710	7362	2125	5	186	2427	1216	148	1255	1	0	619	0	0	0	619	0	736	1379	singlet	0.975517890772128	0.53	820132248703675	0.98	586454183266932	High	MG2	4	4	1028	860	SPD elongated	0.927235174152092	0.0456861028690361	0	0	0.0225187790623554	0.00455994391651675	0	0.927235174152092
CTTCTAAAGAGATTAC-1_1	4.03421	0.239447	2359	1851	15553	5038	18	482	5752	182	424	3657	1	0	1892	0	0	0	1892	0	2192	4159	singlet	0.951171875	0.47	58050645007167	0.76	599398414000547	High	MG2	2	2	3178	2091	SPD round	0.355830340500536	0.0842514126502554	0	0	0.0647994462381046	0.495118800611104	0	0.495118800611104
CTTCTAAGTCACCCGA-1_1	-1.54562	-2.19742	4804	3794	26196	8578	13	563	9224	379	727	6712	1	0	3964	0	0	0	3964	0	4544	8581	singlet	0.954808019028203	0.48	510295391811978	0.49	67699642431466	High	MG2	0	0	6077	4078	SPG-A undiff	0	0.0295283847178064	0.915869616237894	0.00502409251445955	0	0	0.0495779065298405	0.915869616237894
CTTCTAAGTTCCGGCA-1_1	5.59491	-0.237198	2103	1722	12058	4137	15	352	3904	72	319	3259	1	0	1560	0	0	0	1560	0	1959	3736	singlet	0.922814207650273	0.39	520729270729271	0.54	601104633323105	High	MG2	2	2	2641	1820	SPC-II	0.228846726910706	0.153288152587838	0	0	0.441757236560191	0.176107883941264	0	0.441757236560191
CTTGAAGAGGAGGCGA-1_1	-4.75977	-0.656549	2512	2150	14768	4988	13	310	5282	343	403	3429	1	0	2080	0	0	0	2080	0	2417	4606	singlet	0.867912371134021	0.25	510366826156296	0.49	704870224555264	High	MG2	0	0	3064	2420	SPC-I	0.0314514383877282	0.511679548887822	0.440648148714702	0.00742811589602256	0	0	0.00879274811372476	0.511679548887822
CTTGAAGAGTGTAATG-1_1	-2.16235	-1.33708	1835	1626	10351	3097	2	227	3475	429	300	2821	1	0	1485	0	0	0	1485	0	1709	3242	singlet	0.75933908045977	0.08	539723434460272	0.62	605813541297412	High	MG2	0	0	2457	1987	SPD elongated	0.493916773075897	0.235961041559825	0.164443884171952	0.105678301192326	0	0	0	0.493916773075897
CTTGAAGCAAGACTAA-1_1	-1.11591	-0.610351	528	512	1523	180	0	41	536	14	40	712	0	3	421	0	0	0	421	0	510	966	singlet	0.882530120481928	0.29	560391988963417	0.7	716292134831461	High	MG2	0	0	642	612	SPG-A undiff	0.0497036963065071	0.0226665754916183	0.813719412107337	0.0537933844457997	0.0243676127739965	0	0.0357493188747418	0.813719412107337
CTTGAAGCATCCTCGT-1_1	5.60933	-1.51175	1804	1527	13684	5011	6	596	4378	248	384	3061	1	0	1427	0	0	0	1427	0	1639	3088	singlet	0.842326559215137	0.19	525650819768471	0.56	535445932701731	High	MG2	2	2	2527	1817	SPC-I	0.304446351225299	0.339269762664015	0	0.0408948480939854	0.271332651887839	0.0286637058473207	0.0153926802815405	0.339269762664015
CTTGAAGGTTAACCGT-1_1	-3.30859	-1.59361	2998	2498	18619	5818	7	347	6363	1577	461	4046	1	0	2663	0	0	0	2663	0	2867	5414	singlet	0.899284534947716	0.33	53360173660925	0.59	708601087493821	High	MG2	0	0	3865	2836	SPG-A undiff	0	0	0.387967205681429	0.334809552714981	0	0	0.277223241603589	0.387967205681429
CTTGAAGGTTAAGGGC-1_1	-3.16973	-0.968684	503	481	1599	227	0	24	479	137	49	683	0	3	445	0	0	0	445	0	484	937	singlet	0.958064516129032	0.49	531642270772704	0.58	708638360175696	High	MG2	0	0	645	603	SPC-I	0.356385474991974	0.50331084796202	0.00776142963938455	0.113990645645452	0.0185516017611704	0	0	0.50331084796202
CTTGAAGTCGTGAACT-1_1	-4.6678	-1.08497	3197	2772	13667	3324	2	278	5085	38	350	4590	1	0	2572	0	0	0	2572	0	3011	5695	singlet	0.950510204081633	0.47	533751962323386	0.59	65599128540305	High	MG2	0	0	4032	3140	SPG-A undiff	0.0112231014568888	0.167883889970218	0.728689371684764	0.0239167446233136	0	0	0.0682868922648159	0.728689371684764
CTTGAAGTCTCTGCGT-1_1	-2.88076	-0.650273	1114	992	9727	3686	6	257	3447	178	157	1996	1	0	899	0	0	0	899	0	1043	1994	singlet	0.714431934493347	0.06	744969316397883	0.96	522545090180361	High	MG2	0	0	1618	1293	SPG-A undiff	0.0984351101895486	0.0140606385455568	0.793071752539811	0.0525132363893773	0.00705745020073665	0	0.0348618121349696	0.793071752539811
CTTGCCAAGCTGAAAT-1_1	3.03516	-2.90393	1476	1273	10470	3416	3	337	3792	207	285	2430	1	0	1102	0	0	0	1102	0	1338	2551	singlet	0.738985868661679	0.07	619805726188702	0.85	550617283950617	High	MG2	1	1	1994	1508	SPC-I	0.290011117631117	0.348314539983738	0	0.0406763946850608	0	0.0235990873584604	0.297398860341624	0.348314539983738
CTTGCCACACCTGAAT-1_1	5.33665	-1.37555	3667	2781	32116	12454	29	1195	10994	502	811	6131	1	0	2701	0	0	0	2701	0	3299	6211	singlet	0.80445205479452	0.13	532026113421462	0.58	538085141086283	High	MG2	2	2	4993	2872	SPD elongated	0.637041438636363	0.137821895034582	0	0	0.101691034969093	0.123445631359962	0	0.637041438636363
CTTGCCACACTGTTAG-1_1	1.40592	-2.03576	2770	2416	13589	3744	7	279	4971	92	276	4220	1	0	2275	0	0	0	2275	0	2584	4888	singlet	0.995560488346282	0.58	568360211217356	0.72	612322274881517	High	MG2	1	1	3716	2885	SPC-I	0.33082265393982	0.422533221323223	0.0206686675521838	0.162662021822272	0.0386590505114786	0	0.0246543848510223	0.422533221323223
CTTGCCACAGCGTGAA-1_1	5.71273	-0.302258	1002	881	4421	984	8	118	1405	223	129	1554	1	0	758	0	0	0	758	0	940	1771	singlet	0.848870056497175	0.21	561660561660566	0.7	604890604890605	High	MG2	2	2	1245	1000	SPC-I	0.363563208792952	0.575913283640635	0	0	0.0316051502865263	0.028918357279886	0	0.575913283640635
CTTGCCAGTATTCTGG-1_1	5.60194	0.176312	3306	2622	21986	7295	15	814	7188	503	607	5564	1	0	2431	0	0	0	2431	0	3025	5694	singlet	0.933628318584071	0.42	585485942628801	0.77	543673616103523	High	MG2	2	2	4409	2873	SPD elongated	0.499592859639167	0.0336498684608026	0	0.0253274958211732	0.284503582066259	0.156926194012598	0	0.499592859639167
CTTGCTGCAGCACATT-1_1	-2.57882	-1.46315	3581	2922	14323	3618	19	318	4851	409	445	4663	1	0	2954	0	0	0	2954	0	3416	6513	singlet	0.859389454209066	0.23	592213541853826	0.79	732575595110444	High	MG2	0	0	4342	3153	SPG-A undiff	0.0855043006430102	0.101127352722978	0.449398163058567	0.193887709663523	0.0155640661702346	0.0847435262377915	0.0697748815038952	0.449398163058567
CTTGCTGGTCATTGCA-1_1	4.63135	2.15924	3061	2401	21816	7287	9	691	7943	471	525	4890	1	0	2285	0	0	0	2285	0	2830	5395	singlet	0.933544303797468	0.42	516881492491253	0.52	578732106339468	High	MG2	4	4	3918	2672	SPD round	0.378528275320972	0	0	0	0.107258713129722	0.514213011549305	0	0.514213011549305
CTTGCTGGTCCAGACC-1_1	-4.70058	0.661678	2222	1950	16591	3995	19	308	4294	4654	263	3058	1	0	1720	0	0	0	1720	0	2116	4058	singlet	0.983244478293983	0.55	554388140595033	0.67	6919555264879	High	MG2	0	0	2625	2165	SPC-I	0.41258604694113	0.491268348908544	0.0130776468148169	0.0830679573355088	0	0	0	0.491268348908544
CTTGCTGGTTTCTTAC-1_1	-3.17276	-1.13792	2231	1871	12158	4197	1	289	4301	196	249	2925	1	0	1845	0	0	0	1845	0	2120	4024	singlet	0.782515991471215	0.1	510689310689311	0.49	724786324786325	High	MG2	0	0	2682	2058	SPC-I	0.11011650370431	0.369688106439491	0.257353732532131	0.0553421663295264	0	0.0729373375937775	0.134562153400764	0.369688106439491
CTTGCTGTCAAGAGAT-1_1	-1.73753	-2.28978	4397	3633	22246	6653	14	541	7838	101	623	6476	1	0	3565	0	0	0	3565	0	4129	7845	singlet	0.976923076923077	0.54	59659852342779	0.8	637584928968499	High	MG2	0	0	5693	3992	SPG-A undiff	0	0.189255831366013	0.622558884937026	0.174579410439015	0	0	0.0136058732579467	0.622558884937026
CTTGTCGAGGTAGGAA-1_1	3.18473	-2.51506	3426	2849	24008	8007	10	626	8746	573	604	5442	1	0	2753	0	0	0	2753	0	3183	6009	singlet	0.974174428450466	0.53	565041019586477	0.71	584895259095921	High	MG2	1	1	4507	3263	SPG-B	0.0726110051531624	0.0943478689070686	0.0310779540844356	0.371446272995162	0.00846817042958596	0.106309933382363	0.315738795048222	0.371446272995162
CTTGTCGCAGTAGTTC-1_1	0.967082	-2.06239	803	725	4722	1456	3	161	1601	78	152	1271	1	0	668	0	0	0	668	0	747	1417	singlet	0.859060402684564	0.23	547936911573272	0.65	587726199842644	High	MG2	1	1	1105	926	SPC-I	0.237983760847975	0.603495794721499	0.0646911621156793	0.0168723645862141	0.0494513305254544	0.0275055872031779	0	0.603495794721499
CTTGTCGCATTGTTCT-1_1	-2.56976	-0.126754	3411	2662	34652	13326	20	844	12980	483	1063	5936	1	0	2712	0	0	0	2712	0	3196	6113	singlet	0.815022815022815	0.15	542814849384194	0.63	538409703504043	High	MG2	0	0	4749	3019	SPG-A diff	0	0.225761432445051	0.227279080715815	0.136623623478298	0.0550792107294143	0.00650695902260055	0.348749693608821	0.348749693608821
CTTGTCGGTAACTCCA-1_1	-2.2317	-0.99854	2170	1854	16603	5959	20	375	5795	548	353	3553	1	0	1773	0	0	0	1773	0	1997	3765	singlet	0.956521739130435	0.49	542095267369988	0.62	562060230790881	High	MG2	3	3	3036	2349	SPD elongated	0.683759824994807	0.200896200740946	0.0099252894474281	0.0979370061042542	0	0.00748167871256425	0	0.683759824994807
CTTGTCGGTCAAGACG-1_1	-5.3108	2.09931	1362	1268	6263	1184	6	153	1962	818	141	1999	1	0	991	0	0	0	991	0	1283	2448	singlet	0.903954802259887	0.34	713340713340705	0.94	641820910455228	High	MG2	5	5	1608	1424	SPD elongated	0.843226815152127	0.0337282656749717	0	0.123044919172901	0	0	0	0.843226815152127
CTTGTCGGTCGCTAGC-1_1	-3.16731	-0.121793	529	487	4295	1506	3	106	1510	283	81	806	1	0	438	0	0	0	438	0	502	961	singlet	0.957142857142857	0.49	64356695935643	0.88	622828784119107	High	MG2	0	0	673	594	SPD elongated	0.729893333060997	0.189847670505729	0.0260159967833744	0.035644925623831	0.0185980740260686	0	0	0.729893333060997
CTTGTCGGTTGAATAG-1_1	3.69008	-3.15018	3556	2856	25366	9046	8	866	8922	161	800	5563	1	0	2785	0	0	0	2785	0	3288	6173	singlet	0.892601431980907	0.31	500175500175498	0.45	591047995685781	High	MG2	1	1	4597	3140	SPC-I	0.235242445980804	0.654883896504215	0	0	0	0.109873657514981	0	0.654883896504215
CTTTGCGAGACGACTG-1_1	3.45051	-3.35937	1254	1122	6618	1284	2	192	2373	498	146	2123	1	0	1054	0	0	0	1054	0	1178	2215	singlet	0.894953656024717	0.32	624491787282479	0.86	554875176636835	High	MG2	1	1	1800	1423	SPG-A diff	0.228330097652585	0.0468063281256593	0.149227440276497	0.0176161037272298	0.00654142005422749	0.0292047946315691	0.522273815532232	0.522273815532232
CTTTGCGCAATGGTCT-1_1	-2.33308	-1.1959	2109	1812	11072	3303	4	178	3976	446	206	2959	1	0	1777	0	0	0	1777	0	2021	3865	singlet	0.920890937019969	0.39	729270729270724	0.95	683001013856032	High	MG2	0	0	2671	2075	SPD elongated	0.697681926174337	0.0110112972751369	0.0257109964609987	0.217776192785497	0	0	0.0478195873040305	0.697681926174337
GAAACAAAGCGCGTTC-1_1	-1.3512	-2.59877	4032	3316	18465	5391	8	361	6621	139	500	5445	1	0	3347	0	0	0	3347	0	3818	7296	singlet	0.962409054163298	0.5	605849846356181	0.82	70119375573921	High	MG2	3	3	5049	3663	SPC-I	0.229618842437666	0.380453319968176	0.0809707813629291	0.184625328803839	0	0.0722849266080109	0.0520468008193785	0.380453319968176
GAAACAACAAGCAGGT-1_1	5.37746	-1.52477	2621	2197	17431	5815	3	536	6001	363	511	4202	1	0	1992	0	0	0	1992	0	2429	4595	singlet	0.901511203751954	0.34	503421811833028	0.46	578058067586863	High	MG2	0	0	3405	2408	SPC-I	0.018042399578581	0.661486193303682	0.0109399664532602	0.038468752261749	0.199633669347521	0	0.0714290190552065	0.661486193303682
GAAACAACAAGCCAGA-1_1	-1.2365	-2.2838	4318	3486	22890	7413	17	456	8177	105	619	6103	1	0	3481	0	0	0	3481	0	4108	7777	singlet	0.85479356193142	0.22	567834532331575	0.72	673111584466656	High	MG2	3	3	5426	3809	SPD elongated	0.564609770700955	0.11268660641392	0.143875970788345	0.0405036950039224	0.0490553651126049	0.0450957021445934	0.04417288983566	0.564609770700955
GAAACAACACCTGAAT-1_1	-2.10956	-1.30709	2766	2207	20325	7535	17	459	7411	312	424	4167	1	0	2333	0	0	0	2333	0	2648	5025	singlet	0.882571732199787	0.29	61601949452417	0.84	635469162467003	High	MG2	0	0	3650	2586	SPG-B	0.139630825230279	0.0287849308261335	0.121353779809044	0.444141241213655	0	0	0.266089222920888	0.444141241213655
GAAACAATCTCCAACC-1_1	-1.80165	-2.14482	3471	2862	18846	6213	11	490	6534	329	561	4708	1	0	2925	0	0	0	2925	0	3306	6281	singlet	0.912903225806452	0.37	587018615187623	0.77	702209005947324	High	MG2	0	0	4449	3201	SPG-A diff	0.0269954758470924	0	0.225761523865709	0.126022208666032	0	0	0.621220791621167	0.621220791621167
GAAAGTAAGATTACGA-1_1	-2.34535	-0.4026	1321	1170	7342	2117	1	158	2539	602	121	1804	1	0	1096	0	0	0	1096	0	1271	2413	singlet	0.832335329341317	0.18	550326866116336	0.66	704545454545455	High	MG2	0	0	1626	1361	SPG-B	0.0857088856328753	0.122190555600567	0.0530856465729669	0.479250115488352	0	0	0.259764796705239	0.479250115488352
GAAAGTACAAACCTAC-1_1	2.4163	-3.12122	1053	1005	3950	611	2	108	1422	124	69	1614	0	3	875	0	0	0	875	0	985	1886	singlet	0.960055096418733	0.49	645300645300639	0.89	610285006195787	High	MG2	1	1	1434	1274	SPD elongated	0.454321245830263	0.27819466051865	0.0183274491311449	0.0660398353440687	0	0.0194969545320174	0.163619854643856	0.454321245830263
GAAAGTACAAGCGGTA-1_1	-2.83211	-0.772267	2758	2296	18472	6753	30	300	6891	244	481	3773	1	0	2276	0	0	0	2276	0	2614	4972	singlet	0.97195666029318	0.52	574247181390041	0.74	692817386694938	High	MG2	0	0	3409	2612	SPG-A diff	0.0980285172820622	0.0598019234071038	0.162844028353804	0.0723301033251032	0	0	0.606995427631927	0.606995427631927
GAAAGTACAGTAAGAT-1_1	3.12767	1.30162	1188	1042	7979	1903	4	160	3576	113	216	2007	1	0	964	0	0	0	964	0	1105	2106	singlet	0.911504424778761	0.36	513886113886114	0.51	550572994519183	High	MG2	4	4	1667	1264	SPD round	0.140643136968175	0.184811537737328	0	0.00358710395636491	0.118768574815664	0.552189646522469	0	0.552189646522469
GAAAGTACATTATGGC-1_1	2.10005	-3.31634	2909	2483	14795	4101	11	373	5004	417	378	4511	1	0	2498	0	0	0	2498	0	2726	5207	singlet	0.982008995502249	0.55	65443989972292	0.9	60430059853691	High	MG2	1	1	4041	3038	SPG-A diff	0.0305290234226178	0.21427564112628	0.206714559856675	0	0.0283643797042463	0	0.520116395890181	0.520116395890181
GAAAGTAGTCACATTG-1_1	-4.5122	1.24242	1490	1350	10269	3383	2	278	3836	317	323	2130	1	0	1123	0	0	0	1123	0	1379	2605	singlet	0.889967637540453	0.31	524560185577139	0.55	647417840375587	High	MG2	5	5	1800	1533	SPD elongated	0.636841192708009	0.220464635389962	0.0898260541832093	0.0435118543737008	0	0.00935626334511967	0	0.636841192708009
GAAAGTATCGATGTGT-1_1	-0.221236	-2.05717	3327	2742	23633	8745	16	542	8261	508	572	4989	1	0	2749	0	0	0	2749	0	3143	5973	singlet	0.974226804123711	0.53	584639241355664	0.77	62998596913209	High	MG2	3	3	4442	3285	SPC-I	0.173389570593245	0.802996898984289	0.023613530422466	0	0	0	0	0.802996898984289
GAAATGACAGGTGTCC-1_1	0.149441	-1.89853	2374	2009	16028	5106	8	308	5766	805	443	3592	1	0	2002	0	0	0	2002	0	2245	4286	singlet	0.943679599499374	0.45	694055944055944	0.93	62.5	High	MG2	3	3	3160	2397	SPG-A undiff	0.129243505761844	0.352538750658855	0.444725935720791	0.034201275196992	0	0	0.0392905326615174	0.444725935720791
GAAATGAGTAACACTC-1_1	5.40996	-2.097	1872	1551	9797	3084	2	388	2980	20	316	3007	1	0	1309	0	0	0	1309	0	1686	3180	singlet	0.952451708766716	0.48	536512667660208	0.6	560691719321583	High	MG2	2	2	2369	1626	SPD elongated	0.931771986340915	0.0489174110233002	0	0.0193106026357842	0	0	0	0.931771986340915
GAAATGAGTGAATGGC-1_1	-4.78371	-1.31655	3147	2664	17100	5920	5	359	6122	61	412	4221	1	0	2609	0	0	0	2609	0	3002	5741	singlet	0.913684210526316	0.37	620735197006384	0.85	71120587538498	High	MG2	0	0	3866	2961	SPC-I	0.250890577167145	0.324117210392066	0.0924650396835282	0.136866469845074	0	0	0.195660702912187	0.324117210392066
GAAATGAGTGCTAGTT-1_1	-2.34866	-2.1187	4795	3839	23369	7351	19	553	8271	101	527	6547	1	0	3987	0	0	0	3987	0	4558	8641	singlet	0.959084604715673	0.49	575275788041745	0.74	696196731327326	High	MG2	0	0	6039	4060	SPG-A undiff	0.0115717493736898	0.071492108733025	0.460360004779838	0.456576137113447	0	0	0	0.460360004779838
GAAATGATCCCACTAC-1_1	-4.46579	-1.31603	3577	3029	19328	5763	0	411	7210	17	455	5472	1	0	2895	0	0	0	2895	0	3374	6465	singlet	0.871005917159763	0.26	581754012410949	0.76	616593567251462	High	MG2	0	0	4690	3550	SPG-A undiff	0.02647699656104	0.16369912801007	0.661998211057343	0	0	0	0.147825664371547	0.661998211057343
GAAATGATCGGTTGTA-1_1	-2.20997	-0.852906	4212	3339	25812	8848	3	560	9530	15	637	6219	1	0	3380	0	0	0	3380	0	3970	7543	singlet	0.895743145743146	0.32	521346785083049	0.54	638366296832288	High	MG2	0	0	5508	3721	SPG-B	0.0241808552673766	0.0511919544037913	0.0861878269110284	0.721473127161501	0.00419462617649475	0	0.112771610079807	0.721473127161501
GAAATGATCTCAGATG-1_1	-1.35126	-1.26521	4047	3168	27459	10653	6	468	9889	163	622	5658	1	0	3345	0	0	0	3345	0	3872	7308	singlet	0.877159309021113	0.27	545689604513135	0.64	684340756451043	High	MG2	1	1	5068	3427	SPG-A undiff	0.0166230828932648	0.0838504143690707	0.392833810767824	0.250714795573727	0.0119816474020877	0	0.243996248994025	0.392833810767824
GAAATGATCTGCCGAG-1_1	4.63944	-1.65514	1200	1082	4877	969	2	162	1610	0	134	2000	1	0	867	0	0	0	867	0	1118	2110	singlet	0.950282485875706	0.47	518592518592515	0.53	55.9	High	MG2	2	2	1609	1276	SPD elongated	0.715635852922712	0.134781423932583	0.0136552817529198	0.104417594042936	0.0315098473488495	0	0	0.715635852922712
GAACCGCAGCCATTCA-1_1	1.92559	-2.96544	2937	2409	18304	5766	10	407	6923	265	372	4561	1	0	2386	0	0	0	2386	0	2754	5230	singlet	0.905288461538462	0.35	578899361508058	0.75	603814952861215	High	MG2	1	1	3979	2912	SPC-I	0.134169490340196	0.503559122159371	0.122160014128303	0.121013177362096	0.0325409864775325	0	0.0865572095325022	0.503559122159371
GAACCGCAGGTCTTTG-1_1	-1.3732	-0.268409	1788	1570	8997	2811	7	196	3188	153	226	2416	1	0	1461	0	0	0	1461	0	1708	3247	singlet	0.848678213309025	0.21	543666859456329	0.63	706953642384106	High	MG2	0	0	2188	1782	SPD elongated	0.707434897278285	0.262385940367704	0.00623422409556297	0	0.0239449382584485	0	0	0.707434897278285
GAACCGCCATACAACC-1_1	-1.63212	-1.14669	2867	2392	15644	5471	16	340	5698	47	323	3749	1	0	2401	0	0	0	2401	0	2743	5194	singlet	0.871691599539701	0.26	522758491508491	0.54	731661776473726	High	MG2	0	0	3494	2633	SPG-A diff	0	0.0492573833607811	0.140593194452331	0.0303553654210947	0	0	0.779794056765793	0.779794056765793
GAACCGCCATCACAAC-1_1	3.9577	-3.28089	7436	5335	61519	22187	42	1808	22754	710	1552	12466	1	0	5973	0	0	0	5973	0	6877	13036	singlet	0.928520371694067	0.41	532267732267732	0.58	551660516605166	High	MG2	1	1	10290	5798	SPD elongated	0.761800509175608	0.221639043345863	0.0165604474785292	0	0	0	0	0.761800509175608
GAACCGCTCAAGGCCC-1_1	4.42462	2.29485	1514	1240	12360	4533	16	351	4673	14	373	2400	1	0	1190	0	0	0	1190	0	1391	2637	singlet	0.912882298424467	0.37	709078155886663	0.94	579583333333333	High	MG2	4	4	1976	1460	SPC-I	0.265383873831594	0.446464601906635	0	0	0.0282193163330055	0.259932207928766	0	0.446464601906635
GAACCGCTCGGTAGGA-1_1	1.73192	-2.51267	1082	965	8407	2778	4	228	3358	56	138	1845	1	0	901	0	0	0	901	0	1013	1934	singlet	0.650875386199794	0.04	626873126873127	0.86	549051490514905	High	MG2	1	1	1573	1258	SPD elongated	0.563328662415956	0.208766909017201	0.0148147648537755	0.134917591908847	0	0	0.0781720718042212	0.563328662415956
GAACCTAAGAATACTG-1_1	4.89802	-1.14711	2133	1757	15214	4897	2	560	5542	305	388	3520	1	0	1646	0	0	0	1646	0	1953	3697	singlet	0.877375843041079	0.27	534465534465534	0.59	554829545454545	High	MG2	2	2	2890	2050	SPD elongated	0.451629487219519	0.236645367732117	0	0.0246270851398649	0.14562030624053	0.141477753667969	0	0.451629487219519
GAACCTAAGGGAGTTC-1_1	-2.19339	-0.862977	1542	1366	6992	1944	1	166	2426	205	151	2099	1	0	1322	0	0	0	1322	0	1466	2784	singlet	0.997765363128492	0.58	591988656504781	0.79	698427822772749	High	MG2	0	0	1952	1615	SPG-A undiff	0	0.00382922052799485	0.882984590400801	0.0566190041609934	0.00763086791044212	0	0.0489363169997688	0.882984590400801
GAACCTAAGTCTCTAG-1_1	-2.52397	-1.07112	522	446	3384	1107	2	109	1078	216	110	762	1	0	393	0	0	0	393	0	492	949	singlet	0.786486486486486	0.11	845308537616227	0.98	645669291338583	High	MG2	0	0	602	495	SPC-I	0.0357031029225145	0.46122273545266	0.254222120897641	0.0195169368026614	0.224433851922356	0	0.00490125200216732	0.46122273545266
GAACCTACACGTACAT-1_1	-3.05539	-0.11159	1944	1651	11983	4271	3	268	4375	316	225	2525	1	0	1620	0	0	0	1620	0	1855	3560	singlet	0.803017602682313	0.13	774463631606493	0.97	734653465346535	High	MG2	0	0	2283	1836	SPC-I	0.339180021093215	0.401893737908163	0.0297942008785415	0.201077663338759	0.015704291560484	0.0123500852208369	0	0.401893737908163
GAACCTATCTAGCTGA-1_1	1.54449	-2.30163	2324	2002	15951	5539	14	421	6019	82	389	3487	1	0	1881	0	0	0	1881	0	2179	4186	singlet	0.888068880688807	0.3	690737833594973	0.93	624892457700029	High	MG2	1	1	3040	2391	SPC-I	0.112582892678072	0.618490039818287	0.0332328131445694	0.0780391844369868	0.0398843411946227	0	0.117770728727462	0.618490039818287
GAACGTTAGGAATGGA-1_1	-3.17594	-0.0485357	1570	1382	7599	2229	3	147	2695	276	178	2071	1	0	1277	0	0	0	1277	0	1503	2863	singlet	0.917748917748918	0.38	562611991183423	0.7	725736359246741	High	MG2	0	0	1881	1553	SPD elongated	0.540160871172456	0.140462675156943	0.0904327592606324	0.157237927686022	0	0	0.0717057667239459	0.540160871172456
GAACGTTCACCGTTGG-1_1	-2.87622	-0.0566207	1153	1048	5427	1595	7	125	1957	96	128	1519	1	0	979	0	0	0	979	0	1097	2097	singlet	0.819559228650138	0.16	61256924893289	0.83	72218564845293	High	MG2	0	0	1412	1217	SPC-I	0.131827023796517	0.411869559022201	0.235710447708171	0.0860687026631013	0.0997748664293475	0	0.0347494003806625	0.411869559022201
GAACGTTGTAAAGGCC-1_1	2.86118	-2.6182	2661	2200	16927	5070	6	486	6160	230	387	4588	1	0	2011	0	0	0	2011	0	2441	4618	singlet	0.968996062992126	0.52	531387804115075	0.58	53204010462075	High	MG2	1	1	3688	2565	SPC-I	0.0156664687731456	0.564106314898976	0.00530468768253098	0.414922528645347	0	0	0	0.564106314898976
GAACGTTGTCTCAAAC-1_1	3.13383	0.795229	2506	1969	16852	5859	4	468	5912	268	431	3910	1	0	1959	0	0	0	1959	0	2322	4393	singlet	0.945815773630343	0.46	528099351628767	0.57	59386189258312	High	MG2	4	4	3339	2209	SPD round	0.0321663394146409	0.0866685850560266	0	0	0.439666428957721	0.441498646571611	0	0.441498646571611
GAACGTTGTCTCTGGG-1_1	-1.25134	-1.91458	4306	3473	22190	7295	20	448	7973	55	508	5891	1	0	3546	0	0	0	3546	0	4056	7735	singlet	0.871933621933622	0.26	536868536868537	0.6	688507893396707	High	MG2	0	0	5404	3757	SPC-I	0	0.960903734664744	0	0.021017470148395	0	0	0.0180787951868609	0.960903734664744
GAACGTTGTCTGATTG-1_1	3.67208	0.472238	1210	1024	9477	3536	1	222	3618	22	178	1900	1	0	994	0	0	0	994	0	1136	2171	singlet	0.885365853658537	0.29	719768036841215	0.95	597894736842105	High	MG2	1	1	1655	1284	SPD round	0	0	0	0	0.105880073389632	0.894119926610367	0	0.894119926610367
GAACGTTGTTGGGAAC-1_1	-2.63737	-1.56135	770	735	3523	596	3	78	1319	40	80	1407	0	3	618	0	0	0	618	0	708	1346	singlet	0.758132956152758	0.08	55944055944056	0.69	50319829424307	High	MG2	0	0	1145	998	SPD elongated	0.500271693834903	0.35204486131287	0.0208616138501537	0.0738359479224435	0.0434974298585915	0	0.00948845322103758	0.500271693834903
GAACGTTTCACTAGGT-1_1	5.42588	-1.80139	1445	1233	8099	2302	4	320	2565	307	290	2311	1	0	1035	0	0	0	1035	0	1304	2449	singlet	0.991894630192503	0.57	591966173361517	0.79	56425789701428	High	MG2	2	2	1826	1337	SPD elongated	0.898426236584906	0.0708843296614121	0	0.0142157861670029	0.0164736475866794	0	0	0.898426236584906
GAACGTTTCGCTAGTA-1_1	3.79587	3.86989	1030	878	8808	2590	8	208	3775	210	232	1785	1	0	731	0	0	0	731	0	946	1805	singlet	0.993773349937733	0.57	642690642690645	0.88	529971988795518	High	MG2	4	4	1387	1100	SPD elongated	1	0	0	0	0	0	0	1
GAACTTGAGGTTGTGG-1_1	-3.23127	-0.235168	711	668	4817	1223	3	163	1623	354	153	1298	1	0	544	0	0	0	544	0	639	1211	singlet	0.929203539823009	0.41	572227772227772	0.73	492295839753467	High	MG2	0	0	1061	926	SPD elongated	0.464358172244106	0.368735695256891	0	0.144896762076831	0.0220093704221728	0	0	0.464358172244106
GAACTTGTCGGTTAGT-1_1	-2.25772	-0.643088	1288	1168	4760	1152	1	126	1708	23	101	1649	1	0	1096	0	0	0	1096	0	1240	2369	singlet	0.792792792792793	0.12	603547396000232	0.81	751970891449363	High	MG2	0	0	1580	1361	SPG-B	0.0692583947128937	0.266342873285721	0.165556052440272	0.379442121770846	0.0872128766117388	0	0.0321876811785288	0.379442121770846
GAAGAGCAGGGAGATA-1_1	-3.88995	0.593298	1868	1669	12717	3321	12	282	4081	1982	253	2786	1	0	1545	0	0	0	1545	0	1760	3321	singlet	0.937713310580205	0.43	601163542340017	0.81	63173007896626	High	MG2	0	0	2410	1987	SPD elongated	0.575179586331777	0.199888542990671	0.0681470740545549	0.138844769910849	0.0179400267121481	0	0	0.575179586331777
GAAGAGCCAAGTGGCA-1_1	-4.5536	-0.206696	2433	2146	15644	5563	1	369	5462	507	370	3372	1	0	1897	0	0	0	1897	0	2291	4338	singlet	0.947295423023578	0.46	602289276988075	0.81	679418742586002	High	MG2	5	5	2881	2305	SPG-A diff	0.128035726089694	0.103560497266782	0.0712796200741727	0.0138828940960957	0	0	0.683241262473255	0.683241262473255
GAAGAGCCAATGTGCT-1_1	-1.20953	-1.28226	1644	1469	7846	1778	5	146	2374	1000	167	2376	1	0	1366	0	0	0	1366	0	1560	2980	singlet	0.893829401088929	0.31	824175824175826	0.98	656565656565657	High	MG2	3	3	2106	1729	SPD elongated	0.594454399091343	0.264319963467617	0.0113927481249686	0.090924269250589	0	0.0136244798184045	0.0252841402470775	0.594454399091343
GAAGAGCTCACTAGCA-1_1	-0.795715	-0.963542	764	647	8868	2265	2	204	3174	1413	215	1595	1	0	561	0	0	0	561	0	685	1318	singlet	0.867469879518072	0.25	631035631035629	0.86	429467084639498	High	MG2	4	4	1215	882	SPC-I	0.373882142011571	0.61239206611753	0	0	0.00254784185146668	0.0111779500194325	0	0.61239206611753
GAAGAGCTCTATCTTG-1_1	5.42129	-0.635898	4390	3200	33189	13002	14	1248	10612	249	984	7080	1	0	3259	0	0	0	3259	0	3969	7507	singlet	0.84002378828427	0.19	551423099193801	0.66	560593220338983	High	MG2	2	2	5698	3231	SPC-II	0.323836394284611	0.236938755632469	0	0	0.377785817016794	0.0614390330661254	0	0.377785817016794
GAAGTCTAGTCTGCTA-1_1	-4.84542	-1.08575	6286	4991	53430	20834	19	1250	19775	175	1293	10084	1	0	4787	0	0	0	4787	0	5803	11030	singlet	0.852591333899745	0.22	512551964164867	0.5	57546608488695	High	MG2	0	0	8242	5346	SPG-A undiff	0.0136909492557393	0.0859091375122236	0.547235415748028	0.101477380017181	0	0	0.251687117466828	0.547235415748028
GAAGTCTAGTTCCCGG-1_1	-3.87231	-0.965908	2789	2396	10508	2552	2	222	3575	159	238	3760	1	0	2368	0	0	0	2368	0	2667	5082	singlet	0.922183507549361	0.39	505340813033121	0.47	709308510638298	High	MG2	0	0	3479	2697	SPG-A undiff	0.112854561577809	0.165013497750422	0.600827808744992	0.0257422400277803	0	0	0.0955618918989976	0.600827808744992
GAAGTCTCAGGCAAGT-1_1	1.3168	-2.80057	1959	1710	13047	4660	5	238	4922	111	311	2800	1	0	1619	0	0	0	1619	0	1849	3534	singlet	0.847328244274809	0.2	56881390214724	0.72	660357142857143	High	MG2	1	1	2491	2010	SPC-I	0.156180354003705	0.40687059771029	0.0590422512063645	0.205689063252599	0.0594459495242762	0.00962332757247839	0.103148456730286	0.40687059771029
GAAGTCTGTTTAAGCC-1_1	0.409001	-2.63742	3267	2715	21388	6638	18	528	8070	353	473	5308	1	0	2717	0	0	0	2717	0	3071	5828	singlet	0.875199362041467	0.27	525995743387051	0.56	578560663149962	High	MG2	1	1	4490	3301	SPG-A diff	0.0930989447849924	0.282687470996537	0.0393577650678844	0	0.242553416404927	0	0.342302402745659	0.342302402745659
GAAGTCTTCGACTGGC-1_1	-4.78936	0.621067	798	742	14908	4482	57	211	3846	4837	305	1170	1	0	609	0	0	0	609	0	752	1449	singlet	0.95049504950495	0.47	648582187043722	0.89	642735042735043	High	MG2	5	5	952	844	SPD elongated	0.866156409108511	0.0142904194560855	0.0785161817140619	0	0	0	0.0410369897213419	0.866156409108511
GAAGTGGAGTGAGTGC-1_1	-2.97246	-1.56001	2310	2010	11126	3064	5	217	4068	414	272	3086	1	0	1975	0	0	0	1975	0	2214	4198	singlet	0.904436860068259	0.35	507873079301648	0.48	717433570965651	High	MG2	0	0	2871	2264	SPC-I	0.0327270188124473	0.365503312756169	0.197854819365153	0.17234902126214	0	0	0.23156582780409	0.365503312756169
GAAGTGGCACCGTCTT-1_1	-3.27892	-2.11341	8730	6030	55485	20224	31	1155	19860	775	1377	12063	1	0	7375	0	0	0	7375	0	8333	15841	singlet	0.994281206862552	0.57	560856037695274	0.7	690790019066567	High	MG2	0	0	10972	6035	SPG-A undiff	0.0604318361136029	0.0934254421848321	0.295738042542683	0.275528704365696	0	0	0.274875974793186	0.295738042542683
GAAGTGGCACGTACAT-1_1	-5.96083	1.9022	1417	1304	15934	3810	20	268	3671	5908	244	2013	1	0	1069	0	0	0	1069	0	1347	2544	singlet	0.796213808463252	0.12	551371705217862	0.66	669150521609538	High	MG2	5	5	1645	1431	SPD elongated	0.897283056969956	0	0.00582734091456656	0.0968896021154775	0	0	0	0.897283056969956
GAAGTGGGTTCTGATG-1_1	-0.01861	-2.09269	2388	2056	12123	3565	2	245	4451	180	286	3394	1	0	2008	0	0	0	2008	0	2255	4273	singlet	0.794451450189155	0.12	574625374625375	0.74	664407778432528	High	MG2	3	3	3081	2429	SPC-I	0.325115314503877	0.329068383917594	0.0807768740242299	0.15999862380677	0.076584372103643	0	0.0284564316438869	0.329068383917594
GAAGTGGTCGAGGTAG-1_1	-3.54331	-0.328003	984	922	7182	2174	4	173	2742	304	173	1612	1	0	726	0	0	0	726	0	898	1707	singlet	0.924285714285714	0.4	566492331198218	0.71	557071960297767	High	MG2	5	5	1323	1158	SPD elongated	0.522606208906546	0.401552470442445	0.0134618144054873	0.0429336939858813	0.0133819698083836	0.00606384245125669	0	0.522606208906546
GAATCTGAGCCAGAAC-1_1	0.00929702	-1.91772	3775	3092	22126	6913	19	404	7882	799	544	5565	1	0	3156	0	0	0	3156	0	3546	6720	singlet	0.945536445536446	0.45	60656584794516	0.82	637196765498652	High	MG2	3	3	4966	3525	SPG-A undiff	0.267764955673854	0.105859621195217	0.306909001367962	0.0663265031694679	0.0121341633783286	0	0.24100575521517	0.306909001367962
GAATCTGAGGACCGAT-1_1	-0.461823	-2.02535	3039	2556	14433	3824	11	349	5062	425	339	4423	1	0	2601	0	0	0	2601	0	2892	5528	singlet	0.86669874879692	0.25	520349216001393	0.53	653854849649559	High	MG2	3	3	4054	3042	SPC-I	0.0145827516941075	0.451417482883226	0.15484036609192	0.288547008569298	0.00706563323561372	0	0.0835467575258357	0.451417482883226
GAATCTGAGGGCGAAG-1_1	4.69501	1.85595	1815	1479	12956	4474	5	357	4466	443	245	2966	1	0	1387	0	0	0	1387	0	1686	3201	singlet	0.925295857988166	0.4	681137044773412	0.92	56844234659474	High	MG2	4	4	2352	1632	SPD elongated	0.678927023017172	0	0	0	0.0522449972172597	0.268827979765568	0	0.678927023017172
GAATCTGCAAGACTAA-1_1	-2.94964	-1.81993	658	639	1857	212	1	39	646	12	53	894	0	3	537	0	0	0	537	0	633	1215	singlet	0.932668329177057	0.42	560180560180564	0.69	708053691275168	High	MG2	0	0	840	773	SPD elongated	0.372403226093928	0.253649318292519	0.125574197385835	0	0.0074768833202532	0	0.240896374907465	0.372403226093928
GAATCTGGTCACTCTC-1_1	-1.87196	-0.926843	1055	933	5172	1741	0	77	1688	180	158	1328	1	0	865	0	0	0	865	0	1015	1954	singlet	0.645569620253165	0.04	702000702000693	0.94	764307228915663	High	MG2	0	0	1262	1076	SPC-I	0.0623696072155596	0.772850472013419	0.0409525020790042	0.121107713768106	0.00271970492391128	0	0	0.772850472013419
GAATCTGGTTCCAGTA-1_1	3.9944	1.44414	2484	2055	23149	7907	12	430	9431	764	434	4171	1	0	2030	0	0	0	2030	0	2327	4405	singlet	0.950943396226415	0.47	751680751680745	0.96	557899784224407	High	MG2	4	4	3479	2501	SPD round	0.00927827298172498	0	0	0	0.123796543842308	0.866925183175968	0	0.866925183175968
GAATCTGTCATCGCTC-1_1	-3.827	-0.591594	2297	2038	11312	2734	3	225	3992	626	286	3446	1	0	1867	0	0	0	1867	0	2177	4192	singlet	0.807714786674459	0.14	528013653013652	0.57	631746952988973	High	MG2	0	0	3009	2453	SPD elongated	0.509367227975106	0.105098647701124	0.254728674592353	0.130805449731417	0	0	0	0.509367227975106
GACCAATCATAGACGG-1_1	-2.74453	-0.82388	1532	1364	7184	2253	1	180	2385	224	157	1984	1	0	1247	0	0	0	1247	0	1464	2800	singlet	0.759072580645161	0.08	552370706216856	0.66	737903225806452	High	MG2	0	0	1836	1548	SPG-A undiff	0.0948931941716181	0.194560113402433	0.579419877550347	0.123260401179252	0	0	0.00786641369635003	0.579419877550347
GACCAATCATCTCACC-1_1	-5.03337	1.92883	1705	1514	14457	5684	9	287	4819	835	349	2474	1	0	1308	0	0	0	1308	0	1603	3043	singlet	0.941564561734213	0.44	641950641950644	0.88	647938561034762	High	MG2	5	5	2037	1709	SPD elongated	0.774431193759623	0.0676007831723588	0.0744449305480092	0.0568249483240635	0	0	0.0266981441959455	0.774431193759623
GACCAATGTGTACGCC-1_1	-4.07442	-1.22976	3083	2612	14707	3829	11	291	5465	254	356	4501	1	0	2527	0	0	0	2527	0	2908	5546	singlet	0.943349753694581	0.45	604912329050254	0.82	646078649189069	High	MG2	0	0	3905	3013	SPG-A undiff	0.0524356957969454	0.352136316834382	0.545122687751684	0.015082464765665	0	0	0.0352228348513233	0.545122687751684
GACCAATGTTTAGACC-1_1	-2.53473	-0.761323	1811	1588	14180	4586	5	259	5134	484	340	3372	1	0	1449	0	0	0	1449	0	1654	3147	singlet	0.71256038647343	0.06	608280608280613	0.82	490510083036773	High	MG2	0	0	2692	1979	SPC-I	0.187376056910879	0.398136772989222	0.113912494881441	0.193055323796793	0.0941336889704204	0	0.0133856624512446	0.398136772989222
GACCAATTCCATTGAG-1_1	-3.56507	-2.21727	3996	3219	22467	7469	9	488	7963	439	523	5576	1	0	3360	0	0	0	3360	0	3799	7193	singlet	0.87211093990755	0.26	578156021194001	0.75	681312769010043	High	MG2	0	0	5098	3564	SPG-A diff	0	0.286551918307208	0.0342497119819971	0	0.0066836276403939	0	0.672514742070401	0.672514742070401
GACCAATTCCGTCAAA-1_1	4.85071	-0.711628	2727	2211	20561	6681	10	694	6650	885	697	4944	1	0	2028	0	0	0	2028	0	2461	4644	singlet	0.937814357567444	0.43	598719462355828	0.8	497775080906149	High	MG2	2	2	3868	2520	SPD elongated	0.586205161086582	0.0456991728883345	0	0	0.11497876709161	0.253116898933473	0	0.586205161086582
GACCCAGAGCGCGTTC-1_1	-3.69602	-0.848216	3545	2966	19033	5151	9	453	6647	347	488	5938	1	0	2743	0	0	0	2743	0	3257	6143	singlet	0.969068276122218	0.52	51904929602771	0.53	548501178848097	High	MG2	0	0	4754	3412	SPG-A diff	0	0.0503394147476021	0.431486413010011	0.0757326104241906	0	0	0.442441561818196	0.442441561818196
GACCCAGCACCCTTAC-1_1	-2.65495	-0.691975	2531	2119	16397	5317	6	452	5496	764	475	3887	1	0	1967	0	0	0	1967	0	2361	4476	singlet	0.883943661971831	0.29	657695245930538	0.9	607409313094932	High	MG2	2	2	3293	2407	SPC-I	0.182235829057631	0.436685866276685	0.0839252781118769	0.0544075783471603	0.0817047464298221	0	0.161040701776824	0.436685866276685
GACCCAGGTGTGAGGT-1_1	-3.82822	0.826046	1250	1076	8686	2890	5	158	2998	628	187	1820	1	0	1001	0	0	0	1001	0	1177	2240	singlet	0.778538812785388	0.1	66267066267066	0.91	646703296703297	High	MG2	0	0	1637	1253	SPD elongated	0.494279576481865	0.267300302243975	0.0189231304476217	0.210330993255149	0	0.00916599757138933	0	0.494279576481865
GACCCAGTCGAGAACG-1_1	-3.96772	-0.493147	2172	1907	12200	3525	4	312	4342	296	387	3334	1	0	1653	0	0	0	1653	0	2015	3797	singlet	0.900826446280992	0.33	551396655292756	0.66	604379124175165	High	MG2	0	0	2767	2181	SPG-A undiff	0	0.0182170431416335	0.833858247222217	0.0439550358970929	0.00893509242893138	0	0.095034581310125	0.833858247222217
GACCTTCAGACTTGAA-1_1	-2.36356	-0.835673	2073	1779	14143	4003	4	374	5177	116	369	4100	1	0	1536	0	0	0	1536	0	1855	3487	singlet	0.780821917808219	0.1	5063429720964	0.47	452439024390244	High	MG2	0	0	3194	2116	SPC-I	0.272758630356085	0.289585091972103	0.0222344257917334	0.192238742022422	0.0361663673630981	0	0.187016742494559	0.289585091972103
GACCTTCAGCTCGTTA-1_1	5.06953	-0.749079	4654	3508	30352	9618	4	1089	10947	7	807	7880	1	0	3483	0	0	0	3483	0	4187	7931	singlet	0.956509380329733	0.49	602880989977763	0.81	531345177664975	High	MG2	2	2	6349	3719	SPD elongated	0.643816702004929	0.103618214976838	0	0	0.138695087129393	0.11386999588884	0	0.643816702004929
GACCTTCCAAGAGCGT-1_1	-4.46762	-0.215538	2884	2393	15780	5779	11	317	5457	174	327	3715	1	0	2353	0	0	0	2353	0	2756	5250	singlet	0.795674445076835	0.12	536158056819216	0.6	74185733512786	High	MG2	0	0	3366	2580	SPC-I	0.0195026413849661	0.708261363661939	0.0928013835472916	0.102835671739431	0	0	0.0765989396663723	0.708261363661939
GACCTTCCATCAGCTA-1_1	4.71114	-2.49903	2165	1780	15892	5586	11	597	5134	488	450	3626	1	0	1750	0	0	0	1750	0	1996	3785	singlet	0.950563204005006	0.47	50926346380892	0.48	550468836183122	High	MG2	2	2	3013	2078	SPD elongated	0.780725895735348	0.157374160444487	0.0238008460435517	0	0.0380990977766124	0	0	0.780725895735348
GACCTTCGTGTTTCTT-1_1	-5.53276	1.57944	3393	2882	54346	26313	13	1105	18652	1444	1266	5553	1	0	2499	0	0	0	2499	0	3107	5895	singlet	0.990916955017301	0.57	573480573480574	0.74	559517377993877	High	MG2	5	5	4377	3294	SPD elongated	0.742420916912656	0.0399730444783229	0.0252179300433888	0.192388108565632	0	0	0	0.742420916912656
GACTAACGTTGTGAGG-1_1	2.26761	-0.411089	945	848	4195	1160	5	88	1476	18	117	1331	1	0	782	0	0	0	782	0	893	1697	singlet	0.862778730703259	0.24	623820623820628	0.85	670924117205109	High	MG2	0	0	1184	1010	SPD elongated	0.590001801159617	0.187906914965305	0.0187950922408904	0.107842848680871	0.0215541269648995	0.0403205108318944	0.0335787051565228	0.590001801159617
GACTAACTCATTGCCC-1_1	-3.96811	-1.62252	4645	3672	25525	8382	6	475	9356	249	691	6366	1	0	3925	0	0	0	3925	0	4449	8428	singlet	0.884077736106376	0.29	531783487448507	0.58	698868991517436	High	MG2	0	0	5910	3989	SPG-A diff	0	0.0132037673729669	0.271387190271075	0	0	0	0.715409042355957	0.715409042355957
GACTAACTCCCGTATC-1_1	1.83425	-1.73434	1844	1615	9404	2611	3	172	3617	122	233	2646	1	0	1511	0	0	0	1511	0	1743	3331	singlet	0.775494672754947	0.09	673480365788053	0.92	658730158730159	High	MG2	1	1	2345	1913	SPC-I	0.36462365537605	0.49893115112627	0.00959553095579528	0.0190780491298163	0	0	0.107771613412069	0.49893115112627
GACTAGTCAGATACAA-1_1	-5.21174	1.4934	1596	1454	12769	4194	4	306	3564	2044	279	2378	1	0	1198	0	0	0	1198	0	1503	2906	singlet	0.866290018832392	0.25	661261815107976	0.91	632043734230446	High	MG2	5	5	1964	1699	SPD elongated	0.817698879379023	0.059267973061565	0.00750860289031786	0.115524544669095	0	0	0	0.817698879379023
GACTAGTGTGAGCTAG-1_1	-5.91689	1.67167	2173	2013	7896	1319	6	182	2644	538	149	3058	1	0	1633	0	0	0	1633	0	2057	3904	singlet	0.962162162162162	0.5	574162679425832	0.74	672661870503597	High	MG2	5	5	2525	2182	SPD elongated	0.790808536956392	0.0298193737110871	0.00500806717419911	0.174364022158322	0	0	0	0.790808536956392
GACTAGTTCATTCGGA-1_1	3.68599	-2.92287	1659	1447	11602	3439	2	379	4079	491	335	2877	1	0	1271	0	0	0	1271	0	1521	2880	singlet	0.965682362330407	0.51	567099567099566	0.72	528675703858186	High	MG2	1	1	2314	1761	SPG-A diff	0.281975441365937	0.174164340729943	0.0194697036756885	0.145095404055462	0.00980306589227279	0.0168033885608695	0.352688655719827	0.352688655719827
GACTAGTTCCAGGTAT-1_1	3.71532	0.426225	2290	1828	17074	6361	20	478	6123	215	396	3481	1	0	1818	0	0	0	1818	0	2133	4066	singlet	0.866998135487881	0.25	515402964382561	0.51	612754955472565	High	MG2	4	4	2978	2030	SPG-B	0.152949825226991	0.00353107884483506	0.313828721565273	0.432161444630779	0.00353107884483506	0	0.0939978508872871	0.432161444630779
GACTAGTTCTCGTGAA-1_1	3.90466	-3.34878	1779	1437	13327	4105	4	369	5168	284	290	3107	1	0	1351	0	0	0	1351	0	1585	2987	singlet	0.735933503836317	0.07	534153346653347	0.59	510138397167686	High	MG2	1	1	2485	1715	SPC-I	0.098739856759331	0.652252753253862	0	0.020586756313675	0.017563429051739	0.0158491063393959	0.195008098281998	0.652252753253862
GAGAACGAGCAGAGCT-1_1	-3.5902	-1.44063	3690	3015	18709	5897	13	370	6833	237	446	4913	1	0	3130	0	0	0	3130	0	3550	6744	singlet	0.824516129032258	0.16	518882315289499	0.53	722572766130674	High	MG2	0	0	4613	3341	SPG-A undiff	0.237022464239015	0.0403024238313916	0.350431487086957	0.0454014755739437	0	0.201137119240755	0.125705030027938	0.350431487086957
GAGACTTAGGAAGAAC-1_1	0.208162	1.06748	503	490	1578	167	2	34	613	45	39	678	0	3	449	0	0	0	449	0	491	945	singlet	0.954545454545455	0.48	64356695935643	0.88	724188790560472	High	MG2	0	0	634	591	SPC-I	0.446254523393074	0.484228470726972	0.0101427152396886	0.039974378187967	0.0193999124522986	0	0	0.484228470726972
GAGACTTAGTCCGATT-1_1	-3.72196	-2.02923	3857	3119	30134	9920	6	694	11586	418	832	6678	1	0	2925	0	0	0	2925	0	3515	6672	singlet	0.883225806451613	0.29	515323602571927	0.51	526355196166517	High	MG2	1	1	5499	3530	SPG-A diff	0	0.116297795767732	0.0280829581990119	0.0647042775148023	0.0312105184905348	0	0.759704450027919	0.759704450027919
GAGACTTCAGGCAGAT-1_1	-1.92128	-0.768213	1144	1040	5479	1744	5	123	1900	45	165	1497	1	0	939	0	0	0	939	0	1102	2107	singlet	0.725568942436412	0.06	517082917082917	0.52	736138944555778	High	MG2	0	0	1378	1189	SPC-I	0.037182616754387	0.477723556661077	0.0948636555084355	0.211593672469135	0.0561421700747065	0	0.122494328532259	0.477723556661077
GAGACTTCATGGAGGT-1_1	0.0196878	-1.73315	1987	1720	10039	2900	2	222	3551	239	272	2853	1	0	1625	0	0	0	1625	0	1890	3609	singlet	0.883597883597884	0.29	579170829170829	0.75	662460567823344	High	MG2	3	3	2514	2009	SPG-A undiff	0	0.287836550493068	0.459903059298731	0.118243298639804	0	0	0.134017091568396	0.459903059298731
GAGACTTGTGGAAGCT-1_1	3.1777	1.3947	2891	2312	21617	7397	17	408	8152	490	605	4548	1	0	2292	0	0	0	2292	0	2725	5189	singlet	0.97244094488189	0.53	570831038120759	0.73	599164467897977	High	MG2	4	4	3742	2562	SPD elongated	0.652591498507051	0.288962744914152	0	0.0244834463923784	0.033962310186419	0	0	0.652591498507051
GAGACTTTCCCGAAGC-1_1	-3.46317	-2.37264	4515	3666	22256	6393	9	439	8225	283	577	6330	1	0	3702	0	0	0	3702	0	4277	8148	singlet	0.913253012048193	0.37	506094890331339	0.47	67567140600316	High	MG2	0	0	5764	3982	SPG-A undiff	0.0418870666433707	0.346797253608924	0.499680867943545	0.0440570724287337	0	0	0.0675777393754267	0.499680867943545
GAGACTTTCCTCCTGA-1_1	5.76545	-0.711595	2637	2097	18062	6436	7	595	5998	156	499	4371	1	0	1964	0	0	0	1964	0	2426	4593	singlet	0.828379674017258	0.17	556496135443502	0.68	555021734156943	High	MG2	2	2	3568	2290	SPD elongated	0.802640145602822	0.181423318775639	0	0	0.0159365356215393	0	0	0.802640145602822
GAGACTTTCGCTCGGA-1_1	4.50494	-2.89237	1700	1477	10114	2967	5	321	3561	304	303	2653	1	0	1303	0	0	0	1303	0	1571	2982	singlet	0.911519198664441	0.36	604728604728603	0.82	592159819072748	High	MG2	2	2	2295	1785	SPD elongated	0.440324383679054	0.293598753478526	0	0.189507705616366	0	0	0.0765691572260539	0.440324383679054
GAGATTCGTTCCGCGA-1_1	4.07739	2.08585	1995	1600	13182	4013	7	351	5169	197	306	3139	1	0	1584	0	0	0	1584	0	1856	3513	singlet	0.919808087731323	0.39	578588078588074	0.75	591271105447595	High	MG2	4	4	2580	1778	SPD elongated	0.609835509142644	0.0112720061454211	0	0	0.0347761788727142	0.344116305839221	0	0.609835509142644
GAGATTCTCGAGGTCC-1_1	-1.86676	-2.39182	5349	4098	28213	9133	10	645	10088	249	765	7323	1	0	4637	0	0	0	4637	0	5088	9640	singlet	0.943072289156627	0.45	521502788709272	0.54	694797214256452	High	MG2	0	0	6896	4397	SPG-A undiff	0.0484103701521076	0.0483277226898399	0.366148147565231	0.202922393830877	0.0180782705710614	0.0197970955154425	0.296315999675441	0.366148147565231
GAGCATTCACTTATGG-1_1	-4.00067	0.130344	691	641	3314	899	2	74	1086	174	57	1022	1	0	561	0	0	0	561	0	654	1242	singlet	0.924242424242424	0.4	705960705960703	0.94	639921722113503	High	MG2	0	0	886	782	SPD elongated	0.541931452333912	0.274484204192199	0.00792748957470828	0.165515428094513	0.0101414258046676	0	0	0.541931452333912
GAGCATTCAGTTGGAG-1_1	-4.41597	-1.78784	4208	3400	25069	8272	12	552	9259	172	724	6078	1	0	3484	0	0	0	3484	0	3985	7552	singlet	0.954746136865342	0.48	54329850940021	0.63	655643303718328	High	MG2	0	0	5439	3859	SPG-B	0.0108754141653358	0.112874590128788	0.279379200417338	0.489578463722099	0	0	0.107292331566439	0.489578463722099
GAGCATTGTGCATCAT-1_1	-4.02752	-0.237678	1756	1558	9848	2978	4	230	3534	313	267	2522	1	0	1426	0	0	0	1426	0	1669	3175	singlet	0.898654708520179	0.33	707223810672082	0.94	661776367961935	High	MG2	0	0	2225	1847	SPC-I	0.393265475721339	0.463966436066208	0.0672368577213243	0.0523123603340939	0	0	0.0232188701570351	0.463966436066208
GAGCATTGTTACGGAG-1_1	4.97328	-1.78893	851	792	3216	551	0	104	996	48	117	1400	0	3	659	0	0	0	659	0	797	1519	singlet	0.990196078431373	0.57	664335664335664	0.91	569285714285714	High	MG2	2	2	1138	981	SPD elongated	0.888726914954261	0.0492640799377637	0	0.0465604436267214	0.0154485614812539	0	0	0.888726914954261
GAGCATTTCAGTACAC-1_1	-0.918994	-2.53423	4475	3508	27265	9109	34	573	9596	1070	605	6278	1	0	3817	0	0	0	3817	0	4278	8156	singlet	0.931155602388479	0.42	576596178690417	0.74	681427206116598	High	MG2	3	3	5818	3929	SPC-I	0.0237419632114647	0.717509658433424	0.156591899355535	0.0403565079899456	0.0237419632114647	0	0.0380580077981666	0.717509658433424
GAGCATTTCATTGCCC-1_1	-3.98382	-0.914161	1277	1198	4727	1023	0	97	1654	29	86	1838	1	0	1020	0	0	0	1020	0	1214	2302	singlet	0.9525	0.48	639836354122065	0.88	660500544069641	High	MG2	0	0	1599	1426	SPD elongated	0.53108752170945	0.0803076724875524	0.256632113453155	0.0940839593781388	0	0	0.0378887329717031	0.53108752170945
GAGCATTTCTACTGCC-1_1	4.1696	-0.84581	1754	1525	8480	2008	2	251	2925	20	208	3066	1	0	1299	0	0	0	1299	0	1563	2955	singlet	0.930535455861071	0.41	636721768797244	0.87	509784735812133	High	MG2	2	2	2433	1740	SPD elongated	0.669474567424012	0.135034270640766	0.0740348172033409	0.0400853909695042	0.01922601301326	0.0621449407491168	0	0.669474567424012
GAGCGCTAGTGTAATG-1_1	-4.23429	-1.81338	5229	4046	32890	11110	8	751	12372	461	698	7490	1	0	4298	0	0	0	4298	0	4941	9380	singlet	0.85307388606881	0.22	514551527767388	0.51	659679572763685	High	MG2	0	0	6683	4415	SPG-A undiff	0	0.0451667811578728	0.774495793008276	0.073313407443654	0	0	0.107024018390198	0.774495793008276
GAGCGCTCATGCCTTC-1_1	-2.8682	-0.752647	1703	1467	11374	3918	3	231	4230	313	306	2373	1	0	1392	0	0	0	1392	0	1611	3105	singlet	0.772648083623693	0.09	539726939726941	0.62	678887484197219	High	MG2	0	0	2186	1750	SPG-B	0.0836559150003352	0.188237833893045	0.205141741661856	0.428117701271035	0	0	0.0948468081737287	0.428117701271035
GAGCGCTGTCCTATTT-1_1	-4.22563	-0.89452	4796	3723	29963	11004	19	635	10512	389	699	6705	1	0	3918	0	0	0	3918	0	4573	8713	singlet	0.933066933066933	0.42	76057276057276	0.96	682028337061894	High	MG2	0	0	6012	4062	SPG-A undiff	0	0	0.464173684930232	0.0716936674220976	0.242582512268615	0.128857557086998	0.0926925782920572	0.464173684930232
GAGCGCTGTGCATTGT-1_1	-3.59397	-0.704619	1550	1406	9495	3232	3	278	3516	69	232	2165	1	0	1243	0	0	0	1243	0	1466	2768	singlet	0.955440414507772	0.48	593335236192374	0.79	677136258660508	High	MG2	0	0	1854	1564	SPC-I	0.0321127219125482	0.521826610801959	0.0761797993724751	0.068574579897584	0	0	0.301306288015434	0.521826610801959
GAGCGCTTCTTACGGA-1_1	3.83399	-2.48126	908	809	6660	2479	5	185	2147	184	218	1442	1	0	725	0	0	0	725	0	851	1625	singlet	0.888392857142857	0.3	761460761460768	0.96	590152565880721	High	MG2	2	2	1252	1016	SPC-I	0.149566793733978	0.425051649981917	0.0153718656270886	0.188768341747377	0.0177804574512001	0	0.203460891458439	0.425051649981917
GAGGATGGTATTCTGG-1_1	4.79255	-0.938319	1825	1558	10804	3413	4	301	3718	30	301	3037	1	0	1433	0	0	0	1433	0	1695	3213	singlet	0.867728531855956	0.25	524618238903952	0.55	558116562397102	High	MG2	3	3	2531	1847	SPC-I	0.0424182300729341	0.63110407802266	0.0774912771070261	0	0.241650518046539	0	0.00733589675084094	0.63110407802266
GAGGATGGTTCCGGCA-1_1	-4.0289	-0.91038	2358	2016	13032	3798	3	337	4694	180	386	3634	1	0	1816	0	0	0	1816	0	2176	4169	singlet	0.906137184115523	0.35	5999000999001	0.81	598789212988442	High	MG2	0	0	3040	2347	SPG-A undiff	0	0.0171390129060478	0.569083973767087	0.413777013326866	0	0	0	0.569083973767087
GAGGATGTCGGTACTA-1_1	-3.06167	-1.15366	2075	1832	10037	2439	7	240	3755	59	296	3241	1	0	1633	0	0	0	1633	0	1935	3656	singlet	0.979196556671449	0.54	576090576090573	0.74	597037951249614	High	MG2	0	0	2696	2146	SPG-A diff	0.025972090774485	0.111242371584143	0.238263865294721	0	0.149892224848929	0.00856953710555976	0.466059910392162	0.466059910392162
GAGGATGTCGGTTAGT-1_1	-3.66066	-0.780524	2414	2081	16377	5449	8	399	5986	573	342	3620	1	0	1905	0	0	0	1905	0	2247	4282	singlet	0.842230130486358	0.19	593043320316049	0.79	620718232044199	High	MG2	0	0	3148	2451	SPG-A diff	0.0526088257508281	0.258897318595195	0.186639126340256	0.0874580375298926	0	0	0.414396691783828	0.414396691783828
GAGGCTCAGATCACCT-1_1	-2.39036	-0.399653	1346	1186	9214	3096	12	232	3226	277	266	2105	1	0	1124	0	0	0	1124	0	1259	2400	singlet	0.796984924623116	0.12	697968697968693	0.93	598099762470309	High	MG2	0	0	1806	1470	SPG-A undiff	0.296453350678184	0.299983171317675	0.331350229167838	0.0522951321694194	0.0106090453331666	0.00930907133371706	0	0.331350229167838
GAGGCTCAGTTGTCCA-1_1	-3.86253	-0.0604421	1112	1009	6146	2025	1	168	2194	115	114	1529	1	0	895	0	0	0	895	0	1052	1997	singlet	0.864431486880466	0.24	65268065268065	0.89	688031393067364	High	MG2	0	0	1373	1176	SPD elongated	0.573609402808986	0.0952340541711129	0.15845545009563	0.141101863628708	0	0	0.0315992292955631	0.573609402808986
GAGGCTCCAAACAGTA-1_1	-3.31975	-2.31656	5995	4486	44435	15190	7	1124	16014	349	1088	10663	1	0	4885	0	0	0	4885	0	5543	10472	singlet	0.887146688673406	0.3	518428939481576	0.53	519834943261746	High	MG2	0	0	8753	5006	SPG-B	0	0.270810160470899	0.252036793640689	0.315578456691796	0	0	0.161574589196615	0.315578456691796
GAGGCTCCACTAGGAG-1_1	3.41616	-2.73752	5438	4257	36670	11200	27	1363	13192	232	1145	9511	1	0	4195	0	0	0	4195	0	4924	9171	singlet	0.971098265895954	0.52	513516334411857	0.5	517716328461781	High	MG2	1	1	7683	4621	SPC-I	0.131031066833944	0.534187945547999	0.00518288564602973	0.329598101972026	0	0	0	0.534187945547999
GAGGCTCCATTTGTTC-1_1	2.59484	-2.76604	541	501	2770	551	0	44	1148	96	66	865	1	0	470	0	0	0	470	0	508	971	singlet	0.989417989417989	0.56	532800532800531	0.59	58728323699422	High	MG2	1	1	772	662	SPD elongated	0.457356849331446	0.40001900879537	0.0141051217626054	0.102915421730065	0.0168858403875142	0.00871775799299944	0	0.457356849331446
GAGGCTCTCGGGTCCA-1_1	-1.2742	-1.67215	4271	3382	25728	8543	11	525	8982	1058	728	5881	1	0	3514	0	0	0	3514	0	4051	7738	singlet	0.902736686390533	0.34	623697290363956	0.85	688828430539024	High	MG2	0	0	5436	3743	SPC-I	0	0.992762202696801	0	0.00723779730319882	0	0	0	0.992762202696801
GAGGTCCAGTATACCC-1_1	-3.05658	-0.133186	1724	1472	9703	2971	3	247	3451	455	237	2339	1	0	1443	0	0	0	1443	0	1642	3151	singlet	0.911737089201878	0.37	666317809174957	0.91	702009405728944	High	MG2	0	0	2135	1717	SPC-I	0.258369508909575	0.36970974271897	0.135646611196132	0.124964884538345	0.103540248330571	0.00776900430640564	0	0.36970974271897
GAGGTCCGTTCACGTA-1_1	-1.55986	0.319162	4425	3429	41562	14941	33	870	15488	57	1139	9034	1	0	3536	0	0	0	3536	0	4024	7591	singlet	0.792132216014898	0.12	610039311338013	0.83	44542838166925	High	MG2	0	0	6958	3964	SPG-A diff	0.0447830600632916	0.223485109803978	0.31793415466506	0.0757108149469703	0	0	0.3380868605207	0.3380868605207
GAGGTCCTCAAAGTAG-1_1	-2.1946	-0.52435	566	537	3586	1027	0	104	1221	181	100	953	1	0	419	0	0	0	419	0	527	1010	singlet	0.703781512605042	0.05	91479948622806	0.99	55299055613851	High	MG2	0	0	790	680	SPD elongated	0.350899866973053	0.319760777240746	0.0153970310035132	0.30017242692867	0	0	0.0137698978540178	0.350899866973053
GAGGTCCTCCGTACGG-1_1	-2.09522	-0.741483	1387	1256	9073	2920	0	214	3298	87	266	2288	1	0	1068	0	0	0	1068	0	1262	2384	singlet	0.975435005117707	0.53	517300880937247	0.52	551573426573427	High	MG2	0	0	1828	1506	SPC-I	0	0.305410362976435	0.221838317412688	0.167449495227326	0.017765941883917	0	0.287535882499634	0.305410362976435
GAGGTCCTCGGGACAA-1_1	-2.67027	0.312534	1205	1072	7939	2601	8	186	2687	386	213	1858	1	0	922	0	0	0	922	0	1122	2128	singlet	0.849234393404005	0.21	536130536130538	0.6	603875134553283	High	MG2	0	0	1565	1287	SPC-I	0.0694993954777406	0.599050755385571	0.0525945140867059	0.110527851713353	0.0152781335720138	0	0.153049349764615	0.599050755385571
GAGGTCCTCTACTGCC-1_1	-2.94395	-1.66952	4316	3459	18652	5562	4	348	6497	231	448	5562	1	0	3619	0	0	0	3619	0	4127	7893	singlet	0.817582417582418	0.15	546872482356349	0.65	741999280834232	High	MG2	0	0	5245	3628	SPG-A undiff	0	0.0112383606000426	0.461186396352808	0.24722257577803	0.0141975958689811	0	0.266155071400139	0.461186396352808
GAGTGAGCAAACCCTA-1_1	-2.21098	-0.165619	1565	1384	14235	5254	3	252	5126	400	381	2819	1	0	1231	0	0	0	1231	0	1438	2733	singlet	0.795488721804511	0.12	514723371866233	0.51	510109968073785	High	MG2	0	0	2236	1754	SPC-I	0.211283314245964	0.334978377132199	0.042662574091845	0.164523771600014	0	0	0.246551962929978	0.334978377132199
GAGTGAGCAACGTACT-1_1	-3.53931	-1.64835	3986	3258	20305	5881	6	456	7481	398	480	5603	1	0	3297	0	0	0	3297	0	3775	7195	singlet	0.929967426710098	0.41	505461389439286	0.47	673746207388899	High	MG2	0	0	5043	3612	SPG-A diff	0	0.215150458299274	0.105754067885994	0.115923797830077	0.0137772479892435	0	0.54939442799541	0.54939442799541
GAGTGAGCAATGCATC-1_1	5.98534	-0.351415	2279	1915	12233	3019	3	350	4252	365	299	3945	1	0	1686	0	0	0	1686	0	2061	3925	singlet	0.944657534246575	0.45	584152689415842	0.77	522433460076046	High	MG2	2	2	3153	2262	SPD elongated	0.542999222736197	0.399045244201715	0	0	0.015455190726695	0.0425003423353918	0	0.542999222736197
GAGTGAGCAGAGAGAA-1_1	-3.20426	-1.13579	3337	2751	21105	7032	11	574	7914	236	689	4649	1	0	2798	0	0	0	2798	0	3136	5881	singlet	0.977944862155388	0.54	515456765456764	0.51	674553667455367	High	MG2	0	0	4286	3039	SPC-I	0	0.418611390934088	0.142797763306591	0.103730219083975	0.0101733480264134	0	0.324687278648933	0.418611390934088
GAGTGAGTCACTAGGT-1_1	-4.11042	-0.58817	2413	2072	15308	5714	0	339	5557	103	325	3270	1	0	2022	0	0	0	2022	0	2300	4384	singlet	0.727552275522755	0.06	556350865629213	0.68	703363914373089	High	MG2	0	0	2995	2359	SPD elongated	0.636416542657439	0.138741630435353	0.139016890466099	0.0393224307937063	0.0055903952448948	0.0055903952448948	0.0353217151576129	0.636416542657439
GAGTGAGTCAGTCAAC-1_1	-2.04576	-1.64955	2985	2530	13938	3910	3	261	5203	236	274	4051	1	0	2570	0	0	0	2570	0	2845	5384	singlet	0.970473537604457	0.52	54227022977023	0.63	702295729449519	High	MG2	0	0	3787	2814	SPG-A undiff	0	0.116878035829654	0.603385393055934	0.172442203594284	0	0	0.107294367520128	0.603385393055934
GAGTGAGTCATCGCCT-1_1	-1.92963	-1.44285	1194	1099	3949	662	8	73	1471	70	77	1588	0	3	1018	0	0	0	1018	0	1148	2159	singlet	0.97768479776848	0.54	572344322344324	0.73	722921914357683	High	MG2	0	0	1519	1320	SPG-A undiff	0	0	0.661602182386324	0.113069541386054	0	0	0.225328276227621	0.661602182386324
GATCATGAGGACTTTC-1_1	-6.38956	2.28809	2005	1811	14487	3736	20	258	3770	3673	200	2830	1	0	1592	0	0	0	1592	0	1890	3594	singlet	0.879658385093168	0.28	588554302840016	0.78	667844522968198	High	MG2	5	5	2365	1984	SPD elongated	0.813606149987642	0.0491506990601777	0	0.114043141237273	0.0232000097149075	0	0	0.813606149987642
GATCATGGTCAACTAC-1_1	-3.26259	-1.06921	512	499	1553	152	1	34	595	14	44	713	0	3	400	0	0	0	400	0	484	931	singlet	0.953271028037383	0.48	7961269499731	0.97	678821879382889	High	MG2	0	0	613	579	SPD elongated	0.604286354196013	0.307719277745708	0.061073147573744	0.0184004369552513	0.0085207835292845	0	0	0.604286354196013
GATCATGGTCATCAAC-1_1	-4.6797	-0.481153	2124	1835	16080	5669	4	425	5528	732	432	3290	1	0	1656	0	0	0	1656	0	1981	3771	singlet	0.853690398432397	0.22	512344798059081	0.5	602127659574468	High	MG2	0	0	2737	2121	SPC-I	0.190782044469293	0.352314028867235	0.0454221247479649	0.0526489150182366	0.00710577846870671	0	0.351727108428564	0.352314028867235
GATCATGTCAAAGTAG-1_1	-2.93457	-1.56941	3035	2518	15855	4709	24	302	5713	422	352	4333	1	0	2501	0	0	0	2501	0	2871	5462	singlet	0.982484948002189	0.55	595035216883962	0.79	66258942995615	High	MG2	0	0	3936	2899	SPC-I	0.328209188162629	0.350920163591478	0.0276289779367774	0.0375303552399499	0.00967299828765222	0.196628541690394	0.0494097750911196	0.350920163591478
GATCATGTCAATGCAC-1_1	-2.1131	-0.644759	599	545	3294	1087	0	75	1116	90	57	869	1	0	503	0	0	0	503	0	568	1094	singlet	0.802884615384615	0.13	635727908455179	0.87	653624856156502	High	MG2	0	0	797	643	SPG-A undiff	0	0.0552609135149627	0.847262075844569	0.0542069288397777	0.00728580889041515	0	0.0359842729102753	0.847262075844569
GATCATGTCTTCGTTA-1_1	-3.37533	-2.39839	6462	4909	34525	9918	35	724	12489	506	785	10068	1	0	5161	0	0	0	5161	0	6047	11486	singlet	0.941896705253785	0.44	531929608852687	0.58	600615812475169	High	MG2	0	0	8582	5343	SPG-B	0.0014057611646605	0.0789353721794252	0.291324334146867	0.384893614493011	0.00695046708856961	0	0.236490450927467	0.384893614493011
GATCGTACAAGTTGCT-1_1	-1.72979	-1.96197	4585	3709	23690	7313	7	537	8615	286	619	6313	1	0	3774	0	0	0	3774	0	4374	8376	singlet	0.833389205497821	0.18	517019925886916	0.52	692856011405037	High	MG2	0	0	5648	3988	SPG-A undiff	0.368944147068271	0.0517752479042282	0.49328231179971	0.0504189786305373	0	0	0.0355793145972532	0.49328231179971
GATCGTACATGTATCG-1_1	-3.83665	0.20704	1424	1284	8204	3045	1	189	2800	54	161	1954	1	0	1165	0	0	0	1165	0	1353	2600	singlet	0.808370044052863	0.14	721500721500716	0.95	692425793244626	High	MG2	0	0	1766	1493	SPD elongated	0.65601659960189	0.104086631714858	0.101949466813842	0.13794730186941	0	0	0	0.65601659960189
GATCGTAGTATCTAGC-1_1	2.97384	-1.87042	1919	1658	13105	4110	2	299	4846	306	303	3239	1	0	1506	0	0	0	1506	0	1766	3348	singlet	0.988708539167255	0.56	558844140933697	0.69	545230009262118	High	MG2	1	1	2619	2016	SPD elongated	0.711528611320701	0.180410099714352	0.0306087943204308	0.0361981448642503	0.00685128088964882	0.0344030688906167	0	0.711528611320701
GATCGTAGTGGAAGCT-1_1	3.42298	1.49036	2935	2307	24819	9016	17	550	9776	523	455	4482	1	0	2386	0	0	0	2386	0	2722	5151	singlet	0.914634146341463	0.37	592328025956347	0.79	607318161535029	High	MG2	4	4	3747	2605	SPD round	0.185180961425681	0	0	0	0.22602995987723	0.588789078697089	0	0.588789078697089
GATGATCCACACACCG-1_1	-3.1747	-1.73957	847	798	2560	363	0	56	906	21	66	1148	0	3	758	0	0	0	758	0	811	1522	singlet	0.96875	0.51	652472527472527	0.89	706445993031359	High	MG2	0	0	1073	961	SPG-A undiff	0.302031398044211	0.140679837112569	0.337106107539131	0.117586680289127	0	0	0.102595977014961	0.337106107539131
GATGATCCACGATTAC-1_1	3.8405	-0.27547	692	651	4282	907	5	142	1451	252	122	1403	0	3	524	0	0	0	524	0	626	1186	singlet	0.958860759493671	0.49	521878121878122	0.54	446186742694227	High	MG2	0	0	1073	922	SPD elongated	0.648112314940769	0.172982298339607	0.0232474921442036	0.149020043198194	0	0	0.0066378513772268	0.648112314940769
GATGATCCAGGTAGCA-1_1	1.40318	-2.33295	2416	2054	15050	4395	10	434	5849	205	444	3713	1	0	1979	0	0	0	1979	0	2261	4301	singlet	0.851027397260274	0.21	531152016300532	0.58	608941556692701	High	MG2	1	1	3215	2445	SPC-I	0.313056260132436	0.655355294765222	0.00697029551632337	0	0	0	0.0246181495860179	0.655355294765222
GATGATCCATACCCGG-1_1	-2.70944	-1.75468	3193	2674	16827	3643	15	289	6262	902	368	5348	1	0	2663	0	0	0	2663	0	3005	5731	singlet	0.923400673400673	0.4	711788211788215	0.94	56189229618549	High	MG2	0	0	4460	3095	SPG-A diff	0.210592703168696	0.0157384658667586	0.0981594933661581	0.208010028540385	0	0.173721859436048	0.293777449621955	0.293777449621955
GATGATCTCGGATGTT-1_1	3.08598	-2.45157	2456	2096	14646	4510	3	446	5464	70	335	3818	1	0	1934	0	0	0	1934	0	2300	4390	singlet	0.841992501339047	0.19	556252258379921	0.68	602409638554217	High	MG2	1	1	3240	2480	SPC-I	0.0499679045770743	0.447867746193743	0.0185477852603669	0.232256300358959	0.0229137107453728	0.0246150434293333	0.20383150943515	0.447867746193743
GATGGCCCACTTATGG-1_1	-4.61656	-0.289015	1652	1474	11328	3762	15	260	3917	455	411	2508	1	0	1253	0	0	0	1253	0	1548	2955	singlet	0.789646672144618	0.11	620107165561715	0.85	617224880382775	High	MG2	0	0	2107	1733	SPD elongated	0.328695455287998	0.269579109635514	0.0140017298556197	0.279518244047529	0.048239893584525	0	0.0599655675888152	0.328695455287998
GATGGCCGTAATGCCT-1_1	-2.83752	-1.8965	3979	3151	21084	6071	3	423	7839	259	468	6021	1	0	3326	0	0	0	3326	0	3764	7197	singlet	0.843314763231198	0.2	5894734196621	0.78	625145324696894	High	MG2	0	0	5294	3648	SPG-A diff	0.00802499788352661	0.0270491068582758	0.0469771978106155	0.309188355369727	0	0	0.608760342077855	0.608760342077855
GATTAGCAGAGAATTC-1_1	4.41996	-3.15806	3086	2537	19432	5872	11	602	6837	358	511	5241	1	0	2300	0	0	0	2300	0	2826	5376	singlet	0.9632949210414	0.5	5438808978632	0.63	53921007441328	High	MG2	2	2	4212	2942	SPD elongated	0.336389717146473	0.157382621245789	0	0.26703346466309	0.132086599218864	0	0.107107597725784	0.336389717146473
GATTAGCAGCAGAATT-1_1	-1.12204	-1.75662	3113	2557	20545	7473	14	480	7509	262	499	4308	1	0	2603	0	0	0	2603	0	2942	5569	singlet	0.940599173553719	0.44	650700650700651	0.89	682915506035283	High	MG2	0	0	3944	2915	SPC-I	0.0139304222248659	0.707053674920636	0.0541149582381279	0.168247020014058	0	0	0.0566539246023117	0.707053674920636
GATTAGCAGCGTGTTT-1_1	-6.11709	2.48104	2480	2174	21624	5489	41	368	4917	7203	231	3375	1	0	1993	0	0	0	1993	0	2359	4457	singlet	0.848821989528796	0.21	624027135655045	0.85	698962962962963	High	MG2	5	5	2916	2383	SPD elongated	0.644937828060869	0.185201166447712	0	0.169861005491419	0	0	0	0.644937828060869
GATTAGCAGTTTACGC-1_1	0.376488	-1.91392	2267	1950	11681	3150	7	272	4278	530	285	3159	1	0	1883	0	0	0	1883	0	2182	4166	singlet	0.858613589567605	0.23	61444437915026	0.84	690724912947135	High	MG2	3	3	2946	2287	SPD elongated	0.625680263254702	0.069297233190784	0.1009275144049	0.0709314437014224	0	0	0.133163545448192	0.625680263254702
GATTAGCTCCGTGCAG-1_1	4.45467	1.18337	1662	1367	12752	4164	22	352	4684	557	254	2719	1	0	1306	0	0	0	1306	0	1539	2915	singlet	0.920540997464074	0.39	560074845789136	0.69	566016917984553	High	MG2	4	4	2276	1590	SPD elongated	0.686630516201364	0.193220530450972	0	0.0311529811772183	0.0413045383995234	0.0476914337709223	0	0.686630516201364
GATTGACAGAAACGCC-1_1	-3.11136	-1.0456	1702	1533	7380	1655	2	155	2557	468	173	2370	1	0	1384	0	0	0	1384	0	1615	3079	singlet	0.885612153708668	0.29	53280053280053	0.59	681434599156118	High	MG2	0	0	2129	1769	SPD elongated	0.413017895791837	0.316932642296362	0.129344956825794	0.0161089531191785	0	0.0196484761319956	0.104947075834832	0.413017895791837
GATTGACAGACACGGT-1_1	-3.36896	0.167964	1121	1006	8779	3076	3	196	3149	331	252	1772	1	0	863	0	0	0	863	0	1034	1954	singlet	0.755478662053056	0.08	522659159022798	0.54	58352144469526	High	MG2	0	0	1422	1208	SPG-A undiff	0.301217000689941	0.202455564139549	0.376617646960208	0.06944918997917	0.0241255253513251	0	0.0261350728798075	0.376617646960208
GATTGACAGTACTCTG-1_1	4.44072	0.204609	2706	2259	14482	4005	8	434	5261	107	378	4289	1	0	2140	0	0	0	2140	0	2513	4731	singlet	0.991416309012876	0.57	556943056943061	0.68	585917463278153	High	MG2	2	2	3599	2542	SPD round	0.187979943216817	0	0	0	0.0228692717662504	0.789150785016933	0	0.789150785016933
GATTGACCACTGTCAA-1_1	4.95589	0.360943	1976	1750	9514	1675	5	299	3275	63	218	3979	1	0	1329	0	0	0	1329	0	1691	3193	singlet	0.892021276595745	0.31	518148518148517	0.52	424981151042976	High	MG2	2	2	2961	1981	SPD elongated	0.533151160672632	0.244352053827116	0.0194450658674686	0	0	0.203051719632784	0	0.533151160672632
GATTGACCATGGTAAA-1_1	-3.62931	-0.548401	1285	1155	5562	1423	7	118	1968	194	84	1768	1	0	1096	0	0	0	1096	0	1228	2353	singlet	0.705816554809843	0.05	50272308336824	0.45	694570135746606	High	MG2	0	0	1626	1375	SPD elongated	0.471257512138993	0.2200645413203	0.1304674773539	0.135610073012769	0	0	0.0426003961740382	0.471257512138993
GATTGACTCACTAGCA-1_1	4.19008	-3.29614	3951	3115	28490	9021	6	1059	10088	249	662	7405	1	0	2911	0	0	0	2911	0	3489	6585	singlet	0.898235294117647	0.33	504911754911752	0.47	471168129642134	High	MG2	2	2	5758	3428	SPD elongated	0.305467048971167	0.190017255273121	0.0644044287427352	0.196079400340892	0.168081092383012	0	0.0759507742890721	0.305467048971167
GATTGACTCGGATCGC-1_1	-1.43096	-0.84005	685	645	3571	888	0	78	1173	384	78	970	1	0	551	0	0	0	551	0	645	1235	singlet	0.818763326226013	0.15	914379737909157	0.99	664948453608247	High	MG2	3	3	883	781	SPG-A undiff	0.0363416626706537	0.333520821704536	0.339279479354975	0.253788795097017	0	0	0.0370692411728186	0.339279479354975
GATTGACTCTCCACTG-1_1	4.78676	-2.7228	6484	4703	40242	13566	30	1871	12813	332	1114	10516	1	0	4685	0	0	0	4685	0	5902	11117	singlet	0.981354051054384	0.55	532947228982472	0.59	561240015214911	High	MG2	2	2	8384	4483	SPC-I	0.048004763261143	0.620369243606509	0	0.129333502836114	0	0	0.202292490296233	0.620369243606509
GCAAAGGCAACTACTG-1_1	5.41537	-1.32194	1163	936	8552	3176	1	302	2647	398	207	1821	1	0	799	0	0	0	799	0	1034	1939	singlet	0.784180790960452	0.11	678071928071928	0.92	56781987918726	High	MG2	2	2	1549	1038	SPD elongated	0.868333206703064	0.0238284686161067	0	0.0196944538235322	0.0561382981027222	0.0320055727545741	0	0.868333206703064
GCAAAGGCAAGGAGGG-1_1	-3.62478	-1.60714	4731	3722	35963	12170	8	822	13185	55	908	8815	1	0	3722	0	0	0	3722	0	4299	8151	singlet	0.781528816011575	0.1	578572942209304	0.75	487691435053885	High	MG2	0	0	7037	4144	SPG-A diff	0	0.255844139320445	0.190323441874258	0.158230646830727	0.0507676920902981	0.00853661021719613	0.336297469667076	0.336297469667076
GCAAAGGCAGTATACC-1_1	-4.35735	0.1753	1268	1151	7411	2421	0	199	2645	319	219	1608	1	0	1044	0	0	0	1044	0	1212	2321	singlet	0.698529411764706	0.05	701203558346412	0.94	753731343283582	High	MG2	0	0	1492	1281	SPG-A undiff	0.191514412921418	0.150119476775282	0.35357831745009	0.295115271229227	0	0	0.00967252162398483	0.35357831745009
GCAAAGGGTATTCGCA-1_1	-4.45928	-1.38918	2797	2374	18302	6471	10	425	6607	85	427	4277	1	0	2234	0	0	0	2234	0	2637	5004	singlet	0.902053712480253	0.34	555337519623236	0.68	61655365910685	High	MG2	0	0	3705	2815	SPG-A undiff	0.00709567271730941	0.280866587240737	0.577896077244969	0.0099790959967923	0	0	0.124162566800192	0.577896077244969
GCAAAGGTCCCGTAGG-1_1	4.18189	2.7331	3199	2396	22408	7656	9	621	8612	328	475	4707	1	0	2466	0	0	0	2466	0	2984	5677	singlet	0.969304556354916	0.52	578903854765918	0.75	63394943700871	High	MG2	4	4	4021	2524	SPC-II	0.0179193971729013	0.268195894495282	0	0	0.627081826779764	0.086802881552052	0	0.627081826779764
GCAACCGAGAACTCCT-1_1	-5.17665	1.80029	1492	1374	17535	3787	52	272	3480	7427	262	2255	1	0	1087	0	0	0	1087	0	1372	2627	singlet	0.861220472440945	0.24	608974358974361	0.83	608425720620843	High	MG2	5	5	1813	1579	SPD elongated	0.794163739176178	0.0482884573062193	0.0050171875732458	0.152530615944357	0	0	0	0.794163739176178
GCAACCGAGAAGACTT-1_1	4.35517	-2.57963	1868	1601	10215	2957	2	343	3436	152	333	2992	1	0	1477	0	0	0	1477	0	1729	3289	singlet	0.85589519650655	0.22	534807658095334	0.59	577874331550802	High	MG2	2	2	2465	1831	SPG-A diff	0.256264883323773	0.0841568726223245	0.051305581982589	0.225499479711003	0.110269042685828	0	0.272504139674484	0.272504139674484
GCAACCGAGAGGTCCA-1_1	5.00143	-1.69708	4354	3382	26621	8482	23	875	9546	258	771	6666	1	0	3179	0	0	0	3179	0	4016	7603	singlet	0.918585251918585	0.38	510627097453442	0.49	602460246024602	High	MG2	2	2	5360	3421	SPD elongated	0.943794248247546	0.0445529377352913	0	0	0.0116528140171629	0	0	0.943794248247546
GCAACCGAGATATGTG-1_1	-4.00158	-2.21977	7005	5317	58963	22679	24	1413	21352	629	1565	11301	1	0	5600	0	0	0	5600	0	6498	12308	singlet	0.891661830141227	0.31	519189901008083	0.53	574993363419166	High	MG2	0	0	9503	5652	SPG-A diff	0	0.207719110025496	0.107860004080522	0.0221548215984144	0	0	0.662266064295568	0.662266064295568
GCAACCGAGTGAACCG-1_1	3.43103	2.88212	2064	1799	15382	5456	4	330	5763	203	396	3230	1	0	1608	0	0	0	1608	0	1910	3620	singlet	0.928469241773963	0.41	67488067488068	0.92	591331269349845	High	MG2	4	4	2673	2108	SPD elongated	0.81485306667891	0.0613284109810923	0.0256041674929969	0.0481380179479512	0.0255994611756512	0.00581257994813504	0.0186642957752639	0.81485306667891
GCAACCGGTACGACCC-1_1	-1.06671	-2.13471	3631	3001	18812	5961	7	374	6340	713	490	4927	1	0	3053	0	0	0	3053	0	3474	6699	singlet	0.772079772079772	0.09	521714310534184	0.54	705094377917597	High	MG2	0	0	4549	3344	SPG-A undiff	0.00828864972074661	0.177158004173241	0.465930675849399	0.199050520242763	0.0206573704933004	0	0.12891477952055	0.465930675849399
GCAACCGGTATCACAC-1_1	5.72433	0.204836	2511	1993	20571	7785	14	609	6665	1048	587	3863	1	0	1780	0	0	0	1780	0	2298	4353	singlet	0.819889502762431	0.16	689710289710291	0.93	594874449909397	High	MG2	2	2	3121	2073	SPD elongated	0.889263858359933	0.0266739195793185	0	0	0	0.0840622220607481	0	0.889263858359933
GCAACCGGTATTCGAC-1_1	-3.95288	-1.3204	2022	1796	9194	2466	4	197	3408	60	212	2847	1	0	1686	0	0	0	1686	0	1919	3663	singlet	0.904910366328917	0.35	526450293892156	0.56	674042852125044	High	MG2	0	0	2593	2133	SPG-A undiff	0.230225852792598	0	0.421997717549802	0.3477764296576	0	0	0	0.421997717549802
GCAACCGGTTGGGAAC-1_1	0.793053	-2.5779	991	930	3463	569	0	67	1231	58	73	1465	0	3	806	0	0	0	806	0	935	1784	singlet	0.987878787878788	0.56	651113592290068	0.89	638225255972696	High	MG2	1	1	1256	1133	SPC-I	0.24738300879794	0.485149342323758	0.015402354273646	0.150356676701506	0	0	0.101708617903149	0.485149342323758
GCACCTTCATTTCTTG-1_1	3.78655	3.549	643	542	5985	1780	1	201	2463	126	127	1287	1	0	501	0	0	0	501	0	575	1086	singlet	0.801932367149758	0.13	585414585414585	0.77	446775446775447	High	MG2	4	4	1059	720	SPD elongated	0.966815125544565	0.019440869839341	0	0	0.00983820010001977	0.00390580451607339	0	0.966815125544565
GCACCTTGTAAACGAT-1_1	-3.49236	0.233768	3945	3020	26444	9439	10	546	9881	400	438	5730	1	0	3342	0	0	0	3342	0	3743	7131	singlet	0.816160118606375	0.15	500467274660818	0.45	653228621291449	High	MG2	0	0	5127	3376	SPG-A undiff	0.0987812027103875	0.108126345064024	0.402025042342011	0.00692674788169297	0	0.097268476389422	0.286872185612462	0.402025042342011
GCACCTTGTGACGCAA-1_1	3.13938	-2.0792	2876	2438	16543	5126	1	491	5886	130	407	4502	1	0	2286	0	0	0	2286	0	2649	5005	singlet	0.992886178861789	0.57	535290796160361	0.6	588405153265215	High	MG2	1	1	3769	2771	SPD elongated	0.429974484208723	0.400883114382542	0.024242600839456	0	0.134788825917081	0.0101109746521974	0	0.429974484208723
GCACCTTTCCATCGAA-1_1	-4.54249	-1.70004	6688	4898	96677	43979	55	2840	34961	511	2700	11631	1	0	4979	0	0	0	4979	0	6033	11339	singlet	0.73482988425114	0.07	565317035905273	0.71	518700025793139	High	MG2	0	0	9548	4935	SPG-A diff	0	0.131050238655207	0.371382037637583	0.0264185010210975	0	0	0.471149222686112	0.471149222686112
GCACCTTTCCCGATTC-1_1	-0.811759	-1.29313	2119	1853	10859	2672	10	257	4016	422	243	3239	1	0	1798	0	0	0	1798	0	2004	3846	singlet	0.932123655913978	0.42	573204573204577	0.74	618709478234023	High	MG2	3	3	2840	2316	SPC-I	0.172172926059918	0.613439839758387	0	0.14108200313402	0.00339787999374586	0	0.0699073510539298	0.613439839758387
GCACCTTTCCGGCTGA-1_1	1.47641	-2.12346	2430	2008	17370	5908	4	403	6848	64	442	3701	1	0	2035	0	0	0	2035	0	2266	4302	singlet	0.847775175644028	0.21	559642377824194	0.69	61226695487706	High	MG2	1	1	3282	2445	SPC-I	0.228807121076862	0.544695333382704	0.0505982283495575	0.0437838737711825	0	0	0.132115443419694	0.544695333382704
GCACCTTTCTTCATAC-1_1	3.64163	3.77947	595	501	6249	1779	0	185	2666	441	135	1043	1	0	449	0	0	0	449	0	526	1009	singlet	0.908536585365854	0.36	551829123257693	0.66	50431447746884	High	MG2	4	4	809	633	SPD elongated	0.958822917852445	0.0411770821475543	0	0	0	0	0	0.958822917852445
GCACGCAAGTCTCTAG-1_1	3.82577	1.16982	2602	2106	21340	8079	9	537	7651	549	579	3936	1	0	2078	0	0	0	2078	0	2409	4616	singlet	0.969417195614541	0.52	518428939481567	0.53	612042682926829	High	MG2	4	4	3357	2389	SPD elongated	0.74224162690836	0	0	0	0.00759378221395404	0.250164590877686	0	0.74224162690836
GCACGCAGTGATAGAT-1_1	-4.65384	-1.46428	4077	3372	21717	7053	14	422	7654	293	587	5694	1	0	3298	0	0	0	3298	0	3870	7329	singlet	0.92219589257504	0.39	539219816328251	0.61	679662802950474	High	MG2	0	0	5119	3730	SPG-A undiff	0.0286519676577273	0.163321816798909	0.661609133248128	0.0138345431597921	0	0	0.132582539135443	0.661609133248128
GCACGCAGTTCCGGCA-1_1	3.75095	0.765549	1828	1521	10101	2467	0	222	4430	28	239	2715	1	0	1451	0	0	0	1451	0	1722	3246	singlet	0.976782752902156	0.54	64099834591638	0.88	634254143646409	High	MG2	4	4	2337	1657	SPD elongated	0.587831772570787	0.060837150916347	0.0758090925659063	0.168398538893294	0.00227951238032612	0.0719479141698866	0.0328960185034534	0.587831772570787
GCACGGTGTTTGTACG-1_1	-2.44523	-0.0834375	2181	1857	15802	5503	1	390	5545	949	391	3023	1	0	1822	0	0	0	1822	0	2067	3911	singlet	0.982142857142857	0.55	507247854186634	0.48	683757856434006	High	MG2	0	0	2716	2127	SPG-A undiff	0	0.0295398684574693	0.881018349495145	0.0549127490845134	0.00579719477300489	0	0.028731838189868	0.881018349495145
GCACGGTTCGAGGTCC-1_1	-4.14691	-1.31983	693	664	2160	290	0	57	742	31	54	986	0	3	546	0	0	0	546	0	646	1232	singlet	0.951002227171492	0.47	62271062271062	0.85	655172413793103	High	MG2	0	0	878	826	SPC-I	0.443045294539951	0.508783012777131	0.00334041486962411	0.0337214546394914	0.0111098231738021	0	0	0.508783012777131
GCACGGTTCTCTATCA-1_1	-4.31549	-1.26694	3675	3106	21694	7256	12	545	7769	209	592	5311	1	0	2980	0	0	0	2980	0	3480	6639	singlet	0.924344885883347	0.4	602683031254462	0.81	655243833553003	High	MG2	0	0	4707	3497	SPG-B	0	0.100403689202829	0.3248710646686	0.429065189472373	0	0	0.145660056656198	0.429065189472373
GCAGATTAGATGTTGA-1_1	-3.48963	-2.24112	5332	4239	32246	10380	8	815	11814	23	864	8342	1	0	4238	0	0	0	4238	0	4945	9348	singlet	0.988833054159687	0.56	532186260341605	0.58	592783505154639	High	MG2	0	0	7088	4665	SPG-A diff	0.0341219444570337	0.222649951568456	0.16108028002383	0.155792214656855	0.0134530424022646	0	0.41290256689156	0.41290256689156
GCAGATTCACGTTAGT-1_1	3.2348	0.657079	1651	1328	12474	3387	7	290	4670	1341	261	2518	1	0	1328	0	0	0	1328	0	1544	2928	singlet	0.978102189781022	0.54	589410589410585	0.78	6131850675139	High	MG2	4	4	2173	1550	SPD round	0.0599485688051067	0.161473242419743	0.0350009843866055	0.153447150724358	0.10046666737239	0.459340943480762	0.030322442811035	0.459340943480762
GCAGCCACATTGCACA-1_1	-4.46224	-0.225995	2023	1818	8006	1910	12	170	2814	107	215	2778	1	0	1614	0	0	0	1614	0	1922	3679	singlet	0.957050243111831	0.49	505701195356364	0.47	691864650827934	High	MG2	0	0	2490	2078	SPD elongated	0.392798059072038	0.370279779919824	0.17772578048715	0.0545075551790435	0.00468882534194361	0	0	0.392798059072038
GCAGCCATCCTATCAT-1_1	-0.996009	-1.9631	2568	2213	11584	2778	3	274	3976	606	231	3716	1	0	2113	0	0	0	2113	0	2433	4665	singlet	0.927876359473383	0.41	544183089637636	0.63	654736275565124	High	MG2	3	3	3347	2589	SPC-I	0.159600167848935	0.627346006036863	0.103659682083669	0.0209576873932387	0	0.00546978786216863	0.0829666687751267	0.627346006036863
GCAGCTGAGTGAGCTG-1_1	-1.19967	-1.73371	2350	2022	10704	3006	5	267	3924	82	306	3114	1	0	1948	0	0	0	1948	0	2241	4240	singlet	0.931308749096168	0.42	736063936063937	0.96	719653179190751	High	MG2	0	0	2899	2271	SPG-A undiff	0.163512837631424	0.304632773189067	0.366178198372588	0.134012468907359	0	0	0.0316637218995616	0.366178198372588
GCAGCTGAGTTACCAC-1_1	-2.10137	0.201018	935	859	4386	1010	2	121	1556	115	126	1456	1	0	767	0	0	0	767	0	879	1678	singlet	0.864253393665158	0.24	613101184529751	0.83	603708791208791	High	MG2	0	0	1210	1069	SPC-I	0.254799866131656	0.294494979205796	0.00633922161756563	0.253304653102018	0.00883387894162424	0	0.18222740100134	0.294494979205796
GCAGCTGCACTACACA-1_1	2.30257	-2.58271	2265	1914	14695	4528	7	334	5588	458	366	3414	1	0	1824	0	0	0	1824	0	2122	4030	singlet	0.886962106615286	0.3	618658449983755	0.85	621558289396602	High	MG2	1	1	3025	2299	SPC-I	0.392307360958114	0.423247543359673	0	0.0333828111011277	0.029700354927228	0.0162425051537942	0.105119424500064	0.423247543359673
GCAGCTGCAGTTACAC-1_1	-5.27431	1.69861	859	800	4299	842	2	81	1141	1008	68	1157	1	0	643	0	0	0	643	0	814	1568	singlet	0.794642857142857	0.12	169285260194351	1	703543647363872	High	MG2	5	5	991	895	SPD elongated	0.571370807543044	0.0624554436154974	0.0738487204869215	0.254275474425389	0	0	0.0380495539291485	0.571370807543044
GCAGCTGCATGGAGGT-1_1	-3.99208	-0.969843	2550	2189	13108	4453	8	304	4602	51	409	3281	1	0	2096	0	0	0	2096	0	2430	4607	singlet	0.871380471380471	0.26	509403639838424	0.48	740627857360561	High	MG2	0	0	3028	2347	SPC-I	0.0348621188990119	0.60087640825328	0.20236716361589	0.0920738925687314	0.0103634550773828	0	0.059456961585704	0.60087640825328
GCAGCTGGTCTGGTTA-1_1	-3.50242	-2.27792	7067	5084	78878	32617	16	1885	28440	1089	2217	12614	1	0	5557	0	0	0	5557	0	6461	12192	singlet	0.823258981781032	0.16	591589480478375	0.79	512208657047725	High	MG2	0	0	10200	5331	SPG-A diff	0.0137766929204922	0.0132753330840159	0.122849390521642	0.0175155365995655	0.0165471712044657	0	0.816035875669819	0.816035875669819
GCAGCTGGTTCTGAGT-1_1	-0.0946054	-1.64518	2093	1736	14564	4367	8	274	5263	1474	245	2933	1	0	1768	0	0	0	1768	0	1989	3818	singlet	0.777313848295059	0.1	7301270158413	0.95	678145243777702	High	MG2	3	3	2690	2015	SPG-A undiff	0.133607043636489	0.210052532624743	0.308231783469429	0.0936962333732854	0.0152647309405987	0	0.239147675955455	0.308231783469429
GCAGCTGTCCGGCTGA-1_1	-2.79289	-0.482301	889	817	4116	1044	0	70	1440	121	115	1326	1	0	717	0	0	0	717	0	845	1615	singlet	0.769349845201238	0.09	828402366863902	0.98	637254901960784	High	MG2	0	0	1131	973	SPD elongated	0.571404625993504	0.206824117878948	0.0590715111882451	0.0800913844090773	0.0714923538849439	0	0.0111160066452817	0.571404625993504
GCAGCTGTCGCAAACT-1_1	-1.072	-1.60805	1928	1682	7971	1863	6	171	2736	351	186	2658	1	0	1677	0	0	0	1677	0	1846	3508	singlet	0.929589270746018	0.41	524364524364526	0.55	694507148231753	High	MG2	3	3	2469	1971	SPG-A undiff	0.0168113934234672	0.314913371201505	0.493345437795352	0.112848426057361	0	0	0.0620813715223144	0.493345437795352
GCAGCTGTCTGTTGCC-1_1	-2.51749	-0.117522	1750	1547	9660	2283	4	185	3707	314	216	2951	1	0	1362	0	0	0	1362	0	1615	3053	singlet	0.927646610814928	0.4	534919625828713	0.59	547272111148763	High	MG2	0	0	2478	1904	SPG-A diff	0.128653833409786	0.148714198583324	0.162177678658558	0.18374005992902	0	0	0.376714229419312	0.376714229419312
GCAGCTGTCTTCTCTC-1_1	-2.24853	-0.00577935	748	670	7258	2394	1	136	2396	545	186	1600	1	0	581	0	0	0	581	0	659	1256	singlet	0.69685534591195	0.05	50225636432533	0.45	411875	High	MG2	0	0	1178	885	SPC-I	0.275916231136203	0.376237890842635	0.0195511978024497	0.219836721286389	0.0113259139943116	0	0.097132044938011	0.376237890842635
GCATGATAGCATTGGG-1_1	-1.72155	-0.123417	2411	2020	12650	4217	5	232	4563	120	303	3210	1	0	2086	0	0	0	2086	0	2310	4408	singlet	0.824123989218329	0.16	582017982017982	0.76	719626168224299	High	MG2	0	0	3045	2305	SPD elongated	0.62550563033049	0.185209380143311	0.0169232300723227	0.137073898302682	0.0168504156563215	0	0.0184374454948725	0.62550563033049
GCATGATCATATTGGC-1_1	3.39796	2.21208	1003	860	8017	2606	5	149	3117	425	186	1529	1	0	814	0	0	0	814	0	935	1785	singlet	0.974550898203593	0.53	685784803431868	0.92	611510791366906	High	MG2	4	4	1297	1045	SPD elongated	0.608359358607208	0.0378840791493904	0.00873242242855365	0	0.0150210084502155	0.330003131364632	0	0.608359358607208
GCATGATTCATCGCTC-1_1	5.80612	-0.412562	1763	1446	9328	2742	0	312	3036	65	308	2865	1	0	1320	0	0	0	1320	0	1624	3095	singlet	0.959406713505074	0.49	508609038020806	0.48	566841186736475	High	MG2	2	2	2366	1610	SPD elongated	0.481273467762447	0.356076103207596	0	0	0.111237371912602	0.0514130571173542	0	0.481273467762447
GCATGATTCCGGCGAT-1_1	-3.49485	-0.612463	3253	2719	18600	6273	3	363	6468	398	427	4668	1	0	2593	0	0	0	2593	0	3084	5878	singlet	0.879925822902179	0.28	541076570488331	0.62	660668380462725	High	MG2	0	0	4115	3059	SPG-A undiff	0.103326809218892	0.248575147658661	0.32909351332581	0	0	0	0.319004529796637	0.32909351332581
GCATTCCAGAACTAAC-1_1	-3.74005	0.936964	2530	2169	17178	5982	10	340	6062	476	564	3744	1	0	2050	0	0	0	2050	0	2390	4533	singlet	0.880260818020154	0.28	526330812045095	0.56	638354700854701	High	MG2	0	0	3198	2488	SPG-A diff	0.220434536494742	0.0797305475597486	0.103116971917943	0.25767919961582	0.0782902375891397	0	0.260748506822607	0.260748506822607
GCATTCCCAAGGATGC-1_1	5.48904	-0.0988944	752	663	4540	1291	0	88	1679	53	88	1341	1	0	612	0	0	0	612	0	676	1293	singlet	0.86031746031746	0.23	543594336697784	0.63	504101416853095	High	MG2	0	0	1078	861	SPD elongated	0.729258390797743	0.213319025105816	0	0	0.030668599318516	0.0267539847779251	0	0.729258390797743
GCATTCCCATTCTCGC-1_1	-3.05667	1.01802	1399	1244	10971	2890	19	191	3319	2409	217	1926	1	0	1108	0	0	0	1108	0	1321	2530	singlet	0.941831683168317	0.44	649962282615341	0.89	685877466251298	High	MG2	0	0	1680	1397	SPD elongated	0.34314348264512	0.293155080306037	0.0553440980676807	0.197087008176378	0.0102498531773393	0	0.101020477627445	0.34314348264512
GCATTCCGTTTCTACT-1_1	-2.3375	-0.0527862	2252	1872	19813	7882	6	369	6648	1255	627	3026	1	0	1834	0	0	0	1834	0	2142	4078	singlet	0.784286698828394	0.11	605830950658531	0.82	707865168539326	High	MG2	0	0	2717	2044	SPG-A undiff	0	0.0876648771544967	0.628656811278188	0.13100108253005	0	0	0.152677229037265	0.628656811278188
GCATTGAAGAGGTACC-1_1	-2.896	0.967599	1983	1724	8887	2621	9	162	3173	104	187	2631	1	0	1648	0	0	0	1648	0	1896	3588	singlet	0.906837606837607	0.35	565684315684316	0.71	720638540478905	High	MG2	0	0	2383	1927	SPC-I	0.0685446913285377	0.486887348667786	0.398459430416221	0	0.0183911217153915	0	0.0277174078720635	0.486887348667786
GCATTGAGTCCAAGTT-1_1	1.95316	-1.3202	2891	2397	18663	5838	7	415	7211	359	451	4382	1	0	2327	0	0	0	2327	0	2714	5176	singlet	0.860635696821516	0.23	553359683794468	0.67	619351894112278	High	MG2	1	1	3773	2796	SPC-I	0.185227087934605	0.494390594223453	0.0375033606957297	0.100995810258092	0.0633876355329244	0.0483105487337861	0.0701849626214099	0.494390594223453
GCATTGAGTGCTTTGA-1_1	3.32449	0.174563	2892	2326	17980	5186	5	432	7136	314	366	4541	1	0	2310	0	0	0	2310	0	2726	5178	singlet	0.958502024291498	0.49	540997464074385	0.62	600308302136093	High	MG2	4	4	3853	2604	SPD elongated	0.39700991110891	0.0795535891532815	0	0.0323819049279	0.0979174859935471	0.393137108816361	0	0.39700991110891
GCATTGATCAGGCCGT-1_1	-4.57624	-0.44497	1728	1571	8037	1996	4	168	2761	472	180	2456	1	0	1400	0	0	0	1400	0	1638	3134	singlet	0.759832635983264	0.08	604157747014894	0.82	666938110749186	High	MG2	0	0	2109	1797	SPC-I	0.335390097869604	0.368760256320315	0.092459217191045	0.0735360719785822	0	0	0.129854356640454	0.368760256320315
GCATTGATCTAGCTGA-1_1	5.13258	-1.42508	2537	2045	21111	7643	14	870	7382	460	519	4223	1	0	1860	0	0	0	1860	0	2351	4424	singlet	0.860869565217391	0.23	533971522982508	0.59	556713237035283	High	MG2	2	2	3378	2250	SPD elongated	0.873201913815261	0.109897690881306	0	0.0169003953034326	0	0	0	0.873201913815261
GCATTGATCTGAAAGA-1_1	-4.10063	-2.07854	3989	3360	16514	3932	19	342	5956	401	354	5510	1	0	3320	0	0	0	3320	0	3773	7085	singlet	0.965765004226543	0.51	543777210443878	0.63	68475499092559	High	MG2	0	0	5016	3663	SPG-A diff	0	0	0.41165390132022	0.0215885619540206	0	0	0.566757536725759	0.566757536725759
GCCAGACGTCTGGTCG-1_1	-3.09876	-1.88023	4461	3515	24433	8169	11	491	8967	205	562	6028	1	0	3839	0	0	0	3839	0	4272	8101	singlet	0.880629020729092	0.28	563714360505799	0.7	708692767086928	High	MG2	0	0	5687	3795	SPG-A undiff	0	0	0.459804931170355	0.0870002488298341	0	0	0.45319481999981	0.459804931170355
GCCAGACGTGTCCAGC-1_1	2.48919	-2.83027	564	541	2274	228	2	58	863	23	83	1017	0	3	421	0	0	0	421	0	512	970	singlet	0.844897959183673	0.2	625257095845336	0.86	503441494591937	High	MG2	1	1	824	727	SPD elongated	0.551270477101715	0.301277596250945	0.00592545239741605	0	0.0162709851228841	0.0145060704246837	0.110749418702357	0.551270477101715
GCCAGCAAGAGGTACC-1_1	-3.88024	-0.738427	1522	1351	7315	2438	5	153	2578	28	175	1938	1	0	1307	0	0	0	1307	0	1472	2821	singlet	0.746808510638298	0.07	577200577200582	0.75	759545923632611	High	MG2	0	0	1834	1534	SPC-I	0.307634759459651	0.425526993399209	0.0251415932876141	0.241696653853526	0	0	0	0.425526993399209
GCCAGCACAAGGATGC-1_1	-2.52561	-1.16922	3854	3125	22238	6680	2	492	8052	166	528	6318	1	0	3153	0	0	0	3153	0	3610	6883	singlet	0.865443425076453	0.25	511972875609237	0.5	571383349161127	High	MG2	0	0	5390	3610	SPG-A undiff	0	0.0952928423728918	0.864587964735155	0.0109681944379491	0	0	0.0291509984540044	0.864587964735155
GCCATAAAGTACCACT-1_1	0.859705	-2.34035	2871	2408	19237	6965	1	342	6872	294	470	4293	1	0	2426	0	0	0	2426	0	2695	5121	singlet	0.852685421994885	0.22	662733492922176	0.91	627766130910785	High	MG2	3	3	3804	2881	SPC-I	0.032546825244705	0.868655034647478	0.0339983528945366	0.00506853473098201	0	0	0.0597312524822981	0.868655034647478
GCCATAATCCGCTCTA-1_1	-3.07332	-0.426324	1275	1130	9699	3197	10	185	3353	757	246	1951	1	0	1025	0	0	0	1025	0	1199	2296	singlet	0.754027926960258	0.08	716844131478284	0.95	614556637621732	High	MG2	0	0	1685	1360	SPG-B	0.227374255270725	0.276970767905761	0.0406155086093144	0.364924995957594	0	0.0108012524078297	0.0793132198487757	0.364924995957594
GCCCAGACACGAACGA-1_1	-2.13716	-0.715669	2716	2190	14416	5000	14	316	5220	52	306	3508	1	0	2333	0	0	0	2333	0	2613	4993	singlet	0.810551558752998	0.14	597795062080779	0.8	744868871151653	High	MG2	0	0	3308	2442	SPC-I	0.240115179728889	0.497212923164308	0.00951786909159442	0.226556599234774	0.0151819861802829	0.0114154426001523	0	0.497212923164308
GCCCAGAGTATGTTCG-1_1	-3.72075	-0.00779994	745	694	3087	768	0	56	1030	154	47	1032	1	0	614	0	0	0	614	0	703	1360	singlet	0.829268292682927	0.17	579420579420581	0.75	681201550387597	High	MG2	0	0	927	836	SPD elongated	0.429492050805102	0.186054341500966	0.146227257637445	0.182134487429359	0	0	0.0560918626271278	0.429492050805102
GCCCGAAAGCACGTAG-1_1	4.41005	1.0939	834	708	4616	1452	1	116	1554	85	114	1294	1	0	612	0	0	0	612	0	772	1481	singlet	0.890879478827362	0.31	103425985778928	0.99	596599690880989	High	MG2	0	0	1046	801	SPD elongated	0.494169164757678	0.127319749347724	0	0	0	0.378511085894598	0	0.494169164757678
GCCCGAAAGGTTAACA-1_1	-3.12257	-1.52496	3177	2603	21500	7012	17	425	7807	673	623	4943	1	0	2462	0	0	0	2462	0	2937	5583	singlet	0.908154121863799	0.35	632009499934032	0.87	594173578798301	High	MG2	0	0	4188	2967	SPD elongated	0.387525464349599	0	0.0240512017288081	0.289157835867016	0	0.0411068351321349	0.258158662922443	0.387525464349599
GCCCGAACACAATAAG-1_1	4.86597	-1.52053	4743	3390	40232	14934	23	1339	14319	138	1237	8242	1	0	3500	0	0	0	3500	0	4317	8137	singlet	0.834100204498977	0.18	519934610843704	0.53	523780635768018	High	MG2	2	2	6417	3496	SPD elongated	0.619224839918082	0.306276792137282	0	0	0.0744983679446361	0	0	0.619224839918082
GCCCGAACACTCCCAT-1_1	4.12352	2.42598	674	625	2785	378	4	67	1088	65	75	1108	0	3	521	0	0	0	521	0	618	1184	singlet	0.972386587771203	0.53	597663206358857	0.8	557761732851986	High	MG2	4	4	876	762	SPD elongated	0.8338771402612	0	0	0	0	0.1661228597388	0	0.8338771402612
GCCCGAACACTCCTCA-1_1	4.11031	-0.911093	1507	1309	7796	2055	0	230	2722	0	195	2594	1	0	1126	0	0	0	1126	0	1367	2591	singlet	0.882303132938188	0.29	515975252817355	0.51	526985350809561	High	MG2	2	2	2068	1533	SPD elongated	0.62384510178504	0.0154240241805588	0.078940533338838	0.146485256945255	0.0306273970918131	0	0.104677686658495	0.62384510178504
GCCCGAACATCATCGA-1_1	-4.45355	-1.31655	5061	3988	30202	10301	2	632	10954	469	758	7086	1	0	4107	0	0	0	4107	0	4811	9117	singlet	0.905654383735705	0.35	542905370491572	0.63	67894439740333	High	MG2	8	8	6344	4253	SPG-A undiff	0	0	0.725789478473589	0	0	0	0.274210521526412	0.725789478473589
GCCCGAACATGCTATG-1_1	-1.63021	-2.40449	5402	4168	36214	13046	22	908	13133	1079	888	7138	1	0	4537	0	0	0	4537	0	5149	9716	singlet	0.944216829498897	0.45	501272920627759	0.45	72135051835248	High	MG2	0	0	6666	4313	SPG-A undiff	0.183954713686337	0.119208695015771	0.38501931817654	0.0910750552828705	0.0171288130569289	0.00368217476202524	0.199931230019528	0.38501931817654
GCCCGAAGTTGGTAAA-1_1	-1.59289	-1.21972	1832	1545	12614	4900	0	286	4337	301	281	2509	1	0	1528	0	0	0	1528	0	1751	3343	singlet	0.791700569568755	0.12	706168831168831	0.94	697887604623356	High	MG2	0	0	2325	1803	SPC-I	0.108594125780941	0.591937045909211	0.0214265481017029	0.265420821962693	0.00227057251064766	0.0103508857348038	0	0.591937045909211
GCCTACTGTCAGTGCC-1_1	4.61272	-0.396963	4552	3396	29341	9550	15	915	10277	397	857	7330	1	0	3529	0	0	0	3529	0	4171	7915	singlet	0.838209479227618	0.19	507535942318552	0.48	569031377899045	High	MG2	2	2	5953	3461	SPD elongated	0.414905330517499	0.0407642784097265	0	0	0.231478118102922	0.312852272969852	0	0.414905330517499
GCCTACTGTTAGTAGA-1_1	4.73105	0.225588	2965	2346	15807	4758	9	546	5413	330	447	4304	1	0	2327	0	0	0	2327	0	2797	5316	singlet	0.977410468319559	0.54	517224710773098	0.52	649860594795539	High	MG2	2	2	3699	2504	SPD elongated	0.754016323546202	0.0488770398672007	0	0	0.155436376433393	0.0416702601532032	0	0.754016323546202
GCCTACTGTTCACGTA-1_1	-3.83704	-1.92414	4475	3664	23430	7064	12	598	8546	106	546	6558	1	0	3570	0	0	0	3570	0	4220	8032	singlet	0.907863651704354	0.35	591892955529317	0.79	643488868557487	High	MG2	0	0	5705	3991	SPC-I	0	0.79304286014185	0	0.0698048969660189	0	0	0.137152242892132	0.79304286014185
GCCTAGGCACTCAAGT-1_1	4.21244	2.1947	1532	1321	11838	3563	0	222	5401	14	265	2373	1	0	1223	0	0	0	1223	0	1438	2725	singlet	0.935028248587571	0.43	611457508009228	0.83	60598398651496	High	MG2	4	4	2038	1609	SPD elongated	0.447894908805598	0.0983013494670926	0	0	0.0457073003652908	0.408096441362019	0	0.447894908805598
GCCTAGGCATTACCTT-1_1	-1.44879	-2.59164	5192	3917	41672	16976	26	884	15322	443	993	7028	1	0	4484	0	0	0	4484	0	4944	9386	singlet	0.834433113377325	0.18	549000549000547	0.65	703471826977803	High	MG2	0	0	6603	4215	SPG-A diff	0.0870543142377324	0.0497115436223949	0.0321564152231912	0	0	0	0.831077726916682	0.831077726916682
GCGAGAACAAGTAACA-1_1	-3.4457	0.36333	1276	1119	8938	3004	6	211	3238	282	196	2001	1	0	946	0	0	0	946	0	1178	2237	singlet	0.8276955602537	0.17	506432343167035	0.47	588705647176412	High	MG2	0	0	1609	1304	SPG-A undiff	0.0962410016977784	0.18466268272867	0.520430162049135	0.142795815693163	0.0220259461440015	0	0.0338443916872523	0.520430162049135
GCGAGAACACATTCTT-1_1	-4.00054	-0.0736812	1223	1107	8271	3042	14	196	2749	230	224	1816	1	0	936	0	0	0	936	0	1158	2212	singlet	0.923940149625935	0.4	65034965034965	0.89	637665198237885	High	MG2	0	0	1481	1239	SPG-B	0.229233116109343	0.207085014361274	0.235328043285855	0.328353826243527	0	0	0	0.328353826243527
GCGAGAAGTGTCCAGC-1_1	-4.17222	-0.081905	2813	2419	16542	5085	16	320	5777	1071	340	3933	1	0	2252	0	0	0	2252	0	2649	5069	singlet	0.886013215859031	0.29	534678996217456	0.59	673531655225019	High	MG2	5	5	3455	2738	SPC-I	0.260239871683921	0.285910998117329	0.154703888260898	0.164144712467362	0	0	0.13500052947049	0.285910998117329
GCGAGAAGTTCCTATT-1_1	-2.69981	-0.451107	2216	1899	14310	5190	3	323	5155	252	293	3094	1	0	1882	0	0	0	1882	0	2099	3970	singlet	0.949812734082397	0.47	599865251028045	0.81	678409825468649	High	MG2	0	0	2805	2139	SPG-A undiff	0.0511124391182403	0.123062158539203	0.503955757637696	0.265914067868208	0	0	0.0559555768366532	0.503955757637696
GCGAGAATCAAGGCAG-1_1	-4.29185	-1.99087	6213	4801	37947	13739	8	857	13338	464	971	8570	1	0	5041	0	0	0	5041	0	5855	11023	singlet	0.974111814927017	0.53	503274503274504	0.46	683197199533255	High	MG2	0	0	7683	4864	SPG-A undiff	0	0.192461369332569	0.52565821548103	0	0	0.0300380782483721	0.251842336938029	0.52565821548103
GCGAGAATCGGGAAAC-1_1	-3.4857	-0.379724	4139	3354	33767	10801	11	788	12803	69	682	8613	1	0	3298	0	0	0	3298	0	3723	6981	singlet	0.916512059369202	0.38	524570970430845	0.55	432253570184605	High	MG2	0	0	6574	3737	SPC-I	0.0362502449736267	0.342427420329813	0.140245759615896	0.249899024861504	0	0	0.231177550219159	0.342427420329813
GCGAGAATCTGAAAGA-1_1	-0.842251	-1.01886	997	898	4961	1263	0	97	1745	351	99	1406	1	0	791	0	0	0	791	0	943	1802	singlet	0.648322147651007	0.04	594142699405853	0.79	670697012802276	High	MG2	3	3	1228	1061	SPD elongated	0.552132974647969	0.412035606935819	0	0.0358314184162124	0	0	0	0.552132974647969
GCGAGTCAGCCTGTAT-1_1	3.81413	-0.742146	529	486	4209	1282	6	141	1501	205	150	924	1	0	380	0	0	0	380	0	464	866	singlet	0.948849104859335	0.46	594960594960598	0.79	502164502164502	High	MG2	2	2	705	602	SPC-I	0.285753086841907	0.436056115227676	0.128848686391489	0	0.138168220728428	0	0.0111738908105005	0.436056115227676
GCGAGTCAGTAGGTCG-1_1	-3.10599	-2.08368	4381	3478	28661	9587	13	650	10285	20	791	7315	1	0	3552	0	0	0	3552	0	4066	7738	singlet	0.891867739052726	0.31	535857585037911	0.6	555844155844156	High	MG2	0	0	6219	4107	SPG-A diff	0	0.0902340523015019	0.112349167181005	0.225231735182056	0	0	0.572185045335437	0.572185045335437
GCGAGTCCACTCCACT-1_1	-0.709431	-1.83958	4586	3619	26303	8971	7	433	9499	401	587	6405	1	0	3865	0	0	0	3865	0	4347	8280	singlet	0.853396099529254	0.22	572020572020578	0.73	678688524590164	High	MG2	3	3	5800	3932	SPG-A diff	0.0710013061124738	0.329714044320382	0.144071302987778	0.0498801587370738	0.014377253899711	0.00725280941353078	0.383703124529051	0.383703124529051
GCGAGTCCATGCGTTA-1_1	-4.19954	0.317442	1692	1510	10455	3087	6	210	3599	1023	232	2298	1	0	1372	0	0	0	1372	0	1625	3071	singlet	0.922764227642276	0.39	569281464803857	0.72	707136640557006	High	MG2	5	5	2088	1743	SPD elongated	0.637795188913834	0.0759411887588176	0.0473433760451983	0.224308235187765	0	0	0.0146120110943854	0.637795188913834
GCGAGTCGTCTGCACG-1_1	-4.13692	-1.90256	3335	2847	14567	3720	7	264	5405	51	367	4753	1	0	2736	0	0	0	2736	0	3149	5975	singlet	0.908703878902554	0.36	597827369480913	0.8	662528929097412	High	MG2	0	0	4337	3312	SPG-A diff	0.0167289613306335	0.0636017140898218	0	0.0110772017097918	0.0155208374284188	0	0.893071285441335	0.893071285441335
GCGATCGAGGTAGGCT-1_1	-0.590908	-2.10506	4756	3681	30867	11477	22	636	11322	268	686	6456	1	0	3911	0	0	0	3911	0	4503	8536	singlet	0.919041000694927	0.38	531331413684358	0.58	697490706319703	High	MG2	3	3	5899	3926	SPD round	0.0162567577992808	0.00898137335820574	0.234164324827485	0.0326605338508872	0.0385853815510035	0.578140382689458	0.0912112459236797	0.578140382689458
GCGATCGCACTGCTCT-1_1	-3.93384	-0.5868	1366	1221	14105	4563	5	392	4946	980	480	2739	1	0	999	0	0	0	999	0	1201	2256	singlet	0.79874213836478	0.13	515318015318016	0.51	438481197517342	High	MG2	0	0	2146	1661	SPC-I	0.469531568594848	0.471210526831694	0.0184801521834591	0.0052646909939466	0.00945464430245091	0	0.0260584170936013	0.471210526831694
GCGATCGCACTGTCGG-1_1	-3.81562	0.0344021	1138	1030	6529	2132	4	139	2131	313	153	1657	1	0	835	0	0	0	835	0	1066	2032	singlet	0.900537634408602	0.33	650777793634931	0.89	643331321665661	High	MG2	0	0	1372	1152	SPD elongated	0.708350087119213	0.0780997309004814	0.0221598583432936	0.191390323637012	0	0	0	0.708350087119213
GCGATTAAGCGTGTTT-1_1	-2.88399	-0.383673	1152	1038	6227	1912	7	131	2070	394	115	1598	1	0	948	0	0	0	948	0	1104	2112	singlet	0.897615708274895	0.33	585067106806243	0.77	690863579474343	High	MG2	0	0	1421	1202	SPD elongated	0.381249293667638	0.153029670021572	0.0332167230026974	0.102643846637877	0	0	0.329860466670215	0.381249293667638
GCGATTAGTACCGGCT-1_1	3.63032	0.401685	4689	3647	33363	10580	13	984	12374	632	851	7929	1	0	3458	0	0	0	3458	0	4295	8192	singlet	0.977828311540648	0.54	715496624587539	0.95	541682431580275	High	MG2	4	4	6213	3917	SPD elongated	0.316467024332303	0.148839050626377	0	0	0.2595506611008	0.27514326394052	0	0.316467024332303
GCGATTATCCTAAAGC-1_1	-0.860739	-2.13406	3434	2835	17039	5450	6	373	6084	5	395	4726	1	0	2884	0	0	0	2884	0	3268	6245	singlet	0.870207852193995	0.26	55373198230341	0.67	691493863732543	High	MG2	3	3	4356	3192	SPD elongated	0.532072091339406	0.158067531043545	0.11194833649917	0.140004037787598	0.00699562385471335	0	0.0509123794755667	0.532072091339406
GCGCATGAGATGAGGA-1_1	-4.73059	-0.234132	3485	2935	21033	7196	4	408	7449	467	570	4939	1	0	2762	0	0	0	2762	0	3298	6274	singlet	0.90744920993228	0.35	538585502089154	0.61	66774650739016	High	MG2	5	5	4348	3178	SPG-A diff	0.0939474812122942	0.0160042916757685	0.138953009734125	0.160031341069495	0.0321125240496943	0	0.558951352258624	0.558951352258624
GCGCATGTCCATACCC-1_1	3.33034	0.357445	835	701	6830	2399	2	172	2559	103	124	1471	1	0	625	0	0	0	625	0	772	1471	singlet	0.819858156028369	0.16	578731613214371	0.75	524813052345343	High	MG2	4	4	1152	838	SPD elongated	0.620346920342176	0.205017917456772	0.0101102601700972	0	0.12011117896198	0.0444137230689749	0	0.620346920342176
GCGCCAAAGAGCCACA-1_1	-4.62142	0.734396	2089	1820	17522	6927	13	399	6197	620	362	3004	1	0	1605	0	0	0	1605	0	1974	3775	singlet	0.901140684410646	0.33	595720069404275	0.8	657123834886818	High	MG2	5	5	2541	2047	SPD elongated	0.61027198814201	0.162274370044272	0.0254427627948983	0.20201087901882	0	0	0	0.61027198814201
GCGCCAACAACTCGAT-1_1	3.54324	1.79909	3195	2532	24005	8012	22	495	9291	264	560	5361	1	0	2522	0	0	0	2522	0	2972	5622	singlet	0.916092419943251	0.38	622496769285758	0.85	55437418392091	High	MG2	4	4	4418	2904	SPD round	0.259327982969322	0	0	0	0	0.740672017030678	0	0.740672017030678
GCGCCAACAAGCGGTA-1_1	0.678769	-2.11398	1939	1720	10440	3145	16	215	3693	359	294	2718	1	0	1585	0	0	0	1585	0	1838	3460	singlet	0.828978622327791	0.17	770953184746283	0.97	676232523914643	High	MG2	3	3	2386	1994	SPC-I	0.196098798285066	0.489830711042662	0.0312913310420769	0.0796492801428041	0.0105749603625297	0.0367951187448772	0.155759800379983	0.489830711042662
GCGCCAACAAGTAACA-1_1	-4.52783	-1.23494	3799	3164	33668	13459	12	820	11456	1154	869	5898	1	0	2986	0	0	0	2986	0	3525	6712	singlet	0.911240310077519	0.36	552972207648465	0.67	59766022380468	High	MG2	0	0	4995	3550	SPG-A diff	0.00948163968655183	0	0.078733448150112	0	0	0	0.911784912163337	0.911784912163337
GCGCCAACACTCCACT-1_1	-4.22796	-1.66881	4378	3514	29013	10812	19	571	10167	328	800	6316	1	0	3583	0	0	0	3583	0	4153	7897	singlet	0.808546433378197	0.14	56293988497379	0.7	657536415452818	High	MG2	0	0	5538	3870	SPG-A undiff	0.156770754907278	0.329078757412407	0.405441557093392	0.0628080829068992	0	0	0.0459008476800239	0.405441557093392
GCGCCAAGTACTATGC-1_1	2.45401	-2.63755	2890	2414	21882	7551	13	563	8134	435	620	4566	1	0	2424	0	0	0	2424	0	2709	5166	singlet	0.851083883129123	0.21	534621628371628	0.59	593298291721419	High	MG2	1	1	3984	2971	SPD elongated	0.561448321094359	0.243024661569605	0	0.155596066678181	0	0.0282648069239614	0.0116661437338944	0.561448321094359
GCGCCAATCGATTACG-1_1	-3.58747	-1.73355	4033	3272	19567	5787	19	389	7241	216	499	5416	1	0	3353	0	0	0	3353	0	3816	7225	singlet	0.91148620831618	0.36	538390181247319	0.61	704579025110783	High	MG2	0	0	4903	3447	SPG-A undiff	0.0148712790408146	0.0918476896924202	0.625299784229193	0.229915001989377	0	0	0.0380662450481959	0.625299784229193
GCGCCAATCGCCGAAC-1_1	-3.24612	-0.304056	571	538	3594	848	2	67	1114	629	68	866	1	0	432	0	0	0	432	0	528	1015	singlet	0.93029490616622	0.41	694599518128935	0.93	609699769053118	High	MG2	0	0	700	643	SPC-I	0.304950903458167	0.516034520199172	0.0421341542079189	0.0744424457712524	0.0189456117487861	0	0.0434923646147043	0.516034520199172
GCGGAAAAGACAGTGC-1_1	-3.6674	-0.112672	653	614	3572	1019	0	68	1239	164	95	987	1	0	519	0	0	0	519	0	615	1179	singlet	0.8272921108742	0.17	659340659340657	0.9	623100303951368	High	MG2	0	0	837	763	SPG-B	0.319148517927649	0.0782351094256741	0.145838323710214	0.395412433880997	0	0	0.0613656150554666	0.395412433880997
[truncated: 4,177 more rows]

## Sheet: README
scATAC-seq data UMAP visualization generated using the DimPlot function in Signac from the full Seurat object. Corresponding annotations and metadata are provided in the attached UMAP coordinates file.
