# Supplementary material for: A single-cell multiomics roadmap of zebrafish spermatogenesis reveals regulatory principles of male germline formation
Source: Mol Syst Biol. 2025 Oct 14;22(1):42–68. doi: 10.1038/s44320-025-00157-7 (PMC12759076; doi:10.1038/s44320-025-00157-7)
Supplement: Supplementary file 16 — Source data Fig. 4 [file 44320_2025_157_MOESM16_ESM.zip › Figure_4/4C/README]

Heatmaps were generated using the DoHeatmap function of Seurat, which takes a Seurat object as input and produces a heatmap as output. The first heatmap is based on the RNA assay derived from the scATAC-seq object generated using GeneActivity(), and the second heatmap is based on gene expression from the scRNA-seq dataset. The provided source data include the gene activity matrix (scATAC-seq) and the count matrix (scRNA-seq). The exact processed table used internally by the DoHeatmap function is an intermediate computational step and is not generated as a separate output.
