# Supplementary material for: A single-cell multiomics roadmap of zebrafish spermatogenesis reveals regulatory principles of male germline formation
Source: Mol Syst Biol. 2025 Oct 14;22(1):42–68. doi: 10.1038/s44320-025-00157-7 (PMC12759076; doi:10.1038/s44320-025-00157-7)
Supplement: Supplementary file 16 — Source data Fig. 4 [file 44320_2025_157_MOESM16_ESM.zip › Figure_4/4D/Fig.4D.xlsx]

## Sheet: Fig.4D
cell	total_fragments	annotation
AAACGAAAGAACGCCA-1_1	1108	SPC-II
AAACGAAAGCATTGGG-1_1	1196	SPG undiff
AAACGAAAGTAGCAAT-1_1	1051	SPC-II
AAACGAACAGACTAAA-1_1	2119	SPC-I
AAACGAACAGCCACGT-1_1	1220	SPG
AAACGAAGTTACCACA-1_1	909	SPG
AAACTCGAGAACTAAC-1_1	2515	SPC-II
AAACTCGTCTCGCGTT-1_1	1130	SPC-II
AAACTGCGTCTGATTG-1_1	2056	SPG
AAACTGCTCAGTACAC-1_1	5021	SPC-I
AAACTGCTCGCATACA-1_1	3787	SPG
AAACTGCTCTGTCGGG-1_1	2073	SPC-II
AAAGATGCATGCGTTA-1_1	1269	SPC-I
AAAGGATAGCTACGCC-1_1	723	SPG undiff
AAAGGATCAGTATCTG-1_1	5140	SPC-I
AAAGGATGTCGACTGC-1_1	4360	SPG
AAAGGATTCTCTTCCT-1_1	1675	SPD round
AAAGGGCAGAGTTTGA-1_1	3303	SPG
AAAGGGCAGGATTGAT-1_1	690	SPG
AAAGGGCAGTCCGATT-1_1	3558	SPG
AAAGGGCGTAACGTAA-1_1	2913	SPD round
AAAGGGCTCCGTTTCG-1_1	2139	SPC-I
AAATGAGAGCAATAAC-1_1	3759	SPC-I
AAATGAGCAGGGTAAC-1_1	767	SPG
AAATGAGGTTCACGTA-1_1	9055	SPC-II
AAATGCCCAAATTCCG-1_1	2267	SPC-I
AAATGCCGTTACGGAG-1_1	3634	SPG
AAATGCCTCACATCCC-1_1	499	SPC-I
AAATGCCTCTAGCAAC-1_1	4192	SPC-I
AACAAAGAGCAGGAGG-1_1	2267	SPC-I
AACAAAGAGCTCCGGT-1_1	2622	SPG undiff
AACAAAGCAAACCCTA-1_1	1343	SPG
AACAAAGCAGAACAGC-1_1	837	SPG
AACAAAGCAGAAGTGC-1_1	2903	SPC-I
AACAAAGCATGGTAAA-1_1	818	SPG undiff
AACAAAGCATTTGGTG-1_1	3964	SPC-I
AACAAAGGTCTGAGCC-1_1	939	SPG
AACAAAGGTGGTAGAC-1_1	3109	SPG
AACAGTCTCCTCCTGA-1_1	5836	SPC-I
AACATCGAGAAAGCAG-1_1	1138	SPG undiff
AACATCGAGGAACCGT-1_1	1196	SPG
AACATCGAGGTAGGAA-1_1	514	SPG
AACATCGAGTGATCTC-1_1	805	SPG undiff
AACATCGCAACGGACA-1_1	3712	SPC-I
AACATCGGTTGGACGA-1_1	1354	SPG undiff
AACCAACAGACTCGGA-1_1	4081	SPC-I
AACCAACCAGCTTACA-1_1	1022	SPG
AACCAACCATTGTGAC-1_1	4997	SPG
AACCAACTCGCCACTT-1_1	6298	SPG
AACCGATAGGCACTAG-1_1	1048	SPC-II
AACCGATCAATGTAAG-1_1	782	SPG
AACCGATCAATTGCCA-1_1	1267	SPG undiff
AACCGATCAGCACATT-1_1	2560	SPG
AACCGATGTGAATCGG-1_1	733	SPG
AACCGATGTTCCGGCA-1_1	3053	SPG
AACCGATTCCTGACCT-1_1	1291	SPC-I
AACCTGACATGATTGC-1_1	1283	SPG
AACCTGAGTAAACCCT-1_1	4267	SPC-I
AACCTGAGTGCGACCT-1_1	2688	SPG
AACCTGATCCATTGAG-1_1	4315	SPC-II
AACCTTTAGAGCGAAA-1_1	3605	SPC-I
AACCTTTCAGCAACCC-1_1	2394	SPG undiff
AACCTTTCAGGTAGCA-1_1	2991	SPC-II
AACGAGGGTTCTTAGG-1_1	2941	SPC-I
AACGAGGTCGTGTGCG-1_1	898	SPG
AACGGGAAGATATGAC-1_1	1534	SPG
AACGGGACAATCATCG-1_1	1081	SPG undiff
AACGGGAGTAACACTC-1_1	901	SPC-II
AACGGGAGTAAGTCTC-1_1	961	SPC-I
AACGGGAGTAGATGAT-1_1	916	SPG undiff
AACGGGATCACCCGGA-1_1	1110	SPC-II
AACGTACAGGGAAATG-1_1	1106	SPG
AACGTACAGTCGGGAT-1_1	2273	SPG undiff
AACGTACCATGGATGG-1_1	6494	SPD round
AACGTACCATGGTATC-1_1	3094	SPG
AACGTACGTAGAACGC-1_1	1822	SPG
AACGTACGTTCAGAAA-1_1	2307	SPC-I
AACTGGTAGTCACGCC-1_1	2376	SPC-II
AACTGGTAGTTGACAA-1_1	1214	SPG
AACTGGTCAGGACTGA-1_1	3372	SPG
AACTGGTGTGTCCAGC-1_1	992	SPC-II
AACTGGTTCCAACAAC-1_1	5641	SPG
AACTGTGAGCCATGGA-1_1	2465	SPG undiff
AACTGTGAGGTACTCT-1_1	2197	SPC-I
AACTGTGCACGACGAA-1_1	2100	SPC-I
AACTTGGAGACAGTGC-1_1	3230	SPG
AACTTGGAGACGTCAG-1_1	1211	SPG
AACTTGGAGGGTTCTT-1_1	2302	SPG
AACTTGGCAATGATGA-1_1	2896	SPG
AACTTGGGTAAACGTA-1_1	2671	SPG
AACTTGGTCCATCTAT-1_1	2362	SPG
AACTTGGTCCTCCTGA-1_1	664	SPG
AACTTGGTCGACTATG-1_1	3558	SPC-I
AACTTGGTCGAGTTAC-1_1	3981	SPC-II
AAGATAGCAAAGGCCA-1_1	1599	SPG
AAGATAGCAAGACACG-1_1	5510	SPC-II
AAGATAGTCTATCCTA-1_1	2201	SPC-I
AAGGAGCAGGAGACTC-1_1	2143	SPC-I
AAGGAGCAGGATATCA-1_1	1872	SPG undiff
AAGGAGCAGTTGTCCA-1_1	2455	SPC-I
AAGGAGCCAAAGGAAG-1_1	2680	SPG undiff
AAGGAGCCAACGTCCG-1_1	879	SPG undiff
AAGGAGCCAGCTTACA-1_1	6000	SPC-I
AAGGAGCGTACGCCCA-1_1	3924	SPC-II
AAGGAGCTCGACTATG-1_1	1441	SPG
AAGGTTCAGCAATGTA-1_1	516	SPG
AAGGTTCGTTGCAGCC-1_1	5673	SPC-II
AAGGTTCTCTTGTCGC-1_1	3689	SPC-I
AATACGCAGCCATCAT-1_1	2649	SPC-II
AATACGCCAATCATCG-1_1	2252	SPD round
AATACGCCATCAGAAA-1_1	1137	SPG
AATACGCTCGCACCGA-1_1	801	SPG undiff
AATGCCAAGATCGCCC-1_1	1215	SPC-II
AATGCCAAGGAGTACC-1_1	1989	SPC-I
AATGCCACACGTTACA-1_1	1329	SPD round
AATGCCAGTAGAGAGA-1_1	1968	SPC-I
AATGCCAGTCCTATTT-1_1	4138	SPG
AATGGAAAGGGTTCTT-1_1	2927	SPC-I
AATGGAACAAGATTAG-1_1	2220	SPD round
AATGGAAGTCTGATTG-1_1	2995	SPG
AATGGCTCAGGAGCAT-1_1	3939	SPG
AATGGCTGTGTGTGCC-1_1	1812	SPC-I
AATGGCTGTTCCTATT-1_1	1847	SPC-II
AATGGCTTCCAGGCCA-1_1	2349	SPC-I
AATGTCGAGCGGACTA-1_1	957	SPG undiff
AATGTCGAGGATGCCA-1_1	1786	SPG undiff
AATGTCGGTCATAAGA-1_1	652	SPG
AATGTCGTCGGTAGGA-1_1	3845	SPG undiff
ACAAACCCAACTCGTA-1_1	2946	SPG
ACAAACCGTAGCGGTA-1_1	1660	SPC-II
ACAAACCTCGCTATTT-1_1	884	SPD elongated
ACAAGCTAGAAACGCC-1_1	2604	SPG
ACAAGCTCATGGCCCA-1_1	2856	SPC-I
ACAAGCTCATTACTTC-1_1	8829	SPG
ACAAGCTTCCTGGGAC-1_1	2224	SPG undiff
ACAAGCTTCGGTCAGC-1_1	1866	SPD round
ACAATCGAGTATCTGC-1_1	3050	SPG
ACAATCGAGTCCCTCT-1_1	621	SPG
ACAATCGCAAATTGAG-1_1	2979	SPG
ACAATCGCAGGTAGGT-1_1	3826	SPC-I
ACAATCGTCCTCCAGT-1_1	3001	SPC-I
ACAGAAAAGAACTCCT-1_1	1109	SPG undiff
ACAGAAAAGTGAAACT-1_1	2245	SPC-I
ACAGAAACAAGACACG-1_1	4054	SPG
ACAGAAACAATTCGTG-1_1	2608	SPC-I
ACAGAAATCAATTCCT-1_1	2523	SPG undiff
ACAGAAATCAGTCAAC-1_1	3439	SPC-I
ACAGACTAGTCATACC-1_1	1863	SPC-II
ACAGACTAGTGGACGT-1_1	1929	SPC-I
ACAGACTGTAGCGGTA-1_1	1433	SPC-II
ACAGACTGTCAGAAAT-1_1	2648	SPG undiff
ACAGACTTCCATACGA-1_1	5076	SPC-I
ACAGACTTCGCACCGA-1_1	2998	SPD elongated
ACAGCGCCACCTGGTG-1_1	4006	SPC-I
ACAGCGCCAGTTCGGC-1_1	1227	SPG
ACAGGCCCACAGTAGG-1_1	590	SPG
ACAGGCCTCCACCTAC-1_1	3390	SPC-II
ACAGGCCTCCTGTAGA-1_1	3019	SPC-I
ACAGGCCTCGCAACTA-1_1	969	SPG
ACAGGCCTCGCGGCAT-1_1	2140	SPD elongated
ACATGCAAGGATCCTT-1_1	2911	SPC-I
ACATGCAAGTATCTGC-1_1	2040	SPC-I
ACATGCACAAGCCCTG-1_1	4353	SPG
ACATGCAGTCCGTAGC-1_1	4436	SPC-II
ACATGCATCTACATCT-1_1	1502	SPC-I
ACATGGTAGGCTTAAA-1_1	540	SPG
ACATGGTCAGCTTACA-1_1	1787	SPC-I
ACATGGTTCTGGCCAG-1_1	520	SPD elongated
ACCAAACAGATCGCCC-1_1	820	SPG
ACCAAACCATGGGTGA-1_1	720	SPC-I
ACCAAACCATTGATGC-1_1	545	SPG undiff
ACCAAACTCCACTAGA-1_1	1341	SPG
ACCAAACTCGAAGCCC-1_1	2950	SPC-II
ACCATCCAGAGCGAAA-1_1	3812	SPC-II
ACCATCCCACTTATGG-1_1	1460	SPC-I
ACCATCCCATCATGTG-1_1	3352	SPC-II
ACCATCCTCCACCTAC-1_1	2273	SPG
ACCATCCTCGACTCGG-1_1	4068	SPG
ACCCAAAGTGCATCAT-1_1	5027	SPC-II
ACCCAAATCCAAGAGG-1_1	3649	SPD round
ACCGAATAGATCGAGC-1_1	1114	SPG
ACCGAATCAACGAGGT-1_1	2147	SPC-I
ACCGAATCAATCATCG-1_1	1166	SPG
ACCGAATGTACGCCCA-1_1	719	SPC-II
ACCGAATGTTCCGGCA-1_1	2789	SPC-II
ACCGAATGTTTAGGAA-1_1	1046	SPG
ACCGCAGAGGATTGAT-1_1	2118	SPC-I
ACCGCAGCAACGTCGC-1_1	2869	SPC-I
ACCGCAGCATGCCCTT-1_1	1344	SPG undiff
ACCGCAGTCGTGAACT-1_1	1137	SPG
ACCGGGTCAGTTGCAT-1_1	1606	SPG undiff
ACCGGGTGTAGACGCA-1_1	3205	SPC-I
ACCGGGTGTATCTCAG-1_1	1572	SPC-II
ACCTGCTCACTCCCAT-1_1	3462	SPC-I
ACCTGCTGTGAATCAA-1_1	2223	SPC-II
ACCTGCTGTGTCCAGC-1_1	2151	SPG
ACGGATTAGACGCCCT-1_1	1855	SPG undiff
ACGGATTAGTACTCTG-1_1	662	SPD elongated
ACGGATTAGTATACGA-1_1	880	SPG
ACGGATTAGTCACGCC-1_1	2381	SPC-II
ACGGATTCACTGTTAG-1_1	2075	SPG
ACGGATTCATAGCCAT-1_1	6376	SPC-II
ACGGATTTCCGAGAGA-1_1	3636	SPC-I
ACGTGGCAGACCTATC-1_1	3853	SPC-I
ACGTGGCGTACGACCC-1_1	621	SPG
ACGTGGCGTACGTATC-1_1	3452	SPG
ACGTTAGAGGGAAATG-1_1	3840	SPG
ACGTTAGAGTGAGTGC-1_1	1304	SPG
ACTAACGAGTATACCC-1_1	2178	SPC-I
ACTAACGCAATCATCG-1_1	4687	SPC-II
ACTAACGCACACATGT-1_1	8539	SPG
ACTAACGCACAGTAGG-1_1	3304	SPC-I
ACTAACGTCCAGGTCG-1_1	1046	SPG undiff
ACTACCCAGCGTTAGG-1_1	1505	SPG undiff
ACTACCCCACGATTAC-1_1	4208	SPG
ACTACCCCATTACTTC-1_1	1150	SPG
ACTACCCGTAGTAACA-1_1	4242	SPG
ACTACCCTCTGGACAT-1_1	4529	SPG undiff
ACTACCCTCTGTTTAC-1_1	2368	SPG
ACTACGAAGCTAGTTC-1_1	565	SPC-I
ACTACGACACTCAGCG-1_1	526	SPC-I
ACTACGACATCGGCTG-1_1	3119	SPC-II
ACTACGAGTAACGGCA-1_1	1021	SPG
ACTACGATCACTGGTA-1_1	3234	SPC-II
ACTACGATCCGGGCAT-1_1	2238	SPG
ACTAGGTCACCTCGTT-1_1	5282	SPG
ACTAGGTCATCGAGTT-1_1	2205	SPG
ACTAGGTTCGACTGGC-1_1	4233	SPC-I
ACTAGGTTCGCTCGGA-1_1	486	SPD elongated
ACTATTCAGACTTCCA-1_1	1517	SPC-II
ACTATTCAGCCTTTGA-1_1	553	SPG
ACTATTCAGTTCAACC-1_1	4265	SPG
ACTCGGGAGCGTGTTT-1_1	1779	SPG
ACTCGGGAGTGATTAG-1_1	7819	SPG
ACTCGGGTCCCACTAC-1_1	1446	SPC-I
ACTCGGGTCGCGCCAA-1_1	2987	SPC-II
ACTGCAAAGTCACGCC-1_1	2413	SPC-I
ACTGCAAAGTCGACCC-1_1	3903	SPC-I
ACTGCAAGTGAGTAAT-1_1	1644	SPC-II
ACTGCAATCGGATCGC-1_1	1204	SPC-I
ACTGCAATCTTGTCGC-1_1	834	SPG
ACTGCGGAGGTACACG-1_1	2338	SPC-I
ACTGCGGTCTGAGTCA-1_1	1701	SPG
ACTGTCCAGGCGTCCT-1_1	2655	SPC-II
ACTGTCCCACGACGAA-1_1	1803	SPC-II
ACTGTCCTCGCGTTCT-1_1	1555	SPG undiff
ACTGTCCTCTATCTTG-1_1	3997	SPG undiff
ACTTCCGAGGTTAGTA-1_1	1042	SPG
ACTTTCAAGACGCCCT-1_1	1733	SPC-II
ACTTTCAAGGAACCGT-1_1	1508	SPG undiff
ACTTTCACACAGTTAC-1_1	1970	SPC-II
ACTTTCACATGGATGG-1_1	3050	SPC-II
ACTTTCATCCACCTAC-1_1	716	SPG
AGACAAAAGCTCGTTA-1_1	990	SPG undiff
AGACAAAGTAGCGAGT-1_1	1862	SPC-I
AGACAAAGTATTGTCG-1_1	1662	SPC-I
AGACAAATCCTCCCAA-1_1	1276	SPC-I
AGATAGACAGTATCTG-1_1	5721	SPC-II
AGATAGACATTGATGC-1_1	1106	SPG
AGATAGATCACTGGTA-1_1	1496	SPG undiff
AGATTCGAGTGTCGCC-1_1	492	SPC-I
AGATTCGCATGCGTTA-1_1	3663	SPG
AGATTCGCATTTAGGC-1_1	721	SPG
AGCCAGCGTGGAGTGT-1_1	2297	SPC-II
AGCCCGAAGGAGGCGA-1_1	1680	SPD round
AGCCCGAAGGGCTCTC-1_1	1862	SPC-I
AGCCCGAAGGTTGACG-1_1	2117	SPD round
AGCCCGAAGTGCTAGG-1_1	2803	SPG
AGCCCGACAATGTGCT-1_1	1970	SPC-I
AGCCCGATCAGTGGTT-1_1	4536	SPG
AGCCCGATCGGTACTA-1_1	502	SPG
AGCCCGATCTACTGCC-1_1	922	SPG undiff
AGCCGCAAGAGCCACA-1_1	522	SPG undiff
AGCCGCACACAGTTCA-1_1	1711	SPG
AGCCGCACATTTGGCA-1_1	1256	SPG
AGCCGCAGTCTCTGGG-1_1	2137	SPG
AGCCGCAGTTAAGTCC-1_1	2841	SPC-II
AGCCGCATCACCCGGA-1_1	908	SPG undiff
AGCCGCATCCGCCTAT-1_1	3042	SPG
AGCCGCATCTCCTTGG-1_1	3166	SPC-I
AGCCTCTAGCACACCC-1_1	2455	SPC-I
AGCCTCTCAGACCTGC-1_1	857	SPG
AGCCTCTCAGTAGGCA-1_1	943	SPG
AGCCTCTCATCAACTG-1_1	664	SPG
AGCCTCTCATTAGCCA-1_1	1098	SPG undiff
AGCCTCTTCCGGACTG-1_1	2949	SPC-II
AGCCTGGCAAACAGTA-1_1	3163	SPC-II
AGCCTGGCAACCTCTC-1_1	2509	SPC-I
AGCCTGGCAACTCGAT-1_1	1979	SPC-II
AGCCTTCAGCTGAATA-1_1	1593	SPC-I
AGCCTTCCAGAGTCGA-1_1	2529	SPC-II
AGCCTTCTCCAGGGAA-1_1	540	SPD elongated
AGCGATTAGTACAGTA-1_1	500	SPG undiff
AGCGATTGTCATTGCA-1_1	550	SPG
AGCGATTGTTTGTGAC-1_1	4110	SPC-I
AGCGATTTCTAGCAGT-1_1	2393	SPG undiff
AGCGATTTCTGACTTT-1_1	3101	SPG
AGCGTATCAAATAGTG-1_1	4061	SPG
AGCGTATCAACGTCGC-1_1	1063	SPC-I
AGCGTATGTTACTTTC-1_1	1703	SPC-I
AGCGTGCAGCTAGTTC-1_1	2697	SPC-I
AGCGTGCAGTTCCCGG-1_1	695	SPG
AGCGTGCGTCCGAGCT-1_1	1578	SPG
AGCGTGCTCCTGGAAT-1_1	1398	SPD round
AGCTATGCAAAGGCCA-1_1	1723	SPD elongated
AGCTATGCAACTCGTA-1_1	1522	SPC-II
AGCTATGCAAGGCTTT-1_1	2422	SPG
AGCTATGCACTGTTAG-1_1	3653	SPD elongated
AGCTATGTCGTGAACT-1_1	2672	SPC-I
AGCTATGTCTGTCGGG-1_1	722	SPG
AGCTATGTCTTAAGCG-1_1	4296	SPG
AGCTGATCAACTCGTA-1_1	567	SPG
AGCTGATCAATTCTCT-1_1	6284	SPG
AGCTGATCATTCCCGT-1_1	1576	SPC-I
AGCTGATGTATTCTGG-1_1	2263	SPC-I
AGCTGATGTGGAAGCT-1_1	7063	SPG
AGCTGATTCCACCTAC-1_1	3384	SPC-II
AGCTGGCAGGAGGCGA-1_1	959	SPC-I
AGCTGGCAGTGATTAG-1_1	479	SPG undiff
AGCTGGCAGTTATGAG-1_1	1424	SPD elongated
AGCTGGCGTCAATACC-1_1	1830	SPC-I
AGCTGGCTCACAAGCT-1_1	5070	SPG
AGCTGTACACCATTCC-1_1	2943	SPC-II
AGCTGTAGTGCCGGTT-1_1	1553	SPC-I
AGCTGTATCGGCAATT-1_1	2196	SPG undiff
AGCTGTATCTTATCAC-1_1	574	SPD elongated
AGGACGAAGGCTCAGA-1_1	1506	SPG
AGGACGAAGTACCACT-1_1	2393	SPC-II
AGGACGACAAGTCTGT-1_1	1842	SPC-I
AGGACGATCTCTGTTA-1_1	4030	SPC-I
AGGCCCACAGATGGCA-1_1	653	SPG
AGGCCCATCAGAACGG-1_1	492	SPG
AGGCCCATCCTTACGC-1_1	3042	SPG
AGGCCTGAGTTCAGGG-1_1	3694	SPC-II
AGGCCTGGTACTTCAG-1_1	1272	SPD elongated
AGGCCTGTCCGATTGA-1_1	2984	SPG
AGGCGAAAGCCATTCA-1_1	3520	SPC-I
AGGCGAAAGGATGCCA-1_1	3141	SPC-I
AGGCGAAGTCATCGTA-1_1	3052	SPG
AGGCGAAGTTTGTCTT-1_1	2819	SPC-II
AGGCGAATCGCCACTT-1_1	3040	SPC-I
AGGCGTCAGAGGTGGG-1_1	2190	SPG
AGGCGTCAGTCTTAGC-1_1	3133	SPC-I
AGGCGTCAGTTAGCGG-1_1	3534	SPC-I
AGGCGTCCAATGGCAG-1_1	1664	SPG
AGGCGTCCACAAACGG-1_1	2243	SPG undiff
AGGCGTCTCGAGCGCT-1_1	950	SPC-II
AGGCGTCTCGGATCGC-1_1	1457	SPG
AGTCAACAGATGTTCC-1_1	668	SPG
AGTCAACAGCGCAATG-1_1	3244	SPG
AGTCAACAGTGAACCG-1_1	1580	SPC-I
AGTCAACCATTCTTTG-1_1	2932	SPG undiff
AGTCAACTCAAGAGGC-1_1	2963	SPG
AGTCAACTCCTGACCT-1_1	1320	SPC-I
AGTCCGGAGCTGAATA-1_1	1261	SPG undiff
AGTCCGGCAAACGTTC-1_1	492	SPC-I
AGTCCGGCAAATTGAG-1_1	3095	SPC-I
AGTCCGGCAAGGGAGG-1_1	527	SPD elongated
AGTCCGGCACAAACAA-1_1	3980	SPG
AGTCCGGCACAATAAG-1_1	592	SPC-II
AGTCCGGCACCCTTTG-1_1	595	SPC-I
AGTCCGGCAGATACAA-1_1	1818	SPC-II
AGTCCGGCAGCGTCGT-1_1	1467	SPC-II
AGTCCGGCATCATCGA-1_1	720	SPC-I
AGTCCGGGTGCATTCA-1_1	727	SPG undiff
AGTCCGGGTTTAAGCC-1_1	2844	SPG
AGTCCGGTCAAGGCAG-1_1	2454	SPD round
AGTGCCGCAAATTGAG-1_1	1865	SPD round
AGTGCGCGTCTGGGCT-1_1	2165	SPG
AGTGCGCTCCAAACCA-1_1	3083	SPG undiff
AGTGTACAGCATTCCA-1_1	1229	SPC-II
AGTTACGAGGGAGATA-1_1	2700	SPC-I
AGTTACGTCCTGGGAC-1_1	3060	SPC-II
AGTTACGTCGTTGTTT-1_1	967	SPG undiff
AGTTACGTCTTGCGCT-1_1	2326	SPG
AGTTTGGAGATTCCGT-1_1	1548	SPG
AGTTTGGGTCTCAAAC-1_1	775	SPD round
AGTTTGGGTGCCCAGT-1_1	3617	SPG undiff
AGTTTGGGTGCGTCCA-1_1	732	SPG
AGTTTGGGTGTCCTTC-1_1	2155	SPG undiff
AGTTTGGGTTGGACGA-1_1	2207	SPG
AGTTTGGTCATTCTTG-1_1	2569	SPG
AGTTTGGTCCAACGCG-1_1	2177	SPC-II
ATAGGCTCACAATAAG-1_1	2501	SPC-I
ATAGTCGAGTCGAAAT-1_1	4387	SPG
ATAGTCGGTCAGCTTA-1_1	890	SPG
ATAGTCGGTCGCGCTA-1_1	2482	SPD round
ATAGTCGTCCATACCC-1_1	3271	SPD round
ATAGTCGTCCCAATAG-1_1	1147	SPG
ATATTCCAGGATCCTT-1_1	5378	SPC-I
ATATTCCCAGTCAGAG-1_1	2630	SPC-I
ATATTCCTCGATTACG-1_1	2208	SPG
ATCCAGAAGTGTCACT-1_1	1096	SPG
ATCCAGACAAATAGTG-1_1	5061	SPC-I
ATCCAGACATGGTATC-1_1	4322	SPG
ATCCAGATCGTTACAG-1_1	5719	SPG
ATCCCTGCAGCAATGG-1_1	4516	SPG
ATCCCTGGTTTGTACG-1_1	3618	SPC-I
ATCCCTGTCGCTAGTA-1_1	854	SPG undiff
ATCCCTGTCTTAACGG-1_1	4938	SPC-I
ATCCTCGAGTCGCCTG-1_1	2576	SPD round
ATCCTCGCAAAGCTGG-1_1	2565	SPG undiff
ATCCTGCGTGCGTCCA-1_1	1496	SPG
ATCCTGCTCGGCATAT-1_1	1438	SPC-II
ATCGAGTAGCGATACG-1_1	3780	SPC-I
ATCGAGTAGTTGGAAT-1_1	490	SPG
ATCGAGTGTTTCAGCA-1_1	590	SPG undiff
ATGCATGAGGCGATTG-1_1	2083	SPC-I
ATGCATGCAAGCCAGA-1_1	2422	SPG undiff
ATGCATGCATCCGTGG-1_1	2603	SPG undiff
ATGCATGCATTCCCGT-1_1	1644	SPG
ATGCATGTCCAATCCC-1_1	1679	SPG
ATGCATGTCTCGACCT-1_1	1810	SPG
ATGGATCAGGTTGTTC-1_1	1357	SPG
ATGGATCGTAAACCCT-1_1	5795	SPC-I
ATGGATCGTCCAAGTT-1_1	2604	SPG undiff
ATGGATCGTGGTTCTA-1_1	1016	SPD elongated
ATGGATCTCCGCCTAT-1_1	5532	SPG
ATGTACGAGTTACACC-1_1	1316	SPG undiff
ATGTACGCACGTGAAG-1_1	2035	SPG undiff
ATGTACGGTGTCGTGC-1_1	3833	SPC-I
ATGTCGAAGTGATATG-1_1	2180	SPC-I
ATGTCGAGTCTAACCA-1_1	3631	SPC-II
ATGTCGAGTTCTCGAA-1_1	676	SPG undiff
ATGTCGATCCAAACCA-1_1	4221	SPC-I
ATGTCTTAGCTAGTTC-1_1	5340	SPC-I
ATGTCTTAGTTCCAGT-1_1	1304	SPG
ATGTCTTCACATGATC-1_1	1132	SPG undiff
ATGTCTTCAGTGCTCG-1_1	3953	SPC-II
ATGTCTTCATCTCACC-1_1	3452	SPC-I
ATGTCTTTCCAATCCC-1_1	893	SPC-I
ATGTCTTTCCTCCAGT-1_1	6637	SPG undiff
ATGTTTCAGTTGACAA-1_1	749	SPG
ATGTTTCCACGCCGAT-1_1	5384	SPG
ATGTTTCCAGCAATGG-1_1	3072	SPC-II
ATGTTTCCATCATCGA-1_1	628	SPG
ATGTTTCGTCATAGAA-1_1	1175	SPD round
ATTACCTAGAAATACC-1_1	1240	SPG
ATTACCTAGATCCGAG-1_1	3699	SPD elongated
ATTACCTCAATTGTGC-1_1	978	SPC-II
ATTACCTCACGATATC-1_1	4156	SPG undiff
ATTACCTCACTCGCAG-1_1	531	SPC-II
ATTACCTGTACGAGAC-1_1	1693	SPC-I
ATTACCTGTCGCTACG-1_1	6286	SPG
ATTACCTTCAGTGGTT-1_1	1709	SPG undiff
ATTACCTTCGAACCGC-1_1	3611	SPC-I
ATTACCTTCTCTATTG-1_1	3390	SPG
ATTACTCAGACACTTC-1_1	4128	SPC-I
ATTACTCAGGGCATTG-1_1	1662	SPC-I
ATTACTCGTGCGACCT-1_1	3983	SPC-I
ATTACTCGTGTCTCGG-1_1	1088	SPC-I
ATTACTCTCATTGCCC-1_1	3093	SPC-II
ATTCGTTAGTCTGTGT-1_1	2995	SPC-II
ATTCGTTCATGCGACC-1_1	1942	SPC-I
ATTCGTTGTTAGCTCA-1_1	3432	SPC-II
ATTGTCTGTACAACGG-1_1	2187	SPC-I
ATTGTCTGTTCTTTGT-1_1	2463	SPG
ATTGTCTTCTTCTTCC-1_1	3115	SPG
ATTGTGGAGTACCACT-1_1	2690	SPC-I
ATTGTGGCAAATGTCC-1_1	2247	SPG undiff
ATTGTGGCACAGTTAC-1_1	2147	SPC-II
ATTGTGGCACCAAGGA-1_1	2343	SPC-I
ATTGTGGCATTCCCGT-1_1	4716	SPD elongated
ATTGTGGGTAGTAACA-1_1	1082	SPG
ATTGTGGGTCAATACC-1_1	1455	SPG
ATTGTGGTCGCTATTT-1_1	1230	SPG undiff
ATTGTGGTCTGACTTT-1_1	558	SPG undiff
ATTGTGGTCTGTGTGA-1_1	4162	SPC-I
ATTTGTCAGTCCCTCT-1_1	1483	SPG
ATTTGTCGTAACTCCA-1_1	1382	SPD round
ATTTGTCGTCTTAGCA-1_1	3447	SPG undiff
ATTTGTCTCAAGAGGC-1_1	2938	SPC-I
ATTTGTCTCGCTCGGA-1_1	3425	SPG
CAAAGCTCAAGGATGC-1_1	1114	SPG
CAAAGCTCATTACTTC-1_1	2843	SPC-II
CAAAGCTGTGCTTCCT-1_1	4586	SPG
CAAAGCTGTTCTCGAA-1_1	2679	SPG
CAACCAAAGAGAATTC-1_1	2059	SPC-II
CAACCAAAGCTCCATA-1_1	3484	SPG
CAACCAAAGCTGGAGT-1_1	5075	SPC-I
CAACCAAAGTTCCCGG-1_1	2082	SPC-II
CAACCAATCGCTACCT-1_1	1381	SPG
CAACGGCCAATGGTCT-1_1	2247	SPC-I
CAACGGCCAGCGCGTT-1_1	938	SPG
CAACGGCGTTACGGAG-1_1	1516	SPC-II
CAACGTAAGATCGATA-1_1	2183	SPC-II
CAACGTAAGGGCGAAG-1_1	709	SPC-I
CAACGTACACATCATG-1_1	2640	SPC-II
CAACGTAGTATCTGCA-1_1	3306	SPC-II
CAACGTATCCATGACA-1_1	1582	SPG
CAAGAAAAGACCTATC-1_1	1564	SPG
CAAGAAAAGATGCGCA-1_1	6329	SPC-I
CAAGAAAAGCAACTGG-1_1	3786	SPC-II
CAAGAAAAGTGCTCGC-1_1	2118	SPG
CAAGAAACAACTAGAA-1_1	1941	SPD round
CAAGAAACAATGGTAA-1_1	3104	SPG
CAAGAAATCACCCTTG-1_1	5074	SPC-I
CAAGCTAAGCTGCCAC-1_1	924	SPC-II
CAAGCTAAGGGTCTGA-1_1	3363	SPG undiff
CAAGCTACAATGACTC-1_1	3393	SPC-I
CAAGCTACAGCTATAC-1_1	1226	SPG
CAAGCTAGTACGCCCA-1_1	1248	SPC-I
CAAGCTAGTTCCGGCA-1_1	4081	SPG
CAAGCTATCAGGAATA-1_1	3818	SPG
CAAGCTATCGACTATG-1_1	818	SPG undiff
CAAGGCCGTAACCGAG-1_1	2494	SPD elongated
CAAGGCCGTTAGGAGC-1_1	4281	SPG
CAAGGCCTCAAAGTAG-1_1	1378	SPG undiff
CAAGGCCTCATTCGGA-1_1	609	SPG
CAAGGCCTCCTCCCAA-1_1	1037	SPC-II
CAATCCCAGTCTCCAA-1_1	1839	SPC-I
CAATCCCAGTTCCCGG-1_1	586	SPC-II
CAATCCCCAAAGCATA-1_1	2635	SPG
CAATCCCCATCAGCTA-1_1	3369	SPG
CAATCCCTCAAACCAC-1_1	2363	SPG undiff
CAATCCCTCTCCTTAA-1_1	2183	SPG undiff
CAATCCCTCTGGCACG-1_1	1302	SPG
CACAACAAGGAGTACC-1_1	3258	SPC-II
CACAACATCGTGCTTC-1_1	8987	SPC-II
CACAACATCTCCACTG-1_1	694	SPD round
CACAACATCTCGGCGA-1_1	4448	SPC-I
CACAGATAGAGGAATG-1_1	1428	SPC-I
CACAGATAGTCGACCC-1_1	1001	SPG
CACAGATCACCTGAAT-1_1	3756	SPC-II
CACAGATCATGCACTA-1_1	6512	SPC-II
CACAGATTCAGTCTTT-1_1	859	SPD elongated
CACAGATTCCAAGAGG-1_1	654	SPG
CACAGATTCTCTTCTC-1_1	566	SPG
CACCACTAGCATACCT-1_1	2396	SPC-I
CACCACTAGGGAAGCG-1_1	5944	SPG undiff
CACCACTCACGTGAAG-1_1	1539	SPG
CACCACTCATGGCCCA-1_1	1219	SPC-II
CACCACTGTCACCGCA-1_1	768	SPG
CACCACTTCATTCGGA-1_1	1701	SPD elongated
CACCTGTAGGTTGTTC-1_1	1263	SPC-II
CACCTGTGTACATGGG-1_1	1834	SPD elongated
CACCTGTTCGAGGCTC-1_1	3296	SPC-I
CACCTTGCACTAGCCG-1_1	1072	SPC-II
CACGTTCAGTGAGCAC-1_1	1568	SPC-II
CACGTTCAGTTGCCGC-1_1	1163	SPG
CACGTTCCACTCCTCA-1_1	1680	SPC-I
CACGTTCGTGCTAGTT-1_1	4614	SPG
CACTAAGAGACTTGAA-1_1	841	SPC-I
CACTAAGAGTAGAAGG-1_1	1969	SPC-II
CACTGAAGTGAGTAAT-1_1	958	SPG
CACTGAAGTGTTTCTT-1_1	4085	SPG
CACTGAATCGCAGATT-1_1	3266	SPG
CAGCCTTGTGAATCGG-1_1	1191	SPD round
CAGCCTTGTTAACTCG-1_1	2925	SPG undiff
CAGCCTTGTTGGGAAC-1_1	686	SPG
CAGCCTTTCAACGTGT-1_1	2542	SPG
CAGCCTTTCAGTGTGT-1_1	3331	SPG
CAGCCTTTCCTATCAT-1_1	1082	SPG undiff
CAGCCTTTCGCAAGCC-1_1	3001	SPC-I
CAGCCTTTCGTGAACT-1_1	3605	SPG
CAGCCTTTCTTCATAC-1_1	1493	SPC-I
CAGCCTTTCTTGCGCT-1_1	2826	SPD elongated
CAGCTAAGTACCTATG-1_1	4103	SPG
CAGCTAAGTTAGGAGC-1_1	542	SPG
CAGCTAAGTTTCTCTA-1_1	2706	SPD elongated
CAGCTAATCGGTCAGC-1_1	2958	SPC-I
CAGCTGGGTCTGCGCA-1_1	601	SPC-II
CAGCTGGTCTGATCTT-1_1	2341	SPG
CAGGATTAGGTACATA-1_1	1820	SPG
CAGGATTAGTCCCTCT-1_1	983	SPC-I
CAGGATTCAAGCTTTG-1_1	3059	SPC-I
CAGGATTTCTCCCTTT-1_1	914	SPG
CAGGATTTCTGGACAT-1_1	2188	SPD elongated
CAGGGCTAGAACTCCT-1_1	1706	SPC-I
CAGGGCTAGGTCTTTG-1_1	2403	SPG undiff
CAGGGCTCACACACAT-1_1	4165	SPG
CAGGGCTCAGTTACAC-1_1	1300	SPG
CAGGGCTCATTACACG-1_1	673	SPD round
CAGTATGCAGCGTGAA-1_1	2526	SPG
CAGTATGCATATAGAG-1_1	1775	SPG
CAGTATGCATTGAACC-1_1	727	SPC-II
CAGTATGGTTACCACA-1_1	709	SPG
CAGTGCGAGCTACGTT-1_1	561	SPG
CAGTGCGAGGCCAGTA-1_1	1704	SPC-II
CAGTGCGCAAAGAGAG-1_1	1013	SPC-I
CAGTGCGCAGGGAGTT-1_1	1012	SPG undiff
CAGTGCGGTACCCATA-1_1	3575	SPG
CAGTGTAAGAGAATTC-1_1	5493	SPC-II
CAGTGTAAGATCTAAG-1_1	486	SPD elongated
CAGTGTACAAAGGCCA-1_1	659	SPG
CAGTGTACAAGCTTTG-1_1	1319	SPG
CATAACGAGTAGTCGG-1_1	3826	SPG
CATAACGCACCTGTGG-1_1	2176	SPC-I
CATAACGGTATGGATA-1_1	1868	SPD elongated
CATAACGGTTTGTCTT-1_1	1641	SPD round
CATAACGTCTCTGTTA-1_1	1889	SPC-II
CATGCCTAGACTTGAA-1_1	2030	SPG undiff
CATGCCTAGGTGAACC-1_1	3204	SPC-I
CATGCCTCAGAAAGAG-1_1	2232	SPC-II
CATGCCTTCCTGACCT-1_1	734	SPD elongated
CATGTTTAGCTATCGT-1_1	3686	SPG undiff
CATGTTTAGTCGCCTG-1_1	4294	SPC-II
CATGTTTGTATACGCT-1_1	1224	SPG
CATGTTTTCAAGAGAT-1_1	6023	SPG
CATTCATAGGATGTAT-1_1	3070	SPG
CATTCATAGTCATCTG-1_1	2235	SPD round
CATTCATCAGTTACAC-1_1	5726	SPC-I
CATTCATGTACCCACG-1_1	3618	SPC-I
CATTCATGTATCATGC-1_1	2703	SPC-II
CATTCATGTTCACGTA-1_1	2772	SPC-I
CATTCATTCGGCTATA-1_1	2829	SPG
CATTCATTCGTGAGTT-1_1	2151	SPC-I
CATTCCGCAACTCGAT-1_1	1886	SPG
CATTCCGGTTTCCTAT-1_1	1100	SPG
CATTCCGTCAGCCGGT-1_1	1301	SPC-I
CATTGGAAGACTCGGA-1_1	582	SPC-II
CATTGGACATTACACG-1_1	2575	SPC-I
CATTGGAGTAGCAGCA-1_1	1852	SPC-I
CATTGGAGTTATCGAC-1_1	1057	SPG
CATTGGATCTCGTGAA-1_1	486	SPD elongated
CCAATGAAGGGCTCTC-1_1	1055	SPG
CCAATGAAGTCTCGAT-1_1	2807	SPC-I
CCAATGATCTGGAAGG-1_1	3947	SPD round
CCACAGGAGGTTACAA-1_1	606	SPG
CCACAGGGTGCAAAGC-1_1	1309	SPC-I
CCACAGGTCGCTATAG-1_1	5159	SPC-I
CCACAGGTCGGAGTTT-1_1	1332	SPG
CCACAGGTCTACTGCC-1_1	1142	SPG undiff
CCACAGGTCTCTTCTC-1_1	558	SPD elongated
CCACGTTAGAACCATA-1_1	1639	SPD round
CCACGTTAGCAGAAAG-1_1	1566	SPG
CCACGTTAGCGTATCT-1_1	576	SPD elongated
CCACGTTAGTCGGGAT-1_1	2705	SPC-I
CCACGTTCACGTTAGT-1_1	1279	SPD round
CCACGTTGTCAGAAAT-1_1	2187	SPG undiff
CCACGTTGTGCTTGAT-1_1	1577	SPG
CCACGTTTCACCCGGA-1_1	837	SPC-II
CCACGTTTCGATCTTT-1_1	784	SPC-II
CCAGAATAGGACCGAT-1_1	2401	SPG
CCAGAATAGGTGATGC-1_1	3892	SPC-I
CCAGAATCATTACACG-1_1	1316	SPG undiff
CCAGAATGTCGTAATC-1_1	1948	SPG undiff
CCAGAATTCACTAGGT-1_1	2628	SPC-II
CCAGAATTCCTCCTGA-1_1	1358	SPG undiff
CCAGATAAGCAACGGT-1_1	494	SPG
CCAGATATCCTTACGC-1_1	4344	SPC-I
CCATACCAGCCTGTAT-1_1	1057	SPG undiff
CCCACATAGTAATGTG-1_1	4497	SPC-I
CCCACATCAAACGTTC-1_1	1131	SPC-I
CCCACATCACATTCTT-1_1	1732	SPC-I
CCCACATGTATCTAGC-1_1	2144	SPC-II
CCCACATGTTCTTAGG-1_1	1915	SPG
CCCACATTCCCTACCA-1_1	1959	SPC-I
CCCAGAGCATGGGACA-1_1	711	SPG
CCCAGAGTCCGAGGAA-1_1	814	SPC-I
CCCAGAGTCGTAGCGC-1_1	3304	SPC-II
CCCGTTACATTAGCCA-1_1	2126	SPG
CCCGTTAGTCCGTCGA-1_1	1382	SPC-I
CCCGTTATCTATTTCG-1_1	1240	SPG
CCCTAACAGATAGGTT-1_1	4645	SPC-I
CCCTAACCAGGCACAA-1_1	6626	SPG
CCCTAACGTTAGGCTT-1_1	3388	SPC-I
CCCTAACTCCTGGGAC-1_1	5622	SPG
CCCTAACTCTCCCTTT-1_1	2949	SPG
CCCTAGTCACGCTGTG-1_1	624	SPC-I
CCCTAGTCAGGATAGC-1_1	4381	SPD elongated
CCCTAGTCATCGACCG-1_1	1063	SPG undiff
CCCTAGTGTCACTCTC-1_1	4355	SPG
CCCTCTCAGTTAGCGG-1_1	1507	SPC-I
CCCTCTCCAAAGCTGG-1_1	2027	SPG
CCCTCTCCATCCATAG-1_1	1062	SPG undiff
CCCTCTCTCGCATACA-1_1	1947	SPD elongated
CCCTGATAGAGGCCTA-1_1	4962	SPG
CCCTGATCATAGCCGC-1_1	2134	SPG
CCCTGATTCAGTGTAC-1_1	742	SPG undiff
CCCTGATTCCATTGTT-1_1	2060	SPG
CCGAAGCCAGTTACAC-1_1	2309	SPG undiff
CCGAAGCTCTATAGGC-1_1	2716	SPC-I
CCGCATTCAAGGTTCT-1_1	2538	SPG
CCGCATTCATATACGC-1_1	1115	SPC-II
CCGCATTGTAACTGAA-1_1	504	SPD elongated
CCGCATTGTTGAATAG-1_1	5638	SPG
CCGCATTTCGTTGTAG-1_1	3690	SPD round
CCGCATTTCTTAATCC-1_1	3598	SPG
CCGTACTCACTCGTGG-1_1	2474	SPC-I
CCGTACTGTTGCTTGA-1_1	2646	SPD round
CCGTAGGAGAGCCTGA-1_1	1722	SPG
CCGTAGGAGTCGTACT-1_1	2107	SPG undiff
CCGTAGGCACGCTAAT-1_1	1549	SPG
CCGTAGGGTCAGAAAT-1_1	3231	SPG undiff
CCGTAGGTCAAACCCA-1_1	2413	SPD round
CCGTGAGAGGAAGACA-1_1	1376	SPG
CCGTGAGCACGTTAGT-1_1	908	SPC-II
CCGTGAGCAGTTGCAT-1_1	2487	SPC-I
CCGTGAGTCGGATCGC-1_1	1703	SPC-II
CCTAAAGAGGACTTTC-1_1	1762	SPG undiff
CCTAAAGAGGTTGACG-1_1	1288	SPG
CCTAAAGCACTAAACC-1_1	3371	SPD round
CCTAAAGGTATCTAGC-1_1	3235	SPC-II
CCTAAAGGTGCGCATC-1_1	1274	SPG
CCTAAAGTCAATTCCT-1_1	1582	SPG undiff
CCTAAAGTCATGCTTT-1_1	1487	SPG
CCTATTAGTACTAGAA-1_1	1083	SPC-II
CCTATTAGTGAGTAAT-1_1	1573	SPC-I
CCTCCCTAGAGCCACA-1_1	1179	SPC-I
CCTCCCTAGCTAACAA-1_1	3676	SPG
CCTCCCTAGCTGAATA-1_1	7785	SPG
CCTCCCTGTAGAAGCC-1_1	1382	SPG undiff
CCTCCCTTCCCACGGA-1_1	786	SPG
CCTCCCTTCGTTCTAT-1_1	2042	SPC-I
CCTCCCTTCTATATCC-1_1	816	SPG
CCTGCTACACCCTTTG-1_1	4656	SPG
CCTGCTACAGTTAAAG-1_1	5995	SPG
CCTGGGAAGAAATACC-1_1	2178	SPG undiff
CCTGGGAAGGGTCTGA-1_1	1344	SPG
CCTGGGACATCTCTCG-1_1	5052	SPG
CCTGGGAGTTTCGACA-1_1	1364	SPC-I
CCTTAATCAGCGTGAA-1_1	2544	SPD round
CCTTAATGTAACGGTG-1_1	2585	SPG undiff
CCTTAATGTAATGCCT-1_1	3439	SPG
CCTTAATGTGAGGTCA-1_1	1161	SPG
CCTTAATGTTCTGAGT-1_1	562	SPG
CCTTAATGTTTGAAGA-1_1	2308	SPG
CCTTAATTCCGCCTAT-1_1	2484	SPC-II
CCTTAATTCTCTATTG-1_1	2130	SPG
CCTTGCACAATGACTC-1_1	3858	SPG
CCTTGCACAGCAACAG-1_1	2258	SPG
CCTTGCAGTATTTGCG-1_1	3648	SPC-II
CCTTGCATCCGTACGG-1_1	2654	SPC-II
CCTTGGTGTCAGAAGC-1_1	2253	SPG
CGAGTTACACCAAGGA-1_1	3607	SPC-I
CGAGTTACAGGTCTGC-1_1	3592	SPG
CGAGTTAGTATCAGCT-1_1	3172	SPC-II
CGAGTTAGTTAGAGAT-1_1	7010	SPG
CGAGTTATCACTGATG-1_1	1916	SPC-II
CGAGTTATCGCACAAT-1_1	2108	SPG
CGAGTTATCTGTCGGG-1_1	845	SPC-II
CGATGATGTATTCTCT-1_1	829	SPC-II
CGATGATGTTCACGTA-1_1	854	SPC-II
CGATGATTCGAGGCTC-1_1	3350	SPC-I
CGCAATACAACTACTG-1_1	2114	SPG
CGCAATACACCGATCG-1_1	4251	SPC-I
CGCAATACACTCGCAG-1_1	1953	SPD round
CGCAATACAGCGTCGT-1_1	5393	SPG
CGCAATATCGCTACCT-1_1	2349	SPG
CGCACAGAGAGGAATG-1_1	3678	SPC-I
CGCACAGAGCGCAATG-1_1	3323	SPC-I
CGCACAGCAAACGACG-1_1	1289	SPG
CGCACAGCATACTGCA-1_1	1249	SPG
CGCACAGTCTTCTCTC-1_1	4420	SPC-I
CGCAGGTAGAGCTCCC-1_1	2242	SPG
CGCAGGTAGGTCACTT-1_1	2074	SPG undiff
CGCAGGTAGTGAGTTA-1_1	2164	SPG
CGCAGGTCACCGTCTT-1_1	4530	SPG undiff
CGCAGGTTCGATCGCG-1_1	3420	SPG
CGCGCAAAGCCATTCA-1_1	764	SPG
CGCGCAAAGGCCTCGT-1_1	2520	SPD round
CGCGCAAAGGGCATTG-1_1	1525	SPG
CGCGCAACAATGGCTT-1_1	4033	SPG
CGCGCAACACCTACCT-1_1	2730	SPC-I
CGCGCAAGTAGTTTGC-1_1	2603	SPC-II
CGCGCAAGTGAATCAA-1_1	2446	SPG undiff
CGCGCAATCACTAGGT-1_1	5076	SPD round
CGCGCAATCCCGTATC-1_1	1595	SPC-II
CGCTAGGAGCGAGCTA-1_1	2764	SPG
CGCTAGGCAACTTGGT-1_1	542	SPG
CGCTAGGCATTAGCAC-1_1	1777	SPG undiff
CGCTAGGGTACTATGC-1_1	838	SPG
CGCTATCAGTCGCCTG-1_1	5720	SPG
CGCTATCCACCTACCT-1_1	4168	SPG
CGCTATCCATTGCGAT-1_1	853	SPG
CGCTATCTCACTAGCA-1_1	1016	SPG undiff
CGCTGGAAGAGCACTG-1_1	3988	SPC-I
CGCTGGACAATTGCCA-1_1	892	SPG
CGCTGGACATGGTAAA-1_1	942	SPD elongated
CGCTGGAGTATCGCGC-1_1	2152	SPG undiff
CGCTGGAGTCGCTAGC-1_1	509	SPG
CGCTGGATCCGAGAGA-1_1	3125	SPG undiff
CGCTGGATCGGTCTAA-1_1	1141	SPG
CGCTGGATCTCGCGTT-1_1	2854	SPG
CGGACCAAGCGTAGCA-1_1	872	SPC-I
CGGACCAAGTCCCTCT-1_1	3532	SPC-I
CGGACCATCCTCCAGT-1_1	4012	SPG
CGGACTGAGGATATCA-1_1	1403	SPD elongated
CGGACTGCACAGATGG-1_1	1661	SPG
CGGACTGCAGATGGCA-1_1	3510	SPC-I
CGGACTGCAGTATCTG-1_1	2610	SPG
CGGACTGGTCTCAAAC-1_1	2693	SPG
CGGACTGTCTCATATC-1_1	705	SPC-I
CGGACTGTCTCGACAA-1_1	936	SPG
CGGTGCAAGGATCCTT-1_1	974	SPG
CGGTGCAAGTGAGTGC-1_1	887	SPG
CGTAAACAGCAGTAGC-1_1	1654	SPG
CGTAAACAGTTTGGAA-1_1	2808	SPG
CGTAAACGTAAGTCTC-1_1	5215	SPG
CGTAAACGTAGAAAGG-1_1	6309	SPG
CGTAAACGTGTGTGCC-1_1	1205	SPG undiff
CGTAAACTCGGTTAGT-1_1	1036	SPG undiff
CGTACAAAGGCCTCTG-1_1	572	SPG
CGTACAAGTGCGTAGA-1_1	1268	SPC-I
CGTACAAGTGGAAAGA-1_1	2219	SPG undiff
CGTACAATCGGTCCGA-1_1	2378	SPD round
CGTGGCAAGTATACCC-1_1	738	SPG undiff
CGTGGCACACTGTCAA-1_1	3864	SPG
CGTGGCATCGACTGGC-1_1	2443	SPG
CGTGGCATCGTGCTGG-1_1	1438	SPG
CGTGGCATCTGCCGAG-1_1	639	SPG
CGTTCCAAGCTGAATA-1_1	2237	SPD round
CGTTCCACAAAGGAAG-1_1	1235	SPC-II
CGTTCCACACATTGCA-1_1	3493	SPG undiff
CGTTCCAGTTTGTCTT-1_1	3020	SPC-I
CGTTCCATCCTAAGTG-1_1	4024	SPG
CGTTCCATCTTCGTTA-1_1	1258	SPG
CTAACTTAGGTACATA-1_1	3965	SPG undiff
CTAACTTAGTGATATG-1_1	3376	SPG
CTAACTTCACATAAAG-1_1	3161	SPC-I
CTAACTTCACGAACGA-1_1	1302	SPG
CTACAGAAGAGATTAC-1_1	2706	SPC-II
CTACAGACACGCTAAT-1_1	4138	SPC-II
CTACAGACAGAGAGAA-1_1	3012	SPC-II
CTACAGAGTACGCAAG-1_1	496	SPG
CTACAGAGTCGAGAAC-1_1	633	SPD round
CTACAGAGTTACGAAA-1_1	5076	SPC-II
CTACTTAGTATTCACG-1_1	1030	SPG
CTACTTAGTCTGTTGA-1_1	3915	SPC-I
CTACTTAGTTGGCTAT-1_1	2892	SPG
CTACTTAGTTTCAGCA-1_1	697	SPG
CTACTTAGTTTCTCTA-1_1	991	SPG
CTAGCGGCAACGTAGG-1_1	790	SPC-II
CTAGCGGGTAGGTGAC-1_1	565	SPG
CTAGCGGGTATATGGA-1_1	3883	SPG
CTAGCGGGTTGGACGA-1_1	1957	SPC-II
CTAGCGGTCCGGCTGA-1_1	2589	SPD round
CTAGCGGTCTGTAGAC-1_1	3062	SPC-II
CTAGGATTCCCGTAGG-1_1	1468	SPG
CTAGGGCAGGTACATA-1_1	2261	SPD elongated
CTAGGGCCATTACACG-1_1	716	SPC-II
CTAGGGCGTAAGTGCG-1_1	635	SPG
CTAGGGCTCAATTCCT-1_1	5651	SPG
CTAGGGCTCGTCTAGA-1_1	688	SPC-I
CTCACCAAGGAATGGA-1_1	2386	SPG undiff
CTCACCACAAGGAAGA-1_1	5519	SPG
CTCACCATCACTACCC-1_1	1231	SPC-I
CTCAGAAAGTAGACCG-1_1	5760	SPG
CTCAGAACAGTTACAC-1_1	2883	SPG undiff
CTCAGCTAGACTAGCG-1_1	2825	SPC-II
CTCAGCTGTGAGTTGG-1_1	1736	SPG undiff
CTCATGCCAAGAGATT-1_1	1893	SPG undiff
CTCATGCCACTTATGG-1_1	7691	SPG
CTCATGCGTAAGTGCG-1_1	3614	SPC-II
CTCCCAACAAGCGGTA-1_1	874	SPG undiff
CTCCCAACACGCGATC-1_1	1687	SPG undiff
CTCCCAATCGGGATCC-1_1	2467	SPC-I
CTCCCAATCGGTTCCT-1_1	3280	SPC-II
CTCGCTAAGATCTAAG-1_1	3370	SPD elongated
CTCGCTAAGCGCAATG-1_1	1084	SPG
CTCGCTAGTCTCGGGT-1_1	3395	SPD round
CTCGCTATCGCGCTGA-1_1	2555	SPC-I
CTCGCTATCGGCTATA-1_1	3234	SPC-I
CTCTACGAGAGTAAGG-1_1	2615	SPG
CTCTACGGTACGTAAA-1_1	1701	SPG
CTCTACGTCCGCTATC-1_1	6080	SPC-I
CTCTACGTCCTTACGC-1_1	2394	SPC-I
CTCTAGCCACGCGCAT-1_1	2651	SPC-II
CTCTAGCGTCCAGACC-1_1	2079	SPG
CTCTAGCTCAAACCCA-1_1	2223	SPD round
CTCTCAGAGTTACCAC-1_1	2103	SPG
CTCTCAGAGTTTGGAA-1_1	1229	SPC-I
CTCTCAGCAGGGCTTC-1_1	1131	SPG
CTCTCAGCATCATGTG-1_1	4415	SPC-II
CTCTCAGTCATCGCCT-1_1	4302	SPG
CTCTCAGTCCAACCTC-1_1	2455	SPC-II
CTCTCGAAGAGAATTC-1_1	1534	SPC-II
CTCTCGACATGGTAAA-1_1	4675	SPG
CTCTCGAGTCAGAGTG-1_1	4203	SPG undiff
CTCTCGAGTGCTAGTT-1_1	1248	SPC-II
CTGAATGAGAGCACTG-1_1	1396	SPG undiff
CTGAATGCACGCTCAG-1_1	510	SPD elongated
CTGAATGTCCATCGAA-1_1	3186	SPG
CTGAATGTCCTAAGTG-1_1	4978	SPC-I
CTGCGTTAGACTCTTG-1_1	1681	SPD round
CTGCGTTAGTGTAATG-1_1	2542	SPG undiff
CTGCTCAGTAGAAGCC-1_1	2608	SPC-II
CTGCTCAGTTCCGGCA-1_1	1086	SPG undiff
CTGCTCATCGACTGGC-1_1	1639	SPC-II
CTGGCAGAGAATCAGT-1_1	3835	SPC-II
CTGGCAGAGATGCGCA-1_1	5045	SPC-I
CTGGCAGAGGAGTCTG-1_1	5062	SPG
CTGGCAGGTAGCATGG-1_1	1495	SPD round
CTGGCAGGTCAGGTGA-1_1	3047	SPC-II
CTGGCAGGTTTGCCAA-1_1	819	SPC-I
CTGGCAGTCGTTACAG-1_1	1484	SPC-I
CTGGGACCACGTGAAG-1_1	6016	SPG
CTGGGACGTATTGTCG-1_1	1667	SPG undiff
CTGGGACTCTACTGCC-1_1	4268	SPG
CTGGGACTCTTGTACT-1_1	1584	SPG
CTGTATTAGAGCTACG-1_1	490	SPC-I
CTGTATTAGTGTCCCG-1_1	963	SPG
CTGTATTCAAACGTTC-1_1	4804	SPC-I
CTGTATTCAACTCGAT-1_1	2418	SPG
CTGTATTCACCCTTTG-1_1	2894	SPC-I
CTGTATTCAGCGTCGT-1_1	2405	SPC-I
CTGTATTGTGGATTTC-1_1	4963	SPC-I
CTGTATTTCGAAGCCC-1_1	3129	SPC-II
CTGTTCGAGAAATTCG-1_1	3396	SPC-II
CTGTTCGAGTCGGGAT-1_1	2950	SPD elongated
CTGTTCGTCGCTAGTA-1_1	866	SPG
CTTAATCAGTGCACAG-1_1	4211	SPG
CTTAATCCAATCATCG-1_1	1150	SPG undiff
CTTAATCTCATCGCCT-1_1	3107	SPC-II
CTTCCAGAGATGTTGA-1_1	2229	SPC-I
CTTCCAGCAGGGTAAC-1_1	1038	SPC-II
CTTCCAGCAGGTAGGT-1_1	3903	SPC-I
CTTCCAGGTCACTCTC-1_1	2101	SPC-II
CTTCCAGTCGATGCAT-1_1	5724	SPG
CTTCCAGTCGCAGATT-1_1	1323	SPC-II
CTTCTAAAGACTTGAA-1_1	736	SPD elongated
CTTCTAAAGAGATTAC-1_1	2192	SPC-II
CTTCTAAGTCACCCGA-1_1	4544	SPC-I
CTTCTAAGTTCCGGCA-1_1	1959	SPC-II
CTTGAAGAGGAGGCGA-1_1	2417	SPG undiff
CTTGAAGAGTGTAATG-1_1	1709	SPG
CTTGAAGCAAGACTAA-1_1	510	SPG
CTTGAAGCATCCTCGT-1_1	1639	SPC-II
CTTGAAGGTTAACCGT-1_1	2867	SPG
CTTGAAGGTTAAGGGC-1_1	484	SPG
CTTGAAGTCGTGAACT-1_1	3011	SPG
CTTGAAGTCTCTGCGT-1_1	1043	SPG
CTTGCCAAGCTGAAAT-1_1	1338	SPG
CTTGCCACACCTGAAT-1_1	3299	SPC-II
CTTGCCACACTGTTAG-1_1	2584	SPC-I
CTTGCCACAGCGTGAA-1_1	940	SPC-II
CTTGCCAGTATTCTGG-1_1	3025	SPC-II
CTTGCTGCAGCACATT-1_1	3416	SPC-I
CTTGCTGGTCATTGCA-1_1	2830	SPD round
CTTGCTGGTCCAGACC-1_1	2116	SPG undiff
CTTGCTGGTTTCTTAC-1_1	2120	SPG
CTTGCTGTCAAGAGAT-1_1	4129	SPC-I
CTTGTCGAGGTAGGAA-1_1	3183	SPC-I
CTTGTCGCAGTAGTTC-1_1	747	SPC-I
CTTGTCGCATTGTTCT-1_1	3196	SPG
CTTGTCGGTAACTCCA-1_1	1997	SPG undiff
CTTGTCGGTCAAGACG-1_1	1283	SPG undiff
CTTGTCGGTCGCTAGC-1_1	502	SPG
CTTGTCGGTTGAATAG-1_1	3288	SPC-II
CTTTGCGAGACGACTG-1_1	1178	SPC-I
CTTTGCGCAATGGTCT-1_1	2021	SPG
GAAACAAAGCGCGTTC-1_1	3818	SPC-I
GAAACAACAAGCAGGT-1_1	2429	SPC-II
GAAACAACAAGCCAGA-1_1	4108	SPC-I
GAAACAACACCTGAAT-1_1	2648	SPG
GAAACAATCTCCAACC-1_1	3306	SPC-I
GAAAGTAAGATTACGA-1_1	1271	SPG
GAAAGTACAAACCTAC-1_1	985	SPC-I
GAAAGTACAAGCGGTA-1_1	2614	SPG
GAAAGTACAGTAAGAT-1_1	1105	SPD round
GAAAGTACATTATGGC-1_1	2726	SPC-I
GAAAGTAGTCACATTG-1_1	1379	SPG undiff
GAAAGTATCGATGTGT-1_1	3143	SPC-I
GAAATGACAGGTGTCC-1_1	2245	SPC-I
GAAATGAGTAACACTC-1_1	1686	SPC-II
GAAATGAGTGAATGGC-1_1	3002	SPC-I
GAAATGAGTGCTAGTT-1_1	4558	SPC-I
GAAATGATCCCACTAC-1_1	3374	SPG
GAAATGATCGGTTGTA-1_1	3970	SPG
GAAATGATCTCAGATG-1_1	3872	SPC-I
GAAATGATCTGCCGAG-1_1	1118	SPC-II
GAACCGCAGCCATTCA-1_1	2754	SPC-I
GAACCGCAGGTCTTTG-1_1	1708	SPG
GAACCGCCATACAACC-1_1	2743	SPC-I
GAACCGCCATCACAAC-1_1	6877	SPC-II
GAACCGCTCAAGGCCC-1_1	1391	SPD round
GAACCGCTCGGTAGGA-1_1	1013	SPG
GAACCTAAGAATACTG-1_1	1953	SPC-II
GAACCTAAGGGAGTTC-1_1	1466	SPG
GAACCTAAGTCTCTAG-1_1	492	SPG
GAACCTACACGTACAT-1_1	1855	SPG
GAACCTATCTAGCTGA-1_1	2179	SPC-I
GAACGTTAGGAATGGA-1_1	1503	SPG
GAACGTTCACCGTTGG-1_1	1097	SPG
GAACGTTGTAAAGGCC-1_1	2441	SPC-II
GAACGTTGTCTCAAAC-1_1	2322	SPD elongated
GAACGTTGTCTCTGGG-1_1	4056	SPC-I
GAACGTTGTCTGATTG-1_1	1136	SPC-I
GAACGTTGTTGGGAAC-1_1	708	SPG
GAACGTTTCACTAGGT-1_1	1304	SPC-II
GAACGTTTCGCTAGTA-1_1	946	SPD elongated
GAACTTGAGGTTGTGG-1_1	639	SPG
GAACTTGTCGGTTAGT-1_1	1240	SPG
GAAGAGCAGGGAGATA-1_1	1760	SPG undiff
GAAGAGCCAAGTGGCA-1_1	2291	SPG undiff
GAAGAGCCAATGTGCT-1_1	1560	SPC-I
GAAGAGCTCACTAGCA-1_1	685	SPD elongated
GAAGAGCTCTATCTTG-1_1	3969	SPC-II
GAAGTCTAGTCTGCTA-1_1	5803	SPC-II
GAAGTCTAGTTCCCGG-1_1	2667	SPC-I
GAAGTCTCAGGCAAGT-1_1	1849	SPC-I
GAAGTCTGTTTAAGCC-1_1	3071	SPC-I
GAAGTCTTCGACTGGC-1_1	752	SPG undiff
GAAGTGGAGTGAGTGC-1_1	2214	SPC-I
GAAGTGGCACCGTCTT-1_1	8333	SPG
GAAGTGGCACGTACAT-1_1	1347	SPG undiff
GAAGTGGGTTCTGATG-1_1	2255	SPC-I
GAAGTGGTCGAGGTAG-1_1	898	SPG
GAATCTGAGCCAGAAC-1_1	3546	SPC-I
GAATCTGAGGACCGAT-1_1	2892	SPC-I
GAATCTGAGGGCGAAG-1_1	1686	SPD round
GAATCTGCAAGACTAA-1_1	633	SPC-I
GAATCTGGTCACTCTC-1_1	1015	SPG
GAATCTGGTTCCAGTA-1_1	2327	SPD round
GAATCTGTCATCGCTC-1_1	2177	SPC-I
GACCAATCATAGACGG-1_1	1464	SPG
GACCAATCATCTCACC-1_1	1603	SPG undiff
GACCAATGTGTACGCC-1_1	2908	SPC-I
GACCAATGTTTAGACC-1_1	1654	SPG
GACCAATTCCATTGAG-1_1	3799	SPC-I
GACCAATTCCGTCAAA-1_1	2461	SPC-II
GACCCAGAGCGCGTTC-1_1	3257	SPG
GACCCAGCACCCTTAC-1_1	2361	SPC-II
GACCCAGGTGTGAGGT-1_1	1177	SPG
GACCCAGTCGAGAACG-1_1	2015	SPG
GACCTTCAGACTTGAA-1_1	1855	SPG
GACCTTCAGCTCGTTA-1_1	4187	SPC-II
GACCTTCCAAGAGCGT-1_1	2756	SPG
GACCTTCCATCAGCTA-1_1	1996	SPC-II
GACCTTCGTGTTTCTT-1_1	3107	SPG undiff
GACTAACGTTGTGAGG-1_1	893	SPG
GACTAACTCATTGCCC-1_1	4449	SPC-I
GACTAACTCCCGTATC-1_1	1743	SPC-I
GACTAGTCAGATACAA-1_1	1503	SPG undiff
GACTAGTGTGAGCTAG-1_1	2057	SPG undiff
GACTAGTTCATTCGGA-1_1	1521	SPC-II
GACTAGTTCCAGGTAT-1_1	2133	SPD round
GACTAGTTCTCGTGAA-1_1	1585	SPD elongated
GAGAACGAGCAGAGCT-1_1	3550	SPC-I
GAGACTTAGGAAGAAC-1_1	491	SPG
GAGACTTAGTCCGATT-1_1	3515	SPD elongated
GAGACTTCAGGCAGAT-1_1	1102	SPG
GAGACTTCATGGAGGT-1_1	1890	SPC-I
GAGACTTGTGGAAGCT-1_1	2725	SPD round
GAGACTTTCCCGAAGC-1_1	4277	SPC-I
GAGACTTTCCTCCTGA-1_1	2426	SPC-II
GAGACTTTCGCTCGGA-1_1	1571	SPC-II
GAGATTCGTTCCGCGA-1_1	1856	SPD round
GAGATTCTCGAGGTCC-1_1	5088	SPC-I
GAGCATTCACTTATGG-1_1	654	SPG
GAGCATTCAGTTGGAG-1_1	3985	SPC-I
GAGCATTGTGCATCAT-1_1	1669	SPG
GAGCATTGTTACGGAG-1_1	797	SPC-II
GAGCATTTCAGTACAC-1_1	4278	SPC-I
GAGCATTTCATTGCCC-1_1	1214	SPG undiff
GAGCATTTCTACTGCC-1_1	1563	SPC-II
GAGCGCTAGTGTAATG-1_1	4941	SPG
GAGCGCTCATGCCTTC-1_1	1611	SPG
GAGCGCTGTCCTATTT-1_1	4573	SPG
GAGCGCTGTGCATTGT-1_1	1466	SPG
GAGCGCTTCTTACGGA-1_1	851	SPC-II
GAGGATGGTATTCTGG-1_1	1695	SPC-II
GAGGATGGTTCCGGCA-1_1	2176	SPG
GAGGATGTCGGTACTA-1_1	1935	SPC-I
GAGGATGTCGGTTAGT-1_1	2247	SPG
GAGGCTCAGATCACCT-1_1	1259	SPG
GAGGCTCAGTTGTCCA-1_1	1052	SPG
GAGGCTCCAAACAGTA-1_1	5543	SPG
GAGGCTCCACTAGGAG-1_1	4924	SPG
GAGGCTCCATTTGTTC-1_1	508	SPC-I
GAGGCTCTCGGGTCCA-1_1	4051	SPC-I
GAGGTCCAGTATACCC-1_1	1642	SPG
GAGGTCCGTTCACGTA-1_1	4024	SPG
GAGGTCCTCAAAGTAG-1_1	527	SPG
GAGGTCCTCCGTACGG-1_1	1262	SPG
GAGGTCCTCGGGACAA-1_1	1122	SPG
GAGGTCCTCTACTGCC-1_1	4127	SPG
GAGTGAGCAAACCCTA-1_1	1438	SPG
GAGTGAGCAACGTACT-1_1	3775	SPG
GAGTGAGCAATGCATC-1_1	2061	SPC-II
GAGTGAGCAGAGAGAA-1_1	3136	SPG
GAGTGAGTCACTAGGT-1_1	2300	SPG undiff
GAGTGAGTCAGTCAAC-1_1	2845	SPC-I
GAGTGAGTCATCGCCT-1_1	1148	SPC-I
GATCATGAGGACTTTC-1_1	1890	SPG undiff
GATCATGGTCAACTAC-1_1	484	SPG
GATCATGGTCATCAAC-1_1	1981	SPG undiff
GATCATGTCAAAGTAG-1_1	2871	SPC-I
GATCATGTCAATGCAC-1_1	568	SPC-I
GATCATGTCTTCGTTA-1_1	6047	SPG
GATCGTACAAGTTGCT-1_1	4374	SPC-I
GATCGTACATGTATCG-1_1	1353	SPG
GATCGTAGTATCTAGC-1_1	1766	SPC-I
GATCGTAGTGGAAGCT-1_1	2722	SPD round
GATGATCCACACACCG-1_1	811	SPC-I
GATGATCCACGATTAC-1_1	626	SPC-II
GATGATCCAGGTAGCA-1_1	2261	SPC-I
GATGATCCATACCCGG-1_1	3005	SPC-I
GATGATCTCGGATGTT-1_1	2300	SPG
GATGGCCCACTTATGG-1_1	1548	SPG undiff
GATGGCCGTAATGCCT-1_1	3764	SPG
GATTAGCAGAGAATTC-1_1	2826	SPC-II
GATTAGCAGCAGAATT-1_1	2942	SPC-I
GATTAGCAGCGTGTTT-1_1	2359	SPG undiff
GATTAGCAGTTTACGC-1_1	2182	SPC-I
GATTAGCTCCGTGCAG-1_1	1539	SPD round
GATTGACAGAAACGCC-1_1	1615	SPG
GATTGACAGACACGGT-1_1	1034	SPG
GATTGACAGTACTCTG-1_1	2513	SPC-II
GATTGACCACTGTCAA-1_1	1691	SPC-II
GATTGACCATGGTAAA-1_1	1228	SPG
GATTGACTCACTAGCA-1_1	3489	SPC-II
GATTGACTCGGATCGC-1_1	645	SPC-I
GATTGACTCTCCACTG-1_1	5902	SPC-II
GCAAAGGCAACTACTG-1_1	1034	SPC-II
GCAAAGGCAAGGAGGG-1_1	4299	SPG
GCAAAGGCAGTATACC-1_1	1212	SPG
GCAAAGGGTATTCGCA-1_1	2637	SPG
GCAAAGGTCCCGTAGG-1_1	2984	SPD round
GCAACCGAGAACTCCT-1_1	1372	SPG undiff
GCAACCGAGAAGACTT-1_1	1729	SPC-II
GCAACCGAGAGGTCCA-1_1	4016	SPC-II
GCAACCGAGATATGTG-1_1	6498	SPG
GCAACCGAGTGAACCG-1_1	1910	SPD elongated
GCAACCGGTACGACCC-1_1	3474	SPC-I
GCAACCGGTATCACAC-1_1	2298	SPC-II
GCAACCGGTATTCGAC-1_1	1919	SPG
GCAACCGGTTGGGAAC-1_1	935	SPC-I
GCACCTTCATTTCTTG-1_1	575	SPD elongated
GCACCTTGTAAACGAT-1_1	3743	SPG
GCACCTTGTGACGCAA-1_1	2649	SPC-II
GCACCTTTCCATCGAA-1_1	6033	SPG
GCACCTTTCCCGATTC-1_1	2004	SPC-I
GCACCTTTCCGGCTGA-1_1	2266	SPC-I
GCACCTTTCTTCATAC-1_1	526	SPD elongated
GCACGCAAGTCTCTAG-1_1	2409	SPD round
GCACGCAGTGATAGAT-1_1	3870	SPG
GCACGCAGTTCCGGCA-1_1	1722	SPD round
GCACGGTGTTTGTACG-1_1	2067	SPG
GCACGGTTCGAGGTCC-1_1	646	SPG
GCACGGTTCTCTATCA-1_1	3480	SPG
GCAGATTAGATGTTGA-1_1	4945	SPG
GCAGATTCACGTTAGT-1_1	1544	SPD round
GCAGCCACATTGCACA-1_1	1922	SPG undiff
GCAGCCATCCTATCAT-1_1	2433	SPC-I
GCAGCTGAGTGAGCTG-1_1	2241	SPC-I
GCAGCTGAGTTACCAC-1_1	879	SPG
GCAGCTGCACTACACA-1_1	2122	SPG
GCAGCTGCAGTTACAC-1_1	814	SPG undiff
GCAGCTGCATGGAGGT-1_1	2430	SPC-I
GCAGCTGGTCTGGTTA-1_1	6461	SPG
GCAGCTGGTTCTGAGT-1_1	1989	SPC-I
GCAGCTGTCCGGCTGA-1_1	845	SPG
GCAGCTGTCGCAAACT-1_1	1846	SPC-I
GCAGCTGTCTGTTGCC-1_1	1615	SPG
GCAGCTGTCTTCTCTC-1_1	659	SPG
GCATGATAGCATTGGG-1_1	2310	SPG
GCATGATCATATTGGC-1_1	935	SPD round
GCATGATTCATCGCTC-1_1	1624	SPC-II
GCATGATTCCGGCGAT-1_1	3084	SPG
GCATTCCAGAACTAAC-1_1	2390	SPG undiff
GCATTCCCAAGGATGC-1_1	676	SPG
GCATTCCCATTCTCGC-1_1	1321	SPG
GCATTCCGTTTCTACT-1_1	2142	SPG
GCATTGAAGAGGTACC-1_1	1896	SPG
GCATTGAGTCCAAGTT-1_1	2714	SPG
GCATTGAGTGCTTTGA-1_1	2726	SPD round
GCATTGATCAGGCCGT-1_1	1638	SPG undiff
GCATTGATCTAGCTGA-1_1	2351	SPC-II
GCATTGATCTGAAAGA-1_1	3773	SPG
GCCAGACGTCTGGTCG-1_1	4272	SPC-I
GCCAGACGTGTCCAGC-1_1	512	SPG
GCCAGCAAGAGGTACC-1_1	1472	SPG
GCCAGCACAAGGATGC-1_1	3610	SPG
GCCATAAAGTACCACT-1_1	2695	SPC-I
GCCATAATCCGCTCTA-1_1	1199	SPG
GCCCAGACACGAACGA-1_1	2613	SPG
GCCCAGAGTATGTTCG-1_1	703	SPG
GCCCGAAAGCACGTAG-1_1	772	SPD round
GCCCGAAAGGTTAACA-1_1	2937	SPG
GCCCGAACACAATAAG-1_1	4317	SPC-II
GCCCGAACACTCCCAT-1_1	618	SPD elongated
GCCCGAACACTCCTCA-1_1	1367	SPC-II
GCCCGAACATCATCGA-1_1	4811	SPG
GCCCGAACATGCTATG-1_1	5149	SPC-I
GCCCGAAGTTGGTAAA-1_1	1751	SPC-I
GCCTACTGTCAGTGCC-1_1	4171	SPC-II
GCCTACTGTTAGTAGA-1_1	2797	SPC-II
GCCTACTGTTCACGTA-1_1	4220	SPG
GCCTAGGCACTCAAGT-1_1	1438	SPD round
GCCTAGGCATTACCTT-1_1	4944	SPC-I
GCGAGAACAAGTAACA-1_1	1178	SPG
GCGAGAACACATTCTT-1_1	1158	SPG
GCGAGAAGTGTCCAGC-1_1	2649	SPG undiff
GCGAGAAGTTCCTATT-1_1	2099	SPG
GCGAGAATCAAGGCAG-1_1	5855	SPG
GCGAGAATCGGGAAAC-1_1	3723	SPG
GCGAGAATCTGAAAGA-1_1	943	SPG
GCGAGTCAGCCTGTAT-1_1	464	SPC-II
GCGAGTCAGTAGGTCG-1_1	4066	SPG
GCGAGTCCACTCCACT-1_1	4347	SPC-I
GCGAGTCCATGCGTTA-1_1	1625	SPG undiff
GCGAGTCGTCTGCACG-1_1	3149	SPG
GCGATCGAGGTAGGCT-1_1	4503	SPC-I
GCGATCGCACTGCTCT-1_1	1201	SPG
GCGATCGCACTGTCGG-1_1	1066	SPG undiff
GCGATTAAGCGTGTTT-1_1	1104	SPG
GCGATTAGTACCGGCT-1_1	4295	SPD round
GCGATTATCCTAAAGC-1_1	3268	SPC-I
GCGCATGAGATGAGGA-1_1	3298	SPG undiff
GCGCATGTCCATACCC-1_1	772	SPD round
GCGCCAAAGAGCCACA-1_1	1974	SPG undiff
GCGCCAACAACTCGAT-1_1	2972	SPD round
GCGCCAACAAGCGGTA-1_1	1838	SPC-I
GCGCCAACAAGTAACA-1_1	3525	SPG
GCGCCAACACTCCACT-1_1	4153	SPG
GCGCCAAGTACTATGC-1_1	2709	SPC-I
GCGCCAATCGATTACG-1_1	3816	SPG
GCGCCAATCGCCGAAC-1_1	528	SPG
GCGGAAAAGACAGTGC-1_1	615	SPG
GCGGAAAAGATATGAC-1_1	3583	SPC-I
GCGGAAAAGGGTTCTT-1_1	2983	SPC-I
GCGGAAACAATTGTGC-1_1	2764	SPC-I
GCGGAAACACACACAT-1_1	2058	SPG undiff
GCGGAAAGTACGGTTT-1_1	2826	SPC-II
GCGGAAAGTAGCAGGT-1_1	3693	SPC-I
GCGGAAAGTATGTCCA-1_1	6596	SPG
GCGGAAATCAGCACTA-1_1	2067	SPG
GCGGAAATCATTCTCA-1_1	626	SPG
GCGGAAATCCAGGTCG-1_1	4355	SPC-I
GCGGAAATCTCTCAAT-1_1	1851	SPC-I
GCGGTGTAGGTAGGAA-1_1	1849	SPC-I
GCGGTGTCAATAGTGA-1_1	3782	SPG
GCGGTGTGTAAAGCTA-1_1	2612	SPG
GCGGTGTGTACTATGC-1_1	1934	SPC-I
GCGGTGTTCCTCCATG-1_1	3307	SPC-I
GCGTAGCAGGGCTTCC-1_1	3598	SPC-I
GCGTAGCCACGAACGA-1_1	6714	SPG
GCGTAGCGTGCACCCA-1_1	967	SPD elongated
GCGTAGCGTTCTACCC-1_1	1219	SPC-I
GCGTAGCTCAACGTGT-1_1	5197	SPG
GCGTAGCTCCTAGAGT-1_1	3339	SPC-I
GCGTTGGCAATGTAAG-1_1	3332	SPG
GCGTTGGCACCTGGTG-1_1	4357	SPG
GCGTTGGGTGCACTTA-1_1	3058	SPC-I
GCGTTGGTCCAAGAGG-1_1	4733	SPD round
GCTCACTCAAGCGAAC-1_1	2781	SPC-II
GCTCACTTCGACGGAA-1_1	2805	SPC-I
GCTCAGGCATGGAGGT-1_1	3258	SPC-I
GCTCAGGGTTAACCAC-1_1	1020	SPG
GCTCAGGTCACTCCCA-1_1	1422	SPG undiff
GCTCAGGTCCTCCAGT-1_1	1135	SPG undiff
GCTCCTAAGCGCATTT-1_1	818	SPC-II
GCTCCTACAACGTACT-1_1	505	SPC-II
GCTCCTACAAGCCCTG-1_1	3554	SPG
GCTCCTACAGCAATGG-1_1	1753	SPG
GCTCCTACAGGTAGCA-1_1	912	SPC-I
GCTCCTAGTAAACGGC-1_1	2924	SPD round
GCTCCTAGTGCCCGAT-1_1	3172	SPC-II
GCTCCTATCCGAATTG-1_1	2188	SPC-I
GCTCCTATCTCCTTAA-1_1	942	SPG
GCTCGAGAGCGTCAAG-1_1	2767	SPG undiff
GCTCGAGAGGATGCCA-1_1	488	SPC-II
GCTCGAGAGTTCGACT-1_1	1290	SPG
GCTCGAGCAGGATAGC-1_1	3533	SPG
GCTCGAGCAGTAACGG-1_1	2750	SPC-I
GCTGAGCAGAATCAGT-1_1	1199	SPC-I
GCTGCGATCACGTGTA-1_1	1013	SPC-I
GCTGTTCAGGCGTAGT-1_1	795	SPG
GCTGTTCCAAAGCTGG-1_1	4040	SPC-II
GCTTAAGAGCGAGAAA-1_1	3275	SPC-II
GCTTAAGCACATTCTT-1_1	4018	SPC-II
GCTTAAGGTACAACGG-1_1	1829	SPG
GCTTAAGGTCAGCTTA-1_1	1736	SPC-II
GCTTAAGGTGCTGTGC-1_1	2919	SPC-I
GCTTAAGGTTAGAGAT-1_1	4154	SPG
GCTTGCTAGGGCATTG-1_1	2131	SPC-II
GCTTGCTCAATCACTG-1_1	3496	SPD round
GCTTGCTCACTCGCAG-1_1	727	SPD elongated
GCTTTCGAGTTGCCGC-1_1	642	SPD round
GCTTTCGCAGTCAGAG-1_1	2449	SPG
GCTTTCGTCGTTCAGA-1_1	506	SPG
GCTTTCGTCTGGCGCA-1_1	3841	SPG
GGAACCCAGTTGAATG-1_1	4340	SPG
GGAACCCGTCTAACCA-1_1	682	SPG
GGAACCCGTTCAGTAC-1_1	4450	SPG
GGAACCCTCCAATCCC-1_1	1423	SPG
GGAACTTAGAGCTACG-1_1	516	SPC-II
GGAACTTAGAGGTGGG-1_1	1613	SPG
GGAACTTAGGTTAGTA-1_1	2042	SPC-II
GGAACTTCAAATTGAG-1_1	3219	SPC-I
GGAACTTCAGCGTCGT-1_1	615	SPG
GGAACTTGTCCAGACC-1_1	1058	SPG
GGAACTTTCACATCCC-1_1	5216	SPG
GGAATCTAGGAGGCGA-1_1	1721	SPG
GGAATCTAGGTCACTT-1_1	676	SPG
GGAATCTAGTCTAGAA-1_1	678	SPG
GGACACCAGTAACATG-1_1	1382	SPC-I
GGACACCCACAATAAG-1_1	1317	SPG
GGACACCCAGGGTAAC-1_1	463	SPD elongated
GGACACCCATTTAGGC-1_1	2835	SPG
GGAGAACCAAGGAAGA-1_1	4224	SPG
GGAGAACGTGGCATAG-1_1	3990	SPG
GGAGAACGTTATAGAG-1_1	3027	SPC-I
GGAGAACGTTCCGCGA-1_1	559	SPG
GGAGAACTCTATCTCA-1_1	682	SPG
GGAGGATAGGAACCGT-1_1	2084	SPG undiff
GGAGGATCATTTCACT-1_1	1622	SPG
GGAGTAGAGCTATCCA-1_1	3872	SPG undiff
GGAGTAGAGTGCACAG-1_1	594	SPD elongated
GGAGTAGCAGGTAACG-1_1	1216	SPC-II
GGAGTAGGTCAAATCC-1_1	2013	SPG
GGAGTAGGTCTGCGCA-1_1	594	SPG undiff
GGAGTAGGTTGAATAG-1_1	1646	SPG undiff
GGAGTAGTCCCGGGTA-1_1	2796	SPG undiff
GGAGTAGTCGTGGAAG-1_1	1825	SPG
GGAGTAGTCTTCAGAG-1_1	3697	SPG
GGATAGGAGTATGCTC-1_1	1120	SPG
GGATAGGCACCTACCT-1_1	2532	SPC-I
GGATAGGGTTAAGGGC-1_1	2136	SPG
GGATAGGTCGCTATTT-1_1	3560	SPC-I
GGATGAGAGGTTGACG-1_1	6519	SPG
GGATGAGGTAGAAGCC-1_1	1021	SPG
GGATGAGTCTACTTTG-1_1	5110	SPG
GGCACGTAGTCGAAAT-1_1	558	SPC-II
GGCACGTCACTTGCGG-1_1	2012	SPC-I
GGCACGTCAGAGAGAA-1_1	4305	SPG
GGCACGTGTACCCACG-1_1	4749	SPG
GGCACGTTCGGTTGTA-1_1	2462	SPC-I
GGCATTAAGATGGGAA-1_1	795	SPG
GGCATTAAGCGTGTTT-1_1	1844	SPG undiff
GGCATTAAGTGAGCAC-1_1	4265	SPG
GGCATTAAGTGGGACT-1_1	1439	SPD elongated
GGCATTACAATCCATG-1_1	1985	SPG
GGCATTACACACTAGT-1_1	763	SPG
GGCATTACATAGATAG-1_1	1856	SPC-I
GGCGAAAAGACAACGC-1_1	653	SPG
GGCGAAACACTGATAC-1_1	692	SPG
GGCGAAAGTCTCTAAG-1_1	2449	SPG undiff
GGCGTTGAGCCGCAAA-1_1	2218	SPC-I
GGCGTTGAGGACCGAT-1_1	3417	SPC-I
GGCGTTGCAACTCGAT-1_1	1942	SPC-I
GGGAACAAGCTCCATA-1_1	2482	SPG
GGGAACAAGTGAATAC-1_1	1713	SPG
GGGAACACAAGAGATT-1_1	1803	SPC-I
GGGAACACAAGCCTTA-1_1	5896	SPC-II
GGGAACACACGTTACA-1_1	975	SPG
GGGAACATCGAAGCCC-1_1	2747	SPD round
GGGCCATCAAGTTGCT-1_1	3172	SPG
GGGCCATGTATGGGTG-1_1	4475	SPG
GGGCCATTCGGTCTAA-1_1	997	SPG undiff
GGGTCTGAGGATTGCG-1_1	1134	SPC-II
GGGTCTGGTCACAGTT-1_1	1627	SPG
GGGTCTGGTGTCTACA-1_1	5017	SPG
GGGTCTGTCGCAAACT-1_1	5231	SPG
GGGTGTCAGAACTAAC-1_1	2999	SPG undiff
GGGTGTCAGGCTAAAT-1_1	3687	SPG undiff
GGGTGTCAGTTGACAA-1_1	3236	SPG
GGGTGTCGTGAATGTA-1_1	4157	SPD elongated
GGGTGTCTCATCGCTC-1_1	902	SPG undiff
GGGTTATGTTTAGGAA-1_1	683	SPG undiff
GGGTTATTCCTCATTA-1_1	4711	SPG
GGTACCGAGATTAGAC-1_1	1027	SPG
GGTACCGAGCTAGTTC-1_1	2965	SPC-I
GGTACCGGTCTCAAAC-1_1	2824	SPD elongated
GGTAGGAAGTGAAACT-1_1	1213	SPC-II
GGTAGGAGTAGAAAGG-1_1	2788	SPC-I
GGTAGGAGTAGCTGTT-1_1	2631	SPC-I
GGTAGGAGTCAGGCTC-1_1	3047	SPC-II
GGTAGGAGTCATGAGG-1_1	838	SPG
GGTAGGAGTCCTTCAC-1_1	1287	SPC-II
GGTAGGAGTTAACTCG-1_1	1817	SPC-I
GGTAGGATCGCGCCAA-1_1	2694	SPC-I
GGTCATAAGGATGTCG-1_1	2410	SPC-I
GGTCATACAAAGGAAG-1_1	5120	SPC-II
GGTCATACAAGTGGCA-1_1	2317	SPC-I
GGTCATACATTCCCGT-1_1	3027	SPG
GGTCATATCCCTACGT-1_1	5218	SPC-II
GGTCATATCGACTCGG-1_1	545	SPD round
GGTGAAGCACCTGAAT-1_1	7023	SPG undiff
GGTGAAGCAGGCATTT-1_1	3612	SPC-II
GGTGAAGGTAAACGGC-1_1	2765	SPD round
GGTGAAGTCATTCGGA-1_1	839	SPG undiff
GGTGAAGTCGGTACTA-1_1	2128	SPG
GGTGAAGTCTTCACTA-1_1	5330	SPG
GGTGCTGAGAGAGTAG-1_1	2702	SPG
GGTGCTGAGAGGTGGG-1_1	1043	SPC-I
GGTGCTGAGTAGAAGG-1_1	1593	SPG
GGTGCTGGTACCCATA-1_1	990	SPD elongated
GGTGCTGGTTCTGATG-1_1	475	SPG
GGTGCTGGTTTCACCC-1_1	2530	SPC-I
GGTGCTGTCAGTGTAC-1_1	1416	SPG
GGTGCTGTCGCATAAC-1_1	1889	SPC-II
GGTGCTGTCTTTCGAT-1_1	1024	SPG
GGTGTCGAGGCTTTAC-1_1	1641	SPC-II
GGTGTCGCAACAACTC-1_1	2209	SPG
GGTGTCGCAATGTAAG-1_1	3950	SPG undiff
GGTGTCGCACTGTTAG-1_1	4392	SPC-I
GGTGTCGCATTGCACA-1_1	1373	SPC-II
GGTGTCGCATTTCTTG-1_1	2803	SPG undiff
GGTGTCGCATTTGTTC-1_1	1272	SPD round
GGTTGCGAGGACTTTC-1_1	559	SPG undiff
GGTTGCGAGTTTACGC-1_1	1326	SPG
GGTTGCGGTATCAGCT-1_1	1287	SPC-II
GGTTGCGGTTTCAGCA-1_1	3148	SPC-I
GGTTGCGTCCCGTAGG-1_1	534	SPC-II
GGTTGCGTCTACATCT-1_1	1231	SPG
GTAATCGAGCGTAGCA-1_1	1686	SPG undiff
GTAATCGGTGGCCTCA-1_1	5918	SPG
GTAATCGTCGTATAGC-1_1	7857	SPG
GTAATCGTCTTCATAC-1_1	4139	SPG
GTACTTTAGAGGTACC-1_1	1400	SPG undiff
GTACTTTCAAGCGGTA-1_1	3033	SPC-II
GTACTTTCAGGGCTTC-1_1	775	SPG
GTACTTTGTAGGTGAC-1_1	1421	SPD round
GTAGACTAGAACGTCG-1_1	2102	SPG
GTAGACTAGTCTGTGT-1_1	1640	SPD round
GTAGGAGAGATGTTCC-1_1	905	SPC-I
GTAGGAGAGTGAACCG-1_1	607	SPG
GTAGGAGTCCTCCCAA-1_1	1589	SPG undiff
GTAGGAGTCGAACCGC-1_1	1093	SPC-II
GTAGGAGTCGGTGATT-1_1	1317	SPG undiff
GTAGTACAGAGGCGGA-1_1	1780	SPG
GTAGTACAGGGCTTCC-1_1	2450	SPC-I
GTCACAACAAATTGAG-1_1	3173	SPD round
GTCACAACATGCCTTC-1_1	3031	SPC-I
GTCACAAGTGACAAGC-1_1	869	SPG undiff
GTCACAATCAGTGTGT-1_1	822	SPG
GTCACCTAGCGCATTT-1_1	4082	SPC-I
GTCACCTCAAAGGCCA-1_1	2302	SPG
GTCACCTGTCTGGGAA-1_1	3096	SPC-II
GTCACCTTCCTTACGC-1_1	2325	SPC-II
GTCACCTTCTATTTCG-1_1	1342	SPC-II
GTCACGGAGGTTCGAG-1_1	2455	SPC-I
GTCACGGCAACTCAAC-1_1	1807	SPC-I
GTCACGGCAAGGTCGA-1_1	967	SPG
GTCACGGCACACTAGT-1_1	4078	SPD round
GTCACGGTCTACTTTG-1_1	4558	SPD elongated
GTCACTCAGAATGCTA-1_1	1233	SPD round
GTCACTCCAGTGCGAA-1_1	2097	SPG undiff
GTCCATCAGGAGTCTG-1_1	2206	SPC-I
GTCCATCGTCACCGCA-1_1	4304	SPG
GTCCATCGTGCTTGAT-1_1	4805	SPC-I
GTCCATCTCAAGAGAT-1_1	938	SPG
GTCCATCTCAGAATGA-1_1	2702	SPG undiff
GTCCATCTCTATAGGC-1_1	1412	SPC-II
GTCGTAACACTCCACT-1_1	5633	SPG
GTCGTAACAGCGTAGA-1_1	2866	SPC-I
GTCGTAACATGACTGT-1_1	1536	SPG
GTCGTAAGTGAGTAAT-1_1	2172	SPC-II
GTCGTAATCGATCTTT-1_1	613	SPD elongated
GTCTACCAGCGATACG-1_1	1810	SPG
GTCTACCAGGAAGAAC-1_1	2424	SPC-I
GTCTACCCAACAACTC-1_1	1043	SPG undiff
GTCTACCCAACCTCCT-1_1	772	SPC-II
GTCTACCGTACGGTTT-1_1	906	SPC-I
GTCTACCGTAGAATAC-1_1	3956	SPC-II
GTCTACCGTATTCACG-1_1	4378	SPC-I
GTCTACCGTGGTAAGC-1_1	4437	SPG undiff
GTGACATAGATTAGAC-1_1	2078	SPC-II
GTGACATCATAGCCGC-1_1	1546	SPG undiff
GTGACATGTAGCGTTT-1_1	3148	SPC-I
GTGACATGTTTCGATG-1_1	4833	SPG
GTGACATTCCCTAAAG-1_1	6000	SPG
GTGACATTCCTTTGCG-1_1	2229	SPC-I
GTGATCAAGTGTCACT-1_1	1134	SPG
GTGATCACATGTGGGA-1_1	3718	SPC-II
GTGCACGAGAATGCTA-1_1	4745	SPC-I
GTGCACGCAAGGATGC-1_1	680	SPD elongated
GTGCACGCATAGCCGC-1_1	1510	SPC-II
GTGCACGGTCTGGTTA-1_1	5709	SPG
GTGCCAGGTATCCCTC-1_1	2425	SPC-I
GTGCCAGTCAAACCCA-1_1	4008	SPC-I
GTGCCAGTCGATCGCG-1_1	2599	SPG
GTGCTGGAGCCTATAC-1_1	1073	SPG
GTGCTGGCAGTAACTC-1_1	1898	SPC-II
GTGCTGGTCTTTGCAT-1_1	4714	SPC-I
GTGGATTAGTGCTCGC-1_1	2937	SPC-II
GTGGATTGTTACGAAA-1_1	810	SPG
GTGGATTTCCTCCAGT-1_1	921	SPG
GTGGCGTTCCCGCAAG-1_1	3319	SPG
GTGTCAAAGCCTGTAT-1_1	1193	SPG
GTGTCAAGTACGTAAA-1_1	2276	SPC-II
GTGTCCTCACAGTTAC-1_1	2745	SPD round
GTGTCCTGTTTCTTAC-1_1	3414	SPG undiff
GTGTCCTTCCCGGGTA-1_1	1694	SPC-II
GTGTCCTTCTGGCGCA-1_1	3713	SPC-II
GTGTGATAGGTTGTTC-1_1	1127	SPG undiff
GTGTGATAGTCATCTG-1_1	724	SPC-I
GTGTGATAGTCGACCC-1_1	1091	SPD round
GTGTGATCATAGATAG-1_1	1351	SPG
GTGTGATCATCATCGA-1_1	4607	SPC-II
GTGTGATGTGGCGCTT-1_1	1616	SPD round
GTGTGATTCCGCTATC-1_1	3529	SPG undiff
GTGTGATTCTTTATCG-1_1	3049	SPC-II
GTTACGACAGATACAA-1_1	3515	SPG undiff
GTTACGACAGGCACAA-1_1	3323	SPC-II
GTTACTTAGCGTCTGC-1_1	723	SPG
GTTACTTGTCAAGACG-1_1	2591	SPC-II
GTTACTTGTGGAGTGT-1_1	5979	SPG
GTTACTTTCAGAATGA-1_1	5068	SPG
GTTACTTTCCGTTAGA-1_1	1806	SPC-I
GTTATGGAGGTTGTGG-1_1	1804	SPC-II
GTTATGGGTACGGAGT-1_1	1623	SPG undiff
GTTATGGTCGTTGTTT-1_1	869	SPG
GTTATTCAGTCTGCTA-1_1	505	SPG
GTTATTCCACCAAGGA-1_1	666	SPG
GTTATTCCATGGTAAA-1_1	1873	SPG
GTTATTCTCCGGAAAG-1_1	2851	SPC-II
GTTCAAGAGGAATGGA-1_1	842	SPG undiff
GTTCAAGCAGACTAAA-1_1	3637	SPC-I
GTTCAAGCATATAGAG-1_1	1792	SPD elongated
GTTGGGCAGGGCGAAG-1_1	2967	SPC-I
GTTGGGCCAAGCGTCC-1_1	2719	SPC-I
GTTGGGCCACCACGAC-1_1	1806	SPC-II
GTTGGGCCAGAGTCGA-1_1	5265	SPG
GTTGGGCGTCAGTGTT-1_1	524	SPG
GTTGGGCGTTTAAGCC-1_1	1801	SPC-II
GTTGGTAAGGTCTTTG-1_1	1412	SPG undiff
GTTGGTACATTGCGAT-1_1	1348	SPC-I
GTTGGTATCAGGGTTT-1_1	1478	SPC-II
GTTGGTATCCCACGGA-1_1	2714	SPC-I
GTTGGTATCCTTTGCG-1_1	563	SPD elongated
GTTGGTATCGCACAAT-1_1	4732	SPG
GTTGGTATCTCGCGTT-1_1	1264	SPD round
TAAACCGGTTCAGTAC-1_1	1243	SPG undiff
TAACAGCAGAGCTACG-1_1	3714	SPG undiff
TAACAGCCACCACAGC-1_1	2074	SPC-II
TAACAGCCAGGATAGC-1_1	4977	SPG
TAACAGCCATCCCTCA-1_1	2424	SPC-II
TAACGGTGTCAGTGCC-1_1	524	SPG
TAACTTCAGCACCATT-1_1	3689	SPG
TAACTTCCACCGATCG-1_1	728	SPG
TAACTTCGTGGACTGA-1_1	1259	SPG
TAACTTCTCTGGCGCA-1_1	1735	SPG
TAAGCCAAGACCAATA-1_1	1630	SPG
TAAGCCAAGCAGAATT-1_1	1796	SPG
TAAGCCACAAGTAACA-1_1	1234	SPC-I
TAAGCCACACGCTAAT-1_1	1841	SPC-I
TAAGCCAGTCAAACAA-1_1	1095	SPG undiff
TAAGTGCGTGCACTTA-1_1	3361	SPG
TAATCGGCATCGACCG-1_1	1213	SPG
TAATCGGTCGAACACT-1_1	4749	SPG
TAATTCCGTTTCTCTA-1_1	500	SPG
TAATTCCTCAGCACGC-1_1	3698	SPC-I
TACAGCAAGGCTTAAA-1_1	5298	SPG
TACAGCATCAGAGTGG-1_1	2440	SPG undiff
TACAGCATCCACGGCA-1_1	1709	SPC-I
TACAGCATCCATTGTT-1_1	2173	SPC-I
TACAGCATCTACTTTG-1_1	1514	SPG
TACATGGAGAGAATTC-1_1	4292	SPC-I
TACATGGCAAGTGGCA-1_1	2203	SPC-I
TACATGGGTTCCCGGA-1_1	2990	SPC-II
TACATTCCAACGGACA-1_1	2284	SPD round
TACATTCCAAGATGCG-1_1	4492	SPC-II
TACATTCCAATTCTCT-1_1	4510	SPD elongated
TACATTCGTAAGTGCG-1_1	2282	SPG
TACCCTGAGAAGCCTG-1_1	1990	SPD round
TACCCTGAGGATATCA-1_1	506	SPG
TACCCTGGTCAGCTTA-1_1	1571	SPD round
TACCCTGGTGCGACCT-1_1	2567	SPG
TACCTATAGTTGGAAT-1_1	1602	SPG
TACCTATGTCAACTAC-1_1	3064	SPC-I
TACCTATTCTGAGTAC-1_1	755	SPG
TACCTATTCTGTTTAC-1_1	1513	SPD round
TACCTCGCAGCGTGAA-1_1	2374	SPD round
TACCTCGTCTTCTTCC-1_1	504	SPC-II
TACGCAACAACCTCTC-1_1	2825	SPG
TACGCAAGTATGGTTC-1_1	3000	SPD round
TACGCAAGTCGGCTGT-1_1	2216	SPG
TACGCAAGTTCTTTCA-1_1	880	SPC-II
TACGCCTCATCGGCCA-1_1	816	SPG
TACGCCTGTCTGGTCG-1_1	5272	SPG
TACGCCTGTTCTTTGT-1_1	2336	SPC-I
TACGGATAGAAATTCG-1_1	915	SPG undiff
TACGGATGTGTCGTGC-1_1	1647	SPC-I
TACGGATTCATTCTCA-1_1	1539	SPD round
TACTAGGAGAATCAGT-1_1	4860	SPG
TACTAGGAGGCGCTTC-1_1	3392	SPC-I
TACTAGGCAGCTTACA-1_1	824	SPG
TACTAGGGTACGTAAA-1_1	4884	SPG
TACTAGGTCGTTCTAT-1_1	910	SPD elongated
TACTAGGTCTTTCGAT-1_1	1768	SPG
TACTCGCGTAAGCCTT-1_1	5368	SPC-II
TACTCGCGTCAACTAC-1_1	3248	SPC-I
TACTCGCTCTGGACAT-1_1	1209	SPG undiff
TACTGCCAGTTCCAGT-1_1	2792	SPG
TACTGCCCAGATTAAG-1_1	1744	SPD round
TACTGCCCAGTATACC-1_1	1804	SPG
TACTGCCCATCGGCCA-1_1	5761	SPG
TACTGCCGTGCCAAGA-1_1	6022	SPG
TACTGCCGTTAGGAGC-1_1	3332	SPC-I
TACTGCCTCACTCGGG-1_1	6540	SPG
TACTGCCTCGTGCTTC-1_1	2990	SPC-II
TACTGCCTCTGATCCC-1_1	1550	SPC-II
TAGACTGAGCGATACG-1_1	2333	SPG undiff
TAGACTGCAAGGTTCT-1_1	5399	SPC-I
TAGACTGTCGGAAAGC-1_1	1098	SPG undiff
TAGACTGTCGGATCGC-1_1	3832	SPC-II
TAGACTGTCGTGGTAT-1_1	2145	SPG
TAGCACACATCAACTG-1_1	1264	SPG undiff
TAGCACAGTCGTCGCA-1_1	1228	SPG
TAGCACAGTTAACCAC-1_1	559	SPG
TAGCACATCCCTACGT-1_1	3409	SPG undiff
TAGCATGGTACTTCAG-1_1	1317	SPC-I
TAGCATGGTCCCTAAA-1_1	3587	SPC-I
TAGCATGGTGGAAGCT-1_1	3742	SPC-II
TAGCCCTAGAACAGGA-1_1	3378	SPC-I
TAGCCCTTCTACTGCC-1_1	790	SPG
TAGCCGGAGGCGACTA-1_1	1624	SPC-II
TAGCCGGGTTATCGAC-1_1	650	SPG
TAGCCGGTCGAGAAGC-1_1	2325	SPG
TAGCGGCCATCAGAAA-1_1	2559	SPC-I
TAGCGGCCATTCACCC-1_1	940	SPG
TAGCGGCTCCAATAGC-1_1	3973	SPC-I
TAGCGGCTCCCGTAGG-1_1	1429	SPG
TAGCTTTAGTCCAGAG-1_1	6365	SPG
TAGCTTTCAAGGTCGA-1_1	6715	SPC-I
TAGGAGGGTGATCAGG-1_1	2857	SPG
TAGGTCAAGCGCAATG-1_1	2052	SPG undiff
TAGGTCACAGATGGCA-1_1	1212	SPG
TAGGTCAGTCTGTGTA-1_1	819	SPC-I
TAGGTCATCTATATCC-1_1	2923	SPG
TAGGTGTGTATTTGCG-1_1	2981	SPC-II
TAGGTGTGTTCCCTTG-1_1	2598	SPG
TAGGTGTTCGATGTGT-1_1	953	SPD elongated
TAGGTGTTCGGATGTT-1_1	4782	SPG undiff
TAGTCCCGTGTACGCC-1_1	819	SPC-I
TATCGAGGTCCTTATT-1_1	1113	SPC-II
TATCGAGGTTCCCGGA-1_1	3220	SPC-II
TATCGAGTCTCGCGTT-1_1	2171	SPC-II
TATCTGTAGCAGAGCT-1_1	893	SPG undiff
TATCTGTAGTCATACC-1_1	1184	SPG
TATCTGTAGTGATAAC-1_1	2901	SPC-I
TATCTGTGTATCAGCT-1_1	2236	SPD elongated
TATGTGGAGGTGATGC-1_1	1702	SPC-II
TATGTGGAGTTGCCGC-1_1	976	SPC-II
TATGTGGCACACATGT-1_1	2919	SPG undiff
TATGTGGCAGTAAGAT-1_1	651	SPC-I
TATGTGGTCACTCCCA-1_1	2062	SPC-II
TATGTGGTCGGCAATT-1_1	3875	SPC-II
TATTGCTAGACTCGGA-1_1	3446	SPC-II
TATTGCTGTTTCAGCA-1_1	2045	SPG
TATTGCTTCAACTTGG-1_1	3970	SPC-II
TATTGCTTCGCGGCAT-1_1	956	SPC-I
TATTGCTTCGTTGTTT-1_1	1450	SPG
TATTGCTTCTTCACTA-1_1	933	SPC-II
TCAAAGCAGCAACTGG-1_1	3645	SPC-I
TCAAAGCAGTCTGTGT-1_1	955	SPC-I
TCAAAGCGTAACCCAT-1_1	477	SPG
TCAAAGCGTAACGGAC-1_1	4492	SPC-I
TCAAAGCGTGCAAGCA-1_1	1421	SPC-I
TCAAAGCTCCGCGATG-1_1	3788	SPG
TCAAGACAGCGCACAA-1_1	2505	SPC-I
TCAAGACCAATGAAAC-1_1	2012	SPC-II
TCAAGACCACATTGCA-1_1	2861	SPC-II
TCAAGACGTAGAATAC-1_1	860	SPG
TCAAGACGTGAGCTAG-1_1	1037	SPD round
TCAAGACTCTCTTCCT-1_1	1660	SPC-I
TCAAGACTCTTCATAC-1_1	2314	SPG undiff
TCAAGCAGTTAAGTCC-1_1	1755	SPC-II
TCAAGCAGTTTCGACA-1_1	768	SPG
TCAAGCATCATTGCCC-1_1	2600	SPC-II
TCAAGGTCAGTAACCT-1_1	1894	SPC-I
TCAAGGTGTAGGTAAT-1_1	1359	SPG undiff
TCAAGGTGTATACGCT-1_1	2631	SPC-I
TCAATTCAGGGCTTCC-1_1	2203	SPC-I
TCAATTCGTAACCATC-1_1	1282	SPG undiff
TCAATTCGTTACGCTA-1_1	1667	SPD round
TCAATTCGTTACGGAG-1_1	848	SPD round
TCAATTCTCGGTTGTA-1_1	1759	SPG
TCACAAGAGAGGTGGG-1_1	860	SPG undiff
TCACAAGAGCTAGTTC-1_1	939	SPD round
TCACAAGGTAGCGTTT-1_1	1060	SPG undiff
TCACAAGGTGACAAGC-1_1	2969	SPG
TCACAAGTCGGAAAGC-1_1	1983	SPC-I
TCACAGAAGTATACGA-1_1	1170	SPG
TCACAGACACCACCAG-1_1	1735	SPG
TCACAGAGTGCTGTCG-1_1	3134	SPG
TCACAGAGTGTTAGAA-1_1	1897	SPG
TCACAGATCTCTATTG-1_1	783	SPG
TCACCACCAAGACTTC-1_1	3813	SPC-II
TCACCACTCACTCGGG-1_1	1104	SPG
TCACCTGAGCGAATAT-1_1	3710	SPG undiff
TCACCTGAGCGCACAA-1_1	2232	SPG
TCACCTGAGTGAGTGC-1_1	2169	SPG
TCACCTGGTAATGCAA-1_1	1219	SPG
TCACCTGGTATTCGAC-1_1	881	SPG
TCACCTGGTCGAGGTA-1_1	1265	SPG
TCACCTGGTTACCCAA-1_1	4023	SPC-II
TCACCTGTCGCAAGCC-1_1	741	SPG
TCACTCGAGGCCTCTG-1_1	961	SPG
TCACTCGAGTAGAAGG-1_1	828	SPG
TCACTCGCACCGTCTT-1_1	1806	SPG
TCACTCGGTAATGTGA-1_1	1370	SPG
TCACTCGTCCAGGGAA-1_1	3870	SPG
TCACTCGTCTCATCCG-1_1	4657	SPC-II
TCAGCTCAGAACCCGA-1_1	3059	SPC-I
TCAGCTCCATTAGCCA-1_1	494	SPG
TCAGCTCCATTCCCGT-1_1	3776	SPC-I
TCAGCTCGTCAACGGA-1_1	949	SPG
TCAGCTCGTGGCATAG-1_1	602	SPG
TCAGGGCAGTACTCTG-1_1	4487	SPG
TCAGGGCGTAAACGTA-1_1	3927	SPC-II
TCAGGGCTCACATCCC-1_1	2073	SPG
TCAGGGCTCAGCACTA-1_1	5544	SPC-I
TCAGGGCTCGATCTTT-1_1	2897	SPC-II
TCAGGTAAGCGCATTT-1_1	4595	SPG
TCAGGTAAGTGTGTAA-1_1	4861	SPC-I
TCAGGTAGTTACTACG-1_1	1440	SPC-I
TCAGGTAGTTGCAGCC-1_1	3188	SPG undiff
TCAGGTATCTACTTTG-1_1	4507	SPC-I
TCAGTCCGTAGTGATA-1_1	1405	SPG
TCAGTCCGTCTCTGCT-1_1	2641	SPC-I
TCAGTCCGTTTCTACT-1_1	1417	SPC-I
TCAGTTTAGTGAGCTG-1_1	2143	SPG
TCAGTTTCAGCACATT-1_1	634	SPD elongated
TCAGTTTGTATTCGCA-1_1	3632	SPC-I
TCAGTTTGTGATAAGT-1_1	3066	SPG
TCAGTTTGTGCTTACA-1_1	4260	SPC-II
TCAGTTTGTTGGACGA-1_1	964	SPC-II
TCCAGAAAGACTTGAA-1_1	2188	SPG
TCCAGAAAGATCGATA-1_1	553	SPC-II
TCCAGAAAGTCGTGAG-1_1	3800	SPG
TCCAGAAGTGCGTTTA-1_1	2508	SPG
TCCATCGAGCATTGGG-1_1	785	SPG
TCCATCGCAAGCTTTG-1_1	778	SPG
TCCATCGCACCAAGGA-1_1	5152	SPG
TCCATCGGTAAACCCT-1_1	3019	SPD round
TCCATCGGTAACACTC-1_1	2388	SPC-II
TCCATCGGTTTCCTAT-1_1	823	SPC-II
TCCATCGTCACTTACT-1_1	2144	SPC-II
TCCATCGTCCCGATTC-1_1	1674	SPC-I
TCCATCGTCGAGTGTT-1_1	4871	SPC-II
TCCCACAAGCAACGGT-1_1	3087	SPC-I
TCCCACAAGGACTTTC-1_1	1961	SPD round
TCCCACACAAAGGTCG-1_1	3339	SPG
TCCCACACAGGCTACC-1_1	2737	SPC-I
TCCCACATCAGCACGC-1_1	5711	SPG
TCCCACATCGACTGGC-1_1	3284	SPG
TCCCACATCTATATCC-1_1	2092	SPG
TCCGACTCAATGCACT-1_1	622	SPC-I
TCGAGCGAGAGTGGAA-1_1	548	SPD elongated
TCGAGCGAGCACCATT-1_1	1774	SPG
TCGAGCGCATATTGGC-1_1	2591	SPC-II
TCGAGCGGTACGGATG-1_1	4663	SPG
TCGAGCGGTGCTAGTT-1_1	869	SPG
TCGAGCGGTTCCTATT-1_1	4634	SPG
TCGAGCGTCATGTTCT-1_1	1235	SPG
TCGATTTAGTGCACAG-1_1	636	SPD elongated
TCGATTTGTAAGCCTT-1_1	492	SPD elongated
TCGCAGGCACTCGGAC-1_1	1494	SPG undiff
TCGCAGGCATACTGCA-1_1	1774	SPC-II
TCGCAGGCATGTAGAA-1_1	1974	SPG undiff
TCGCAGGGTGCTTGAT-1_1	802	SPG
TCGCAGGTCAAGAGAT-1_1	3006	SPC-I
TCGCAGGTCAATCGTG-1_1	1367	SPC-I
TCGCAGGTCCCGCAAG-1_1	2898	SPC-II
TCGCCTATCACAAGCT-1_1	2187	SPC-I
TCGCCTATCGTGATAC-1_1	2189	SPC-II
TCGGGACAGAATACTG-1_1	862	SPC-I
TCGGGACCAAGCGACA-1_1	816	SPG
TCGGGACCAGGCATTT-1_1	3466	SPC-II
TCGGGACGTATCACAC-1_1	2651	SPG
TCGTTCGAGAACAGGA-1_1	3565	SPC-I
TCGTTCGAGACAGCTG-1_1	742	SPG undiff
TCGTTCGAGGCGTCCT-1_1	2271	SPG undiff
TCGTTCGCACGTTGTA-1_1	2341	SPC-II
TCTAGTTAGAATATCG-1_1	2614	SPC-I
TCTAGTTCATGTCCCT-1_1	5178	SPC-I
TCTATTGAGGATTGCG-1_1	3048	SPG
TCTATTGCACGTTGTA-1_1	4706	SPC-I
TCTATTGCAGTAACTC-1_1	2521	SPG undiff
TCTATTGGTAGCGTTT-1_1	1268	SPC-I
TCTCAGCCATCGGCTG-1_1	6892	SPG undiff
TCTCAGCTCCACCTAC-1_1	1003	SPG
TCTCAGCTCCAGTACA-1_1	3415	SPG
TCTCAGCTCGAGGTAG-1_1	5161	SPC-I
TCTCAGCTCGGTTCCT-1_1	2475	SPD elongated
TCTCAGCTCGTGATAC-1_1	1148	SPG
TCTCTGGAGGAGTCTG-1_1	3183	SPG undiff
TCTCTGGCAAAGCATA-1_1	1852	SPC-I
TCTCTGGGTGCACTTA-1_1	2726	SPG undiff
TCTCTGGGTGTGTGTT-1_1	3186	SPC-I
TGAATCGAGCCATGGA-1_1	3620	SPD elongated
TGAATCGGTACTTCGA-1_1	1877	SPG
TGAATCGGTCTAAGAA-1_1	5416	SPC-I
TGAATCGGTTGTCGGC-1_1	4424	SPC-II
TGAATCGTCAACTTGG-1_1	1265	SPG
TGAATCGTCATGCTTT-1_1	782	SPG undiff
TGACAACAGTTATGAG-1_1	1347	SPG
TGACAACCAGGTAGCA-1_1	1281	SPG
TGACAACCAGTAAGAT-1_1	5650	SPG
TGACAACGTAACGGTG-1_1	6226	SPG undiff
TGACAACGTACAAGCG-1_1	1647	SPG undiff
TGACAACGTTCCTATT-1_1	5101	SPC-I
TGACAACGTTTAGACC-1_1	3430	SPG undiff
TGACAACTCATTCTCA-1_1	1162	SPG
TGACTCCAGCAGGAGG-1_1	1592	SPG
TGACTCCAGGGAAATG-1_1	558	SPG
TGACTCCCATTAAGGA-1_1	3362	SPC-I
TGACTCCGTGGGTAGT-1_1	4670	SPG undiff
TGACTCCTCCACTAGA-1_1	3132	SPD round
TGAGCCGAGCACACCC-1_1	2669	SPD round
TGAGCCGCAAGTCCTA-1_1	5927	SPG
TGAGCCGCACTGTTAG-1_1	1541	SPC-I
TGAGCCGTCCCACGGA-1_1	2573	SPG
TGAGCCGTCTATATCC-1_1	3637	SPG
TGAGTCATCCAATAGC-1_1	898	SPG
TGAGTCATCCATAGGT-1_1	622	SPG undiff
TGAGTCATCCATTGTT-1_1	932	SPC-I
TGATCAGAGCGTCAAG-1_1	3331	SPG undiff
TGATCAGAGCTGGAGT-1_1	4123	SPC-I
TGATCAGAGGTTGTGG-1_1	1173	SPD elongated
TGATCAGCAAAGCATA-1_1	4195	SPC-II
TGATCAGGTACATGGG-1_1	669	SPG
TGATCAGTCTTCTTCC-1_1	3739	SPC-II
TGATGCACAACTCGAT-1_1	937	SPG
TGATGCACAAGCGTCC-1_1	1167	SPD round
TGATGCAGTTACGCTA-1_1	596	SPG
TGATTTCCAGTTGCAT-1_1	3564	SPD round
TGATTTCCATCCTCGT-1_1	718	SPG
TGATTTCGTGGTAAGC-1_1	3094	SPG undiff
TGATTTCGTTTCAGCA-1_1	2129	SPG
TGATTTCTCAATGCAC-1_1	3738	SPG
TGATTTCTCCCTATTA-1_1	5386	SPC-I
TGATTTCTCGGATAGG-1_1	1421	SPC-II
TGATTTCTCTTCATAC-1_1	3320	SPC-I
TGCACCTAGGCTCAGA-1_1	595	SPG
TGCACCTCAAGAGATT-1_1	2823	SPG
TGCACCTCACAAGGGT-1_1	1826	SPD elongated
TGCATTTAGCTACGCC-1_1	3044	SPC-I
TGCATTTAGCTACGTT-1_1	1597	SPG undiff
TGCATTTAGTTAGCGG-1_1	1558	SPG
TGCATTTCAAAGCTGG-1_1	1516	SPC-I
TGCATTTCAGAGTCGA-1_1	3677	SPC-I
TGCCTCAAGACACGGT-1_1	502	SPD elongated
TGCCTCAAGAGCCACA-1_1	923	SPG
TGCCTCAAGTGTAATG-1_1	1830	SPG
TGCCTCACAGTAGGCA-1_1	1364	SPG
TGCCTCATCTCTCAAT-1_1	2035	SPD round
TGCCTGTAGAAGCCTG-1_1	771	SPG
TGCCTGTAGTCAACTC-1_1	2404	SPC-II
TGCCTGTCAGTTGCAT-1_1	1110	SPG
TGCCTGTCATCCCGGA-1_1	692	SPG
TGCCTGTGTCAGAAAT-1_1	2043	SPG undiff
TGCCTGTTCTCAGATG-1_1	2328	SPG
TGCGTAACAAGAGCGT-1_1	1132	SPC-II
TGCGTAAGTTTCGTTT-1_1	1142	SPG
TGCGTAATCACGTCAA-1_1	3441	SPC-I
TGCTATTAGGGCTCTC-1_1	3727	SPG
TGCTATTCAATGGCAG-1_1	2282	SPC-II
TGCTATTCATCATCGA-1_1	1396	SPC-I
TGCTATTGTCATAGCT-1_1	2708	SPD round
TGCTATTGTTGGCTTA-1_1	2776	SPC-II
TGCTATTTCTCTTCCT-1_1	1201	SPC-II
TGCTCACGTCCGGTAC-1_1	4506	SPG
TGCTCACTCTCCTTAA-1_1	2711	SPG
TGCTCGTAGACCGCAA-1_1	558	SPG
TGCTCGTAGGCAAGGG-1_1	570	SPG
TGCTCGTAGGTCCTCG-1_1	2088	SPG
TGCTCGTCATATACGC-1_1	4775	SPD round
TGCTCGTCATGGCCCA-1_1	1843	SPG
TGCTCGTGTTCACGTA-1_1	1808	SPG
TGCTTCGCAACGTCGC-1_1	1296	SPG
TGCTTCGCAAGCTTTG-1_1	1133	SPC-II
TGCTTCGCATGGAGGT-1_1	1056	SPD round
TGCTTCGTCCATACCC-1_1	6144	SPG
TGCTTCGTCTCTTCTC-1_1	771	SPC-II
TGCTTTAAGACCCTAT-1_1	2638	SPC-I
TGCTTTATCAATCGTG-1_1	1969	SPG undiff
TGCTTTATCGAACACT-1_1	1010	SPG
TGGAAGGAGAGTCCGA-1_1	4096	SPC-I
TGGAAGGAGGTAGGAA-1_1	2938	SPC-II
TGGAAGGCACACACCG-1_1	3047	SPC-I
TGGAAGGGTCTGGTTA-1_1	5653	SPG
TGGAAGGTCTGACATG-1_1	1929	SPC-II
TGGACATAGCCCATGC-1_1	1614	SPG
TGGACATAGCTAACAA-1_1	4015	SPC-I
TGGACATCATCTCTCG-1_1	5014	SPG
TGGACATGTAGAATAC-1_1	2764	SPC-II
TGGACATTCCATAGGT-1_1	1740	SPG undiff
TGGCAATTCGTTACAG-1_1	4067	SPD round
TGGCCTTAGCCCATTA-1_1	2446	SPD round
TGGCCTTTCTGGCGCA-1_1	2781	SPC-I
TGGCGCAAGCCGCAAA-1_1	1934	SPG
TGGCGCAAGGACTTTC-1_1	2341	SPG undiff
TGGCGCATCGGCTATA-1_1	3026	SPG
TGGGTGCAGAAATCTG-1_1	906	SPC-I
TGGGTGCAGTGCACAG-1_1	4780	SPG
TGGGTGCGTATTGTCG-1_1	2002	SPD round
TGGGTGCGTCCGGTAC-1_1	2020	SPG
TGGGTGCGTTGAATAG-1_1	2846	SPD elongated
TGGGTGCTCTTTGCAT-1_1	4013	SPD round
TGGGTTACAAGTCTGT-1_1	1295	SPC-I
TGGGTTAGTACGGATG-1_1	1061	SPG
TGGGTTAGTTACTTTC-1_1	2658	SPC-I
TGGTCAAAGGAAACTT-1_1	3412	SPC-I
TGGTCAACAGTTGCAT-1_1	4319	SPG
TGGTCAACATTAAGGA-1_1	2423	SPC-II
TGGTCAAGTTTCCTAT-1_1	3578	SPG
TGGTCAATCCCTACCA-1_1	3283	SPG undiff
TGGTCCTCAATGAAAC-1_1	3082	SPC-I
TGGTCCTCACTCCACT-1_1	1474	SPC-II
TGTAAGCGTCATTGGT-1_1	3259	SPC-I
TGTAAGCGTGGTGGTA-1_1	3431	SPC-I
TGTAAGCTCAGTCAAC-1_1	738	SPG undiff
TGTACAGAGCTCGTTA-1_1	1053	SPG undiff
TGTACAGAGTCTCGAT-1_1	2836	SPC-I
TGTACAGCAAAGCTTC-1_1	544	SPG
TGTACAGCAAAGGTCG-1_1	3115	SPG
TGTACAGCAAGTCCTA-1_1	1690	SPC-I
TGTACAGCAGCAACCC-1_1	3977	SPC-II
TGTACAGGTCTGTGTA-1_1	5254	SPG
TGTACAGGTTCCCAAA-1_1	811	SPD elongated
TGTACAGGTTTCGACA-1_1	2587	SPG
TGTACGACAAGCCAGA-1_1	4386	SPG
TGTACGACAAGGGTAC-1_1	2704	SPC-I
TGTAGCACACTAGGAG-1_1	1306	SPG
TGTAGCACATTTCACT-1_1	1733	SPG
TGTAGCAGTACGCAAG-1_1	4475	SPD round
TGTAGCAGTGGGTAGT-1_1	2795	SPC-I
TGTAGCATCATTCATC-1_1	2478	SPC-I
TGTAGCATCTCTTCCT-1_1	2379	SPG undiff
TGTAGCATCTTCCAGC-1_1	2753	SPG undiff
TGTGACAAGCGAGAAA-1_1	2364	SPG
TGTGACAAGTCTAGAA-1_1	3134	SPC-I
TGTGACACACTCGCAG-1_1	1554	SPG undiff
TGTGACAGTCATCGTA-1_1	1197	SPG undiff
TGTGACAGTGCAAGAC-1_1	1642	SPG
TGTGACATCGTGGCGT-1_1	1158	SPG undiff
TGTGGCGAGACAGCTG-1_1	4020	SPG
TGTGGCGCACTCAAGT-1_1	6318	SPC-I
TGTGGCGCATGCGCTG-1_1	977	SPC-I
TGTGGCGGTTAGGAGC-1_1	1375	SPC-II
TGTGGCGTCACATTCT-1_1	1141	SPG undiff
TGTGGCGTCACCACAA-1_1	565	SPD elongated
TGTGTCCCAGCAACCC-1_1	4132	SPC-II
TGTGTCCTCGAGAAGC-1_1	781	SPG undiff
TGTTAGGAGGGAAGCG-1_1	1110	SPC-II
TGTTAGGCATCCCAAA-1_1	4135	SPC-II
TGTTAGGGTGCGTCCA-1_1	1672	SPG
TTAACGGCACATCATG-1_1	3640	SPC-I
TTAACGGCATATACGC-1_1	886	SPG undiff
TTAACGGGTCAGACGA-1_1	788	SPG
TTAACGGGTCCCGAGT-1_1	2777	SPG
TTAACGGGTCTCTAAG-1_1	1479	SPG
TTAACGGGTTACACTG-1_1	819	SPG
TTACCCGCATGGATGG-1_1	1992	SPC-I
TTACCCGGTCCAAGTT-1_1	6566	SPG
TTACCCGGTTCCTATT-1_1	2523	SPG
TTACCGCAGAAGCCTG-1_1	1477	SPC-II
TTACCGCGTATGGATA-1_1	2396	SPD round
TTACCGCGTTAGGAGC-1_1	4041	SPC-I
TTACCGCTCCGTGCGA-1_1	1411	SPG
TTACCGCTCTCGTGAA-1_1	3379	SPC-I
TTACGGAAGACAGTGC-1_1	559	SPG
TTACGGAGTCCAGACC-1_1	2514	SPD round
TTACGGAGTTGAAGCG-1_1	4468	SPC-I
TTACGGAGTTGTATCG-1_1	4567	SPC-I
TTACGGATCATGAACC-1_1	1165	SPD elongated
TTACGTTCATTCTCGC-1_1	2061	SPG
TTACGTTTCCAGTTAG-1_1	2030	SPC-I
TTACGTTTCCATGTTT-1_1	1868	SPC-I
TTACTCAAGTCTAGAA-1_1	2093	SPC-I
TTACTCACAAGTTGCT-1_1	4064	SPC-II
TTACTCACACTCAGCG-1_1	2226	SPC-II
TTACTCACATAGGCGA-1_1	5473	SPG
TTACTCAGTATTCTCT-1_1	1162	SPG
TTACTCATCGGATCGC-1_1	2832	SPC-I
TTACTCATCGTGATAC-1_1	1051	SPG
TTACTCATCTATCTCA-1_1	1243	SPC-II
TTACTCATCTGGGCGT-1_1	6472	SPG
TTACTTGCAGTCAGAG-1_1	5369	SPG
TTACTTGTCAGCACTA-1_1	656	SPG undiff
TTACTTGTCCACACCT-1_1	5973	SPC-I
TTACTTGTCGATCGCG-1_1	3608	SPC-II
TTACTTGTCGGATCGC-1_1	1587	SPG
TTAGCGAGTGGCGCTT-1_1	5569	SPC-I
TTAGCGAGTGGTGGTA-1_1	2330	SPG
TTAGCTTAGGCTTAAA-1_1	2824	SPC-II
TTAGCTTAGTCGAGCA-1_1	3881	SPG
TTAGCTTCAAGGTCGA-1_1	1590	SPC-II
TTAGCTTCAGGTAGCA-1_1	4791	SPC-I
TTAGGTGAGTGATTAG-1_1	4017	SPG
TTAGGTGCAGAACAGC-1_1	3166	SPC-I
TTAGGTGCATATAGAG-1_1	5709	SPG undiff
TTATGTCCAAGGATGC-1_1	649	SPC-I
TTATGTCCAATGTAAG-1_1	2885	SPC-I
TTATGTCCACAAACAA-1_1	1793	SPG
TTATGTCGTGTGACCC-1_1	719	SPD round
TTATGTCGTTACACTG-1_1	741	SPG
TTATGTCGTTTGTAGC-1_1	1236	SPC-II
TTCAACTAGGAACCGT-1_1	3100	SPG undiff
TTCAACTAGGCTTAAA-1_1	4905	SPC-I
TTCAACTGTCACAGGA-1_1	2526	SPC-II
TTCAACTTCCTAAGTG-1_1	1385	SPG
TTCAACTTCGACCCGA-1_1	5206	SPG undiff
TTCATCAAGTCCAGAG-1_1	3072	SPC-II
TTCATCACAAGGAAGA-1_1	3129	SPC-I
TTCATCAGTATGGATA-1_1	1322	SPC-I
TTCATCATCAAGGCAG-1_1	464	SPG
TTCATCATCTGAAAGA-1_1	2276	SPG undiff
TTCATTGCAAGAAACT-1_1	5006	SPG
TTCATTGCAATGTAAG-1_1	3703	SPC-I
TTCATTGCATCGTACA-1_1	761	SPG
TTCATTGGTCAGGTGA-1_1	1298	SPC-I
TTCGATTAGAGACTCG-1_1	3980	SPG
[truncated: 3,351 more rows]

## Sheet: README
scATAC-seq data showing the total number of mapped fragments (total_fragments) for each cell and the corresponding cell type annotation (annotation).
