# Supplementary material for: A single-cell multiomics roadmap of zebrafish spermatogenesis reveals regulatory principles of male germline formation
Source: Mol Syst Biol. 2025 Oct 14;22(1):42–68. doi: 10.1038/s44320-025-00157-7 (PMC12759076; doi:10.1038/s44320-025-00157-7)
Supplement: Supplementary file 16 — Source data Fig. 4 [file 44320_2025_157_MOESM16_ESM.zip › Figure_4/4E/Fig.4E.xlsx]

## Sheet: Fig.4E
SSCc	1467
diSPG	2415
zygotene	2829
pachytene / diplotene0	2683
round spd	1565
elongated	1659

## Sheet: README
Number of scATAC-seq peaks per spermatogenesis stage, adapted from Wu et al., 2022 (Hum. Mol. Genet. 31:321–333, Fig. 3a).
