# Supplementary material for: A single-cell multiomics roadmap of zebrafish spermatogenesis reveals regulatory principles of male germline formation
Source: Mol Syst Biol. 2025 Oct 14;22(1):42–68. doi: 10.1038/s44320-025-00157-7 (PMC12759076; doi:10.1038/s44320-025-00157-7)
Supplement: Supplementary file 17 — Source data Fig. 5 [file 44320_2025_157_MOESM17_ESM.zip]

Archive with 12 entries (7 files):
- Figure_5/.DS_Store
- Figure_5/5A/
- Figure_5/5A/Fig.5A.xlsx
- Figure_5/5B/
- Figure_5/5B/Fig.5B.xlsx
- Figure_5/5C/
- Figure_5/5C/Fig.5C.xlsx
- Figure_5/5D/
- Figure_5/5D/Pseudobulk_ATAC_seq_log2_norm.zip
- Figure_5/5D/README.txt
- Figure_5/5F/
- Figure_5/5F/Fig.5F.xlsx
