# Supplementary material for: A single-cell multiomics roadmap of zebrafish spermatogenesis reveals regulatory principles of male germline formation
Source: Mol Syst Biol. 2025 Oct 14;22(1):42–68. doi: 10.1038/s44320-025-00157-7 (PMC12759076; doi:10.1038/s44320-025-00157-7)
Supplement: Supplementary file 17 — Source data Fig. 5 [file 44320_2025_157_MOESM17_ESM.zip › Figure_5/5A/Fig.5A.xlsx]

## Sheet: Fig.5A
motif.name	p.adjust
NFYA	9.9672e-191
NFYC	1.267e-170
KLF15	9.0785e-151
NFYB	6.9082e-132
SP1	7.11556e-96
ZBTB14	2.35166e-93
SP4	2.39692e-88
YY2	5.73335e-82
SP9	3.91519e-77
TCFL5	3.27209e-76
NRF1	6.60527e-70
SP3	2.8548e-68

## Sheet: README
Motif enrichment in scATAC-seq peaks accessible in ≥10% of elongated spermatids, identified using Signac::FindMotifs with position frequency matrices (PFMs) from the JASPAR CORE vertebrate collection (via Signac::getMatrixSet and Signac::AddMotifs).
