# Supplementary material for: A single-cell multiomics roadmap of zebrafish spermatogenesis reveals regulatory principles of male germline formation
Source: Mol Syst Biol. 2025 Oct 14;22(1):42–68. doi: 10.1038/s44320-025-00157-7 (PMC12759076; doi:10.1038/s44320-025-00157-7)
Supplement: Supplementary file 17 — Source data Fig. 5 [file 44320_2025_157_MOESM17_ESM.zip › Figure_5/5B/Fig.5B.xlsx]

## Sheet: Fig.5B
gene	sperm	testis_rep1	testis_rep2
a1cf	2.75788	0.544578	10.5794
a2ml	0.158718	0.105916	0.915129
A2ML1 (1 of many)	271.636	0.35577	4.62317
aaas	38.6618	1.74769	23.3405
aacs	8.80406	2.18089	23.9279
aadac	0.115111	0.247199	2.79829
aadacl4	0.527427	0.354086	5.15971
aadat	4.72923	0.671467	5.12015
aaed1	9.31621	1.19187	12.5217
aagab	21.737	1.81108	20.5028
aak1a	8.31884	1.01137	10.7488
aak1b	5.15906	1.19182	16.2061
aamdc	14.4125	1.885	24.4501
aamp	85.5478	1.74978	14.965
aanat1	1.21043	0.408298	4.62156
aanat2	0.818785	0.180312	1.70154
aar2	42.5726	1.69297	19.2814
aars	52.4192	4.50473	52.0103
aars2	6.67669	0.871742	10.3036
aarsd1	5.88067	0.693146	6.1118
aasdh	1.92654	0.32336	6.02643
aasdhppt	4.98331	0.508112	4.78172
aass	1.59008	0.609069	7.0519
aatf	31.8055	0.853987	11.4413
aatka	0.468898	0.378179	4.7261
aatkb	1.65849	0.338938	4.73747
abat	19.6114	3.87124	45.2963
abca12	0.768891	0.622934	7.27099
abca1a	4.12612	4.30775	38.1032
abca1b	0.876555	0.903458	8.12035
abca2	3.00491	1.98918	19.0299
abca3b	26.9019	1.28446	12.387
abca4a	1.63578	0.2377	3.38767
abca4b	0.349433	0.0334142	0.387473
abca5	6.50061	1.11359	14.0438
abcb10	1.70549	0.270645	4.10535
abcb11a	6.96488	0.391036	5.28471
abcb11b	0.218356	0.129353	1.24901
abcb4	1.51362	0.458036	6.89118
abcb5	5.4458	0.681205	7.04933
abcb6a	11.8405	0.650588	8.60618
abcb6b	2.56714	0.447312	5.55729
abcb7	14.6022	0.866157	10.3089
abcb8	9.47063	0.813863	9.91988
abcb9	3.05512	0.409636	4.26464
abcc1	9.47812	1.73568	24.1599
abcc10	7.78004	0.520465	6.30712
abcc12	4.59981	0.656924	11.1001
abcc13	0.655314	0.308657	3.49384
abcc2	0.581484	0.277306	3.62352
abcc3	12.8057	3.55408	44.9677
abcc4	9.81943	2.94811	47.7289
abcc5	30.3799	4.9315	70.0159
abcc6a	0.682015	0.133304	1.78851
abcc6b.1	0.0232084	0.317206	4.56594
abcc6b.2	0.0172348	0.0513432	0.537748
abcc8	1.32475	0.213554	3.097
abcc8b	0.324449	0.0691295	1.36301
abcc9	5.14468	0.842459	12.1595
abcd1	0.654009	0.67216	9.32232
abcd2	0.699109	2.8374	31.6227
abcd3a	7.98521	1.04712	8.47391
abcd3b	4.95112	1.21204	12.965
abcd4	6.44799	0.506663	6.5292
abce1	48.6753	3.72742	49.1651
abcf1	19.9362	1.62004	22.6718
abcf2a	90.3812	3.5195	54.0078
abcf2b	0.917753	0.42289	6.63012
ABCF3	13.2762	1.60073	17.106
abcg1	0.547829	0.407522	4.77298
abcg2a	29.6865	3.54701	45.8183
abcg2b	2.45313	0.400826	3.72973
abcg2c	12.1781	1.18617	15.2363
abcg2d	0.3953	0.105074	0.975592
abcg4a	0.146327	0.0388976	0.639101
abcg4b	0.264115	0.134091	0.838548
abcg5	0.164015	0.0110777	0.468161
abcg8	0.178805	0.108315	0.928913
abch1	3.47415	0.728471	10.4326
abhd10a	12.2123	3.04232	34.3426
abhd11	5.76894	1.06803	19.729
abhd12	4.72211	1.22504	12.9536
abhd13	14.6302	0.996698	13.1101
abhd14a	9.3451	0.977096	13.3807
abhd14b	2.64942	1.02177	9.79453
abhd15a	7.78051	0.310986	4.00541
abhd16a	20.5516	1.46352	17.4337
abhd17aa	25.2624	0.942925	10.7719
abhd17ab	13.0976	0.896927	11.8636
abhd17b	19.0393	1.4835	21.5217
abhd17c	25.2919	1.38504	14.3307
abhd18	27.1882	1.08638	10.9636
abhd2a	2.58454	1.55847	19.547
abhd2b	4.87956	0.397682	4.89375
abhd3	0.335071	0.422956	4.2985
abhd4	45.5071	2.43304	29.7993
abhd5b	5.90633	5.47105	58.1817
abhd6a	1.87609	0.813392	7.83518
abhd6b	7.70797	0.366037	4.50596
abhd8a	0.126881	0.32459	3.75018
abhd8b	0.532007	0.206437	2.19661
abi1a	3.30072	1.51734	13.8342
abi1b	0.595286	0.209317	2.34332
abi2a	15.1564	1.74613	23.5519
abi2b	27.9	1.82924	20.7101
abi3a	5.08835	0.379821	3.93398
abi3b	2.04093	0.0831387	0.948235
abi3bpa	2.03184	0.751603	12.4446
abi3bpb	0.160907	0.546877	4.18798
abl1	6.25941	1.02916	11.6009
abl2	4.00484	0.835644	8.99907
ablim1a	0.61107	0.429777	3.213
ablim1b	4.11451	6.83466	80.2838
ablim2	0.575988	1.24436	4.31881
ablim3	1.10349	0.194455	2.91606
abo	2.16441	1.05846	9.56903
abr	19.8923	2.15186	24.2957
abraa	0.289341	0.425514	4.448
abrab	2.28376	4.33637	42.5305
abracl	53.3253	2.0273	17.6134
abraxas2a	30.7443	1.19638	11.4711
abraxas2b	15.7795	0.99704	10.9772
abt1	30.2369	1.41763	12.9158
abtb1	8.38816	2.24312	22.4966
abtb2a	0.269848	0.679755	7.40359
abtb2b	0.238232	0.251744	2.22632
acaa1	9.92739	2.61474	27.2204
acaa2	24.9053	0.663294	7.06733
acaca	9.1846	2.34973	19.6854
acacb	13.7309	2.01926	21.929
acad11	3.13673	0.856028	8.93987
acad8	18.0815	1.62705	15.0142
acad9	14.4731	1.24963	14.6682
acadl	31.3594	1.27417	16.2643
acadm	211.93	6.43177	63.7177
acads	37.6774	2.3129	20.0254
acadsb	32.0287	1.5862	14.9477
acadvl	37.0132	5.52303	54.6813
acana	0.158907	0.208404	2.22979
acanb	0.0262638	0.0675643	0.949004
acap1	25.8771	1.95961	23.2366
acap2	25.4418	5.56113	54.8068
acap3a	0.971722	0.452764	6.95685
acap3b	13.7251	0.719313	7.44957
acat1	15.9152	1.81507	20.19
acat2	19.2405	1.58581	20.8862
acbd3	21.731	1.67358	18.0798
acbd4	2.0675	0.933566	19.2758
acbd5a	7.56147	1.32401	15.2239
acbd5b	1.84504	0.114747	2.61846
acbd6	6.54722	1.94142	17.3555
acbd7	2.29644	0.775073	7.73756
accs	17.6691	0.812535	9.37289
acd	47.7101	2.51338	34.6527
ace	0.648164	0.283115	3.9256
ace2	1.52387	0.405729	7.03473
acer1	2.07532	0.101788	1.86671
acer2	16.6446	1.99563	31.4879
acer3	2.41992	1.0706	11.7014
ache	1.26765	0.654648	7.20382
acin1a	103.004	3.80965	40.2693
acin1b	80.7036	4.57433	52.0359
ackr3a	0.63008	0.542421	11.3509
ackr3b	1.26765	1.02324	11.4802
ackr4a	0.465389	1.15007	7.23766
ackr4b	0.368721	1.20476	12.9741
aclya	34.3905	3.13208	43.9156
aclyb	0.725823	0.271853	2.50902
acmsd	0.788273	0.597521	6.92881
aco1	5.54195	0.816646	15.296
aco2	28.3153	3.73303	51.7292
acod1	2.97944	0.255881	1.57544
acot11a	6.01678	0.810553	8.97329
acot11b	3.39849	1.89454	21.0132
ACOT12	10.5741	1.88451	19.0958
acot13	41.3566	4.24394	54.9438
acot14	1.81847	0.18786	2.72218
acot15	3.358	1.79705	15.5295
acot16	0	0	1.34891
acot17	0.526704	0.327283	5.1951
acot18	1.19688	0.458053	3.3711
acot19	0.212445	0.0664208	0.994511
acot20	5.11902	0.753771	12.464
acot21	0.316063	0.150961	1.62498
acot22	0.110354	0.0306238	0.801119
acot7	2.5927	1.43077	13.8127
acot8	3.59083	0.471867	4.71082
acot9.1	5.67052	0.567421	6.78181
acot9.2	2.18068	0.365478	7.73152
acox1	5.86155	1.15636	13.2402
acox3	2.94708	0.926084	8.62699
acoxl	3.4494	2.28452	18.9785
acp1	44.8439	2.61208	27.7985
acp2	12.4173	2.82147	28.9297
acp5a	182.944	0.17922	2.54225
acp5b	1.26242	0.152554	2.55235
acp6	7.87931	0.574432	9.68125
acp7	9.83442	0.467006	4.84972
acsbg1	0.0175297	0.061297	0.788313
acsbg2	14.3618	1.87068	21.275
acsf2	9.57427	0.599463	5.5418
ACSF3	2.33811	0.0400544	1.03933
acsl1a	2.83924	1.28932	14.4618
acsl1b	8.06247	1.90281	23.4348
acsl2	3.85561	0.216147	2.23483
acsl3a	0.685708	0.233605	2.98615
acsl3b	9.17829	2.09313	22.5497
acsl4a	15.1208	3.37446	49.5732
acsl5	13.8701	1.94984	23.3722
acsm3	2.37748	0.607359	5.67058
acss1	4.96417	2.11896	18.105
acss2	17.8964	2.10051	29.8474
acss2l	1.0938	0.463761	7.10922
acss3	4.04608	0.997039	11.8696
acta1a	5.75071	1.26428	20.1271
acta1b	2.66867	0.644142	13.318
acta2	8.77907	10.0359	145.85
actb1	1121.39	50.3975	588.942
actb2	2037.44	163.703	1466.93
ACTC1	0.264663	0.0291255	0.598944
actc1a	4.13328	0.281295	2.51832
actc1b	13.5051	3.31838	88.6901
actc1c	10.5506	1.08091	17.144
actl6a	48.5534	4.47674	64.6517
actl6b	0.339522	0.304216	2.7894
actn1	4.53946	4.50522	45.0987
actn2b	1.58633	0.187838	2.53491
actn3a	2.33315	0.770825	9.14453
actn3b	8.11921	0.955598	16.5853
actn4	37.3234	2.35271	24.3819
actr1	33.4108	2.64011	33.1523
actr10	38.6627	3.56716	43.5591
actr2a	16.0757	2.39084	24.8135
actr2b	35.3773	4.29962	41.496
actr3	60.8839	4.42184	46.6627
actr3b	0.818071	0.24212	2.78696
actr5	28.6514	0.552522	5.64463
actr6	17.4405	1.64384	21.9099
actr8	50.9453	2.03196	28.6518
acvr1ba	11.1112	2.0689	17.8553
acvr1bb	20.3796	1.97266	22.14
ACVR1C	1.20415	0.395972	3.88343
acvr1l	12.2876	1.78128	25.3519
acvr2aa	10.1022	2.38591	29.7853
acvr2ab	6.17321	0.811973	11.6449
acvr2ba	26.9264	2.2817	27.7433
acvr2bb	3.61146	1.03783	12.3688
acvrl1	0.931196	1.32052	10.0939
acy1	27.4194	3.92051	50.4691
acy3.1	17.0394	4.16695	46.0025
acy3.2	44.1486	6.42189	67.5145
acyp1	24.8009	3.65418	35.8493
acyp2	8.61401	0.437197	3.1114
ada	3.86023	1.35719	11.1862
ada2a	33.7226	2.67119	31.801
ada2b	1.87148	0.343271	3.07378
adad1	55.2671	5.88568	69.1955
adad2	9.03939	1.38192	24.8306
adal	7.69626	1.66652	18.3944
adam10a	14.418	5.10806	46.8199
adam10b	21.6913	1.24507	10.4451
adam11	0.271818	0.0846409	0.791012
adam12	0.400111	0.205829	3.19913
ADAM12 (1 of many)	2.69936	1.31342	11.7078
adam15	0.553499	1.34303	13.1179
adam17a	4.42146	1.96511	18.4531
adam17b	1.13808	1.55599	15.9729
adam19a	0.606575	0.292501	3.18924
adam19b	19.4359	15.2632	168.261
adam22	2.63609	2.27792	20.393
adam23a	0.638861	0.347208	3.55513
adam28	1.71103	1.32751	9.8641
adam8a	5.61445	1.78593	14.8218
adam8b	2.58764	1.66301	16.9558
adam9	5.36958	2.87452	31.1717
adamts1	3.07658	0.228388	6.6696
adamts10	0.885502	0.45452	5.24071
adamts12	1.08726	0.860213	8.05756
adamts13	0.0772428	0.207411	2.68666
adamts14	1.46594	0.690684	6.3238
adamts15a	0.420758	0.550228	6.15953
adamts15b	0.590872	0.313498	4.03219
adamts16	0.238034	0.0890091	0.717212
adamts17	2.68701	0.584269	7.18153
adamts18	0.186034	0.17705	3.09718
adamts2	0.588235	1.6078	16.9371
adamts3	0.278688	0.25047	3.32578
adamts5	1.90217	0.419168	5.45967
adamts6	0.135846	0.184116	2.04795
adamts8a	0.369866	0.413615	4.56904
adamts9	0.365187	0.413947	5.87508
adamtsl2	1.63793	0.540214	4.94637
adamtsl3	1.42192	0.27315	2.67438
ADAMTSL4	1.46651	1.28994	7.46689
adamtsl5	0.18238	0.219696	1.86788
adamtsl7	0.124193	0.0310077	0.42403
adap2	4.84929	1.42311	16.8596
adar	15.4658	3.66719	39.5344
adarb1a	1.32348	0.642932	7.16756
adarb1b	3.14167	0.617882	6.12432
adarb2	2.98615	1.25143	16.8694
adat1	8.83675	0.79199	7.20005
adat2	5.43211	1.29822	11.7107
adat3	19.1323	0.725139	6.16537
adck1	5.39988	1.00401	10.337
adck2	9.04856	0.436661	6.18117
adck5	2.50998	1.60356	18.4888
adcy1a	1.10856	0.0909394	0.70926
adcy1b	0.942993	0.231953	4.14499
adcy2a	0.144828	0.219196	3.0045
adcy2b	0.978312	0.52714	5.04651
adcy3a	11.7054	0.614646	8.08177
adcy3b	0.0473378	0.0543453	0.169899
adcy5	7.98079	1.18057	12.0864
adcy6a	1.05839	0.646748	6.06328
adcy6b	2.96161	1.46341	18.7941
adcy7	4.0555	3.12228	28.9903
adcy8	3.84754	0.536427	5.1821
adcy9	6.31554	1.40621	16.6131
adcyap1a	0.830184	0.496886	5.71082
adcyap1b	3.31812	0.687871	7.32046
adcyap1r1a	0.726334	0.795478	7.97832
adcyap1r1b	0.472235	0.244238	3.61193
add1	41.1024	3.81416	30.9957
add2	2.07918	2.34546	22.1075
add3a	34.938	7.96816	84.8573
add3b	0.642897	0.0972398	2.14005
adgb	25.2682	4.14249	42.064
adgra1a	2.20334	0.974282	11.081
adgra2	0.141907	0.268946	2.8961
adgra3	18.7238	1.46889	20.5843
adgrb1a	1.5648	0.968286	11.564
adgrb1b	0.10008	0.0297395	0.195913
adgrb2	0.0423612	0.170416	1.96682
adgrb3	1.51507	0.815895	8.68626
adgrd1	1.82001	3.6324	50.9099
adgrd2	6.73808	1.33434	15.5437
adgre10	9.22125	0.883122	8.71383
adgre14	0.598074	0.131796	1.75196
adgre15	2.4409	1.31044	13.5112
adgre16	3.43954	0.985145	12.6506
adgre17	0.371259	0.594826	4.68935
adgre18	2.17247	0.342264	4.95294
adgre19	0.78547	0.452366	6.67111
adgre5a	0.651046	1.14482	29.0658
adgre5b.2	5.09046	0.62824	7.84866
adgre5b.3	7.24286	1.48384	19.1716
adgre6	0.343843	0.155581	3.00762
adgre7	1.03385	0.185682	2.77662
adgre8	0.664723	0.287961	3.13992
adgre9	6.68859	1.62973	24.082
adgrf11	0.119797	0.175357	2.82984
adgrf3a	0.205851	0.777356	6.70957
adgrf3b	11.2519	0.548282	6.63313
adgrf6	0.259119	0.0568877	2.01148
adgrf7	0.414847	0.0827402	1.94415
adgrf8	0.119529	0.0675273	1.42137
adgrg1	1.10173	1.50619	14.6147
adgrg11	8.3907	1.02096	13.1618
adgrg2a	0.796566	0.173026	1.88821
adgrg3	1.31909	0.58753	6.78914
adgrg4a	0.13287	0.124312	0.759885
adgrg4b	5.57553	3.77024	58.9907
adgrg6	3.08773	0.922258	10.7217
adgrg7.1	0.109985	0	0.716893
adgrg7.2	0	0.0411714	0.912516
adgrl1a	0.0794254	0.143946	0.538943
adgrl2a	8.83334	0.958337	8.26232
adgrl2b.1	9.9317	0.904032	8.5325
ADGRL3	0.875155	0.5923	5.61688
adgrl3.1	2.75181	0.640928	4.71252
adgrl4	2.90777	0.370591	6.21372
adgrv1	0.55389	0.279435	3.20822
adh5	148.213	6.177	106.293
adh8a	13.4516	2.29101	107.059
adh8b	22.4341	2.14482	31.5398
adhfe1	9.91985	1.01356	11.6282
adi1	44.1602	1.3273	17.2006
adipoqa	0.452211	0.17197	1.41876
adipoqb	0	0.0778176	2.49436
adipor1a	43.9592	2.2589	27.8862
adipor1b	28.5232	1.52277	17.8936
adipor2	98.8778	9.14918	87.9589
adka	11.6611	1.50695	20.3902
adkb	18.309	1.84423	26.7633
adm2a	0.422791	0.808769	9.13244
adm2b	3.10723	0.459635	7.90698
adma	1.05214	0.680181	6.16909
admb	0.221775	0.460403	4.72498
admp	0.713214	1.22846	12.2111
adnp2a	12.9902	0.923111	9.87119
adnp2b	12.0205	1.84641	21.7651
adnpa	46.4217	3.37099	45.4941
adnpb	12.7137	1.9203	21.1718
adoa	17.9033	0.925795	14.1951
adob	22.0357	1.66178	16.6397
adora1a	0.311921	0.0246467	0.367714
adora1b	0.0898435	0.464402	4.95579
adora2aa	2.34056	1.51613	19.4283
adora2ab	0.574911	0.188175	2.2989
adora2b	0.933187	0.311032	2.93975
adpgk	6.08744	0.922205	9.79664
adpgk2	1.19064	0.550105	8.07432
adprh	10.189	0.953529	9.33337
adprhl1	0.479965	0.120127	0.884005
adprhl2	31.8976	2.04078	27.8535
adprm	25.5781	0.988137	9.22441
adra1aa	0.194076	0.0243955	0.941638
adra1ab	0.0966173	0.0853489	0.551152
adra1ba	0.0577646	0.0594013	0.771472
adra1bb	0.733072	0.0922608	1.24601
adra1d	0.20286	0.307862	3.14872
adra2a	0.562145	0.283618	3.41469
adra2b	0.236633	0.742365	4.76795
adra2c	0.133247	0.0725811	0.301807
adra2da	0.137919	0.131158	2.32824
adra2db	0	0.0118716	0.26681
adrb1	0.32273	0.0659861	1.01532
adrb2a	0.500078	0.259818	3.61134
adrb2b	0.229833	0.0920794	4.10575
adrb3a	0.980803	0.213288	1.49622
adrb3b	0.245499	0.0678318	1.0782
adrm1	98.9246	5.67288	68.1961
adsl	57.6017	0.309721	6.27423
adss	1.5745	0.708058	5.57067
adssl	61.1704	2.64647	35.3907
adssl1	7.65829	3.53844	35.9042
aebp1	0.88594	0.890594	9.47637
aebp2	18.6909	3.73606	34.3126
aep1	0.258232	0.766028	7.12454
aes	5.31707	2.42452	22.6483
afap1	1.75448	0.945281	12.7144
afap1l1a	4.65784	0.156039	1.84857
afap1l1b	4.47457	0.58442	8.84943
afap1l2	2.27072	1.59586	11.6916
afdna	14.1648	1.92237	18.6332
aff2	0.823344	0.56167	7.18115
aff3	1.6114	0.167744	1.2824
aff4	76.5095	8.34145	88.4502
afg1la	21.1367	0.68957	9.04617
afg1lb	9.45118	0.75326	9.31188
afg3l2	12.6111	1.51439	15.3415
afmid	59.536	3.81064	49.6654
afp4	13.1905	0.949756	10.8068
aftpha	21.4811	2.30853	33.7623
aftphb	15.208	1.86807	16.8819
aga	7.08864	0.427005	3.20409
agap1	17.6912	3.44702	33.9459
agap2	5.51893	0.86188	10.7751
agap3	0.54523	0.511621	5.59182
AGBL1	1.56478	0.536284	6.55135
agbl2	50.0271	4.06912	46.7718
agbl4	43.5243	5.29658	62.6737
agbl5	49.2596	2.02482	20.5621
agfg1a	12.7759	1.44396	14.7373
agfg1b	10.0292	0.950884	10.9917
aggf1	34.2717	2.1594	19.9119
agk	4.59728	0.446163	5.71975
agla	7.33355	1.60817	17.5985
aglb	0.729568	0.253642	3.47546
agmat	2.18757	0.273271	4.51152
agmo	2.95405	0.500214	6.54178
ago1	0.969585	0.272354	3.9016
ago2	3.9021	1.90412	24.7029
ago3a	2.46542	1.30259	14.4153
ago3b	4.27627	0.741458	12.3434
ago4	40.9003	1.7191	16.1862
agpat2	2.91265	0.770943	8.89646
agpat3	9.13072	3.19885	27.8288
agpat4	7.65104	0.687346	7.17087
agpat5	15.2163	1.92419	25.8224
agpat9l	1.78658	0.638212	7.73663
agps	109.138	1.02581	13.27
agr1	2.64607	0.0811635	2.56236
agr2	5.9733	1.21	14.8759
agrn	0.644608	3.05323	28.2133
agrp	0.0490997	0.180462	0.413159
agt	0.319148	0.127185	1.17195
agtpbp1	2.55471	0.648239	7.70775
agtr1a	8.1821	2.1761	27.2495
agtr1b	0.520024	0.219543	3.17972
agtr2	0.28024	0.576306	10.2967
agtrap	6.92522	1.01263	8.32609
agxt2	0.59874	0.0789779	1.71623
agxta	2.06445	0.352863	9.12047
agxtb	2.66229	0.367344	9.6394
ahctf1	22.3567	2.06487	22.5232
ahcy	143.511	6.88948	163.417
ahcyl1	4.24871	0.925411	11.2587
ahcyl2	57.4434	8.88235	108.363
ahdc1	0.465787	0.24552	4.30556
ahi1	42.2278	5.761	69.124
ahnak	2.76288	6.05956	64.1099
ahr1a	0.0279676	0.049207	0.890617
ahr1b	3.45188	0.762256	8.16373
ahr2	2.40124	2.50072	21.208
ahrrb	1.72247	1.07893	17.5108
ahsa1a	3.95871	0.43088	4.60893
ahsa1b	44.5282	3.30189	40.4632
ahsg1	5.99612	1.04903	14.5139
ahsg2	1.04548	0.0678728	1.40184
aicda	0.449389	0	1.22588
aida	14.8675	1.18092	11.7171
aif1l	30.4241	6.72482	45.0365
aifm1	44.769	2.24628	24.4536
aifm2	12.4798	1.10013	10.1566
aifm3	0.214973	0.168364	2.39883
aifm4	9.05271	0.329183	4.90823
aifm5	1.54497	0.375804	3.63116
aig1	1.67371	0.433641	2.71406
aim1a	3.30606	1.02586	14.4237
aim1b	5.11298	0.431058	3.24212
aimp1	47.7709	1.97656	28.96
aimp2	78.1599	2.92596	32.7448
aip	22.3379	2.17737	26.3493
aipl1	0.211486	0.345275	3.57368
aire	1.14027	0.263638	2.88246
ajap1	0.195728	0.339051	3.54518
ajuba	16.9719	0.390495	4.92237
ak1	431.156	36.4874	319.395
ak2	161.652	7.8449	128.951
ak3	3.05478	1.14816	11.9495
ak4	23.5563	34.8728	292.67
ak5	1.01781	0.133352	1.85983
ak5l	1.05918	0.495883	4.54551
ak7a	69.0162	11.1202	105.97
ak7b	96.2347	12.8959	122.284
ak8	25.067	6.94265	82.6648
ak9	42.3146	5.79549	54.0294
akap10	11.1977	1.4799	15.87
akap11	3.60374	1.21583	11.0308
akap12a	0.050594	0.597633	3.58589
akap12b	1.32114	3.99693	51.9901
AKAP13	8.09097	1.37427	10.9723
akap17a	17.1038	0.990779	9.61224
akap1a	52.8513	3.40124	40.5419
akap1b	102.934	1.84846	22.5462
akap6	1.72902	0.348735	2.34425
akap7	5.19037	0.497311	8.84303
akap8l	253.75	9.57334	113.061
akap9	15.3097	0.442471	3.24192
akip1	52.0468	0.305588	5.79975
akirin1	106.44	6.30861	75.6016
akirin2	91.3812	3.11923	47.9404
akna	18.4839	1.03883	13.2151
aknad1	15.8923	1.58578	21.5333
akr1a1a	2.49335	0.386621	5.6106
akr1a1b	18.3677	2.63411	28.9313
akr1b1	2.59933	0.776428	10.6157
akr7a3	28.4392	3.17136	34.8284
akt1	2.59482	0.605887	7.49119
akt1s1	41.5897	6.2724	59.8511
akt2	19.9263	2.0905	20.5653
akt2l	98.5767	2.52996	32.2363
akt3a	2.6786	0.645507	7.66622
akt3b	6.92222	1.74347	18.1504
aktip	93.898	2.26018	38.2189
AL627164.1	0.257495	0.203899	0.905076
AL627263.1	0.0667133	0	0.151426
AL627305.1	0.662259	4.61695	43.4783
AL627325.1	0.979462	0.223666	0.303231
AL627325.2	53.1458	5.61068	17.8036
AL627325.3	2.7228	0.278709	1.87912
AL627325.4	0.972599	0.236053	1.71958
AL627325.5	34.3456	1.96603	6.73314
AL645691.1	0.0719756	0.0543263	1.18994
AL645691.2	0.0661038	0.0776724	0.971331
AL732488.2	0.0405897	0	0.251841
AL732488.3	0	0	0
AL732515.2	0	0	1.63842
AL732562.1	1.22185	0.505055	7.70116
AL732562.2	2.04894	0.391604	1.86843
AL732628.1	0	0.166768	5.15068
AL732629.2	0	0	0
AL732629.3	0	0	0
AL732629.4	0	0	0.356719
AL772141.1	0.0984568	0.0293877	0
AL772148.1	0	0	0
AL772148.2	1.18724	1.7945	18.7572
AL772158.1	0.277994	0	0
AL772198.1	0.879897	0.031721	1.08608
AL772198.2	0.358745	0.036245	0.718526
AL772198.3	6.49509	0.705636	10.2541
AL772198.4	0	0	0
AL772198.5	17.9267	1.07123	12.992
AL772209.1	0	0	0
AL772241.1	0.0520921	0.713486	6.14544
AL772298.1	0.0681419	0.416026	3.96086
AL772332.1	3.43635	0.200828	2.82232
AL772339.1	84.3296	1.48906	48.4583
AL772339.2	1.26227	0.0868174	4.19752
AL773596.1	12.5864	0	0
AL807244.1	0.748669	0	2.06269
AL807244.2	0	0.174264	1.18658
AL807244.3	7.32816	0.186585	5.00767
AL807244.4	0	0	5.08514
AL807244.5	0	0.000865939	1.29325
AL807377.1	0	0	0.0588029
AL807377.2	0	0	0.136833
AL807377.3	0.323119	0	0.350567
AL807377.4	0	0	0
AL807381.1	33.4886	1.4013	14.8701
AL807381.2	502.714	2.40905	20.5473
AL807381.3	28.4953	0.912824	13.2801
AL807381.4	0.0683517	0.0349395	0.381011
AL807739.1	9.21547	2.05011	22.2823
AL807749.1	0	0	3.00736
AL807792.2	0.0918726	0	0.0678095
AL807792.3	0.0918726	0	0.0678095
AL807792.4	0	0	0
AL807829.1	0	0.693829	4.67265
AL808129.2	1.98414	0.100503	0.998784
AL831726.1	0.896337	0.107979	3.11667
AL831726.2	0.894559	1.27918	6.61568
AL831730.1	0	0	4.40534
AL831730.2	0	0	0
AL831748.1	0.226412	0	0.198288
AL831748.2	0.608679	0.110769	0.821187
AL831748.3	0	0	0.0422788
AL831768.1	0.356642	0.0743771	0.848006
AL833789.2	0.0601813	0.134609	0.770628
AL833789.3	0	0	0.0791044
AL833789.4	0	0.000541631	0
AL837515.1	0.100836	0.186187	2.06814
AL837515.2	0.221202	0.747501	5.00091
AL840638.2	0	0	4.04537
AL844172.1	0	0	2.83039
AL844179.1	11.1191	0.688773	5.84399
AL844185.1	0	0	0
AL844186.1	0	0	0.687505
AL844193.1	0	0.0180126	8.94177e-08
AL844196.1	4.09152	1.17567	16.9731
AL844196.2	0	0.101396	0
AL844217.1	1.11802	0.244468	0.956239
AL844217.2	0.148406	0.176202	2.23583
AL844217.3	1.01506	0.495425	5.38099
AL844512.1	0	0.0986324	0
AL844512.2	0.621759	0	1.61408
AL844514.1	1.56559	0	0
AL844518.1	6.4703	0.730851	6.91122
AL844570.1	0.297973	0.341844	4.5388
AL844570.2	1.62496	0	4.89901
AL844570.3	2.80537	0.0751199	0
AL844570.4	0.0514171	0	0
AL844847.1	2.00954	0.184237	8.35114
AL844847.2	7.30854	0.669943	13.5951
AL844847.3	0.709396	0.237443	5.83487
AL844847.4	4.38344	0.350026	7.18348
AL844847.5	0	0	0
AL844847.6	4.07608	0.697973	16.0266
AL844847.7	1.31022	0.345266	14.405
AL844887.1	0	0.157197	2.23746
AL844887.2	0	0	0
AL844887.3	0	0	0.329246
AL844887.4	0	0.05271	0.119437
AL844899.1	0.719444	1.04102	9.72226
AL844899.2	4.94101	0.97386	8.91905
AL844899.3	0	0.0642583	0.748559
AL844899.4	0.0952652	0.149102	0.884133
AL844899.5	0.0372566	0.123044	0.942133
AL844899.6	1.42568	0.204563	2.16069
AL844899.7	0	0.0134996	0.3485
AL845168.1	0	0.125186	0
AL845168.2	0	0.0784576	1.89422
AL845284.1	6.69584	0	0
AL845284.2	20.8782	2.7627	26.5188
AL845284.3	2.31741	0.157338	3.20578
AL845307.1	0.252168	0.282265	5.21602
AL845307.2	1.44399	0.375908	3.0619
AL845307.3	2.11312	0	0
AL845307.4	3.86407	0.378327	2.77404
AL845320.2	79.3248	18.8553	174.054
AL845328.1	0	0	1.90714
AL845330.1	0.252162	1.5885	13.5572
AL845357.2	0	0	0
AL845357.3	0	0	0.483872
AL845357.4	0.661163	0	0.689198
AL845357.5	7.22713	0.185564	1.09214
AL845357.6	0.121687	0	0.315078
AL845363.1	0	0	1.10059
AL845366.1	13.0437	2.74694	19.114
AL845369.1	0.735688	3.46774	36.9269
AL845369.4	0	0	0
AL845369.5	0	0.0581094	0.0276685
AL845369.6	0	0.0581094	0.0276685
AL845369.7	0	0	0
AL845422.1	5.06948	0.251864	0
AL845422.2	2.77009	0.367386	3.84708
AL845428.2	0	0	0.425348
AL845428.3	0	0	0
AL845437.1	0.687475	0.0409909	0.219088
AL845437.2	0.456304	0.0152519	0.983104
AL845437.3	0	0.124084	1.13718
AL845438.1	0.088348	0.0366545	0
AL845438.2	0	0	0
AL928556.1	8.63093	1.07011	9.8594
AL928556.2	0.551628	0	0.46541
AL928556.3	17.6087	0.344606	2.56168
AL928650.4	3.65035	5.61103	57.217
AL928657.2	0	0	2.54498
AL928672.1	0	0	0
AL928672.2	2.50817	0.37338	7.4436
AL928672.3	0	0.0440708	0.284071
AL928685.3	0.275602	0.242992	5.22657
AL928685.4	0	0.0884293	1.40205
AL928691.1	0	0	1.43032
AL928692.1	15.0672	1.2192	29.5047
AL928695.1	0	0.202641	2.23403
AL928695.2	0.490396	0.224688	1.16202
AL928695.3	31.901	1.27545	25.7293
AL928701.1	0	0.331001	3.55951
AL928701.2	0	2.50725	10.199
AL928701.3	3.83923	0.210549	2.01851
AL928714.1	0	0	1.66702
AL928723.1	0.0496892	0.0124097	0.269502
AL928723.2	9.77276	0.649331	7.33676
AL928723.3	0.0376456	0.408866	1.93775
AL928723.4	4.61659	1.52458	14.1938
AL928790.1	3.93603	0	0
AL928808.1	0.173547	1.13447	11.3472
AL928845.1	0	0.0468682	0.581195
AL928851.1	0	0	1.59868
AL928863.1	1.34631	0	0.180803
AL928872.1	0	1.26202	26.4302
AL928872.2	0	0.30442	3.4867
AL928872.3	0.142871	0.182315	4.59946
AL928872.4	0	1.0105	16.7166
AL928875.1	0	0	6.14099
AL928875.2	0.765747	0.830671	11.2716
AL928875.3	8.062	0	1.25901
AL928885.1	0.20184	0.671416	4.0415
AL928885.2	0.171452	0.110754	1.64262
AL928885.3	0.698545	0.635139	7.60033
AL928885.4	1.82143	0.75029	4.97068
AL928885.5	0.30744	0.96484	16.3547
AL928885.6	1.34493	0	0
AL928885.7	8.59287	1.81742	13.7104
AL928885.8	5.47641	0.635981	6.99016
AL928901.2	0	0	0
AL928908.4	80.056	0	3.85786
AL928908.5	0	0	0.253937
AL928908.6	0	0.0171552	0.000146043
AL928954.1	0	0	0
AL928954.2	0	0	0
AL928954.3	1.46736	0	0.756313
AL928954.4	0	0	0
AL928954.5	0	0	0
AL928968.1	0.065526	0.274511	2.04751
AL928999.1	0	0	0.12811
AL928999.2	0	1.36058e-07	12.7933
AL929009.2	0	0	0
AL929010.1	0.066006	0	0.109224
AL929022.1	1.35915	0.0600848	0.32614
AL929023.1	0	0	0
AL929028.1	0.473237	0.658577	6.92838
AL929032.2	0	0	0
AL929032.3	0	0.00052769	0.0168996
AL929032.4	34.8041	0	0
AL929032.5	0	0.127571	0.109714
AL929032.6	1.43104	0	0
AL929040.1	11.3727	1.74182	18.8118
AL929040.2	1.56525	0.220705	3.18583
AL929040.3	0.506124	0.351565	4.94094
AL929044.1	2.49488	0.421366	3.81118
AL929044.2	1.51502	0.576867	5.45235
AL929044.3	0	0	0
AL929045.1	1.70013	0.0231264	0.43485
AL929050.1	2.24583	0.352809	4.53665
AL929050.2	0.0551333	0	0.479442
AL929050.3	0.448132	0.035256	0.829115
AL929074.1	0	0.254249	0
AL929074.2	0.092769	0.0100149	0.133114
AL929074.3	6.14391	3.46249	15.3413
AL929075.1	0	0	0
AL929075.2	9.59217	0.589487	7.48765
AL929075.3	0.44618	0.482278	4.81752
AL929090.1	0.151636	0.0147368	0.399974
AL929092.1	0	0	0.250329
AL929103.1	1.00337	0.360069	4.36157
AL929116.1	9.65696	0.279708	3.98887
AL929116.2	0	0.0611609	0.496518
AL929124.1	0	0.598518	3.35774
AL929124.2	8.25469	0.595469	7.0599
AL929124.3	0.0413241	0	0.804641
AL929190.1	0	0.0327082	0
AL929190.2	0	0	0.0281289
AL929192.1	23.4645	0.0580181	1.75964
AL929192.2	80.619	0.0639668	0.673771
AL929200.1	7.03027	0.176292	2.18633
AL929200.2	4.52763	0.259468	0.428497
AL929206.1	11.2752	1.11583	7.53989
AL929208.1	0.187588	0.467626	12.2606
AL929213.1	23.9482	0	0
AL929213.2	0.884198	0	0.134387
AL929213.3	4.34011	0.133686	0.418973
AL929213.4	0	0	0.480394
AL929217.1	2.46117	0.544942	6.53492
AL929222.3	0	0.0923889	0.872672
AL929225.1	7.13566	0.58733	8.07841
AL929225.2	0.150891	0.0608247	0.670637
AL929225.3	255.585	1.8894	25.4394
AL929225.4	3.43853	1.64112	18.8548
AL929237.4	0	0	3.16241
AL929237.5	1.56784	0.119094	0
AL929276.1	1.13768	0.45766	3.86575
AL929276.2	1.68862	1.34712	21.2092
AL929282.1	0	0	0
AL929297.1	13.8294	0	0
AL929297.2	0	0.117625	1.06559
AL929297.3	0	0.524743	2.17349
AL929305.1	0	0.17869	0.527546
AL929308.1	22.2146	0.222428	7.41042
AL929309.10	0.231753	0.0540458	1.59434
AL929309.11	0	0	0
AL929309.2	0.245868	0.0630294	0.196629
AL929309.3	8.15319	0.916666	9.31532
AL929309.4	0	0	0
AL929309.5	0.245868	0.0630294	0.196629
AL929309.6	8.15319	0.916666	9.31532
AL929309.7	0.231753	0.0540458	1.59434
AL929309.8	0	0	0
AL929309.9	0	0.167726	1.45887
AL929310.1	0.0545216	0.122735	0.446155
AL929321.1	0	0.0903406	1.18937
AL929321.2	0.0901309	0.0142107	0.0846447
AL929321.3	0	0.0786073	0.507434
AL929321.4	0	0.190887	0.558468
AL929321.5	0	0.162516	2.9053
AL929334.1	0	0	0
AL929336.1	0	0	0.402399
AL929338.1	3.25049	0.143736	1.81058
AL929338.2	8.43432	0.418763	5.08172
AL929338.3	10.0933	0.647628	6.71168
AL929338.4	94.0563	2.6033	17.2123
AL929338.5	1.1689	0.25037	3.5043
AL929345.1	0	0.268201	4.47055
AL929346.1	0.128829	1.79787e-07	1.03174
AL929346.2	0	0	0
AL929346.3	0.227552	0.326797	3.69425
AL929374.1	0.0857139	0.0232485	0.279034
AL929435.2	2.97283	7.72861	104.203
AL929453.1	0.0994829	0	0
AL929453.2	0	0	0
AL929453.3	3.32631	0	0
AL929458.1	9.49329	1.65207e-05	0.398174
AL929458.2	0.590287	0.351722	3.01795
AL929458.3	0.373125	0.0547273	2.06439
AL929458.4	7.01721	0.145322	1.78628
AL929458.5	0.941497	0.778627	5.28985
AL929492.1	5.67821	7.75021	52.1082
AL929502.1	0.678381	0.203538	2.32354
AL929502.2	0.504056	0.257105	3.07775
AL929502.3	0.767309	0.127748	1.25456
AL929502.4	31.4475	3.00638	36.715
AL929502.5	1.769	0.477377	6.05379
AL929502.6	5.70199	0.868788	8.65929
AL929507.1	0	0	0.133374
AL929507.10	0	0.0298558	0.0446408
AL929507.11	0	0.0100336	0.233825
AL929507.12	0	0	0.40689
AL929507.13	0	0.0114486	0.0991612
AL929507.14	0	0	0.133374
AL929507.15	0	0.057876	0
AL929507.16	0	0.0298558	0.0446408
AL929507.17	0	0.0320809	0.1647
AL929507.18	0	0	0.315046
AL929507.19	0.4092	0.0509626	1.8281
AL929507.2	0	0.0114486	0.0991612
AL929507.3	0	0.0136738	0.280504
AL929507.4	0	0.0136738	0.280504
AL929507.5	0	0.0100336	0.233825
AL929507.6	0	0.057876	0
AL929507.7	0	0	0.315046
AL929507.8	0	0	0.40689
AL929507.9	0	0.0209961	0
AL929508.1	0.0558172	0	0
AL929508.2	0.106426	0	0.0161263
AL929509.1	5.33909	0.150515	4.10316
AL929509.2	1.30315	0.346413	2.7571
AL929509.3	1230.99	54.0603	962.368
AL929520.3	0.25742	0.134623	1.13726
AL929522.1	0	0	0
AL929533.1	0.538932	0.120918	0.166999
AL929533.2	1.4328	0.0577343	3.89
AL929533.3	0.154087	0	0
AL929536.1	0	0.23237	0
AL929536.2	39.2157	3.90701	49.6732
AL929536.3	0	0	0
AL929536.4	83.4284	5.51031	56.8206
AL929536.5	0	0	0
AL929536.6	39.2157	3.90701	49.6732
AL929536.7	83.4284	5.51031	56.8206
AL929549.1	0.149795	0	0.317951
AL929549.2	0	0	0
AL929549.3	76.8765	14.5137	192.065
AL929576.2	0.0290122	0	0
AL929578.1	0.352127	0	0
AL929578.2	7.63684	0.0071425	0.0369871
AL929578.3	1.77693	0	0
AL929578.4	2.5076	0	0.0335102
AL929595.1	0.0403436	0.0828461	0.69575
AL929596.1	1.20586	0.204283	1.6479
AL935025.1	6.0943	0	0
AL935025.2	0	0.000280612	21.6635
AL935025.3	0.0798077	0	0
AL935027.1	1.9167	6.57992	37.6284
AL935041.1	0.150623	0.121666	1.43735
AL935041.2	0.0555518	0.0140112	0.35898
AL935044.1	2.60041	1.30523	16.4537
AL935044.2	0.251765	0.0572407	0.822092
AL935053.1	2.38794	3.41723	34.1371
AL935064.1	0.49529	0.250116	2.8258
AL935064.2	0	0	0
AL935065.1	0.217662	0.291031	2.40189
AL935115.2	0	0.10937	0.223766
AL935126.2	0.0824438	1.0135	15.276
AL935128.1	1.16314	0.526649	7.551
AL935136.1	10.8407	0.744354	14.2109
AL935136.2	12.2212	0.899665	9.76329
AL935136.3	0.248391	0.0936787	1.04463
AL935141.1	0	0	0
AL935141.2	4.17328	0	0
AL935146.1	3.21961	0.251433	2.61198
AL935146.2	4.22968	0	0
AL935160.1	1.10684	0.437412	4.32079
AL935169.1	2.00764	0.149915	1.18546
AL935169.2	15.5705	2.37949	14.4816
AL935173.1	0	0.30241	0.538425
AL935174.1	0	0	0
AL935174.2	14.2772	1.05521	16.7048
AL935174.3	18.8284	0.0199278	4.79407
AL935174.4	0	0.117739	1.01327
AL935174.5	0.575964	0.0389588	6.18744
AL935174.6	0.575964	0.0389588	6.18744
AL935182.1	0	0.247627	1.87244
AL935186.1	0.247439	0.0434205	0.295819
AL935186.10	442.808	11634.8	4.20938
AL935186.3	578.45	20751.7	738.877
AL935186.4	578.45	20751.7	738.877
AL935186.5	95.5007	8283.4	1236.81
AL935186.6	578.45	20751.7	738.877
AL935186.7	442.808	11634.8	4.20938
AL935186.8	578.45	20751.7	738.877
AL935186.9	95.5007	8283.4	1236.81
AL935187.1	0.20888	0	9.34448e-07
AL935188.1	0	0.0736971	0.659432
AL935188.2	0	1.94046	15.7276
AL935188.3	0	0	0.108363
AL935192.1	0.0779803	0.363707	2.20424
AL935192.2	0.211253	0.0130468	0.322323
AL935193.1	0.166166	0	3.01766
AL935193.2	0.243686	0.0506699	0.931011
AL935195.1	1.75176e-09	6.68347e-09	0
AL935195.2	0.0414309	0.0903407	0.709715
AL935195.3	0	0.174497	0.280347
AL935195.4	6.93885e-06	0.137847	0.944545
AL935199.1	0.215881	0.0400112	0.672155
AL935199.2	0.215881	0.0400112	0.672155
AL935199.3	0.584676	0.108246	2.66205
AL935210.1	0.410493	0.211397	2.42217
AL935211.1	0	0	0.0446835
AL935279.1	0.0735904	0.136857	0.911249
AL935281.1	0	0.0319998	0
AL935281.2	2.93805	0	0
AL935281.3	0.67126	0.296368	2.51361
AL935286.1	1.17805	0.14595	1.95092
AL935286.2	15.6978	0.280042	2.89268
AL935286.3	4.01719	0.109502	0.886021
AL935288.1	0	0	0
AL935288.2	0	0	0
AL935288.3	7.47139	0.231496	2.94427
AL935291.1	0.313885	1.57731	4.10983
AL935292.1	0	0	0
AL935298.1	6.13487	1.64294	19.5095
AL935298.2	0.209084	0.407392	1.79384
AL935298.3	1.79093	0.468008	5.14735
AL935298.4	5.14145	1.07843	16.941
AL935298.5	2.03118	0.898312	10.3408
AL935299.1	0	0	0.50319
AL935300.3	0.894493	0.421023	2.01584
AL935304.1	0	0	0
AL935304.2	0.580881	0.188763	3.19147
AL935304.3	0.0583128	0.0337489	0.793744
AL935304.4	0.602939	0.690143	7.54551
AL935307.1	1.8992	0.312428	3.55328
AL935307.2	0.531193	1.9565	22.4902
AL935307.3	1.3195	0	0.170238
AL935332.1	0	0	0
AL935332.2	0	0	0.170681
AL935333.1	2.31869	0.0978673	1.52187
AL935333.2	6.68362	0	0
AL935333.3	0.338698	0	0
AL935333.4	4.46071	0	0
AL935333.5	8.12653	0	0.479015
AL935333.6	0.583898	0.122066	1.40308
AL935335.1	0.379891	0.380877	3.13267
AL935335.2	0.0145626	0.0258626	0.243179
AL935335.3	1.13679	0.927104	9.1906
AL935335.4	0	2.36594	19.2075
AL935335.5	1.03175	1.08326	11.5649
AL935335.6	0	0.176508	1.34466
AL935335.7	0.186072	0.322373	3.07717
AL953841.3	9.24924	0.218028	1.18542
AL953843.1	1.09222	0.428685	8.40885
AL953852.1	0	0	0
AL953852.2	4.90036	1.04887	10.4408
AL953857.1	1.03279	0	0
AL953858.1	1.57598	0.662629	6.61302
AL953865.1	0.0540195	0	0.0519134
AL953865.2	0	0	0
AL953865.3	0.0559937	0.0965664	1.54333
AL953877.1	0	0.0140835	0.137146
AL953877.2	0.0692459	0	2.04213
AL953877.3	0	0	0
AL953877.4	3.33274	0	2.74922
AL953878.1	0	0	0
AL953886.3	0	0	0
AL953891.1	16.4946	1.24237	11.7156
AL953891.2	3.46587	0.570666	5.49292
AL953896.2	0	0	0.101298
AL953896.3	0	0	0.376517
AL953896.4	0.591508	0.0176629	0.131507
AL953899.1	0.231173	1.35198	12.4524
AL953899.2	0.41223	0	0.273574
AL953901.1	28.252	2.37159	23.5176
AL953901.2	1.87123	0.626923	6.69206
AL953901.3	1.56494	0.780812	8.06597
AL953901.4	7.19092	1.5882	18.6921
AL953901.5	0.781628	1.34444	16.7315
AL953903.1	0	0.0866217	2.23144
AL953903.2	0.0477576	0.0353167	0.709295
AL953903.3	0	1.85489	13.4495
AL953903.4	0	0.0737578	0
AL953903.5	0.242991	0.285775	3.22325
AL953905.1	2.28495	1.22567	11.376
AL953905.2	0.652464	0.389553	4.83736
AL953907.2	0.00786434	0.00570051	0.0755051
AL954130.1	2.767	0.575894	5.28374
AL954130.2	0	0.0295425	0.617977
AL954133.1	0.152751	0	0
AL954133.2	0.227328	0	0
AL954137.1	3.93835	8.31675	94.9152
AL954137.2	0	5.57904	65.5999
AL954146.1	0.0800831	0.0504631	0.0754661
AL954175.1	4.51158	0.85798	7.24844
AL954180.1	0.0787502	0.0934072	1.26983
AL954180.2	1.99057	0.162005	3.02863
AL954311.1	0	0.382592	5.90466
AL954311.2	0.312437	0.0134567	0.103161
AL954322.4	0	0	0
AL954326.1	6.14803	0.684244	9.28854
AL954337.1	0.666445	0.41626	3.57509
AL954357.1	33.6299	1.34814	15.8566
AL954358.1	0.179944	0	0.345071
AL954361.1	0.773525	0.0683704	1.31749
AL954372.1	0	0	0
AL954372.2	0.619288	0.137813	2.23604
AL954372.3	0	0.406232	11.65
AL954372.4	0.324925	0.267813	4.39058
AL954383.1	12.5021	1.31523	8.38962
AL954383.2	1.53591	1.16876	5.31662
AL954383.3	0.301196	0.444118	2.321
AL954386.1	0.634967	0.149255	0.476895
AL954634.1	0	1.60362	6.49217
AL954634.2	0.185856	0.0871476	0.793305
AL954634.3	0	0	0
AL954637.1	0.012953	0.00381569	0.0385373
AL954637.2	0.012953	0.00381569	0.0385373
AL954637.3	0.012953	0.00381569	0.0385373
AL954645.1	2.87675	0.710162	8.51871
AL954645.2	6.6889	1.16533	15.574
AL954648.1	0	0	0
AL954648.2	2.15731	0	0.54738
AL954648.3	2.15731	0	0.54738
AL954648.4	0	0	0
AL954655.1	0.0627806	0.0386889	0.349006
AL954655.2	0	0.111873	0.286686
AL954670.1	0	0.0181309	0.336006
AL954679.1	0	0.189113	0
AL954679.2	0.0735328	0	0.463317
AL954679.3	0	0.101788	1.66388
AL954679.4	0	0	1.40274e-06
AL954682.1	1.06934	0.437193	3.32218
AL954692.1	1.82702	0.464225	4.22152
AL954692.2	0	0	0.0228224
AL954696.1	13.2805	0.484066	5.76566
AL954697.1	0.538172	0.912721	8.13016
AL954698.3	0.305553	0.0743859	0.603548
AL954698.4	0	0	0
AL954698.5	0	0	0
AL954715.1	0	0	25.8862
AL954724.1	6.59243	1.69172	11.6613
AL954724.2	0.40612	0.521954	6.99885
AL954725.1	4.50234	0.25942	2.36361
AL954725.2	0	0	0.909929
AL954740.1	0.524107	0.527638	6.45271
AL954740.2	10.4153	2.37339	28.8629
AL954740.3	2.69533	0.163454	2.78653
AL954740.4	4.96318	0.102732	14.5897
AL954740.5	4.41753	0.612634	9.18709
AL954740.6	0.433057	0.0156544	1.28761
AL954741.1	1.22541	0.775442	8.43017
AL954741.3	1.90308	0.56236	6.92221
AL954741.4	1.97164	2.56578	25.7071
AL954768.1	1.88011	0.636311	4.59728
AL954768.2	0.396334	0.441036	6.26267
AL954819.1	0.198563	0.0894656	2.37793
AL954819.2	20.1199	0.922354	13.9587
AL954819.3	48.7032	2.83006	35.4346
AL954819.4	1.18338	0.294725	3.8571
AL954820.1	0.71372	0.424312	3.23101
AL954820.2	2.58974	0.498045	5.5971
AL954820.3	1.131	0.514904	6.28797
AL954831.2	3.32932	0	0.893413
AL954831.3	0	0	0
AL954831.4	0	0.0206387	0.234
AL954831.5	0	0.0780395	0.846095
AL954831.6	0	0.777308	2.97934
AL954831.7	0	0	20.8596
AL954831.8	0	0	0
AL954831.9	0	0.132749	0
AL954841.1	3.31642	4.41683	32.7214
AL954841.2	2.35784	0.927199	4.19571
AL954843.1	1.75365	0.142302	2.7992
AL954847.1	0.133996	0.220796	2.73093
AL954848.1	1.45863	0	0
AL954848.2	0	0	1.82108
AL954848.3	0.0367281	0.0180041	0
AL954861.2	1.84038	0.614588	7.69446
AL974313.1	5.1738	0.378504	2.64806
AL974314.1	9.44128	0.469054	10.2566
AL974314.2	0.887403	0.246765	3.15195
AL974314.3	0.0765118	0.162079	2.53476
alad	23.5023	1.16931	14.1687
alas1	95.7597	3.03365	31.7771
alas2	10.4279	0.168816	4.32112
alcama	3.34925	3.32662	31.5157
alcamb	4.34366	7.65951	87.2215
aldh16a1	11.6063	0.575125	8.45764
aldh18a1	83.5754	2.86363	31.1171
aldh1a2	9.65319	18.5921	122.423
aldh1a3	0.559279	0.0977919	1.33674
aldh1l1	3.42296	0.663349	7.28649
aldh1l2	2.11374	0.414947	13.4733
aldh2.1	14.1883	2.67536	37.5623
aldh2.2	60.6979	3.84525	44.7673
aldh3a1	10.3087	0.390805	4.01773
aldh3a2a	16.7463	1.21809	13.2423
aldh3a2b	2.17563	1.37683	14.0468
aldh3b1	30.5178	0.858502	9.58327
aldh3b2	0.0903551	0.144225	0.344678
aldh4a1	10.0547	2.45296	49.2339
aldh5a1	4.02153	1.21662	15.7112
aldh6a1	20.6806	0.867202	13.2478
aldh7a1	48.0977	4.55352	53.318
aldh8a1	5.44227	0.344418	4.43375
aldh9a1a.1	91.4341	9.14848	112.433
aldh9a1a.2	0.218724	0.15337	1.30159
aldh9a1b	16.7289	1.09712	13.442
aldoaa	91.8199	10.0828	109.204
aldoab	0.546024	0.125404	2.03505
aldob	29.3352	5.1937	64.3616
aldoca	0.449738	0.161355	1.95415
aldocb	29.5656	3.60363	42.7733
alg1	45.1022	0.527851	5.80758
alg10	2.57329	1.06185	11.5277
alg11	9.51583	0.87137	10.8634
alg12	12.2936	0.970725	12.4217
alg13	52.2767	1.57041	15.2486
alg14	25.4539	0.651945	5.8401
alg2	28.0991	0.55823	7.01642
alg3	28.0558	0.713999	10.2905
alg5	44.7532	2.25548	27.3022
alg6	16.8792	1.51947	16.5465
alg8	4.5158	0.795038	8.40689
alg9	15.7979	1.14679	15.4896
alk	0.342002	0.303099	2.8303
alkal1	20.6552	1.98233	22.1071
alkal2a	0.524849	0.223443	4.19762
alkal2b	0.74145	0.517609	1.75408
alkbh1	19.0728	0.416512	6.54375
alkbh2	27.9618	2.36746	27.1596
alkbh3	32.4908	3.8231	53.9367
alkbh4	40.3081	1.36988	20.9698
alkbh5	65.3483	3.22613	35.951
alkbh6	7.78342	1.63223	21.7215
alkbh7	21.2738	2.37875	22.1051
alkbh8	21.3912	0.35813	4.74429
allc	0.379207	0.194346	2.4498
alms1	11.9225	1.62823	19.1602
alox12	1.81408	0.853833	7.24745
alox5a	0.422398	0.225268	3.05485
alox5ap	3.89871	0.419974	4.83784
alox5b.1	0.104074	0.372243	2.62193
alox5b.2	0.998082	0.209455	2.25663
alox5b.3	2.4542	0.570763	3.55088
alp3	1.52393	0.115712	0.665674
alpi.1	0.533588	0.442224	3.71384
alpi.2	2.33457	0.602205	7.51106
alpk2	1.82359	0.615959	7.85845
alpk3a	0.464341	0.411193	3.85201
alpk3b	0.0359098	0.0918699	0.705352
alpl	12.9107	0.944539	8.86708
als2a	2.92676	0.949383	9.56164
als2b	3.19132	0.643239	7.46122
alx1	2.10052	0.24275	3.94584
alx4a	0.150613	0.241248	1.91378
alx4b	0.137581	0.150631	2.32147
alyref	415.388	4.15621	43.6432
amacr	13.2264	1.20518	9.39514
ambp	5.20688	0.779408	11.6727
ambra1a	6.63912	1.4479	13.6659
ambra1b	9.03381	0.953681	10.1771
amd1	27.1654	5.38408	63.7301
AMDHD1	3.9673	1.17821	10.9074
amdhd2	8.90217	1.10867	11.8576
amer1	1.39924	0.762832	9.27849
amer2	0.110607	0.129113	1.16464
amfra	15.8001	2.49391	26.9885
amfrb	0.342494	0.0996283	1.08647
amh	1.27544	25.2172	319.528
amigo1	0.250599	0.235227	3.19596
amigo3	0	0.0594013	0.799024
ammecr1	60.9592	2.71323	33.4727
amn	0.0756012	0.156488	3.68074
amn1	8.85436	1.82647	18.1183
amot	2.23046	1.054	10.0323
AMOTL1	0.790495	1.04925	9.51586
amotl2a	7.16523	3.86672	34.5335
amotl2b	3.95205	1.84146	24.925
ampd1	0.576765	0.0875143	1.50576
ampd2a	6.41625	1.25742	9.45708
ampd2b	1.28989	1.04418	8.77697
ampd3a	0.233458	0.13779	1.41251
ampd3b	2.6696	2.31588	15.8758
amph	0.589304	0.422005	3.86807
amt	13.0472	0.737389	8.89851
amy2a	36.3849	13.3208	1872.38
anapc1	28.7116	1.57703	21.2847
anapc10	74.2648	3.60362	37.8866
anapc11	386.517	10.919	90.4448
anapc13	161.989	5.48135	82.6126
anapc15	190.734	7.25518	81.3695
anapc16	78.9249	0.956037	31.0738
anapc2	17.7964	1.27055	15.3436
anapc4	15.6054	1.04759	18.2886
anapc5	7.59273	0.460827	6.17259
anapc7	16.2772	1.65981	19.4874
and1	1.21968	0.256447	3.00095
and2	0.276908	0.0539987	0.456121
and3	1.30821	0.442691	6.23101
angel1	54.934	1.97459	30.2815
angel2	24.7905	2.3966	29.2522
angpt1	2.05121	0.492428	3.74641
angpt2a	0.253639	0.14871	1.84015
angpt2b	0.113706	0.173343	2.9756
angpt4	0.733073	0.122891	1.36246
angptl1a	0.122736	0.652206	6.12006
angptl1b	0.281274	0.0675994	0.289366
angptl2a	0.309026	0.309288	4.21898
angptl2b	0.0653778	0.515025	6.18582
angptl3	0.179952	0.455294	4.14679
angptl4	2.9474	2.07328	32.7128
angptl5	12.399	4.04868	33.5691
angptl6	0.202191	0.0374597	0.157899
angptl7	0.0508745	0.276047	3.12114
ank1a	1.08574	0.171738	2.43642
ank1b	3.88515	1.67285	13.4381
ank2a	1.93836	0.0614543	0.521121
ank2b	0.311077	0.226932	2.8143
ank3b	34.1338	5.17937	73.1139
ankar	52.0736	9.67757	94.0205
ankdd1a	10.9864	1.77844	21.9961
ankdd1b	0.766471	0.415608	4.165
ankef1a	2.11396	0.346595	4.29932
ankef1b	75.7778	9.00061	92.4479
ANKFN1	0.578719	0.451431	5.64829
ankfy1	18.7509	1.51638	16.399
ankha	19.0348	1.47064	18.2636
ankhb	2.62167	0.348684	3.89312
ankhd1	54.9864	1.59533	10.5103
ankib1a	4.47184	0.514198	6.05052
ankib1b	8.10572	1.5848	16.3058
ankk1	0.111691	0.00559496	0.198367
ankle2	21.6254	3.28665	33.7757
ankmy1	71.565	9.6344	93.252
ankmy2a	21.948	1.61681	20.86
ankmy2b	0.0960979	0.148485	0.668631
ankra2	22.5729	1.61672	22.0495
ankrd10a	40.9089	3.26206	46.934
ankrd10b	7.26852	2.07139	21.8449
ankrd11	3.67855	0.425065	3.84456
ankrd12	33.6278	2.22701	24.7342
ankrd13a	16.6934	2.27379	20.8971
ankrd13b	0.111954	0.0813911	0.853725
ankrd13c	27.5595	3.09696	39.6573
ankrd13d	7.79533	0.603723	6.76888
ankrd16	1.65862	0.256812	2.26944
ankrd1a	0.42297	0.135977	1.12742
ankrd1b	1.11803	0.22799	1.85352
ankrd2	0.163564	0.0357864	0.776256
ankrd22	48.1364	0.602308	7.21572
ankrd24	0.838969	0.258745	1.44522
ankrd27	23.142	1.68296	26.5951
ankrd28b	32.5269	1.97885	24.8689
ankrd29	8.44471	1.00874	11.5512
ankrd31	13.4405	5.13342	68.6248
ankrd33aa	0.0568316	0.126727	1.0844
ankrd33ab	0.0939503	0.12385	1.17814
ankrd33ba	0.378329	0.12294	2.17522
ankrd33bb	0.112749	0.0108939	0.182771
ankrd34ba	0	0.130764	1.10979
ankrd34bb	1.05239	0.224806	1.57877
ANKRD34C	0.0260011	0.125404	1.36498
ankrd37	3.37811	0.207233	5.54425
ankrd39	102.981	6.47048	51.8041
ankrd40	37.0981	4.69549	48.5672
ankrd44	3.66795	0.863724	11.2377
ankrd45	20.1749	4.01618	36.4493
ankrd46a	5.26784	1.99821	23.2983
ankrd46b	9.26825	1.20829	21.3799
ankrd49	8.70937	1.18099	14.588
ANKRD50	8.24191	2.14293	22.7936
ankrd52a	10.001	2.0829	23.1847
ankrd54	17.1701	0.72399	9.76129
ankrd55	2.00397	0.413533	5.74912
ANKRD66	61.7313	11.6344	112.921
ankrd6a	0.0461312	0.0224066	0.222293
ankrd6b	27.4283	6.66999	70.2441
ankrd9	0.670021	0.0251542	1.31176
anks1aa	23.3937	1.49942	18.9911
anks1ab	0.0433569	0.0958923	0.778204
anks1b	2.62012	1.0702	12.0007
anks3	4.79653	0.734957	9.63648
anks4b	1.20041	1.25831	11.7148
ankzf1	8.15348	0.885662	10.2622
anln	56.9593	5.7448	56.5724
ano1	10.5758	1.18699	10.7819
ano10a	7.04246	1.26849	14.3994
ano10b	10.0057	1.11809	16.3863
ano11	0.234066	0.0534239	0.563143
ano2	0.391359	0.66394	7.5935
ANO2 (1 of many)	0.486119	0.388105	2.65356
ano3	1.01042	0.316048	2.87132
ano5a	1.56517	3.22141	30.8637
ano5b	5.18244	1.07075	12.6473
ano6	1.29063	1.18079	14.4257
ano8a	0.433529	0.192389	2.03623
ano8b	0.799735	0.205234	1.51839
ano9a	0.520898	0.750843	28.6711
ano9b	0.880979	0.24713	2.36517
ANOS1	4.29774	2.44774	26.7001
anos1a	0.278316	0.453183	4.10169
anos1b	1.81164	0.525383	5.21651
anp32a	56.4687	7.91937	89.5105
anp32b	266.585	12.3222	127.65
anp32e	84.0337	5.62548	64.2823
ANPEP	0.853128	0.0727556	1.3997
anpepa	0.479165	0.243355	4.93131
anpepb	1.03482	0.135588	9.33695
antxr1a	0.327799	0.299486	2.84905
antxr1b	3.11967	0.246452	2.70233
antxr1c	1.36538	2.27918	21.3559
antxr1d	4.61447	0.690659	7.34698
antxr2a	2.18784	1.33438	11.6144
antxr2b	0.353064	0.511357	7.67539
ANXA1 (1 of many)	0.703523	0.101403	2.77972
anxa11a	11.3019	2.35885	26.157
anxa11b	11.3305	11.505	71.1187
anxa13	3.63533	2.91044	26.9083
anxa13l	5.77993	0.276657	2.63298
anxa1a	23.4953	13.5285	115.832
anxa1b	1.71199	0.23336	2.70397
anxa1c	0.533631	0.665192	7.30589
anxa2a	13.5931	11.7457	100.689
anxa2b	1.46421	0.47684	1.03008
anxa3a	1.74619	0.0222069	0.210086
anxa3b	12.3014	6.12197	69.964
anxa4	24.6988	4.02341	54.704
anxa5a	2.38421	0.80633	6.28906
anxa5b	25.0336	2.62555	24.6735
anxa6	1.67355	1.83019	19.3193
aoc1	0.352417	0.123856	2.00861
aoc2	3.5883	7.47115	87.9076
aox5	1.62533	0.224082	3.88469
aox6	7.42925	0.975918	13.5148
ap1ar	6.24659	5.32372	28.8554
ap1b1	29.668	3.26939	36.1831
ap1g1	62.779	2.83091	29.8666
ap1g2	11.6885	0.745536	9.64052
ap1m1	12.3595	5.22163	52.793
ap1m2	29.0887	0.476752	7.82394
ap1m3	1.16096	0.517247	5.34168
ap1s1	39.868	2.89137	39.4939
ap1s2	52.8373	5.5899	68.5201
AP1S2	4.39452	0.334785	4.58194
ap1s3a	7.40623	1.15166	15.8811
ap1s3b	51.9625	0.521669	6.36582
ap2a1	45.66	4.11599	43.6377
ap2b1	30.9613	2.83089	33.2953
ap2m1b	161.871	15.1004	199.846
ap2s1	37.6277	4.98923	60.8974
AP3B1	14.777	1.89863	19.5934
ap3d1	22.9259	2.07628	20.148
ap3m1	15.8867	1.43847	20.1116
ap3m2	3.55929	0.568866	7.75513
ap3s2	45.738	10.1468	116.075
ap4b1	10.2202	1.12999	9.23036
ap4e1	11.474	0.751261	8.63585
ap4m1	13.8317	1.09328	11.7821
ap4s1	22.5755	1.12394	18.0102
ap5b1	5.19381	0.663253	6.73101
ap5m1	7.68785	0.43644	4.88282
ap5s1	25.2062	0.964024	7.70334
ap5z1	17.1908	0.634747	8.10499
apaf1	35.792	1.94568	23.0466
apba1a	2.19306	0.368032	3.73594
apba1b	3.1304	0.453511	4.93417
apba2a	5.87749	0.940256	9.77155
apba2b	1.66862	0.362522	2.85186
apbb1	3.38126	2.42467	32.3654
apbb1ip	3.87739	1.20293	10.8053
apbb2b	3.3892	1.59177	16.6101
apbb3	6.15624	0.261069	4.41822
apc	8.41889	0.471098	5.45726
apc2	0.340123	0.115412	1.21674
APCDD1	0.0589341	0.104018	1.19438
apcdd1l	0.067462	0.624555	5.68516
apeh	37.0867	3.07037	38.2543
apela	2.57144	0.31345	3.99274
apex1	57.9362	4.41768	51.296
apex2	28.5612	1.37596	18.7856
aph1b	39.2008	1.3903	19.6568
api5	59.6912	5.49957	75.1575
apip	36.0021	4.58803	35.8047
apln	0.763886	0.174594	4.79225
aplnr2	2.66451	0.20228	2.11164
aplnra	0.144082	0.0913176	2.22416
aplnrb	1.01119	0.113104	0.929976
aplp1	0.922769	0.640451	6.16237
aplp2	31.2218	10.2169	79.9031
apmap	19.5399	1.33375	15.7929
apnl	0.478808	0.0173875	0.313767
apoa1a	6.6261	0.186788	4.78332
apoa1b	61.6302	1.65964	16.2126
apoa2	78.3643	1.34085	24.6876
apoa4a	0.603986	0.0735159	1.69223
apoa4b.1	1.32049	0.0744304	0.673576
apoa4b.2	1.29834	0	0.418687
apoa4b.3	0.441483	0	0.105992
apoba	0.308212	0.125005	1.78323
apobb.1	1.25795	0.204372	3.0677
apobb.2	0.163152	0.0645181	0.390235
apobec2a	1.28925	0.167824	1.87347
apobec2b	0	0.0450774	0.871872
apoc1	110.873	5.69336	69.7689
apoc2	4.91849	0.69739	7.61269
apoc4	0.439904	0.102517	0.434464
apoda.1	1.1529	0.526975	4.4289
apoda.2	118.3	1.03859	53.4335
apodb	29.0197	3.29135	38.3102
apoea	3.21904	0.668518	6.43719
apoeb	59.8028	16.6005	185.878
apof	0.544258	0.424924	6.045
apol1	0.787103	0.517974	6.70663
apom	7.65479	0.556936	10.6682
apooa	88.3279	8.88573	86.9184
apoob	7.4871	0.724521	13.5115
apool	38.5864	1.21156	12.9034
apopt1	31.1556	1.8621	19.158
appa	18.4594	7.81221	93.4066
appb	3.57918	3.77093	33.4916
appbp2	18.5631	2.51842	27.5347
appl1	5.21111	1.32981	15.4816
appl2	18.6709	2.50051	28.5716
aprt	76.1306	0.88632	13.4559
aptx	34.7762	2.09775	29.175
aqp10a	0.111238	0.13008	1.83697
aqp10b	1.50239	0.299535	4.52483
aqp11	0.548179	1.01303	8.96541
aqp12	13.9567	0.902969	63.6268
aqp1a.1	5.45974	0.161782	2.15241
aqp1a.2	0.297978	0.0775799	1.1865
aqp3a	4.74927	0.538322	7.65341
aqp3b	1.55754	12.0398	94.2742
aqp4	1.11162	9.19765	133.044
aqp7	3.2835	0.267028	2.99025
aqp8a.1	0.767352	1.26887	19.7907
aqp8a.2	0	0	0.259055
aqp8b	0.372697	0.201402	2.03743
aqp9b	0.076961	0.0430537	0.425813
aqr	30.2142	2.56188	29.9944
ar	2.24162	2.00626	18.0631
araf	10.2837	3.59404	37.0196
arap3	1.85075	0.922524	9.48548
arcn1a	27.5301	1.4654	15.9852
arcn1b	33.9376	2.86607	30.6603
areg	2.00974	0.909417	8.80183
AREL1	7.34796	1.42513	19.8311
arf1	10.6571	2.11358	24.1965
arf2a	80.3974	7.20587	102.986
arf2b	227.124	11.2836	122.622
arf3a	3.43486	0.873627	9.74873
arf3b	4.52871	2.44412	24.8083
arf4a	5.07431	1.68663	28.7885
arf4b	4.2089	0.847854	6.57102
arf5	151.274	3.99913	54.4634
arf6a	88.6792	2.48016	34.6467
arf6b	75.6474	6.78946	74.2856
ARFGAP1	46.9389	0.926385	11.2743
arfgap2	49.8123	3.68906	42.4419
arfgap3	47.0017	0.523422	8.14149
arfgef1	6.0676	1.20251	16.2652
arfgef2	18.7633	1.41327	15.1088
arfgef3	1.15925	0.272337	3.8889
arfip1	21.8729	1.71043	21.5993
arfip2a	29.2207	2.04465	23.4434
arfip2b	10.4674	1.26587	13.1877
arfrp1	17.4698	1.92925	26.2472
arg1	0.352622	0.250244	2.59943
arg2	2.53297	0.812504	30.947
arglu1a	29.5505	2.91536	28.6779
arglu1b	33.9174	2.95733	32.9921
arhgap1	20.3239	2.97572	29.5229
arhgap10	31.0045	3.72823	45.2244
arhgap11a	44.4563	5.54005	68.7237
arhgap12a	4.6563	1.07448	11.507
arhgap12b	4.38361	0.584046	7.42049
arhgap15	2.35023	0.930203	4.95531
arhgap17a	10.5428	1.65686	15.376
arhgap17b	6.48567	0.828062	9.28159
arhgap18	3.89213	0.415877	4.48271
arhgap19	67.9043	4.341	54.1594
arhgap20	0.694596	0.231711	2.27365
arhgap20b	0.938627	4.16417	32.9779
arhgap21a	1.87688	1.76517	26.2658
arhgap21b	8.98712	1.95496	26.1611
arhgap22	1.59193	0.599038	4.96602
ARHGAP22	2.00935	0.383854	4.73846
arhgap23a	0.674757	0.701217	6.27713
arhgap23b	0.573631	0.325731	2.92696
arhgap24	13.5453	1.97924	16.8486
arhgap25	1.03738	0.484603	5.49257
arhgap27	2.89102	1.01565	11.2853
arhgap27l	0.985349	0.281986	3.18148
arhgap28	13.6588	1.403	9.97924
arhgap29a	1.24541	1.30108	17.1637
arhgap29b	2.46616	1.1474	12.5504
arhgap31	0.502033	0.901074	8.62173
arhgap32a	1.72917	0.214428	2.56671
arhgap32b	8.99731	2.83316	29.5955
arhgap33	29.3779	7.27333	54.8446
arhgap35a	3.57987	1.45307	13.0415
arhgap35b	3.66792	1.13023	8.73287
arhgap36	2.71013	0.319623	3.2558
arhgap39	0.718265	0.31783	3.34545
arhgap42a	1.49767	1.03167	9.98796
arhgap42b	0.537828	2.41723	21.6477
arhgap44	3.88692	0.206637	1.33989
arhgap4a	6.22142	0.733932	5.96372
arhgap4b	5.28195	0.481204	4.39931
arhgap5	8.26776	3.48538	29.5873
arhgdia	110.417	8.28892	68.9561
arhgdig	23.9384	2.61363	19.578
arhgef10	8.02966	1.45996	15.9899
arhgef10la	0.397914	0.267584	2.54638
arhgef10lb	1.48674	1.22652	19.1908
arhgef11	16.2445	3.26588	33.5317
arhgef12a	10.3208	0.685979	6.87456
arhgef12b	4.20502	1.09384	12.4665
arhgef15	0.418426	1.20326	12.5414
arhgef16	13.2406	2.57596	24.1946
ARHGEF17	2.78161	1.01366	8.64034
arhgef18a	10.1679	2.35228	24.3551
arhgef18b	9.87245	1.70482	17.1342
arhgef19	0.414079	0.234005	2.47957
arhgef1a	1.78786	0.475458	5.71835
arhgef1b	10.5919	1.8045	18.8572
arhgef2	1.61025	0.943588	9.04896
arhgef25b	1.18156	0.0142466	1.68068
arhgef28	9.75658	0.44024	4.61878
arhgef3	3.94015	0.372392	5.91966
arhgef33	3.65852	1.03834	11.5563
arhgef37	0.840397	0.783209	7.42408
arhgef38	0.111648	0.112957	2.68369
arhgef39	13.6001	2.25213	23.6079
arhgef3l	3.97802	0.482	5.38398
arhgef4	7.58348	1.07488	10.5638
arhgef40	1.14436	0.808022	7.42188
arhgef6	5.00318	2.04039	16.3918
arhgef7a	7.60112	1.44826	15.7002
arhgef7b	17.4993	1.48865	17.1236
arhgef9a	2.29794	0.909209	8.28106
arhgef9b	1.01929	0.845858	7.45857
arid1aa	27.4379	1.29961	10.4316
arid1ab	19.2793	1.24105	9.79303
arid1b	5.79241	0.737714	5.64422
arid2	46.5659	2.39383	11.0844
arid3a	0.731352	0.414978	4.97067
arid3b	36.7703	0.553199	9.07261
arid3c	13.0887	1.47484	26.08
arid4a	25.7821	2.21344	26.8814
arid5a	7.93092	1.42942	16.3644
arid5b	1.55992	0.992984	9.05465
arid6	0.038534	0.00671651	0.607658
arih1	28.9867	2.57509	29.0897
arih1l	43.6528	4.42989	53.285
arih2	66.9723	5.14099	51.4143
arl1	33.8799	6.59599	84.9443
arl11	4.22417	4.46456	39.8236
arl13a	9.94254	0.630497	10.5329
arl13b	38.4395	7.1743	63.286
arl14	0.223752	0.119423	2.46852
arl14ep	75.6715	2.76819	37.866
arl15a	89.3594	3.0022	58.7161
arl15b	6.92889	1.38833	15.6887
arl16	6.79958	1.81399	23.0466
arl2	110.163	11.048	117.407
arl2bp	41.2191	4.80294	55.7465
arl3	22.8758	2.7349	25.6415
ARL3 (1 of many)	40.9003	4.20172	45.1017
arl3l1	1.01605	1.2286	12.3824
arl3l2	1.11768	0.0969716	0.903692
arl4aa	87.7085	4.05336	42.0898
arl4ab	7.97859	1.18851	17.5526
arl4ca	0.280621	0.131942	2.31346
arl4cb	3.93283	0.504558	6.08764
arl4d	23.7617	4.34695	28.2451
arl5a	31.0849	1.61026	20.3891
arl5c	11.4237	1.20229	31.0373
arl6	63.781	15.9044	129.346
arl6ip1	401.084	15.9727	198.127
arl6ip4	29.1112	0.695113	10.4399
arl6ip5a	23.6149	0.350356	5.22769
arl6ip5b	119.29	9.97314	104.032
arl6ip6	79.6232	8.5055	77.9832
arl8	21.7297	1.72792	21.2693
arl8a	6.51121	0.958985	10.2827
arl8ba	33.3076	3.39446	34.1472
arl8bb	10.3337	0.816926	8.21595
arl9	15.5039	1.05135	12.3302
armc1	18.0975	1.77922	22.5837
armc10	12.0478	0.824777	12.677
armc1l	109.07	6.22923	76.0984
armc2	9.60817	1.76243	17.2548
armc3	34.045	4.69508	47.2096
armc4	99.0627	11.2673	69.3263
armc5	7.28326	1.02262	10.801
ARMC6	2.31592	0.411686	6.26381
armc7	7.64052	0.939936	12.7363
armc8	12.3984	1.10025	12.8105
armc9	65.169	6.15548	72.8501
armt1	43.8902	2.73652	29.3743
arnt	4.04264	1.37157	18.3135
arnt2	4.95462	1.60357	16.4741
arntl1a	27.7513	1.29771	13.9559
arntl1b	2.7044	2.74873	23.8276
arntl2	8.88556	0.479872	4.76219
arpc1a	57.8131	7.51652	82.95
arpc1b	50.5	5.84528	49.4104
arpc2	76.0437	9.98191	91.6692
arpc3	155.186	10.5343	137.142
arpc4	55.1009	3.11438	38.5286
arpc4l	49.0556	2.21952	36.6978
arpc5a	5.99805	2.0564	22.3194
arpc5b	23.8405	2.31828	19.07
arpc5la	46.3793	2.06801	23.277
arpc5lb	22.6975	1.84624	23.5944
arpin	10.5049	1.77255	19.1901
arpp19a	6.12158	2.69058	27.8231
arpp19b	245.624	7.99262	94.9271
arpp21	8.73336	0.143059	1.3173
arr3a	0.118772	0.0406351	0.442001
arr3b	0.406337	0.390324	4.97635
arrb1	0.357413	0.0352089	0.901682
arrb2a	28.6433	3.28216	37.1384
arrb2b	11.844	2.79056	27.8292
arrdc1a	16.556	0.514904	7.59057
arrdc1b	0.690918	0.731557	3.015
arrdc2	33.1751	1.53846	19.3579
arrdc3a	1.66891	1.94657	22.6537
arrdc3b	9.13833	1.31682	15.6903
arsa	0.661376	0.62246	5.09548
ARSB	16.0987	0.423758	6.05387
arsg	1.2934	0.478027	5.76387
arsh	5.62669	0.552069	7.89515
arsia	0.575766	0.368156	3.58692
arsib	0.744934	0.207676	1.67499
arsj	0.181196	0.358533	4.0086
arsk	0.866424	0.242502	3.16799
art4	0.475903	0.353621	3.65489
artna	0	0.32127	1.03576
artnb	0.322257	0.716241	7.31026
arv1	12.1849	1.9446	19.8484
arvcfa	1.29979	0.148304	1.92666
arvcfb	8.03533	1.9109	13.5741
arxa	0.797649	0.274072	3.46444
arxb	0.742665	0.260022	2.33674
as3mt	11.6878	1.55004	21.3752
asah1a	28.7008	1.58709	15.8924
asah1b	17.7444	3.73399	42.2867
asah2	0.220697	0.213764	2.86483
asap1a	2.82829	1.08328	11.3982
asap1b	10.4892	1.80257	15.6197
asap2a	2.86561	0.513592	5.09407
asap2b	1.80748	0.559561	6.15421
asap3	9.65434	1.3828	14.1226
asb1	2.10211	0.436086	5.44784
asb10	1.88482	0.366738	3.42462
asb11	0.2645	0.050325	0.392463
asb12a	18.9446	1.22949	16.3874
asb12b	0	0.0186107	0.183472
asb13a.1	2.33135	0.573645	5.13093
asb13a.2	4.25809	0.682045	7.08529
asb13b	2.95666	0.515926	8.71849
asb14a	3.18438	0.906028	11.5298
asb14b	0.290656	0.114907	1.10364
asb15a	0.00832976	0.0236879	0.511939
asb15b	0	0.00805413	0.177761
asb16	11.6706	0.831791	11.6031
asb18	1.38354	0.16077	4.75387
asb2a.1	4.92101	1.36341	19.4682
asb2b	2.15009	0.590451	10.8749
asb3	30.6738	1.4541	16.3865
asb4	0.925809	0.196828	2.25513
asb5a	0.322648	0.024725	0.582128
asb5b	1.17567	0.384276	5.81861
asb6	132.157	11.3395	93.0436
asb7	7.07718	0.814212	10.3181
asb8	48.9395	1.55699	17.4181
ascc1	62.4557	0.525417	14.9878
ascc2	12.2021	2.309	24.4578
ascc3	30.3073	3.40068	30.6453
ascl1a	0	0.0211802	0.600993
ascl1b	5.83527	1.99123	21.9423
asf1ba	77.4038	2.48007	32.275
asf1bb	33.2495	4.14222	46.7961
ash1l	5.60729	1.29765	9.67716
ash2l	60.6256	4.56173	54.8772
asic1a	1.11696	2.15962	25.4675
asic1b	1.48353	0.413088	5.1387
asic1c	0.983681	0.668977	9.58699
asic2	2.92516	0.641344	7.90679
asic4a	0.063658	0.0130468	0.175345
asic4b	0.10183	0.0178213	0.292092
asip1	0.724187	0.369441	4.24183
asip2b	0.394126	1.81924	16.1178
asl	16.2699	1.37663	15.0148
asmt	0.344383	0.178621	0.71757
asmt2	1.68337	0.446701	4.62068
asmtl	5.77985	0.832632	8.62356
asna1	30.1855	3.44644	46.7515
asns	9.44728	1.19196	15.1908
asnsd1	9.47662	0.908417	15.2203
aspa	6.08916	1.41898	15.5766
aspdh	0.144466	0.0624268	0.821447
aspg	19.6594	2.87616	29.3014
asph	15.4454	5.65501	55.5759
asphd1	0.227509	0.229724	2.60842
asphd2	7.73069	0.517109	5.37737
aspm	20.4091	2.67124	34.9121
aspn	0	0.257314	2.77635
aspscr1	33.1328	1.63499	15.5985
asrgl1	20.2739	1.42063	12.7494
ASS1	2.85147	0.712549	9.07539
ASTE1	1.35369	0.500804	5.90407
aste1a	0.938782	1.74943	16.0965
astn1	11.025	0.803328	8.20614
asxl1	30.4022	0.655707	6.87363
asxl2	1.18845	0.771649	7.64891
asz1	32.3094	2.26652	35.6597
atad1a	22.6596	1.06218	13.4023
atad1b	38.4379	5.60868	66.2273
atad2	44.0365	4.27286	43.8467
atad2b	74.0791	5.07319	52.7414
atad3	122.094	1.54337	14.1392
atad5a	12.5651	0.843366	8.74158
atad5b	3.95152	0.685175	8.24874
atat1	5.60464	1.51005	17.4833
atcaya	3.40785	0.44019	5.08537
atcayb	1.88714	2.72204	23.2129
atf1	28.5536	2.01263	19.5306
atf2	1.40342	0.701747	6.26094
atf3	2.77811	0.453432	4.66114
atf4a	272.412	9.47487	130.449
atf4b	25.8275	5.97905	74.8546
atf5a	12.708	1.88332	17.7926
atf5b	3.24389	5.16737	62.7233
atf6	8.55117	1.71841	16.8847
atf7a	4.58687	1.00798	9.80987
atf7b	26.1642	1.1958	10.7993
atf7ip	167.037	11.2872	103.844
atf7ip2	62.9731	4.98823	65.2854
atg10	23.5688	3.03391	32.8825
atg101	46.7716	1.30913	15.0264
atg12	61.0734	3.63544	43.9256
atg13	32.2778	4.71213	49.861
ATG14	36.1823	2.47675	29.1432
atg16l1	14.8779	1.24265	21.7123
atg16l2	3.0866	0.93987	9.08143
ATG2A	4.10975	1.11627	8.92614
atg2b	3.85233	1.73959	16.3654
atg3	46.1934	3.2003	38.2296
atg4a	2.52383	1.34493	15.4174
atg4b	26.2792	1.74391	24.3039
atg4c	8.23608	2.55826	25.0613
atg4da	7.44543	0.958765	12.3211
atg4db	57.2712	2.11533	40.437
atg5	30.1484	2.67174	28.2425
atg7	49.5297	4.97335	51.829
atg9a	20.6285	3.40811	39.4986
atg9b	12.2084	2.32455	27.5614
atic	78.4233	2.81223	38.0739
atl1	6.43969	1.12502	13.1791
atl2	39.8028	1.26041	14.2649
atl3	71.8605	6.82934	78.4409
atm	4.34968	1.04335	12.8394
atmin	8.65675	2.28164	25.0948
atn1	0.669719	0.178072	1.24094
atoh1a	0.224444	0.0437383	0.763847
atoh1b	0.187993	0.0608785	0.356216
atoh1c	0.0659432	0.0424833	1.49809
atoh7	0.438579	0.0586092	2.25283
atoh8	1.0263	0.700367	7.04205
atox1	59.8287	4.4421	59.7216
atp10a	4.74433	2.50162	29.9362
atp10b	0.420993	0.577762	5.97197
atp10d	2.39196	0.74112	7.46428
atp11a	7.37316	5.16652	48.7354
ATP11B	24.6564	3.81148	36.2124
atp11c	13.6812	3.61183	40.1991
atp13a1	32.7291	1.496	17.6532
atp13a2	4.93532	0.440952	6.41093
atp13a3	6.33254	6.50276	130.373
atp1a1a.1	99.5468	18.0111	253.239
atp1a1a.2	0.0941984	0.0286673	0.609399
atp1a1a.3	0.548076	0.0723994	1.45176
atp1a1a.4	11.0595	3.42891	38.3406
atp1a1a.5	0.167607	0.305203	3.06272
atp1a1b	62.8295	8.4601	96.6234
atp1a2a	0.329753	0.218112	2.30766
atp1a3a	6.55615	1.34052	14.0055
atp1a3b	1.22682	1.09403	18.7496
atp1b1a	73.5105	25.8139	296.195
atp1b1b	0.743042	0.314718	3.22827
atp1b2a	5.24279	0.601325	10.4221
atp1b2b	0.545136	0.0903105	0.420739
atp1b3a	5.29888	0.874908	15.4867
atp1b3b	86.3236	5.48936	56.2747
atp1b4	1.36586	0.154213	2.31226
atp23	30.0018	1.02167	12.1321
atp2a1	47.8369	4.3011	52.513
atp2a1l	1.11966	0.776339	16.1048
atp2a2a	83.7795	3.61358	48.0285
atp2a3	3.54149	0.568676	7.0656
atp2b1a	20.1906	3.03788	30.0411
atp2b1b	8.4178	1.08594	6.62598
atp2b2	62.5716	13.3637	136.949
atp2b3a	9.29751	1.59064	11.2001
atp2b3b	0.755182	0.166641	1.41826
atp2c1	26.3293	1.13617	12.9106
atp5f1b	639.043	19.4205	274.43
atp5f1c	225.538	7.93789	112.684
atp5f1d	186.139	6.64133	99.1865
atp5f1e	1379.43	7.33513	141.103
atp5fa1	496.94	15.5467	220.995
atp5if1a	1047.47	7.18454	79.0932
atp5if1b	162.521	10.9513	118.386
atp5l	1308.43	25.4532	442.899
atp5mc1	387.377	5.3119	81.9724
atp5mc3a	137.422	4.25797	60.1218
atp5mc3b	1274.31	26.1426	401.142
ATP5MD	1821.07	9.43989	218.47
atp5mea	955.932	20.6481	302.579
atp5meb	403.906	19.7877	261.546
atp5mf	333.072	6.76341	97.8078
atp5pb	223.92	15.8368	198.92
atp5pd	71.3744	3.85527	56.2077
atp5pf	227.195	9.29405	135.785
atp5po	305.943	12.5056	179.815
atp5s	95.1917	4.75266	52.3214
atp6ap1a	2.39146	0.870849	10.6224
atp6ap1b	10.6182	1.46388	14.1183
atp6ap1la	0.617527	0.941598	11.5915
atp6ap1lb	2.42701	0.715857	8.3561
atp6ap2	55.2002	5.82628	58.1838
atp6v0a1a	18.5745	1.32338	17.9543
atp6v0a1b	2.53889	0.52469	6.38804
atp6v0a2a	0.493713	0.330971	3.98912
atp6v0a2b	14.9259	1.72055	21.6328
atp6v0b	13.6039	3.00909	34.1649
atp6v0ca	223.364	19.1319	192.569
atp6v0cb	15.2573	2.04288	30.1877
atp6v0d1	23.5655	2.35033	29.8452
atp6v1aa	47.4657	4.08023	49.6125
atp6v1ab	5.12922	0.629202	5.42036
atp6v1b2	4.26839	0.738288	9.91425
atp6v1ba	36.836	3.89483	42.2617
atp6v1c1a	14.583	2.96281	27.414
atp6v1c1b	4.38459	1.0068	12.388
atp6v1c2	0.273587	0.10531	1.15357
atp6v1d	55.5986	4.03764	37.6722
atp6v1e1a	4.51369	1.79196	20.5279
atp6v1e1b	22.6211	1.90756	19.2822
atp6v1f	57.1249	2.52012	34.8026
atp6v1g1	106.588	10.1798	125.422
atp6v1h	59.1931	4.31212	42.9019
atp7a	6.87254	1.69202	19.5115
atp7b	0.725182	0.22064	2.75047
atp8a1	13.0742	1.99822	26.0466
ATP8A1	1.01577	1.60242	19.4399
atp8a2	5.35237	0.655406	6.58984
atp8b1	15.4658	0.855164	10.0031
atp8b2	0.123465	0.356455	4.52114
atp8b3	1.57716	0.238362	3.11707
atp8b4	22.8987	7.3585	70.3521
atp8b5a	1.35525	0.929369	7.25459
ATP9A	1.63204	1.3218	14.9545
atp9b	7.15266	1.73252	17.1095
atpaf1	10.7696	1.00122	12.1687
atpaf2	27.0238	1.58235	23.3053
atpv0e2	19.4543	1.35302	17.9118
atr	6.71838	2.36025	19.4385
atraid	2.34916	0.682935	6.96434
atrip	28.1127	1.88007	18.363
atrn	2.78077	0.5703	6.31649
atrnl1a	1.47462	0.3736	4.22576
atrnl1b	16.3354	2.97739	32.3871
atrx	22.1721	2.84141	36.0231
atrxl	22.4588	3.61955	36.1349
atxn10	5.62348	1.03841	14.7041
atxn1a	1.21134	0.645562	5.68962
atxn1b	0.504882	0.339826	3.16003
atxn1l	2.22071	0.863638	9.19228
atxn2	21.559	0.956231	7.96225
atxn2l	99.2754	1.82609	12.8315
atxn3	55.5209	1.12292	13.1131
atxn7	1.41097	0.746816	5.46969
atxn7l1	1.7539	0.561009	6.74558
atxn7l2a	53.7157	0.414206	4.29876
atxn7l2b	28.1089	0.476495	6.20114
atxn7l3	14.2872	1.97854	20.5306
auh	27.4285	2.22931	29.119
aup1	29.1305	2.13748	27.0664
aurka	265.665	5.1062	57.6783
aurkaip1	121.012	4.79162	55.1025
aurkb	172.545	2.96596	41.5181
auts2a	9.35959	0.93096	6.59365
auts2b	2.66105	0.348093	4.10196
avd	713.181	0.221263	2.60197
aven	41.1303	1.33831	14.778
avil	0.366184	0.159592	0.742594
avl9	4.71242	1.16706	15.3545
avp	0	0.185285	1.38681
avpr1aa	0.313403	0.161919	2.46784
avpr1ab	0.28493	0.403288	4.6537
avpr2aa	0	0.0487161	0.430492
avpr2ab	0.270231	0.212191	2.69336
avpr2l	0.102834	0.152654	2.58836
axdnd1	66.0101	7.31012	71.5209
axin1	18.6954	1.26957	10.888
axin2	4.02141	0.407268	4.37788
AXL	2.04317	0.762154	7.75124
azi2	10.8836	1.5517	21.6057
azin1a	8.73824	5.00705	56.359
azin1b	39.0629	4.48977	77.8177
b2m	153.513	56.4487	739.942
b2ml	19.739	18.2204	178.059
b3galnt2	22.8885	1.18833	10.2238
b3galt1a	0.388757	0.176003	1.5645
b3galt2	29.1102	2.92356	33.7652
b3galt4	1.9834	0.566778	7.29297
b3galt6	16.0588	0.667222	9.18036
b3gat1a	17.5057	4.13964	45.5601
b3gat1b	3.1753	3.09639	31.9605
b3gat2	12.8575	2.47917	21.5235
b3gat3	11.9483	0.462694	9.17754
b3glcta	3.88262	0.486779	5.76965
b3glctb	17.2523	0.368586	7.10312
B3GNT10	0.807144	0.270285	1.37428
b3gnt2a	0.21957	0.168567	1.97995
b3gnt2b	4.74008	1.14006	22.6871
b3gnt2l	1.57483	0.735817	9.96562
b3gnt3	2.48336	1.03649	10.5699
B3GNT3 (1 of many)	0.304213	0.56773	8.46617
b3gnt5a	0.784739	0.252067	3.72079
b3gnt5b	55.6109	2.26475	21.9584
b3gnt7	5.95548	0.2992	9.18597
b3gnt7l	1.40824	0.173746	3.06837
b3gnt9	0.650904	0.293747	3.75334
b3gntl1	30.3322	0.909017	9.607
b4galnt1a	3.14148	1.25449	9.37434
b4galnt1b	0.596868	0.197698	3.24974
b4galnt2.1	0.149914	0.0776062	0.816245
b4galnt2.2	38.7553	0.250269	2.90079
b4galnt3a	0.0270225	0.0333091	0.607582
b4galnt3b	7.89454	0.743012	7.86733
b4galnt4a	1.14476	0.745032	8.05566
b4galnt4b	1.64264	0.0909873	0.927703
[truncated: 26,824 more rows]

## Sheet: README
Transcript per million (TPM) gene expression levels quantified using Kallisto, a pseudo-alignment-based RNA‑seq quantification method, applied to sperm RNA‑seq data from Jiang et al. and testis RNA‑seq data from Valcarce et al..
