# Supplementary material for: A single-cell multiomics roadmap of zebrafish spermatogenesis reveals regulatory principles of male germline formation
Source: Mol Syst Biol. 2025 Oct 14;22(1):42–68. doi: 10.1038/s44320-025-00157-7 (PMC12759076; doi:10.1038/s44320-025-00157-7)
Supplement: Supplementary file 17 — Source data Fig. 5 [file 44320_2025_157_MOESM17_ESM.zip › Figure_5/5C/Fig.5C.xlsx]

## Sheet: Fig.5C
SPERMATOGONIA									SPERM
chr	start	end	type	nCG.segmentation	nCG.seq	mean.meth	median.meth		chr	start	end	type	nCG.segmentation	nCG.seq	mean.meth	median.meth
chr1	7564	7712	LMR	19	19	8.85827	9.19991		chr1	7564	7702	LMR	18	18	13.1757	9.70696
chr1	11040	12603	UMR	73	73	2.44746	1.25831		chr1	10831	12603	UMR	75	78	2.80899	0.966184
chr1	13740	14018	LMR	29	29	11.5977	12.9223		chr1	13740	14018	LMR	29	29	10.5762	9.17491
chr1	16713	19792	UMR	103	103	9.21675	2.5641		chr1	16529	18156	UMR	36	36	10.1793	9.905
chr1	25833	28344	UMR	54	54	8.00187	1.64742		chr1	18288	19690	UMR	57	56	4.9733	1.28205
chr1	31966	32112	LMR	11	11	4.31165	5.15396		chr1	25833	28500	UMR	50	55	7.20143	2.28441
chr1	35452	38282	UMR	72	72	9.82871	4.2306		chr1	31966	32112	LMR	11	11	4.77674	5.50199
chr1	43622	45096	UMR	73	73	4.18576	0.952575		chr1	35452	38282	UMR	72	72	9.54401	3.9548
chr1	48828	48916	LMR	5	6	33.0472	28.4507		chr1	43622	45096	UMR	73	73	2.622	1.03114
chr1	49116	50828	UMR	48	48	3.43761	2.6959		chr1	48828	48916	LMR	5	6	26.3158	24.3506
chr1	64415	65336	UMR	35	35	2.55034	1.60109		chr1	49116	50828	UMR	48	48	4.97804	1.91104
chr1	102872	103118	LMR	8	8	44.2211	43.5443		chr1	64415	65336	UMR	35	35	2.2578	1.26831
chr1	144875	144942	LMR	6	6	44.5902	44.0005		chr1	102884	103118	LMR	5	5	41.4201	33.7382
chr1	146266	146540	LMR	5	5	29.5775	31.9801		chr1	138345	138886	LMR	5	5	41.688	38.5031
chr1	147532	147984	LMR	20	29	30.8399	30.5108		chr1	146266	146615	LMR	7	7	36.6438	38.365
chr1	154983	155765	LMR	5	12	17.6471	25.6039		chr1	147612	148002	LMR	20	20	29.1034	27.8497
chr1	156784	158427	UMR	56	56	4.61591	0.980392		chr1	156938	158427	UMR	53	54	3.73272	1.11111
chr1	164708	165162	LMR	22	22	25.6228	16.4014		chr1	164708	165162	LMR	22	22	43.908	27.1242
chr1	167491	167612	LMR	10	10	15.5763	14.257		chr1	167491	167612	LMR	10	10	32.2034	24.27
chr1	168489	168735	LMR	5	5	5.21739	7.78999		chr1	168489	168735	LMR	5	5	3.16456	4.6131
chr1	170030	170430	LMR	14	14	14.5486	10.2001		chr1	170185	170452	LMR	13	13	8.19001	7.78816
chr1	170683	172734	UMR	49	50	3.7802	1.73422		chr1	170683	172576	UMR	45	49	1.8565	0
chr1	180339	180955	LMR	7	7	39.4958	41.8129		chr1	180339	181047	LMR	9	9	37.9085	38.8622
chr1	191455	192388	UMR	51	51	1.87876	1.04547		chr1	191455	192388	UMR	51	51	1.51763	0.834507
chr1	200765	201210	LMR	18	18	24.4186	17.7715		chr1	195488	195740	LMR	16	16	45.8967	45.7363
chr1	201435	202098	LMR	24	24	40.5365	40.4894		chr1	200765	201194	LMR	17	17	27.0572	30.0568
chr1	213610	215650	UMR	63	63	0.868998	0.732601		chr1	201435	201835	LMR	12	11	40.9091	39.5922
chr1	225979	228080	UMR	66	68	0.870575	0.861973		chr1	201967	202116	LMR	6	6	31.25	31.3724
chr1	258078	260868	UMR	53	54	10.5646	1.75926		chr1	213591	215878	UMR	64	65	1.07681	0.655583
chr1	279254	279657	LMR	19	19	18.2371	18.8596		chr1	225979	228080	UMR	63	68	0.862069	0.803213
chr1	296436	298112	UMR	41	41	1.72693	0.90808		chr1	258916	260868	UMR	49	51	9.12439	1.7125
chr1	308196	308512	LMR	14	14	22.7603	18.7179		chr1	279370	279657	LMR	19	19	31.0513	31.1905
chr1	309894	310045	LMR	9	9	5.23256	7.97619		chr1	296436	297994	UMR	40	40	1.37931	1.28968
chr1	337597	339022	UMR	45	46	3.52091	1.37651		chr1	308196	308512	LMR	14	14	21.1443	18.2158
chr1	344651	344786	LMR	5	5	12.1693	13.8614		chr1	309894	310045	LMR	9	9	9.09091	13.7959
chr1	351254	351548	LMR	12	12	24.0404	26.6585		chr1	337472	339008	UMR	46	46	2.17525	1.07978
chr1	353478	355344	UMR	29	39	2.14286	1.71436		chr1	344651	344786	LMR	5	5	13.1579	13.8923
chr1	409554	411842	UMR	82	82	2.0367	0.693281		chr1	351349	351548	LMR	11	11	26.6234	25.8674
chr1	418390	420136	UMR	49	49	3.52723	0.628931		chr1	353312	355344	UMR	31	40	1.36537	0.716846
chr1	439572	439802	LMR	15	15	41.404	41.2165		chr1	408939	411782	UMR	82	83	1.91795	0.954191
chr1	439899	439987	LMR	7	7	43.6464	39.9335		chr1	418157	420136	UMR	50	50	3.26178	1.09102
chr1	493342	495098	LMR	26	29	2.20532	1.37089		chr1	439572	439977	UMR	31	31	40.2732	38.5492
chr1	502649	503722	LMR	17	17	27.6712	25.4591		chr1	493632	495098	LMR	22	28	1.94915	1.05556
chr1	508341	508628	LMR	5	8	29.3578	34.7619		chr1	502649	503722	LMR	17	17	25.9259	20.5921
chr1	513153	514734	UMR	43	43	2.75591	0.724638		chr1	513153	514734	UMR	42	43	3.10469	1.19048
chr1	524086	525292	LMR	25	27	2.60664	2.08333		chr1	523832	525292	LMR	23	28	2.34834	0
chr1	532187	533668	UMR	30	30	4.33213	0.729142		chr1	532187	533740	UMR	31	31	7.97317	0.888889
chr1	535254	535982	LMR	7	10	33.3333	30		chr1	545696	545996	LMR	6	6	0	0
chr1	545696	545996	LMR	6	6	15.7025	21.8254		chr1	579882	581555	UMR	29	32	5.82865	1.49194
chr1	579882	581555	UMR	30	32	7.08908	1.8212		chr1	588033	588200	LMR	9	9	10.9966	9.05754
chr1	588033	588200	LMR	9	9	19.2547	21.4846		chr1	594052	595318	LMR	26	27	3.73563	2.5641
chr1	594100	595318	LMR	26	26	4.1958	1.19048		chr1	605312	605920	LMR	15	16	2.54669	3.5799
chr1	605312	605920	LMR	16	16	7.31707	4.89805		chr1	611322	611656	LMR	14	14	14.0845	14.3664
chr1	611322	612021	LMR	15	15	11.6883	13.9601		chr1	613820	615248	UMR	36	38	2.05479	1.0101
chr1	613820	615096	UMR	36	37	1.22699	0.171821		chr1	655366	657589	UMR	71	75	2.54558	1.13854
chr1	655435	657589	UMR	71	74	1.25663	0.740741		chr1	667721	670524	UMR	49	61	1.52263	0.330033
chr1	668862	670524	UMR	52	56	0.811124	0.694444		chr1	679085	682404	UMR	121	122	1.81988	1.06805
chr1	679085	682404	UMR	122	122	1.83898	0.694444		chr1	683534	684786	LMR	23	24	9.82949	16.6667
chr1	683660	684960	LMR	24	24	9.63096	10.7467		chr1	713550	714948	UMR	126	126	1.22804	0.77789
chr1	713096	715140	UMR	135	135	1.7702	0.687285		chr1	731256	732299	UMR	32	32	4.71638	2.71616
chr1	730873	732035	UMR	28	31	6.83453	5.89906		chr1	761687	762192	LMR	14	14	45.3988	41.2149
chr1	761687	761874	LMR	5	5	22.9167	19.1117		chr1	793145	793538	LMR	18	18	6.96721	4.72222
chr1	793145	793616	LMR	19	19	12.8617	6.52778		chr1	797158	797592	LMR	11	11	6.35155	5.13343
chr1	797158	797641	LMR	12	12	12.0178	8.61582		chr1	849209	849874	LMR	10	10	11.7526	4.7094
chr1	849209	849863	LMR	9	9	11.1857	3.1033		chr1	887802	888789	LMR	5	6	48.8372	37.5758
chr1	884028	885414	LMR	7	7	7.52688	9.69697		chr1	933932	934498	LMR	6	6	5.40541	9.7619
chr1	933932	934498	LMR	6	6	4.71698	5.20833		chr1	959786	962312	UMR	38	43	16.8889	5.24842
chr1	959864	962312	UMR	38	41	10.971	1.51515		chr1	970623	971058	LMR	5	5	35.9848	30.5303
chr1	970676	971168	LMR	5	5	28.8462	35.0361		chr1	978103	978372	LMR	5	6	16.129	19.596
chr1	1004320	1005718	LMR	26	26	1.80668	0.996899		chr1	1004063	1005718	LMR	27	29	3.07329	2.11694
chr1	1013960	1016602	UMR	56	57	2.46711	1.28221		chr1	1013960	1016508	UMR	54	57	2.38095	1.36054
chr1	1029275	1030184	LMR	7	14	13.3333	8.33333		chr1	1040998	1041993	LMR	7	7	12.3853	7.57576
chr1	1040998	1041993	LMR	7	7	15.3153	15.5556		chr1	1125752	1125840	LMR	7	7	41.9753	44.6581
chr1	1125178	1127351	UMR	16	52	17.7305	17.2222		chr1	1137832	1138252	LMR	13	13	37.6068	40.1866
chr1	1137832	1138270	LMR	14	14	39.1621	41.0723		chr1	1251944	1253243	UMR	54	54	1.31291	1.40873
chr1	1251944	1253330	UMR	55	55	1.57935	0.813008		chr1	1314566	1316384	UMR	33	36	4.54951	1.55039
chr1	1314566	1316384	UMR	35	36	6.09653	4.86315		chr1	1326352	1327680	LMR	25	25	29.5695	29.164
chr1	1326352	1327407	LMR	19	19	41.1013	39.0206		chr1	1336176	1338084	LMR	8	8	33.1579	34.7063
chr1	1336176	1338084	LMR	8	8	33.1361	31.813		chr1	1342952	1343314	LMR	13	12	5.689	3.02508
chr1	1342952	1343314	LMR	13	12	2.05523	1.30006		chr1	1352212	1355068	UMR	74	76	0.629869	0.396825
chr1	1352202	1355068	UMR	73	76	1.04433	1.08408		chr1	1401654	1402964	UMR	49	49	0.649954	0.660066
chr1	1401654	1403180	UMR	50	50	0.745379	0.438596		chr1	1435444	1435784	LMR	5	6	28.2609	26.455
chr1	1423977	1424171	LMR	5	5	38.5593	38.8889		chr1	1438755	1439856	LMR	7	10	36.1842	33.3987
chr1	1435585	1436518	LMR	6	6	22.4138	27.4438		chr1	1450433	1451026	LMR	6	6	35.3846	36.5385
chr1	1438755	1439106	LMR	5	5	43.1579	39.6078		chr1	1582514	1583914	UMR	29	30	3.48162	1.14943
chr1	1450100	1451522	LMR	9	14	30.7692	34.2968		chr1	1596622	1597096	LMR	10	11	26.9231	22.6192
chr1	1457809	1458267	LMR	6	11	44.6602	37.9356		chr1	1634916	1636707	LMR	16	20	14.8784	7.81391
chr1	1582388	1583914	UMR	34	34	9.76395	5.63071		chr1	1638386	1639374	LMR	22	22	32.0675	29.7971
chr1	1596694	1597096	LMR	10	10	19.3925	15.6721		chr1	1659960	1661347	UMR	41	41	27.9097	30
chr1	1618196	1618592	LMR	11	11	28.1304	34.57		chr1	1662022	1663186	UMR	37	38	1.47361	0.639731
chr1	1634916	1636500	LMR	16	19	14.2125	6.59801		chr1	1685334	1686486	LMR	7	9	4.22535	0
chr1	1638866	1639671	LMR	18	18	37.7111	36.8803		chr1	1704352	1705242	LMR	11	11	32.8736	38.0895
chr1	1659960	1661661	UMR	45	45	31.5236	32.8887		chr1	1711554	1713789	UMR	78	78	0.945354	0.635439
chr1	1662022	1663302	UMR	38	38	1.93591	1.25942		chr1	1765807	1766328	LMR	21	21	41.9444	42.3347
chr1	1685334	1686486	LMR	8	9	1.11111	0		chr1	1775904	1776624	LMR	9	11	6.34146	8.71619
chr1	1704352	1705242	LMR	11	11	31.0345	32.4114		chr1	1779302	1779529	LMR	5	4	22.6415	27.3016
chr1	1708954	1709144	LMR	5	5	40	40.6418		chr1	1861422	1861681	LMR	12	12	25.1773	20.5116
chr1	1711215	1713789	UMR	79	81	1.44261	0.985722		chr1	1861968	1862080	LMR	7	7	43.2314	43.8685
chr1	1775857	1776554	LMR	11	12	7.07965	3.06043		chr1	1884496	1887015	UMR	57	62	6.32091	1.34199
chr1	1779302	1779529	LMR	5	4	18.6813	15.283		chr1	1898578	1899062	UMR	34	34	8.33333	6.85695
chr1	1861354	1861681	LMR	15	16	19.2641	18.864		chr1	1926910	1928655	LMR	20	21	15.56	1.82208
chr1	1864192	1864229	LMR	5	6	47.541	44.4444		chr1	1940610	1941555	UMR	54	54	2.81399	0.913254
chr1	1884042	1885974	UMR	47	47	7.50988	0.694444		chr1	2017016	2017339	LMR	5	5	27.907	17.0654
chr1	1898578	1899062	UMR	34	34	6.84282	5.96372		chr1	2019231	2019750	LMR	7	7	8.04196	14.5299
chr1	1926910	1928366	LMR	20	20	14.8346	3.94805		chr1	2021734	2023072	UMR	39	39	3.9782	1.19048
chr1	1940610	1941555	UMR	54	54	2.50487	0.871497		chr1	2027166	2027728	LMR	5	5	40.9091	37.7778
chr1	2017150	2017486	LMR	8	8	43.3036	44.4364		chr1	2096054	2096504	LMR	20	20	42.4165	42.7916
chr1	2019231	2019842	LMR	9	9	10.3858	19.9905		chr1	2100830	2103465	UMR	103	104	0.743955	0.45045
chr1	2021734	2022674	UMR	35	35	2.50133	1.42916		chr1	2220886	2221010	LMR	5	5	32.0574	36.2663
chr1	2027166	2027746	LMR	9	9	30.6358	30.117		chr1	2221672	2222958	UMR	87	87	1.44254	0.757576
chr1	2055044	2055753	LMR	6	8	21.2389	20.7432		chr1	2249879	2251697	UMR	37	37	2.75387	1.53846
chr1	2096077	2096602	LMR	21	21	36.3821	36.127		chr1	2257434	2257742	LMR	10	10	25.3333	35.0635
chr1	2100830	2103465	UMR	104	104	0.827338	0.723278		chr1	2259302	2262143	UMR	98	98	3.1986	0.542903
chr1	2220886	2221010	LMR	5	5	38.5455	40.5889		chr1	2291444	2292638	LMR	6	27	35.8974	38.0556
chr1	2221682	2222958	UMR	86	86	1.57938	1.07128		chr1	2293308	2293380	LMR	5	8	39.3939	36.3757
chr1	2250150	2251697	UMR	36	36	2.52	1.14823		chr1	2301604	2302706	UMR	49	49	0.87309	0.756803
chr1	2259302	2262106	UMR	96	96	2.95877	0.925926		chr1	2329152	2329760	LMR	6	6	22.7723	12.1792
chr1	2301452	2302832	UMR	50	50	1.26366	0.680272		chr1	2356601	2358938	UMR	11	33	4.58716	0
chr1	2329152	2329700	LMR	5	5	14.3411	13.0699		chr1	2365740	2366148	LMR	6	6	12.6866	12.3636
chr1	2329984	2331100	LMR	5	20	47.7612	24.6032		chr1	2422104	2422434	LMR	10	10	11.8928	8.41085
chr1	2355910	2358862	UMR	8	36	31.9444	21.3095		chr1	2448508	2450133	LMR	27	29	18.2266	3.33333
chr1	2364899	2364930	LMR	5	5	45.2229	44.0216		chr1	2452414	2453888	UMR	27	33	0.662252	0
chr1	2365772	2366148	LMR	6	6	18.5792	19.3515		chr1	2456582	2458004	LMR	19	22	3.65169	0
chr1	2422104	2422303	LMR	9	9	2.20994	2.14843		chr1	2461308	2462805	LMR	15	15	8.9141	4.16667
chr1	2448594	2450133	LMR	28	28	8.59951	1.51803		chr1	2472619	2472647	LMR	7	7	41.1111	38.2284
chr1	2452315	2453710	UMR	29	32	1.82927	0		chr1	2520165	2520348	LMR	25	25	21.8978	22.3499
chr1	2456582	2458004	LMR	19	22	4.05797	2.38095		chr1	2528600	2528876	LMR	14	14	32.9114	31.7648
chr1	2461308	2462805	LMR	15	15	8.94569	2.89855		chr1	2580624	2580958	LMR	29	29	6.30952	2.43148
chr1	2464743	2464916	LMR	5	5	38.3333	39.5094		chr1	2640338	2641213	LMR	16	26	5.46875	5.11364
chr1	2472611	2472858	LMR	11	11	26.1044	18.4562		chr1	2643106	2643991	UMR	36	44	17.4208	18.3081
chr1	2519805	2520348	LMR	27	27	19.1011	17.3882		chr1	2710417	2714168	UMR	91	96	4.4453	1.25
chr1	2528701	2528824	LMR	7	7	45.935	45.6258		chr1	2718638	2718792	LMR	9	9	34.359	39.5554
chr1	2572594	2572812	LMR	5	6	59.4595	33.8889		chr1	2725144	2725676	LMR	8	21	40.4762	40
chr1	2580624	2580958	LMR	29	29	11.6492	5.29101		chr1	2779596	2780482	LMR	5	5	34.6519	27.6798
chr1	2640636	2640724	LMR	22	22	23.0769	23.8095		chr1	2851298	2852358	UMR	30	52	16.8342	16.5742
chr1	2642836	2643991	UMR	39	51	20.4846	20.7407		chr1	2856278	2857403	LMR	10	10	42.7061	44.1378
chr1	2710417	2714344	UMR	94	97	3.83075	1.14993		chr1	2902477	2902643	LMR	9	9	10.8434	9.48363
chr1	2718672	2718792	LMR	5	5	32.0988	43.569		chr1	2969359	2969598	LMR	8	11	25.3968	20.1323
chr1	2763572	2764605	LMR	22	22	41.6309	40.4153		chr1	2992778	2993035	LMR	7	8	38.5965	40.7407
chr1	2851378	2852238	UMR	23	45	19.8083	20		chr1	3009796	3010028	LMR	10	10	37.8486	37.8367
chr1	2891938	2892444	LMR	5	5	19.9438	20.7164		chr1	3024489	3024816	LMR	6	6	20.9302	22.3076
chr1	2902477	2902643	LMR	9	9	14.4628	16.0394		chr1	3142551	3143127	LMR	28	28	38.3966	32.6984
chr1	2969352	2969667	LMR	12	15	35.8209	31.627		chr1	3164225	3165003	LMR	5	5	31.5615	26.3387
chr1	3009690	3009922	LMR	8	8	35.0181	36.2485		chr1	3183184	3183294	LMR	6	6	24.7619	23.9462
chr1	3024524	3024816	LMR	5	5	25.3968	21.9427		chr1	3200038	3200646	LMR	5	5	22.4658	21.805
chr1	3142434	3143127	LMR	29	29	26.4368	21.4286		chr1	3213242	3215136	UMR	30	35	3.71113	0.78196
chr1	3183184	3183338	LMR	7	7	30.303	28.4783		chr1	3294232	3296510	UMR	52	52	0.665083	0.641026
chr1	3200038	3200646	LMR	5	5	20.6439	20.8131		chr1	3298181	3300510	UMR	113	117	1.11866	0.520833
chr1	3213242	3215173	UMR	31	36	5.53969	3.67033		chr1	3308142	3309844	LMR	21	23	5	2.7027
chr1	3243536	3243880	LMR	5	5	17.0213	10.5882		chr1	3330315	3331042	UMR	30	30	0.831793	0.711501
chr1	3294184	3296510	UMR	53	53	1.49701	0.877193		chr1	3374281	3374338	LMR	5	6	45.1327	44.7705
chr1	3298181	3300573	UMR	115	117	1.0645	0.79912		chr1	3378415	3378706	LMR	7	7	42.2414	42.5915
chr1	3308246	3309992	LMR	23	24	5.92784	4.77273		chr1	3448130	3448236	LMR	9	9	27.0619	26.5238
chr1	3330199	3331042	UMR	31	31	0.8	0.483092		chr1	3458357	3459103	LMR	6	6	8.86076	9.65309
chr1	3448160	3448258	LMR	9	9	30	29.7569		chr1	3717724	3719236	UMR	31	32	2.9771	0.877345
chr1	3458357	3459082	LMR	5	6	15.2941	6.4693		chr1	3779532	3779898	LMR	8	8	15.0327	14.1756
chr1	3635996	3636196	LMR	5	4	23.6486	22.2222		chr1	3786552	3787056	LMR	9	9	4.44444	5.88993
chr1	3717904	3719214	UMR	30	30	3.77613	3.4726		chr1	3813884	3814150	LMR	5	16	35.4839	34.7222
chr1	3778663	3779736	LMR	14	14	28.1356	24.3109		chr1	3844632	3847338	UMR	113	114	1.23013	1.02564
chr1	3786123	3787140	LMR	11	11	15.9686	8.95238		chr1	3890716	3890780	LMR	9	8	41.519	41.3095
chr1	3844632	3847338	UMR	113	114	1.32046	1.13287		chr1	3973642	3973868	LMR	5	10	34.6154	36.6667
chr1	3982894	3983202	LMR	6	6	37.7358	29.6991		chr1	3982894	3983142	LMR	5	5	38.5542	37.5152
chr1	4041907	4042124	LMR	6	6	39.7476	41.0871		chr1	4070004	4070092	LMR	5	5	39.823	38.1364
chr1	4069848	4070180	LMR	17	17	40.6061	39.272		chr1	4070176	4070270	LMR	6	6	41.2088	41.1327
chr1	4076728	4077704	LMR	25	25	8.27846	5.48341		chr1	4076728	4077674	LMR	24	24	4.94845	3.46848
chr1	4099748	4102337	UMR	46	48	4.02979	0.813008		chr1	4099748	4102337	UMR	43	48	2.48424	0.813008
chr1	4120691	4121864	UMR	32	33	24.0866	29.7333		chr1	4120872	4121932	UMR	32	33	14.0506	13.1156
chr1	4249128	4250582	UMR	35	35	4.16971	2.745		chr1	4231843	4232056	LMR	5	5	35.1351	26.9841
chr1	4269641	4270096	LMR	5	7	21.8579	23.8989		chr1	4249128	4250652	UMR	35	35	1.94175	0.698559
chr1	4274368	4275634	UMR	32	32	27.6963	27.7884		chr1	4260471	4260514	LMR	6	6	33.3333	32.8788
chr1	4278028	4278565	LMR	13	13	38.1429	36.7593		chr1	4269985	4270096	LMR	5	5	26.1146	23.0492
chr1	4286998	4287732	LMR	20	20	38.262	37.8338		chr1	4274368	4275299	LMR	25	25	26.9231	27.0001
chr1	4299078	4299330	LMR	14	14	34.6479	34.1695		chr1	4277724	4278565	LMR	23	23	30.7963	31.5944
chr1	4304575	4305405	UMR	43	46	18.2152	14.0741		chr1	4286670	4287390	LMR	28	28	41.9008	44.6676
chr1	4384255	4384336	LMR	18	18	28.8401	27.6052		chr1	4299078	4299330	LMR	14	14	32.5953	31.6992
chr1	4430233	4431554	UMR	46	46	1.55353	1.37765		chr1	4304278	4305653	UMR	40	57	14.8479	13.4921
chr1	4543712	4546282	UMR	82	83	6.01093	0.973288		chr1	4384255	4384336	LMR	18	18	26.6827	25.6944
chr1	4597664	4599078	LMR	26	26	5.87024	4.62872		chr1	4430233	4431554	UMR	46	46	1.15816	0.952381
chr1	4690623	4690661	LMR	6	7	36.8	36.8553		chr1	4543751	4546282	UMR	81	83	7.28196	0.913242
chr1	4736767	4737067	LMR	7	7	39.9267	38.9856		chr1	4597664	4598678	LMR	25	25	4.03458	1.8648
chr1	4797324	4797452	LMR	6	6	36.5079	38.0471		chr1	4690623	4690661	LMR	6	7	45.1777	43.524
chr1	4857974	4858506	LMR	22	23	28.5714	29.2789		chr1	4762376	4762403	LMR	5	4	28.6713	26.0736
chr1	4938699	4938876	LMR	12	12	44.5783	45.6053		chr1	4857816	4858416	LMR	21	21	18.0791	21.7554
chr1	5090124	5091006	LMR	5	10	19.0909	22.2222		chr1	4926088	4926282	LMR	5	6	44.4444	40.0337
chr1	5144130	5145080	UMR	61	65	12.0059	9.83115		chr1	4936329	4936758	LMR	5	7	18.0328	12.5
chr1	5145178	5145472	LMR	21	23	23.6559	23.3333		chr1	4938530	4938876	LMR	13	19	36.9912	37.3366
chr1	5167748	5168814	UMR	62	62	1.61479	0.520833		chr1	4960420	4960740	LMR	8	16	36.9565	35.8333
chr1	5175266	5175374	LMR	6	8	31.5789	24.5899		chr1	5007100	5007940	LMR	5	6	32.8358	40.5128
chr1	5196554	5197298	LMR	18	18	2.94427	2.27534		chr1	5112392	5112711	LMR	6	6	35.8491	32.9135
chr1	5227978	5228022	LMR	7	7	44.6154	43.3333		chr1	5144006	5145080	UMR	67	67	19.4517	19.697
chr1	5244072	5244156	LMR	5	5	25.3012	24.9784		chr1	5145188	5145744	LMR	21	24	25.7009	15.0794
chr1	5253782	5254302	LMR	6	8	31.2849	34.3272		chr1	5167748	5168814	UMR	62	62	1.91764	0.97731
chr1	5272996	5275258	UMR	60	60	2.38206	1.68803		chr1	5196554	5198222	LMR	19	24	4.48343	1.97882
chr1	5342447	5343108	UMR	37	36	6.02712	1.73692		chr1	5254071	5254302	LMR	5	5	26.6667	34.884
chr1	5349059	5351258	LMR	28	28	38.5901	36.1915		chr1	5272025	5275165	UMR	63	69	2.5869	1.36281
chr1	5367796	5368180	LMR	9	9	7.44681	10.5208		chr1	5342462	5343108	UMR	36	35	3.94366	0.733496
chr1	5393786	5395204	UMR	37	38	1.6659	1.11111		chr1	5349059	5351258	LMR	28	28	38.4117	35.8704
chr1	5397904	5399683	LMR	15	18	23.7872	25.0891		chr1	5367796	5368108	LMR	8	8	4.70588	8.16993
chr1	5401255	5403637	UMR	43	72	12.4397	20		chr1	5393729	5395204	UMR	38	38	1.31181	0.882845
chr1	5421860	5424366	UMR	44	46	9.95185	1.64434		chr1	5397401	5399683	LMR	15	23	32.9285	32.909
chr1	5437138	5438080	LMR	14	14	11.1111	3.57143		chr1	5401657	5402020	LMR	15	28	13.2743	6.66667
chr1	5452480	5458284	UMR	166	167	1.77404	0.900901		chr1	5402268	5403637	LMR	21	24	3.19018	3.7037
chr1	5481402	5482387	LMR	29	29	39.9584	39.1486		chr1	5422080	5423554	UMR	36	36	5.20347	1.41275
chr1	5484352	5486607	UMR	57	57	3.67528	2.9363		chr1	5437138	5437950	LMR	13	13	7.80488	2.16175
chr1	5541681	5543366	UMR	32	36	1.61399	1.33229		chr1	5452480	5458570	UMR	154	168	1.38512	0.745088
chr1	5574210	5575108	LMR	16	16	7.93388	2.57894		chr1	5481462	5482209	LMR	26	26	40.9582	40.3803
chr1	5590372	5590600	LMR	12	12	34.127	32.5389		chr1	5484328	5486751	UMR	55	60	4.42282	2.89855
chr1	5609839	5610226	LMR	5	5	53.9474	36.6667		chr1	5541713	5544132	UMR	31	39	0.882515	0.555556
chr1	5646828	5648056	LMR	20	21	12.8358	15.7215		chr1	5549770	5550311	LMR	10	12	28.866	32.3144
chr1	5743753	5746606	UMR	90	90	3.34288	1.87793		chr1	5574658	5575486	LMR	14	17	5.32688	4.47211
chr1	6077008	6077332	UMR	39	39	13.6877	13.0043		chr1	5590520	5590650	LMR	6	6	19.2771	20.5394
chr1	6084333	6087006	UMR	56	58	3.43941	1.34111		chr1	5646952	5648056	LMR	19	20	32.8814	36.9444
chr1	6092707	6093191	LMR	29	29	39.8159	39.196		chr1	5713714	5713743	LMR	5	4	20	21.5278
chr1	6117090	6117777	LMR	25	25	13.2207	12.1122		chr1	5743753	5746534	UMR	89	89	2.71682	0.925926
chr1	6124430	6125193	LMR	23	23	12.283	9.40414		chr1	5935446	5935634	LMR	5	6	34.0909	38.3333
chr1	6134368	6136044	UMR	29	31	0.874636	0.564972		chr1	5968248	5968366	LMR	5	5	40	35.7143
chr1	6161128	6163176	UMR	59	59	1.13852	0.555556		chr1	6077008	6077332	UMR	39	39	15.6146	9.22089
chr1	6171150	6172526	UMR	50	50	1.99627	0.617284		chr1	6084436	6086939	UMR	53	57	1.74917	1.21965
chr1	6187272	6188226	UMR	31	31	28.6181	25.4593		chr1	6092555	6093071	LMR	29	29	39.2677	39.2245
chr1	6189266	6190902	UMR	50	54	1.32057	0.898059		chr1	6117090	6117777	LMR	25	25	6.73077	5.04482
chr1	6220751	6221180	LMR	6	6	7.14286	10.0101		chr1	6124430	6125080	LMR	22	22	7.84314	6.17198
chr1	6224933	6226102	LMR	23	23	6.47359	1.0101		chr1	6134368	6136163	UMR	27	32	1.1465	0.628931
chr1	6243736	6244843	LMR	22	22	4.37209	0.653595		chr1	6161128	6163017	UMR	56	58	0.708661	0.462963
chr1	6275904	6277497	UMR	65	65	1.13496	0.833333		chr1	6171150	6172526	UMR	49	50	2.37381	0.823045
chr1	6364917	6365281	LMR	5	5	19.1489	25.6098		chr1	6187272	6188252	UMR	32	32	35.1351	36.0647
chr1	6370764	6371502	LMR	24	24	27.3775	24.6603		chr1	6189386	6190757	UMR	47	52	0.929814	0.606061
chr1	6379548	6380656	LMR	17	17	13.1313	6.35124		chr1	6220800	6221256	LMR	5	5	4.0404	5.7971
chr1	6492916	6495664	UMR	110	110	3.47962	0.701832		chr1	6224933	6226102	LMR	23	23	5.03049	0
chr1	6528335	6528624	LMR	6	6	24.0283	26.087		chr1	6243736	6244843	LMR	22	22	4.33884	0.833333
chr1	6630300	6630692	LMR	21	21	36.5469	40.187		chr1	6275904	6277452	UMR	63	65	1.05042	1.07499
chr1	6639031	6640999	LMR	24	24	2.65675	2.2159		chr1	6370742	6371421	LMR	24	24	21.8768	22.0718
chr1	6646003	6647610	UMR	37	37	1.62712	0.653595		chr1	6379548	6380656	LMR	17	17	8.01688	4
chr1	6664300	6669526	UMR	122	122	3.54953	2.05818		chr1	6493077	6495664	UMR	109	109	2.66559	0.877193
chr1	6755996	6756268	LMR	23	23	25.7937	26.8586		chr1	6528335	6528624	LMR	6	6	24.5353	26.9726
chr1	6863704	6864404	LMR	15	15	17.4825	7.30626		chr1	6630503	6630692	LMR	13	13	38.5806	39.899
chr1	6870069	6870410	LMR	8	8	19.9219	19.4967		chr1	6639031	6640999	LMR	24	24	2.56696	1.74288
chr1	6956602	6957566	LMR	23	24	3.47826	1.87879		chr1	6646136	6647610	UMR	36	36	0.783699	0.602999
chr1	7189342	7192632	UMR	82	82	1.64752	1.24585		chr1	6664210	6669526	UMR	122	123	2.52466	1.44928
chr1	7258313	7258407	LMR	14	14	20.8092	20.1015		chr1	6756167	6756251	LMR	21	21	28.1184	27.451
chr1	7474964	7475732	LMR	26	26	26.9065	23.7233		chr1	6863704	6864404	LMR	15	15	14.6739	5.71429
chr1	7512432	7513210	LMR	5	18	22.619	20.6281		chr1	6870330	6870410	LMR	7	7	30.2752	29.5238
chr1	7516742	7518494	UMR	39	41	3.49252	0.606061		chr1	6956602	6957566	LMR	23	24	2.23414	0.497512
chr1	7556216	7557684	UMR	37	41	1.25824	0.877193		chr1	7188723	7192632	UMR	81	84	1.23239	0.680272
chr1	7569369	7571654	UMR	46	46	11.811	1.11098		chr1	7258313	7258611	LMR	15	15	11.7486	10.6824
chr1	7582081	7584284	UMR	38	39	7.9857	2.72436		chr1	7474964	7475751	LMR	27	27	29.4643	25.0475
chr1	7603008	7604714	UMR	32	33	15.5109	16.4284		chr1	7512283	7513246	LMR	8	22	24.159	13.9947
chr1	7658828	7660324	UMR	39	39	2.22985	0.901559		chr1	7516778	7518494	UMR	35	41	2.15293	0
chr1	7671970	7673601	UMR	51	51	1.46879	1.11111		chr1	7556294	7557684	UMR	35	40	1.40433	0.694444
chr1	7674762	7690164	UMR	414	427	2.02223	1.37938		chr1	7569369	7571121	UMR	38	38	6.19408	0.595978
chr1	7701106	7702343	UMR	22	40	4.65839	5.62041		chr1	7582081	7584284	UMR	38	39	9.60809	2.02381
chr1	7710828	7711178	LMR	13	17	40.6977	42.8571		chr1	7603449	7604106	LMR	26	26	20.9877	21.2078
chr1	7741453	7741658	LMR	28	28	11.1367	11.238		chr1	7658828	7660354	UMR	40	40	2.47391	0.705781
chr1	7830312	7836989	UMR	134	170	3.51035	1.68197		chr1	7671808	7673669	UMR	52	52	1.9719	1.44928
chr1	7842532	7844783	UMR	68	68	4.15939	2.56893		chr1	7674762	7690566	UMR	413	429	1.14342	0.606061
chr1	7855964	7856499	UMR	30	41	7.20524	6.92641		chr1	7701310	7702934	UMR	14	44	1.68971	0.981621
chr1	7892340	7894552	UMR	56	57	1.68941	0.716929		chr1	7704125	7704708	LMR	5	6	15.625	4.7619
chr1	7915918	7918092	UMR	32	50	4.26759	2.01389		chr1	7741194	7741589	LMR	28	29	12.6489	9.62354
chr1	7919719	7920971	LMR	28	28	1.47059	1.38889		chr1	7830194	7832244	UMR	46	63	20.0466	24.0741
chr1	7939350	7941218	LMR	17	18	8.56164	7.50916		chr1	7833864	7836916	UMR	84	91	1.40562	0.745759
chr1	7941898	7943936	LMR	21	22	29.1429	28.9855		chr1	7842532	7844631	UMR	65	66	1.88561	1.18077
chr1	7948772	7949159	LMR	13	13	25.1337	22.7778		chr1	7855964	7856518	UMR	18	41	3.47222	0
chr1	7949564	7949980	LMR	8	8	11.9403	8.73016		chr1	7892340	7894556	UMR	57	57	1.58847	0.838873
chr1	7976736	7978507	UMR	32	34	9.0584	7.81107		chr1	7915918	7918092	UMR	28	50	3.84615	1.44928
chr1	8019545	8020956	LMR	20	20	1.99387	1.75439		chr1	7919719	7920971	LMR	25	28	0.480769	0
chr1	8095718	8095809	LMR	5	5	22.2222	29.6392		chr1	7939701	7941218	LMR	14	15	5	3.48584
chr1	8099360	8101824	UMR	88	88	1.29178	0.775194		chr1	7942428	7943877	LMR	15	17	33.4737	30.2294
chr1	8116624	8116692	LMR	8	9	41.8033	38.7459		chr1	7948772	7949159	LMR	12	13	32.4742	34.0017
chr1	8139370	8142180	UMR	91	91	1.29225	0.884698		chr1	7949564	7949930	LMR	5	8	10.7143	11.1111
chr1	8151356	8152842	UMR	57	58	18.0247	19.8886		chr1	7976736	7978754	UMR	30	36	7.65306	6.0476
chr1	8187408	8188804	LMR	24	24	17.6829	13.2728		chr1	8019088	8020956	LMR	21	21	2.67296	0.606061
chr1	8211139	8212608	LMR	9	10	10.3571	5.77201		chr1	8099512	8101824	UMR	87	87	0.907473	0.680272
chr1	8215534	8216029	LMR	6	5	7.25806	12.2257		chr1	8116477	8116718	UMR	30	31	42.1594	42.1174
chr1	8232421	8234144	UMR	38	38	5.17423	0.556948		chr1	8139370	8142180	UMR	91	91	1.31767	0.845124
chr1	8332645	8332705	LMR	5	5	47.8873	47.7477		chr1	8151863	8152842	UMR	47	47	11.4027	9.06433
chr1	8368111	8368808	LMR	21	21	24.0437	19.7751		chr1	8175434	8176558	LMR	5	18	59.6491	27.5117
chr1	8427970	8429224	UMR	57	57	1.69439	0.775194		chr1	8187675	8188781	LMR	21	21	28.7293	27.6674
chr1	8508188	8510324	UMR	125	125	1.35663	1.1396		chr1	8211146	8212608	LMR	8	10	12.1212	10.9403
chr1	8520830	8522471	UMR	32	32	2.9434	0.727017		chr1	8215534	8215892	LMR	5	5	4.82759	7.13587
chr1	8533703	8534610	UMR	34	34	2.16189	1.04483		chr1	8232483	8234144	UMR	36	37	3.12837	1.33955
chr1	8537848	8553800	UMR	26	227	6.7474	6.08595		chr1	8292084	8292894	LMR	8	8	38.1643	40.8849
chr1	8565276	8567231	UMR	38	38	4.00943	0.802988		chr1	8367947	8368019	LMR	6	6	41.6667	41.4486
chr1	8570374	8573618	UMR	78	78	16.7504	5.43553		chr1	8368405	8368808	LMR	19	19	27.7992	32.6923
chr1	8591077	8593340	UMR	48	48	16.5558	13.6901		chr1	8378160	8378330	LMR	7	7	45.4874	43.8095
chr1	8601006	8602648	UMR	9	44	16.9014	0		chr1	8427970	8429224	UMR	57	57	1.25	0.854701
chr1	8646348	8648618	UMR	23	30	5.69106	0		chr1	8507582	8510324	UMR	124	128	1.31926	0.850439
chr1	8651280	8653926	UMR	83	92	1.79353	0.505051		chr1	8520592	8522471	UMR	33	33	2.88625	0
chr1	8661260	8663922	UMR	86	109	2.13508	0.845101		chr1	8533703	8534574	UMR	33	33	1.27962	1.10261
chr1	8671120	8672938	UMR	54	58	15.0547	20		chr1	8537848	8553800	UMR	26	227	7.38423	6.57051
chr1	8747800	8749750	UMR	14	72	12	13.3333		chr1	8565510	8567100	UMR	30	35	1.64975	0
chr1	8928162	8929072	LMR	21	22	1.01781	1.5873		chr1	8570374	8574239	UMR	78	79	13.2904	3.81578
chr1	8949666	8950114	LMR	5	5	18	14.0741		chr1	8591077	8593340	UMR	47	48	10.917	4.6411
chr1	8950787	8954634	UMR	15	47	25.1282	32.6389		chr1	8601006	8602862	UMR	9	48	17.6471	0
chr1	8963940	8967479	UMR	27	52	0.584795	0		chr1	8646424	8648055	LMR	19	27	0.638978	0
chr1	8976918	8978828	UMR	18	49	11.3208	0		chr1	8651307	8653854	UMR	81	90	1.06557	0.740741
chr1	9003933	9005674	UMR	50	88	4.61957	0		chr1	8661304	8663859	UMR	86	109	1.90283	0
chr1	9031534	9032298	LMR	9	12	3.92157	0		chr1	8671120	8672938	UMR	47	58	10.9107	14.8148
chr1	9081576	9083068	UMR	7	48	24.1379	26.6667		chr1	8745820	8746420	LMR	5	8	44.186	41.1111
chr1	9114353	9116902	UMR	37	41	3.73692	1.75439		chr1	8748116	8750127	UMR	19	67	3.37838	0
chr1	9122483	9123720	UMR	33	42	0.793651	0		chr1	8928103	8929072	LMR	20	24	0.2849	0
chr1	9133436	9134758	LMR	24	29	1.48936	0		chr1	8950330	8950482	LMR	7	7	34.0541	34.5455
chr1	9144408	9146515	UMR	42	87	2.47748	0		chr1	8950787	8954712	UMR	10	48	16.5563	17.8571
chr1	9162106	9162754	LMR	11	12	16.4286	17.8571		chr1	8963945	8967729	UMR	24	52	0.763359	0
chr1	9185566	9186398	LMR	20	21	3.80228	3.9283		chr1	8976659	8978394	UMR	18	40	8.77193	0
chr1	9194420	9200002	UMR	109	129	7.53968	1.33333		chr1	9003933	9007050	UMR	35	100	10.7362	1.96078
chr1	9215881	9216132	LMR	16	16	10.4444	10.7236		chr1	9031534	9032390	LMR	9	14	1.44928	0
chr1	9248944	9250293	LMR	15	28	1.81818	2.22222		chr1	9041576	9041762	LMR	5	7	31.1111	33.3333
chr1	9285976	9298595	UMR	397	399	2.12641	1.14976		chr1	9060976	9061399	LMR	10	14	40.3941	39.3141
chr1	9375978	9376347	LMR	22	22	29.771	28.527		chr1	9081791	9084094	UMR	5	64	21.875	22.2222
chr1	9385482	9385706	LMR	9	9	47.8351	46.627		chr1	9114353	9116970	UMR	34	44	5.07365	1.30769
chr1	9444190	9445494	UMR	49	49	8.49349	5.07354		chr1	9122654	9123908	UMR	24	42	1.13636	1.07527
chr1	9456924	9457132	LMR	6	6	45.0216	43.8274		chr1	9133436	9135206	UMR	23	34	2.24359	1.04167
chr1	9457377	9458440	LMR	27	27	1.33992	1.38889		chr1	9144408	9146018	UMR	32	81	0.299401	0
chr1	9484705	9486961	UMR	48	49	5.38213	1.21951		chr1	9162559	9162754	LMR	6	6	15.8879	13.7879
chr1	9526160	9527778	LMR	26	26	1.10887	0.981241		chr1	9185300	9186505	LMR	19	22	1.6129	0
chr1	9556932	9558665	UMR	75	75	1.60779	1.42652		chr1	9194420	9200002	UMR	94	129	4.91679	0
chr1	9651929	9653330	UMR	37	37	2.27519	1.04167		chr1	9215826	9216077	LMR	16	16	15.6134	13.9274
chr1	9681796	9682998	UMR	17	38	19.8198	17.037		chr1	9248944	9250660	UMR	17	31	0.746269	0
chr1	9857606	9858880	LMR	27	27	3.53535	0.854701		chr1	9286180	9298595	UMR	388	398	1.58587	0.880946
chr1	9860271	9861238	LMR	29	29	1.76355	0.894338		chr1	9375978	9376372	LMR	23	23	21.7842	23.2066
chr1	9871266	9871652	LMR	21	21	21.875	16.1031		chr1	9443894	9445494	UMR	53	53	9.21659	2.88132
chr1	9884521	9887406	UMR	51	51	7.20721	1.88679		chr1	9457426	9458440	LMR	26	27	0.724234	0.606061
chr1	9903744	9904421	LMR	11	13	20.4904	19.3996		chr1	9484705	9486961	UMR	47	49	3.95968	1.07527
chr1	9940176	9942739	UMR	63	64	5.75296	1.33528		chr1	9526160	9527792	LMR	26	26	1.56076	1.30952
chr1	9945888	9948154	UMR	45	47	2.90258	1.48611		chr1	9534346	9534394	LMR	5	5	32.1429	28.8889
chr1	9970072	9970784	LMR	8	8	30.303	32.0111		chr1	9556932	9558912	UMR	76	76	1.67718	1.13287
chr1	9972208	9973199	LMR	11	12	13.0058	13.6761		chr1	9651929	9653412	UMR	37	37	1.40313	0.740741
chr1	9979422	9981060	UMR	18	53	15.8824	17.2433		chr1	9662708	9662875	LMR	7	8	21.4286	11.4286
chr1	9981790	9981941	LMR	5	5	30.8989	27.381		chr1	9681952	9682998	UMR	14	32	18.9474	12.9472
chr1	9999414	10000728	LMR	21	21	9.5675	0.813008		chr1	9857510	9858748	LMR	26	26	1.04334	0.766284
chr1	10002728	10004136	LMR	23	23	2.7907	1.67113		chr1	9860271	9861238	LMR	29	29	1.87542	1.206
chr1	10034480	10036290	UMR	44	45	12.3803	2.5641		chr1	9871266	9872078	UMR	36	40	20.765	25.023
chr1	10047491	10049190	UMR	58	58	2.01721	1.47059		chr1	9884808	9885568	LMR	19	19	0.658979	0
chr1	10073952	10075328	UMR	41	41	2.46688	0.311526		chr1	9886432	9887406	LMR	20	21	5.08108	1.89071
chr1	10109976	10113460	UMR	82	83	1.61128	0.926406		chr1	9903744	9904421	LMR	11	13	18.2927	15.6095
chr1	10117572	10119276	UMR	33	34	2.89773	1.51115		chr1	9940063	9942424	UMR	61	64	7.01854	1.43468
chr1	10122444	10123212	LMR	6	7	20.2073	9.35185		chr1	9945888	9947760	UMR	44	46	3.34507	0.740741
chr1	10124578	10128364	UMR	86	86	8.34742	5.71588		chr1	9970072	9971306	LMR	15	15	23.0303	25.2381
chr1	10221273	10223520	UMR	77	77	0.971293	0.84127		chr1	9972208	9972661	LMR	10	9	35.0318	34.881
chr1	10272784	10273992	UMR	31	32	24.6717	24.3993		chr1	9979337	9981986	UMR	26	70	34.0108	25.2165
chr1	10296482	10297878	UMR	34	34	2.26197	0.818273		chr1	9999846	10000590	LMR	16	16	3.76766	1.4857
chr1	10305220	10306782	UMR	53	53	1.84228	0.729142		chr1	10002728	10003895	LMR	22	22	2.38756	1.40683
chr1	10317396	10319262	UMR	41	41	1.73546	0.877193		chr1	10034480	10036330	UMR	45	46	16.2642	1.66667
chr1	10353834	10353976	LMR	11	12	30.8511	31.6498		chr1	10047491	10049152	UMR	55	57	2.58653	1.5873
chr1	10376923	10377064	LMR	5	5	41.2698	40		chr1	10073846	10075274	UMR	42	42	5.80781	0
chr1	10508424	10509412	LMR	5	8	47.8261	45.1032		chr1	10109870	10113460	UMR	84	85	2.39903	0.775566
chr1	10576910	10577022	LMR	5	8	33.3333	32.9293		chr1	10118055	10119492	UMR	32	32	3.79295	1.33164
chr1	10612324	10617742	UMR	27	126	11.8721	0		chr1	10124578	10128232	UMR	84	85	6.87593	2.75215
chr1	10629093	10630358	UMR	55	56	8.38109	12.7838		chr1	10221224	10223520	UMR	78	78	1.04186	0.749158
chr1	10633437	10634943	LMR	5	25	13.3333	14.2857		chr1	10272784	10273992	UMR	32	32	18.27	18.4336
chr1	10668510	10672236	UMR	44	51	29.9607	29.1958		chr1	10296704	10297843	UMR	32	32	1.5919	1.0825
chr1	10678700	10679192	LMR	6	7	16.8317	31.25		chr1	10305220	10306782	UMR	53	53	1.04473	0
chr1	10681480	10684624	UMR	53	68	3.04718	0.925926		chr1	10317396	10319262	UMR	39	41	1.62528	1.13368
chr1	10708350	10709516	LMR	25	25	17.2028	5.39541		chr1	10353926	10354092	LMR	6	11	34.6939	33.7912
chr1	10719482	10721588	UMR	86	87	4.43841	1.21574		chr1	10479116	10481856	UMR	6	51	33.5106	31.1009
chr1	10749791	10751232	LMR	26	26	12.3402	10.5554		chr1	10514138	10516754	LMR	7	25	34.1176	25.4762
chr1	10756732	10757564	UMR	38	38	14.1328	13.4473		chr1	10524605	10527304	UMR	6	47	35	39.7619
chr1	10780750	10781370	LMR	15	15	3.6635	3.41687		chr1	10529534	10532074	LMR	6	22	34.2857	27.1429
chr1	10805810	10807207	UMR	30	30	8.79479	1.91682		chr1	10567263	10569380	UMR	5	37	33.3333	33.3333
chr1	10819946	10821989	UMR	54	54	2.60064	2.20939		chr1	10612445	10616936	UMR	20	101	1.28205	0
chr1	10884222	10885804	UMR	64	64	1.90829	1.18003		chr1	10628895	10629555	LMR	19	20	6.82019	6.74311
chr1	11038368	11048104	UMR	8	144	28.5714	17.0833		chr1	10629760	10630564	LMR	17	27	24.5902	27.3504
chr1	11105840	11108309	UMR	38	45	1.06762	0.775194		chr1	10669256	10670700	UMR	25	32	28.6705	14.7741
chr1	11131668	11132383	LMR	6	6	5.83942	14.5833		chr1	10677270	10679192	LMR	12	15	33.3333	33.3744
chr1	11190442	11190586	LMR	5	6	40	35.9259		chr1	10681240	10684624	UMR	54	68	2.10997	0.578588
chr1	11276597	11285106	UMR	5	136	32.2581	33.3333		chr1	10708350	10709516	LMR	24	25	13.8672	2.26575
chr1	11295716	11297653	UMR	5	32	28.5714	33.3333		chr1	10719482	10721522	UMR	85	86	3.08654	0.813008
chr1	11315356	11315505	LMR	7	6	37.3913	32.3539		chr1	10749850	10751336	LMR	24	25	6.23624	6.0241
chr1	11484426	11485148	LMR	5	5	29.5699	33.9139		chr1	10756732	10757564	UMR	38	38	11.2676	11.6881
chr1	11502598	11504118	UMR	56	60	27.498	24.6036		chr1	10780750	10781370	LMR	15	15	1.69051	1.36054
chr1	11506689	11509519	UMR	109	109	1.55088	1.07527		chr1	10805810	10807022	LMR	27	29	6.12745	0.980392
chr1	11513180	11513498	LMR	6	7	26.6667	24.4807		chr1	10819946	10821989	UMR	53	54	1.71278	1.44928
chr1	11598395	11599376	LMR	10	10	8.51064	8.85315		chr1	10884222	10885804	UMR	64	64	1.28139	1.1655
chr1	11610080	11610940	LMR	10	10	2.34742	2.5641		chr1	11062358	11064358	LMR	5	20	38.8889	35.119
chr1	11629630	11632376	UMR	63	63	2.83554	0.438596		chr1	11106532	11108309	UMR	39	42	1.34771	1.07527
chr1	11633752	11634032	LMR	9	9	30.3867	30.4592		chr1	11131314	11132383	LMR	6	8	1.04712	0.740741
chr1	11649704	11650842	UMR	26	34	13.986	13.3333		chr1	11315356	11315505	LMR	7	6	39.8601	36.3248
chr1	11654576	11656500	UMR	57	64	20.7317	17.9034		chr1	11484426	11485148	LMR	5	5	25.2632	31.9728
chr1	11659460	11660763	UMR	31	36	6.78295	4.07407		chr1	11502878	11504260	UMR	55	60	26.9871	21.16
chr1	11674925	11675366	LMR	5	5	19.5402	11.7712		chr1	11506619	11509519	UMR	110	110	1.89566	0.579754
chr1	11688946	11690982	UMR	67	67	1.38272	0.925926		chr1	11513180	11513498	LMR	6	7	25.448	25.596
chr1	11710852	11712120	LMR	27	27	1.92308	1.63934		chr1	11598395	11599064	LMR	9	9	9.90099	4.63954
chr1	11730618	11731359	LMR	6	9	10.6195	7.72271		chr1	11610080	11610940	LMR	9	10	2.76243	1.23457
chr1	11755582	11756620	LMR	19	19	3.70774	2.5641		chr1	11629630	11632376	UMR	62	63	3.64486	2.10003
chr1	11765681	11766138	LMR	22	22	22.8977	21.737		chr1	11633752	11634123	LMR	10	11	16.3333	16.2596
chr1	11777881	11779155	LMR	28	28	6.96242	0.928793		chr1	11649704	11650730	UMR	21	33	8.13008	11.1111
chr1	11832618	11834132	UMR	62	62	28.8591	27.5409		chr1	11653678	11656027	UMR	55	75	12.9991	20.1587
chr1	11834448	11834642	LMR	5	5	33.8462	26.5276		chr1	11659403	11660968	UMR	32	37	5.59306	3.3792
chr1	11849200	11850590	UMR	66	66	0.875229	0.801166		chr1	11674925	11675366	LMR	5	5	10.9015	15.6267
chr1	11852274	11853813	UMR	58	58	19.5251	16.5562		chr1	11688946	11690804	UMR	65	66	0.875099	0.775194
chr1	11872173	11873138	UMR	54	54	27.4279	28.0591		chr1	11710790	11712120	LMR	28	28	3.16229	1.08406
chr1	11877886	11879564	UMR	38	38	1.1798	0.774009		chr1	11730618	11730857	LMR	5	5	13.8889	14.0131
chr1	11885829	11886983	UMR	5	45	9.52381	14.2857		chr1	11755582	11756402	LMR	18	18	5.16529	2.9524
chr1	11913972	11914184	LMR	22	28	37.9562	37.1429		chr1	11765666	11766138	LMR	23	23	28.5714	30.3419
chr1	11972239	11974214	UMR	74	74	1.29125	1.11638		chr1	11777815	11779114	LMR	27	27	4.41261	1.1768
chr1	11976784	11978667	UMR	47	47	5.30052	1.17754		chr1	11832618	11834089	UMR	61	60	23.6117	24.8931
chr1	12000488	12001502	LMR	21	21	7.74194	5.23077		chr1	11834448	11834669	LMR	6	6	29.1096	24.9135
chr1	12045936	12049910	UMR	43	66	5.4878	2.85758		chr1	11849200	11850590	UMR	66	66	0.650142	0.529234
chr1	12063552	12065079	UMR	37	37	2.57235	0.830332		chr1	11852274	11853796	UMR	56	57	20.5803	17.7055
chr1	12067712	12069340	LMR	23	25	1.90896	0.584795		chr1	11872173	11873138	UMR	54	54	22.1446	22.4703
chr1	12075362	12075540	LMR	9	9	39.1304	40.0505		chr1	11877886	11879296	UMR	37	37	1.26126	0.925926
chr1	12087144	12088879	UMR	124	124	2.17492	1.36672		chr1	11885829	11887236	UMR	11	47	17.7419	18.8889
chr1	12102644	12104806	UMR	46	47	4.17592	1.34877		chr1	11913980	11914094	LMR	9	15	29.8246	31.2698
chr1	12126128	12127216	UMR	45	45	2.55249	1.35853		chr1	11972239	11974141	UMR	73	73	0.970874	0.660066
chr1	12132636	12132734	LMR	5	6	26.5306	32.1905		chr1	11976978	11978390	UMR	41	42	2.25166	0.564972
chr1	12160132	12161942	UMR	36	36	3.42884	0.877345		chr1	12000388	12001502	LMR	23	23	10.3594	15.8263
chr1	12174480	12175399	LMR	14	14	10.4072	7.54931		chr1	12045936	12049910	UMR	43	66	4.49966	1.92166
chr1	12176409	12177988	UMR	36	39	6.61359	6.13295		chr1	12063552	12064970	UMR	36	36	1.5873	1.0582
chr1	12195402	12196784	UMR	46	47	3.61624	2.0107		chr1	12067712	12069340	LMR	20	25	1.27737	0.462963
chr1	12227838	12229302	UMR	30	30	1.45153	0.606061		chr1	12074916	12075576	LMR	12	12	22.8916	22.8768
chr1	12253940	12254942	LMR	5	8	22.9167	33.9286		chr1	12087068	12088879	UMR	125	125	5.13816	2.46026
chr1	12263678	12263804	LMR	6	6	35.5932	29.979		chr1	12100394	12100984	LMR	10	10	42.0749	37.7028
chr1	12270066	12270170	LMR	7	7	0	0		chr1	12102792	12104821	UMR	47	49	5.41201	1.33333
chr1	12276863	12279030	UMR	93	93	2.677	1.06728		chr1	12118848	12119242	LMR	5	6	38.6905	32.1429
chr1	12291257	12292198	LMR	27	28	2.84884	1.65853		chr1	12126128	12127216	UMR	45	45	2.10481	0.42735
chr1	12294522	12296136	LMR	27	27	1.03474	1.15107		chr1	12160228	12162185	UMR	34	35	2.84139	0.943001
chr1	12334820	12337050	LMR	28	28	5.99429	2.73388		chr1	12174480	12175399	LMR	14	14	12.7586	8.84921
chr1	12422983	12427949	UMR	5	32	28.3784	35.5385		chr1	12176336	12178037	UMR	44	46	8.04894	10.0017
chr1	12429352	12430754	UMR	5	41	15.3846	26.6667		chr1	12195402	12196888	UMR	45	48	4.02901	1.70503
chr1	12439241	12450228	UMR	14	140	20.4819	26.4046		chr1	12227838	12229484	UMR	31	32	1.90074	0.680272
chr1	12494696	12500044	UMR	35	101	13.2331	12.2711		chr1	12253940	12254942	LMR	5	8	21.4286	28.5714
chr1	12526670	12527350	LMR	8	11	11.2676	12.6389		chr1	12270066	12270170	LMR	7	7	4.91803	8.33333
chr1	12587859	12591337	UMR	6	66	37.1429	44.7619		chr1	12276942	12279030	UMR	92	92	2.32978	1.11142
chr1	12612737	12614570	UMR	6	46	36.6667	36.6667		chr1	12291257	12292198	LMR	27	28	1.59021	1.47059
chr1	12620337	12627208	UMR	23	82	30.829	27.7778		chr1	12294646	12295924	LMR	24	26	0.879121	0.994761
chr1	12672070	12676627	UMR	26	80	20.8333	18.1177		chr1	12335306	12337050	LMR	26	27	3.60169	2.01667
chr1	12720396	12720900	LMR	8	8	12.1019	11.3002		chr1	12347478	12369481	UMR	8	368	29.3103	18.254
chr1	12757150	12758588	UMR	42	48	6.68973	7.6567		chr1	12383858	12391039	UMR	5	109	29.7297	26.7857
chr1	12762378	12766577	UMR	288	290	1.30085	0.966691		chr1	12430086	12434566	UMR	5	83	21.6216	20.3704
chr1	12924325	12924400	LMR	5	5	34.1935	32.5176		chr1	12447885	12451684	UMR	5	52	5.55556	8.33333
chr1	13021775	13022820	LMR	21	21	5.40541	2.08333		chr1	12497970	12499958	UMR	30	40	19.7339	17.8363
chr1	13087660	13088274	LMR	6	24	21.875	19.8148		chr1	12620337	12622998	UMR	20	30	20.438	16.072
chr1	13248432	13249924	LMR	16	17	3.40136	3.81702		chr1	12660404	12661214	UMR	5	31	20.5882	19.8942
chr1	13259744	13260996	LMR	22	22	12.4796	12.9578		chr1	12672070	12676620	UMR	22	80	23.221	15.6091
chr1	13269715	13274825	UMR	171	171	1.50642	1.07527		chr1	12720396	12720900	LMR	8	8	21.7993	19.8291
chr1	13477949	13480448	UMR	20	36	11.5265	5.57505		chr1	12757150	12759360	UMR	46	53	9.52122	14.3978
chr1	13486736	13489151	UMR	10	35	6.76692	2.42105		chr1	12762770	12766577	UMR	280	280	0.8638	0.70922
chr1	13580812	13580934	LMR	5	5	40	35.3449		chr1	12848402	12849265	UMR	5	35	0	0
chr1	13602906	13604032	UMR	36	36	14.6936	11.2058		chr1	12924317	12924400	LMR	6	6	17.1171	15.9595
chr1	13637036	13637615	LMR	8	8	31.5018	31.1375		chr1	13021775	13022820	LMR	20	21	4.27892	3.30895
chr1	13646072	13646484	UMR	39	39	12.0852	11.2155		chr1	13248432	13250052	LMR	16	17	2.15924	1.52778
chr1	13678013	13678382	LMR	11	12	41.7625	41.4462		chr1	13259622	13260996	LMR	22	23	11.2538	9.89621
chr1	13809188	13814318	UMR	20	100	15.8416	16.9114		chr1	13269715	13274825	UMR	171	171	1.02761	0.753897
chr1	13817400	13824613	UMR	7	90	41.3793	44.6032		chr1	13476688	13477198	LMR	6	6	46.8085	41.6995
chr1	13876314	13882194	UMR	5	82	32.2581	33.0556		chr1	13477949	13480011	UMR	10	35	17	7.17914
chr1	13988205	13990157	LMR	14	27	3.75587	0		chr1	13487064	13489151	UMR	10	34	6.94444	7.02197
chr1	13999540	14000188	LMR	6	7	3.5503	1.23457		chr1	13581061	13581126	LMR	6	6	46.0674	45.5556
chr1	14013995	14014946	LMR	17	19	14.9606	12.2222		chr1	13602906	13604032	UMR	36	36	11.7919	7.57937
chr1	14019975	14021646	UMR	25	30	4.06977	1.33333		chr1	13637036	13637615	LMR	8	8	20.8955	15.5909
chr1	14028924	14030317	UMR	38	54	2.54669	0.555556		chr1	13646072	13646484	UMR	39	39	21.8944	21.9191
chr1	14077408	14077558	UMR	34	34	28.0788	27.8595		chr1	13806544	13814122	UMR	23	152	27.0396	30.0463
chr1	14080443	14081381	LMR	28	28	9.59803	9.32239		chr1	13988205	13990294	LMR	17	28	2.64151	0
chr1	14096197	14097285	LMR	16	16	6.59026	2.14646		chr1	13999540	14000344	LMR	7	8	7.86517	2.47967
chr1	14115181	14118277	UMR	33	62	16.9431	16.9841		chr1	14013995	14014996	LMR	22	23	14.0473	13.8889
chr1	14160300	14161668	LMR	19	20	28.2913	28.8386		chr1	14019975	14021607	LMR	25	29	2.2942	0
chr1	14232678	14234584	UMR	88	88	1.36761	0.793651		chr1	14029000	14030317	UMR	48	53	2.00222	0
chr1	14235772	14236986	LMR	21	21	10.1266	11.0936		chr1	14077416	14077558	UMR	33	33	33.6595	31.6527
chr1	14245780	14247058	UMR	29	39	36.5145	24.6561		chr1	14080746	14081381	LMR	26	26	6.6561	6.75969
chr1	14250790	14251234	LMR	10	27	40.5063	36.5919		chr1	14096197	14097285	LMR	16	16	6.30631	3.50877
chr1	14279099	14280112	LMR	21	21	4.7619	3.71517		chr1	14115181	14118326	UMR	25	66	7.15373	7.18954
chr1	14318696	14320401	UMR	59	61	14.0187	12.2949		chr1	14160322	14161668	LMR	18	19	21.6174	21.8153
chr1	14339126	14340196	LMR	22	22	1.97487	1.72899		chr1	14232678	14234874	UMR	89	94	1.05994	0.574713
chr1	14342892	14344116	UMR	50	50	1.20818	1.14943		chr1	14235595	14237071	LMR	23	23	13.3065	21.3335
chr1	14347958	14349099	UMR	45	45	2.21634	0.938967		chr1	14246196	14246566	LMR	15	22	29.4118	22.7273
chr1	14372034	14374480	UMR	98	99	1.03755	0.924705		chr1	14250394	14251234	UMR	18	34	33.3333	28.8823
chr1	14382506	14383865	UMR	41	41	4.71513	0.694444		chr1	14279099	14280205	LMR	22	22	4.53074	1.79693
chr1	14404958	14407203	UMR	65	66	1.39985	0.564972		chr1	14318966	14319944	UMR	49	54	6.86608	7.00483
chr1	14425916	14427154	LMR	17	17	5.17647	0.537634		chr1	14339126	14340196	LMR	22	22	1.06557	0.378984
chr1	14453735	14455565	UMR	50	50	1.71521	0.99041		chr1	14342816	14344116	UMR	50	50	0.618847	0.629557
chr1	14465275	14467283	UMR	48	49	5.11364	2.95836		chr1	14348037	14349099	UMR	43	44	1.13448	0.701754
chr1	14497628	14498405	LMR	27	27	12.1422	10.049		chr1	14372074	14374153	UMR	95	97	0.627983	0.574713
chr1	14506051	14507741	UMR	44	44	1.53715	0		chr1	14382506	14383865	UMR	38	41	4.29636	1.79014
chr1	14513528	14514463	LMR	13	15	8.88889	6.36364		chr1	14404958	14407203	UMR	65	66	1.62732	0.970874
chr1	14524660	14525906	LMR	13	27	10.7143	8.33333		chr1	14426030	14427339	LMR	16	18	3.52201	0.578431
chr1	14532974	14534614	UMR	44	44	2.64586	1.27958		chr1	14453628	14455565	UMR	50	51	1.32032	0.968422
chr1	14542230	14543018	LMR	13	16	4.73373	5.77006		chr1	14465436	14467453	UMR	46	49	1.84332	1.27548
chr1	14550777	14551898	LMR	13	26	3.59477	1.85185		chr1	14480760	14481271	LMR	5	10	37.5	35.8974
chr1	14557161	14559238	UMR	7	35	4	5.12821		chr1	14497628	14498405	LMR	27	27	10.6529	5.35667
chr1	14591237	14592738	UMR	26	31	10.978	2.91959		chr1	14506051	14507741	UMR	40	44	0.833333	0
chr1	14604492	14604710	LMR	7	8	38.8889	40.1515		chr1	14513192	14514463	LMR	16	24	11.2195	8.37302
chr1	14767842	14769708	UMR	6	43	18.4211	4.7619		chr1	14524560	14526096	LMR	12	28	10.2857	9.83101
chr1	14786695	14788001	LMR	10	10	5.19481	4.18823		chr1	14533074	14534671	UMR	43	44	1.94585	0.925926
chr1	14924574	14926690	LMR	5	25	32.1429	28.5714		chr1	14542310	14542988	LMR	13	15	4.79798	4.75146
chr1	14937512	14945550	UMR	6	96	31.1111	33.5317		chr1	14550592	14551816	LMR	8	25	0.671141	0
chr1	15068900	15070524	UMR	26	62	20.297	16.3426		chr1	14557161	14559050	UMR	7	32	1.31579	2.5641
chr1	15135316	15139162	UMR	132	132	1.46487	0.680272		chr1	14591276	14592562	LMR	20	28	3.53261	1.5873
chr1	15203050	15205548	LMR	26	27	4.11125	3.79867		chr1	14611758	14611986	LMR	14	29	37.069	38.3039
chr1	15225956	15227280	UMR	31	31	4.11184	1.5873		chr1	14612018	14612073	LMR	7	7	36.3636	33.3333
chr1	15258555	15259882	UMR	57	57	1.37856	1.0582		chr1	14631395	14639137	UMR	5	93	6.89655	0
chr1	15286154	15287370	LMR	28	28	3.86598	2.59935		chr1	14757390	14778944	UMR	7	285	42.0455	3.7037
chr1	15327614	15331341	UMR	86	88	1.89808	1.04167		chr1	14786456	14788057	LMR	9	10	1.87266	3.7037
chr1	15349198	15349480	LMR	17	17	35.6322	31.5152		chr1	15068928	15070112	UMR	21	54	27.3743	29.1667
chr1	15350414	15350469	LMR	5	5	28.7037	28.6383		chr1	15135316	15139066	UMR	129	131	1.23519	0.69452
chr1	15356968	15356990	LMR	5	5	48.3146	46.4912		chr1	15203050	15205548	LMR	24	27	4.21314	2.47902
chr1	15377314	15377435	LMR	6	6	10.7345	14.2813		chr1	15225956	15227280	UMR	31	31	2.13723	0
chr1	15403396	15403616	LMR	6	6	31.3514	29.4143		chr1	15243402	15243490	LMR	5	5	47.2103	45.2187
chr1	15460098	15460348	LMR	14	14	24.0363	21.2368		chr1	15258555	15259882	UMR	57	57	1.40079	1.34852
chr1	15476488	15476701	LMR	8	8	15.7576	15.652		chr1	15286154	15287370	LMR	28	28	4.72509	2.12015
chr1	15515176	15515268	LMR	8	7	35.9649	31.0897		chr1	15327614	15331268	UMR	82	87	1.15029	0.934661
chr1	15523380	15525408	UMR	34	34	16.6298	12.6494		chr1	15349198	15349433	LMR	15	15	37.6667	33.866
chr1	15698360	15698526	LMR	17	17	23.2633	23.5294		chr1	15356933	15356990	LMR	6	6	34.0206	33.9788
chr1	15705483	15705574	LMR	19	20	14.9321	15.7576		chr1	15377334	15377435	LMR	5	5	13.1313	8.77193
chr1	15803632	15804205	LMR	23	22	32.0944	29.798		chr1	15459932	15460348	LMR	15	15	13.2376	12.3879
chr1	15953337	15953361	LMR	6	6	31.0345	28.8889		chr1	15476488	15476701	LMR	8	8	27.8351	26.9338
chr1	16073106	16075242	LMR	29	29	0.762301	0.779754		chr1	15515002	15515226	LMR	15	15	31.1594	31.2121
chr1	16137564	16141404	LMR	6	6	26.8657	27.356		chr1	15523436	15525496	UMR	32	32	20.0437	13.8358
chr1	16261340	16261706	LMR	8	8	19.209	13.0748		chr1	15698360	15698526	LMR	17	17	11.6232	9.81191
chr1	16331364	16332809	LMR	12	13	4.58333	4.90369		chr1	15705317	15705644	LMR	16	22	11.9048	11.8056
chr1	16382631	16383534	LMR	6	8	8.34532	8.05337		chr1	15803960	15804165	LMR	13	13	38.3099	35.2468
chr1	16422720	16426318	UMR	7	42	33.9286	29.3651		chr1	15952840	15953446	LMR	7	15	32.8571	19.6296
chr1	16455155	16459818	UMR	38	97	2.88066	0		chr1	16073106	16075190	LMR	27	29	0.568182	0.292398
chr1	16462341	16464549	UMR	19	69	3.3557	0		chr1	16213360	16213497	LMR	8	8	21.0084	18.4066
chr1	16506196	16508550	UMR	31	60	1.01196	0		chr1	16248101	16248315	LMR	9	13	34.0659	32.0513
chr1	16510328	16511799	LMR	16	29	4.21687	2.7493		chr1	16261340	16261706	LMR	8	8	11.5207	11.759
chr1	16614550	16615478	LMR	18	22	2.68336	2.68951		chr1	16331296	16332954	LMR	14	15	10.5906	3.27529
chr1	16618960	16622836	UMR	7	71	1.03093	0.925926		chr1	16361096	16362803	LMR	5	19	45	40
chr1	16654442	16656736	UMR	7	33	20	20.9524		chr1	16382650	16384040	LMR	7	13	12.7907	15.3116
chr1	16664406	16668087	UMR	52	55	4.59348	1.59978		chr1	16456928	16459818	UMR	40	74	2.17949	1.12179
chr1	16670376	16672579	UMR	46	47	4.50331	5.81944		chr1	16462308	16464178	UMR	21	59	1.48699	0
chr1	16677353	16677414	LMR	5	5	15.9292	10.4372		chr1	16507216	16508742	UMR	27	52	1.87638	1.76519
chr1	16688048	16689176	LMR	25	26	7.86885	3.09343		chr1	16510264	16511896	UMR	19	33	12.4088	7.03704
chr1	16714596	16715162	LMR	13	13	9.77543	3.0313		chr1	16614550	16615478	LMR	18	22	4.52128	4.78365
chr1	16718899	16719962	UMR	6	43	38.8889	35.5853		chr1	16618788	16622823	UMR	7	74	0	0
chr1	16730845	16731015	LMR	7	8	27.451	20.6349		chr1	16637042	16637110	LMR	5	5	23.8095	19.4444
chr1	17110494	17110637	LMR	6	9	29.0323	28.0952		chr1	16664406	16668189	UMR	53	55	7.53081	2.23145
chr1	17203068	17207908	UMR	49	92	25.1953	23.6111		chr1	16670321	16672579	UMR	41	47	9.15698	8.7483
chr1	17231514	17234032	UMR	5	31	16.3265	18.3081		chr1	16677353	16677414	LMR	5	5	19.7059	15.9526
chr1	17374346	17378041	UMR	75	115	5.17116	0		chr1	16687875	16689186	UMR	27	30	9.82906	0.641026
chr1	17589932	17596021	UMR	191	196	1.30771	0.520833		chr1	16714596	16715162	LMR	13	13	8.60832	1.96873
chr1	17643416	17644285	LMR	15	15	37.1901	37.1088		chr1	16730882	16731079	LMR	7	7	38.9831	38.4615
chr1	17647429	17647693	LMR	11	11	30.8311	32.6498		chr1	16764814	16768510	UMR	5	40	36.5854	40.114
chr1	17650675	17653381	LMR	5	17	32.2581	32.2222		chr1	16885023	16885408	LMR	7	9	40.9836	40.2116
chr1	17671382	17671556	LMR	6	6	44.0678	42.7327		chr1	17109580	17109890	LMR	5	23	37.037	34.2857
chr1	17672668	17677634	UMR	58	104	13.4063	0		chr1	17185436	17186718	LMR	5	15	46.875	36.6667
chr1	17692505	17693830	UMR	24	30	0.367647	0		chr1	17206858	17207508	UMR	38	46	12.3167	11.857
chr1	17695126	17696293	UMR	19	34	0.943396	0		chr1	17229561	17235260	UMR	9	93	25	26.6667
chr1	17705934	17706754	UMR	32	32	29.517	27.0785		chr1	17374326	17378076	UMR	74	116	4.16951	0
chr1	17711035	17712629	LMR	19	21	0.469484	0		chr1	17589932	17596021	UMR	188	196	0.997705	0.501281
chr1	17735210	17737336	UMR	20	31	3.26797	0		chr1	17643906	17644070	LMR	5	5	45	45.8623
chr1	17765734	17766738	LMR	14	14	19.6429	19.9794		chr1	17647429	17647646	LMR	10	10	31.25	34.2888
chr1	17820365	17820464	LMR	9	9	35.6902	31.9325		chr1	17674303	17677719	UMR	45	89	3.31675	0
chr1	17856522	17859130	UMR	54	72	1.69492	0.680272		chr1	17692474	17693856	UMR	24	30	0.581395	0
chr1	17965396	17976532	UMR	7	104	21.7391	11.1111		chr1	17694620	17696293	UMR	20	38	3.81679	3.0303
chr1	18003519	18005365	UMR	33	54	21.4521	17.1673		chr1	17705934	17708042	UMR	53	59	19.74	17.5095
chr1	18054764	18056062	UMR	57	58	33.5856	35.6532		chr1	17711173	17712544	LMR	18	21	1.1583	0
chr1	18064142	18067434	UMR	11	74	15.4762	4.16667		chr1	17735222	17736518	LMR	19	25	1.83246	1.8018
chr1	18075767	18075804	LMR	6	6	46.2687	46.6498		chr1	17766359	17766738	LMR	10	10	22.807	21.0372
chr1	18079364	18105968	UMR	26	412	21.547	20.7143		chr1	17820365	17820533	LMR	10	10	38.9381	38.8945
chr1	18132467	18132888	LMR	5	9	41.4634	44.0741		chr1	17856410	17859104	UMR	58	71	1.40924	0
chr1	18237258	18238350	LMR	11	13	18.8679	21.1548		chr1	17879879	17880136	LMR	8	12	31.5789	31.3582
chr1	18482328	18483399	LMR	7	9	22.807	23.6463		chr1	17965796	17976796	UMR	7	106	42.8571	22.0238
chr1	18489763	18491120	LMR	8	9	24.359	28.6406		chr1	18003523	18005246	UMR	25	54	16.0714	17.7778
chr1	18513308	18514228	LMR	8	8	39.1892	37.7273		chr1	18055100	18055808	UMR	47	47	31.8662	32.1482
chr1	18524870	18525114	LMR	5	5	32.9193	34.0354		chr1	18063624	18064650	UMR	20	55	14.3713	10.4113
chr1	18529356	18530371	UMR	50	53	18.8991	20.1121		chr1	18075981	18080140	UMR	25	83	29.2929	27.6515
chr1	18542624	18544212	UMR	36	40	2.30303	1.03395		chr1	18110643	18113506	UMR	6	32	42.8571	41.0582
chr1	18591178	18592924	UMR	44	58	2.39852	0.662768		chr1	18161618	18182894	UMR	10	244	5.08475	2.77778
chr1	18614478	18615824	UMR	31	47	2.73224	0		chr1	18237258	18238067	LMR	10	10	4.87106	9.70142
chr1	18803168	18804891	LMR	22	22	1.1396	0.757576		chr1	18474544	18475078	LMR	7	7	40.678	32.4176
chr1	18811512	18812688	LMR	29	29	1.59332	1.36054		chr1	18480663	18483399	UMR	15	32	38.2857	40.9452
chr1	18824560	18825365	LMR	14	14	8.03571	2.55028		chr1	18490248	18491120	LMR	6	6	17.6471	18.8889
chr1	18829108	18830421	UMR	42	56	24.729	25.6851		chr1	18524821	18525031	LMR	5	5	34.9138	34.1402
chr1	18859272	18860912	UMR	31	32	15.1358	2.18579		chr1	18529356	18530512	UMR	38	54	13.9932	14.4077
chr1	18862697	18864330	UMR	50	50	2.29358	0.886227		chr1	18542624	18544536	UMR	34	42	2.29592	0
chr1	18941276	18941771	LMR	7	7	42.8	40.4143		chr1	18590460	18592933	UMR	55	65	1.99846	0.900901
chr1	18945920	18947633	UMR	46	67	11.2472	7.33822		chr1	18614583	18615796	UMR	34	45	0.797872	0
chr1	18949328	18954207	UMR	111	125	7.56964	11.4286		chr1	18731349	18735055	UMR	6	50	38.8889	40.4762
chr1	18954992	18957084	UMR	56	57	11.5899	10.406		chr1	18802878	18804998	LMR	22	23	2.28261	0.699856
chr1	18965170	18966998	UMR	78	78	1.57041	0.831348		chr1	18811382	18812688	UMR	30	30	2.19953	0.695548
chr1	19032090	19032188	LMR	9	9	43.2653	43.1838		chr1	18824560	18825365	LMR	14	14	6.06532	2.64698
chr1	19075187	19076654	UMR	57	57	10.5307	11.3636		chr1	18829396	18830391	UMR	41	44	23.7142	23.4005
chr1	19078359	19084168	UMR	112	121	1.69173	1.26777		chr1	18860004	18860912	LMR	20	21	2.6087	0.564972
chr1	19094007	19095701	UMR	65	65	2.08823	1.12994		chr1	18862697	18864330	UMR	50	50	2.15991	0.951055
chr1	19232694	19232780	LMR	6	6	35.5556	33.7963		chr1	18941336	18942063	LMR	10	10	37.9603	36.0934
chr1	19237086	19238215	UMR	49	49	1.47829	1.12994		chr1	18945926	18949724	UMR	51	93	15.3846	13.0952
chr1	19273188	19274356	UMR	64	65	0.97867	0.634579		chr1	18951038	18951712	LMR	13	22	14.7959	15.5146
chr1	19286498	19287334	UMR	32	32	2.06637	1.57318		chr1	18951964	18957084	UMR	117	123	6.07938	2.63638
chr1	19349456	19350078	LMR	9	9	21.0412	25.698		chr1	18960289	18960458	LMR	5	5	47.6038	45.8978
chr1	19430771	19434016	UMR	91	91	1.22182	0.793651		chr1	18965362	18966998	UMR	77	77	0.804155	0.67139
chr1	19499419	19499668	LMR	7	8	36.5079	34.7466		chr1	19032076	19032170	LMR	9	9	45.6621	44.1176
chr1	19649258	19650804	UMR	5	38	40.4762	36.2765		chr1	19074106	19074631	LMR	5	5	45.4795	43.8565
chr1	19667472	19675030	UMR	6	136	43.4783	36.1111		chr1	19074810	19076654	UMR	58	64	11.7585	12.6709
chr1	19774698	19781692	UMR	10	77	6.89655	8.09524		chr1	19078359	19084168	UMR	112	121	1.74399	1.0989
chr1	19807958	19811123	UMR	5	39	39.3939	39.2045		chr1	19094007	19095701	UMR	65	65	1.59219	0.857624
chr1	19853508	19853775	LMR	5	11	43.75	34.8611		chr1	19237086	19238215	UMR	49	49	1.07643	1.02504
chr1	19867208	19875277	UMR	6	109	33.3333	37.2332		chr1	19273176	19274356	UMR	65	65	0.872388	0.793651
chr1	19894192	19897765	UMR	96	111	2.59169	0		chr1	19286475	19287334	UMR	33	34	4.86009	0.925926
chr1	19902826	19903027	LMR	7	7	12.9032	11.4515		chr1	19349360	19350078	LMR	11	12	18.0043	19.9577
chr1	19961458	19962616	UMR	10	38	32.3077	34.9405		chr1	19430771	19434016	UMR	90	91	1.0853	0.813069
chr1	19974944	19975794	LMR	10	19	34.5679	22.7934		chr1	19518951	19519044	LMR	5	5	43.5484	42.2222
chr1	20001795	20004595	UMR	8	33	11.9318	13.0871		chr1	19600152	19600302	LMR	5	5	42.9907	40.6746
chr1	20061117	20061403	LMR	6	16	31.4286	27.7778		chr1	19775121	19802288	UMR	23	308	25.9259	26.6667
chr1	20065762	20070906	UMR	68	127	2.25155	0		chr1	19807927	19813800	UMR	8	70	35.2113	31.642
chr1	20111244	20115428	UMR	6	48	42.2535	44.7807		chr1	19894159	19897765	UMR	79	112	3.30927	0
chr1	20178853	20186464	UMR	10	106	12.1951	7.5		chr1	19902763	19903481	LMR	8	11	12	7.03704
chr1	20208918	20216732	UMR	5	87	33.3333	40		chr1	19975106	19975612	LMR	5	10	27.451	17.7778
chr1	20222514	20222648	LMR	13	14	5.07614	2.22222		chr1	20001782	20003490	UMR	6	30	9.39597	10.9364
chr1	20241900	20242652	LMR	10	16	22.3077	20.7457		chr1	20067524	20070690	UMR	56	109	1.14591	0
chr1	20271932	20274064	UMR	38	65	0.424809	0		chr1	20113696	20116956	UMR	6	32	35.3659	28.2005
chr1	20278576	20278972	LMR	6	6	20.3883	19.141		chr1	20183736	20190227	UMR	8	69	15.873	15.1136
chr1	20287240	20289588	UMR	17	86	36.4706	41.2854		chr1	20221534	20222648	LMR	10	29	4.7619	7.93651
chr1	20424083	20424130	LMR	7	6	47.2727	46.1212		chr1	20241900	20242462	LMR	10	10	26.4026	26.3412
chr1	20424195	20424236	LMR	6	6	45.5357	44.6107		chr1	20271932	20273860	UMR	42	63	1.08557	0.555556
chr1	20459372	20459858	LMR	9	10	6.53595	6.25		chr1	20278576	20278972	LMR	6	6	19.1176	17.8255
chr1	20551686	20553475	UMR	18	30	9.33735	5.58512		chr1	20289254	20289572	LMR	6	9	40	28.5104
chr1	20592683	20594640	UMR	47	57	3.38066	2.89516		chr1	20449345	20451154	LMR	5	24	43.5897	27.7778
chr1	20622886	20626992	UMR	5	41	6.26866	15.55		chr1	20453988	20455528	LMR	5	11	39.1304	42.0513
chr1	20685118	20685756	LMR	7	16	37.2549	38.5185		chr1	20459372	20459820	LMR	8	10	6.77966	8.63095
chr1	20822913	20826790	UMR	56	129	1.24224	0		chr1	20551892	20553866	LMR	13	29	8.27068	2.22222
chr1	20861382	20862688	LMR	17	26	5.76369	9.76431		chr1	20592660	20594649	UMR	50	59	2.22068	1.07488
chr1	20865778	20867693	LMR	18	24	5.07937	9.06746		chr1	20622886	20627026	UMR	5	42	11.2613	28.101
chr1	20903756	20904397	LMR	6	8	33.9286	36.042		chr1	20694426	20708369	UMR	5	162	30	31.1111
chr1	20910044	20912156	UMR	18	74	5.29954	4.45354		chr1	20738756	20742798	UMR	6	53	38.8889	28.3599
chr1	20928038	20934553	UMR	26	121	13.9942	10.7773		chr1	20822892	20826712	UMR	43	127	0.899101	0
chr1	20973535	20973638	LMR	6	6	44.186	42.4405		chr1	20855856	20857384	UMR	6	53	16.6667	16.6667
chr1	20973839	20974778	UMR	34	34	19.285	29.1867		chr1	20861382	20862688	LMR	16	26	1.84211	2.04739
chr1	21412544	21413766	UMR	22	43	13.1387	15		chr1	20865778	20867958	LMR	16	26	4.8218	8.65079
chr1	21482008	21484852	UMR	24	55	9.35673	3.43186		chr1	20903756	20904397	LMR	5	8	23.2558	34.6561
chr1	21537900	21540309	UMR	39	50	2.97927	1.04167		chr1	20910044	20912156	UMR	22	74	3.81862	1.73474
chr1	21562334	21564374	UMR	5	39	8.69565	16.6667		chr1	20928038	20934553	UMR	19	121	8.3871	7.87037
chr1	21575976	21577194	LMR	12	27	26.087	22.4115		chr1	20973524	20974446	UMR	32	39	21.8487	29.8955
chr1	21635746	21637196	LMR	8	13	17.8082	18.6081		chr1	21132177	21135916	UMR	5	70	32.3529	32.2222
chr1	21713067	21714648	UMR	30	30	1.25786	0.879732		chr1	21256554	21259604	UMR	5	38	31.25	21.4815
chr1	21719010	21720492	UMR	34	37	11.457	13.0919		chr1	21401918	21413766	UMR	20	258	20.5357	26.6667
chr1	21722484	21734358	UMR	297	310	3.36735	1.66667		chr1	21467598	21468965	UMR	6	38	30.2326	26.6667
chr1	21791849	21792206	LMR	6	6	24.0876	19.4575		chr1	21481984	21484944	UMR	21	56	4.77528	0.813008
chr1	21838175	21839646	UMR	42	44	15.9122	17.5397		chr1	21537900	21539928	UMR	38	49	3.19889	0
chr1	21850822	21851060	LMR	12	25	27.027	29.3056		chr1	21576341	21577276	LMR	10	19	17.2043	19.9348
chr1	21880990	21882309	UMR	32	32	1.13754	1.28205		chr1	21596515	21596742	LMR	5	7	40	35.8333
chr1	21898648	21910341	UMR	41	164	15.896	15.3846		chr1	21635644	21637196	LMR	7	15	20.3125	30.5556
chr1	22157364	22158008	LMR	5	18	22.5806	21.9048		chr1	21712793	21714560	UMR	29	31	0.948213	0.724638
chr1	22173836	22174108	LMR	7	7	25.4335	27.3593		chr1	21718822	21720566	UMR	37	40	15	14.0741
chr1	22293422	22294923	UMR	48	61	18.9313	18.75		chr1	21721948	21735058	UMR	297	315	2.09222	1.02397
chr1	22369646	22371687	UMR	21	50	2.4911	1.33333		chr1	21791849	21792206	LMR	6	6	24.4444	16.604
chr1	22410052	22412485	UMR	28	48	1.94553	0		chr1	21838097	21838895	UMR	37	36	17.8752	20.5628
chr1	22425728	22427838	UMR	26	30	8.87372	10.6196		chr1	21851136	21851590	LMR	5	13	26.9231	18.8889
chr1	22433431	22434173	UMR	5	35	40.4255	35.1852		chr1	21880748	21882309	UMR	32	33	1.10565	0.900901
chr1	22434758	22436550	UMR	26	43	17.377	14.3948		chr1	21897838	21912675	UMR	46	218	11.75	9.72222
chr1	22450268	22450454	LMR	12	12	32.6633	32.4717		chr1	21959830	21962206	UMR	6	59	31.4815	28.7037
chr1	22478684	22479568	LMR	6	12	29.0323	25		chr1	22008764	22012940	UMR	5	36	54.0541	46.2963
chr1	22566584	22568231	LMR	5	22	12.5	13.0326		chr1	22159280	22160372	UMR	6	33	29.7297	26.5079
chr1	22650793	22652635	UMR	56	56	1.47284	1.1289		chr1	22173772	22173986	LMR	7	7	16.263	17.3504
chr1	22654496	22656220	UMR	36	36	0.704225	0		chr1	22293566	22294780	UMR	48	57	14.4737	14.2749
chr1	22797229	22803520	UMR	12	102	27.027	23.3184		chr1	22369483	22371758	UMR	20	52	2.43902	0
chr1	22830300	22837712	UMR	6	108	30.7692	29.475		chr1	22410666	22412446	UMR	15	44	0	0
chr1	22883531	22883676	LMR	5	5	28.3237	32.2386		chr1	22425728	22427838	UMR	22	30	19.171	18.7469
chr1	22896111	22896694	LMR	8	8	12.0141	9.21053		chr1	22434748	22436510	UMR	21	43	14	13.0952
chr1	22937256	22937910	LMR	6	7	10.1523	10.7909		chr1	22450334	22450434	LMR	8	8	37.5	37.229
chr1	23156355	23157986	UMR	69	69	2.05861	1.24181		chr1	22566584	22568282	LMR	5	22	29.0698	30.7469
chr1	23160756	23163124	UMR	71	71	3.73057	1.9086		chr1	22586139	22588643	UMR	5	39	30.7692	27.7778
chr1	23210606	23211742	LMR	9	9	13.5556	11.769		chr1	22603057	22603413	LMR	7	15	45.7143	36.8056
chr1	23262098	23262790	LMR	5	5	14.1975	18.1236		chr1	22623216	22624128	LMR	7	15	36.5385	38.5762
chr1	23443136	23443828	LMR	15	15	21.3873	27.1553		chr1	22650793	22652658	UMR	55	56	1.13603	0.925926
chr1	23446486	23447263	LMR	8	17	34.2466	35.6481		chr1	22654496	22656220	UMR	36	36	1.19443	0.930833
chr1	23557156	23560336	UMR	21	115	16.9054	14.7186		chr1	22797229	22804322	UMR	15	108	19.3833	20
chr1	23642242	23645793	UMR	10	44	14.8649	13.0159		chr1	22833188	22837712	UMR	7	83	20.339	16.6667
chr1	23720525	23721998	UMR	56	56	12.4013	13.9583		chr1	22883501	22883676	LMR	6	6	23.9865	27.8235
chr1	23775872	23776618	UMR	37	37	28.6504	26.9204		chr1	22896111	22896694	LMR	8	8	10.1818	12.1033
chr1	23783296	23785622	UMR	50	91	1.443	0		chr1	22937403	22937910	LMR	6	6	26.8456	31.5463
chr1	23807460	23807523	LMR	5	5	34.6154	29.8611		chr1	23152404	23152696	LMR	6	6	34.2282	34.6229
chr1	23821636	23829169	UMR	5	88	8.75	25		chr1	23156428	23157986	UMR	68	68	1.23768	0.809538
chr1	23834046	23839919	UMR	5	94	41.1765	43.29		chr1	23160756	23163124	UMR	71	71	2.74907	1.0509
chr1	23851852	23852536	LMR	5	15	44.1176	41.4719		chr1	23210441	23211395	LMR	9	9	16.0465	10.1564
chr1	23983290	23983316	LMR	7	8	46.6019	47.7778		chr1	23262098	23263282	LMR	6	6	43.949	28.8542
chr1	24006592	24006860	LMR	6	9	57.8947	46.5909		chr1	23368816	23370877	UMR	6	63	43.75	38.9092
chr1	24007048	24007374	LMR	10	10	3.49106	3.71779		chr1	23443136	23443806	LMR	11	15	33.3333	38.0952
chr1	24073678	24078220	UMR	177	179	5.86159	5.72703		chr1	23446632	23447509	LMR	13	21	14.4509	13.3333
chr1	24079548	24081861	UMR	73	76	5.82026	5.55556		chr1	23557508	23560336	UMR	21	109	9.18367	5.55556
chr1	24131738	24136898	UMR	9	79	39.4737	34.8441		chr1	23642776	23644854	UMR	7	30	9.00901	7.51634
chr1	24204782	24215596	UMR	7	141	19.6581	36.4379		chr1	23720541	23721998	UMR	54	56	11.0479	11.4464
chr1	24402970	24417775	UMR	7	268	2.75591	3.69117		chr1	23776220	23776716	UMR	35	35	20.1042	19.085
chr1	24440098	24440316	LMR	8	9	43.617	36.8434		chr1	23782915	23785622	UMR	42	93	1.51934	0
chr1	24537286	24539512	LMR	6	10	28	24.794		chr1	23807445	23807566	LMR	6	7	41.4815	36.328
chr1	24554285	24558500	UMR	5	80	17.5439	3.7037		chr1	23940316	23940619	LMR	6	6	35.5556	22.8571
chr1	24596136	24597141	UMR	6	33	1.25	4.2328		chr1	23950212	23950602	LMR	8	9	42.8571	30.3439
chr1	24604913	24606588	UMR	12	36	9.46746	9.40866		chr1	24007145	24007288	LMR	8	8	2.62664	2.72034
chr1	24917343	24919213	UMR	25	76	2	1.51515		chr1	24073891	24078246	UMR	173	180	0.915933	0.606261
chr1	25142211	25144820	UMR	92	92	1.05594	0.788982		chr1	24079548	24081861	UMR	72	76	1.39494	1.30559
chr1	25177635	25178420	LMR	17	17	0.85592	0		chr1	24131716	24136887	UMR	6	77	40.678	37.1627
chr1	25180036	25180649	LMR	8	8	9.03955	9.45437		chr1	24211878	24215212	UMR	5	43	25.4902	24.4444
chr1	25217854	25220045	UMR	77	78	0.949893	0.606061		chr1	24405918	24407065	LMR	6	10	1.47059	2.11353
chr1	25369382	25372874	UMR	8	54	5.82524	6.03592		chr1	24413981	24415816	UMR	5	61	18.75	21.4286
chr1	25437949	25439514	UMR	41	41	6.91244	1.23457		chr1	24554246	24558500	UMR	15	82	5.06329	0
chr1	25467914	25469384	UMR	20	35	5.62347	2.82674		chr1	24596136	24597316	UMR	14	34	12.9771	14.0972
chr1	25485352	25486864	UMR	17	43	0.299401	0		chr1	24604948	24606552	UMR	6	35	16.3265	15.4365
chr1	25495032	25496650	UMR	24	45	1.56658	0		chr1	24918026	24919213	UMR	27	65	2.87206	0
chr1	25525003	25525592	LMR	6	7	35.1351	33.9899		chr1	25040391	25041558	LMR	5	16	15.7895	14.7619
chr1	25549017	25549210	LMR	8	8	37.5	37.5		chr1	25142211	25144689	UMR	91	91	1.06796	0.900901
chr1	25549277	25550592	UMR	26	37	19.4444	9.52381		chr1	25177740	25178420	LMR	14	17	2.75862	0.653595
chr1	25554777	25559734	UMR	56	73	17.2161	12.1402		chr1	25180036	25180628	LMR	7	8	11.8812	14.1514
chr1	25565008	25565943	LMR	28	28	15.1724	14.2506		chr1	25217854	25220045	UMR	77	78	0.996264	0.903541
chr1	25570653	25571011	UMR	22	41	21.2034	26.9786		chr1	25369382	25372874	UMR	8	54	6.5	3.35979
chr1	25647940	25651642	UMR	51	89	1.91617	0		chr1	25438056	25439433	UMR	35	39	3.7851	1.5873
chr1	25696676	25698022	UMR	11	42	4.34783	3.50877		chr1	25467914	25471328	UMR	21	56	12.3288	14.4673
chr1	25706932	25708192	UMR	43	60	24.5946	24.6589		chr1	25485358	25486892	UMR	14	43	0	0
chr1	25714255	25715095	UMR	24	33	12.6935	13.3333		chr1	25495032	25496512	UMR	20	44	3.6855	2.5641
chr1	25749161	25750738	UMR	7	43	10.2041	10.8333		chr1	25547474	25551244	UMR	41	66	25.1295	25.7576
chr1	25782630	25785122	UMR	11	58	2.5	3.7037		chr1	25557458	25559734	UMR	37	54	17.7215	17.3637
chr1	25906008	25906280	LMR	8	8	24.6753	23.4007		chr1	25565008	25566454	UMR	18	35	15.4696	9.92063
chr1	25915036	25917820	UMR	60	61	2.93826	0.867117		chr1	25570405	25570924	UMR	37	37	17.027	20.8333
chr1	26022842	26024098	LMR	22	23	3.05164	1.54659		chr1	25647868	25651664	UMR	48	89	1.38018	0
chr1	26030608	26031910	LMR	9	21	19.5652	21.3131		chr1	25696648	25698006	UMR	10	42	0.917431	0
chr1	26044676	26045676	LMR	16	16	1.89076	1.43944		chr1	25706932	25708234	UMR	46	61	21.1055	16.1154
chr1	26061686	26064108	UMR	58	58	1.69435	0.913711		chr1	25714255	25715095	UMR	22	33	13.5593	11.7574
chr1	26071104	26073362	UMR	57	57	1.40728	1.07527		chr1	25749052	25750738	UMR	9	44	17.1429	4.16667
chr1	26098662	26100064	UMR	33	33	1.44107	0.673401		chr1	25782644	25787174	UMR	25	83	2.77778	0
chr1	26104712	26105778	LMR	27	28	0.559284	0		chr1	25906008	25906276	LMR	6	8	20	20
chr1	26110765	26111820	LMR	20	20	1.4966	1.23457		chr1	25915245	25917820	UMR	59	60	3.0837	0.70922
chr1	26127872	26132342	UMR	102	104	2.02069	1.38915		chr1	26022842	26024098	LMR	22	23	2.79126	1.02924
chr1	26293984	26295280	UMR	36	36	2.67176	1.38576		chr1	26030608	26031892	LMR	7	21	14.6667	16.8013
chr1	26333392	26334201	UMR	36	36	38.3017	40.0688		chr1	26044676	26045676	LMR	16	16	2.33645	0
chr1	26389262	26390527	LMR	28	28	3.80875	2.27704		chr1	26061764	26064055	UMR	56	57	0.825853	0.664683
chr1	26397465	26399212	LMR	22	22	6.06061	0.833333		chr1	26071099	26073362	UMR	57	57	2.13904	0.512821
chr1	26443260	26445554	UMR	51	51	2.46734	0.843882		chr1	26098978	26100064	UMR	32	32	1.17276	0.813129
chr1	26466269	26467664	LMR	24	24	3.125	1.79135		chr1	26104712	26105778	LMR	27	28	1.6731	1.38889
chr1	26493808	26494918	UMR	35	35	17.1254	5.92105		chr1	26110568	26111820	LMR	20	21	1.04948	0.730994
chr1	26534135	26534260	LMR	7	7	39.2086	37.8577		chr1	26127872	26132718	UMR	102	107	1.11821	0.628931
chr1	26534484	26535124	UMR	47	47	34.69	31.5657		chr1	26195482	26195656	LMR	8	8	16.5138	13.2276
chr1	26543686	26549492	UMR	123	123	7.82648	6.84524		chr1	26293984	26295280	UMR	36	36	1.03042	0.85796
chr1	26575233	26577563	UMR	64	64	7.00416	4.62669		chr1	26333414	26333790	LMR	25	25	36.519	35.5835
chr1	26603763	26605665	UMR	43	43	0.924642	0.320513		chr1	26333958	26334201	LMR	5	5	44.335	39.9807
chr1	26657394	26658158	LMR	11	11	0.753769	0.653595		chr1	26389332	26390414	LMR	26	25	1.50862	0.966184
chr1	26662758	26665154	UMR	81	81	1.36438	0.834507		chr1	26397465	26399212	LMR	21	22	5.90951	1.96078
chr1	26675190	26677341	UMR	39	39	1.40244	0.793651		chr1	26443260	26445698	UMR	52	52	3.16687	0
chr1	26781735	26782800	UMR	32	32	0.800801	0.565622		chr1	26466422	26467664	LMR	22	22	1.09769	0.614837
chr1	26822422	26825302	UMR	47	47	3.08765	1.85185		chr1	26493808	26494918	UMR	35	35	14.878	3.33333
chr1	26858767	26862676	UMR	9	55	10.6145	8.58586		chr1	26534540	26534676	LMR	7	7	41.048	40.0788
chr1	27013148	27015317	UMR	20	36	2.36842	0		chr1	26534758	26535080	UMR	30	30	41.5459	41.4307
chr1	27023977	27024954	UMR	7	34	1.05263	2.22222		chr1	26544083	26549492	UMR	116	122	8.47112	7.77836
chr1	27114170	27117281	UMR	10	75	10	3.33333		chr1	26575233	26577563	UMR	63	64	7.69531	2.63738
chr1	27199881	27199901	LMR	5	5	46.1538	45.1295		chr1	26603602	26605665	UMR	44	44	2.20357	0.774573
chr1	27395653	27399656	UMR	45	107	27.7961	25.7143		chr1	26657360	26658380	LMR	9	12	1.21359	0
chr1	27400318	27400578	LMR	6	8	17.9487	19.8056		chr1	26662824	26665154	UMR	80	80	1.50134	0.766385
chr1	27444629	27446608	UMR	29	30	36.7678	35.8413		chr1	26675190	26677594	UMR	40	40	2.6576	0
chr1	27541581	27542705	UMR	5	32	25.7576	25.8056		chr1	26781735	26782800	UMR	32	32	0.845196	0.841515
chr1	27736190	27738170	LMR	5	22	26.4706	19.5767		chr1	26822422	26825804	UMR	47	50	2.12253	1.24621
chr1	27804506	27804926	LMR	5	6	3.125	4.11648		chr1	26858767	26860209	LMR	8	20	25.8621	24.4701
chr1	27808270	27809755	UMR	30	34	1.31512	0.825057		chr1	27013148	27015054	UMR	16	34	0.858369	0
chr1	27867841	27870660	UMR	32	33	8.14409	1.7094		chr1	27022027	27024922	UMR	6	53	0	0
chr1	27977114	27978204	LMR	20	20	6.33609	1.07962		chr1	27199877	27199996	LMR	7	7	25.9375	25.9811
chr1	28027652	28027856	LMR	13	13	32.4859	33.3333		chr1	27319126	27319178	LMR	5	5	46.4286	47.3737
chr1	28030397	28031003	LMR	16	16	26.5756	24.3318		chr1	27395676	27400004	UMR	41	115	27.6008	25.7003
chr1	28031428	28032790	UMR	41	41	2.54618	1.45638		chr1	27444528	27446620	UMR	35	35	27.2143	30.9703
chr1	28088720	28090447	UMR	44	44	2.50513	1.17123		chr1	27541581	27542715	UMR	8	32	11.1111	5.55556
chr1	28163097	28163167	LMR	6	6	33.61	29.377		chr1	27804328	27804926	LMR	5	7	1.65746	2.22222
chr1	28211952	28212220	LMR	6	13	36.3636	37.6045		chr1	27808270	27809913	UMR	30	36	0.896624	0.644442
chr1	28388556	28389334	LMR	15	27	12.7341	6.52778		chr1	27867841	27870660	UMR	29	33	7.39269	1.54147
chr1	28483770	28483852	LMR	5	5	35.7143	36.2434		chr1	27977020	27978108	LMR	17	18	3.73832	0.628931
chr1	28564265	28566438	UMR	32	50	13.7205	15.8414		chr1	28027686	28027856	LMR	9	9	28.2443	28.9675
chr1	28580869	28581470	LMR	7	7	9.57447	8.07761		chr1	28030397	28030956	LMR	15	15	22.7891	24.5689
chr1	28593262	28593745	LMR	7	12	19.4444	19.3734		chr1	28031428	28033067	UMR	41	42	3.125	0.854701
chr1	28599484	28600602	UMR	10	47	40.625	37.6984		chr1	28088803	28090447	UMR	43	43	2.30805	1.12243
chr1	28628268	28630408	UMR	49	49	4.83782	4.10853		chr1	28163097	28163140	LMR	5	6	18.4783	22.549
chr1	28636722	28637717	LMR	14	17	39.3048	37.5884		chr1	28388556	28389291	LMR	14	27	23.5602	18.2265
chr1	28638016	28638186	LMR	13	13	35.3947	37.0209		chr1	28565378	28566412	LMR	22	22	13.8258	16.0536
chr1	28809858	28810068	LMR	7	7	42.6606	43.5842		chr1	28580764	28581470	LMR	7	8	5.99078	7.19697
chr1	28810675	28810880	LMR	17	17	42.5225	40.8818		chr1	28591078	28591230	LMR	9	9	39.9516	37.9133
chr1	28831150	28832036	UMR	31	31	2.81501	2.18468		chr1	28593560	28593745	LMR	5	5	19.0476	19.9495
chr1	28860317	28861454	LMR	20	20	0.940734	0.793651		chr1	28628268	28630408	UMR	49	49	3.13972	1.75439
chr1	28889314	28890370	LMR	15	15	0.625	0.555556		chr1	28636602	28637926	UMR	27	30	38.6782	38.0661
chr1	29044041	29046927	UMR	32	60	3.5	0		chr1	28638049	28638171	LMR	9	9	36.6667	36.5297
chr1	29060614	29061757	LMR	15	23	5.20833	2.5641		chr1	28809839	28810178	LMR	14	14	43.7838	41.7663
chr1	29067796	29069730	UMR	21	30	0.959233	0		chr1	28831150	28832036	UMR	31	31	2.89667	2.1376
chr1	29136678	29142398	UMR	63	118	3.97412	1.19048		chr1	28860386	28861454	LMR	20	20	0.932203	0.45045
chr1	29165810	29165912	LMR	6	6	45.4802	45.0098		chr1	28889314	28890370	LMR	15	15	2.46407	2.40121
chr1	29177486	29178726	UMR	43	43	17.2393	12.9792		chr1	29043778	29046666	UMR	21	64	3.11111	0
chr1	29183774	29184957	LMR	27	27	2.81065	1.12994		chr1	29060614	29061742	LMR	13	23	8.04196	6.66667
chr1	29209848	29212608	UMR	92	92	4.41735	1.14943		chr1	29067750	29069730	UMR	23	30	3.10078	2.46914
chr1	29215042	29216542	UMR	41	43	1.36728	0.529101		chr1	29137550	29142398	UMR	41	111	1.16649	0.757576
chr1	29235438	29235672	LMR	15	15	36.3636	34.8485		chr1	29177486	29178676	UMR	41	41	18.3372	18.3662
chr1	29235808	29235896	LMR	6	6	36.8421	37.9401		chr1	29183210	29184957	LMR	28	28	2.46821	0.326797
chr1	29267046	29268385	LMR	15	15	4.61538	1.33333		chr1	29209848	29212568	UMR	91	91	4.11539	0.843882
chr1	29281214	29284256	UMR	124	124	1.37957	0.935707		chr1	29215006	29216542	UMR	40	43	1.49686	0.901453
chr1	29568984	29569044	LMR	5	5	48.3721	46.3342		chr1	29235536	29235896	LMR	23	23	44.9123	41.0607
chr1	29569556	29570002	LMR	6	17	36.6197	35.8736		chr1	29267444	29268385	LMR	13	14	1.96078	1.38889
chr1	29662736	29665687	UMR	20	72	4.31655	0		chr1	29281214	29284242	UMR	123	124	1.23646	0.931069
chr1	29714808	29715305	LMR	5	8	12.3711	12.996		chr1	29568874	29570002	UMR	19	40	40.3947	39.9015
chr1	29783707	29783890	LMR	7	7	27.9412	24.4444		chr1	29652449	29654070	UMR	7	35	10.6383	11.1111
chr1	29973770	29974932	LMR	17	26	5.29412	5.09607		chr1	29663598	29666463	UMR	18	67	1.1811	0
chr1	30124436	30129397	UMR	6	57	38.8889	35.0758		chr1	29779930	29784986	UMR	9	108	23.6111	24.7619
chr1	30134540	30134606	LMR	5	5	46.7742	45.5433		chr1	29973770	29975482	UMR	17	34	11.5196	11.7949
chr1	30145016	30145267	LMR	10	22	15.2778	17.5926		chr1	30145016	30145174	LMR	12	21	5.20833	4.2328
chr1	30174094	30186158	UMR	7	136	19.8795	23.0388		chr1	30174301	30186132	UMR	5	134	17.9487	11.5741
chr1	30220373	30221624	LMR	15	24	13.0579	13.0726		chr1	30220373	30221129	LMR	14	19	5.60472	5.23077
chr1	30365046	30367302	UMR	51	72	3.16832	1.33333		chr1	30365046	30367302	UMR	50	72	3.28358	0
chr1	30577181	30586840	UMR	5	107	37.1429	30.9524		chr1	30597900	30598710	UMR	26	41	25.4658	19.537
chr1	30597983	30598142	LMR	9	15	20.7547	20		chr1	30644271	30646851	UMR	6	71	20.6522	25.2941
chr1	30598324	30598568	LMR	11	13	15.9091	9.25926		chr1	30686146	30689830	UMR	79	132	0.976909	0
chr1	30644310	30646851	UMR	5	70	6.20155	24.4444		chr1	30760697	30762830	UMR	15	38	2.23881	0
chr1	30686362	30689872	UMR	89	130	2.43427	1.33333		chr1	30770293	30772876	UMR	46	65	15.3515	10.2896
chr1	30761417	30762785	UMR	14	32	4	2.85714		chr1	30781382	30781934	LMR	19	24	9.69078	11.0494
chr1	30770520	30772846	UMR	48	65	17.6796	11.5171		chr1	30852932	30863070	UMR	11	165	4.81928	5.55556
chr1	30781598	30781934	LMR	19	19	12.3362	11.7553		chr1	30917122	30935267	UMR	7	387	6.52174	4.7619
chr1	30790450	30792654	UMR	6	44	24.0741	19.4986		chr1	31007488	31009106	LMR	5	21	39.0625	35.5026
chr1	30804432	30806718	UMR	7	44	14.2857	10.3175		chr1	31104732	31107315	UMR	5	45	18.1818	15.1515
chr1	30823015	30832546	UMR	8	160	16.6667	0		chr1	31195410	31218563	UMR	9	242	27.1605	30
chr1	30838242	30842994	UMR	9	49	0	0		chr1	31246071	31246671	UMR	18	31	33.1081	34.0212
chr1	30852519	30922542	UMR	23	1434	23.5294	6.66667		chr1	31348768	31351446	UMR	90	101	1.0931	0.925926
chr1	31104707	31107315	UMR	7	45	7.89474	0		chr1	31353437	31355628	UMR	6	73	10.4762	4.16667
chr1	31242414	31246658	UMR	19	89	38.4106	36.5657		chr1	31503883	31508046	UMR	126	129	1.62299	0.749064
chr1	31322155	31324320	LMR	5	13	48.7179	35.671		chr1	31515071	31516917	UMR	48	48	1.98129	0.641263
chr1	31348768	31351572	UMR	93	102	2.13643	0.666667		chr1	31530058	31535667	UMR	107	113	1.71419	1.22365
chr1	31353437	31355708	UMR	8	80	5.98291	2.77778		chr1	31556071	31557771	LMR	18	19	7.40038	1.46902
chr1	31503738	31508468	UMR	132	133	2.93464	1.28904		chr1	31559370	31560444	LMR	28	27	23.9029	22.9193
chr1	31515071	31516900	UMR	48	48	2.09504	0.917547		chr1	31560582	31561274	LMR	9	13	31.7308	29.2857
chr1	31530058	31535667	UMR	111	113	2.74887	2.53704		chr1	31561410	31566526	UMR	57	58	30.6397	30.5201
chr1	31556106	31557771	LMR	18	19	4.29448	1.51515		chr1	31572849	31573945	LMR	24	24	1.07261	0.891953
chr1	31559041	31560444	UMR	32	31	20.1932	13.5489		chr1	31608573	31609413	LMR	7	11	15.5556	0
chr1	31560593	31561274	LMR	10	12	23.9316	25.1774		chr1	31637603	31639247	LMR	24	29	0.704935	0.584795
chr1	31561410	31562956	LMR	27	27	15.1862	11.6084		chr1	31657130	31658454	LMR	27	28	2.89855	1.38889
chr1	31564534	31566318	LMR	16	17	38.2353	29.5045		chr1	31673922	31675246	UMR	43	43	0.983051	0.740741
chr1	31572849	31573945	LMR	24	24	1.28795	1.14943		chr1	31703278	31707851	UMR	54	56	3.54468	1.66667
chr1	31608984	31609413	LMR	6	8	0	0		chr1	31724329	31727532	UMR	138	141	0.99533	0.895635
chr1	31637886	31639106	LMR	24	26	2.33266	2.78122		chr1	31855563	31857106	UMR	38	39	1.56645	0.980392
chr1	31657130	31658454	LMR	27	28	3.5824	1.96078		chr1	31862851	31866176	UMR	95	96	0.898393	0.753897
chr1	31673842	31675246	UMR	44	44	1.08303	0.497512		chr1	31875212	31876745	UMR	51	60	23.2787	20.2464
chr1	31703278	31707616	UMR	54	55	3.3351	2.04248		chr1	31877031	31877270	LMR	10	10	37.6963	41.7017
chr1	31724597	31727532	UMR	139	140	1.02142	0.900901		chr1	31942254	31943567	UMR	34	34	4.38134	0.783569
chr1	31855563	31857304	UMR	39	39	1.95664	0.980392		chr1	32009742	32011154	UMR	30	53	31.8741	26.7965
chr1	31862851	31866176	UMR	96	96	1.45558	1.24024		chr1	32050872	32052164	LMR	22	23	0.913706	0.595238
chr1	31875212	31876745	UMR	59	60	30.2143	28.2618		chr1	32110724	32112375	LMR	9	27	1.52284	0
chr1	31877087	31877194	LMR	6	6	28.6667	29.3194		chr1	32410224	32415066	UMR	11	40	30.5882	28.5714
chr1	31942460	31943567	UMR	31	31	2.55078	0.716846		chr1	32433228	32434380	LMR	10	18	16.8317	21.917
chr1	32009575	32011154	UMR	36	54	25.0455	19.6697		chr1	32434724	32436296	UMR	6	35	22.449	19.8413
chr1	32047673	32048496	LMR	5	5	31.4917	25.5814		chr1	32521100	32523236	UMR	70	70	1.33779	1.02588
chr1	32050872	32052272	LMR	23	23	1.1535	0.70922		chr1	32764098	32764464	LMR	8	18	31.25	33.3333
chr1	32111103	32111996	LMR	8	18	1.85185	2.43902		chr1	32876023	32876458	UMR	29	30	9.5624	8.17321
chr1	32249776	32250684	LMR	5	16	36.8715	26.8013		chr1	33217558	33219344	UMR	46	46	0.892288	0.753512
chr1	32279920	32281001	LMR	7	15	38.3333	35.2381		chr1	33321643	33323212	UMR	48	48	0.784929	0.462963
chr1	32423712	32426162	UMR	11	61	28.125	21.746		chr1	33352888	33354188	LMR	13	13	15.3639	11.8421
chr1	32433218	32438046	UMR	38	107	23.0519	24.7863		chr1	33379333	33380611	LMR	28	29	1.33136	0.778986
chr1	32520847	32523236	UMR	71	71	1.83486	0.980392		chr1	33382716	33385386	UMR	57	58	2.93912	0.821738
chr1	32876055	32876290	LMR	24	24	7.55597	5.83288		chr1	33386677	33387803	UMR	35	35	0.980392	0.584795
chr1	33217418	33219404	UMR	47	47	1.57017	0.687285		chr1	33401306	33402500	LMR	25	26	1.16359	0.4329
chr1	33244156	33244242	LMR	8	8	31.6456	26.5601		chr1	33417328	33417436	LMR	16	16	33.652	30.3842
chr1	33321643	33323212	UMR	48	48	1.02171	0.574713		chr1	33442930	33443033	LMR	6	6	40.2299	41.3285
chr1	33352888	33353854	LMR	12	12	29.2135	26.9		chr1	33542031	33542129	LMR	8	8	17.1875	10.3175
chr1	33379324	33380621	LMR	29	29	1.77815	0.854701		chr1	33556756	33559638	UMR	95	97	1.21234	0.776138
chr1	33382922	33384874	UMR	53	53	1.53473	0.833333		chr1	33566551	33567284	LMR	6	6	19.5122	32.7778
chr1	33386677	33387709	UMR	35	35	1.59067	0.833333		chr1	33598622	33599930	UMR	27	30	0.328048	0
chr1	33401306	33402614	LMR	23	27	2.34009	0.694444		chr1	33646945	33648738	UMR	42	42	3.0292	0.694444
chr1	33417266	33417404	LMR	17	16	48.0603	46.7272		chr1	33667583	33670240	UMR	47	49	3.26274	1.44928
chr1	33442874	33442978	LMR	5	5	38.4615	40.8443		chr1	33694782	33697717	UMR	43	50	4.08618	2.27273
chr1	33556555	33559443	UMR	98	98	1.2022	0.913413		chr1	33708340	33709386	LMR	8	28	5.06329	2.38095
chr1	33598622	33599766	LMR	28	29	0.717274	0.578431		chr1	33904700	33910677	UMR	10	63	16.25	17.7946
chr1	33647036	33648738	UMR	41	41	2.41509	0.833333		chr1	33959907	33961740	UMR	21	43	17.9907	20
chr1	33667583	33670240	UMR	46	49	3.65429	2.35923		chr1	33967582	33969922	UMR	37	66	1.2975	0
chr1	33684468	33684567	LMR	5	5	41.2037	39.8541		chr1	34203088	34204971	UMR	33	34	4.93827	1.01033
chr1	33694856	33697717	UMR	41	49	2.69896	1.96581		chr1	34236510	34237362	UMR	32	33	6.42487	0.900901
chr1	33859660	33860479	LMR	5	26	38.7097	36.6138		chr1	34242444	34244737	UMR	8	46	0	0
chr1	33886556	33892174	UMR	7	99	29.1139	26.7857		chr1	34250602	34253343	LMR	5	25	23.0769	16.1905
chr1	33904700	33913288	UMR	13	83	17.6	11.6667		chr1	34295328	34297918	UMR	16	85	0.407332	0
chr1	33959752	33961405	UMR	15	44	37.6623	34.5742		chr1	34449461	34451586	UMR	23	34	1.73611	0
chr1	33968150	33970488	UMR	45	66	0.572082	0		chr1	34496465	34497390	LMR	12	21	3.84615	0.694444
chr1	34161823	34162050	LMR	10	11	2.98507	0		chr1	34550918	34556756	UMR	30	77	17.1875	6.66667
chr1	34203075	34204594	UMR	31	32	5.09771	0.704225		chr1	34575040	34577460	UMR	5	41	27.7778	32.5926
chr1	34236418	34237474	UMR	36	37	10.8844	2.22222		chr1	34582139	34582417	LMR	15	25	20	13.3333
chr1	34241094	34244737	UMR	11	52	4.05405	0		chr1	34610902	34613916	UMR	63	90	1.17057	0
chr1	34250602	34253445	LMR	5	26	11.2903	7.79221		chr1	34620839	34621146	LMR	7	7	22.963	20.3704
chr1	34295688	34299644	UMR	14	97	3.9604	0		chr1	34684764	34686182	UMR	53	53	2.28746	1.5873
chr1	34449461	34451586	UMR	23	34	3.21716	0		chr1	34695046	34695929	LMR	19	22	1.24688	1.07527
chr1	34496446	34497390	LMR	18	21	1.84049	0		chr1	34712644	34714016	UMR	42	44	1.49614	0.653595
chr1	34550157	34552880	LMR	17	29	13.4715	12.7525		chr1	34715590	34717763	UMR	50	52	7.37422	6.76875
chr1	34554248	34556115	UMR	7	37	8.33333	7.40741		chr1	34751106	34752600	UMR	28	73	17.2059	17.9926
chr1	34610900	34613682	UMR	54	88	1.13507	0		chr1	34856098	34856620	LMR	12	14	34.6154	27.4747
chr1	34620839	34620974	LMR	6	6	14.8515	12.3755		chr1	34869518	34872272	LMR	6	21	32.9545	37.2059
chr1	34684624	34686182	UMR	54	54	4.12862	1.22334		chr1	34970511	34970618	LMR	6	6	39.4231	33.4402
chr1	34695096	34695929	LMR	20	21	1.38889	0.784748		chr1	35023930	35024288	LMR	7	12	6.57277	6.54692
chr1	34704811	34705018	LMR	5	5	51.2397	38.6604		chr1	35025878	35026226	LMR	22	25	31.6456	30.0926
chr1	34712644	34714062	UMR	44	44	1.62913	1.69556		chr1	35063620	35064346	LMR	10	10	35.8209	36.9577
chr1	34715322	34717763	UMR	52	53	14.2105	14.4138		chr1	35064433	35064961	LMR	8	9	33.3333	30.6944
chr1	34751615	34752252	UMR	14	34	29.3333	31.1905		chr1	35071310	35072094	LMR	16	21	29.4118	26.7242
chr1	34855840	34856500	LMR	14	19	33.5227	33.8884		chr1	35103383	35103803	LMR	5	5	30.0971	30.6878
chr1	34860266	34864682	UMR	6	66	32.3529	31.6667		chr1	35415260	35416164	LMR	6	8	20	16.8115
chr1	34869518	34873368	UMR	10	52	42	43.4615		chr1	35420670	35421668	UMR	29	40	23.2143	24.2808
chr1	34899005	34899385	LMR	8	15	18.2927	19.3452		chr1	35468021	35469290	UMR	29	32	28.7343	28.9455
chr1	34970520	34971424	LMR	8	21	30.0813	29.4872		chr1	35473064	35474230	LMR	29	29	8.16327	1.51515
chr1	35023933	35024330	LMR	12	15	17.8988	20.5265		chr1	35493758	35496125	UMR	78	79	1.15914	0.628931
chr1	35025826	35026226	LMR	16	27	12.844	14.2857		chr1	35523884	35524089	LMR	6	7	29.7297	34.2857
chr1	35063716	35064330	LMR	7	9	22.2222	11.1111		chr1	35567163	35567766	UMR	28	40	27.3273	27.4621
chr1	35071404	35071970	LMR	14	18	31.405	29.4444		chr1	35789596	35791971	UMR	46	102	1.10865	0
chr1	35415260	35415795	LMR	6	6	11.2245	10.3141		chr1	35852147	35852368	LMR	5	21	24.1379	22.4747
chr1	35420534	35421059	LMR	26	26	35.0674	39.923		chr1	35984456	35986629	UMR	54	56	9.14153	1.44928
chr1	35421664	35421826	LMR	6	6	41.8605	42.7778		chr1	36149550	36152336	UMR	126	128	0.946178	0.775194
chr1	35432278	35432424	LMR	8	8	41.2281	43.8355		chr1	36194326	36195864	UMR	39	39	0.762389	0.546448
chr1	35467891	35469070	LMR	29	29	34.9873	35.876		chr1	36207212	36207985	LMR	19	19	24.0223	23.2545
chr1	35473064	35474230	LMR	29	29	7.83807	1.23457		chr1	36255875	36257410	UMR	14	42	19.6995	19.2741
chr1	35493758	35496125	UMR	79	79	1.83105	1.07527		chr1	36272908	36273038	LMR	7	8	36.3265	38.4556
chr1	35524116	35524309	LMR	5	5	30	29.2088		chr1	36307215	36308366	LMR	18	18	1.5	1.75439
chr1	35566356	35567169	LMR	8	10	27.5862	27.6984		chr1	36347929	36351440	UMR	7	50	37.931	29.7683
chr1	35567406	35567618	LMR	13	18	31.8182	27.7778		chr1	36420536	36421896	UMR	40	40	0.983191	0.767612
chr1	35567766	35568182	LMR	6	16	41.6667	33.3333		chr1	36433245	36446028	UMR	376	382	1.09589	0.798432
chr1	35568478	35568522	LMR	6	5	40.8163	42.8571		chr1	36465948	36466416	LMR	7	9	42.5781	38.1385
chr1	35599886	35604270	UMR	8	61	37.931	43.8624		chr1	36466574	36467026	LMR	12	13	18.1818	16.2361
chr1	35789118	35791788	UMR	48	102	2.42086	0		chr1	36472576	36474178	LMR	8	11	36.1607	27.597
chr1	35852147	35852203	LMR	5	9	21.7391	23.8095		chr1	36481376	36482684	UMR	16	40	10.7914	12.0833
chr1	35984592	35986982	UMR	57	57	9.71817	4.69697		chr1	36535199	36535915	LMR	6	7	8.07692	11.3802
chr1	36149550	36152171	UMR	127	127	1.08299	0.80811		chr1	36603889	36604531	LMR	9	10	28.7356	22.2222
chr1	36161065	36161383	LMR	6	6	25	21.2522		chr1	36717265	36731194	UMR	6	150	26.5625	19.8148
chr1	36194326	36195535	UMR	38	38	1.36095	1.04167		chr1	36742706	36745266	UMR	6	49	30.6122	35.6836
chr1	36201501	36201634	LMR	6	6	43.5185	42.4786		chr1	36756314	36757176	LMR	15	19	17.4157	8.58586
chr1	36207446	36208438	LMR	20	20	36.6563	38.7604		chr1	36771072	36773234	UMR	57	59	1.17253	0.584795
chr1	36233411	36233690	LMR	5	5	16.6667	25.9921		chr1	36788083	36788329	LMR	7	10	41.0714	40.3175
chr1	36257092	36257536	LMR	13	14	16.9059	24.3315		chr1	36792822	36793508	UMR	40	42	35.568	37.0308
chr1	36272568	36273088	LMR	12	13	19.174	23.2248		chr1	36836958	36837188	LMR	5	5	0	0
chr1	36307215	36308418	LMR	19	19	2.81481	2.00617		chr1	37164197	37164578	LMR	18	19	40.9733	39.4123
chr1	36344578	36345174	LMR	5	5	43.6019	40.8369		chr1	37178866	37180106	LMR	17	17	22.8782	20.6826
chr1	36347893	36348362	LMR	5	6	36.036	32.6775		chr1	37192324	37193318	LMR	15	25	7.80856	24.2315
chr1	36420536	36421896	UMR	40	40	1.41667	1.08101		chr1	37195686	37197524	UMR	60	65	0.867508	0.740444
chr1	36423968	36424224	LMR	8	9	33.871	37.5		chr1	37198594	37199296	LMR	20	28	36.3344	36.2262
chr1	36433245	36446028	UMR	377	382	1.11371	0.793651		chr1	37199490	37200568	LMR	12	21	34.4262	29.1667
chr1	36466023	36466377	LMR	5	7	28.8136	28.8449		chr1	37207992	37208700	LMR	5	7	25.5319	23.6111
chr1	36466523	36467026	LMR	14	14	14.9837	8.68098		chr1	37274359	37274410	LMR	5	5	29.1139	24.359
chr1	36472449	36474178	LMR	13	14	30.7453	25.7246		chr1	37307460	37308014	LMR	9	9	23.5474	17.619
chr1	36481535	36482500	UMR	10	36	21.4286	17.2685		chr1	37311048	37313770	UMR	56	58	0.889527	0.744104
chr1	36484776	36485212	LMR	5	18	12	14.8148		chr1	37376799	37379402	UMR	63	65	1.1585	0.740741
chr1	36535170	36535915	LMR	7	7	13.3641	17.0481		chr1	37426932	37427757	LMR	20	22	1.51679	1.28205
chr1	36603889	36604568	LMR	8	10	18.3908	12.8154		chr1	37438937	37439476	LMR	16	18	30.2139	33.2332
chr1	36756804	36757176	LMR	14	15	9.42029	8.37719		chr1	37439906	37440416	LMR	20	21	38.6973	38.2586
chr1	36771064	36773234	UMR	59	59	1.62722	0.775194		chr1	37461658	37462502	LMR	23	23	34.2048	34.9788
chr1	36792462	36793674	UMR	50	50	36.1068	36.3513		chr1	37566900	37568278	LMR	7	27	30	27.619
chr1	36837026	36837188	LMR	5	5	12.6761	12.8816		chr1	37571614	37572674	UMR	36	36	14.0337	12.1796
chr1	37150170	37150418	LMR	9	9	20.2128	13.2275		chr1	37671338	37671586	LMR	7	7	25	27.5287
chr1	37164103	37164264	LMR	13	13	36.8932	36.1905		chr1	37751888	37753438	UMR	70	72	0.834694	0.632387
chr1	37178866	37180022	LMR	16	16	19.2258	18.1691		chr1	37784464	37785008	LMR	10	17	16.7939	15.3968
chr1	37192324	37193139	LMR	21	23	13.9583	27.2727		chr1	37788368	37788652	LMR	19	19	19.4203	18.8631
chr1	37193753	37193845	LMR	6	6	44.6154	43.2479		chr1	37989829	37989950	LMR	18	18	10.0971	9.4078
chr1	37195657	37199021	UMR	96	109	8.2197	2.37389		chr1	38000008	38000215	LMR	11	11	10.4027	11.4986
chr1	37199228	37200182	LMR	24	26	33.4936	31.8925		chr1	38037650	38037756	LMR	6	6	13.6054	13.6731
chr1	37274359	37274410	LMR	5	5	17.7215	16.6667		chr1	38134290	38136050	LMR	9	11	11.4943	4.33983
chr1	37307460	37308014	LMR	9	9	15.873	15.0887		chr1	38141934	38143990	UMR	57	57	1.8315	0.740741
chr1	37311048	37313938	UMR	60	61	1.78673	0.847276		chr1	38148687	38149108	LMR	5	5	27.907	27.4148
chr1	37376799	37379270	UMR	63	63	1.38604	1.04167		chr1	38170103	38173234	UMR	88	88	3.18569	1.12734
chr1	37426942	37427933	LMR	22	23	3.59801	1.51515		chr1	38175012	38198598	UMR	456	502	1.93562	1.01982
chr1	37439221	37439476	LMR	15	15	38.2488	39.0931		chr1	38218630	38219588	UMR	30	34	36.5546	32.6118
chr1	37439824	37440487	LMR	27	27	33.8583	36.1039		chr1	38219792	38220047	LMR	5	6	37.8698	35.3333
chr1	37461658	37462578	LMR	24	24	25.5521	24.6635		chr1	38336218	38344607	UMR	180	193	1.19435	0.890605
chr1	37521736	37521866	LMR	6	6	35.8491	37.037		chr1	38360630	38363202	UMR	63	63	1.58007	1.29462
chr1	37566915	37568278	LMR	10	25	9.57447	5.95238		chr1	38373692	38375028	LMR	22	22	5.70902	0.595238
chr1	37571662	37572674	UMR	35	36	8.4507	4.7619		chr1	38414398	38415887	UMR	45	45	1.63084	0.925926
chr1	37671338	37671586	LMR	7	7	7.26257	5.72264		chr1	38465638	38465756	LMR	5	5	40.4762	36.1111
chr1	37751406	37753438	UMR	72	73	1.15746	0.584795		chr1	38524992	38525329	LMR	12	12	30.7143	26.6928
chr1	37784464	37786010	LMR	11	22	30.4598	31.9658		chr1	38537092	38540287	UMR	50	52	3.18108	0.937061
chr1	37788368	37788830	LMR	28	28	29.7619	25.4045		chr1	38545045	38545296	LMR	10	10	25.75	24.4728
chr1	37989829	37989950	LMR	18	18	17.4095	16.9737		chr1	38708535	38709894	UMR	53	53	2.10716	0.889669
chr1	38000008	38000215	LMR	11	11	20.9239	20.455		chr1	38756720	38759090	UMR	68	70	10.1815	1.07364
chr1	38037650	38037756	LMR	6	6	6.16438	6.39452		chr1	38777919	38778102	LMR	6	6	12.605	17.6237
chr1	38134758	38135510	LMR	7	7	3.4965	2.32558		chr1	38811456	38811723	LMR	6	6	24.812	27.5907
chr1	38141759	38144196	UMR	60	60	2.54144	0.606061		chr1	38812102	38812448	LMR	10	10	25.3846	24.8165
chr1	38148687	38149108	LMR	5	5	21.0526	25.3374		chr1	38814862	38816190	UMR	32	32	1.90961	1.33333
chr1	38170274	38172756	UMR	85	85	1.86349	0.680272		chr1	38817509	38819148	UMR	32	32	0.929615	0
chr1	38175264	38184274	UMR	160	165	4.58527	3.43419		chr1	38823148	38824228	LMR	11	11	17.2018	16.4863
chr1	38186806	38198598	UMR	295	305	2.51005	2.08333		chr1	38907105	38908516	UMR	38	39	0.918164	0.789203
chr1	38218746	38219543	LMR	28	27	33.1155	26.7471		chr1	38924493	38926450	UMR	22	61	12.4444	14.0865
chr1	38220806	38221434	LMR	10	10	25.3968	25.0273		chr1	38928660	38929608	LMR	23	23	3.25926	1.88679
chr1	38336112	38344607	UMR	189	194	2.84897	2.08333		chr1	39000593	39000695	LMR	9	9	29.4872	30.5556
chr1	38352108	38352476	LMR	10	10	12.2449	2.68519		chr1	39060143	39061549	UMR	46	48	1.62947	0.776664
chr1	38360630	38363202	UMR	63	63	1.50438	1.02564		chr1	39241165	39241208	LMR	8	8	43.2432	43.3333
chr1	38373692	38375028	LMR	22	22	7.27802	2.886		chr1	39361371	39361660	LMR	14	14	20.2614	14.2189
chr1	38414398	38415914	UMR	45	45	2.45056	0.680272		chr1	39387288	39389054	UMR	62	66	1.07262	1.0079
chr1	38465477	38465866	LMR	12	21	38.3178	36.7003		chr1	39590148	39590909	LMR	19	20	29.4776	31.4881
chr1	38524992	38525318	LMR	11	11	22.093	17.2705		chr1	39794054	39794528	LMR	22	22	41.7136	37.6456
chr1	38537092	38540287	UMR	52	52	2.84281	0.989165		chr1	39858614	39860440	LMR	23	24	1.60377	0.854701
chr1	38545045	38545296	LMR	10	10	13.9461	6.8562		chr1	39864710	39866418	UMR	37	42	2.50583	1.36054
chr1	38708535	38709942	UMR	54	54	2.50825	1.19753		chr1	39894782	39896053	LMR	24	26	4.3578	1.37472
chr1	38756720	38759019	UMR	68	68	5.60267	1.77365		chr1	39896978	39898030	LMR	14	15	15.8333	7.1746
chr1	38777919	38778102	LMR	6	6	17.5926	18.4456		chr1	39975606	39977714	UMR	63	113	1.48771	0.900901
chr1	38811456	38811796	LMR	8	8	35.743	32.0406		chr1	39982722	39984462	UMR	79	79	1.2641	0.952381
chr1	38812118	38812448	LMR	10	10	34.6774	35.396		chr1	39985086	39986580	UMR	33	34	1.47864	0.520833
chr1	38814862	38816190	UMR	32	32	3.6097	2.97854		chr1	39994766	39995956	UMR	37	37	1.66256	1.35135
chr1	38817727	38819179	UMR	33	33	1.87266	0		chr1	40017627	40031397	UMR	7	150	38.6364	31.4286
chr1	38823148	38824228	LMR	11	11	19.0372	17.5		chr1	40038358	40042738	UMR	5	80	35.2941	36.0101
chr1	38907279	38908516	UMR	38	38	1.47136	1.70218		chr1	40086164	40088977	UMR	36	78	6.875	1.9864
chr1	38924466	38925810	UMR	28	50	18.408	23.9458		chr1	40101716	40103622	UMR	16	46	3.94737	0.694444
chr1	38928440	38929608	LMR	24	24	6.02871	4.25481		chr1	40129414	40135229	UMR	90	161	11.4985	10.4809
chr1	38974694	38974826	LMR	5	5	30.4636	38.3956		chr1	40138337	40138592	UMR	15	31	26.8293	23.7179
chr1	39000580	39000695	LMR	10	10	18.0233	16.8301		chr1	40139294	40141173	LMR	23	28	1.50943	0
chr1	39060105	39061620	UMR	48	50	2.43408	1.11111		chr1	40151746	40151974	LMR	8	8	34	29.0128
chr1	39307550	39307810	LMR	20	20	20.7317	23.9286		chr1	40169060	40169990	UMR	41	41	1.39809	1.07527
chr1	39361094	39361656	LMR	13	14	15.1724	11.3095		chr1	40204322	40210692	UMR	5	74	33.3333	27.5794
chr1	39387288	39389128	UMR	66	66	0.788091	0.659628		chr1	40258754	40261578	UMR	6	44	39.2157	37.4074
chr1	39589940	39590368	LMR	16	16	14.6809	12.8805		chr1	40272606	40273634	LMR	18	18	9.40989	1.41844
chr1	39858614	39860068	LMR	22	23	1.4273	1.38011		chr1	40287527	40287668	LMR	6	6	35.9765	40.293
chr1	39864710	39866418	UMR	41	42	2.95337	1.2987		chr1	40290664	40291478	LMR	7	8	17.3077	18.9889
chr1	39894782	39896096	LMR	26	26	3.78274	2.72123		chr1	40306592	40307045	LMR	7	7	23.3766	23.0247
chr1	39897060	39898030	LMR	14	14	11.2782	3.80673		chr1	40329900	40331008	LMR	17	22	9.1716	9.33333
chr1	39975606	39977714	UMR	67	113	1.01246	0		chr1	40385534	40386156	LMR	17	17	32.9835	32.0587
chr1	39982624	39984462	UMR	80	80	1.81232	0.768823		chr1	40457662	40458929	LMR	23	23	20.6226	20.7444
chr1	39985174	39986580	UMR	33	33	2.49292	1.07916		chr1	40517522	40520400	UMR	156	156	1.03265	0.669312
chr1	39994657	39995956	UMR	38	38	2.6455	1.28205		chr1	40562380	40563264	LMR	26	26	1.66945	1.50707
chr1	40032167	40032389	LMR	5	16	34.6154	26.6667		chr1	40566742	40567904	LMR	25	25	2.05184	1.14943
chr1	40073234	40075546	UMR	8	35	26.4957	24.4286		chr1	40607371	40608700	UMR	35	35	2.12668	0.900901
chr1	40086164	40087992	UMR	28	64	4.31655	0		chr1	40613094	40614314	UMR	37	37	0.790826	0.740741
chr1	40101726	40103594	UMR	17	45	4.3956	1.0101		chr1	40644008	40645984	UMR	44	46	1.38835	1.28275
chr1	40107528	40108482	LMR	9	21	0.787402	0		chr1	40671114	40673459	UMR	30	35	3.99476	3.18489
chr1	40131680	40134754	UMR	64	137	17.2326	23.0212		chr1	40715272	40717852	UMR	38	41	6.64011	2.85714
chr1	40137730	40138592	UMR	28	35	29.6296	28.5627		chr1	40740140	40742172	UMR	46	46	1.23587	0.957871
chr1	40139318	40141219	LMR	19	28	1.36364	1.96078		chr1	40745391	40746060	LMR	17	18	22.0703	25.7937
chr1	40151564	40152096	LMR	21	21	32.5871	33.3333		chr1	40760298	40761584	LMR	24	26	2.29299	1.10494
chr1	40152164	40152264	LMR	5	5	25.4545	16.6667		chr1	40764690	40765584	LMR	7	7	3.53535	5.75693
chr1	40168978	40170046	UMR	42	42	3.61156	2.45014		chr1	40769410	40769730	LMR	21	21	38.6334	38.3224
chr1	40272285	40273585	LMR	18	19	14.2857	2.04772		chr1	40793522	40796152	UMR	64	93	0.980958	0.564972
chr1	40287527	40287668	LMR	6	6	42.029	45.1794		chr1	40801432	40802742	LMR	24	28	2.407	0
chr1	40290664	40291478	LMR	7	8	15.8451	15.4228		chr1	40819936	40822408	LMR	9	19	0.628931	0
chr1	40306560	40307045	LMR	7	8	44.7368	36.9556		chr1	40836744	40838634	UMR	15	37	7.87037	0
chr1	40329953	40331483	LMR	18	27	8.97155	13.1664		chr1	40866721	40889312	UMR	6	353	42.8571	39.6922
chr1	40385534	40386254	LMR	18	18	34.8485	36.2907		chr1	40893018	40933192	UMR	22	674	22.488	18.1481
chr1	40457048	40458884	LMR	25	26	10.1382	8.14272		chr1	41130140	41132773	UMR	31	45	2.4838	2.5641
chr1	40517522	40520400	UMR	156	156	1.29166	0.873288		chr1	41188254	41188508	LMR	6	6	33.8462	32.3504
chr1	40562380	40563264	LMR	26	26	4.15771	3.73322		chr1	41191252	41192420	LMR	25	25	1.68946	1.52116
chr1	40566742	40567904	LMR	25	25	2.01401	0.833333		chr1	41209304	41211174	LMR	25	28	2.77281	2.22222
chr1	40575750	40575875	LMR	8	9	37.037	35.6151		chr1	41232232	41232526	LMR	5	6	29.4118	42.1978
chr1	40589324	40589451	LMR	5	5	44.4444	41.5741		chr1	41283346	41283743	LMR	9	10	4.18719	2.56107
chr1	40607602	40608692	UMR	33	33	2.34483	1.09847		chr1	41289024	41290934	UMR	42	43	0.92545	0.546448
chr1	40612816	40614486	UMR	47	47	8.99933	0.623053		chr1	41310802	41310854	LMR	13	13	28.2609	24.0741
chr1	40644008	40645984	UMR	46	46	1.68209	1.69245		chr1	41339090	41340052	LMR	16	17	10.8635	11.0043
chr1	40671114	40673459	UMR	34	35	6.75266	6.67835		chr1	41340738	41341058	LMR	5	5	20	20
chr1	40715976	40717852	UMR	40	40	5.14706	2.75986		chr1	41356647	41357442	LMR	13	28	19.171	19.2442
chr1	40740140	40742172	UMR	46	46	2.11126	2.05411		chr1	41373341	41374943	UMR	36	36	1.39712	0.775194
chr1	40745206	40746248	LMR	23	23	24.8473	22.8758		chr1	41411852	41413857	LMR	6	6	56.5217	32.3706
chr1	40760298	40761644	LMR	26	26	6.22665	5.78451		chr1	41460962	41462124	LMR	19	20	2.57669	2.77778
chr1	40764396	40765584	LMR	11	11	13.8943	11.9549		chr1	41465090	41467174	UMR	80	80	1.79929	1.28205
chr1	40768905	40769498	LMR	5	5	31.4607	28.3333		chr1	41486744	41488250	UMR	37	37	1.5336	0.546448
chr1	40791115	40796152	UMR	62	125	0.486381	0		chr1	41492750	41493922	UMR	30	30	1.5949	0.378788
chr1	40801199	40802696	LMR	25	29	2.78481	2.08333		chr1	41497934	41499322	UMR	56	56	1.08816	0.90144
chr1	40820968	40822408	LMR	14	15	3.31126	0		chr1	41505526	41505868	LMR	5	5	30.7692	33.2596
chr1	40836768	40837974	LMR	18	27	5.94059	2.89855		chr1	41538562	41540208	LMR	16	16	3.71094	1.911
chr1	40891796	40896044	UMR	14	63	8	4.7619		chr1	41559246	41563198	UMR	85	86	8.23245	3.48069
chr1	40962691	40967461	UMR	6	79	45.4545	33.3333		chr1	41572880	41573485	LMR	8	8	28.1092	29.5831
chr1	41130140	41133088	UMR	36	47	2.02475	1.23457		chr1	41590926	41591354	LMR	12	12	9.06921	3.11714
chr1	41188254	41188508	LMR	6	6	25.8333	25.4242		chr1	41594822	41597505	UMR	39	42	1.94461	0.694444
chr1	41191252	41192420	LMR	25	25	1.59574	1.78683		chr1	41607396	41609886	UMR	33	38	9.14553	2.38095
chr1	41209830	41211410	LMR	25	25	4.34057	2.97619		chr1	41613522	41613570	LMR	7	7	38.5965	37.5
chr1	41283300	41283892	LMR	15	15	14.4526	14.8322		chr1	41628416	41632226	UMR	167	168	1.28813	0.709943
chr1	41289221	41290966	UMR	41	42	1.2772	0.973703		chr1	41650848	41651070	LMR	9	9	1.39535	1.51515
chr1	41310655	41310838	LMR	11	11	39.5522	18.9815		chr1	41654359	41655628	LMR	24	24	14.1942	11.8493
chr1	41339090	41339966	LMR	15	16	15.4321	16.3185		chr1	41665733	41667603	UMR	64	64	0.802704	0.45045
chr1	41340738	41340990	LMR	5	5	28.5714	13.8889		chr1	41684969	41685115	LMR	5	5	30.4762	33.1192
chr1	41356894	41357669	LMR	23	28	18.1818	20.0397		chr1	41727128	41727234	LMR	8	8	7.72947	4.9481
chr1	41373465	41375288	UMR	36	36	1.63733	0.749064		chr1	41764270	41766066	LMR	25	26	9.73025	9.98681
chr1	41460962	41462124	LMR	19	20	2.56937	2.36897		chr1	41815574	41818014	UMR	72	76	0.801068	0.595238
chr1	41465090	41467272	UMR	81	81	3.35326	1.28205		chr1	41821872	41823174	LMR	9	16	8.77743	1.04167
chr1	41486744	41488250	UMR	37	37	2.45023	0.70922		chr1	41825090	41825454	LMR	7	7	10.8614	17.1717
chr1	41492750	41493922	UMR	30	30	2.31839	0.819507		chr1	41848323	41850210	UMR	45	48	2.16082	0.966184
chr1	41497934	41499322	UMR	56	56	1.05465	0.546448		chr1	41870232	41872592	UMR	54	65	4.34959	1.68656
chr1	41538310	41540208	LMR	17	17	4.54545	3.50877		chr1	41880942	41883146	UMR	43	55	3.61733	1.26741
chr1	41558896	41563111	UMR	85	86	9.49407	2.5641		chr1	41955904	41957077	LMR	20	21	4.34783	3.15328
chr1	41572880	41573624	LMR	9	9	30.0326	30.2235		chr1	41966927	41968304	UMR	32	45	9.11458	9.62963
chr1	41590926	41591354	LMR	12	12	10.1533	2.20106		chr1	41980654	41983684	UMR	76	76	1.18306	0.653595
chr1	41594822	41597252	UMR	41	41	4.65739	1.0101		chr1	42003124	42003176	LMR	6	6	18.1818	17.8788
chr1	41607294	41609886	UMR	36	38	8.67309	0.8967		chr1	42034612	42037974	UMR	17	66	27.0073	16.6667
chr1	41628458	41632226	UMR	166	166	0.996177	0.617284		chr1	42075175	42076530	LMR	5	8	26.1682	30.2469
chr1	41650848	41651070	LMR	9	9	5.09804	6.78161		chr1	42224372	42226079	UMR	61	62	2.14732	0.759144
chr1	41654359	41655287	LMR	21	21	21.3699	21.9202		chr1	42250947	42251132	LMR	9	9	45.297	43.6252
chr1	41665733	41667603	UMR	64	64	0.813192	0.713114		chr1	42254053	42254962	UMR	45	45	20.3963	20.9944
chr1	41727163	41727234	LMR	7	7	1.5748	1.99405		chr1	42288682	42290502	UMR	56	58	4.84123	2.89855
chr1	41739108	41739772	LMR	5	6	19.1489	19.8946		chr1	42391624	42392276	LMR	5	5	20	29.2245
chr1	41764398	41766432	LMR	25	26	19.1419	21.6732		chr1	42463032	42464116	UMR	29	30	3.3123	1.66667
chr1	41815574	41818048	UMR	73	76	0.647668	0		chr1	42479258	42479946	UMR	18	35	31.0345	34.3651
chr1	41821872	41823020	LMR	10	14	11.0092	4.67449		chr1	42523184	42523257	LMR	7	8	42.4242	39.1648
chr1	41825090	41825454	LMR	7	7	12.426	16.6667		chr1	42731664	42731958	LMR	24	24	28.8991	27.0962
chr1	41848625	41850210	UMR	45	45	2.79427	1.04167		chr1	42915226	42916534	UMR	33	40	36.5546	36.7808
chr1	41869903	41872296	UMR	61	64	8.38117	3.04276		chr1	42917680	42917790	LMR	7	7	38.3333	39.6825
chr1	41880942	41882980	UMR	42	52	7.86315	2.29469		chr1	43029060	43029556	LMR	13	15	8.38323	7.50916
chr1	41922266	41922408	LMR	5	5	39.0625	36.4734		chr1	43146098	43146282	LMR	11	11	37.5	35.8867
chr1	41955904	41957126	LMR	21	21	6.49123	4.65562		chr1	43155135	43155551	LMR	13	12	35.9504	34.8485
chr1	41967053	41968387	UMR	32	43	10.3211	10.404		chr1	43289458	43289593	LMR	11	11	41.7476	41.1111
chr1	41980654	41983866	UMR	77	78	1.6541	1.16959		chr1	43289746	43290040	LMR	18	18	23.913	23.8803
chr1	42035984	42037458	UMR	24	55	9.56938	9.09452		chr1	43449998	43450129	LMR	5	5	35.6275	23.254
chr1	42224559	42226036	UMR	59	60	0.859671	0.483092		chr1	43530456	43530711	LMR	8	8	22.7848	25.6944
chr1	42250382	42250747	LMR	14	14	41.8014	39.7189		chr1	43637654	43639174	UMR	36	40	2.27167	1.45434
chr1	42254053	42254962	UMR	45	45	32.664	30.8244		chr1	43683622	43685042	LMR	22	23	1.91816	0.47619
chr1	42288682	42290286	UMR	56	56	10.4469	7.59083		chr1	43685376	43687233	UMR	48	48	5.50676	1.47697
chr1	42463081	42464116	UMR	30	30	6.37219	5.75325		chr1	43711706	43713236	UMR	41	41	2.34801	1.11111
chr1	42473836	42473926	LMR	13	13	45.8746	45.2643		chr1	43726771	43728814	UMR	35	35	18.362	2.38095
chr1	42479427	42479762	LMR	7	16	39.5349	41.3534		chr1	43730370	43730626	LMR	17	17	11.1359	7.6567
chr1	42480726	42480805	LMR	6	7	48.1481	45.9015		chr1	43750390	43751455	LMR	26	26	27.7329	27.2794
chr1	42523184	42523257	LMR	7	8	38.8506	38.2201		chr1	43838592	43839664	LMR	5	7	40.678	36
chr1	42584823	42585028	LMR	5	5	27.5281	29.2517		chr1	43861185	43863166	UMR	65	66	1.40652	0.438596
chr1	42731656	42732018	LMR	26	26	27.549	26.5476		chr1	43892042	43893200	LMR	16	17	3.7037	3.9283
chr1	42871437	42871970	LMR	13	21	41.7647	40.0842		chr1	43911355	43911972	LMR	13	13	1.50862	1.38125
chr1	42915226	42915944	LMR	6	7	47.1338	47.7778		chr1	43970833	43971748	LMR	23	23	40.9588	37.2493
chr1	42916390	42916534	LMR	8	8	38.9776	37.2264		chr1	43973624	43975245	LMR	9	11	26.6667	34.8611
chr1	43029060	43029556	LMR	13	15	10.3139	7.84314		chr1	43982404	43983872	LMR	5	26	6.06061	8.33333
chr1	43151162	43151228	LMR	5	5	40.5797	37.265		chr1	43999730	44004766	UMR	48	74	3.63766	1.33333
chr1	43154688	43155667	LMR	16	16	30.6667	27.886		chr1	44024207	44025438	UMR	40	40	8.04318	1.42702
chr1	43156316	43156758	LMR	6	6	43.3526	41.9847		chr1	44036160	44037651	UMR	58	58	0.727273	0.569059
chr1	43211122	43211158	LMR	5	5	44.0789	41.7172		chr1	44047926	44049382	UMR	42	43	1.31517	0.914787
chr1	43289426	43289593	LMR	5	13	29.1667	29.3891		chr1	44053042	44054458	UMR	33	35	2.08828	0.411523
chr1	43289789	43290040	LMR	14	13	46.2006	44.958		chr1	44100678	44100976	LMR	7	17	23.8095	23.8782
chr1	43402181	43402320	LMR	6	6	31.5789	34.2063		chr1	44121256	44123194	LMR	27	29	4.53586	1.64634
chr1	43449998	43450129	LMR	5	5	24	10.4459		chr1	44139633	44140972	LMR	25	25	2.18878	0.980392
chr1	43576121	43576183	LMR	5	6	37.9433	44.0126		chr1	44160626	44162242	UMR	32	34	1.70213	0.574713
chr1	43637550	43639166	UMR	37	39	2.39492	1.13027		chr1	44163137	44163729	LMR	5	7	22.2812	21.3837
chr1	43640370	43640776	LMR	5	5	35.8974	31.9328		chr1	44172806	44175376	UMR	83	83	0.906344	0.694746
chr1	43683622	43685042	LMR	21	23	3.30189	1.40629		chr1	44235440	44236948	LMR	13	27	5.43478	2.77778
chr1	43685376	43687233	UMR	48	48	5.43054	1.06168		chr1	44245488	44247318	LMR	8	24	16.3934	0
chr1	43711706	43714493	UMR	45	48	5.94447	1.96078		chr1	44255321	44258075	UMR	23	37	4.84581	0
chr1	43726771	43728814	UMR	35	35	13.2673	3.7037		chr1	44335796	44337986	LMR	7	29	11.8644	0
chr1	43730370	43730626	LMR	17	17	10.8209	6.04797		chr1	44346546	44348001	LMR	7	26	0	0
chr1	43750100	43751585	UMR	31	31	22.6831	23.6842		chr1	44357135	44360000	UMR	13	41	4.46429	0
chr1	43861185	43863166	UMR	65	66	1.29808	0.45045		chr1	44367074	44368242	UMR	28	30	4.9676	1.92755
chr1	43892042	43893284	LMR	18	18	5.25452	3.75055		chr1	44389954	44391468	UMR	41	41	1.19205	0.813008
chr1	43911355	43911972	LMR	13	13	1.46819	1.39831		chr1	44395512	44397060	UMR	32	32	0.895656	0.595428
chr1	43958048	43958628	LMR	8	8	46.5957	45.9802		chr1	44419620	44419942	LMR	8	8	24.2718	22.9607
chr1	43970674	43971828	LMR	25	25	20.4219	19.0909		chr1	44428290	44428824	LMR	6	7	24.0602	29.1538
chr1	43973624	43975245	LMR	9	11	31.6667	31.5047		chr1	44451900	44452359	LMR	13	13	5.1497	3.44045
chr1	43981700	43984444	UMR	23	37	12	3.7037		chr1	44453478	44454790	LMR	29	29	9.57066	7.61096
chr1	43999730	44001330	UMR	37	37	1.84453	0.666667		chr1	44490403	44492320	UMR	84	84	1.02302	0.732592
chr1	44003204	44004434	LMR	13	24	5.88235	7.77778		chr1	44514313	44515544	LMR	5	8	31.0345	23.4227
chr1	44024142	44025438	UMR	41	41	9.65697	1.24524		chr1	44522827	44525054	UMR	73	73	2.56826	0.641026
chr1	44036160	44037651	UMR	57	58	0.778106	0.617284		chr1	44533891	44534044	LMR	5	6	23.4513	38.7987
chr1	44047926	44049382	UMR	42	43	1.16902	0.87963		chr1	44567862	44568079	LMR	14	13	35.1351	31.0244
chr1	44053042	44054458	UMR	34	35	2.85213	1.5049		chr1	44573906	44574200	LMR	6	6	1.50376	3.18139
chr1	44100658	44100918	LMR	8	15	33.3333	34.6296		chr1	44581384	44583336	UMR	75	79	1.42707	0.825057
chr1	44121592	44123194	LMR	27	27	3.31187	2.08333		chr1	44637038	44639994	UMR	46	54	3.69352	1.62602
chr1	44139633	44140837	LMR	24	24	5.83446	3.33333		chr1	44641452	44644050	UMR	49	49	29.0808	28.7884
chr1	44153158	44153544	LMR	5	5	44.7761	40.0581		chr1	44644335	44644937	LMR	9	9	23.4592	23.9048
chr1	44160626	44162242	UMR	34	34	2.62484	1.30402		chr1	44702625	44704974	UMR	74	80	0.653854	0.490196
chr1	44163137	44163729	LMR	7	7	29.7297	29.0712		chr1	44710042	44711491	UMR	40	41	1.33705	1.08519
chr1	44172806	44175376	UMR	83	83	1.53477	0.900901		chr1	44748031	44748701	LMR	8	8	9.04977	1.81969
chr1	44235850	44237670	LMR	24	27	6.8	7.39316		chr1	44756382	44758746	UMR	40	43	2.82627	2.50259
chr1	44245974	44247948	LMR	19	27	5.12821	4.7619		chr1	44759434	44760092	LMR	16	16	26.1745	21.1945
chr1	44256173	44257632	LMR	14	25	1.6	0		chr1	44760352	44761852	UMR	55	65	22.6415	23.8095
chr1	44336403	44337944	LMR	13	25	3.22581	0		chr1	44799856	44801608	UMR	73	73	1.45655	1.07527
chr1	44346596	44349066	LMR	12	28	4.5977	0		chr1	44813910	44815263	UMR	41	42	2.96114	0
chr1	44357346	44358867	LMR	13	25	2	0		chr1	44826157	44827128	LMR	20	20	0.676247	0.469484
chr1	44367294	44368242	LMR	27	27	3.65127	2.61142		chr1	44838084	44840693	UMR	95	95	1.26761	0.606061
chr1	44389610	44391468	UMR	59	59	9.60864	1.41844		chr1	44873528	44874288	LMR	15	15	6.13718	1.5873
chr1	44395512	44397060	UMR	32	32	1.67428	0.580929		chr1	44880484	44882674	UMR	9	60	23.5955	14.9762
chr1	44419620	44419942	LMR	8	8	23.5294	24.9374		chr1	44899966	44901787	UMR	32	34	2.77512	1.22334
chr1	44451900	44452390	LMR	15	15	6.33894	3.45424		chr1	44905430	44907402	UMR	54	56	1.85634	0.925926
chr1	44453430	44454790	UMR	34	35	12.5101	11.2013		chr1	44927787	44929200	UMR	29	30	4.44592	1.00302
chr1	44490403	44492320	UMR	84	84	0.906056	0.607869		chr1	44934654	44935701	LMR	21	22	6.43678	2.5641
chr1	44514313	44515446	LMR	7	7	24.3697	29.828		chr1	44940224	44941709	UMR	39	39	2.94345	0.902155
chr1	44522827	44524882	UMR	71	71	2.70557	0.666667		chr1	44949294	44950862	UMR	39	40	4.1432	0.823045
chr1	44567924	44568038	LMR	8	8	37.2671	35.2383		chr1	44999492	45003736	UMR	83	84	5.3346	0.775194
chr1	44573906	44574200	LMR	6	6	3.8674	6.34058		chr1	45040765	45042932	UMR	69	70	1.67662	0.505051
chr1	44581384	44583336	UMR	79	79	1.36955	0.856955		chr1	45048550	45052090	UMR	56	57	1.51515	1.03172
chr1	44637038	44640264	UMR	53	56	2.93243	1.16995		chr1	45063792	45064740	UMR	37	37	1.25614	0.900901
chr1	44641248	44644620	UMR	62	63	41.4302	41.8688		chr1	45080442	45081935	UMR	51	51	0.755192	0.520833
chr1	44702584	44704974	UMR	80	80	1.07059	0.985344		chr1	45096382	45098318	LMR	16	16	23.4127	28.4297
chr1	44710042	44711578	UMR	42	42	3.4903	0.522098		chr1	45115673	45117125	LMR	28	28	4.41059	1.12948
chr1	44748105	44748701	LMR	8	8	5.92885	1.85185		chr1	45132850	45133007	LMR	11	11	40.9766	39.5648
chr1	44756238	44758036	UMR	39	39	3.78671	3.11021		chr1	45137508	45137936	LMR	17	17	14.7696	13.2009
chr1	44759649	44760092	LMR	15	15	24.6287	16.425		chr1	45203938	45204891	LMR	21	21	6.31068	0
chr1	44760294	44762104	UMR	66	70	19.1011	16.3565		chr1	45214098	45215659	UMR	50	51	1.13867	0.931017
chr1	44799856	44801697	UMR	74	74	1.94335	0.785204		chr1	45215953	45218462	UMR	41	49	2.61438	0.979551
chr1	44813910	44815354	UMR	42	42	2	1.36364		chr1	45295112	45295281	LMR	12	12	40.5797	39.8694
chr1	44826157	44827128	LMR	20	20	2.11827	1.8905		chr1	45296932	45298118	UMR	32	33	1.82584	0.900739
chr1	44838084	44840594	UMR	94	94	1.5189	0.653846		chr1	45300884	45301956	LMR	20	21	29.5642	26.8701
chr1	44873528	44874454	LMR	19	19	11.3573	6.37874		chr1	45312722	45314419	UMR	33	34	2.65372	0.653595
chr1	44880484	44881727	UMR	10	48	19.898	21.5045		chr1	45319010	45320436	UMR	30	30	3.86163	0.564972
chr1	44900112	44901622	UMR	33	33	1.21156	0.877193		chr1	45322408	45324602	UMR	59	61	2.01254	0.850119
chr1	44905316	44907402	UMR	56	56	1.55844	0.766385		chr1	45341036	45342048	LMR	21	22	0.856531	0.497512
chr1	44928092	44929377	UMR	32	32	4.81638	1.1799		chr1	45348174	45348745	LMR	14	14	2.99685	1.44618
chr1	44934654	44935586	LMR	21	21	4.58265	2.77778		chr1	45352205	45353495	LMR	28	28	1.86819	1.09286
chr1	44940224	44941709	UMR	39	39	2.62948	1.37106		chr1	45365969	45368502	UMR	54	54	20.9788	26.3527
chr1	44948326	44948556	LMR	6	6	43.4066	40.931		chr1	45399064	45399218	LMR	12	12	39.9142	39.8956
chr1	44949294	44950722	UMR	37	37	1.44404	0.61861		chr1	45424473	45424955	LMR	6	16	21.4286	23.3786
chr1	44999078	45003898	UMR	92	92	7.94904	2.04572		chr1	45435975	45436774	UMR	32	32	17.2634	11.189
chr1	45040765	45042932	UMR	70	70	1.91562	1.04663		chr1	45565401	45566788	LMR	25	27	3.71025	1.56534
chr1	45048550	45052090	UMR	56	57	1.2771	0.39956		chr1	45613926	45616642	UMR	74	75	2.09553	1.33557
chr1	45060910	45064949	UMR	43	78	4.96915	4.79824		chr1	45633358	45634370	UMR	36	37	2.31729	1.72988
chr1	45080442	45081935	UMR	51	51	1.03778	0.740741		chr1	45659612	45659793	LMR	7	7	26.6332	28.2064
chr1	45096611	45098318	LMR	14	15	19.9262	17.8726		chr1	45659882	45660109	LMR	18	18	32.8638	33.5863
chr1	45115647	45117467	UMR	31	31	7.22264	1.14169		chr1	45660607	45661228	LMR	25	26	34.2003	33.8215
chr1	45132850	45132990	LMR	10	10	39.5522	36.2918		chr1	45662094	45664485	UMR	51	55	6.53153	0.589948
chr1	45137508	45137878	LMR	16	16	15.5993	14.3663		chr1	45671358	45672700	LMR	26	26	1.88547	0.524032
chr1	45203938	45204891	LMR	21	21	8.0292	1.88129		chr1	45706727	45708567	UMR	72	72	1.3858	0.877801
chr1	45214098	45215684	UMR	51	51	0.792952	0.666667		chr1	45744876	45745281	LMR	11	11	4.81431	3.66809
chr1	45216613	45218462	UMR	43	44	2.06476	0.740741		chr1	45751456	45752842	UMR	30	30	2.67417	1.11235
chr1	45296714	45298140	UMR	34	34	2.64378	1.15951		chr1	45754576	45755888	UMR	45	45	1.6864	0.852625
chr1	45301486	45301956	LMR	13	14	23.3383	22.6757		chr1	45839364	45840773	UMR	51	51	1.43923	0.906508
chr1	45312722	45314419	UMR	33	34	4.37252	3.47201		chr1	45863970	45865170	LMR	19	19	4.95575	1.96078
chr1	45319010	45320436	UMR	30	30	7.21112	4.48694		chr1	45919784	45923762	UMR	95	97	2.69211	1.0442
chr1	45322563	45324602	UMR	60	60	2.48572	1.70119		chr1	45924888	45926202	UMR	39	40	0.527812	0.462963
chr1	45341036	45342114	LMR	22	22	1.82025	0.666667		chr1	45958282	45959783	UMR	55	55	1.04815	0.856955
chr1	45348174	45348745	LMR	14	14	2.84006	1.0582		chr1	45963544	45965186	UMR	51	52	10.3797	13.1335
chr1	45352205	45353560	LMR	28	28	2.35792	1.4587		chr1	45966262	45969838	UMR	74	89	4.47982	2.81942
chr1	45365587	45368083	UMR	62	63	20.1109	23.766		chr1	45994460	45994594	LMR	11	11	34.8371	29.8413
chr1	45399090	45399186	LMR	9	9	40.0612	38.6806		chr1	46001536	46001792	LMR	10	10	15.2263	6.37202
chr1	45424814	45425765	LMR	6	9	15.2778	18.1802		chr1	46023251	46025608	UMR	20	33	16.9014	9.17154
chr1	45435975	45436774	UMR	32	32	19.0157	9.8748		chr1	46032332	46033307	LMR	18	18	6.24133	0.724638
chr1	45565401	45566788	LMR	27	27	5.31822	3.35015		chr1	46047384	46048632	LMR	18	19	1.84182	1.45682
chr1	45613926	45616718	UMR	76	76	2.79415	1.10261		chr1	46192187	46202058	UMR	274	319	0.797002	0.687358
chr1	45633358	45634370	UMR	36	37	2.55708	1.36395		chr1	46204568	46204678	LMR	5	4	23.4043	12.037
chr1	45659612	45659816	LMR	9	9	29.0043	29.6221		chr1	46212912	46214737	UMR	7	53	8	8.33333
chr1	45659878	45660109	LMR	19	20	27.8378	31.6527		chr1	46223146	46223809	LMR	5	5	18.8034	18.5714
chr1	45660590	45661202	LMR	23	25	36.019	33.8889		chr1	46243750	46244934	LMR	6	24	3.50877	4.30403
chr1	45662094	45664606	UMR	55	57	4.56432	0.813008		chr1	46247675	46251696	UMR	57	82	2.81543	0
chr1	45671358	45672428	LMR	25	25	1.80361	0.854701		chr1	46263673	46265322	UMR	38	42	1.95035	1.76568
chr1	45706554	45708567	UMR	73	73	1.8814	1.10357		chr1	46388021	46401424	UMR	8	172	20.9302	22.4242
chr1	45744876	45745281	LMR	11	11	2.68817	3.98616		chr1	46413248	46413790	LMR	8	20	43.5484	42.0202
chr1	45751299	45752970	UMR	32	32	5.29954	2.71202		chr1	46451994	46453342	LMR	20	20	2.98701	2.48276
chr1	45754576	45755945	UMR	48	48	4.10421	0.892036		chr1	46504242	46505770	UMR	38	48	14.5102	9.51073
chr1	45839158	45840773	UMR	52	52	1.60823	0.533367		chr1	46570243	46570994	LMR	10	10	18.0365	23.226
chr1	45864222	45865456	LMR	19	19	6.97306	6.77821		chr1	46598164	46600102	UMR	63	64	1.98574	0.740741
chr1	45919547	45923762	UMR	97	98	3.06487	1.18988		chr1	46632282	46636326	UMR	80	81	11.9737	11.2867
chr1	45924674	45926466	UMR	41	42	2.52945	0.833333		chr1	46649173	46650522	UMR	32	32	1.2987	0.867356
chr1	45958174	45959783	UMR	56	56	1.34333	0.909313		chr1	46663222	46664389	LMR	27	27	3.37798	1.8018
chr1	45963544	45969838	UMR	142	148	11.1698	8.45789		chr1	46705449	46706872	UMR	53	53	1.10345	0.694444
chr1	45994460	45994626	LMR	12	12	25	28.7331		chr1	46708150	46709108	UMR	30	30	1.72946	0.47619
chr1	46001502	46001792	LMR	12	12	23.2601	15.5733		chr1	46717638	46723143	UMR	180	184	0.977018	0.603996
chr1	46023018	46025608	UMR	21	34	18.8482	21.5837		chr1	46737108	46739319	UMR	76	76	1.29722	0.922844
chr1	46032366	46033307	LMR	17	17	5.92992	6.03549		chr1	46742032	46747640	UMR	175	176	1.1261	0.793651
chr1	46047384	46048632	LMR	18	19	1.84332	1.38889		chr1	46827396	46829146	UMR	49	49	2.32301	1.71474
chr1	46192400	46202045	UMR	275	319	0.960293	0.900901		chr1	46831691	46833467	UMR	60	60	3.11825	0.789203
chr1	46213484	46214737	UMR	9	45	15.2941	12.5356		chr1	46842692	46843092	LMR	7	7	19.1358	19.3866
chr1	46222754	46224756	LMR	9	9	25.3086	24.9206		chr1	46874255	46875954	UMR	52	55	2.16913	1.69147
chr1	46243750	46245128	LMR	12	24	6.15385	0.740741		chr1	46895988	46896272	LMR	6	6	12.6289	12.9227
chr1	46247675	46251762	UMR	46	83	4.47977	2.1164		chr1	46923690	46925438	UMR	67	67	2.78435	0.888352
chr1	46260908	46261386	LMR	6	9	22.4299	10.0242		chr1	46926176	46927018	LMR	25	26	0.932256	0
chr1	46263673	46265102	UMR	38	39	8.55263	7.16486		chr1	46931302	46931993	LMR	29	29	1.90329	1.19228
chr1	46356840	46356935	LMR	6	6	36.2385	36.2868		chr1	46951438	46952266	LMR	17	18	0.738007	0
chr1	46387980	46388732	LMR	6	11	25.641	17.2619		chr1	46982668	46984516	UMR	65	69	1.21839	0.934579
chr1	46451994	46453342	LMR	20	20	3.85604	2.35967		chr1	46991068	46991870	LMR	27	27	1.31579	0.444444
chr1	46504242	46505770	UMR	41	48	16.3428	9.56245		chr1	47088832	47090420	UMR	33	35	4.30933	1.5873
chr1	46570400	46570994	LMR	9	9	21.1864	24.3683		chr1	47090927	47091940	UMR	28	30	2.3235	1.73663
chr1	46598164	46600102	UMR	64	64	3.26449	0.687285		chr1	47113403	47114512	LMR	25	25	4.40744	0.680272
chr1	46632282	46636326	UMR	81	81	13.6482	13.4921		chr1	47121488	47123917	UMR	42	44	5.28634	3.20947
chr1	46649173	46650370	UMR	31	31	0.824317	0.333333		chr1	47134251	47135641	LMR	22	23	5.7868	1.11235
chr1	46663222	46664389	LMR	27	27	3.46651	1.60866		chr1	47137354	47138985	LMR	17	17	8.00543	9.21189
chr1	46705449	46707006	UMR	54	54	1.45842	1.23781		chr1	47148744	47152354	UMR	76	77	5.86922	5.06155
chr1	46708100	46709041	UMR	31	31	3.33333	0.740741		chr1	47153002	47155311	LMR	27	29	5.28194	1.6369
chr1	46717707	46723143	UMR	182	182	2.74465	2.09871		chr1	47161180	47162626	UMR	34	36	1.76257	1.34356
chr1	46737108	46739319	UMR	76	76	1.84228	1.17222		chr1	47164813	47166561	UMR	41	41	1.20791	0.961538
chr1	46742032	46747640	UMR	176	176	1.29574	0.833333		chr1	47174090	47176311	UMR	15	48	24.4755	23.6111
chr1	46827396	46829606	UMR	50	50	4.54763	4.0921		chr1	47177882	47179456	LMR	16	18	1.52174	0.551002
chr1	46831772	46833372	UMR	57	58	4.48315	1.28205		chr1	47205340	47206876	LMR	26	28	4.96454	4.39169
chr1	46842692	46843092	LMR	7	7	38.255	40.7407		chr1	47211115	47212040	LMR	22	23	4.28954	1.80868
chr1	46874255	46876160	UMR	55	57	2.43977	0.653595		chr1	47330682	47332988	UMR	74	74	1.69118	0.76426
chr1	46895988	46896228	LMR	5	5	15.4971	21.618		chr1	47411400	47413584	LMR	27	29	9.63517	7.35667
chr1	46923720	46925438	UMR	66	66	1.77684	0.656602		chr1	47453108	47454412	LMR	21	21	3.97805	1.52778
chr1	46926082	46927138	LMR	27	27	1.29282	0.93446		chr1	47459011	47459626	LMR	7	7	23.1132	13.9535
chr1	46931302	46931993	LMR	29	29	1.31422	1.19658		chr1	47469997	47470898	LMR	11	11	4.1502	1.14943
chr1	46951384	46952266	LMR	18	18	3.32717	2.77778		chr1	47485766	47487244	UMR	37	37	1.53649	0.749158
chr1	46982558	46984516	UMR	67	70	1.35076	0.877193		chr1	47497368	47500638	UMR	67	69	4.6332	1.28205
chr1	46991068	46991870	LMR	27	27	1.30112	0.706804		chr1	47515210	47516848	UMR	81	81	1.88254	0.833333
chr1	47046012	47046334	LMR	5	5	45.3333	34.8485		chr1	47626134	47626301	LMR	11	11	26.6667	24.359
chr1	47088832	47092008	UMR	69	72	6.07176	1.89998		chr1	47692884	47694236	UMR	30	31	3.88007	0.895217
chr1	47113403	47114512	LMR	25	25	6.30397	1.0929		chr1	47770905	47772129	UMR	45	46	1.30459	0.705961
chr1	47121488	47123917	UMR	44	44	7.0327	2.60206		chr1	47826988	47829524	UMR	41	42	4.56961	1.38949
chr1	47134414	47135507	LMR	20	20	7.15935	0.988248		chr1	47831067	47832775	UMR	29	34	1.14416	0.877193
chr1	47137392	47138985	LMR	17	17	8.16092	9.02558		chr1	48040393	48040849	LMR	18	18	3.87366	0.968762
chr1	47148744	47152354	UMR	77	77	7.64517	5.4569		chr1	48105248	48108317	UMR	111	110	1.63895	0.740741
chr1	47152773	47155140	LMR	29	29	9.38395	2.7027		chr1	48204514	48204642	LMR	9	8	37.5817	36.2202
chr1	47161060	47162626	UMR	36	36	0.947631	0.311526		chr1	48374780	48374908	LMR	5	6	46.875	43.4921
chr1	47164813	47166561	UMR	41	41	1.69423	1.04167		chr1	48428808	48428994	LMR	5	5	8.06452	8.88889
chr1	47175221	47176311	LMR	9	13	16.8196	11.4754		chr1	48449336	48449592	LMR	6	12	36.3636	21.4286
chr1	47177882	47179349	LMR	16	17	1.60494	1.19086		chr1	48494008	48494904	LMR	5	12	15.5556	25.9259
chr1	47205456	47206876	LMR	25	27	4.80167	4.10354		chr1	48501514	48502603	UMR	37	37	29.5214	26.5701
chr1	47211190	47211884	LMR	21	21	4.59982	3.12083		chr1	48592878	48593572	LMR	6	6	17.7852	11.7878
chr1	47330548	47332988	UMR	75	75	3.09446	1.23457		chr1	48709816	48711806	UMR	66	76	2.08414	1.51515
chr1	47411296	47413664	UMR	28	30	16.2187	14.0294		chr1	48800202	48801658	UMR	28	42	5.22307	3.7037
chr1	47452789	47454412	LMR	24	24	7.03704	2.31962		chr1	48920426	48926195	UMR	101	130	1.57803	0.917584
chr1	47459011	47459626	LMR	7	7	26.1468	12		chr1	48927036	48927470	LMR	7	7	11.2245	10.2751
chr1	47469997	47470898	LMR	11	11	3.19635	2.9938		chr1	49012891	49013166	LMR	5	5	12.5	14.1803
chr1	47485766	47487244	UMR	37	37	2.13055	0.961672		chr1	49065244	49066173	UMR	51	51	29.6988	30.1794
chr1	47497264	47500496	UMR	66	69	4.40431	1.79108		chr1	49072512	49074252	UMR	33	49	18.0942	22.2222
chr1	47515210	47517278	UMR	87	87	2.24617	0.770945		chr1	49088324	49089242	LMR	8	17	40.3042	40.9915
chr1	47626134	47626178	LMR	10	10	39.7661	42.0614		chr1	49217430	49217876	LMR	7	7	34.471	35.6359
chr1	47692474	47694236	UMR	33	35	4.35109	2.74927		chr1	49219838	49221161	LMR	12	17	1.43369	1.66667
chr1	47770905	47772129	UMR	45	46	1.59847	0.724638		chr1	49262206	49263472	LMR	15	14	39.0756	30.8333
chr1	47826988	47829524	UMR	41	42	3.80726	1.90476		chr1	49265704	49267658	UMR	41	41	2.38466	1.28205
chr1	47831316	47832775	LMR	29	29	1.72589	1.52884		chr1	49296834	49298314	UMR	44	44	2.1601	1.19048
chr1	48040393	48040849	LMR	18	18	3.83523	2.23628		chr1	49349528	49357240	UMR	159	163	2.35495	0.986863
chr1	48105318	48108317	UMR	110	109	1.82275	0.854982		chr1	49363210	49364117	LMR	20	21	0.338983	0
chr1	48222052	48222746	LMR	6	7	41.3793	43.8161		chr1	49408998	49410473	UMR	46	46	2.72758	1.41508
chr1	48303280	48303782	LMR	5	5	17.9487	17.7342		chr1	49412105	49413035	LMR	29	29	0.967742	0.865947
chr1	48317800	48318350	LMR	5	5	27.0833	25.1852		chr1	49415162	49416038	UMR	47	47	1.52014	0.847816
chr1	48428808	48428994	LMR	5	5	0	0		chr1	49433998	49436016	UMR	55	56	3.28502	1.31643
chr1	48448925	48450084	LMR	9	18	29.3706	34.0278		chr1	49481413	49482094	LMR	16	16	3.02234	3.05979
chr1	48494168	48494904	LMR	7	8	14.4737	12.4242		chr1	49483184	49484658	UMR	45	45	0.706582	0.529101
chr1	48501699	48502497	UMR	35	35	40.1375	39.1605		chr1	49520342	49522038	UMR	53	53	1.71842	0.877193
chr1	48593284	48593572	LMR	5	5	17.6271	18.2048		chr1	49530102	49531074	LMR	22	22	1.70455	1.73519
chr1	48653464	48653533	LMR	5	5	47.2574	44.3241		chr1	49542542	49543444	LMR	10	10	26.2032	27.8782
chr1	48706967	48707050	LMR	8	8	37.9518	40.6655		chr1	49544531	49544896	LMR	17	18	34.7995	33.7302
chr1	48707128	48707170	LMR	5	5	38.7755	36.5657		chr1	49553062	49553394	LMR	10	10	36.7816	38.0528
chr1	48709816	48711550	UMR	73	75	4.21172	1.66667		chr1	49557768	49558753	UMR	35	35	1.58046	0.927536
chr1	48800200	48801658	UMR	29	42	5.72626	3.8055		chr1	49562542	49562776	LMR	7	7	28.3688	27.6567
chr1	48802158	48802212	LMR	5	5	32.6531	30.719		chr1	49579946	49581244	UMR	30	31	14.0914	6.60774
chr1	48920970	48925047	UMR	97	118	2.11184	0.925926		chr1	49648032	49649394	UMR	42	42	1.69622	0.727399
chr1	48927036	48927476	LMR	9	9	13.5714	26.289		chr1	49650276	49651718	LMR	27	27	1.72414	0.823045
chr1	48996272	48996744	LMR	5	5	31.5789	24.6753		chr1	49671314	49672699	UMR	42	55	8.69565	8.4596
chr1	49012812	49013166	LMR	6	6	28.9474	24.3373		chr1	49675430	49676788	LMR	16	16	0.862069	1.11142
chr1	49065244	49066114	UMR	49	49	28.9275	27.1368		chr1	49698714	49700264	UMR	41	42	5.53078	2.11039
chr1	49072476	49073812	UMR	40	48	18.552	20.2976		chr1	49703032	49703275	LMR	7	7	46.5	46.7424
chr1	49088262	49089468	LMR	12	21	31.5152	29.078		chr1	49810533	49815662	UMR	125	135	1.28136	0.823045
chr1	49215945	49215965	LMR	5	5	34.6939	39.6032		chr1	49906722	49908356	LMR	27	27	3.2967	2.0775
chr1	49217430	49218078	LMR	9	9	27.3764	28.1222		chr1	49917942	49919508	UMR	47	47	2.06597	0.944954
chr1	49219655	49221318	LMR	19	24	14.433	7.64706		chr1	49930986	49932322	UMR	47	47	1.06966	0.775194
chr1	49262661	49263472	LMR	6	5	40.5556	26.9634		chr1	49950593	49952772	UMR	45	45	9.33211	0.757576
chr1	49266012	49267658	UMR	40	40	2.27778	1.88816		chr1	49989015	49989059	LMR	5	5	45.8746	43.1787
chr1	49296886	49298314	UMR	43	43	1.23305	0.70922		chr1	50084764	50086444	UMR	47	49	1.44231	0.980223
chr1	49350418	49357314	UMR	158	159	2.72934	1.04165		chr1	50110926	50111456	LMR	20	20	15.0685	14.4165
chr1	49362854	49364117	LMR	22	22	3.12891	0.900901		chr1	50113617	50113722	LMR	5	5	10.4839	18.4174
chr1	49409364	49410473	UMR	45	45	3.65948	1.96708		chr1	50124946	50125532	UMR	39	39	35.9962	36.997
chr1	49412105	49413035	LMR	29	29	1.30435	0.641263		chr1	50153728	50153883	LMR	6	6	41.4343	41.136
chr1	49415162	49416052	UMR	48	48	1.28512	0.444444		chr1	50293276	50294226	UMR	34	36	1.20282	1.02256
chr1	49433998	49436016	UMR	56	56	2.65811	0.4329		chr1	50295681	50297313	LMR	6	23	17.5439	19.9946
chr1	49481413	49482094	LMR	16	16	5.11571	4.58039		chr1	50370620	50371534	LMR	23	23	1.75115	1.5793
chr1	49483184	49484658	UMR	45	45	4.73396	4.98373		chr1	50378635	50378818	LMR	15	15	29.4218	29.7995
chr1	49520342	49522038	UMR	53	53	2.32342	1.12698		chr1	50379045	50379405	LMR	6	6	41.2214	32.191
chr1	49529963	49531074	LMR	23	23	7.00389	2.22447		chr1	50404848	50404900	LMR	5	5	16.3265	17.4074
chr1	49542958	49543480	LMR	9	9	15.7068	18.5644		chr1	50408588	50410582	UMR	24	79	29.918	27.4045
chr1	49544404	49545161	LMR	24	24	25.6303	27.8927		chr1	50437182	50438622	UMR	36	36	1.52849	0.877793
chr1	49553062	49553394	LMR	10	10	21.3816	20.4897		chr1	50449277	50449452	LMR	5	5	21.8045	21.3518
chr1	49557768	49558753	UMR	35	35	1.60085	1.0929		chr1	50485039	50485245	LMR	19	19	11.7747	8.59649
chr1	49562611	49562728	LMR	5	4	33.9713	30.6651		chr1	50519326	50519947	LMR	13	13	4.65753	2.48397
chr1	49579869	49581236	UMR	33	33	13.2225	11.2932		chr1	50523114	50523662	UMR	83	83	14.8544	13.1808
chr1	49647950	49649586	UMR	44	44	3.61158	1.00071		chr1	50527330	50528665	UMR	51	52	6.35838	2.03084
chr1	49650345	49651718	LMR	27	27	1.53597	1.46572		chr1	50537109	50539868	UMR	84	85	7.84708	1.78494
chr1	49671427	49672567	UMR	48	53	13.1849	13.4921		chr1	50610178	50611576	UMR	27	31	3.37349	1.911
chr1	49675430	49676788	LMR	16	16	1.39064	1.31313		chr1	50612860	50614458	UMR	40	42	4.21235	1.28112
chr1	49698714	49701321	UMR	44	56	4.74684	3.36735		chr1	50639027	50640369	UMR	47	47	0.993092	0.617284
chr1	49701386	49703275	LMR	23	24	38.2597	38.3124		chr1	50655471	50656145	UMR	51	51	29.8261	27.1251
chr1	49810533	49815853	UMR	131	136	1.01942	0.854701		chr1	50659711	50660082	LMR	9	9	27.5974	22.3372
chr1	49906476	49908356	LMR	28	28	7.06402	4.47215		chr1	50692094	50693578	UMR	49	49	2.70742	2.08333
chr1	49917942	49919508	UMR	47	47	2.8125	0.881006		chr1	50792353	50793067	LMR	6	6	30.2632	27.3938
chr1	49930986	49932322	UMR	47	47	0.971398	0.444444		chr1	50824005	50824534	LMR	16	16	26.9151	27.5739
chr1	49950445	49952772	UMR	47	47	10.6973	1.48148		chr1	50843200	50843387	LMR	7	7	40	35.0265
chr1	49989015	49989128	LMR	7	7	42.132	40.7635		chr1	50858409	50859553	UMR	37	36	1.61417	0.961538
chr1	50084792	50086642	UMR	49	51	1.71972	1.14973		chr1	50861697	50863078	LMR	16	19	6.65281	2.20459
chr1	50111234	50111456	LMR	19	19	22.6496	21.25		chr1	50918657	50925252	UMR	154	170	0.977827	1.00393
chr1	50125002	50125605	UMR	41	41	32.3558	35.4312		chr1	50940292	50941378	LMR	24	24	2.92953	1.11735
chr1	50153759	50153898	LMR	5	4	44.3038	48.358		chr1	50965677	50966353	LMR	10	10	24.3411	17.1887
chr1	50293186	50295134	UMR	67	75	6.01652	7.40741		chr1	50968181	50969791	UMR	57	57	2.78576	1.44479
chr1	50295759	50297154	LMR	15	17	28.169	28.2407		chr1	50976842	50978356	UMR	52	52	3.20349	0.833333
chr1	50370620	50371534	LMR	23	23	8.59775	8.17187		chr1	50991476	50993774	UMR	39	42	5.36033	1.69399
chr1	50378581	50378818	LMR	16	16	30.1587	27.2992		chr1	50996157	50998342	UMR	38	41	2.01578	0.983796
chr1	50404828	50404950	LMR	7	7	22.2222	21.2963		chr1	51037749	51040348	UMR	78	80	1.92158	0.94068
chr1	50408563	50410424	UMR	25	76	29.2	29.3651		chr1	51049314	51050216	LMR	25	25	11.954	10.1571
chr1	50436997	50438622	UMR	37	37	2.04617	0.813008		chr1	51061453	51063538	LMR	23	24	2.133	0.724638
chr1	50449277	50449452	LMR	5	5	26.0504	22.8175		chr1	51081029	51083550	UMR	46	49	1.88425	1.07527
chr1	50485039	50485256	LMR	20	20	11.6904	10.5196		chr1	51155503	51158290	UMR	72	76	1.39875	1.10539
chr1	50519326	50519947	LMR	13	13	6.67506	5.87131		chr1	51175845	51176216	LMR	6	6	32.3944	34.0148
chr1	50523114	50523608	UMR	82	82	16.3309	16.7444		chr1	51187937	51191830	UMR	66	76	13.1717	5.94889
chr1	50527266	50528665	UMR	52	52	4.08	2.36374		chr1	51219224	51221929	UMR	48	52	1.874	1.34661
chr1	50538014	50540098	UMR	60	61	1.28901	0.830018		chr1	51238890	51239080	LMR	24	24	4.35835	4.51339
chr1	50610178	50611654	UMR	28	31	2.07684	1.24468		chr1	51268958	51273912	UMR	75	87	4.19336	1.34668
chr1	50612860	50614458	UMR	42	42	5.70199	1.08508		chr1	51281428	51283208	UMR	65	66	1.3516	0.952381
chr1	50638636	50640496	UMR	53	53	4.76376	0.775194		chr1	51352363	51352897	LMR	6	6	46.8085	41.6007
chr1	50655309	50655855	UMR	35	35	21.6117	20.8532		chr1	51380750	51381384	LMR	6	6	24.0418	16.3276
chr1	50656002	50656145	LMR	11	11	19.3878	20.7971		chr1	51386218	51387432	UMR	41	42	2.28505	1.12471
chr1	50659711	50660028	LMR	7	7	29.108	25.9718		chr1	51407250	51408556	UMR	54	54	3.57925	1.01787
chr1	50685492	50685645	LMR	5	5	5.55556	9.04882		chr1	51420979	51421188	LMR	8	8	34.1463	34.9636
chr1	50692094	50693701	UMR	50	50	5.34809	4.63432		chr1	51435353	51436554	UMR	31	34	2.73179	0.952381
chr1	50792353	50792943	LMR	5	5	28.1818	31.0769		chr1	51473361	51475383	UMR	98	98	1.89493	0.823171
chr1	50823997	50824492	LMR	16	16	35.5932	36.4719		chr1	51477526	51484727	UMR	146	154	1.29032	0.512821
chr1	50842670	50842830	LMR	6	6	47.5	36.4538		chr1	51527706	51529574	UMR	45	45	3.79242	1.0101
chr1	50858409	50859630	UMR	39	39	2.26757	0.766284		chr1	51536830	51538572	UMR	34	34	7.61719	0.84839
chr1	50861920	50862741	LMR	14	14	3.93162	2.29046		chr1	51552180	51552508	UMR	33	35	8.77551	6.52778
chr1	50918556	50925252	UMR	160	170	1.5505	1.09375		chr1	51554954	51558590	UMR	65	83	5.6351	4.01338
chr1	50940292	50941246	LMR	23	23	3.51157	2.53378		chr1	51590290	51591783	UMR	55	56	1.13462	0.980392
chr1	50963800	50963896	LMR	5	5	36.2319	27.5689		chr1	51605707	51607186	UMR	35	41	1.58061	1.39254
chr1	50965677	50966353	LMR	10	10	24.9597	22.1406		chr1	51614612	51616345	UMR	41	41	2.62993	0.416667
chr1	50968181	50969791	UMR	57	57	4.26424	1.25146		chr1	51664907	51665798	UMR	34	34	1.54782	0.989099
chr1	50976842	50978356	UMR	52	52	4.12612	1.22896		chr1	51691766	51692564	LMR	15	15	6.11413	1.19048
chr1	50991530	50993676	UMR	38	40	3.93192	1.20433		chr1	51694474	51695076	LMR	21	22	3.88423	2.83598
chr1	50996157	50998432	UMR	41	42	3.04054	1.49226		chr1	51707213	51707312	LMR	6	6	11.032	7.91553
chr1	51037908	51040418	UMR	79	80	2.19489	1.16959		chr1	51709660	51710604	LMR	20	20	2.84553	0.813008
chr1	51049314	51050196	LMR	25	25	18.3644	14.4373		chr1	51719846	51722770	UMR	70	79	2.95427	0.724638
chr1	51061453	51063538	LMR	23	24	2.21286	0.666667		chr1	51730668	51735209	UMR	173	179	1.31015	0.990316
chr1	51081346	51083550	UMR	46	46	1.72202	1.05307		chr1	51752680	51753646	UMR	34	34	1.19386	0.844017
chr1	51155503	51157884	UMR	70	71	1.33666	0.984364		chr1	51766229	51766364	LMR	7	7	41.7266	41.4881
chr1	51175845	51176216	LMR	6	6	44.206	42.28		chr1	51820430	51821417	LMR	19	19	8.83621	4.23387
chr1	51188422	51189006	LMR	15	16	42.5656	45.8137		chr1	51825208	51831865	UMR	147	156	1.03743	0.70922
chr1	51189456	51191830	UMR	40	41	5.83333	2.25334		chr1	51849942	51851144	LMR	18	20	4.51128	1.56967
chr1	51219104	51221929	UMR	49	53	1.62302	0.995025		chr1	51871694	51877243	UMR	160	171	1.27372	1.20847
chr1	51238890	51239080	LMR	24	24	21.1039	19.3415		chr1	51894764	51894822	LMR	5	5	43.5443	37.0943
chr1	51268754	51273912	UMR	86	87	5.94966	2.96313		chr1	51903186	51909014	UMR	146	150	1.66446	1.15497
chr1	51281428	51283156	UMR	65	66	1.8687	0.855263		chr1	51911625	51912168	LMR	7	12	35.0877	32.3232
chr1	51380750	51381384	LMR	6	6	18.0556	14.4287		chr1	51952226	51955511	UMR	79	84	4.23729	0.980392
chr1	51386218	51387598	UMR	45	45	2.25893	1.12388		chr1	52023511	52023640	LMR	5	5	39.0041	32.9035
chr1	51407274	51408432	UMR	52	52	2.5641	0.857619		chr1	52025560	52026004	LMR	19	19	11.804	14.2581
chr1	51420912	51421155	LMR	5	5	20.9125	21.5097		chr1	52036212	52036736	LMR	6	7	13.8743	16.1724
chr1	51435431	51436744	UMR	36	36	6.95581	5.3505		chr1	52088736	52089130	LMR	5	7	36.3636	34.7619
chr1	51473474	51475383	UMR	97	97	1.82844	0.628931		chr1	52127510	52128891	UMR	39	41	5.31725	0.925926
chr1	51477526	51484727	UMR	149	154	1.95059	1.36054		chr1	52129750	52130874	UMR	37	37	2.80811	0.95968
chr1	51527822	51529574	UMR	44	44	2.98639	1.55538		chr1	52137184	52138752	UMR	35	39	5.98355	2.53369
chr1	51536822	51538332	UMR	33	34	7.18954	1.92462		chr1	52200140	52201766	UMR	35	35	1.13636	0.666667
chr1	51552190	51552476	UMR	32	32	9.93939	6.75242		chr1	52209458	52211763	UMR	37	44	4.38389	0.813008
chr1	51554954	51556540	UMR	39	39	3.62832	2.38095		chr1	52225762	52227388	LMR	20	20	4.75483	1.57077
chr1	51557504	51558590	LMR	24	24	7.32824	7.24162		chr1	52268811	52269086	LMR	5	5	23.3333	12.5
chr1	51590290	51591783	UMR	55	56	1.5104	0.955501		chr1	52290146	52292887	UMR	66	67	5.05591	0.649576
chr1	51605707	51606906	UMR	40	40	1.35078	0.784422		chr1	52373384	52374847	LMR	21	21	31.9242	32.6852
chr1	51614612	51616345	UMR	41	41	3.23625	0.854701		chr1	52387682	52393214	UMR	84	89	3.87065	1.66832
chr1	51664907	51665694	UMR	33	33	3.18302	2.34502		chr1	52412192	52413829	LMR	28	28	27.9871	20.5302
chr1	51691766	51692564	LMR	15	15	6.72926	0.952381		chr1	52424777	52426164	LMR	16	16	5.46559	3.53836
chr1	51694357	51695126	LMR	24	24	13.2832	11.2161		chr1	52460205	52462762	UMR	60	60	4.51109	1.39225
chr1	51707254	51707312	LMR	5	5	4.93421	5.05747		chr1	52463859	52464674	LMR	5	10	65.3846	29.2857
chr1	51709660	51710604	LMR	20	20	4.46429	0		chr1	52480666	52482305	UMR	27	30	3.6405	0.979551
chr1	51719784	51722880	UMR	76	81	2.13853	0.675123		chr1	52493878	52495568	UMR	37	38	14.5679	7.04607
chr1	51730668	51735209	UMR	175	179	1.14261	0.749064		chr1	52517742	52519092	UMR	52	52	1.17435	1.03394
chr1	51752636	51753646	UMR	35	35	2.43031	0.757576		chr1	52538842	52539510	LMR	16	16	31.4763	31.97
chr1	51766229	51766364	LMR	7	7	33.1707	31.1299		chr1	52540292	52541216	LMR	26	27	7.96897	7.99852
chr1	51820430	51821417	LMR	19	19	8.42607	2.23906		chr1	52551064	52552654	UMR	64	64	3.64964	1.20691
chr1	51825208	51831769	UMR	152	155	1.78783	1.41692		chr1	52560316	52561904	UMR	54	55	1.92067	0.574713
chr1	51850154	51851444	LMR	19	20	5.62347	4.44147		chr1	52593888	52594670	LMR	19	19	36.5217	38.2372
chr1	51871694	51877243	UMR	160	171	1.57089	1.30282		chr1	52629628	52630841	LMR	20	22	15.1479	4.45832
chr1	51903186	51908390	UMR	145	148	3.06437	3.59848		chr1	52632360	52634206	UMR	73	73	2.07329	0.995025
chr1	51952560	51955511	UMR	75	76	5.33434	4.23188		chr1	52659021	52660027	LMR	20	20	2.61628	0.952381
chr1	52025560	52026004	LMR	19	19	18.4132	16.2563		chr1	52661871	52663264	UMR	38	38	1.00592	0.551303
chr1	52036212	52036736	LMR	6	7	12.3894	13.4882		chr1	52705888	52707156	UMR	10	48	10.5634	11.8552
chr1	52060472	52061058	LMR	5	8	52.9412	34.0067		chr1	52710496	52711814	LMR	12	15	34.5389	35.1723
chr1	52088575	52089090	LMR	7	7	33.8462	27.7778		chr1	52712958	52713994	LMR	25	25	20.6349	20.9844
chr1	52127510	52128891	UMR	41	41	5.20741	1.39633		chr1	52721064	52722940	UMR	28	35	3.66599	2.70504
chr1	52129750	52130874	UMR	37	37	2.52238	0.946817		chr1	52725874	52726586	LMR	8	9	34.1584	28.879
chr1	52137184	52138566	UMR	34	34	5.61941	1.55946		chr1	52728109	52728458	LMR	5	9	8.57143	21.5205
chr1	52200514	52201766	UMR	34	34	1.97477	1.04575		chr1	52728672	52729834	UMR	31	34	16.1224	11.2248
chr1	52209458	52211322	UMR	39	42	4.2841	0		chr1	52748822	52750530	LMR	15	27	18.5185	27.2555
chr1	52218978	52219109	LMR	7	7	40.4494	41.5699		chr1	52753259	52754660	UMR	24	30	16.7987	17.476
chr1	52225880	52227582	LMR	20	20	3.95634	0.740741		chr1	52789646	52794228	UMR	92	97	2.12766	0.759144
chr1	52236047	52236076	LMR	6	6	21.5385	20.1347		chr1	52805942	52807350	UMR	28	50	29.5082	33.0638
chr1	52290654	52292807	UMR	65	65	4.19019	0.793651		chr1	52810170	52811292	UMR	43	71	25.972	25
chr1	52373384	52374476	LMR	19	19	31.0733	30.2877		chr1	52821314	52822812	LMR	26	26	3.28767	1.14087
chr1	52387682	52392718	UMR	87	88	4.45565	2.22222		chr1	52928124	52929885	UMR	41	41	1.02086	0.595238
chr1	52412192	52413799	LMR	27	27	19.0867	15.3241		chr1	53162370	53162774	LMR	10	10	16.25	9.73408
chr1	52424777	52426046	LMR	15	15	1.83673	0.740741		chr1	53237676	53238490	LMR	27	27	34.9515	32.3219
chr1	52460205	52462762	UMR	60	60	4.94431	1.27137		chr1	53258697	53260904	UMR	51	53	1.5953	0
chr1	52480666	52482011	LMR	27	27	4.65368	1.23457		chr1	53276420	53277922	UMR	33	35	1.12434	1.08408
chr1	52493956	52495568	UMR	38	38	15.6361	8.00715		chr1	53279498	53281002	UMR	30	30	9.26327	1.36364
chr1	52517742	52519092	UMR	52	52	1.11274	0.907813		chr1	53320865	53322554	UMR	80	80	1.18094	0.57548
chr1	52538842	52539759	LMR	17	18	27.1919	26.9334		chr1	53325951	53326630	LMR	11	11	40.625	41.2107
chr1	52540292	52541343	LMR	27	28	9.69072	9.36004		chr1	53406589	53410276	UMR	106	108	2.17645	1.08708
chr1	52551064	52552598	UMR	63	63	3.4552	0.813008		chr1	53465198	53468555	UMR	74	75	2.08119	1.49624
chr1	52560316	52561904	UMR	55	55	2.03488	0.694444		chr1	53484233	53486202	UMR	49	50	0.95489	0.770739
chr1	52593888	52594670	LMR	19	19	34.2129	36.2862		chr1	53503912	53504851	UMR	33	34	0.936524	0.835422
chr1	52629579	52631059	LMR	27	28	21.6374	21.3312		chr1	53513009	53513286	LMR	6	6	53.3981	45.7564
chr1	52632360	52634291	UMR	74	74	2.01604	0.995247		chr1	53563810	53564158	LMR	5	5	32.6316	34.7451
chr1	52659021	52660027	LMR	20	20	3.99467	1.73423		chr1	53652996	53655014	UMR	81	81	1.77745	0.945674
chr1	52661759	52663354	UMR	40	40	3.11438	1.33276		chr1	53683826	53686262	UMR	70	71	1.09181	0.52198
chr1	52705897	52707156	UMR	21	47	24.2525	24.3386		chr1	53689444	53689844	LMR	11	11	28.841	28.7916
chr1	52712496	52713887	LMR	26	26	38.5061	37.4669		chr1	53699590	53700924	UMR	42	44	1.58259	0.385369
chr1	52721042	52722148	UMR	31	31	11.7562	10.2525		chr1	53714137	53715698	UMR	55	56	1.29651	0.628931
chr1	52728253	52729904	UMR	43	45	18.2548	16.0185		chr1	53755665	53757236	UMR	94	95	0.804446	0.654601
chr1	52748289	52750406	UMR	24	33	25.4967	23.0262		chr1	53759442	53760872	UMR	33	33	2.97997	0.70922
chr1	52753312	52754592	LMR	19	23	10.219	6.79142		chr1	53764576	53765062	LMR	5	5	9.78261	11.9962
chr1	52789812	52793936	UMR	89	92	1.10709	0.740741		chr1	53802164	53803906	UMR	31	32	3.24022	1.23457
chr1	52805851	52807314	UMR	31	49	30.6991	33.8681		chr1	53806596	53807822	UMR	30	30	1.90606	1.45594
chr1	52810140	52810978	UMR	32	47	24.4663	22.4041		chr1	53841137	53843504	UMR	32	38	2.9703	0.952381
chr1	52811216	52811308	LMR	10	12	32.4675	30.4762		chr1	53879871	53881270	LMR	24	24	3.19716	2.77778
chr1	52821400	52822850	LMR	26	26	4.102	1.73774		chr1	53889522	53890214	LMR	14	15	9.56175	5
chr1	52928124	52929885	UMR	41	41	3.40009	3.0445		chr1	53897086	53897186	LMR	6	6	23.4742	25.5524
chr1	53162619	53162774	LMR	8	8	12.963	5.31913		chr1	53897865	53897929	LMR	16	16	17.4157	0
chr1	53237676	53238490	LMR	27	27	30.2862	32.84		chr1	53918218	53919876	UMR	64	65	1.06278	0.937302
chr1	53258697	53260736	UMR	52	52	2.78707	1.70775		chr1	53945038	53947168	UMR	37	37	0.657895	0.520833
chr1	53276438	53278162	UMR	34	36	1.78059	0		chr1	53953936	53955099	UMR	41	41	3.42707	1.16959
chr1	53279594	53281002	LMR	26	26	6.90909	1.05927		chr1	53971970	53973570	UMR	42	44	5.39315	4.15303
chr1	53310262	53310534	LMR	5	5	24.3028	25.1571		chr1	53974286	53975594	LMR	15	16	25.3219	20.0118
chr1	53320865	53322554	UMR	80	80	1.53164	0.766385		chr1	53986578	53988148	UMR	46	47	1.50538	0.813008
chr1	53406589	53410133	UMR	107	107	3.34688	2.08333		chr1	53994258	53995966	UMR	36	40	4.63338	3.87402
chr1	53465582	53468609	UMR	75	75	2.04645	1.19048		chr1	54002919	54007134	UMR	95	99	2.04452	0.587657
chr1	53483912	53486202	UMR	51	51	1.51069	1.0929		chr1	54012114	54013936	UMR	81	81	2.30842	1.40366
chr1	53503816	53504851	UMR	35	35	1.88834	0.740741		chr1	54042794	54044530	UMR	39	40	2.13987	1.03365
chr1	53513055	53513286	LMR	6	6	46.0938	42.556		chr1	54057408	54058251	LMR	9	14	1.13636	1.33333
chr1	53569330	53569976	LMR	5	7	15.2381	20.0084		chr1	54062728	54064046	UMR	33	34	1.47406	1.22655
chr1	53571619	53571816	LMR	7	7	25.1282	29.7619		chr1	54067263	54070264	UMR	53	65	8.91871	15.7407
chr1	53652996	53654869	UMR	80	80	1.02719	0.529101		chr1	54110480	54112194	UMR	77	79	1.04735	0.925926
chr1	53666096	53666864	LMR	6	8	30.8271	31.4219		chr1	54115858	54115984	LMR	10	10	45.5758	45.77
chr1	53683826	53686262	UMR	71	71	2.06387	1.32831		chr1	54119788	54121285	UMR	68	69	2.38866	1.04167
chr1	53689444	53689642	LMR	7	7	27.1654	27.7651		chr1	54149574	54153322	UMR	65	72	3.0711	1.23457
chr1	53699590	53700924	UMR	44	44	2.99296	1.11111		chr1	54175536	54177855	UMR	66	66	1.4653	0.961627
chr1	53714038	53715698	UMR	57	57	1.77531	0.948041		chr1	54190190	54191897	UMR	51	53	1.92176	1.32284
chr1	53755612	53757236	UMR	95	95	1.03352	0.788982		chr1	54199382	54199500	LMR	12	12	22.2222	18.0556
chr1	53759442	53760872	UMR	33	33	3.06604	0.512821		chr1	54201992	54202204	UMR	33	33	18.4644	15.8032
chr1	53764576	53765062	LMR	5	5	12.3077	14.4521		chr1	54392848	54392966	LMR	6	6	41.8605	25.5291
chr1	53802027	53803906	UMR	32	33	4.47036	1.95933		chr1	54424560	54426266	UMR	53	53	1.21825	0.947317
chr1	53806596	53807822	UMR	30	30	4.16342	3.59424		chr1	54446072	54447400	LMR	25	28	2.83186	1.875
chr1	53841096	53843432	UMR	34	40	2.6738	0.817573		chr1	54449262	54450270	LMR	8	8	34.8703	38.1437
chr1	53876590	53876867	LMR	5	9	28.5714	39.0152		chr1	54455226	54456784	UMR	36	36	2.14724	0.648014
chr1	53879871	53881357	LMR	25	25	2.36769	1.23457		chr1	54476807	54476833	LMR	6	5	45.283	43.9924
chr1	53889522	53890214	LMR	15	15	10.0897	8.0511		chr1	54484030	54484512	LMR	8	22	13.7931	12.2222
chr1	53897861	53897937	LMR	19	19	18.2456	7.69231		chr1	54499923	54500424	UMR	33	33	34.1048	33.5573
chr1	53918218	53919876	UMR	64	65	0.877609	0.813008		chr1	54508048	54508842	LMR	21	21	20.3526	21.1059
chr1	53938418	53938829	LMR	5	5	33.7004	38.5637		chr1	54586812	54587097	LMR	11	11	33.4802	33.0948
chr1	53945038	53947168	UMR	37	37	1.1343	0.838608		chr1	54594580	54595160	LMR	20	21	21.1578	19.5946
chr1	53953936	53955099	UMR	42	41	3.29124	0.877256		chr1	54601268	54601646	LMR	6	7	23.1481	27.6621
chr1	53971970	53973646	UMR	43	44	6.61197	10.6023		chr1	54610742	54612530	UMR	30	33	2.53853	1.26916
chr1	53974324	53975154	LMR	11	11	16.7192	27.5421		chr1	54621011	54622730	UMR	75	75	0.91868	0.724638
chr1	53986578	53988148	UMR	47	47	1.729	0.84127		chr1	54633748	54634283	LMR	5	7	19.802	16.4683
chr1	53994206	53995584	UMR	38	38	8.21338	7.95557		chr1	54637249	54639158	LMR	26	26	5.70902	3.93519
chr1	54002919	54007134	UMR	96	99	2.54136	0.9933		chr1	54673474	54675064	UMR	49	49	1.33662	0.803213
chr1	54012114	54013936	UMR	81	81	2.21076	1.1437		chr1	54682932	54684614	UMR	37	40	2.43531	0
chr1	54042874	54044265	UMR	38	38	1.61222	0.965278		chr1	54705131	54706391	UMR	34	34	1.04799	0.989132
chr1	54057102	54058251	LMR	15	17	5.20231	3.10174		chr1	54718340	54719836	UMR	44	48	1.61213	1.03054
chr1	54062728	54064046	UMR	34	34	1.73724	1.4242		chr1	54729287	54731224	UMR	34	37	10.1871	11.1111
chr1	54067854	54070585	UMR	61	69	9.95509	9.70696		chr1	54734119	54738211	UMR	100	100	3.53413	1.04792
chr1	54075433	54075764	LMR	5	5	30.9091	40.5556		chr1	54764062	54765938	UMR	51	52	1.50273	0.555556
chr1	54110616	54112258	UMR	77	78	1.05284	1.02783		chr1	54766614	54766839	LMR	10	10	41.9355	41.748
chr1	54119788	54121246	UMR	64	64	1.71944	0.873451		chr1	54767014	54767337	LMR	5	5	46.1078	41.5758
chr1	54149510	54153322	UMR	72	73	4.54007	2.06323		chr1	54778208	54778326	LMR	5	5	45.6274	45.0693
chr1	54175536	54177855	UMR	66	66	2.20738	1.43522		chr1	54779394	54779552	LMR	11	11	35.7843	36.1095
chr1	54190030	54192050	UMR	58	61	4.82115	0.591348		chr1	54780417	54780514	LMR	7	7	42	40.4088
chr1	54199206	54199515	LMR	14	14	7.31707	6.50214		chr1	54782463	54782696	LMR	11	11	28.5714	27.534
chr1	54201934	54202216	UMR	35	35	7.45387	6.58484		chr1	54788751	54789820	LMR	13	19	1.72414	1.96078
chr1	54392848	54392988	LMR	7	7	28	23.2323		chr1	54807252	54808266	UMR	26	30	28.9294	30.1077
chr1	54424630	54426266	UMR	53	53	0.983338	0.766689		chr1	54835867	54836440	UMR	62	62	6.51596	4.70934
chr1	54446072	54447179	LMR	26	26	3.37165	1.38936		chr1	54844370	54844529	LMR	8	8	36.2069	36.3117
chr1	54455295	54456784	UMR	36	36	2.48699	2.08481		chr1	54851386	54851758	LMR	9	9	26.776	25.6854
chr1	54484028	54484512	LMR	9	22	14.9425	9.69697		chr1	54865068	54866455	LMR	28	28	7.1066	0.600409
chr1	54499923	54500398	UMR	30	31	34.6154	33.9048		chr1	54889599	54890505	LMR	14	17	0.748503	0.757411
chr1	54508048	54508486	LMR	20	20	27.6098	27.3453		chr1	54907652	54909628	UMR	62	62	5.53571	0.900901
chr1	54586812	54587097	LMR	11	11	22.973	23.008		chr1	54910935	54912532	UMR	57	57	1.23091	0.737211
chr1	54594580	54595160	LMR	20	21	22.0455	22.3679		chr1	54946990	54948784	UMR	44	45	4.78796	0.76342
chr1	54601223	54601603	LMR	7	7	21.0526	24.1453		chr1	54958929	54960310	UMR	40	40	2.34648	0.844017
chr1	54610784	54612694	UMR	34	34	5.02477	3.95425		chr1	54970801	54972640	UMR	95	95	1.8018	0.70922
chr1	54620880	54622876	UMR	77	77	1.58228	0.952381		chr1	54972684	54974460	LMR	24	28	28.2095	27.886
chr1	54637249	54639158	LMR	26	26	6.79612	6.40523		chr1	54996437	54997958	UMR	83	83	0.992556	0.749064
chr1	54673474	54675064	UMR	49	49	1.57343	0.877193		chr1	55007884	55009358	UMR	31	32	1.37165	0.396825
chr1	54682932	54684798	UMR	41	44	4.8881	1.16336		chr1	55043636	55044768	UMR	37	38	1.92202	0
chr1	54704958	54706391	UMR	35	35	1.02407	0.70922		chr1	55068020	55069473	LMR	18	18	2.03125	1.0582
chr1	54718340	54719658	UMR	46	47	1.75805	1.21282		chr1	55078513	55081583	UMR	50	50	6.25215	1.19783
chr1	54729120	54731106	UMR	37	37	7.7062	7.08899		chr1	55094784	55096403	UMR	29	31	1.15311	0.35461
chr1	54734677	54738211	UMR	99	99	3.52876	0.813008		chr1	55114590	55117744	UMR	66	70	3.05244	1.14469
chr1	54764062	54765900	UMR	51	51	1.65017	1.07527		chr1	55130494	55132078	UMR	41	41	0.707547	0
chr1	54766038	54767337	UMR	40	40	29.8784	30.6582		chr1	55133489	55134506	LMR	29	29	1.72911	1.28205
chr1	54779398	54779484	LMR	8	8	45.1957	45.5768		chr1	55143196	55144570	UMR	36	36	24.0581	23.4673
chr1	54782463	54782642	LMR	10	9	39.5466	38.6549		chr1	55165732	55167002	UMR	45	47	2.35064	0.628931
chr1	54788721	54789727	LMR	19	20	3.80952	2.22469		chr1	55169859	55169920	LMR	5	6	30.3571	32.3813
chr1	54807252	54807940	LMR	27	27	23.4667	22.1619		chr1	55181882	55184665	UMR	62	67	2.78149	0.942987
chr1	54835867	54836440	UMR	62	62	7.60697	6.08408		chr1	55194007	55194210	LMR	28	29	15.3846	17.3044
chr1	54844370	54844748	LMR	10	10	34.9845	35.0976		chr1	55209781	55211060	UMR	88	88	0.929394	0.857689
chr1	54851386	54851758	LMR	9	9	27.9167	30.4685		chr1	55238084	55239846	UMR	48	48	9.01564	1.96078
chr1	54864716	54866455	LMR	29	29	8.14889	2.13382		chr1	55247370	55249536	UMR	68	71	1.21071	0.801882
chr1	54889460	54890505	LMR	18	19	2.87009	1.36566		chr1	55258629	55261914	UMR	70	80	4.66544	1.45202
chr1	54907749	54909917	UMR	64	64	5.81015	1.84252		chr1	55270209	55271535	UMR	37	37	4.92611	2.04391
chr1	54910935	54912532	UMR	57	57	1.90502	1.5907		chr1	55274275	55275196	LMR	17	17	9.84615	7.53968
chr1	54946990	54948784	UMR	44	45	4.55446	0.980392		chr1	55286226	55287148	LMR	15	16	11.4286	12.4145
chr1	54958912	54960168	UMR	38	39	5.38259	3.75647		chr1	55288156	55290218	LMR	16	26	35.3945	38.4592
chr1	54970801	54974460	UMR	129	130	6.00996	1.49871		chr1	55293075	55294254	UMR	31	31	23	28.5114
chr1	54996437	54997958	UMR	83	83	1.16859	0.884956		chr1	55344670	55346367	UMR	40	41	3.30515	1.04167
chr1	55007856	55009102	UMR	32	32	3.84875	1.04315		chr1	55478303	55479492	LMR	21	21	19.2568	18.5641
chr1	55043636	55044768	UMR	37	38	2.9937	1.01033		chr1	55570508	55570688	LMR	10	10	20.9677	23.5794
chr1	55068020	55069473	LMR	18	18	1.96078	1.0929		chr1	55748976	55750556	UMR	55	55	1.05702	0.742207
chr1	55078513	55079578	LMR	8	8	27.1028	18.6071		chr1	55752082	55754230	UMR	60	61	0.81186	0.925926
chr1	55080485	55081583	UMR	37	37	1.64118	0.900901		chr1	55767082	55767381	LMR	9	9	43.3333	41.4815
chr1	55094784	55096403	UMR	30	31	1.86263	1.04946		chr1	55785046	55786098	LMR	26	27	1.72272	1.20652
chr1	55114550	55117460	UMR	66	66	1.65398	1.33333		chr1	55837480	55841054	UMR	231	232	0.964767	0.70922
chr1	55130494	55132060	UMR	41	41	0.791557	0.666667		chr1	55868414	55869052	LMR	6	25	28.3784	28.766
chr1	55133508	55134562	LMR	29	29	2.6174	0.980392		chr1	55872386	55875121	UMR	120	120	1.51002	0.969913
chr1	55143457	55144516	UMR	35	35	20.4352	19.3468		chr1	55887530	55889240	UMR	46	48	1.19652	1.06743
chr1	55151835	55152020	LMR	5	5	34.7059	24.0841		chr1	55897160	55898498	LMR	18	18	8.36177	9.63203
chr1	55165732	55167002	UMR	46	47	3.07406	1.25173		chr1	55902930	55903445	LMR	6	6	31.5152	27.1721
chr1	55169859	55169920	LMR	5	6	20.625	19.8132		chr1	55947704	55950368	UMR	5	30	32.7273	23.5139
chr1	55181970	55184834	UMR	67	67	2.85501	1.21951		chr1	55966645	55969941	UMR	7	49	10.5263	43.9153
chr1	55194007	55194210	LMR	29	29	10.0962	10.049		chr1	55978065	55979620	LMR	5	28	25.8333	28.8274
chr1	55209781	55211097	UMR	89	89	1.23125	0.849567		chr1	55994298	55995779	LMR	6	6	12.7451	11.1553
chr1	55238084	55239846	UMR	48	48	7.84504	2.32363		chr1	56040226	56040314	LMR	10	10	10.5422	10.8811
chr1	55247488	55249282	UMR	69	69	1.00105	0.694444		chr1	56079760	56080903	LMR	22	24	2.67606	0.925926
chr1	55258710	55262426	UMR	77	82	5.28302	6.51515		chr1	56128871	56129941	LMR	18	23	1.24805	1.2096
chr1	55270184	55271629	UMR	43	43	5.25402	1.23457		chr1	56136776	56137172	LMR	23	23	40.7258	39.2857
chr1	55274149	55275196	LMR	18	20	16.092	15.692		chr1	56137696	56138448	LMR	20	20	14.9606	15.9387
chr1	55286438	55287148	LMR	15	15	7.26817	6.79487		chr1	56179906	56181134	UMR	33	34	2.68176	1.47059
chr1	55287928	55290267	UMR	24	33	34.0816	40.3099		chr1	56194657	56195005	LMR	7	10	37.3134	37.8089
chr1	55293075	55293520	LMR	18	18	31.6017	30.2787		chr1	56206754	56207412	LMR	9	13	36.2694	41.3842
chr1	55293571	55294254	LMR	8	8	13.9785	18.6427		chr1	56213970	56216054	LMR	23	25	10.8173	12.1212
chr1	55326161	55326378	LMR	5	5	25.641	27.3569		chr1	56216872	56217116	LMR	7	8	3.84615	5.66449
chr1	55344670	55346367	UMR	40	41	4.41595	1.3469		chr1	56223128	56224303	UMR	47	47	2.15367	0.934741
chr1	55364150	55364362	LMR	5	16	40	36.5217		chr1	56325302	56328196	UMR	64	65	2.83505	1.49868
chr1	55478303	55479492	LMR	21	21	16.0354	14.6017		chr1	56334346	56335142	LMR	22	22	8.41424	6.05374
chr1	55570508	55570688	LMR	10	10	27.7273	28.8462		chr1	56389355	56389499	LMR	5	5	30.8943	31.1248
chr1	55720651	55721040	LMR	5	5	45.5556	34.3434		chr1	56412046	56412824	LMR	15	15	7.54098	4.75
chr1	55748976	55750686	UMR	59	59	0.797799	0.584795		chr1	56413730	56414438	LMR	5	6	26.0274	25.4248
chr1	55752089	55754176	UMR	61	61	1.25	1.33815		chr1	56421878	56422672	LMR	12	15	1.28617	0.777248
chr1	55765052	55767896	UMR	40	55	51.7576	38.6905		chr1	56425312	56425672	LMR	6	6	36.6667	33.826
chr1	55784483	55786265	UMR	30	37	2.10608	0.617284		chr1	56429754	56429918	LMR	14	14	12.9699	12.0472
chr1	55837480	55841004	UMR	231	231	1.0969	0.833854		chr1	56434588	56436376	UMR	67	71	2.9775	1.28534
chr1	55847742	55848333	LMR	9	9	42.8571	42.1684		chr1	56458514	56458618	LMR	5	5	39.779	37.0172
chr1	55854856	55855038	LMR	6	6	34.5588	37.2079		chr1	56473600	56474218	LMR	6	8	8	14.5503
chr1	55872242	55875121	UMR	121	121	1.70266	1.02564		chr1	56476086	56476667	LMR	10	10	8.07692	9.55556
chr1	55887530	55889266	UMR	48	48	0.707965	0.607869		chr1	56481717	56482078	LMR	10	10	2.10526	3.24074
chr1	55897160	55901227	UMR	40	80	16.9214	27.625		chr1	56526829	56527679	LMR	14	17	15.8537	10.1614
chr1	55917996	55918906	LMR	6	10	29.7753	36.9955		chr1	56723503	56723552	LMR	5	5	47.7273	47.8175
chr1	55943812	55944919	LMR	5	16	30.9091	29.6		chr1	56724652	56724735	LMR	6	6	32.9032	38.1691
chr1	55959840	55960876	LMR	6	12	35.7143	37.4074		chr1	56739292	56740232	LMR	5	8	40.7407	35.6615
chr1	55994298	55995779	LMR	5	6	10	10		chr1	56752777	56753270	LMR	7	10	13.3929	12.0175
chr1	56040226	56040314	LMR	10	10	11.138	12.8988		chr1	56780736	56784676	LMR	8	29	43.8424	31.9192
chr1	56079610	56080903	LMR	23	25	5.55556	3.27381		chr1	56786392	56787755	LMR	6	22	21.5385	22.4955
chr1	56128803	56129941	LMR	20	24	1.06383	0		chr1	56796894	56797218	LMR	5	5	53.7634	32.6892
chr1	56136776	56137172	LMR	23	23	34.319	34.7798		chr1	56952680	56954007	LMR	11	16	17.7966	16.3492
chr1	56137706	56138328	LMR	19	19	21.0256	20.423		chr1	56983779	56984126	LMR	8	9	43.3566	42.6365
chr1	56179906	56181238	UMR	34	34	3.37423	1.98099		chr1	57016634	57017294	LMR	9	9	23.7288	25.5952
chr1	56194595	56195237	LMR	16	16	35.7895	33.9805		chr1	57134348	57135339	UMR	29	39	34.6369	32.6923
chr1	56206739	56207371	LMR	9	13	42.7007	39.8504		chr1	57138645	57138936	LMR	17	17	31.5476	29.3651
chr1	56213970	56216032	LMR	23	24	13.1179	12.7976		chr1	57163928	57164079	LMR	6	11	41.7582	37.8121
chr1	56216874	56217116	LMR	6	8	7.69231	11.2939		chr1	57173641	57174434	LMR	8	8	9.80392	13.6162
chr1	56222998	56224130	UMR	48	48	1.63305	1.27799		chr1	57226844	57227264	LMR	8	11	14.5161	15.5556
chr1	56325302	56328196	UMR	64	65	4.10116	2.73324		chr1	57232312	57233586	UMR	33	54	11.5332	6.66667
chr1	56333070	56333541	LMR	15	15	38.0952	38.9815		chr1	57254078	57254382	LMR	23	23	37.1855	35.4055
chr1	56333622	56333760	LMR	11	12	43.3862	43.7564		chr1	57268708	57270366	UMR	29	33	1.29717	0.871795
chr1	56334346	56335142	LMR	22	22	11.4574	11.4571		chr1	57278491	57282320	UMR	158	162	0.936839	0.701832
chr1	56412046	56412824	LMR	15	15	8.67347	5.12821		chr1	57318858	57320666	UMR	40	48	1.22137	1.24298
chr1	56413713	56414438	LMR	6	7	24.2718	26.8469		chr1	57347292	57348624	UMR	36	36	3.59102	1.11464
chr1	56421878	56422760	LMR	12	16	4.10557	7.57576		chr1	57355594	57355882	LMR	14	15	23.1579	21.1111
chr1	56429005	56429179	LMR	5	5	18.8679	21.3569		chr1	57364797	57364823	LMR	5	5	36.7347	33.1246
chr1	56429754	56429918	LMR	14	14	10.4545	10.1855		chr1	57367370	57369323	LMR	26	26	2.82175	0.934928
chr1	56434692	56439309	UMR	90	93	6.3036	1.70823		chr1	57370936	57372912	UMR	57	57	3.34601	1.42186
chr1	56453150	56453240	LMR	6	6	34.3066	41.0006		chr1	57386562	57387716	LMR	24	25	4.12294	2.69342
chr1	56458514	56458665	LMR	6	6	28.4264	29.2649		chr1	57398691	57399686	UMR	39	40	29.3551	29.657
chr1	56473506	56474218	LMR	9	9	14.5833	20.5051		chr1	57405688	57406589	LMR	14	15	15.4696	17.5427
chr1	56476086	56476667	LMR	10	10	15.8996	12.3418		chr1	57418347	57419722	UMR	30	30	2.86783	2.14709
chr1	56481561	56482078	LMR	11	11	11	8.77193		chr1	57433709	57434570	LMR	25	25	4.62671	1.90476
chr1	56517348	56518618	LMR	5	6	12	15.4386		chr1	57566344	57567620	LMR	26	26	1.08911	0.4329
chr1	56526529	56527679	LMR	19	22	18.8917	17.3108		chr1	57581425	57581467	LMR	5	4	41.0788	40.461
chr1	56653640	56653705	LMR	5	9	30.7692	31.1111		chr1	57588765	57589900	LMR	17	17	15.0711	16.1713
chr1	56736990	56739978	LMR	12	28	46.2312	34.3355		chr1	57654359	57655168	LMR	5	16	24.6914	33.3333
chr1	56752546	56753637	LMR	9	18	28.5714	20.4762		chr1	57660222	57661270	LMR	10	16	23.1013	29.8246
chr1	56759600	56761757	LMR	5	29	21.1712	24.1626		chr1	57703678	57704842	LMR	7	7	17.9104	24.0466
chr1	56780188	56788270	UMR	20	97	35.1145	32.1375		chr1	57768170	57768860	LMR	8	23	19.5349	31.7608
chr1	56796894	56797218	LMR	5	5	52.6882	38.6859		chr1	57789764	57790972	LMR	13	14	25.8824	15.8333
chr1	56948462	56948910	LMR	6	7	12.963	15.1552		chr1	57849380	57850820	LMR	19	21	9.87261	7.61905
chr1	56953164	56954007	LMR	10	10	17.5758	18.9562		chr1	57860114	57863864	UMR	29	36	9.10518	2.77778
chr1	56981988	56982166	LMR	6	10	43.1138	44.2598		chr1	57873780	57875022	LMR	14	18	9.57447	6.07298
chr1	56982742	56983321	LMR	7	26	43.2692	43.3333		chr1	57895308	57898204	UMR	7	42	8.92857	0
chr1	56983773	56983908	LMR	5	6	46.087	45.254		chr1	57924825	57927952	UMR	7	85	12.2449	11.5741
chr1	57016634	57017294	LMR	8	9	25	32.1516		chr1	57931070	57931570	LMR	10	23	34.6457	32.4481
chr1	57134348	57134525	LMR	9	9	40.1408	42.0976		chr1	57959549	57960345	LMR	5	5	11.7424	14.1414
chr1	57134614	57134985	LMR	7	16	38	34.8659		chr1	57963288	57963370	LMR	19	19	42.07	41.3314
chr1	57138546	57138862	LMR	16	18	33.8583	31.8783		chr1	57964302	57965438	UMR	30	33	4.35572	3.7037
chr1	57163941	57164226	LMR	18	18	37.5	39.1193		chr1	57981374	57982354	LMR	8	8	18.0488	15.6914
chr1	57173706	57174649	LMR	9	11	14.1304	22.5678		chr1	57993406	57994200	LMR	12	19	39.1566	35.4267
chr1	57209408	57209920	LMR	5	6	42.6667	38.9871		chr1	57996186	57996370	LMR	6	6	38.2075	37.2776
chr1	57232182	57233566	UMR	40	53	9.18485	10.6616		chr1	58001992	58005380	UMR	54	60	5.65693	2.28117
chr1	57253406	57254324	LMR	26	26	40.9031	41.2808		chr1	58016182	58016283	LMR	5	5	7.87879	9.22549
chr1	57268814	57270124	UMR	28	30	0.621891	0		chr1	58034750	58037816	UMR	97	99	1.61199	0.952381
chr1	57278302	57282320	UMR	160	163	1.11477	0.772008		chr1	58039206	58040395	UMR	36	36	1.16883	0.949173
chr1	57292795	57293101	LMR	6	7	32.9268	33.5994		chr1	58065636	58066857	LMR	19	20	10.6109	1.44928
chr1	57318818	57320666	UMR	45	48	1.70022	1.8017		chr1	58077860	58079936	UMR	42	54	0.704225	0
chr1	57347292	57348423	UMR	35	35	3.07692	0.854701		chr1	58091337	58093592	UMR	32	35	2.58303	0
chr1	57355594	57355820	LMR	14	14	5.20446	3.83598		chr1	58116943	58118326	LMR	18	26	0	0
chr1	57364756	57364823	LMR	6	6	32.7869	31.0594		chr1	58148932	58149670	LMR	10	11	1.69492	0.925926
chr1	57367370	57369323	LMR	26	26	3.87597	1.14709		chr1	58154288	58154560	LMR	15	15	37.2881	37.7778
chr1	57370936	57372912	UMR	57	57	2.68256	1.36243		chr1	58219288	58220758	LMR	22	27	2.18069	1.62602
chr1	57386592	57387716	LMR	24	24	5.70999	4.8479		chr1	58227964	58229851	UMR	22	34	2.26244	0
chr1	57398929	57399595	UMR	32	32	33.218	33.3333		chr1	58239957	58240545	LMR	10	10	5.80645	3.33333
chr1	57405984	57406610	LMR	15	15	17.2973	19.8413		chr1	58259046	58260447	LMR	13	17	2.15517	0
chr1	57407805	57407982	LMR	5	5	41.5094	42.6667		chr1	58277564	58277678	LMR	8	7	36.5672	31.5152
chr1	57417913	57419722	UMR	32	32	7.91444	6.42927		chr1	58327417	58328640	LMR	5	27	18.75	18.0556
chr1	57433490	57434570	LMR	26	26	9.90476	7.48222		chr1	58349026	58350213	LMR	21	22	1.90217	1.85185
chr1	57493672	57493760	LMR	6	6	32.5	30.3467		chr1	58352932	58353138	LMR	5	5	34.2541	43.0049
chr1	57566344	57567620	LMR	26	26	3.23559	2.60946		chr1	58359332	58361809	UMR	14	42	11.6279	4.16667
chr1	57588765	57589900	LMR	17	17	10.8354	9.9411		chr1	58369274	58369920	LMR	12	12	17.8378	0
chr1	57660222	57661302	LMR	10	17	25.1208	31.6266		chr1	58389682	58392056	UMR	31	49	1.99203	0
chr1	57663199	57663493	LMR	5	5	35.9477	30.0877		chr1	58399616	58402140	LMR	5	20	17.8571	14.4444
chr1	57703815	57704842	LMR	5	5	17.2662	20.2339		chr1	58404763	58405872	LMR	8	25	37.8378	40.4762
chr1	57790196	57790972	LMR	9	9	32.7434	20		chr1	58440162	58442524	LMR	16	26	3.8674	0
chr1	57849360	57850538	LMR	20	20	16.2088	15.3903		chr1	58461482	58463512	LMR	7	8	25.4438	13.3333
chr1	57860094	57863944	UMR	33	37	8.9939	2.5641		chr1	58507212	58508296	LMR	23	24	37.8549	36.2626
chr1	57873780	57874820	LMR	14	16	10.1064	8.92544		chr1	58508823	58509206	LMR	5	5	43.4483	38.3234
chr1	57897084	57898442	UMR	8	35	0	0		chr1	58528969	58529662	LMR	12	12	5.75758	3.4188
chr1	57931002	57931584	LMR	17	24	21.8391	23.7374		chr1	58536764	58542664	UMR	38	88	9.30233	2.19109
chr1	57959549	57960345	LMR	5	5	10.8772	11.5238		chr1	58558594	58558682	LMR	5	5	33.945	38.9328
chr1	57963178	57963476	LMR	29	29	33.2388	33.0673		chr1	58560718	58562521	LMR	25	28	2.31884	1.46424
chr1	57964302	57965435	UMR	33	33	2.76549	1.5873		chr1	58575202	58578786	UMR	39	89	2.91005	1.51515
chr1	57981374	57982005	LMR	7	7	23.4146	18.8131		chr1	58590411	58593168	UMR	50	53	14.505	14.8249
chr1	57993652	57993996	LMR	8	10	23.4568	20.2319		chr1	58601130	58602383	UMR	39	43	3.86572	1.14943
chr1	57994884	57995350	LMR	5	8	44.4444	29.3074		chr1	58607757	58609842	UMR	22	37	3.69686	3.3667
chr1	58002138	58004578	UMR	48	49	6.72437	5.47626		chr1	58613584	58614500	LMR	18	20	6.59134	1.19048
chr1	58016182	58016283	LMR	5	5	10.7143	10.9752		chr1	58620512	58621848	LMR	24	26	3.367	0
chr1	58031448	58032053	UMR	24	44	16.0804	16.0317		chr1	58626740	58627634	LMR	24	26	1.18064	0.406504
chr1	58034750	58037390	UMR	96	96	1.70388	0.928793		chr1	58663974	58665258	LMR	24	24	0.94697	0.801199
chr1	58039206	58040395	UMR	36	36	2.07317	1.40491		chr1	58666018	58666135	LMR	5	5	3.27869	3.19444
chr1	58065636	58066857	LMR	19	20	8.84956	3.33333		chr1	58672810	58673554	LMR	18	18	8.75912	2.50224
chr1	58077696	58079732	UMR	31	52	9.95671	0		chr1	58676062	58677374	UMR	34	34	4.6875	1.01103
chr1	58091247	58093416	UMR	31	34	2.82353	2.08333		chr1	58682936	58684201	LMR	29	29	3.62606	0.847512
chr1	58148785	58149634	LMR	10	12	7.64706	7.39379		chr1	58698147	58699640	LMR	22	24	2.77778	0
chr1	58153792	58154620	LMR	14	19	23.7288	21.2963		chr1	58719736	58721341	LMR	5	8	22.9091	3.38983
chr1	58219338	58221112	UMR	22	30	0.943396	0		chr1	58724960	58726936	UMR	101	101	1.58345	0.680272
chr1	58228152	58229851	UMR	22	34	1.67598	0		chr1	58793976	58794570	LMR	13	16	22.5352	14.2857
chr1	58239754	58240666	LMR	11	12	6.01093	3.50877		chr1	58800452	58802960	UMR	65	68	1.22263	0.837935
chr1	58258780	58260447	LMR	12	23	8.4507	3.04806		chr1	58820490	58821079	LMR	6	6	31.4961	33.7459
chr1	58349026	58350267	LMR	23	23	2.06186	0		chr1	58838162	58838484	LMR	9	9	19.0476	6.11111
chr1	58359332	58361002	UMR	10	35	7.33945	3.33333		chr1	58839868	58841824	UMR	82	83	1.3164	0.928932
chr1	58369274	58369920	LMR	7	12	27.957	2.22222		chr1	58849250	58849419	LMR	6	6	40.6015	40.3499
chr1	58390513	58392240	UMR	40	45	1.08932	0		chr1	58849579	58849748	LMR	9	9	32.2727	31.5613
chr1	58399540	58401296	LMR	8	15	34.2105	29.8485		chr1	58861928	58862080	LMR	9	9	4.11622	5.55556
chr1	58404602	58404637	LMR	5	6	38.4615	37.7778		chr1	58864005	58864744	LMR	13	13	50.3831	45.3089
chr1	58406148	58406203	LMR	5	5	32.5	31.1905		chr1	58872051	58872550	LMR	5	5	32.7586	10
chr1	58413648	58414289	LMR	5	16	28.125	33.3333		chr1	58879483	58881078	UMR	46	47	1.68776	0.626685
chr1	58418299	58420805	LMR	5	18	48.3333	48.7037		chr1	58920279	58923036	UMR	30	58	1.02041	0.196078
chr1	58434820	58435450	LMR	7	16	37.6623	30.303		chr1	58944457	58945422	LMR	27	27	23.5948	23.1884
chr1	58440162	58444012	UMR	24	34	22.7564	9.79409		chr1	58945806	58946884	LMR	7	18	22.5131	27.4242
chr1	58461482	58463512	LMR	7	8	29.6089	31.7985		chr1	58947394	58947914	LMR	9	9	2	1.89001
chr1	58506200	58510229	UMR	59	61	26.9856	24.2244		chr1	58956824	58957843	UMR	49	49	1.549	1.01704
chr1	58510374	58511184	LMR	15	15	37.2973	36.9025		chr1	58962561	58962819	LMR	27	27	38.3405	36.5166
chr1	58528688	58529662	LMR	16	16	9.26966	4.51389		chr1	58977084	58977254	LMR	8	7	14.4615	23.9535
chr1	58536818	58542318	UMR	42	83	1.62037	0.854701		chr1	58979364	58979730	LMR	17	17	10.9611	10.7868
chr1	58546318	58547150	LMR	6	9	31.5789	28.6508		chr1	58981674	58982411	UMR	48	48	3.34572	0.785292
chr1	58558560	58558682	LMR	8	8	20	16.3403		chr1	58986385	58986952	LMR	16	16	2.17114	0.691122
chr1	58561274	58562521	LMR	27	27	1.82371	0.546448		chr1	58990355	58990728	LMR	8	9	28.2723	23.1623
chr1	58576836	58579130	UMR	40	40	3.71622	2.90577		chr1	58994552	58997886	UMR	38	40	24.4344	21.2817
chr1	58590496	58593106	UMR	50	53	17.8059	17.7005		chr1	59006738	59008640	UMR	64	64	4.75194	0.907813
chr1	58600779	58602582	UMR	47	47	7.47283	1.44928		chr1	59020643	59022504	UMR	43	43	5.89267	2.1164
chr1	58607860	58609428	UMR	24	35	4.15842	2.5641		chr1	59030046	59031732	LMR	18	29	33.1691	19.9264
chr1	58613584	58614660	LMR	19	20	2.60586	2.62322		chr1	59044794	59047863	UMR	69	69	7.4788	2.98656
chr1	58620479	58621999	UMR	26	30	4.05954	1.5873		chr1	59053118	59054198	UMR	42	43	1.32939	0.799274
chr1	58626662	58627810	LMR	26	28	2.8136	0.760684		chr1	59057982	59061280	UMR	55	66	2.41168	1.20183
chr1	58663974	58665258	LMR	24	24	1.35501	0.962014		chr1	59068952	59069424	LMR	5	5	8.69565	10.1882
chr1	58666018	58666135	LMR	5	5	5.55556	7.93651		chr1	59142239	59143693	UMR	53	53	3.43933	1.43666
chr1	58672880	58673554	LMR	17	17	9.13758	1.64862		chr1	59146642	59146763	LMR	5	5	21.5686	14.4608
chr1	58676062	58677505	UMR	36	36	5.87145	0.701832		chr1	59150640	59152150	UMR	48	49	2.35849	0.975838
chr1	58682936	58684377	UMR	31	31	3.06443	1.181		chr1	59185569	59188969	UMR	70	100	1.71195	0.905118
chr1	58698147	58699620	LMR	23	24	6.10236	1.44928		chr1	59198060	59199220	LMR	7	8	46.6667	33.3333
chr1	58719736	58721406	LMR	8	9	19.7232	8.68946		chr1	59214871	59217528	UMR	82	82	1.44047	1.29265
chr1	58724960	58726936	UMR	101	101	1.25401	0.777823		chr1	59236050	59237338	UMR	56	56	2.53737	1.16021
chr1	58793779	58794304	LMR	15	15	29.9363	26.9231		chr1	59238156	59238307	LMR	11	11	26.8222	21.8762
chr1	58800452	58802960	UMR	66	68	1.35237	0.937518		chr1	59242576	59244088	UMR	28	33	2.44161	0.617284
chr1	58820490	58821079	LMR	6	6	28.9062	29.0467		chr1	59250802	59252559	UMR	53	53	32.9657	31.7377
chr1	58838162	58838484	LMR	9	9	14.4044	5.73643		chr1	59253868	59254661	LMR	5	9	14.9123	18.122
chr1	58839868	58841777	UMR	82	82	1.25318	0.7508		chr1	59261560	59261967	LMR	15	15	41.629	42.1281
chr1	58849250	58849438	LMR	8	8	34.5098	34.069		chr1	59291814	59294422	UMR	79	79	4.71365	1.22706
chr1	58860282	58860776	LMR	7	7	40.5797	33.3333		chr1	59303064	59304377	UMR	36	36	5.51537	1.83575
chr1	58861928	58862080	LMR	9	9	7.95181	9.76744		chr1	59312454	59315256	UMR	95	95	4.09344	0.529101
chr1	58864005	58864744	LMR	12	13	44.8037	42.5349		chr1	59336368	59338278	LMR	20	20	11.7808	13.8075
chr1	58872051	58872550	LMR	5	5	41.7476	29.8701		chr1	59356970	59357236	LMR	15	15	20.1835	13.321
chr1	58872958	58873054	LMR	6	7	0	0		chr1	59359306	59359573	LMR	5	5	20.3008	13.5931
chr1	58874504	58874930	LMR	5	5	24.8485	11.1111		chr1	59360039	59360148	LMR	6	6	14.4509	13.3856
chr1	58879483	58881078	UMR	47	47	1.8125	0.961672		chr1	59402538	59412040	UMR	24	240	12.069	12.0304
chr1	58920311	58923036	UMR	31	57	2.02703	1.07499		chr1	59422968	59423104	LMR	9	11	40.3226	39.6825
chr1	58944457	58945422	LMR	27	27	24.9049	23.5926		chr1	59424990	59425436	LMR	11	15	25.6716	27.2996
chr1	58945806	58946884	LMR	7	18	24.1071	26.7576		chr1	59510366	59510581	LMR	8	8	23.1959	24.4138
chr1	58947394	58947914	LMR	9	9	6.31808	11.3893		chr1	59516646	59532514	UMR	11	211	21.0526	23.1183
chr1	58956824	58957843	UMR	49	49	1.9685	1.19048		chr1	59545116	59546228	UMR	9	31	16.1473	13.6508
chr1	58962482	58962819	UMR	35	35	40.8703	41.7989		chr1	59549076	59550181	LMR	11	13	1.69492	0
chr1	58963026	58963082	LMR	6	6	47.1366	47.4815		chr1	59555126	59555353	LMR	8	8	7.77778	6.74603
chr1	58976920	58977289	LMR	10	10	21.25	25.5898		chr1	59571858	59572082	LMR	6	6	10.929	11.469
chr1	58979364	58979730	LMR	16	17	10.1285	8.67821		chr1	59574315	59576631	UMR	47	48	8.2762	2.6426
chr1	58981674	58982411	UMR	48	48	2.83976	0.924086		chr1	59577900	59578219	LMR	9	8	36.9863	32.1695
chr1	58986385	58986931	LMR	16	16	2.48963	1.16021		chr10	14796	16720	UMR	44	44	8.33009	3.04113
chr1	58990410	58990728	LMR	7	8	18.5185	13.2906		chr10	21178	21293	LMR	13	12	18.3628	17.3697
chr1	58994736	58997886	UMR	37	39	28.195	26.6577		chr10	22312	23708	UMR	58	58	1.68109	0.998618
chr1	59000247	59000530	LMR	5	16	15	21.8182		chr10	41106	42424	UMR	36	36	1.40213	1.14943
chr1	59006738	59008640	UMR	64	64	4.46097	1.12408		chr10	44529	52005	UMR	215	226	3.15259	0.78426
chr1	59020749	59022650	UMR	42	42	4.43509	1.56732		chr10	53115	53156	LMR	5	4	40	38.0435
chr1	59030256	59030650	LMR	6	11	39.3162	37.9927		chr10	54010	54169	LMR	5	5	15.7447	21.2951
chr1	59031359	59031732	LMR	5	5	21.6561	16.1632		chr10	58704	60225	UMR	69	71	3.13617	0.980392
chr1	59044794	59047863	UMR	69	69	5.33505	2.18254		chr10	73886	77378	UMR	239	239	1.19526	0.820497
chr1	59053062	59054198	UMR	45	45	3.30145	0.520833		chr10	88455	88784	LMR	9	9	31.3725	34.9259
chr1	59057406	59057496	LMR	7	7	46.0784	45.7619		chr10	109068	111230	UMR	94	94	2.08955	0.741107
chr1	59057746	59060383	UMR	65	68	1.39925	0.793651		chr10	120108	120834	LMR	28	28	2.13632	0.997743
chr1	59068952	59069529	LMR	6	6	17.757	22.5379		chr10	145833	146961	UMR	73	73	1.58444	0.680272
chr1	59142222	59143693	UMR	54	54	3.76427	1.38391		chr10	152684	154410	LMR	27	27	15.894	4.46078
chr1	59146642	59146763	LMR	5	5	21.4286	25.1051		chr10	179470	181141	UMR	57	57	2.46085	1.23457
chr1	59150678	59152011	UMR	46	46	3.40393	1.58641		chr10	181800	182726	LMR	7	9	40.6667	32.5397
chr1	59185461	59188969	UMR	71	101	2.23973	0.842607		chr10	187417	188917	UMR	54	54	1.41616	1.06955
chr1	59194772	59195146	LMR	5	5	15.9574	19.3132		chr10	204799	206140	LMR	28	28	18.6047	15.1742
chr1	59207678	59207985	LMR	5	5	39.5349	29.3939		chr10	209918	212630	UMR	64	65	1.76704	1.46032
chr1	59214871	59217855	UMR	83	83	1.85102	1.27664		chr10	213396	214746	UMR	38	39	2.18216	0.981279
chr1	59236050	59237422	UMR	57	57	2.81949	0.537634		chr10	243846	245281	LMR	22	22	10.2532	5.55556
chr1	59238156	59238307	LMR	11	11	17.0018	14.21		chr10	247101	249999	UMR	36	39	0.847817	0.16835
chr1	59242880	59244088	UMR	28	30	2.64957	1.04167		chr10	257817	258328	LMR	13	13	36.2903	37.291
chr1	59250802	59251320	LMR	16	16	22.1669	24.5079		chr10	285986	286206	LMR	6	7	40.4444	35.8807
chr1	59261780	59261945	LMR	6	6	46.114	45.8162		chr10	302080	303433	UMR	65	65	2.53416	0.537634
chr1	59291982	59294714	UMR	79	79	5.11154	2.00758		chr10	306336	306828	LMR	12	12	35.8047	36.7616
chr1	59302892	59304377	UMR	39	39	5.69444	2.84956		chr10	309088	310259	UMR	30	30	1.2404	0.955127
chr1	59313266	59315256	UMR	85	85	1.87751	0.4329		chr10	316436	316712	LMR	7	8	31.8584	21.1779
chr1	59336368	59338278	LMR	20	20	10.6007	13.6109		chr10	321572	323016	UMR	42	43	0.688623	0.608314
chr1	59356970	59357236	LMR	15	15	14.4033	12.8933		chr10	346160	347857	UMR	44	44	5.32319	2.17161
chr1	59359306	59359573	LMR	5	5	24.2009	22.6996		chr10	375818	376070	LMR	7	7	13.4276	14.3963
chr1	59360039	59360148	LMR	6	6	16.6078	16.9458		chr10	379877	380614	LMR	6	7	11.8227	14.2029
chr1	59405003	59406662	UMR	27	46	6.64207	5		chr10	385718	387026	UMR	46	46	2.74014	0.798488
chr1	59422980	59423104	LMR	8	9	32.7869	32.3081		chr10	403756	405658	UMR	34	34	12.7994	9.83879
chr1	59424990	59425579	LMR	12	16	25.9887	28.5146		chr10	405827	406846	UMR	46	46	2.37681	0.76328
chr1	59510366	59510581	LMR	8	8	3.65297	4.1761		chr10	410895	411082	LMR	18	18	9.62145	9.5505
chr1	59516976	59532396	UMR	11	205	20.6522	20		chr10	425598	426858	UMR	33	35	1.15672	1.11111
chr1	59545116	59546589	UMR	9	33	22.0588	21.6752		chr10	439354	440250	LMR	20	20	0.679348	0.694444
chr1	59549022	59550137	LMR	13	13	3.34928	2.89855		chr10	456766	457993	LMR	24	24	2.7972	2.00663
chr1	59554324	59555353	LMR	10	28	3.28947	5.01582		chr10	466143	467807	UMR	77	77	1.39746	0.469484
chr1	59571858	59572051	LMR	5	5	29.6296	28.7057		chr10	506124	506918	LMR	24	24	6.28667	1.54609
chr1	59574315	59576631	UMR	47	48	8.03815	2.07203		chr10	517918	519364	UMR	40	40	1.10658	1.0101
chr1	59577985	59578219	LMR	8	7	24.186	25.1203		chr10	539510	549688	UMR	37	96	24.7706	18.5185
chr10	14796	16666	UMR	43	43	5.98124	1.62738		chr10	572848	574538	UMR	38	39	1.31234	0.794305
chr10	21178	21321	LMR	14	14	14.3418	11.9057		chr10	640363	643160	UMR	83	84	1.50416	0.688456
chr10	22312	23708	UMR	58	58	1.81253	1.00393		chr10	661845	662684	LMR	7	12	10.7438	12.8205
chr10	41106	42424	UMR	36	36	1.72239	1.39416		chr10	689424	690852	UMR	34	38	1.04603	0.855565
chr10	44529	52162	UMR	225	227	3.66619	1.29603		chr10	804038	805024	UMR	63	64	3.22408	3.16873
chr10	53103	53156	LMR	6	5	25.7143	25.2603		chr10	814214	814555	LMR	7	7	30.8642	28.1357
chr10	54010	54169	LMR	5	5	19.0311	21.0456		chr10	883193	885118	UMR	61	62	1.3065	0.900901
chr10	58704	60240	UMR	72	72	3.61248	0.952712		chr10	962951	963064	LMR	6	6	45.0382	45.4926
chr10	73856	77378	UMR	242	242	1.79887	0.867839		chr10	992230	992370	LMR	5	5	13.3333	16.9099
chr10	81717	82123	LMR	16	16	43.75	34.1188		chr10	1030030	1030274	LMR	6	6	28.4519	28.451
chr10	88652	88784	LMR	5	5	25.3012	29.5815		chr10	1069000	1069069	LMR	5	5	18.5567	19.3818
chr10	109068	111253	UMR	95	95	2.30548	0.628931		chr10	1072701	1073312	LMR	9	9	36.9748	38.3333
chr10	111312	111964	LMR	12	28	32.0988	34.127		chr10	1074832	1075306	LMR	8	9	10.3604	12.5779
chr10	112411	112602	LMR	6	8	36	38.2906		chr10	1123356	1123528	LMR	7	7	37.6812	40.7056
chr10	120108	120748	LMR	27	27	1.62885	0.469484		chr10	1162799	1162886	LMR	5	5	20.5714	23.1827
chr10	145833	147228	UMR	74	74	3.11628	1.11691		chr10	1179254	1181032	UMR	50	50	4.60993	1.32534
chr10	152684	154308	LMR	26	26	15.1288	5.32397		chr10	1194714	1194832	LMR	8	8	29.5154	30.8933
chr10	179440	181141	UMR	59	59	4.58365	1.57693		chr10	1198600	1198748	LMR	5	5	11.9718	11.5873
chr10	181858	182726	LMR	7	9	31.3084	37.8346		chr10	1275126	1276336	LMR	23	23	2.67306	1.98584
chr10	187417	189114	UMR	55	55	2.17267	0.889047		chr10	1287027	1287350	LMR	19	19	42.2292	41.8095
chr10	198022	198572	LMR	9	9	40.1338	40.1678		chr10	1287734	1287980	LMR	19	19	33.5106	35.7359
chr10	204799	206258	UMR	30	30	16.7321	15.2414		chr10	1288142	1288390	LMR	9	9	33.1967	35.6227
chr10	209770	212630	UMR	65	66	1.46125	0.966996		chr10	1316179	1316330	LMR	22	22	14.6694	14.5068
chr10	213396	214726	UMR	38	38	3.36972	1.72619		chr10	1349341	1350209	LMR	5	5	23.5119	32.4866
chr10	243763	245281	LMR	23	23	9.39227	1.95157		chr10	1358620	1359196	LMR	5	5	38.0282	36.2554
chr10	246644	249573	UMR	39	40	2.66033	1.42344		chr10	1391972	1392692	LMR	13	13	32.1348	29.9534
chr10	257817	258328	LMR	13	13	26.6791	28.514		chr10	1392798	1393266	LMR	9	9	37.4269	32.3397
chr10	270758	271281	LMR	20	21	34.9138	31.4081		chr10	1396682	1398619	UMR	77	77	1.3582	1.34668
chr10	285951	286206	LMR	7	7	31.7073	26.3953		chr10	1432852	1433497	LMR	9	9	20.6349	10.3704
chr10	302040	303632	UMR	67	67	2.94823	0.913242		chr10	1444749	1445526	LMR	7	7	27.2277	42.8923
chr10	305326	306996	UMR	30	31	24.3478	24.6042		chr10	1494426	1495190	UMR	6	52	15.625	11.1111
chr10	309088	310259	UMR	30	30	1.61209	1.70201		chr10	1524172	1525837	LMR	20	28	5.18053	5.67444
chr10	314890	315448	LMR	6	12	18.8679	19.8541		chr10	1544372	1544771	LMR	6	6	23.8095	17.5661
chr10	316436	316712	LMR	7	8	21.7647	23.1975		chr10	1587109	1592408	UMR	118	125	2.67766	1.27678
chr10	321488	323016	UMR	43	43	0.756534	0.564972		chr10	1597888	1598115	LMR	7	8	22.8395	21.236
chr10	346028	348330	UMR	46	46	7.49574	3.11055		chr10	1598325	1598476	LMR	7	7	14.135	11.7277
chr10	375768	376070	LMR	8	8	13.3562	12.4953		chr10	1598577	1598806	LMR	6	6	20.8333	24.4294
chr10	380287	380614	LMR	5	5	4.54545	6.13553		chr10	1608621	1608846	LMR	24	24	12.1786	5.8011
chr10	385685	387026	UMR	47	47	2.88432	0.845101		chr10	1623608	1624674	UMR	39	48	25.1908	23.0159
chr10	403756	406746	UMR	85	85	7.64861	1.79654		chr10	1635526	1639460	UMR	78	87	4.26563	0.979534
chr10	410895	411082	LMR	18	18	6.34921	5.26316		chr10	1657252	1657759	LMR	5	5	48.5294	32.2105
chr10	425558	426858	UMR	35	35	1.71408	0.856932		chr10	1681302	1682202	UMR	35	35	1.22378	1.21639
chr10	439354	440250	LMR	20	20	1.11421	1.42879		chr10	1696156	1698549	UMR	33	42	3.64807	2.24792
chr10	456502	457993	LMR	25	25	6.58228	2.01361		chr10	1716830	1718726	UMR	51	52	1.94838	1.34139
chr10	466143	467807	UMR	77	77	1.63239	0.740741		chr10	1757594	1758246	LMR	19	19	33.2075	37.518
chr10	506124	506882	LMR	22	22	5.89391	2.42486		chr10	1781708	1782184	LMR	15	15	21.0843	21.2821
chr10	517630	519364	UMR	41	41	1.38817	0.833333		chr10	1826444	1830450	UMR	55	62	1.35531	0.833333
chr10	539688	541190	UMR	6	35	3.27869	4.05983		chr10	1868762	1868993	UMR	36	36	9.60591	8.96465
chr10	548582	549700	LMR	20	25	12.9032	14.9649		chr10	1904284	1906056	UMR	31	33	26.0829	20.9015
chr10	572848	574538	UMR	39	39	1.24555	0.666667		chr10	1910081	1910850	LMR	15	18	1.73633	1.76608
chr10	640363	643160	UMR	83	84	1.90641	0.546448		chr10	1917585	1917781	LMR	5	5	38.1295	44.733
chr10	661845	662684	LMR	6	12	7.62712	6.59983		chr10	1960997	1962431	UMR	46	46	1.2789	0.955501
chr10	689292	690852	UMR	39	39	1.43811	0.939713		chr10	2041703	2043069	UMR	49	52	6.14709	5.04961
chr10	801371	803060	UMR	6	31	43.4783	36.1597		chr10	2059962	2060154	LMR	6	6	36.2712	26.25
chr10	804038	805024	UMR	63	64	2.86378	2.27273		chr10	2104103	2104362	LMR	11	11	31.0204	28.7879
chr10	814236	814450	LMR	5	5	32.3607	33.9489		chr10	2132140	2132241	LMR	11	11	25.4464	23.1969
chr10	883104	885014	UMR	62	62	1.79775	0.617284		chr10	2191278	2195504	UMR	81	98	2.62518	0.617284
chr10	983790	984306	UMR	30	31	41.5659	43.4662		chr10	2300858	2301126	LMR	11	11	13.7725	12.7778
chr10	1030030	1030274	LMR	6	6	23.7113	24.4087		chr10	2330682	2331468	LMR	5	8	20	24.6032
chr10	1037588	1038332	LMR	26	26	45.1076	42.4053		chr10	2401936	2402988	UMR	34	34	4.25948	1.79302
chr10	1072911	1073312	LMR	6	6	36.8421	40.0168		chr10	2460087	2463191	LMR	7	7	12.4668	24.9735
chr10	1074724	1075306	LMR	9	10	12.7007	8.68977		chr10	2465411	2474887	LMR	7	7	18.087	32.1381
chr10	1123356	1123590	LMR	9	9	23.2727	20.6731		chr10	2499160	2500242	LMR	23	23	4.10256	3.30983
chr10	1162799	1162886	LMR	5	5	24.2038	15.4664		chr10	2524946	2527874	UMR	71	76	0.978162	0.679995
chr10	1179152	1181018	UMR	48	50	2.57433	1.10106		chr10	2556681	2557872	UMR	60	60	0.646552	0.604169
chr10	1194714	1195190	LMR	13	13	29.1291	29.5046		chr10	2581578	2583411	UMR	61	61	2.51369	1.45143
chr10	1198600	1198748	LMR	5	5	9.20502	9.51247		chr10	2586744	2588927	UMR	43	45	3.43552	1.07555
chr10	1275126	1276336	LMR	23	23	1.92171	1.38949		chr10	2594756	2595164	LMR	8	8	41.3861	40.1264
chr10	1287008	1287950	UMR	49	49	42.7842	42.6471		chr10	2600246	2601614	UMR	32	32	2.40889	1.06012
chr10	1288002	1288390	LMR	14	16	34.9442	35.0991		chr10	2608754	2609258	LMR	6	16	28.3654	28.0263
chr10	1316179	1316852	UMR	31	31	18.4783	15.5607		chr10	2620638	2620732	LMR	11	11	34.4186	35.0042
chr10	1349341	1350209	LMR	5	5	33.2117	41.866		chr10	2681156	2682894	UMR	93	97	0.746733	0.705057
chr10	1358620	1359196	LMR	5	5	26.2195	26.7583		chr10	2683457	2684551	LMR	22	24	4.05093	0.900901
chr10	1392075	1393113	LMR	26	26	36.253	33.9574		chr10	2712177	2713977	UMR	57	63	2.06868	1.2956
chr10	1396682	1398757	UMR	78	78	2.06163	1.49634		chr10	2779561	2779610	LMR	6	9	42.5	43.6508
chr10	1432852	1433228	LMR	8	8	9.76744	10.3486		chr10	2785357	2785393	LMR	9	9	33.439	34.1558
chr10	1444749	1445526	LMR	7	7	28.4698	24.2306		chr10	2787958	2789184	UMR	30	32	7.16667	0.743432
chr10	1494669	1495244	UMR	13	50	7	9.33333		chr10	2789330	2789570	LMR	6	6	39.9015	38.108
chr10	1524172	1525782	LMR	19	27	4.47504	1.35999		chr10	2798776	2799726	LMR	25	26	0.791766	0.833333
chr10	1586698	1586883	LMR	6	6	42.3423	40.8938		chr10	2820889	2821458	LMR	11	13	28.8462	27.9101
chr10	1587138	1592408	UMR	122	124	3.08205	1.38735		chr10	2840535	2842184	UMR	30	32	3.77358	1.04167
chr10	1597965	1598115	LMR	6	6	26.25	27.1836		chr10	2874209	2876461	UMR	47	50	2.54391	0.775194
chr10	1598325	1598476	LMR	7	7	18.1287	15.6033		chr10	2898372	2899870	UMR	46	46	4.12201	0
chr10	1598577	1598806	LMR	6	6	26.4901	37.0048		chr10	2923332	2923556	LMR	5	5	30	25.5772
chr10	1608059	1608149	LMR	5	5	44.7853	49.2837		chr10	2942024	2943554	UMR	32	32	3.84	1.22054
chr10	1608621	1608846	LMR	24	24	20.1058	18.2863		chr10	2970860	2972222	LMR	29	28	4.8202	1.0582
chr10	1623608	1624605	UMR	25	47	24.3655	17.7778		chr10	2975802	2977050	LMR	24	27	0.731261	0.421941
chr10	1635526	1639460	UMR	82	87	4.65171	1.33333		chr10	2977403	2979985	UMR	21	46	15.655	20
chr10	1681302	1682202	UMR	35	35	1.04895	0.955784		chr10	3014598	3014839	LMR	5	5	22.8346	18.4343
chr10	1695937	1699334	UMR	46	58	4.8854	3.86069		chr10	3048512	3050610	UMR	56	67	0.762155	0.826193
chr10	1716830	1718726	UMR	51	52	3.18747	1.10381		chr10	3084594	3085219	LMR	5	5	35.2941	38.7302
chr10	1757594	1758107	LMR	18	18	32.3077	31.876		chr10	3137668	3140473	UMR	24	55	9.13706	0
chr10	1760921	1761188	LMR	6	6	38.2979	43.0886		chr10	3144687	3146749	UMR	53	57	1.21517	0.813008
chr10	1781708	1782184	LMR	15	15	22.0374	21.2591		chr10	3227140	3227670	LMR	6	8	54.8387	35.7937
chr10	1826444	1830450	UMR	59	62	2.35831	1.85185		chr10	3260580	3261772	LMR	26	29	2.03774	1.21251
chr10	1868762	1869115	UMR	37	37	6.73913	5.55556		chr10	3294534	3296458	LMR	23	24	0.862689	0.469484
chr10	1904284	1905841	UMR	31	31	22.765	20.8613		chr10	3299184	3300832	LMR	23	23	2.36635	1.07527
chr10	1910081	1910850	LMR	15	18	1.8565	1.79163		chr10	3312012	3312270	LMR	24	24	8.26446	7.57576
chr10	1917154	1917425	LMR	5	5	35.2941	33.1727		chr10	3331351	3332696	UMR	23	41	0.809717	0
chr10	1949277	1949700	LMR	5	6	61.6667	37.6934		chr10	3361084	3361852	LMR	17	17	31.2067	31.1949
chr10	1960997	1962213	UMR	45	45	4.12776	4.3659		chr10	3393354	3395013	UMR	41	41	1.30548	0.913242
chr10	2041211	2043069	UMR	60	67	6.92542	6.46658		chr10	3407062	3407724	LMR	7	7	44.0559	45.3242
chr10	2059962	2060154	LMR	6	6	35.7143	29.4011		chr10	3413321	3413482	LMR	20	20	16.055	14.3199
chr10	2104095	2104145	LMR	11	11	31.1688	32.2222		chr10	3415571	3416390	LMR	19	19	1.34529	1.07527
chr10	2132140	2132241	LMR	11	11	15.625	12.8655		chr10	3426624	3429031	UMR	96	101	1.51438	0.793651
chr10	2152565	2152672	LMR	7	16	31.1111	31.9444		chr10	3529279	3529680	LMR	25	25	35.3132	36.7236
chr10	2169311	2169872	LMR	5	5	37.8788	42.3436		chr10	3532039	3533064	LMR	19	19	4.60772	3.92157
chr10	2191278	2192210	LMR	18	24	7.73333	9.06746		chr10	3533410	3535588	UMR	38	39	4.72303	1.21574
chr10	2193672	2195504	UMR	61	63	1.07589	0.641026		chr10	3709935	3710728	UMR	35	35	14.9127	14.0683
chr10	2300965	2301126	LMR	6	6	32.5	31.3672		chr10	3728625	3731380	UMR	108	109	9.18575	1.91293
chr10	2401936	2402988	UMR	34	34	5.72869	5.87059		chr10	3999034	3999338	LMR	5	5	10.8108	14.7619
chr10	2459713	2463191	LMR	9	9	8.33333	13.7665		chr10	4033362	4033804	LMR	6	6	18.9474	24.1129
chr10	2465411	2478078	LMR	8	8	12.5567	19.6119		chr10	4040972	4041494	LMR	13	13	38.6831	37.5817
chr10	2499160	2500242	LMR	23	23	4.23117	2.69335		chr10	4042288	4042372	LMR	6	6	40.4372	37.3638
chr10	2500552	2500834	LMR	9	9	45.8	44.9064		chr10	4045966	4047686	UMR	63	64	1.24056	0.70922
chr10	2525190	2527874	UMR	75	75	0.821211	0.595238		chr10	4092582	4095735	UMR	76	84	1.39735	0.641026
chr10	2556681	2557872	UMR	60	60	0.685119	0.488115		chr10	4132095	4133737	UMR	89	89	28.2521	24.359
chr10	2581578	2583306	UMR	60	60	3.3705	1.08801		chr10	4218470	4218719	LMR	6	6	32.2581	33.3333
chr10	2586460	2588694	UMR	45	45	6.88424	4.87734		chr10	4219403	4219948	LMR	7	7	20	21.4815
chr10	2600246	2601614	UMR	32	32	2.60623	0.88139		chr10	4305044	4307025	UMR	36	70	21.7195	20
chr10	2608754	2609140	LMR	6	6	28.9773	28.2127		chr10	4312463	4312896	LMR	8	9	37.1571	38.0316
chr10	2620688	2620769	LMR	12	12	30.6488	30.2969		chr10	4313856	4317101	UMR	73	74	1.34498	0.793651
chr10	2681156	2682894	UMR	97	97	1.21195	0.843882		chr10	4497604	4500670	LMR	22	28	3.29897	1.1554
chr10	2683460	2684551	LMR	24	24	4.22297	1.43947		chr10	4536067	4536896	LMR	20	20	23.5387	23.2877
chr10	2712177	2713920	UMR	62	62	1.55539	0.872391		chr10	4619660	4620192	UMR	28	30	35.0267	34.693
chr10	2785336	2785393	LMR	10	10	31.3694	31.1691		chr10	4640760	4642307	UMR	50	50	1.73085	0.844218
chr10	2787958	2789100	UMR	31	31	4.09704	1.07527		chr10	4694758	4695394	LMR	5	6	17.7215	18.13
chr10	2798638	2799726	LMR	27	27	2.7937	3.57318		chr10	4833156	4834060	UMR	44	44	1.81483	0.702626
chr10	2820864	2821170	LMR	12	12	30	28.5946		chr10	4920112	4921074	LMR	18	18	14.9879	3.70935
chr10	2840535	2842310	UMR	33	33	4.36338	1.54386		chr10	4923787	4926240	UMR	99	99	2.10405	0.970535
chr10	2874782	2876589	UMR	48	48	1.5625	0.757576		chr10	4937690	4938316	LMR	11	11	17.7184	20.3903
chr10	2898372	2899870	UMR	46	46	2.54181	0		chr10	4975312	4980304	UMR	9	93	38.5542	39.1667
chr10	2923283	2923556	LMR	6	6	25.3247	22.7389		chr10	5016107	5018376	UMR	34	77	2.21932	1.59768
chr10	2942024	2943554	UMR	32	32	3.94464	1.74804		chr10	5022780	5027170	UMR	22	105	2.29008	0
chr10	2970666	2972276	UMR	31	31	5.6928	0.911555		chr10	5033637	5033840	LMR	6	8	42.1053	37.123
chr10	2975724	2976870	LMR	24	26	1.95896	1.44992		chr10	5043602	5043842	LMR	11	19	39.7727	33.3333
chr10	2977210	2979985	UMR	34	69	28.3582	30.5151		chr10	5057278	5061130	UMR	27	77	3.86598	0
chr10	3017337	3018326	LMR	5	6	39.4286	42.2336		chr10	5145012	5145374	LMR	5	16	34.4828	32.2222
chr10	3048630	3050638	UMR	58	67	1.48335	0.910442		chr10	5168520	5169160	LMR	6	26	43.5897	39.4643
chr10	3137668	3139928	UMR	26	48	3.44828	0		chr10	5211938	5212316	LMR	7	11	12.1951	16.9841
chr10	3144914	3146749	UMR	54	54	0.78534	0.585516		chr10	5231008	5231728	LMR	23	23	28.9037	32.9167
chr10	3167534	3167676	LMR	6	6	29.6482	36.5186		chr10	5233971	5235176	LMR	7	26	4.7619	6.73401
chr10	3227140	3227591	LMR	6	6	50.7353	26.7949		chr10	5267372	5269030	UMR	22	47	4.61923	1.7094
chr10	3260308	3261772	UMR	28	30	1.97957	1.32245		chr10	5389158	5389430	LMR	6	17	23.3333	26.6667
chr10	3294426	3296458	LMR	25	25	2.02361	0.564972		chr10	5421912	5423102	UMR	27	31	1.30051	0.900901
chr10	3299243	3300642	LMR	22	22	1.18544	0.885988		chr10	5526582	5527843	LMR	20	23	1.98413	1.33333
chr10	3312146	3312270	LMR	23	23	25.4098	28.8889		chr10	5586594	5587084	LMR	5	5	10.1124	18.1159
chr10	3331053	3332696	UMR	22	48	1.84332	1.66667		chr10	5591160	5592345	UMR	35	36	2.94646	1.0298
chr10	3361724	3361852	LMR	7	7	38.9513	35.8897		chr10	5618490	5619358	LMR	10	16	7.37179	7.17947
chr10	3393393	3395013	UMR	41	41	1.89538	1.2381		chr10	5637841	5637936	LMR	6	6	27.6596	30.6061
chr10	3413321	3413482	LMR	20	20	14.3472	14.3778		chr10	5661034	5661374	LMR	5	5	43.4343	30.8852
chr10	3415571	3416390	LMR	19	19	1.30719	0.584795		chr10	5683374	5684560	LMR	25	25	1.63853	1.0041
chr10	3426462	3429031	UMR	103	103	1.53487	0.740741		chr10	5688246	5690246	UMR	31	31	2.96846	3.0303
chr10	3529468	3529670	LMR	10	10	42.4479	40.8581		chr10	5820800	5822307	UMR	45	46	2.47797	1.0101
chr10	3532039	3533064	LMR	19	19	7.61478	3.59848		chr10	5847282	5848336	LMR	23	23	1.29032	1.01503
chr10	3533632	3535588	UMR	37	38	3.698	1.81941		chr10	5849858	5850549	LMR	19	19	7.18563	2.63894
chr10	3709935	3710728	UMR	35	35	26.1981	24.6517		chr10	5856993	5858016	UMR	34	34	1.42544	0
chr10	3728634	3730855	UMR	85	85	1.9559	1.11111		chr10	5864474	5865075	LMR	8	8	7.75862	3.09524
chr10	4032942	4033804	LMR	7	7	27.4074	24.4009		chr10	5904155	5905551	UMR	56	57	1.39626	0.843882
chr10	4041169	4041686	LMR	11	11	35.3234	34.8368		chr10	6009720	6014310	UMR	73	77	2.62688	0.891419
chr10	4043047	4043148	LMR	6	6	41.1483	38.3229		chr10	6039564	6040877	UMR	35	39	1.52193	1.37043
chr10	4045966	4047686	UMR	64	64	1.49813	1.00056		chr10	6057152	6059127	LMR	8	29	1.25	0
chr10	4092762	4095735	UMR	83	83	1.6129	1.49983		chr10	6069220	6071762	UMR	14	47	4.0201	0
chr10	4132095	4133415	UMR	65	65	27.3095	24.2424		chr10	6085704	6086955	UMR	14	36	4.16667	1.85185
chr10	4133453	4133737	LMR	18	18	20.332	19.178		chr10	6099406	6100198	LMR	20	21	2.70758	1.5873
chr10	4218470	4218762	LMR	8	8	2	0		chr10	6111223	6112877	UMR	11	43	0	0
chr10	4219403	4219948	LMR	7	7	17.6471	18.8034		chr10	6119232	6122974	UMR	53	57	4.25457	1.3338
chr10	4243753	4243872	LMR	7	7	41.1765	41.1111		chr10	6339797	6341358	UMR	47	47	0.993555	0.75332
chr10	4305044	4306876	UMR	23	57	21.1618	28.8889		chr10	6375561	6376529	LMR	8	8	3.15186	1.59535
chr10	4310144	4310261	LMR	5	5	19.7452	23.4266		chr10	6378866	6384286	UMR	79	84	15.9246	16.875
chr10	4312596	4312936	LMR	6	6	38.8535	28.4722		chr10	6492974	6494798	UMR	42	43	2.50757	0.775194
chr10	4314596	4317101	UMR	70	70	0.831087	0.757576		chr10	6495660	6497124	UMR	53	53	1.98871	0.802867
chr10	4497084	4500892	UMR	26	31	3.77907	1.77771		chr10	6587160	6589170	UMR	83	83	1.1209	1.07243
chr10	4535986	4536660	LMR	19	19	26.8371	25.1401		chr10	6602034	6603088	UMR	30	30	3.29793	1.81616
chr10	4597632	4597796	LMR	7	7	41.2791	37.8892		chr10	6612147	6614074	UMR	38	42	2.5389	0.740741
chr10	4619346	4619999	UMR	44	48	26.1824	27.4834		chr10	6664819	6665278	LMR	10	16	37.2263	38.7343
chr10	4640905	4642307	UMR	48	48	2.0332	0.900901		chr10	6727414	6730322	UMR	75	77	3.82667	2.90249
chr10	4672876	4673379	LMR	12	13	41.6393	40.5722		chr10	6744365	6746779	UMR	75	78	15.307	11.1339
chr10	4694942	4695394	LMR	5	5	22	22.6159		chr10	6747742	6747911	LMR	6	6	45.7096	44.2601
chr10	4833233	4834060	UMR	43	43	1.47937	0.813008		chr10	6774360	6775868	UMR	56	57	4.74011	1.35531
chr10	4920112	4921047	LMR	17	17	11.8762	5.45221		chr10	6869008	6869240	LMR	5	6	16.1905	29.2593
chr10	4923787	4926240	UMR	99	99	2.51476	0.877193		chr10	6873148	6875012	UMR	30	30	4.14938	1.62602
chr10	4937701	4938316	LMR	10	11	16.7539	12.9788		chr10	6883696	6885093	UMR	56	56	1.92771	1.49254
chr10	4980281	4980625	LMR	28	28	41.2037	39.881		chr10	6906004	6909124	UMR	55	60	7.30051	1.96078
chr10	4980695	4980727	LMR	5	5	45.9459	47.619		chr10	6915354	6915534	LMR	5	5	31.4815	35.4407
chr10	4997194	4998101	LMR	9	25	35.3535	30		chr10	6968278	6968830	LMR	5	5	38.7097	33.3333
chr10	5015698	5018376	UMR	35	80	0.952381	0		chr10	6977910	6979864	UMR	33	33	4.10697	0
chr10	5022780	5026386	UMR	25	91	3.8835	0		chr10	6992896	6993064	UMR	42	42	25.6968	22.0038
chr10	5043588	5043842	LMR	5	20	45.9459	37.8968		chr10	7001782	7003247	UMR	34	35	2.83861	1.11111
chr10	5056610	5061130	UMR	44	84	4.05117	0		chr10	7045687	7046576	LMR	5	5	19.1729	22.8889
chr10	5147238	5147484	LMR	5	6	42.1053	38.1563		chr10	7083272	7084600	UMR	38	38	0.913901	0.803319
chr10	5170070	5171750	LMR	5	12	32.2581	29.1667		chr10	7130414	7130798	LMR	7	8	34.1615	35.2564
chr10	5211926	5212316	LMR	8	11	4	3.0303		chr10	7185821	7186258	LMR	5	5	53.3333	41.3462
chr10	5231008	5231432	LMR	14	14	22.3837	23.7302		chr10	7255271	7256444	UMR	36	37	2.55848	1.68516
chr10	5267312	5268975	UMR	21	47	5.07692	1.91877		chr10	7268950	7269560	LMR	15	15	6.29371	6.7382
chr10	5421566	5423208	UMR	31	43	2	0.756525		chr10	7271422	7272478	LMR	15	15	14.3836	5.54899
chr10	5526850	5527704	LMR	19	19	6.39386	6.8697		chr10	7323104	7323210	LMR	5	5	18.2891	25.0926
chr10	5550424	5551473	LMR	7	8	45.9016	40.3367		chr10	7350504	7350791	LMR	5	6	40.625	18.5185
chr10	5586594	5587084	LMR	5	5	9.46746	11.0861		chr10	7350995	7351608	LMR	11	12	33.557	31.9192
chr10	5591196	5592200	UMR	34	34	1.57687	1.09568		chr10	7392587	7392622	LMR	5	5	24.3243	26.7857
chr10	5613245	5614260	LMR	9	25	14.6341	12.8816		chr10	7471582	7472884	UMR	47	62	1.09589	0
chr10	5618490	5619358	LMR	9	16	9.35673	5.49793		chr10	7478656	7480761	UMR	10	75	32.5301	28.578
chr10	5637841	5637941	LMR	7	6	25.4902	28.5714		chr10	7550242	7553388	UMR	5	39	36.5854	40
chr10	5683374	5684560	LMR	25	25	1.16675	0.813231		chr10	7627431	7627566	LMR	5	7	33.3333	36.6667
chr10	5688246	5690326	UMR	32	32	2.06186	1.25831		chr10	7670188	7671882	UMR	30	30	1.33432	0.892692
chr10	5820800	5822178	UMR	44	45	1.40449	0.614775		chr10	7686573	7687158	LMR	11	11	1.28205	0
chr10	5841870	5842074	LMR	5	5	43.0556	34.2593		chr10	7701246	7704022	UMR	47	49	1.84735	0.888889
chr10	5847282	5848441	LMR	24	24	2.3126	0.666667		chr10	7733554	7734986	UMR	44	47	1.80424	0.766164
chr10	5849858	5850267	LMR	13	13	6.94935	5.21146		chr10	7736278	7737089	LMR	15	15	15.3846	12.3977
chr10	5856695	5858306	UMR	36	36	5.45455	3.94376		chr10	7755742	7757610	UMR	63	63	0.877983	0.444444
chr10	5864474	5865026	LMR	8	8	11.4206	2.15918		chr10	7770485	7772692	UMR	56	57	1.90114	1.47216
chr10	5904155	5905551	UMR	57	57	1.49823	0.779967		chr10	7789594	7789742	LMR	9	9	4.02685	6.14379
chr10	6009746	6014310	UMR	73	77	2.5443	0.943396		chr10	7791918	7792748	LMR	8	12	29.4118	22.9448
chr10	6039504	6040877	UMR	35	39	4.65779	5		chr10	7795007	7795242	LMR	5	6	41.1458	42.4143
chr10	6070539	6071984	LMR	13	25	5.7554	4.16667		chr10	7802953	7803396	LMR	6	6	22.5681	19.2223
chr10	6098756	6100348	LMR	21	27	6.16967	7.40741		chr10	7807954	7808099	LMR	8	8	40.4858	43.7765
chr10	6111459	6113126	UMR	29	38	5.17241	5.15873		chr10	7819892	7822375	UMR	113	113	1.97764	1.0582
chr10	6118758	6119713	LMR	14	14	25.3493	19.4523		chr10	7921621	7922714	LMR	7	15	5.88235	3.7071
chr10	6121126	6123090	UMR	44	44	1.45237	0.823045		chr10	8018822	8019338	LMR	5	8	32.4675	31.5033
chr10	6265870	6266221	LMR	5	5	46.1111	33.1877		chr10	8027038	8028237	LMR	5	22	37.1429	38.8889
chr10	6339797	6341358	UMR	46	47	1.09927	0.9065		chr10	8032042	8033767	UMR	52	58	2.46154	0.694444
chr10	6375561	6376680	LMR	9	9	6.03175	5.68783		chr10	8041257	8042242	UMR	37	38	0.902009	0.766284
chr10	6378866	6383095	UMR	37	39	21.8781	26.8302		chr10	8049883	8050529	LMR	10	12	40	39.0947
chr10	6383170	6384286	UMR	40	40	6.84776	2.67796		chr10	8090400	8092138	UMR	41	41	2.0111	1.0101
chr10	6426793	6427010	LMR	14	14	23.4899	24.2246		chr10	8101086	8102704	UMR	33	33	3.82436	0.529101
chr10	6453629	6453914	LMR	5	5	31.3433	40.0238		chr10	8127080	8127524	LMR	5	5	37.3626	16.6667
[truncated: 38,457 more rows]

## Sheet: README
MethylSeekR segmentation of whole-genome bisulfite sequencing (WGBS) data showing genomic intervals classified as lowly methylated regions (LMRs), highly methylated regions (HMRs), or unmethylated regions (UMRs). Each segment is defined by genomic coordinates (chr, start, end) and annotated with the number of CpGs in the segment (nCG.segmentation), the number of CpGs sequenced (nCG.seq), and aver…
