# Supplementary material for: A single-cell multiomics roadmap of zebrafish spermatogenesis reveals regulatory principles of male germline formation
Source: Mol Syst Biol. 2025 Oct 14;22(1):42–68. doi: 10.1038/s44320-025-00157-7 (PMC12759076; doi:10.1038/s44320-025-00157-7)
Supplement: Supplementary file 17 — Source data Fig. 5 [file 44320_2025_157_MOESM17_ESM.zip › Figure_5/5D/README.txt]

Log2-normalised pseudodobulk scATAC-seq data plotted over sperm UMRs (see source data associated with Figure 5C for sperm UMR coordinates), using deeptools plotProfile, heatmap option -  (https://deeptools.readthedocs.io/en/develop/content/tools/plotProfile.html). 
