# Supplementary material for: A single-cell multiomics roadmap of zebrafish spermatogenesis reveals regulatory principles of male germline formation
Source: Mol Syst Biol. 2025 Oct 14;22(1):42–68. doi: 10.1038/s44320-025-00157-7 (PMC12759076; doi:10.1038/s44320-025-00157-7)
Supplement: Supplementary file 17 — Source data Fig. 5 [file 44320_2025_157_MOESM17_ESM.zip › Figure_5/5F/Fig.5F.xlsx]

## Sheet: Fig.5F
#chrom	start	end	name	score	strand	thickStart	thickEnd	itemRGB	blockCount	blockSizes	blockStart	deepTools_group
chr10	73886	77378	chr10:73886-77378	.	.	73886	77378	0	1	3492	73879	genes
chr16	36413287	36415414	chr16:36413287-36415414	.	.	36413287	36415414	0	1	2127	36413284	genes
chr13	49719446	49721981	chr13:49719446-49721981	.	.	49719446	49721981	0	1	2535	49719442	genes
chr24	37566155	37570024	chr24:37566155-37570024	.	.	37566155	37570024	0	1	3869	37566152	genes
chr19	42327464	42330546	chr19:42327464-42330546	.	.	42327464	42330546	0	1	3082	42327460	genes
chr17	23963722	23968272	chr17:23963722-23968272	.	.	23963722	23968272	0	1	4550	23963720	genes
chr1	44999492	45003736	chr1:44999492-45003736	.	.	44999492	45003736	0	1	4244	44999488	genes
chr17	11417124	11420008	chr17:11417124-11420008	.	.	11417124	11420008	0	1	2884	11417123	genes
chr25	36309854	36313506	chr25:36309854-36313506	.	.	36309854	36313506	0	1	3652	36309851	genes
chr6	59853192	59856022	chr6:59853192-59856022	.	.	59853192	59856022	0	1	2830	59853187	genes
chr4	1682494	1686569	chr4:1682494-1686569	.	.	1682494	1686569	0	1	4075	1682493	genes
chr14	45637454	45640620	chr14:45637454-45640620	.	.	45637454	45640620	0	1	3166	45637450	genes
chr25	6388336	6392450	chr25:6388336-6392450	.	.	6388336	6392450	0	1	4114	6388330	genes
chr1	55748976	55750556	chr1:55748976-55750556	.	.	55748976	55750556	0	1	1580	55748971	genes
chr10	209918	212630	chr10:209918-212630	.	.	209918	212630	0	1	2712	209916	genes
chr3	26122016	26124258	chr3:26122016-26124258	.	.	26122016	26124258	0	1	2242	26122014	genes
chr21	5798320	5801502	chr21:5798320-5801502	.	.	5798320	5801502	0	1	3182	5798315	genes
chr2	56129772	56131844	chr2:56129772-56131844	.	.	56129772	56131844	0	1	2072	56129767	genes
chr20	53980704	53982040	chr20:53980704-53982040	.	.	53980704	53982040	0	1	1336	53980699	genes
chr16	36398538	36399750	chr16:36398538-36399750	.	.	36398538	36399750	0	1	1212	36398535	genes
chr16	48429000	48431370	chr16:48429000-48431370	.	.	48429000	48431370	0	1	2370	48428996	genes
chr8	13334846	13336785	chr8:13334846-13336785	.	.	13334846	13336785	0	1	1939	13334845	genes
chr8	47150020	47153224	chr8:47150020-47153224	.	.	47150020	47153224	0	1	3204	47150016	genes
chr1	44838084	44840693	chr1:44838084-44840693	.	.	44838084	44840693	0	1	2609	44838080	genes
chr4	16122394	16125178	chr4:16122394-16125178	.	.	16122394	16125178	0	1	2784	16122393	genes
chr5	55623706	55628512	chr5:55623706-55628512	.	.	55623706	55628512	0	1	4806	55623701	genes
chr25	3646140	3648402	chr25:3646140-3648402	.	.	3646140	3648402	0	1	2262	3646137	genes
chr20	26946900	26949239	chr20:26946900-26949239	.	.	26946900	26949239	0	1	2339	26946898	genes
chr3	49513526	49516964	chr3:49513526-49516964	.	.	49513526	49516964	0	1	3438	49513522	genes
chr3	15888080	15891410	chr3:15888080-15891410	.	.	15888080	15891410	0	1	3330	15888079	genes
chr20	13893776	13895245	chr20:13893776-13895245	.	.	13893776	13895245	0	1	1469	13893775	genes
chr5	13644649	13648382	chr5:13644649-13648382	.	.	13644649	13648382	0	1	3733	13644648	genes
chr3	1208748	1210006	chr3:1208748-1210006	.	.	1208748	1210006	0	1	1258	1208747	genes
chr12	15564318	15568586	chr12:15564318-15568586	.	.	15564318	15568586	0	1	4268	15564317	genes
chr4	8669642	8672168	chr4:8669642-8672168	.	.	8669642	8672168	0	1	2526	8669634	genes
chr1	54970801	54972640	chr1:54970801-54972640	.	.	54970801	54972640	0	1	1839	54970796	genes
chr2	54693756	54698926	chr2:54693756-54698926	.	.	54693756	54698926	0	1	5170	54693751	genes
chr20	31214748	31218438	chr20:31214748-31218438	.	.	31214748	31218438	0	1	3690	31214745	genes
chr3	20060955	20065112	chr3:20060955-20065112	.	.	20060955	20065112	0	1	4157	20060953	genes
chr20	54333756	54335424	chr20:54333756-54335424	.	.	54333756	54335424	0	1	1668	54333751	genes
chr13	24907132	24911164	chr13:24907132-24911164	.	.	24907132	24911164	0	1	4032	24907130	genes
chr16	11150159	11152904	chr16:11150159-11152904	.	.	11150159	11152904	0	1	2745	11150158	genes
chr14	79872	81984	chr14:79872-81984	.	.	79872	81984	0	1	2112	79865	genes
chr10	640363	643160	chr10:640363-643160	.	.	640363	643160	0	1	2797	640357	genes
chr24	3476044	3479820	chr24:3476044-3479820	.	.	3476044	3479820	0	1	3776	3476041	genes
chr3	16226698	16230772	chr3:16226698-16230772	.	.	16226698	16230772	0	1	4074	16226697	genes
chr13	8342	9774	chr13:8342-9774	.	.	8342	9774	0	1	1432	8334	genes
chr25	37477860	37480752	chr25:37477860-37480752	.	.	37477860	37480752	0	1	2892	37477857	genes
chr16	49645192	49648604	chr16:49645192-49648604	.	.	49645192	49648604	0	1	3412	49645188	genes
chr11	235281	237330	chr11:235281-237330	.	.	235281	237330	0	1	2049	235279	genes
chr1	51730668	51735209	chr1:51730668-51735209	.	.	51730668	51735209	0	1	4541	51730663	genes
chr10	39083245	39086070	chr10:39083245-39086070	.	.	39083245	39086070	0	1	2825	39083242	genes
chr7	33347697	33352233	chr7:33347697-33352233	.	.	33347697	33352233	0	1	4536	33347694	genes
chr2	2966344	2968818	chr2:2966344-2968818	.	.	2966344	2968818	0	1	2474	2966342	genes
chr8	53269117	53271284	chr8:53269117-53271284	.	.	53269117	53271284	0	1	2167	53269112	genes
chr7	30623241	30627303	chr7:30623241-30627303	.	.	30623241	30627303	0	1	4062	30623238	genes
chr4	6808038	6809742	chr4:6808038-6809742	.	.	6808038	6809742	0	1	1704	6808032	genes
chr25	35043706	35059170	chr25:35043706-35059170	.	.	35043706	35059170	0	1	15464	35043703	genes
chr13	35525992	35529328	chr13:35525992-35529328	.	.	35525992	35529328	0	1	3336	35525989	genes
chr3	19199020	19201288	chr3:19199020-19201288	.	.	19199020	19201288	0	1	2268	19199019	genes
chr10	29271368	29274516	chr10:29271368-29274516	.	.	29271368	29274516	0	1	3148	29271366	genes
chr1	54764062	54765938	chr1:54764062-54765938	.	.	54764062	54765938	0	1	1876	54764057	genes
chr7	39663234	39666035	chr7:39663234-39666035	.	.	39663234	39666035	0	1	2801	39663231	genes
chr7	24993012	24996550	chr7:24993012-24996550	.	.	24993012	24996550	0	1	3538	24993010	genes
chr23	3757664	3760398	chr23:3757664-3760398	.	.	3757664	3760398	0	1	2734	3757661	genes
chr13	45474062	45477352	chr13:45474062-45477352	.	.	45474062	45477352	0	1	3290	45474058	genes
chr2	7245056	7247578	chr2:7245056-7247578	.	.	7245056	7247578	0	1	2522	7245049	genes
chr4	759644	763453	chr4:759644-763453	.	.	759644	763453	0	1	3809	759637	genes
chr19	30419169	30423930	chr19:30419169-30423930	.	.	30419169	30423930	0	1	4761	30419166	genes
chr9	18733908	18735794	chr9:18733908-18735794	.	.	18733908	18735794	0	1	1886	18733907	genes
chr19	7151820	7157625	chr19:7151820-7157625	.	.	7151820	7157625	0	1	5805	7151813	genes
chr5	2720716	2722549	chr5:2720716-2722549	.	.	2720716	2722549	0	1	1833	2720714	genes
chr16	42109346	42112054	chr16:42109346-42112054	.	.	42109346	42112054	0	1	2708	42109342	genes
chr19	6383304	6385894	chr19:6383304-6385894	.	.	6383304	6385894	0	1	2590	6383298	genes
chr6	21581380	21586104	chr6:21581380-21586104	.	.	21581380	21586104	0	1	4724	21581378	genes
chr9	68140	71020	chr9:68140-71020	.	.	68140	71020	0	1	2880	68134	genes
chr2	37480278	37482827	chr2:37480278-37482827	.	.	37480278	37482827	0	1	2549	37480275	genes
chr15	46385418	46387024	chr15:46385418-46387024	.	.	46385418	46387024	0	1	1606	46385414	genes
chr19	42429397	42433537	chr19:42429397-42433537	.	.	42429397	42433537	0	1	4140	42429393	genes
chr5	68781226	68783882	chr5:68781226-68783882	.	.	68781226	68783882	0	1	2656	68781220	genes
chr21	44729844	44733017	chr21:44729844-44733017	.	.	44729844	44733017	0	1	3173	44729840	genes
chr5	13549006	13550578	chr5:13549006-13550578	.	.	13549006	13550578	0	1	1572	13549005	genes
chr15	1533588	1536055	chr15:1533588-1536055	.	.	1533588	1536055	0	1	2467	1533587	genes
chr1	54110480	54112194	chr1:54110480-54112194	.	.	54110480	54112194	0	1	1714	54110475	genes
chr1	53683826	53686262	chr1:53683826-53686262	.	.	53683826	53686262	0	1	2436	53683821	genes
chr4	128562	130780	chr4:128562-130780	.	.	128562	130780	0	1	2218	128561	genes
chr3	16054332	16056342	chr3:16054332-16056342	.	.	16054332	16056342	0	1	2010	16054331	genes
chr25	233340	236595	chr25:233340-236595	.	.	233340	236595	0	1	3255	233338	genes
chr15	19883779	19886320	chr15:19883779-19886320	.	.	19883779	19886320	0	1	2541	19883778	genes
chr12	849251	851276	chr12:849251-851276	.	.	849251	851276	0	1	2025	849243	genes
chr7	6424691	6433459	chr7:6424691-6433459	.	.	6424691	6433459	0	1	8768	6424685	genes
chr5	30417312	30421181	chr5:30417312-30421181	.	.	30417312	30421181	0	1	3869	30417309	genes
chr1	40517522	40520400	chr1:40517522-40520400	.	.	40517522	40520400	0	1	2878	40517518	genes
chr24	37687466	37690220	chr24:37687466-37690220	.	.	37687466	37690220	0	1	2754	37687463	genes
chr7	51248306	51250334	chr7:51248306-51250334	.	.	51248306	51250334	0	1	2028	51248301	genes
chr19	27965080	27967710	chr19:27965080-27967710	.	.	27965080	27967710	0	1	2630	27965078	genes
chr5	13765496	13767872	chr5:13765496-13767872	.	.	13765496	13767872	0	1	2376	13765495	genes
chr3	40931414	40934293	chr3:40931414-40934293	.	.	40931414	40934293	0	1	2879	40931410	genes
chr14	30907470	30911020	chr14:30907470-30911020	.	.	30907470	30911020	0	1	3550	30907467	genes
chr1	2100830	2103465	chr1:2100830-2103465	.	.	2100830	2103465	0	1	2635	2100828	genes
chr1	44702625	44704974	chr1:44702625-44704974	.	.	44702625	44704974	0	1	2349	44702621	genes
chr8	1265242	1267802	chr8:1265242-1267802	.	.	1265242	1267802	0	1	2560	1265241	genes
chr18	50706887	50708584	chr18:50706887-50708584	.	.	50706887	50708584	0	1	1697	50706882	genes
chr23	36304658	36307447	chr23:36304658-36307447	.	.	36304658	36307447	0	1	2789	36304655	genes
chr16	33951640	33955555	chr16:33951640-33955555	.	.	33951640	33955555	0	1	3915	33951637	genes
chr2	53895572	53897402	chr2:53895572-53897402	.	.	53895572	53897402	0	1	1830	53895567	genes
chr20	2410476	2412131	chr20:2410476-2412131	.	.	2410476	2412131	0	1	1655	2410474	genes
chr5	60885185	60887185	chr5:60885185-60887185	.	.	60885185	60887185	0	1	2000	60885179	genes
chr17	26719815	26723767	chr17:26719815-26723767	.	.	26719815	26723767	0	1	3952	26719813	genes
chr8	7564816	7568467	chr8:7564816-7568467	.	.	7564816	7568467	0	1	3651	7564809	genes
chr17	28706285	28708657	chr17:28706285-28708657	.	.	28706285	28708657	0	1	2372	28706283	genes
chr8	1218375	1220509	chr8:1218375-1220509	.	.	1218375	1220509	0	1	2134	1218374	genes
chr7	33682919	33686234	chr7:33682919-33686234	.	.	33682919	33686234	0	1	3315	33682916	genes
chr7	5903112	5915232	chr7:5903112-5915232	.	.	5903112	5915232	0	1	12120	5903107	genes
chr21	26726048	26728151	chr21:26726048-26728151	.	.	26726048	26728151	0	1	2103	26726046	genes
chr3	49502956	49504934	chr3:49502956-49504934	.	.	49502956	49504934	0	1	1978	49502952	genes
chr20	54646394	54647649	chr20:54646394-54647649	.	.	54646394	54647649	0	1	1255	54646389	genes
chr7	69526029	69529920	chr7:69526029-69529920	.	.	69526029	69529920	0	1	3891	69526023	genes
chr24	25207518	25210908	chr24:25207518-25210908	.	.	25207518	25210908	0	1	3390	25207516	genes
chr18	2188424	2190080	chr18:2188424-2190080	.	.	2188424	2190080	0	1	1656	2188422	genes
chr25	191351	192630	chr25:191351-192630	.	.	191351	192630	0	1	1279	191350	genes
chr18	40688817	40689444	chr18:40688817-40689444	.	.	40688817	40689444	0	1	627	40688813	genes
chr20	36681336	36683248	chr20:36681336-36683248	.	.	36681336	36683248	0	1	1912	36681333	genes
chr10	43993038	43994554	chr10:43993038-43994554	.	.	43993038	43994554	0	1	1516	43993034	genes
chr6	21852525	21856656	chr6:21852525-21856656	.	.	21852525	21856656	0	1	4131	21852523	genes
chr3	18187835	18190640	chr3:18187835-18190640	.	.	18187835	18190640	0	1	2805	18187834	genes
chr7	6366108	6368856	chr7:6366108-6368856	.	.	6366108	6368856	0	1	2748	6366102	genes
chr13	33255536	33257586	chr13:33255536-33257586	.	.	33255536	33257586	0	1	2050	33255533	genes
chr16	66838	71642	chr16:66838-71642	.	.	66838	71642	0	1	4804	66832	genes
chr6	57475648	57478042	chr6:57475648-57478042	.	.	57475648	57478042	0	1	2394	57475643	genes
chr25	12633474	12635927	chr25:12633474-12635927	.	.	12633474	12635927	0	1	2453	12633473	genes
chr14	93583	95523	chr14:93583-95523	.	.	93583	95523	0	1	1940	93574	genes
chr9	56231635	56233281	chr9:56231635-56233281	.	.	56231635	56233281	0	1	1646	56231630	genes
chr16	49698047	49701051	chr16:49698047-49701051	.	.	49698047	49701051	0	1	3004	49698043	genes
chr16	45068620	45070285	chr16:45068620-45070285	.	.	45068620	45070285	0	1	1665	45068616	genes
chr17	52657646	52659442	chr17:52657646-52659442	.	.	52657646	52659442	0	1	1796	52657641	genes
chr22	35088204	35090108	chr22:35088204-35090108	.	.	35088204	35090108	0	1	1904	35088201	genes
chr10	45345184	45347464	chr10:45345184-45347464	.	.	45345184	45347464	0	1	2280	45345180	genes
chr1	54705131	54706391	chr1:54705131-54706391	.	.	54705131	54706391	0	1	1260	54705126	genes
chr4	104902	107052	chr4:104902-107052	.	.	104902	107052	0	1	2150	104901	genes
chr6	52212134	52214010	chr6:52212134-52214010	.	.	52212134	52214010	0	1	1876	52212129	genes
chr3	60628698	60631150	chr3:60628698-60631150	.	.	60628698	60631150	0	1	2452	60628692	genes
chr10	6587160	6589170	chr10:6587160-6589170	.	.	6587160	6589170	0	1	2010	6587154	genes
chr20	23252982	23255780	chr20:23252982-23255780	.	.	23252982	23255780	0	1	2798	23252980	genes
chr7	6463475	6474028	chr7:6463475-6474028	.	.	6463475	6474028	0	1	10553	6463469	genes
chr7	25919800	25922200	chr7:25919800-25922200	.	.	25919800	25922200	0	1	2400	25919798	genes
chr4	15010967	15013204	chr4:15010967-15013204	.	.	15010967	15013204	0	1	2237	15010966	genes
chr21	3165424	3167754	chr21:3165424-3167754	.	.	3165424	3167754	0	1	2330	3165421	genes
chr7	20868728	20870143	chr7:20868728-20870143	.	.	20868728	20870143	0	1	1415	20868726	genes
chr3	5226668	5229440	chr3:5226668-5229440	.	.	5226668	5229440	0	1	2772	5226663	genes
chr20	28266190	28268032	chr20:28266190-28268032	.	.	28266190	28268032	0	1	1842	28266188	genes
chr15	47864035	47865736	chr15:47864035-47865736	.	.	47864035	47865736	0	1	1701	47864031	genes
chr3	27605953	27609780	chr3:27605953-27609780	.	.	27605953	27609780	0	1	3827	27605951	genes
chr7	6457132	6461428	chr7:6457132-6461428	.	.	6457132	6461428	0	1	4296	6457126	genes
chr21	21512318	21515604	chr21:21512318-21515604	.	.	21512318	21515604	0	1	3286	21512316	genes
chr13	110576	111800	chr13:110576-111800	.	.	110576	111800	0	1	1224	110575	genes
chr20	48469658	48472399	chr20:48469658-48472399	.	.	48469658	48472399	0	1	2741	48469654	genes
chr17	26752320	26756272	chr17:26752320-26756272	.	.	26752320	26756272	0	1	3952	26752318	genes
chr19	63168	64733	chr19:63168-64733	.	.	63168	64733	0	1	1565	63162	genes
chr10	109068	111230	chr10:109068-111230	.	.	109068	111230	0	1	2162	109067	genes
chr19	42806184	42808124	chr19:42806184-42808124	.	.	42806184	42808124	0	1	1940	42806180	genes
chr17	944658	947848	chr17:944658-947848	.	.	944658	947848	0	1	3190	944649	genes
chr6	58912219	58917489	chr6:58912219-58917489	.	.	58912219	58917489	0	1	5270	58912214	genes
chr8	49171090	49172943	chr8:49171090-49172943	.	.	49171090	49172943	0	1	1853	49171086	genes
chr20	2101877	2103632	chr20:2101877-2103632	.	.	2101877	2103632	0	1	1755	2101875	genes
chr6	59832062	59834128	chr6:59832062-59834128	.	.	59832062	59834128	0	1	2066	59832057	genes
chr23	44235340	44236756	chr23:44235340-44236756	.	.	44235340	44236756	0	1	1416	44235336	genes
chr7	73817506	73828838	chr7:73817506-73828838	.	.	73817506	73828838	0	1	11332	73817499	genes
chr10	44355715	44358730	chr10:44355715-44358730	.	.	44355715	44358730	0	1	3015	44355711	genes
chr6	55295837	55298816	chr6:55295837-55298816	.	.	55295837	55298816	0	1	2979	55295832	genes
chr20	3318334	3320287	chr20:3318334-3320287	.	.	3318334	3320287	0	1	1953	3318331	genes
chr16	45930493	45932036	chr16:45930493-45932036	.	.	45930493	45932036	0	1	1543	45930489	genes
chr10	44691175	44693116	chr10:44691175-44693116	.	.	44691175	44693116	0	1	1941	44691171	genes
chr18	29961200	29963916	chr18:29961200-29963916	.	.	29961200	29963916	0	1	2716	29961198	genes
chr10	8437070	8439482	chr10:8437070-8439482	.	.	8437070	8439482	0	1	2412	8437062	genes
chr21	45839722	45842278	chr21:45839722-45842278	.	.	45839722	45842278	0	1	2556	45839718	genes
chr2	10597531	10602334	chr2:10597531-10602334	.	.	10597531	10602334	0	1	4803	10597530	genes
chr20	23224742	23227191	chr20:23224742-23227191	.	.	23224742	23227191	0	1	2449	23224740	genes
chr16	24680736	24683062	chr16:24680736-24683062	.	.	24680736	24683062	0	1	2326	24680734	genes
chr16	11185118	11188662	chr16:11185118-11188662	.	.	11185118	11188662	0	1	3544	11185117	genes
chr21	18273720	18276967	chr21:18273720-18276967	.	.	18273720	18276967	0	1	3247	18273719	genes
chr10	43769648	43773082	chr10:43769648-43773082	.	.	43769648	43773082	0	1	3434	43769644	genes
chr8	10303272	10307023	chr8:10303272-10307023	.	.	10303272	10307023	0	1	3751	10303271	genes
chr3	22058693	22061186	chr3:22058693-22061186	.	.	22058693	22061186	0	1	2493	22058691	genes
chr3	11826893	11828630	chr3:11826893-11828630	.	.	11826893	11828630	0	1	1737	11826892	genes
chr6	50702694	50705654	chr6:50702694-50705654	.	.	50702694	50705654	0	1	2960	50702689	genes
chr14	7891100	7893786	chr14:7891100-7893786	.	.	7891100	7893786	0	1	2686	7891093	genes
chr4	19566	21709	chr4:19566-21709	.	.	19566	21709	0	1	2143	19565	genes
chr25	37247806	37249760	chr25:37247806-37249760	.	.	37247806	37249760	0	1	1954	37247803	genes
chr15	30126596	30129419	chr15:30126596-30129419	.	.	30126596	30129419	0	1	2823	30126593	genes
chr7	24888256	24890565	chr7:24888256-24890565	.	.	24888256	24890565	0	1	2309	24888254	genes
chr1	45613926	45616642	chr1:45613926-45616642	.	.	45613926	45616642	0	1	2716	45613922	genes
chr10	22843137	22848672	chr10:22843137-22848672	.	.	22843137	22848672	0	1	5535	22843135	genes
chr21	30030620	30032564	chr21:30030620-30032564	.	.	30030620	30032564	0	1	1944	30030617	genes
chr6	60111706	60113746	chr6:60111706-60113746	.	.	60111706	60113746	0	1	2040	60111700	genes
chr23	31912386	31914394	chr23:31912386-31914394	.	.	31912386	31914394	0	1	2008	31912383	genes
chr21	26481422	26484405	chr21:26481422-26484405	.	.	26481422	26484405	0	1	2983	26481420	genes
chr4	8609636	8612432	chr4:8609636-8612432	.	.	8609636	8612432	0	1	2796	8609628	genes
chr5	20206913	20209086	chr5:20206913-20209086	.	.	20206913	20209086	0	1	2173	20206911	genes
chr3	7653701	7657120	chr3:7653701-7657120	.	.	7653701	7657120	0	1	3419	7653694	genes
chr21	12035464	12037270	chr21:12035464-12037270	.	.	12035464	12037270	0	1	1806	12035463	genes
chr6	9674906	9678208	chr6:9674906-9678208	.	.	9674906	9678208	0	1	3302	9674897	genes
chr21	41586206	41588575	chr21:41586206-41588575	.	.	41586206	41588575	0	1	2369	41586202	genes
chr4	25167196	25170944	chr4:25167196-25170944	.	.	25167196	25170944	0	1	3748	25167194	genes
chr16	12265129	12268622	chr16:12265129-12268622	.	.	12265129	12268622	0	1	3493	12265128	genes
chr2	1363445	1365608	chr2:1363445-1365608	.	.	1363445	1365608	0	1	2163	1363444	genes
chr12	143404	145570	chr12:143404-145570	.	.	143404	145570	0	1	2166	143403	genes
chr19	4855861	4859087	chr19:4855861-4859087	.	.	4855861	4859087	0	1	3226	4855857	genes
chr22	785325	787434	chr22:785325-787434	.	.	785325	787434	0	1	2109	785318	genes
chr7	34505492	34508466	chr7:34505492-34508466	.	.	34505492	34508466	0	1	2974	34505489	genes
chr16	29193244	29196066	chr16:29193244-29196066	.	.	29193244	29196066	0	1	2822	29193242	genes
chr5	13305964	13308528	chr5:13305964-13308528	.	.	13305964	13308528	0	1	2564	13305963	genes
chr11	44502273	44504246	chr11:44502273-44504246	.	.	44502273	44504246	0	1	1973	44502269	genes
chr16	40953809	40955488	chr16:40953809-40955488	.	.	40953809	40955488	0	1	1679	40953805	genes
chr25	10628378	10630800	chr25:10628378-10630800	.	.	10628378	10630800	0	1	2422	10628377	genes
chr2	57377226	57379722	chr2:57377226-57379722	.	.	57377226	57379722	0	1	2496	57377221	genes
chr8	52228624	52230440	chr8:52228624-52230440	.	.	52228624	52230440	0	1	1816	52228619	genes
chr17	10565589	10567168	chr17:10565589-10567168	.	.	10565589	10567168	0	1	1579	10565588	genes
chr5	453154	458016	chr5:453154-458016	.	.	453154	458016	0	1	4862	453150	genes
chr14	5860544	5862896	chr14:5860544-5862896	.	.	5860544	5862896	0	1	2352	5860539	genes
chr6	49860220	49862882	chr6:49860220-49862882	.	.	49860220	49862882	0	1	2662	49860216	genes
chr23	18980142	18983404	chr23:18980142-18983404	.	.	18980142	18983404	0	1	3262	18980141	genes
chr19	19378292	19381732	chr19:19378292-19381732	.	.	19378292	19381732	0	1	3440	19378291	genes
chr9	33787372	33790636	chr9:33787372-33790636	.	.	33787372	33790636	0	1	3264	33787369	genes
chr10	43028136	43029868	chr10:43028136-43029868	.	.	43028136	43029868	0	1	1732	43028132	genes
chr1	59214871	59217528	chr1:59214871-59217528	.	.	59214871	59217528	0	1	2657	59214866	genes
chr3	32364924	32367600	chr3:32364924-32367600	.	.	32364924	32367600	0	1	2676	32364921	genes
chr16	36068951	36071206	chr16:36068951-36071206	.	.	36068951	36071206	0	1	2255	36068948	genes
chr19	10557650	10560604	chr19:10557650-10560604	.	.	10557650	10560604	0	1	2954	10557649	genes
chr8	48676108	48678398	chr8:48676108-48678398	.	.	48676108	48678398	0	1	2290	48676104	genes
chr20	40486290	40488841	chr20:40486290-40488841	.	.	40486290	40488841	0	1	2551	40486286	genes
chr1	58839868	58841824	chr1:58839868-58841824	.	.	58839868	58841824	0	1	1956	58839863	genes
chr13	50375316	50376461	chr13:50375316-50376461	.	.	50375316	50376461	0	1	1145	50375311	genes
chr9	1653635	1655670	chr9:1653635-1655670	.	.	1653635	1655670	0	1	2035	1653634	genes
chr21	45870486	45873115	chr21:45870486-45873115	.	.	45870486	45873115	0	1	2629	45870482	genes
chr19	46259050	46260617	chr19:46259050-46260617	.	.	46259050	46260617	0	1	1567	46259046	genes
chr10	187417	188917	chr10:187417-188917	.	.	187417	188917	0	1	1500	187416	genes
chr25	37434486	37436062	chr25:37434486-37436062	.	.	37434486	37436062	0	1	1576	37434483	genes
chr17	19474912	19478459	chr17:19474912-19478459	.	.	19474912	19478459	0	1	3547	19474911	genes
chr8	8942874	8944850	chr8:8942874-8944850	.	.	8942874	8944850	0	1	1976	8942866	genes
chr17	15228701	15231128	chr17:15228701-15231128	.	.	15228701	15231128	0	1	2427	15228700	genes
chr11	25327620	25329930	chr11:25327620-25329930	.	.	25327620	25329930	0	1	2310	25327618	genes
chr10	32892828	32895086	chr10:32892828-32895086	.	.	32892828	32895086	0	1	2258	32892825	genes
chr21	39565891	39567588	chr21:39565891-39567588	.	.	39565891	39567588	0	1	1697	39565888	genes
chr7	73842811	73849270	chr7:73842811-73849270	.	.	73842811	73849270	0	1	6459	73842804	genes
chr7	10560380	10563764	chr7:10560380-10563764	.	.	10560380	10563764	0	1	3384	10560379	genes
chr25	17917562	17919294	chr25:17917562-17919294	.	.	17917562	17919294	0	1	1732	17917561	genes
chr3	25086079	25089024	chr3:25086079-25089024	.	.	25086079	25089024	0	1	2945	25086077	genes
chr16	41059378	41061232	chr16:41059378-41061232	.	.	41059378	41061232	0	1	1854	41059374	genes
chr12	10408546	10411194	chr12:10408546-10411194	.	.	10408546	10411194	0	1	2648	10408545	genes
chr6	55351281	55353089	chr6:55351281-55353089	.	.	55351281	55353089	0	1	1808	55351276	genes
chr20	47433936	47436182	chr20:47433936-47436182	.	.	47433936	47436182	0	1	2246	47433932	genes
chr5	19493220	19495158	chr5:19493220-19495158	.	.	19493220	19495158	0	1	1938	19493219	genes
chr1	53652996	53655014	chr1:53652996-53655014	.	.	53652996	53655014	0	1	2018	53652991	genes
chr17	10590914	10594957	chr17:10590914-10594957	.	.	10590914	10594957	0	1	4043	10590913	genes
chr22	38273169	38277197	chr22:38273169-38277197	.	.	38273169	38277197	0	1	4028	38273166	genes
chr10	44923094	44925185	chr10:44923094-44925185	.	.	44923094	44925185	0	1	2091	44923090	genes
chr6	52302518	52304694	chr6:52302518-52304694	.	.	52302518	52304694	0	1	2176	52302513	genes
chr20	46873083	46874372	chr20:46873083-46874372	.	.	46873083	46874372	0	1	1289	46873079	genes
chr19	43036666	43038748	chr19:43036666-43038748	.	.	43036666	43038748	0	1	2082	43036662	genes
chr8	39883098	39885100	chr8:39883098-39885100	.	.	39883098	39885100	0	1	2002	39883095	genes
chr2	43604532	43606218	chr2:43604532-43606218	.	.	43604532	43606218	0	1	1686	43604528	genes
chr17	27722651	27725394	chr17:27722651-27725394	.	.	27722651	27725394	0	1	2743	27722649	genes
chr12	11200517	11203502	chr12:11200517-11203502	.	.	11200517	11203502	0	1	2985	11200516	genes
chr3	62402094	62403960	chr3:62402094-62403960	.	.	62402094	62403960	0	1	1866	62402088	genes
chr7	41158561	41161234	chr7:41158561-41161234	.	.	41158561	41161234	0	1	2673	41158557	genes
chr2	27490416	27493037	chr2:27490416-27493037	.	.	27490416	27493037	0	1	2621	27490414	genes
chr15	28367842	28370565	chr15:28367842-28370565	.	.	28367842	28370565	0	1	2723	28367840	genes
chr16	54639700	54642318	chr16:54639700-54642318	.	.	54639700	54642318	0	1	2618	54639695	genes
chr23	42875500	42877172	chr23:42875500-42877172	.	.	42875500	42877172	0	1	1672	42875496	genes
chr3	26190359	26192763	chr3:26190359-26192763	.	.	26190359	26192763	0	1	2404	26190357	genes
chr16	48713552	48715511	chr16:48713552-48715511	.	.	48713552	48715511	0	1	1959	48713548	genes
chr3	49446033	49448856	chr3:49446033-49448856	.	.	49446033	49448856	0	1	2823	49446029	genes
chr5	30534102	30537759	chr5:30534102-30537759	.	.	30534102	30537759	0	1	3657	30534099	genes
chr25	29688080	29690142	chr25:29688080-29690142	.	.	29688080	29690142	0	1	2062	29688078	genes
chr3	26220923	26224120	chr3:26220923-26224120	.	.	26220923	26224120	0	1	3197	26220921	genes
chr8	48772724	48774595	chr8:48772724-48774595	.	.	48772724	48774595	0	1	1871	48772720	genes
chr24	39185271	39187640	chr24:39185271-39187640	.	.	39185271	39187640	0	1	2369	39185268	genes
chr5	15348998	15351986	chr5:15348998-15351986	.	.	15348998	15351986	0	1	2988	15348997	genes
chr17	30860482	30863532	chr17:30860482-30863532	.	.	30860482	30863532	0	1	3050	30860479	genes
chr23	2536496	2539386	chr23:2536496-2539386	.	.	2536496	2539386	0	1	2890	2536494	genes
chr10	44523704	44525049	chr10:44523704-44525049	.	.	44523704	44525049	0	1	1345	44523700	genes
chr24	17344548	17347190	chr24:17344548-17347190	.	.	17344548	17347190	0	1	2642	17344547	genes
chr8	51370180	51372606	chr8:51370180-51372606	.	.	51370180	51372606	0	1	2426	51370175	genes
chr4	148260	149984	chr4:148260-149984	.	.	148260	149984	0	1	1724	148259	genes
chr24	39770899	39773210	chr24:39770899-39773210	.	.	39770899	39773210	0	1	2311	39770896	genes
chr8	53915264	53917297	chr8:53915264-53917297	.	.	53915264	53917297	0	1	2033	53915259	genes
chr4	267010	268969	chr4:267010-268969	.	.	267010	268969	0	1	1959	267008	genes
chr5	18896133	18899462	chr5:18896133-18899462	.	.	18896133	18899462	0	1	3329	18896132	genes
chr18	6854770	6857924	chr18:6854770-6857924	.	.	6854770	6857924	0	1	3154	6854764	genes
chr17	51743520	51745184	chr17:51743520-51745184	.	.	51743520	51745184	0	1	1664	51743515	genes
chr12	45197547	45198772	chr12:45197547-45198772	.	.	45197547	45198772	0	1	1225	45197543	genes
chr23	19152570	19154676	chr23:19152570-19154676	.	.	19152570	19154676	0	1	2106	19152569	genes
chr24	1007583	1011255	chr24:1007583-1011255	.	.	1007583	1011255	0	1	3672	1007582	genes
chr3	35405748	35408092	chr3:35405748-35408092	.	.	35405748	35408092	0	1	2344	35405745	genes
chr9	32299228	32302815	chr9:32299228-32302815	.	.	32299228	32302815	0	1	3587	32299225	genes
chr5	18961030	18963772	chr5:18961030-18963772	.	.	18961030	18963772	0	1	2742	18961029	genes
chr15	47596976	47597924	chr15:47596976-47597924	.	.	47596976	47597924	0	1	948	47596972	genes
chr20	29565075	29567560	chr20:29565075-29567560	.	.	29565075	29567560	0	1	2485	29565073	genes
chr8	20137040	20138878	chr8:20137040-20138878	.	.	20137040	20138878	0	1	1838	20137038	genes
chr20	37865578	37867499	chr20:37865578-37867499	.	.	37865578	37867499	0	1	1921	37865575	genes
chr18	10918	12568	chr18:10918-12568	.	.	10918	12568	0	1	1650	10917	genes
chr21	249440	250772	chr21:249440-250772	.	.	249440	250772	0	1	1332	249438	genes
chr4	22470432	22473418	chr4:22470432-22473418	.	.	22470432	22473418	0	1	2986	22470430	genes
chr20	46553729	46557239	chr20:46553729-46557239	.	.	46553729	46557239	0	1	3510	46553725	genes
chr19	48023965	48025641	chr19:48023965-48025641	.	.	48023965	48025641	0	1	1676	48023961	genes
chr15	25207686	25210258	chr15:25207686-25210258	.	.	25207686	25210258	0	1	2572	25207684	genes
chr4	778664	780680	chr4:778664-780680	.	.	778664	780680	0	1	2016	778657	genes
chr5	68073782	68074896	chr5:68073782-68074896	.	.	68073782	68074896	0	1	1114	68073776	genes
chr17	43030970	43033360	chr17:43030970-43033360	.	.	43030970	43033360	0	1	2390	43030966	genes
chr18	6535932	6537420	chr18:6535932-6537420	.	.	6535932	6537420	0	1	1488	6535926	genes
chr7	50820204	50823362	chr7:50820204-50823362	.	.	50820204	50823362	0	1	3158	50820199	genes
chr10	35236118	35237924	chr10:35236118-35237924	.	.	35236118	35237924	0	1	1806	35236115	genes
chr7	73850182	73859922	chr7:73850182-73859922	.	.	73850182	73859922	0	1	9740	73850175	genes
chr12	50006	51482	chr12:50006-51482	.	.	50006	51482	0	1	1476	50001	genes
chr7	29052411	29055248	chr7:29052411-29055248	.	.	29052411	29055248	0	1	2837	29052409	genes
chr22	35192694	35195658	chr22:35192694-35195658	.	.	35192694	35195658	0	1	2964	35192691	genes
chr13	23664250	23667216	chr13:23664250-23667216	.	.	23664250	23667216	0	1	2966	23664248	genes
chr16	11240302	11244018	chr16:11240302-11244018	.	.	11240302	11244018	0	1	3716	11240301	genes
chr1	49433998	49436016	chr1:49433998-49436016	.	.	49433998	49436016	0	1	2018	49433994	genes
chr24	42122354	42123891	chr24:42122354-42123891	.	.	42122354	42123891	0	1	1537	42122350	genes
chr13	37464198	37466760	chr13:37464198-37466760	.	.	37464198	37466760	0	1	2562	37464195	genes
chr25	1627679	1630592	chr25:1627679-1630592	.	.	1627679	1630592	0	1	2913	1627678	genes
chr3	12554034	12555764	chr3:12554034-12555764	.	.	12554034	12555764	0	1	1730	12554033	genes
chr20	2724544	2726126	chr20:2724544-2726126	.	.	2724544	2726126	0	1	1582	2724542	genes
chr8	26328526	26331776	chr8:26328526-26331776	.	.	26328526	26331776	0	1	3250	26328524	genes
chr8	48941930	48944052	chr8:48941930-48944052	.	.	48941930	48944052	0	1	2122	48941926	genes
chr11	42416805	42420038	chr11:42416805-42420038	.	.	42416805	42420038	0	1	3233	42416801	genes
chr20	35084968	35087728	chr20:35084968-35087728	.	.	35084968	35087728	0	1	2760	35084965	genes
chr20	20610462	20611212	chr20:20610462-20611212	.	.	20610462	20611212	0	1	750	20610460	genes
chr3	60588543	60590580	chr3:60588543-60590580	.	.	60588543	60590580	0	1	2037	60588537	genes
chr5	15948466	15949157	chr5:15948466-15949157	.	.	15948466	15949157	0	1	691	15948465	genes
chr3	40528296	40530774	chr3:40528296-40530774	.	.	40528296	40530774	0	1	2478	40528292	genes
chr8	11686214	11688014	chr8:11686214-11688014	.	.	11686214	11688014	0	1	1800	11686213	genes
chr4	2378084	2380779	chr4:2378084-2380779	.	.	2378084	2380779	0	1	2695	2378082	genes
chr10	40825488	40827781	chr10:40825488-40827781	.	.	40825488	40827781	0	1	2293	40825484	genes
chr8	10284	11559	chr8:10284-11559	.	.	10284	11559	0	1	1275	10283	genes
chr24	35560212	35562500	chr24:35560212-35562500	.	.	35560212	35562500	0	1	2288	35560209	genes
chr8	10861926	10863846	chr8:10861926-10863846	.	.	10861926	10863846	0	1	1920	10861925	genes
chr16	43138409	43140472	chr16:43138409-43140472	.	.	43138409	43140472	0	1	2063	43138405	genes
chr15	23206178	23209216	chr15:23206178-23209216	.	.	23206178	23209216	0	1	3038	23206176	genes
chr6	119544	120991	chr6:119544-120991	.	.	119544	120991	0	1	1447	119543	genes
chr20	42240168	42241974	chr20:42240168-42241974	.	.	42240168	42241974	0	1	1806	42240164	genes
chr10	29767878	29771202	chr10:29767878-29771202	.	.	29767878	29771202	0	1	3324	29767876	genes
chr6	10726884	10728808	chr6:10726884-10728808	.	.	10726884	10728808	0	1	1924	10726883	genes
chr11	31557333	31559868	chr11:31557333-31559868	.	.	31557333	31559868	0	1	2535	31557330	genes
chr12	10380163	10381948	chr12:10380163-10381948	.	.	10380163	10381948	0	1	1785	10380162	genes
chr8	47814641	47816598	chr8:47814641-47816598	.	.	47814641	47816598	0	1	1957	47814637	genes
chr8	25760269	25762570	chr8:25760269-25762570	.	.	25760269	25762570	0	1	2301	25760267	genes
chr25	30192517	30197651	chr25:30192517-30197651	.	.	30192517	30197651	0	1	5134	30192514	genes
chr22	37833308	37835360	chr22:37833308-37835360	.	.	37833308	37835360	0	1	2052	37833305	genes
chr6	9564325	9566084	chr6:9564325-9566084	.	.	9564325	9566084	0	1	1759	9564316	genes
chr17	53382644	53383574	chr17:53382644-53383574	.	.	53382644	53383574	0	1	930	53382639	genes
chr15	31514536	31518206	chr15:31514536-31518206	.	.	31514536	31518206	0	1	3670	31514533	genes
chr24	41654977	41657915	chr24:41654977-41657915	.	.	41654977	41657915	0	1	2938	41654973	genes
chr14	4042432	4045505	chr14:4042432-4045505	.	.	4042432	4045505	0	1	3073	4042428	genes
chr8	2590111	2592268	chr8:2590111-2592268	.	.	2590111	2592268	0	1	2157	2590109	genes
chr8	20438244	20440200	chr8:20438244-20440200	.	.	20438244	20440200	0	1	1956	20438242	genes
chr20	2731309	2733052	chr20:2731309-2733052	.	.	2731309	2733052	0	1	1743	2731307	genes
chr20	28351116	28353562	chr20:28351116-28353562	.	.	28351116	28353562	0	1	2446	28351114	genes
chr18	40683646	40685506	chr18:40683646-40685506	.	.	40683646	40685506	0	1	1860	40683642	genes
chr11	26389537	26390642	chr11:26389537-26390642	.	.	26389537	26390642	0	1	1105	26389535	genes
chr20	33486352	33488952	chr20:33486352-33488952	.	.	33486352	33488952	0	1	2600	33486349	genes
chr1	59236050	59237338	chr1:59236050-59237338	.	.	59236050	59237338	0	1	1288	59236045	genes
chr1	10124578	10128232	chr1:10124578-10128232	.	.	10124578	10128232	0	1	3654	10124577	genes
chr5	42244252	42247428	chr5:42244252-42247428	.	.	42244252	42247428	0	1	3176	42244248	genes
chr10	6744365	6746779	chr10:6744365-6746779	.	.	6744365	6746779	0	1	2414	6744359	genes
chr15	5623717	5625502	chr15:5623717-5625502	.	.	5623717	5625502	0	1	1785	5623712	genes
chr25	3548468	3550037	chr25:3548468-3550037	.	.	3548468	3550037	0	1	1569	3548465	genes
chr6	12249677	12251821	chr6:12249677-12251821	.	.	12249677	12251821	0	1	2144	12249676	genes
chr19	14351458	14354214	chr19:14351458-14354214	.	.	14351458	14354214	0	1	2756	14351457	genes
chr19	2546092	2548032	chr19:2546092-2548032	.	.	2546092	2548032	0	1	1940	2546090	genes
chr13	223988	228212	chr13:223988-228212	.	.	223988	228212	0	1	4224	223986	genes
chr1	50527330	50528665	chr1:50527330-50528665	.	.	50527330	50528665	0	1	1335	50527325	genes
chr19	48390246	48391884	chr19:48390246-48391884	.	.	48390246	48391884	0	1	1638	48390242	genes
chr8	23725138	23727149	chr8:23725138-23727149	.	.	23725138	23727149	0	1	2011	23725136	genes
chr18	5488878	5491232	chr18:5488878-5491232	.	.	5488878	5491232	0	1	2354	5488873	genes
chr1	26662824	26665154	chr1:26662824-26665154	.	.	26662824	26665154	0	1	2330	26662822	genes
chr7	6440887	6448908	chr7:6440887-6448908	.	.	6440887	6448908	0	1	8021	6440881	genes
chr9	38020618	38023958	chr9:38020618-38023958	.	.	38020618	38023958	0	1	3340	38020615	genes
chr23	45769204	45771061	chr23:45769204-45771061	.	.	45769204	45771061	0	1	1857	45769200	genes
chr5	2675081	2676520	chr5:2675081-2676520	.	.	2675081	2676520	0	1	1439	2675079	genes
chr21	45510074	45511008	chr21:45510074-45511008	.	.	45510074	45511008	0	1	934	45510070	genes
chr21	45385332	45386989	chr21:45385332-45386989	.	.	45385332	45386989	0	1	1657	45385328	genes
chr5	2001100	2004131	chr5:2001100-2004131	.	.	2001100	2004131	0	1	3031	2001098	genes
chr25	36325283	36335683	chr25:36325283-36335683	.	.	36325283	36335683	0	1	10400	36325280	genes
chr23	38244445	38247876	chr23:38244445-38247876	.	.	38244445	38247876	0	1	3431	38244442	genes
chr13	14927648	14929870	chr13:14927648-14929870	.	.	14927648	14929870	0	1	2222	14927647	genes
chr3	46762164	46764768	chr3:46762164-46764768	.	.	46762164	46764768	0	1	2604	46762160	genes
chr2	32385498	32388342	chr2:32385498-32388342	.	.	32385498	32388342	0	1	2844	32385495	genes
chr8	8945424	8948362	chr8:8945424-8948362	.	.	8945424	8948362	0	1	2938	8945416	genes
chr25	3033939	3036447	chr25:3033939-3036447	.	.	3033939	3036447	0	1	2508	3033936	genes
chr11	18555059	18559134	chr11:18555059-18559134	.	.	18555059	18559134	0	1	4075	18555058	genes
chr18	46368720	46370755	chr18:46368720-46370755	.	.	46368720	46370755	0	1	2035	46368716	genes
chr3	25419070	25423847	chr3:25419070-25423847	.	.	25419070	25423847	0	1	4777	25419068	genes
chr8	7315493	7318377	chr8:7315493-7318377	.	.	7315493	7318377	0	1	2884	7315486	genes
chr2	58840690	58842292	chr2:58840690-58842292	.	.	58840690	58842292	0	1	1602	58840685	genes
chr3	31714861	31718462	chr3:31714861-31718462	.	.	31714861	31718462	0	1	3601	31714858	genes
chr3	16038562	16040334	chr3:16038562-16040334	.	.	16038562	16040334	0	1	1772	16038561	genes
chr1	50976842	50978356	chr1:50976842-50978356	.	.	50976842	50978356	0	1	1514	50976837	genes
chr13	4847168	4849426	chr13:4847168-4849426	.	.	4847168	4849426	0	1	2258	4847164	genes
chr24	6646160	6648385	chr24:6646160-6648385	.	.	6646160	6648385	0	1	2225	6646154	genes
chr24	5932170	5933599	chr24:5932170-5933599	.	.	5932170	5933599	0	1	1429	5932165	genes
chr4	389710	392373	chr4:389710-392373	.	.	389710	392373	0	1	2663	389707	genes
chr1	45919784	45923762	chr1:45919784-45923762	.	.	45919784	45923762	0	1	3978	45919780	genes
chr11	38552010	38554313	chr11:38552010-38554313	.	.	38552010	38554313	0	1	2303	38552007	genes
chr3	36645626	36647955	chr3:36645626-36647955	.	.	36645626	36647955	0	1	2329	36645623	genes
chr25	189963	191126	chr25:189963-191126	.	.	189963	191126	0	1	1163	189962	genes
chr20	38836438	38838162	chr20:38836438-38838162	.	.	38836438	38838162	0	1	1724	38836435	genes
chr24	39226142	39228398	chr24:39226142-39228398	.	.	39226142	39228398	0	1	2256	39226139	genes
chr25	36372978	36374780	chr25:36372978-36374780	.	.	36372978	36374780	0	1	1802	36372975	genes
chr5	23135764	23137786	chr5:23135764-23137786	.	.	23135764	23137786	0	1	2022	23135762	genes
chr9	1364786	1366706	chr9:1364786-1366706	.	.	1364786	1366706	0	1	1920	1364785	genes
chr25	35994968	35996677	chr25:35994968-35996677	.	.	35994968	35996677	0	1	1709	35994965	genes
chr6	42367806	42369509	chr6:42367806-42369509	.	.	42367806	42369509	0	1	1703	42367802	genes
chr20	28841237	28843066	chr20:28841237-28843066	.	.	28841237	28843066	0	1	1829	28841235	genes
chr3	21062006	21063480	chr3:21062006-21063480	.	.	21062006	21063480	0	1	1474	21062004	genes
chr25	37159426	37161479	chr25:37159426-37161479	.	.	37159426	37161479	0	1	2053	37159423	genes
chr12	26848964	26852661	chr12:26848964-26852661	.	.	26848964	26852661	0	1	3697	26848962	genes
chr7	6414594	6417904	chr7:6414594-6417904	.	.	6414594	6417904	0	1	3310	6414588	genes
chr12	46959306	46961506	chr12:46959306-46961506	.	.	46959306	46961506	0	1	2200	46959302	genes
chr6	13375303	13376980	chr6:13375303-13376980	.	.	13375303	13376980	0	1	1677	13375302	genes
chr8	2486363	2487831	chr8:2486363-2487831	.	.	2486363	2487831	0	1	1468	2486361	genes
chr16	4838546	4840032	chr16:4838546-4840032	.	.	4838546	4840032	0	1	1486	4838542	genes
chr13	24286717	24288344	chr13:24286717-24288344	.	.	24286717	24288344	0	1	1627	24286715	genes
chr14	6943468	6944792	chr14:6943468-6944792	.	.	6943468	6944792	0	1	1324	6943462	genes
chr22	12765084	12766750	chr22:12765084-12766750	.	.	12765084	12766750	0	1	1666	12765083	genes
chr9	33334126	33336062	chr9:33334126-33336062	.	.	33334126	33336062	0	1	1936	33334123	genes
chr16	42105928	42107855	chr16:42105928-42107855	.	.	42105928	42107855	0	1	1927	42105924	genes
chr3	13842037	13843478	chr3:13842037-13843478	.	.	13842037	13843478	0	1	1441	13842036	genes
chr8	6734	8178	chr8:6734-8178	.	.	6734	8178	0	1	1444	6728	genes
chr8	49974314	49976319	chr8:49974314-49976319	.	.	49974314	49976319	0	1	2005	49974310	genes
chr6	52723040	52724212	chr6:52723040-52724212	.	.	52723040	52724212	0	1	1172	52723035	genes
chr20	18992316	18994496	chr20:18992316-18994496	.	.	18992316	18994496	0	1	2180	18992315	genes
chr1	26443260	26445698	chr1:26443260-26445698	.	.	26443260	26445698	0	1	2438	26443258	genes
chr23	18413898	18417558	chr23:18413898-18417558	.	.	18413898	18417558	0	1	3660	18413897	genes
chr10	6727414	6730322	chr10:6727414-6730322	.	.	6727414	6730322	0	1	2908	6727408	genes
chr4	16312160	16316342	chr4:16312160-16316342	.	.	16312160	16316342	0	1	4182	16312159	genes
chr21	11884239	11886414	chr21:11884239-11886414	.	.	11884239	11886414	0	1	2175	11884238	genes
chr5	6953618	6956894	chr5:6953618-6956894	.	.	6953618	6956894	0	1	3276	6953612	genes
chr23	27588926	27590482	chr23:27588926-27590482	.	.	27588926	27590482	0	1	1556	27588924	genes
chr12	1468396	1470088	chr12:1468396-1470088	.	.	1468396	1470088	0	1	1692	1468395	genes
chr22	3181760	3183030	chr22:3181760-3183030	.	.	3181760	3183030	0	1	1270	3181757	genes
chr18	45888289	45890716	chr18:45888289-45890716	.	.	45888289	45890716	0	1	2427	45888285	genes
chr22	38299420	38302081	chr22:38299420-38302081	.	.	38299420	38302081	0	1	2661	38299417	genes
chr17	34802058	34806777	chr17:34802058-34806777	.	.	34802058	34806777	0	1	4719	34802055	genes
chr3	33737753	33742102	chr3:33737753-33742102	.	.	33737753	33742102	0	1	4349	33737750	genes
chr13	1129420	1132430	chr13:1129420-1132430	.	.	1129420	1132430	0	1	3010	1129419	genes
chr23	20644220	20646386	chr23:20644220-20646386	.	.	20644220	20646386	0	1	2166	20644218	genes
chr5	66822851	66824682	chr5:66822851-66824682	.	.	66822851	66824682	0	1	1831	66822845	genes
chr7	40080777	40085047	chr7:40080777-40085047	.	.	40080777	40085047	0	1	4270	40080773	genes
chr19	48017414	48019691	chr19:48017414-48019691	.	.	48017414	48019691	0	1	2277	48017410	genes
chr10	20587366	20591664	chr10:20587366-20591664	.	.	20587366	20591664	0	1	4298	20587364	genes
chr8	24296683	24298469	chr8:24296683-24298469	.	.	24296683	24298469	0	1	1786	24296681	genes
chr13	31396525	31398596	chr13:31396525-31398596	.	.	31396525	31398596	0	1	2071	31396522	genes
chr8	54134689	54136624	chr8:54134689-54136624	.	.	54134689	54136624	0	1	1935	54134684	genes
chr16	48399410	48403020	chr16:48399410-48403020	.	.	48399410	48403020	0	1	3610	48399406	genes
chr1	33646945	33648738	chr1:33646945-33648738	.	.	33646945	33648738	0	1	1793	33646942	genes
chr4	964634	966922	chr4:964634-966922	.	.	964634	966922	0	1	2288	964625	genes
chr13	51902317	51904277	chr13:51902317-51904277	.	.	51902317	51904277	0	1	1960	51902312	genes
chr18	5780352	5783464	chr18:5780352-5783464	.	.	5780352	5783464	0	1	3112	5780347	genes
chr25	3469375	3471560	chr25:3469375-3471560	.	.	3469375	3471560	0	1	2185	3469372	genes
chr8	18612909	18616714	chr8:18612909-18616714	.	.	18612909	18616714	0	1	3805	18612908	genes
chr6	53331771	53334899	chr6:53331771-53334899	.	.	53331771	53334899	0	1	3128	53331766	genes
chr5	54713470	54715031	chr5:54713470-54715031	.	.	54713470	54715031	0	1	1561	54713465	genes
chr11	13175663	13178137	chr11:13175663-13178137	.	.	13175663	13178137	0	1	2474	13175662	genes
chr13	5935233	5938038	chr13:5935233-5938038	.	.	5935233	5938038	0	1	2805	5935228	genes
chr14	21753058	21755848	chr14:21753058-21755848	.	.	21753058	21755848	0	1	2790	21753056	genes
chr2	56168738	56171362	chr2:56168738-56171362	.	.	56168738	56171362	0	1	2624	56168733	genes
chr22	38479336	38481466	chr22:38479336-38481466	.	.	38479336	38481466	0	1	2130	38479333	genes
chr3	36209020	36210819	chr3:36209020-36210819	.	.	36209020	36210819	0	1	1799	36209017	genes
chr8	45836971	45838982	chr8:45836971-45838982	.	.	45836971	45838982	0	1	2011	45836967	genes
chr6	40872551	40874997	chr6:40872551-40874997	.	.	40872551	40874997	0	1	2446	40872547	genes
chr1	47831067	47832775	chr1:47831067-47832775	.	.	47831067	47832775	0	1	1708	47831063	genes
chr13	48357717	48360410	chr13:48357717-48360410	.	.	48357717	48360410	0	1	2693	48357713	genes
chr5	22867936	22870024	chr5:22867936-22870024	.	.	22867936	22870024	0	1	2088	22867934	genes
chr24	744370	745882	chr24:744370-745882	.	.	744370	745882	0	1	1512	744363	genes
chr17	43427258	43428871	chr17:43427258-43428871	.	.	43427258	43428871	0	1	1613	43427254	genes
chr11	5714282	5716559	chr11:5714282-5716559	.	.	5714282	5716559	0	1	2277	5714277	genes
chr8	46385324	46386922	chr8:46385324-46386922	.	.	46385324	46386922	0	1	1598	46385320	genes
chr20	51813326	51814804	chr20:51813326-51814804	.	.	51813326	51814804	0	1	1478	51813321	genes
chr3	43648532	43650882	chr3:43648532-43650882	.	.	43648532	43650882	0	1	2350	43648528	genes
chr19	6133574	6135228	chr19:6133574-6135228	.	.	6133574	6135228	0	1	1654	6133568	genes
chr20	5050162	5053338	chr20:5050162-5053338	.	.	5050162	5053338	0	1	3176	5050157	genes
chr2	57226077	57228592	chr2:57226077-57228592	.	.	57226077	57228592	0	1	2515	57226072	genes
chr18	45855774	45858116	chr18:45855774-45858116	.	.	45855774	45858116	0	1	2342	45855770	genes
chr12	46006	47955	chr12:46006-47955	.	.	46006	47955	0	1	1949	46002	genes
chr4	77932741	77934216	chr4:77932741-77934216	.	.	77932741	77934216	0	1	1475	77932734	genes
chr4	357544	360546	chr4:357544-360546	.	.	357544	360546	0	1	3002	357541	genes
chr2	57230776	57234167	chr2:57230776-57234167	.	.	57230776	57234167	0	1	3391	57230771	genes
chr13	45523915	45525494	chr13:45523915-45525494	.	.	45523915	45525494	0	1	1579	45523911	genes
chr1	46717638	46723143	chr1:46717638-46723143	.	.	46717638	46723143	0	1	5505	46717634	genes
chr5	4434347	4436720	chr5:4434347-4436720	.	.	4434347	4436720	0	1	2373	4434343	genes
chr5	429484	432434	chr5:429484-432434	.	.	429484	432434	0	1	2950	429480	genes
chr11	45418898	45421246	chr11:45418898-45421246	.	.	45418898	45421246	0	1	2348	45418894	genes
chr6	37620378	37624401	chr6:37620378-37624401	.	.	37620378	37624401	0	1	4023	37620375	genes
chr10	16501000	16502999	chr10:16501000-16502999	.	.	16501000	16502999	0	1	1999	16500999	genes
chr10	25369502	25371147	chr10:25369502-25371147	.	.	25369502	25371147	0	1	1645	25369500	genes
chr23	28691483	28693918	chr23:28691483-28693918	.	.	28691483	28693918	0	1	2435	28691481	genes
chr22	20836420	20838622	chr22:20836420-20838622	.	.	20836420	20838622	0	1	2202	20836418	genes
chr17	2125972	2127676	chr17:2125972-2127676	.	.	2125972	2127676	0	1	1704	2125970	genes
chr4	1599470	1601342	chr4:1599470-1601342	.	.	1599470	1601342	0	1	1872	1599469	genes
chr22	753590	755296	chr22:753590-755296	.	.	753590	755296	0	1	1706	753583	genes
chr13	36662597	36665226	chr13:36662597-36665226	.	.	36662597	36665226	0	1	2629	36662594	genes
chr4	72722980	72724688	chr4:72722980-72724688	.	.	72722980	72724688	0	1	1708	72722973	genes
chr9	745264	748735	chr9:745264-748735	.	.	745264	748735	0	1	3471	745257	genes
chr11	18701996	18708204	chr11:18701996-18708204	.	.	18701996	18708204	0	1	6208	18701995	genes
chr3	40201066	40203076	chr3:40201066-40203076	.	.	40201066	40203076	0	1	2010	40201062	genes
chr3	25490648	25492960	chr3:25490648-25492960	.	.	25490648	25492960	0	1	2312	25490646	genes
chr24	26944198	26947890	chr24:26944198-26947890	.	.	26944198	26947890	0	1	3692	26944196	genes
chr6	60103758	60105202	chr6:60103758-60105202	.	.	60103758	60105202	0	1	1444	60103752	genes
chr12	24951714	24955293	chr12:24951714-24955293	.	.	24951714	24955293	0	1	3579	24951712	genes
chr11	1965846	1969236	chr11:1965846-1969236	.	.	1965846	1969236	0	1	3390	1965845	genes
chr6	2132904	2135302	chr6:2132904-2135302	.	.	2132904	2135302	0	1	2398	2132902	genes
chr17	10058202	10060690	chr17:10058202-10060690	.	.	10058202	10060690	0	1	2488	10058201	genes
chr16	43334713	43336784	chr16:43334713-43336784	.	.	43334713	43336784	0	1	2071	43334709	genes
chr6	27893994	27897368	chr6:27893994-27897368	.	.	27893994	27897368	0	1	3374	27893992	genes
chr24	14575565	14578294	chr24:14575565-14578294	.	.	14575565	14578294	0	1	2729	14575564	genes
chr6	40831190	40833456	chr6:40831190-40833456	.	.	40831190	40833456	0	1	2266	40831186	genes
chr10	45247476	45249260	chr10:45247476-45249260	.	.	45247476	45249260	0	1	1784	45247472	genes
chr3	17878068	17879914	chr3:17878068-17879914	.	.	17878068	17879914	0	1	1846	17878067	genes
chr23	45844954	45846990	chr23:45844954-45846990	.	.	45844954	45846990	0	1	2036	45844950	genes
chr14	6961626	6963436	chr14:6961626-6963436	.	.	6961626	6963436	0	1	1810	6961620	genes
chr8	25073270	25074930	chr8:25073270-25074930	.	.	25073270	25074930	0	1	1660	25073268	genes
chr25	32523600	32526632	chr25:32523600-32526632	.	.	32523600	32526632	0	1	3032	32523597	genes
chr6	41503012	41505324	chr6:41503012-41505324	.	.	41503012	41505324	0	1	2312	41503008	genes
chr17	43862725	43864504	chr17:43862725-43864504	.	.	43862725	43864504	0	1	1779	43862721	genes
chr3	15827832	15830133	chr3:15827832-15830133	.	.	15827832	15830133	0	1	2301	15827831	genes
chr3	26285179	26287086	chr3:26285179-26287086	.	.	26285179	26287086	0	1	1907	26285177	genes
chr22	20418649	20421230	chr22:20418649-20421230	.	.	20418649	20421230	0	1	2581	20418647	genes
chr6	42417252	42418781	chr6:42417252-42418781	.	.	42417252	42418781	0	1	1529	42417248	genes
chr17	680418	682648	chr17:680418-682648	.	.	680418	682648	0	1	2230	680412	genes
chr16	40345428	40347670	chr16:40345428-40347670	.	.	40345428	40347670	0	1	2242	40345424	genes
chr18	18405638	18407086	chr18:18405638-18407086	.	.	18405638	18407086	0	1	1448	18405637	genes
chr22	335331	336614	chr22:335331-336614	.	.	335331	336614	0	1	1283	335328	genes
chr3	26903996	26905792	chr3:26903996-26905792	.	.	26903996	26905792	0	1	1796	26903994	genes
chr22	39051866	39055801	chr22:39051866-39055801	.	.	39051866	39055801	0	1	3935	39051863	genes
chr15	20936960	20940758	chr15:20936960-20940758	.	.	20936960	20940758	0	1	3798	20936958	genes
chr18	44767920	44769534	chr18:44767920-44769534	.	.	44767920	44769534	0	1	1614	44767916	genes
chr5	30391415	30393217	chr5:30391415-30393217	.	.	30391415	30393217	0	1	1802	30391412	genes
chr10	2681156	2682894	chr10:2681156-2682894	.	.	2681156	2682894	0	1	1738	2681154	genes
chr21	38716753	38718744	chr21:38716753-38718744	.	.	38716753	38718744	0	1	1991	38716750	genes
chr14	46615743	46617923	chr14:46615743-46617923	.	.	46615743	46617923	0	1	2180	46615739	genes
chr3	34335850	34338530	chr3:34335850-34338530	.	.	34335850	34338530	0	1	2680	34335847	genes
chr25	3305257	3308182	chr25:3305257-3308182	.	.	3305257	3308182	0	1	2925	3305254	genes
chr10	44459846	44461426	chr10:44459846-44461426	.	.	44459846	44461426	0	1	1580	44459842	genes
chr6	49900850	49902410	chr6:49900850-49902410	.	.	49900850	49902410	0	1	1560	49900846	genes
chr3	40504068	40505188	chr3:40504068-40505188	.	.	40504068	40505188	0	1	1120	40504064	genes
chr24	26385480	26387396	chr24:26385480-26387396	.	.	26385480	26387396	0	1	1916	26385478	genes
chr24	36830338	36832572	chr24:36830338-36832572	.	.	36830338	36832572	0	1	2234	36830335	genes
chr16	39476524	39478649	chr16:39476524-39478649	.	.	39476524	39478649	0	1	2125	39476521	genes
chr4	179974	182804	chr4:179974-182804	.	.	179974	182804	0	1	2830	179973	genes
chr9	32176083	32179514	chr9:32176083-32179514	.	.	32176083	32179514	0	1	3431	32176080	genes
chr8	16463065	16465088	chr8:16463065-16465088	.	.	16463065	16465088	0	1	2023	16463064	genes
chr10	33382692	33384022	chr10:33382692-33384022	.	.	33382692	33384022	0	1	1330	33382689	genes
chr1	35452	38282	chr1:35452-38282	.	.	35452	38282	0	1	2830	35449	genes
chr5	37711614	37714865	chr5:37711614-37714865	.	.	37711614	37714865	0	1	3251	37711611	genes
chr11	39958100	39959940	chr11:39958100-39959940	.	.	39958100	39959940	0	1	1840	39958097	genes
chr1	45215953	45218462	chr1:45215953-45218462	.	.	45215953	45218462	0	1	2509	45215949	genes
chr16	41012417	41016354	chr16:41012417-41016354	.	.	41012417	41016354	0	1	3937	41012413	genes
chr19	42927780	42930004	chr19:42927780-42930004	.	.	42927780	42930004	0	1	2224	42927776	genes
chr24	41988402	41990118	chr24:41988402-41990118	.	.	41988402	41990118	0	1	1716	41988398	genes
chr6	52233878	52236394	chr6:52233878-52236394	.	.	52233878	52236394	0	1	2516	52233873	genes
chr6	37511049	37513670	chr6:37511049-37513670	.	.	37511049	37513670	0	1	2621	37511046	genes
chr5	72376448	72378591	chr5:72376448-72378591	.	.	72376448	72378591	0	1	2143	72376441	genes
chr18	909576	912112	chr18:909576-912112	.	.	909576	912112	0	1	2536	909567	genes
chr14	1354644	1356286	chr14:1354644-1356286	.	.	1354644	1356286	0	1	1642	1354643	genes
chr13	36956991	36959183	chr13:36956991-36959183	.	.	36956991	36959183	0	1	2192	36956988	genes
chr8	36982836	36985188	chr8:36982836-36985188	.	.	36982836	36985188	0	1	2352	36982833	genes
chr21	5065180	5066898	chr21:5065180-5066898	.	.	5065180	5066898	0	1	1718	5065175	genes
chr17	32778249	32781434	chr17:32778249-32781434	.	.	32778249	32781434	0	1	3185	32778246	genes
chr17	53283156	53284624	chr17:53283156-53284624	.	.	53283156	53284624	0	1	1468	53283151	genes
chr15	4966534	4970470	chr15:4966534-4970470	.	.	4966534	4970470	0	1	3936	4966530	genes
chr18	17723622	17726924	chr18:17723622-17726924	.	.	17723622	17726924	0	1	3302	17723621	genes
chr19	23924038	23925968	chr19:23924038-23925968	.	.	23924038	23925968	0	1	1930	23924036	genes
chr12	27061449	27064177	chr12:27061449-27064177	.	.	27061449	27064177	0	1	2728	27061447	genes
chr16	5900892	5902766	chr16:5900892-5902766	.	.	5900892	5902766	0	1	1874	5900887	genes
chr4	1496371	1498498	chr4:1496371-1498498	.	.	1496371	1498498	0	1	2127	1496370	genes
chr8	25714389	25716462	chr8:25714389-25716462	.	.	25714389	25716462	0	1	2073	25714387	genes
chr5	61555142	61557232	chr5:61555142-61557232	.	.	61555142	61557232	0	1	2090	61555136	genes
chr16	52645394	52647394	chr16:52645394-52647394	.	.	52645394	52647394	0	1	2000	52645389	genes
chr21	30470125	30472021	chr21:30470125-30472021	.	.	30470125	30472021	0	1	1896	30470122	genes
chr10	44210512	44211423	chr10:44210512-44211423	.	.	44210512	44211423	0	1	911	44210508	genes
chr7	9970802	9972422	chr7:9970802-9972422	.	.	9970802	9972422	0	1	1620	9970793	genes
chr7	69182926	69184520	chr7:69182926-69184520	.	.	69182926	69184520	0	1	1594	69182920	genes
chr6	49898170	49899218	chr6:49898170-49899218	.	.	49898170	49899218	0	1	1048	49898166	genes
chr6	30450	31804	chr6:30450-31804	.	.	30450	31804	0	1	1354	30447	genes
chr10	36725156	36726908	chr10:36725156-36726908	.	.	36725156	36726908	0	1	1752	36725153	genes
chr5	19931571	19933914	chr5:19931571-19933914	.	.	19931571	19933914	0	1	2343	19931570	genes
chr21	4763065	4764810	chr21:4763065-4764810	.	.	4763065	4764810	0	1	1745	4763061	genes
chr1	46982668	46984516	chr1:46982668-46984516	.	.	46982668	46984516	0	1	1848	46982664	genes
chr19	46057545	46059353	chr19:46057545-46059353	.	.	46057545	46059353	0	1	1808	46057541	genes
chr1	54175536	54177855	chr1:54175536-54177855	.	.	54175536	54177855	0	1	2319	54175531	genes
chr16	29556280	29559353	chr16:29556280-29559353	.	.	29556280	29559353	0	1	3073	29556278	genes
chr20	36622982	36624790	chr20:36622982-36624790	.	.	36622982	36624790	0	1	1808	36622979	genes
chr18	19455348	19457369	chr18:19455348-19457369	.	.	19455348	19457369	0	1	2021	19455347	genes
chr22	10400663	10403960	chr22:10400663-10403960	.	.	10400663	10403960	0	1	3297	10400662	genes
chr3	45776877	45780948	chr3:45776877-45780948	.	.	45776877	45780948	0	1	4071	45776873	genes
chr23	10610583	10612679	chr23:10610583-10612679	.	.	10610583	10612679	0	1	2096	10610582	genes
chr25	35294475	35297800	chr25:35294475-35297800	.	.	35294475	35297800	0	1	3325	35294472	genes
chr1	54621011	54622730	chr1:54621011-54622730	.	.	54621011	54622730	0	1	1719	54621006	genes
chr18	26114163	26116680	chr18:26114163-26116680	.	.	26114163	26116680	0	1	2517	26114161	genes
chr2	17113688	17115515	chr2:17113688-17115515	.	.	17113688	17115515	0	1	1827	17113687	genes
chr6	50683631	50686628	chr6:50683631-50686628	.	.	50683631	50686628	0	1	2997	50683626	genes
chr10	32889527	32891116	chr10:32889527-32891116	.	.	32889527	32891116	0	1	1589	32889524	genes
chr6	57538132	57539426	chr6:57538132-57539426	.	.	57538132	57539426	0	1	1294	57538127	genes
chr25	36345147	36352850	chr25:36345147-36352850	.	.	36345147	36352850	0	1	7703	36345144	genes
chr19	23917050	23920372	chr19:23917050-23920372	.	.	23917050	23920372	0	1	3322	23917048	genes
chr13	42539123	42540923	chr13:42539123-42540923	.	.	42539123	42540923	0	1	1800	42539119	genes
chr20	54153468	54154852	chr20:54153468-54154852	.	.	54153468	54154852	0	1	1384	54153463	genes
chr21	3897160	3898656	chr21:3897160-3898656	.	.	3897160	3898656	0	1	1496	3897157	genes
chr5	37618398	37620780	chr5:37618398-37620780	.	.	37618398	37620780	0	1	2382	37618395	genes
chr8	25090436	25092727	chr8:25090436-25092727	.	.	25090436	25092727	0	1	2291	25090434	genes
chr19	47405023	47406882	chr19:47405023-47406882	.	.	47405023	47406882	0	1	1859	47405019	genes
chr11	45387679	45389698	chr11:45387679-45389698	.	.	45387679	45389698	0	1	2019	45387675	genes
chr7	64969146	64972018	chr7:64969146-64972018	.	.	64969146	64972018	0	1	2872	64969140	genes
chr24	35182432	35184923	chr24:35182432-35184923	.	.	35182432	35184923	0	1	2491	35182429	genes
chr20	39501606	39503338	chr20:39501606-39503338	.	.	39501606	39503338	0	1	1732	39501603	genes
chr5	20318876	20320600	chr5:20318876-20320600	.	.	20318876	20320600	0	1	1724	20318874	genes
chr24	24827686	24829900	chr24:24827686-24829900	.	.	24827686	24829900	0	1	2214	24827684	genes
chr21	30191334	30196036	chr21:30191334-30196036	.	.	30191334	30196036	0	1	4702	30191331	genes
chr10	42521608	42522744	chr10:42521608-42522744	.	.	42521608	42522744	0	1	1136	42521604	genes
chr12	27034287	27037238	chr12:27034287-27037238	.	.	27034287	27037238	0	1	2951	27034285	genes
chr4	12291964	12293014	chr4:12291964-12293014	.	.	12291964	12293014	0	1	1050	12291963	genes
chr4	21582507	21584334	chr4:21582507-21584334	.	.	21582507	21584334	0	1	1827	21582505	genes
chr8	47896938	47899448	chr8:47896938-47899448	.	.	47896938	47899448	0	1	2510	47896934	genes
chr20	28930186	28932298	chr20:28930186-28932298	.	.	28930186	28932298	0	1	2112	28930184	genes
chr22	20718847	20720984	chr22:20718847-20720984	.	.	20718847	20720984	0	1	2137	20718845	genes
chr9	25365334	25367156	chr9:25365334-25367156	.	.	25365334	25367156	0	1	1822	25365332	genes
chr19	47996138	47998071	chr19:47996138-47998071	.	.	47996138	47998071	0	1	1933	47996134	genes
chr15	419052	420511	chr15:419052-420511	.	.	419052	420511	0	1	1459	419048	genes
chr8	8711481	8713723	chr8:8711481-8713723	.	.	8711481	8713723	0	1	2242	8711473	genes
chr21	36620920	36624441	chr21:36620920-36624441	.	.	36620920	36624441	0	1	3521	36620917	genes
chr15	33963492	33967680	chr15:33963492-33967680	.	.	33963492	33967680	0	1	4188	33963489	genes
chr9	2761705	2763421	chr9:2761705-2763421	.	.	2761705	2763421	0	1	1716	2761703	genes
chr10	33155401	33157904	chr10:33155401-33157904	.	.	33155401	33157904	0	1	2503	33155398	genes
chr7	69351113	69353024	chr7:69351113-69353024	.	.	69351113	69353024	0	1	1911	69351107	genes
chr5	69211170	69212634	chr5:69211170-69212634	.	.	69211170	69212634	0	1	1464	69211164	genes
chr4	1010261	1012688	chr4:1010261-1012688	.	.	1010261	1012688	0	1	2427	1010260	genes
chr20	16155369	16157504	chr20:16155369-16157504	.	.	16155369	16157504	0	1	2135	16155368	genes
chr19	12192292	12194032	chr19:12192292-12194032	.	.	12192292	12194032	0	1	1740	12192291	genes
chr13	36534059	36535733	chr13:36534059-36535733	.	.	36534059	36535733	0	1	1674	36534056	genes
chr6	10318752	10324460	chr6:10318752-10324460	.	.	10318752	10324460	0	1	5708	10318751	genes
chr19	26768240	26770377	chr19:26768240-26770377	.	.	26768240	26770377	0	1	2137	26768238	genes
chr3	18383253	18385362	chr3:18383253-18385362	.	.	18383253	18385362	0	1	2109	18383252	genes
chr20	50014017	50016319	chr20:50014017-50016319	.	.	50014017	50016319	0	1	2302	50014012	genes
chr17	619278	620376	chr17:619278-620376	.	.	619278	620376	0	1	1098	619272	genes
chr4	16725006	16727540	chr4:16725006-16727540	.	.	16725006	16727540	0	1	2534	16725005	genes
chr22	340490	342283	chr22:340490-342283	.	.	340490	342283	0	1	1793	340487	genes
chr17	1542407	1545854	chr17:1542407-1545854	.	.	1542407	1545854	0	1	3447	1542406	genes
chr5	27428106	27435328	chr5:27428106-27435328	.	.	27428106	27435328	0	1	7222	27428104	genes
chr4	2057880	2060724	chr4:2057880-2060724	.	.	2057880	2060724	0	1	2844	2057878	genes
chr25	6430656	6433790	chr25:6430656-6433790	.	.	6430656	6433790	0	1	3134	6430650	genes
chr16	42150122	42154242	chr16:42150122-42154242	.	.	42150122	42154242	0	1	4120	42150118	genes
chr10	11037753	11039242	chr10:11037753-11039242	.	.	11037753	11039242	0	1	1489	11037752	genes
chr6	10911363	10913585	chr6:10911363-10913585	.	.	10911363	10913585	0	1	2222	10911362	genes
chr11	5467888	5469896	chr11:5467888-5469896	.	.	5467888	5469896	0	1	2008	5467883	genes
chr19	17209600	17211310	chr19:17209600-17211310	.	.	17209600	17211310	0	1	1710	17209599	genes
chr8	8927068	8929419	chr8:8927068-8929419	.	.	8927068	8929419	0	1	2351	8927060	genes
chr16	44899534	44903246	chr16:44899534-44903246	.	.	44899534	44903246	0	1	3712	44899530	genes
chr10	39247222	39249875	chr10:39247222-39249875	.	.	39247222	39249875	0	1	2653	39247219	genes
chr5	14444266	14446964	chr5:14444266-14446964	.	.	14444266	14446964	0	1	2698	14444265	genes
chr5	58995512	58997838	chr5:58995512-58997838	.	.	58995512	58997838	0	1	2326	58995507	genes
chr5	19962550	19963769	chr5:19962550-19963769	.	.	19962550	19963769	0	1	1219	19962549	genes
chr11	42107965	42110392	chr11:42107965-42110392	.	.	42107965	42110392	0	1	2427	42107961	genes
chr3	52998968	53001870	chr3:52998968-53001870	.	.	52998968	53001870	0	1	2902	52998963	genes
chr20	54197774	54198786	chr20:54197774-54198786	.	.	54197774	54198786	0	1	1012	54197769	genes
chr12	45195580	45197256	chr12:45195580-45197256	.	.	45195580	45197256	0	1	1676	45195576	genes
chr4	1800306	1802426	chr4:1800306-1802426	.	.	1800306	1802426	0	1	2120	1800305	genes
chr1	49483184	49484658	chr1:49483184-49484658	.	.	49483184	49484658	0	1	1474	49483180	genes
chr7	17711870	17713276	chr7:17711870-17713276	.	.	17711870	17713276	0	1	1406	17711869	genes
chr21	39461912	39464052	chr21:39461912-39464052	.	.	39461912	39464052	0	1	2140	39461909	genes
chr1	38170103	38173234	chr1:38170103-38173234	.	.	38170103	38173234	0	1	3131	38170100	genes
chr1	54907652	54909628	chr1:54907652-54909628	.	.	54907652	54909628	0	1	1976	54907647	genes
chr21	44771760	44774592	chr21:44771760-44774592	.	.	44771760	44774592	0	1	2832	44771756	genes
chr25	35120034	35148064	chr25:35120034-35148064	.	.	35120034	35148064	0	1	28030	35120031	genes
chr21	99800	100975	chr21:99800-100975	.	.	99800	100975	0	1	1175	99791	genes
chr16	5251529	5253517	chr16:5251529-5253517	.	.	5251529	5253517	0	1	1988	5251524	genes
chr14	14744860	14747670	chr14:14744860-14747670	.	.	14744860	14747670	0	1	2810	14744859	genes
chr16	42896793	42898656	chr16:42896793-42898656	.	.	42896793	42898656	0	1	1863	42896789	genes
chr1	53714137	53715698	chr1:53714137-53715698	.	.	53714137	53715698	0	1	1561	53714132	genes
chr24	26996619	26999094	chr24:26996619-26999094	.	.	26996619	26999094	0	1	2475	26996617	genes
chr15	23417818	23421258	chr15:23417818-23421258	.	.	23417818	23421258	0	1	3440	23417816	genes
chr10	20509350	20510882	chr10:20509350-20510882	.	.	20509350	20510882	0	1	1532	20509348	genes
chr25	29661758	29664534	chr25:29661758-29664534	.	.	29661758	29664534	0	1	2776	29661756	genes
chr19	347887	349840	chr19:347887-349840	.	.	347887	349840	0	1	1953	347884	genes
chr25	13702270	13704052	chr25:13702270-13704052	.	.	13702270	13704052	0	1	1782	13702269	genes
chr15	31586522	31588525	chr15:31586522-31588525	.	.	31586522	31588525	0	1	2003	31586519	genes
chr16	25339880	25343019	chr16:25339880-25343019	.	.	25339880	25343019	0	1	3139	25339878	genes
chr7	22789957	22793216	chr7:22789957-22793216	.	.	22789957	22793216	0	1	3259	22789955	genes
chr20	1118876	1122457	chr20:1118876-1122457	.	.	1118876	1122457	0	1	3581	1118875	genes
chr11	496308	498481	chr11:496308-498481	.	.	496308	498481	0	1	2173	496304	genes
chr19	47782136	47783808	chr19:47782136-47783808	.	.	47782136	47783808	0	1	1672	47782132	genes
chr21	43328050	43329546	chr21:43328050-43329546	.	.	43328050	43329546	0	1	1496	43328046	genes
chr8	8445166	8447084	chr8:8445166-8447084	.	.	8445166	8447084	0	1	1918	8445158	genes
chr1	55181882	55184665	chr1:55181882-55184665	.	.	55181882	55184665	0	1	2783	55181877	genes
chr24	23789608	23793427	chr24:23789608-23793427	.	.	23789608	23793427	0	1	3819	23789606	genes
chr4	4750688	4752976	chr4:4750688-4752976	.	.	4750688	4752976	0	1	2288	4750684	genes
chr10	3426624	3429031	chr10:3426624-3429031	.	.	3426624	3429031	0	1	2407	3426621	genes
chr7	69184559	69185512	chr7:69184559-69185512	.	.	69184559	69185512	0	1	953	69184553	genes
chr20	23231868	23233300	chr20:23231868-23233300	.	.	23231868	23233300	0	1	1432	23231866	genes
chr25	36360736	36363382	chr25:36360736-36363382	.	.	36360736	36363382	0	1	2646	36360733	genes
chr5	23116343	23119438	chr5:23116343-23119438	.	.	23116343	23119438	0	1	3095	23116341	genes
chr10	5820800	5822307	chr10:5820800-5822307	.	.	5820800	5822307	0	1	1507	5820795	genes
chr7	56183930	56186144	chr7:56183930-56186144	.	.	56183930	56186144	0	1	2214	56183925	genes
chr1	50537109	50539868	chr1:50537109-50539868	.	.	50537109	50539868	0	1	2759	50537104	genes
chr16	10839604	10842403	chr16:10839604-10842403	.	.	10839604	10842403	0	1	2799	10839603	genes
chr13	33053728	33056435	chr13:33053728-33056435	.	.	33053728	33056435	0	1	2707	33053725	genes
chr1	44581384	44583336	chr1:44581384-44583336	.	.	44581384	44583336	0	1	1952	44581380	genes
chr9	1702778	1704206	chr9:1702778-1704206	.	.	1702778	1704206	0	1	1428	1702777	genes
chr6	1388722	1390412	chr6:1388722-1390412	.	.	1388722	1390412	0	1	1690	1388721	genes
chr20	43435910	43437756	chr20:43435910-43437756	.	.	43435910	43437756	0	1	1846	43435906	genes
chr1	46737108	46739319	chr1:46737108-46739319	.	.	46737108	46739319	0	1	2211	46737104	genes
chr14	49151582	49153446	chr14:49151582-49153446	.	.	49151582	49153446	0	1	1864	49151578	genes
chr19	43780470	43781835	chr19:43780470-43781835	.	.	43780470	43781835	0	1	1365	43780466	genes
chr2	47471419	47472909	chr2:47471419-47472909	.	.	47471419	47472909	0	1	1490	47471415	genes
chr8	386168	388436	chr8:386168-388436	.	.	386168	388436	0	1	2268	386165	genes
chr17	53296140	53297330	chr17:53296140-53297330	.	.	53296140	53297330	0	1	1190	53296135	genes
chr19	4849990	4852338	chr19:4849990-4852338	.	.	4849990	4852338	0	1	2348	4849986	genes
chr20	54433953	54435749	chr20:54433953-54435749	.	.	54433953	54435749	0	1	1796	54433948	genes
chr7	5974558	5978618	chr7:5974558-5978618	.	.	5974558	5978618	0	1	4060	5974553	genes
chr8	51410538	51412096	chr8:51410538-51412096	.	.	51410538	51412096	0	1	1558	51410533	genes
chr18	91163	93434	chr18:91163-93434	.	.	91163	93434	0	1	2271	91154	genes
chr12	22557412	22561556	chr12:22557412-22561556	.	.	22557412	22561556	0	1	4144	22557410	genes
chr19	9031712	9034458	chr19:9031712-9034458	.	.	9031712	9034458	0	1	2746	9031703	genes
chr2	36672591	36674659	chr2:36672591-36674659	.	.	36672591	36674659	0	1	2068	36672588	genes
chr20	28433200	28435810	chr20:28433200-28435810	.	.	28433200	28435810	0	1	2610	28433198	genes
chr23	9902006	9904598	chr23:9902006-9904598	.	.	9902006	9904598	0	1	2592	9901997	genes
chr5	64452226	64454828	chr5:64452226-64454828	.	.	64452226	64454828	0	1	2602	64452220	genes
chr17	50232456	50235502	chr17:50232456-50235502	.	.	50232456	50235502	0	1	3046	50232451	genes
chr18	44526008	44527748	chr18:44526008-44527748	.	.	44526008	44527748	0	1	1740	44526004	genes
chr16	28267484	28271110	chr16:28267484-28271110	.	.	28267484	28271110	0	1	3626	28267482	genes
chr20	40765669	40767134	chr20:40765669-40767134	.	.	40765669	40767134	0	1	1465	40765665	genes
chr7	6361660	6365390	chr7:6361660-6365390	.	.	6361660	6365390	0	1	3730	6361654	genes
chr20	23082568	23084868	chr20:23082568-23084868	.	.	23082568	23084868	0	1	2300	23082566	genes
chr15	3280985	3285908	chr15:3280985-3285908	.	.	3280985	3285908	0	1	4923	3280982	genes
chr7	26625268	26627852	chr7:26625268-26627852	.	.	26625268	26627852	0	1	2584	26625266	genes
chr1	51527706	51529574	chr1:51527706-51529574	.	.	51527706	51529574	0	1	1868	51527701	genes
chr20	33173674	33175811	chr20:33173674-33175811	.	.	33173674	33175811	0	1	2137	33173671	genes
chr6	29216689	29219813	chr6:29216689-29219813	.	.	29216689	29219813	0	1	3124	29216687	genes
chr20	53474462	53475866	chr20:53474462-53475866	.	.	53474462	53475866	0	1	1404	53474457	genes
chr13	1180296	1182090	chr13:1180296-1182090	.	.	1180296	1182090	0	1	1794	1180295	genes
chr5	4016150	4017627	chr5:4016150-4017627	.	.	4016150	4017627	0	1	1477	4016146	genes
chr20	43461206	43463145	chr20:43461206-43463145	.	.	43461206	43463145	0	1	1939	43461202	genes
chr13	28616592	28619624	chr13:28616592-28619624	.	.	28616592	28619624	0	1	3032	28616590	genes
chr7	24643784	24645797	chr7:24643784-24645797	.	.	24643784	24645797	0	1	2013	24643782	genes
chr3	15666508	15668858	chr3:15666508-15668858	.	.	15666508	15668858	0	1	2350	15666507	genes
chr6	34937246	34939274	chr6:34937246-34939274	.	.	34937246	34939274	0	1	2028	34937243	genes
chr19	47838715	47840050	chr19:47838715-47840050	.	.	47838715	47840050	0	1	1335	47838711	genes
chr11	26918	29963	chr11:26918-29963	.	.	26918	29963	0	1	3045	26916	genes
chr7	37894118	37896480	chr7:37894118-37896480	.	.	37894118	37896480	0	1	2362	37894115	genes
chr23	10630422	10633318	chr23:10630422-10633318	.	.	10630422	10633318	0	1	2896	10630421	genes
chr5	5241467	5243680	chr5:5241467-5243680	.	.	5241467	5243680	0	1	2213	5241462	genes
chr16	43453360	43454820	chr16:43453360-43454820	.	.	43453360	43454820	0	1	1460	43453356	genes
chr1	54946990	54948784	chr1:54946990-54948784	.	.	54946990	54948784	0	1	1794	54946985	genes
chr21	40577883	40580480	chr21:40577883-40580480	.	.	40577883	40580480	0	1	2597	40577879	genes
chr6	60124515	60126594	chr6:60124515-60126594	.	.	60124515	60126594	0	1	2079	60124509	genes
chr16	6750128	6751784	chr16:6750128-6751784	.	.	6750128	6751784	0	1	1656	6750122	genes
chr4	61462	64622	chr4:61462-64622	.	.	61462	64622	0	1	3160	61456	genes
chr7	6341930	6347372	chr7:6341930-6347372	.	.	6341930	6347372	0	1	5442	6341924	genes
chr7	73813375	73815884	chr7:73813375-73815884	.	.	73813375	73815884	0	1	2509	73813368	genes
chr14	34352013	34353102	chr14:34352013-34353102	.	.	34352013	34353102	0	1	1089	34352010	genes
chr4	22362858	22364784	chr4:22362858-22364784	.	.	22362858	22364784	0	1	1926	22362856	genes
chr21	39456880	39458664	chr21:39456880-39458664	.	.	39456880	39458664	0	1	1784	39456877	genes
chr8	45758710	45760608	chr8:45758710-45760608	.	.	45758710	45760608	0	1	1898	45758706	genes
chr13	11828089	11829937	chr13:11828089-11829937	.	.	11828089	11829937	0	1	1848	11828088	genes
chr2	3044150	3046872	chr2:3044150-3046872	.	.	3044150	3046872	0	1	2722	3044147	genes
chr21	3451292	3456024	chr21:3451292-3456024	.	.	3451292	3456024	0	1	4732	3451289	genes
chr18	27904191	27905691	chr18:27904191-27905691	.	.	27904191	27905691	0	1	1500	27904189	genes
chr17	15534730	15536657	chr17:15534730-15536657	.	.	15534730	15536657	0	1	1927	15534729	genes
chr14	5641445	5642630	chr14:5641445-5642630	.	.	5641445	5642630	0	1	1185	5641440	genes
chr16	10992980	10994814	chr16:10992980-10994814	.	.	10992980	10994814	0	1	1834	10992979	genes
chr5	54393778	54396236	chr5:54393778-54396236	.	.	54393778	54396236	0	1	2458	54393773	genes
chr10	36824922	36827506	chr10:36824922-36827506	.	.	36824922	36827506	0	1	2584	36824919	genes
chr11	19774186	19776812	chr11:19774186-19776812	.	.	19774186	19776812	0	1	2626	19774185	genes
chr21	45835693	45837453	chr21:45835693-45837453	.	.	45835693	45837453	0	1	1760	45835689	genes
chr20	3275663	3278939	chr20:3275663-3278939	.	.	3275663	3278939	0	1	3276	3275660	genes
chr21	205156	207110	chr21:205156-207110	.	.	205156	207110	0	1	1954	205154	genes
chr3	15892342	15894298	chr3:15892342-15894298	.	.	15892342	15894298	0	1	1956	15892341	genes
chr14	30793919	30797772	chr14:30793919-30797772	.	.	30793919	30797772	0	1	3853	30793916	genes
chr6	268212	270160	chr6:268212-270160	.	.	268212	270160	0	1	1948	268210	genes
chr25	3507072	3508820	chr25:3507072-3508820	.	.	3507072	3508820	0	1	1748	3507069	genes
chr17	28101047	28103318	chr17:28101047-28103318	.	.	28101047	28103318	0	1	2271	28101045	genes
chr4	16642451	16645514	chr4:16642451-16645514	.	.	16642451	16645514	0	1	3063	16642450	genes
chr19	11845192	11847682	chr19:11845192-11847682	.	.	11845192	11847682	0	1	2490	11845191	genes
chr16	34046037	34047663	chr16:34046037-34047663	.	.	34046037	34047663	0	1	1626	34046034	genes
chr20	33993654	33995648	chr20:33993654-33995648	.	.	33993654	33995648	0	1	1994	33993651	genes
chr3	10584108	10585748	chr3:10584108-10585748	.	.	10584108	10585748	0	1	1640	10584107	genes
chr22	1291193	1292668	chr22:1291193-1292668	.	.	1291193	1292668	0	1	1475	1291192	genes
chr20	27329844	27332052	chr20:27329844-27332052	.	.	27329844	27332052	0	1	2208	27329842	genes
chr6	8596973	8599150	chr6:8596973-8599150	.	.	8596973	8599150	0	1	2177	8596965	genes
chr23	37084914	37086850	chr23:37084914-37086850	.	.	37084914	37086850	0	1	1936	37084911	genes
chr2	52389803	52391025	chr2:52389803-52391025	.	.	52389803	52391025	0	1	1222	52389798	genes
chr24	42072520	42074768	chr24:42072520-42074768	.	.	42072520	42074768	0	1	2248	42072516	genes
chr10	45147800	45149340	chr10:45147800-45149340	.	.	45147800	45149340	0	1	1540	45147796	genes
chr5	18045386	18048154	chr5:18045386-18048154	.	.	18045386	18048154	0	1	2768	18045385	genes
chr16	6204366	6206978	chr16:6204366-6206978	.	.	6204366	6206978	0	1	2612	6204360	genes
chr20	54074188	54075326	chr20:54074188-54075326	.	.	54074188	54075326	0	1	1138	54074183	genes
chr9	8967918	8970080	chr9:8967918-8970080	.	.	8967918	8970080	0	1	2162	8967910	genes
chr4	2477746	2482790	chr4:2477746-2482790	.	.	2477746	2482790	0	1	5044	2477744	genes
chr2	52548588	52550982	chr2:52548588-52550982	.	.	52548588	52550982	0	1	2394	52548583	genes
chr21	326190	327456	chr21:326190-327456	.	.	326190	327456	0	1	1266	326187	genes
chr24	39636227	39639470	chr24:39636227-39639470	.	.	39636227	39639470	0	1	3243	39636224	genes
chr4	13566785	13569492	chr4:13566785-13569492	.	.	13566785	13569492	0	1	2707	13566784	genes
chr24	14536084	14537388	chr24:14536084-14537388	.	.	14536084	14537388	0	1	1304	14536083	genes
chr21	11916260	11917940	chr21:11916260-11917940	.	.	11916260	11917940	0	1	1680	11916259	genes
chr1	43622	45096	chr1:43622-45096	.	.	43622	45096	0	1	1474	43618	genes
chr3	45244918	45248035	chr3:45244918-45248035	.	.	45244918	45248035	0	1	3117	45244914	genes
chr14	30723356	30725301	chr14:30723356-30725301	.	.	30723356	30725301	0	1	1945	30723353	genes
chr7	38394641	38396290	chr7:38394641-38396290	.	.	38394641	38396290	0	1	1649	38394638	genes
chr1	1013960	1016508	chr1:1013960-1016508	.	.	1013960	1016508	0	1	2548	1013959	genes
chr13	4365496	4369174	chr13:4365496-4369174	.	.	4365496	4369174	0	1	3678	4365492	genes
chr13	49443280	49446097	chr13:49443280-49446097	.	.	49443280	49446097	0	1	2817	49443276	genes
chr19	1404722	1406100	chr19:1404722-1406100	.	.	1404722	1406100	0	1	1378	1404721	genes
chr21	11865169	11867150	chr21:11865169-11867150	.	.	11865169	11867150	0	1	1981	11865168	genes
chr16	54556490	54558096	chr16:54556490-54558096	.	.	54556490	54558096	0	1	1606	54556485	genes
chr22	154520	156116	chr22:154520-156116	.	.	154520	156116	0	1	1596	154519	genes
chr16	10712995	10714293	chr16:10712995-10714293	.	.	10712995	10714293	0	1	1298	10712994	genes
chr4	20080936	20083848	chr4:20080936-20083848	.	.	20080936	20083848	0	1	2912	20080934	genes
chr3	15817282	15819170	chr3:15817282-15819170	.	.	15817282	15819170	0	1	1888	15817281	genes
chr5	19867553	19868867	chr5:19867553-19868867	.	.	19867553	19868867	0	1	1314	19867552	genes
chr6	49994118	49996471	chr6:49994118-49996471	.	.	49994118	49996471	0	1	2353	49994114	genes
chr20	29632499	29635689	chr20:29632499-29635689	.	.	29632499	29635689	0	1	3190	29632497	genes
chr5	65661586	65663976	chr5:65661586-65663976	.	.	65661586	65663976	0	1	2390	65661580	genes
chr4	5090918	5093318	chr4:5090918-5093318	.	.	5090918	5093318	0	1	2400	5090913	genes
chr21	37434772	37437964	chr21:37434772-37437964	.	.	37434772	37437964	0	1	3192	37434769	genes
chr20	43409258	43413088	chr20:43409258-43413088	.	.	43409258	43413088	0	1	3830	43409254	genes
chr5	3090690	3092484	chr5:3090690-3092484	.	.	3090690	3092484	0	1	1794	3090687	genes
chr7	33947890	33950224	chr7:33947890-33950224	.	.	33947890	33950224	0	1	2334	33947887	genes
chr23	4704094	4705966	chr23:4704094-4705966	.	.	4704094	4705966	0	1	1872	4704090	genes
chr13	24402048	24403701	chr13:24402048-24403701	.	.	24402048	24403701	0	1	1653	24402046	genes
chr20	36413493	36418005	chr20:36413493-36418005	.	.	36413493	36418005	0	1	4512	36413490	genes
chr19	10194745	10198065	chr19:10194745-10198065	.	.	10194745	10198065	0	1	3320	10194744	genes
chr16	27223261	27225193	chr16:27223261-27225193	.	.	27223261	27225193	0	1	1932	27223259	genes
chr19	2602702	2603842	chr19:2602702-2603842	.	.	2602702	2603842	0	1	1140	2602700	genes
chr16	32127466	32128866	chr16:32127466-32128866	.	.	32127466	32128866	0	1	1400	32127463	genes
chr8	20000050	20001504	chr8:20000050-20001504	.	.	20000050	20001504	0	1	1454	20000048	genes
chr7	18100282	18102026	chr7:18100282-18102026	.	.	18100282	18102026	0	1	1744	18100281	genes
chr19	43118122	43120118	chr19:43118122-43120118	.	.	43118122	43120118	0	1	1996	43118118	genes
chr20	55103160	55106238	chr20:55103160-55106238	.	.	55103160	55106238	0	1	3078	55103155	genes
chr20	28848752	28850652	chr20:28848752-28850652	.	.	28848752	28850652	0	1	1900	28848750	genes
chr8	43774419	43776168	chr8:43774419-43776168	.	.	43774419	43776168	0	1	1749	43774415	genes
chr22	38800421	38804067	chr22:38800421-38804067	.	.	38800421	38804067	0	1	3646	38800418	genes
chr24	2842084	2844070	chr24:2842084-2844070	.	.	2842084	2844070	0	1	1986	2842082	genes
chr22	506250	509396	chr22:506250-509396	.	.	506250	509396	0	1	3146	506245	genes
chr23	20124012	20127035	chr23:20124012-20127035	.	.	20124012	20127035	0	1	3023	20124010	genes
chr1	55752082	55754230	chr1:55752082-55754230	.	.	55752082	55754230	0	1	2148	55752077	genes
chr10	302080	303433	chr10:302080-303433	.	.	302080	303433	0	1	1353	302077	genes
chr13	36049652	36051337	chr13:36049652-36051337	.	.	36049652	36051337	0	1	1685	36049649	genes
chr11	40679725	40681899	chr11:40679725-40681899	.	.	40679725	40681899	0	1	2174	40679721	genes
chr24	41218724	41221098	chr24:41218724-41221098	.	.	41218724	41221098	0	1	2374	41218720	genes
chr7	24069050	24071509	chr7:24069050-24071509	.	.	24069050	24071509	0	1	2459	24069048	genes
chr3	3809262	3811876	chr3:3809262-3811876	.	.	3809262	3811876	0	1	2614	3809259	genes
chr5	63643364	63645249	chr5:63643364-63645249	.	.	63643364	63645249	0	1	1885	63643358	genes
chr23	45538213	45539687	chr23:45538213-45539687	.	.	45538213	45539687	0	1	1474	45538209	genes
chr1	53406589	53410276	chr1:53406589-53410276	.	.	53406589	53410276	0	1	3687	53406584	genes
chr10	32645684	32647242	chr10:32645684-32647242	.	.	32645684	32647242	0	1	1558	32645681	genes
chr25	13657511	13660032	chr25:13657511-13660032	.	.	13657511	13660032	0	1	2521	13657510	genes
chr3	25274000	25276168	chr3:25274000-25276168	.	.	25274000	25276168	0	1	2168	25273998	genes
chr3	60710166	60711613	chr3:60710166-60711613	.	.	60710166	60711613	0	1	1447	60710160	genes
chr25	13788765	13792310	chr25:13788765-13792310	.	.	13788765	13792310	0	1	3545	13788764	genes
chr21	29579640	29581462	chr21:29579640-29581462	.	.	29579640	29581462	0	1	1822	29579638	genes
chr21	33452341	33454977	chr21:33452341-33454977	.	.	33452341	33454977	0	1	2636	33452338	genes
chr1	46705449	46706872	chr1:46705449-46706872	.	.	46705449	46706872	0	1	1423	46705445	genes
chr18	108604	109748	chr18:108604-109748	.	.	108604	109748	0	1	1144	108603	genes
chr13	1099330	1101228	chr13:1099330-1101228	.	.	1099330	1101228	0	1	1898	1099329	genes
chr20	53134852	53137132	chr20:53134852-53137132	.	.	53134852	53137132	0	1	2280	53134847	genes
chr12	13204584	13207144	chr12:13204584-13207144	.	.	13204584	13207144	0	1	2560	13204583	genes
chr18	45854245	45855326	chr18:45854245-45855326	.	.	45854245	45855326	0	1	1081	45854241	genes
chr23	28807910	28809808	chr23:28807910-28809808	.	.	28807910	28809808	0	1	1898	28807908	genes
chr6	12967030	12969052	chr6:12967030-12969052	.	.	12967030	12969052	0	1	2022	12967029	genes
chr6	48285164	48286118	chr6:48285164-48286118	.	.	48285164	48286118	0	1	954	48285160	genes
chr21	13224613	13226218	chr21:13224613-13226218	.	.	13224613	13226218	0	1	1605	13224612	genes
chr11	20986466	20988542	chr11:20986466-20988542	.	.	20986466	20988542	0	1	2076	20986464	genes
chr7	26306048	26308891	chr7:26306048-26308891	.	.	26306048	26308891	0	1	2843	26306046	genes
chr4	77965656	77966840	chr4:77965656-77966840	.	.	77965656	77966840	0	1	1184	77965649	genes
chr8	45410630	45416348	chr8:45410630-45416348	.	.	45410630	45416348	0	1	5718	45410626	genes
chr1	44949294	44950862	chr1:44949294-44950862	.	.	44949294	44950862	0	1	1568	44949290	genes
chr11	27507101	27510035	chr11:27507101-27510035	.	.	27507101	27510035	0	1	2934	27507099	genes
chr25	2280948	2284471	chr25:2280948-2284471	.	.	2280948	2284471	0	1	3523	2280946	genes
chr6	11072526	11074327	chr6:11072526-11074327	.	.	11072526	11074327	0	1	1801	11072525	genes
chr8	47211478	47213866	chr8:47211478-47213866	.	.	47211478	47213866	0	1	2388	47211474	genes
chr25	3867348	3869366	chr25:3867348-3869366	.	.	3867348	3869366	0	1	2018	3867345	genes
chr10	11010622	11012322	chr10:11010622-11012322	.	.	11010622	11012322	0	1	1700	11010621	genes
chr20	4882838	4886041	chr20:4882838-4886041	.	.	4882838	4886041	0	1	3203	4882834	genes
chr20	27380694	27382811	chr20:27380694-27382811	.	.	27380694	27382811	0	1	2117	27380692	genes
chr25	3978584	3980144	chr25:3978584-3980144	.	.	3978584	3980144	0	1	1560	3978581	genes
chr13	25283478	25285107	chr13:25283478-25285107	.	.	25283478	25285107	0	1	1629	25283476	genes
chr10	44053393	44058176	chr10:44053393-44058176	.	.	44053393	44058176	0	1	4783	44053389	genes
chr2	37630738	37633403	chr2:37630738-37633403	.	.	37630738	37633403	0	1	2665	37630735	genes
chr12	8816836	8818465	chr12:8816836-8818465	.	.	8816836	8818465	0	1	1629	8816828	genes
chr18	22792600	22796119	chr18:22792600-22796119	.	.	22792600	22796119	0	1	3519	22792598	genes
chr25	30460322	30461383	chr25:30460322-30461383	.	.	30460322	30461383	0	1	1061	30460319	genes
chr1	44522827	44525054	chr1:44522827-44525054	.	.	44522827	44525054	0	1	2227	44522823	genes
chr10	43036368	43037712	chr10:43036368-43037712	.	.	43036368	43037712	0	1	1344	43036364	genes
chr23	32028108	32029866	chr23:32028108-32029866	.	.	32028108	32029866	0	1	1758	32028105	genes
chr12	17422046	17425138	chr12:17422046-17425138	.	.	17422046	17425138	0	1	3092	17422045	genes
chr2	27328536	27333346	chr2:27328536-27333346	.	.	27328536	27333346	0	1	4810	27328534	genes
chr2	48301550	48307468	chr2:48301550-48307468	.	.	48301550	48307468	0	1	5918	48301546	genes
chr17	29101848	29105500	chr17:29101848-29105500	.	.	29101848	29105500	0	1	3652	29101846	genes
chr14	49857790	49860708	chr14:49857790-49860708	.	.	49857790	49860708	0	1	2918	49857786	genes
chr10	17710073	17714672	chr10:17710073-17714672	.	.	17710073	17714672	0	1	4599	17710072	genes
chr11	26360220	26364261	chr11:26360220-26364261	.	.	26360220	26364261	0	1	4041	26360218	genes
chr8	47205558	47206985	chr8:47205558-47206985	.	.	47205558	47206985	0	1	1427	47205554	genes
chr24	39517852	39519802	chr24:39517852-39519802	.	.	39517852	39519802	0	1	1950	39517849	genes
chr24	24725818	24727644	chr24:24725818-24727644	.	.	24725818	24727644	0	1	1826	24725816	genes
chr21	17050252	17052380	chr21:17050252-17052380	.	.	17050252	17052380	0	1	2128	17050251	genes
chr22	38933904	38935708	chr22:38933904-38935708	.	.	38933904	38935708	0	1	1804	38933901	genes
chr17	8267628	8268987	chr17:8267628-8268987	.	.	8267628	8268987	0	1	1359	8267620	genes
chr7	39750117	39752446	chr7:39750117-39752446	.	.	39750117	39752446	0	1	2329	39750114	genes
chr3	59980358	59981906	chr3:59980358-59981906	.	.	59980358	59981906	0	1	1548	59980353	genes
chr16	51071304	51073671	chr16:51071304-51073671	.	.	51071304	51073671	0	1	2367	51071299	genes
chr7	26516690	26518712	chr7:26516690-26518712	.	.	26516690	26518712	0	1	2022	26516688	genes
chr16	46665002	46667202	chr16:46665002-46667202	.	.	46665002	46667202	0	1	2200	46664998	genes
chr13	328922	330462	chr13:328922-330462	.	.	328922	330462	0	1	1540	328919	genes
chr24	28227168	28230133	chr24:28227168-28230133	.	.	28227168	28230133	0	1	2965	28227166	genes
chr2	21355274	21358489	chr2:21355274-21358489	.	.	21355274	21358489	0	1	3215	21355272	genes
chr10	26117816	26119051	chr10:26117816-26119051	.	.	26117816	26119051	0	1	1235	26117814	genes
chr1	2259302	2262143	chr1:2259302-2262143	.	.	2259302	2262143	0	1	2841	2259300	genes
chr13	33266834	33269496	chr13:33266834-33269496	.	.	33266834	33269496	0	1	2662	33266831	genes
chr4	14723688	14728029	chr4:14723688-14728029	.	.	14723688	14728029	0	1	4341	14723687	genes
chr3	32361795	32363344	chr3:32361795-32363344	.	.	32361795	32363344	0	1	1549	32361792	genes
chr10	2712177	2713977	chr10:2712177-2713977	.	.	2712177	2713977	0	1	1800	2712175	genes
chr24	34968122	34969421	chr24:34968122-34969421	.	.	34968122	34969421	0	1	1299	34968119	genes
chr5	69436330	69438060	chr5:69436330-69438060	.	.	69436330	69438060	0	1	1730	69436324	genes
chr18	44358383	44362130	chr18:44358383-44362130	.	.	44358383	44362130	0	1	3747	44358379	genes
chr20	1238852	1240394	chr20:1238852-1240394	.	.	1238852	1240394	0	1	1542	1238851	genes
chr18	50920096	50922762	chr18:50920096-50922762	.	.	50920096	50922762	0	1	2666	50920091	genes
chr19	46564824	46567437	chr19:46564824-46567437	.	.	46564824	46567437	0	1	2613	46564820	genes
chr23	41240937	41241780	chr23:41240937-41241780	.	.	41240937	41241780	0	1	843	41240933	genes
chr25	36042939	36045840	chr25:36042939-36045840	.	.	36042939	36045840	0	1	2901	36042936	genes
chr20	33496188	33497590	chr20:33496188-33497590	.	.	33496188	33497590	0	1	1402	33496185	genes
chr3	59879717	59881752	chr3:59879717-59881752	.	.	59879717	59881752	0	1	2035	59879712	genes
chr17	43622342	43624566	chr17:43622342-43624566	.	.	43622342	43624566	0	1	2224	43622338	genes
chr1	52661871	52663264	chr1:52661871-52663264	.	.	52661871	52663264	0	1	1393	52661866	genes
chr21	722778	725120	chr21:722778-725120	.	.	722778	725120	0	1	2342	722771	genes
chr3	18754768	18757086	chr3:18754768-18757086	.	.	18754768	18757086	0	1	2318	18754767	genes
chr19	339976	342795	chr19:339976-342795	.	.	339976	342795	0	1	2819	339973	genes
chr13	49771832	49773949	chr13:49771832-49773949	.	.	49771832	49773949	0	1	2117	49771828	genes
chr13	46922548	46928262	chr13:46922548-46928262	.	.	46922548	46928262	0	1	5714	46922544	genes
chr14	30943581	30946104	chr14:30943581-30946104	.	.	30943581	30946104	0	1	2523	30943578	genes
chr2	48373588	48376428	chr2:48373588-48376428	.	.	48373588	48376428	0	1	2840	48373584	genes
chr7	9325602	9327168	chr7:9325602-9327168	.	.	9325602	9327168	0	1	1566	9325593	genes
chr2	41859714	41861481	chr2:41859714-41861481	.	.	41859714	41861481	0	1	1767	41859710	genes
chr18	7030648	7032156	chr18:7030648-7032156	.	.	7030648	7032156	0	1	1508	7030641	genes
chr23	6794729	6796904	chr23:6794729-6796904	.	.	6794729	6796904	0	1	2175	6794723	genes
chr16	14009512	14011006	chr16:14009512-14011006	.	.	14009512	14011006	0	1	1494	14009511	genes
chr13	37534336	37535809	chr13:37534336-37535809	.	.	37534336	37535809	0	1	1473	37534333	genes
chr25	22948263	22952690	chr25:22948263-22952690	.	.	22948263	22952690	0	1	4427	22948261	genes
chr21	7187264	7190284	chr21:7187264-7190284	.	.	7187264	7190284	0	1	3020	7187257	genes
chr15	35211445	35213455	chr15:35211445-35213455	.	.	35211445	35213455	0	1	2010	35211442	genes
chr25	11382882	11384750	chr25:11382882-11384750	.	.	11382882	11384750	0	1	1868	11382881	genes
chr25	25735568	25738186	chr25:25735568-25738186	.	.	25735568	25738186	0	1	2618	25735566	genes
chr5	43457372	43458922	chr5:43457372-43458922	.	.	43457372	43458922	0	1	1550	43457368	genes
chr6	44042796	44045002	chr6:44042796-44045002	.	.	44042796	44045002	0	1	2206	44042792	genes
chr19	7757014	7759696	chr19:7757014-7759696	.	.	7757014	7759696	0	1	2682	7757007	genes
chr24	4147310	4149614	chr24:4147310-4149614	.	.	4147310	4149614	0	1	2304	4147306	genes
chr22	11613885	11616033	chr22:11613885-11616033	.	.	11613885	11616033	0	1	2148	11613884	genes
chr12	41358	42775	chr12:41358-42775	.	.	41358	42775	0	1	1417	41354	genes
chr7	12967484	12969549	chr7:12967484-12969549	.	.	12967484	12969549	0	1	2065	12967483	genes
chr11	23079181	23081870	chr11:23079181-23081870	.	.	23079181	23081870	0	1	2689	23079179	genes
chr9	907058	908394	chr9:907058-908394	.	.	907058	908394	0	1	1336	907049	genes
chr20	52772634	52778129	chr20:52772634-52778129	.	.	52772634	52778129	0	1	5495	52772629	genes
chr11	437518	441118	chr11:437518-441118	.	.	437518	441118	0	1	3600	437514	genes
chr3	16721537	16723526	chr3:16721537-16723526	.	.	16721537	16723526	0	1	1989	16721536	genes
chr13	7765599	7767994	chr13:7765599-7767994	.	.	7765599	7767994	0	1	2395	7765592	genes
chr7	1533139	1535337	chr7:1533139-1535337	.	.	1533139	1535337	0	1	2198	1533138	genes
chr6	58909152	58910690	chr6:58909152-58910690	.	.	58909152	58910690	0	1	1538	58909147	genes
chr2	37407346	37410368	chr2:37407346-37410368	.	.	37407346	37410368	0	1	3022	37407343	genes
chr21	27187990	27189548	chr21:27187990-27189548	.	.	27187990	27189548	0	1	1558	27187988	genes
chr3	19215876	19217596	chr3:19215876-19217596	.	.	19215876	19217596	0	1	1720	19215875	genes
chr5	1962574	1966522	chr5:1962574-1966522	.	.	1962574	1966522	0	1	3948	1962573	genes
chr21	37732130	37734267	chr21:37732130-37734267	.	.	37732130	37734267	0	1	2137	37732127	genes
chr12	7251828	7254632	chr12:7251828-7254632	.	.	7251828	7254632	0	1	2804	7251821	genes
chr16	44876646	44879272	chr16:44876646-44879272	.	.	44876646	44879272	0	1	2626	44876642	genes
chr9	49426114	49427397	chr9:49426114-49427397	.	.	49426114	49427397	0	1	1283	49426110	genes
chr12	5997966	5999398	chr12:5997966-5999398	.	.	5997966	5999398	0	1	1432	5997961	genes
chr20	4792420	4794506	chr20:4792420-4794506	.	.	4792420	4794506	0	1	2086	4792416	genes
chr1	51536830	51538572	chr1:51536830-51538572	.	.	51536830	51538572	0	1	1742	51536825	genes
chr18	33058	34498	chr18:33058-34498	.	.	33058	34498	0	1	1440	33055	genes
chr3	14693725	14696714	chr3:14693725-14696714	.	.	14693725	14696714	0	1	2989	14693724	genes
chr15	23719950	23723416	chr15:23719950-23723416	.	.	23719950	23723416	0	1	3466	23719948	genes
chr25	35149462	35156794	chr25:35149462-35156794	.	.	35149462	35156794	0	1	7332	35149459	genes
chr11	40110986	40113086	chr11:40110986-40113086	.	.	40110986	40113086	0	1	2100	40110982	genes
chr17	15148277	15149480	chr17:15148277-15149480	.	.	15148277	15149480	0	1	1203	15148276	genes
chr25	34669884	34671776	chr25:34669884-34671776	.	.	34669884	34671776	0	1	1892	34669881	genes
chr11	31041410	31042837	chr11:31041410-31042837	.	.	31041410	31042837	0	1	1427	31041407	genes
chr20	23470993	23473284	chr20:23470993-23473284	.	.	23470993	23473284	0	1	2291	23470991	genes
chr3	60081253	60082820	chr3:60081253-60082820	.	.	60081253	60082820	0	1	1567	60081247	genes
chr11	27916450	27919050	chr11:27916450-27919050	.	.	27916450	27919050	0	1	2600	27916448	genes
chr10	33300475	33302346	chr10:33300475-33302346	.	.	33300475	33302346	0	1	1871	33300472	genes
chr1	51155503	51158290	chr1:51155503-51158290	.	.	51155503	51158290	0	1	2787	51155498	genes
chr7	6354306	6358461	chr7:6354306-6358461	.	.	6354306	6358461	0	1	4155	6354300	genes
chr7	20298016	20299921	chr7:20298016-20299921	.	.	20298016	20299921	0	1	1905	20298014	genes
chr23	46219008	46220856	chr23:46219008-46220856	.	.	46219008	46220856	0	1	1848	46219004	genes
chr22	833440	835995	chr22:833440-835995	.	.	833440	835995	0	1	2555	833432	genes
chr10	36037550	36039065	chr10:36037550-36039065	.	.	36037550	36039065	0	1	1515	36037547	genes
chr16	41035917	41037709	chr16:41035917-41037709	.	.	41035917	41037709	0	1	1792	41035913	genes
chr2	33925939	33927861	chr2:33925939-33927861	.	.	33925939	33927861	0	1	1922	33925936	genes
chr2	43700128	43702786	chr2:43700128-43702786	.	.	43700128	43702786	0	1	2658	43700124	genes
chr1	54734119	54738211	chr1:54734119-54738211	.	.	54734119	54738211	0	1	4092	54734114	genes
chr3	12224282	12228856	chr3:12224282-12228856	.	.	12224282	12228856	0	1	4574	12224281	genes
chr14	25933696	25937498	chr14:25933696-25937498	.	.	25933696	25937498	0	1	3802	25933694	genes
chr12	979464	982058	chr12:979464-982058	.	.	979464	982058	0	1	2594	979455	genes
chr3	60175051	60178644	chr3:60175051-60178644	.	.	60175051	60178644	0	1	3593	60175045	genes
chr8	49430439	49434326	chr8:49430439-49434326	.	.	49430439	49434326	0	1	3887	49430435	genes
chr5	18006039	18010620	chr5:18006039-18010620	.	.	18006039	18010620	0	1	4581	18006038	genes
chr24	23715466	23717951	chr24:23715466-23717951	.	.	23715466	23717951	0	1	2485	23715464	genes
chr25	32495364	32498308	chr25:32495364-32498308	.	.	32495364	32498308	0	1	2944	32495361	genes
chr10	14927884	14930484	chr10:14927884-14930484	.	.	14927884	14930484	0	1	2600	14927883	genes
chr8	4030015	4031694	chr8:4030015-4031694	.	.	4030015	4031694	0	1	1679	4030011	genes
chr4	2544462	2546219	chr4:2544462-2546219	.	.	2544462	2546219	0	1	1757	2544460	genes
chr7	24234544	24236508	chr7:24234544-24236508	.	.	24234544	24236508	0	1	1964	24234542	genes
chr7	802935	804928	chr7:802935-804928	.	.	802935	804928	0	1	1993	802927	genes
chr5	51761902	51764253	chr5:51761902-51764253	.	.	51761902	51764253	0	1	2351	51761897	genes
chr6	59912642	59914546	chr6:59912642-59914546	.	.	59912642	59914546	0	1	1904	59912637	genes
chr8	23614314	23616211	chr8:23614314-23616211	.	.	23614314	23616211	0	1	1897	23614312	genes
chr12	23371053	23372890	chr12:23371053-23372890	.	.	23371053	23372890	0	1	1837	23371051	genes
chr18	50086888	50090360	chr18:50086888-50090360	.	.	50086888	50090360	0	1	3472	50086883	genes
chr10	35256630	35258641	chr10:35256630-35258641	.	.	35256630	35258641	0	1	2011	35256627	genes
chr11	44945184	44946630	chr11:44945184-44946630	.	.	44945184	44946630	0	1	1446	44945180	genes
chr10	44303169	44306534	chr10:44303169-44306534	.	.	44303169	44306534	0	1	3365	44303165	genes
chr20	13881790	13884342	chr20:13881790-13884342	.	.	13881790	13884342	0	1	2552	13881789	genes
chr16	51888902	51891338	chr16:51888902-51891338	.	.	51888902	51891338	0	1	2436	51888897	genes
chr16	54427510	54428507	chr16:54427510-54428507	.	.	54427510	54428507	0	1	997	54427505	genes
chr19	10213066	10216368	chr19:10213066-10216368	.	.	10213066	10216368	0	1	3302	10213065	genes
chr5	13471656	13473034	chr5:13471656-13473034	.	.	13471656	13473034	0	1	1378	13471655	genes
chr1	38360630	38363202	chr1:38360630-38363202	.	.	38360630	38363202	0	1	2572	38360627	genes
chr8	4759745	4761932	chr8:4759745-4761932	.	.	4759745	4761932	0	1	2187	4759741	genes
chr24	24795468	24798212	chr24:24795468-24798212	.	.	24795468	24798212	0	1	2744	24795466	genes
chr13	51978162	51979374	chr13:51978162-51979374	.	.	51978162	51979374	0	1	1212	51978157	genes
chr2	56388546	56389944	chr2:56388546-56389944	.	.	56388546	56389944	0	1	1398	56388541	genes
chr13	42673196	42676692	chr13:42673196-42676692	.	.	42673196	42676692	0	1	3496	42673192	genes
chr20	6195793	6197833	chr20:6195793-6197833	.	.	6195793	6197833	0	1	2040	6195787	genes
chr8	52714799	52716782	chr8:52714799-52716782	.	.	52714799	52716782	0	1	1983	52714794	genes
chr12	15830827	15832392	chr12:15830827-15832392	.	.	15830827	15832392	0	1	1565	15830826	genes
chr3	62084946	62087900	chr3:62084946-62087900	.	.	62084946	62087900	0	1	2954	62084940	genes
chr3	62124397	62127699	chr3:62124397-62127699	.	.	62124397	62127699	0	1	3302	62124391	genes
chr24	40179652	40181886	chr24:40179652-40181886	.	.	40179652	40181886	0	1	2234	40179648	genes
chr22	36773842	36777019	chr22:36773842-36777019	.	.	36773842	36777019	0	1	3177	36773839	genes
chr4	10065387	10067624	chr4:10065387-10067624	.	.	10065387	10067624	0	1	2237	10065386	genes
chr21	4847522	4849790	chr21:4847522-4849790	.	.	4847522	4849790	0	1	2268	4847518	genes
chr18	5452698	5454962	chr18:5452698-5454962	.	.	5452698	5454962	0	1	2264	5452693	genes
chr15	47616277	47617602	chr15:47616277-47617602	.	.	47616277	47617602	0	1	1325	47616273	genes
chr19	17399959	17401662	chr19:17399959-17401662	.	.	17399959	17401662	0	1	1703	17399958	genes
chr7	17907308	17909833	chr7:17907308-17909833	.	.	17907308	17909833	0	1	2525	17907307	genes
chr3	25106951	25108634	chr3:25106951-25108634	.	.	25106951	25108634	0	1	1683	25106949	genes
chr21	43170298	43171770	chr21:43170298-43171770	.	.	43170298	43171770	0	1	1472	43170294	genes
chr21	43130702	43132582	chr21:43130702-43132582	.	.	43130702	43132582	0	1	1880	43130698	genes
chr14	45594655	45597775	chr14:45594655-45597775	.	.	45594655	45597775	0	1	3120	45594651	genes
chr7	71503502	71505165	chr7:71503502-71505165	.	.	71503502	71505165	0	1	1663	71503495	genes
chr4	17352488	17354304	chr4:17352488-17354304	.	.	17352488	17354304	0	1	1816	17352487	genes
chr20	22192428	22193832	chr20:22192428-22193832	.	.	22192428	22193832	0	1	1404	22192426	genes
chr4	16834904	16836326	chr4:16834904-16836326	.	.	16834904	16836326	0	1	1422	16834903	genes
chr15	31175925	31178642	chr15:31175925-31178642	.	.	31175925	31178642	0	1	2717	31175922	genes
chr20	12642217	12644605	chr20:12642217-12644605	.	.	12642217	12644605	0	1	2388	12642216	genes
chr11	30662898	30665048	chr11:30662898-30665048	.	.	30662898	30665048	0	1	2150	30662895	genes
chr21	26732468	26734532	chr21:26732468-26734532	.	.	26732468	26734532	0	1	2064	26732466	genes
chr25	36336208	36344122	chr25:36336208-36344122	.	.	36336208	36344122	0	1	7914	36336205	genes
chr1	14453628	14455565	chr1:14453628-14455565	.	.	14453628	14455565	0	1	1937	14453627	genes
chr6	7733910	7735450	chr6:7733910-7735450	.	.	7733910	7735450	0	1	1540	7733903	genes
chr24	36031434	36033836	chr24:36031434-36033836	.	.	36031434	36033836	0	1	2402	36031431	genes
chr16	44541747	44542958	chr16:44541747-44542958	.	.	44541747	44542958	0	1	1211	44541743	genes
chr18	50798374	50799754	chr18:50798374-50799754	.	.	50798374	50799754	0	1	1380	50798369	genes
chr12	16450853	16453634	chr12:16450853-16453634	.	.	16450853	16453634	0	1	2781	16450852	genes
chr20	45423744	45425142	chr20:45423744-45425142	.	.	45423744	45425142	0	1	1398	45423740	genes
chr12	3777746	3779762	chr12:3777746-3779762	.	.	3777746	3779762	0	1	2016	3777743	genes
chr24	37324854	37326363	chr24:37324854-37326363	.	.	37324854	37326363	0	1	1509	37324851	genes
chr12	34826094	34828442	chr12:34826094-34828442	.	.	34826094	34828442	0	1	2348	34826091	genes
chr19	1507901	1508997	chr19:1507901-1508997	.	.	1507901	1508997	0	1	1096	1507900	genes
chr10	15602800	15605112	chr10:15602800-15605112	.	.	15602800	15605112	0	1	2312	15602799	genes
chr5	23595228	23597834	chr5:23595228-23597834	.	.	23595228	23597834	0	1	2606	23595226	genes
chr3	57036250	57041738	chr3:57036250-57041738	.	.	57036250	57041738	0	1	5488	57036245	genes
chr5	19399055	19401396	chr5:19399055-19401396	.	.	19399055	19401396	0	1	2341	19399054	genes
chr11	44368427	44370067	chr11:44368427-44370067	.	.	44368427	44370067	0	1	1640	44368423	genes
chr2	32351698	32353680	chr2:32351698-32353680	.	.	32351698	32353680	0	1	1982	32351695	genes
chr6	11811065	11812732	chr6:11811065-11812732	.	.	11811065	11812732	0	1	1667	11811064	genes
chr4	13625605	13627371	chr4:13625605-13627371	.	.	13625605	13627371	0	1	1766	13625604	genes
chr1	8507582	8510324	chr1:8507582-8510324	.	.	8507582	8510324	0	1	2742	8507574	genes
chr2	43849376	43852600	chr2:43849376-43852600	.	.	43849376	43852600	0	1	3224	43849372	genes
chr15	46932152	46934234	chr15:46932152-46934234	.	.	46932152	46934234	0	1	2082	46932148	genes
chr14	46027359	46029088	chr14:46027359-46029088	.	.	46027359	46029088	0	1	1729	46027355	genes
chr11	44225826	44227844	chr11:44225826-44227844	.	.	44225826	44227844	0	1	2018	44225822	genes
chr13	532471	535344	chr13:532471-535344	.	.	532471	535344	0	1	2873	532466	genes
chr22	17780506	17781732	chr22:17780506-17781732	.	.	17780506	17781732	0	1	1226	17780505	genes
chr23	17508582	17510964	chr23:17508582-17510964	.	.	17508582	17510964	0	1	2382	17508581	genes
chr5	62373867	62375726	chr5:62373867-62375726	.	.	62373867	62375726	0	1	1859	62373861	genes
chr3	61592119	61594712	chr3:61592119-61594712	.	.	61592119	61594712	0	1	2593	61592113	genes
chr11	43809036	43810098	chr11:43809036-43810098	.	.	43809036	43810098	0	1	1062	43809032	genes
chr15	30855054	30858279	chr15:30855054-30858279	.	.	30855054	30858279	0	1	3225	30855051	genes
chr9	20780284	20782160	chr9:20780284-20782160	.	.	20780284	20782160	0	1	1876	20780282	genes
chr23	1132989	1135666	chr23:1132989-1135666	.	.	1132989	1135666	0	1	2677	1132988	genes
chr22	10889984	10891314	chr22:10889984-10891314	.	.	10889984	10891314	0	1	1330	10889983	genes
chr5	1418959	1419932	chr5:1418959-1419932	.	.	1418959	1419932	0	1	973	1418958	genes
chr10	18910374	18912833	chr10:18910374-18912833	.	.	18910374	18912833	0	1	2459	18910373	genes
chr22	37623312	37624630	chr22:37623312-37624630	.	.	37623312	37624630	0	1	1318	37623309	genes
chr9	56400764	56402328	chr9:56400764-56402328	.	.	56400764	56402328	0	1	1564	56400759	genes
chr3	1106310	1107946	chr3:1106310-1107946	.	.	1106310	1107946	0	1	1636	1106309	genes
chr20	44576344	44577716	chr20:44576344-44577716	.	.	44576344	44577716	0	1	1372	44576340	genes
chr20	35254724	35256608	chr20:35254724-35256608	.	.	35254724	35256608	0	1	1884	35254721	genes
chr23	39694586	39696894	chr23:39694586-39696894	.	.	39694586	39696894	0	1	2308	39694583	genes
chr24	23783896	23787446	chr24:23783896-23787446	.	.	23783896	23787446	0	1	3550	23783894	genes
chr5	577936	579502	chr5:577936-579502	.	.	577936	579502	0	1	1566	577931	genes
chr25	3293688	3295494	chr25:3293688-3295494	.	.	3293688	3295494	0	1	1806	3293685	genes
chr14	52438288	52441601	chr14:52438288-52441601	.	.	52438288	52441601	0	1	3313	52438283	genes
chr7	31337906	31340095	chr7:31337906-31340095	.	.	31337906	31340095	0	1	2189	31337903	genes
chr22	35204516	35206070	chr22:35204516-35206070	.	.	35204516	35206070	0	1	1554	35204513	genes
chr5	30515643	30519454	chr5:30515643-30519454	.	.	30515643	30519454	0	1	3811	30515640	genes
chr15	41806221	41807784	chr15:41806221-41807784	.	.	41806221	41807784	0	1	1563	41806217	genes
chr25	19007607	19009253	chr25:19007607-19009253	.	.	19007607	19009253	0	1	1646	19007606	genes
chr8	2614994	2616667	chr8:2614994-2616667	.	.	2614994	2616667	0	1	1673	2614992	genes
chr12	33317420	33322105	chr12:33317420-33322105	.	.	33317420	33322105	0	1	4685	33317417	genes
chr20	405095	406977	chr20:405095-406977	.	.	405095	406977	0	1	1882	405091	genes
chr12	6155282	6156668	chr12:6155282-6156668	.	.	6155282	6156668	0	1	1386	6155276	genes
chr3	37570380	37572334	chr3:37570380-37572334	.	.	37570380	37572334	0	1	1954	37570377	genes
chr23	43612357	43614800	chr23:43612357-43614800	.	.	43612357	43614800	0	1	2443	43612353	genes
chr14	21659536	21661358	chr14:21659536-21661358	.	.	21659536	21661358	0	1	1822	21659534	genes
chr23	36864745	36866139	chr23:36864745-36866139	.	.	36864745	36866139	0	1	1394	36864742	genes
chr25	4540772	4542470	chr25:4540772-4542470	.	.	4540772	4542470	0	1	1698	4540768	genes
chr6	7685319	7687300	chr6:7685319-7687300	.	.	7685319	7687300	0	1	1981	7685312	genes
chr2	40888454	40890500	chr2:40888454-40890500	.	.	40888454	40890500	0	1	2046	40888450	genes
chr1	19094007	19095701	chr1:19094007-19095701	.	.	19094007	19095701	0	1	1694	19094006	genes
chr12	48002311	48003438	chr12:48002311-48003438	.	.	48002311	48003438	0	1	1127	48002307	genes
chr10	39130069	39133254	chr10:39130069-39133254	.	.	39130069	39133254	0	1	3185	39130066	genes
chr7	38961710	38963276	chr7:38961710-38963276	.	.	38961710	38963276	0	1	1566	38961707	genes
chr5	4531724	4533962	chr5:4531724-4533962	.	.	4531724	4533962	0	1	2238	4531720	genes
chr12	35943488	35945781	chr12:35943488-35945781	.	.	35943488	35945781	0	1	2293	35943485	genes
chr25	5982526	5984727	chr25:5982526-5984727	.	.	5982526	5984727	0	1	2201	5982521	genes
chr25	244712	246051	chr25:244712-246051	.	.	244712	246051	0	1	1339	244710	genes
chr7	56834588	56836660	chr7:56834588-56836660	.	.	56834588	56836660	0	1	2072	56834583	genes
chr4	71960992	71963084	chr4:71960992-71963084	.	.	71960992	71963084	0	1	2092	71960985	genes
chr14	46373302	46375172	chr14:46373302-46375172	.	.	46373302	46375172	0	1	1870	46373298	genes
chr1	213591	215878	chr1:213591-215878	.	.	213591	215878	0	1	2287	213589	genes
chr20	51730328	51731429	chr20:51730328-51731429	.	.	51730328	51731429	0	1	1101	51730323	genes
chr23	492424	493558	chr23:492424-493558	.	.	492424	493558	0	1	1134	492420	genes
chr3	25376282	25378100	chr3:25376282-25378100	.	.	25376282	25378100	0	1	1818	25376280	genes
chr20	51385318	51386902	chr20:51385318-51386902	.	.	51385318	51386902	0	1	1584	51385313	genes
chr18	10783982	10786939	chr18:10783982-10786939	.	.	10783982	10786939	0	1	2957	10783981	genes
chr1	156938	158427	chr1:156938-158427	.	.	156938	158427	0	1	1489	156937	genes
chr1	55887530	55889240	chr1:55887530-55889240	.	.	55887530	55889240	0	1	1710	55887525	genes
chr14	51013303	51015852	chr14:51013303-51015852	.	.	51013303	51015852	0	1	2549	51013298	genes
chr13	30699576	30701330	chr13:30699576-30701330	.	.	30699576	30701330	0	1	1754	30699573	genes
chr18	44628338	44630100	chr18:44628338-44630100	.	.	44628338	44630100	0	1	1762	44628334	genes
chr6	48288074	48288884	chr6:48288074-48288884	.	.	48288074	48288884	0	1	810	48288070	genes
chr6	51572478	51574856	chr6:51572478-51574856	.	.	51572478	51574856	0	1	2378	51572473	genes
chr9	23823108	23826774	chr9:23823108-23826774	.	.	23823108	23826774	0	1	3666	23823106	genes
chr3	1166522	1167828	chr3:1166522-1167828	.	.	1166522	1167828	0	1	1306	1166521	genes
chr4	12012458	12014346	chr4:12012458-12014346	.	.	12012458	12014346	0	1	1888	12012457	genes
chr8	1837737	1840715	chr8:1837737-1840715	.	.	1837737	1840715	0	1	2978	1837736	genes
chr22	10541116	10544260	chr22:10541116-10544260	.	.	10541116	10544260	0	1	3144	10541115	genes
chr23	35490116	35492021	chr23:35490116-35492021	.	.	35490116	35492021	0	1	1905	35490113	genes
chr13	44737274	44739406	chr13:44737274-44739406	.	.	44737274	44739406	0	1	2132	44737270	genes
chr10	6009720	6014310	chr10:6009720-6014310	.	.	6009720	6014310	0	1	4590	6009714	genes
chr3	14570778	14572758	chr3:14570778-14572758	.	.	14570778	14572758	0	1	1980	14570777	genes
chr22	27114308	27115764	chr22:27114308-27115764	.	.	27114308	27115764	0	1	1456	27114306	genes
chr5	26684191	26687407	chr5:26684191-26687407	.	.	26684191	26687407	0	1	3216	26684189	genes
chr24	39018758	39021253	chr24:39018758-39021253	.	.	39018758	39021253	0	1	2495	39018755	genes
chr25	34844434	34846212	chr25:34844434-34846212	.	.	34844434	34846212	0	1	1778	34844431	genes
chr16	51946898	51948678	chr16:51946898-51948678	.	.	51946898	51948678	0	1	1780	51946893	genes
chr22	3150258	3154786	chr22:3150258-3154786	.	.	3150258	3154786	0	1	4528	3150255	genes
chr13	39228722	39231770	chr13:39228722-39231770	.	.	39228722	39231770	0	1	3048	39228719	genes
chr3	12591256	12592816	chr3:12591256-12592816	.	.	12591256	12592816	0	1	1560	12591255	genes
chr14	447437	449460	chr14:447437-449460	.	.	447437	449460	0	1	2023	447433	genes
chr5	8681732	8683362	chr5:8681732-8683362	.	.	8681732	8683362	0	1	1630	8681724	genes
chr19	365068	366936	chr19:365068-366936	.	.	365068	366936	0	1	1868	365065	genes
chr10	35107668	35111452	chr10:35107668-35111452	.	.	35107668	35111452	0	1	3784	35107665	genes
chr16	31503635	31506614	chr16:31503635-31506614	.	.	31503635	31506614	0	1	2979	31503632	genes
chr19	27829738	27832556	chr19:27829738-27832556	.	.	27829738	27832556	0	1	2818	27829736	genes
chr8	10898207	10900523	chr8:10898207-10900523	.	.	10898207	10900523	0	1	2316	10898206	genes
chr22	546710	548304	chr22:546710-548304	.	.	546710	548304	0	1	1594	546705	genes
chr3	18398241	18400490	chr3:18398241-18400490	.	.	18398241	18400490	0	1	2249	18398240	genes
chr17	11328936	11330884	chr17:11328936-11330884	.	.	11328936	11330884	0	1	1948	11328935	genes
chr5	19443972	19446478	chr5:19443972-19446478	.	.	19443972	19446478	0	1	2506	19443971	genes
chr6	38773001	38774363	chr6:38773001-38774363	.	.	38773001	38774363	0	1	1362	38772998	genes
chr13	48481190	48483620	chr13:48481190-48483620	.	.	48481190	48483620	0	1	2430	48481186	genes
chr7	32020277	32022481	chr7:32020277-32022481	.	.	32020277	32022481	0	1	2204	32020274	genes
chr20	51060949	51062628	chr20:51060949-51062628	.	.	51060949	51062628	0	1	1679	51060944	genes
chr20	43395514	43397006	chr20:43395514-43397006	.	.	43395514	43397006	0	1	1492	43395510	genes
chr15	39974174	39978248	chr15:39974174-39978248	.	.	39974174	39978248	0	1	4074	39974171	genes
chr21	26612486	26614882	chr21:26612486-26614882	.	.	26612486	26614882	0	1	2396	26612484	genes
chr19	16029756	16033042	chr19:16029756-16033042	.	.	16029756	16033042	0	1	3286	16029755	genes
chr2	7798302	7802476	chr2:7798302-7802476	.	.	7798302	7802476	0	1	4174	7798295	genes
chr24	26993986	26995679	chr24:26993986-26995679	.	.	26993986	26995679	0	1	1693	26993984	genes
chr16	52846229	52847638	chr16:52846229-52847638	.	.	52846229	52847638	0	1	1409	52846224	genes
chr14	49991248	49992744	chr14:49991248-49992744	.	.	49991248	49992744	0	1	1496	49991244	genes
chr8	49344087	49346516	chr8:49344087-49346516	.	.	49344087	49346516	0	1	2429	49344083	genes
chr8	5219026	5220288	chr8:5219026-5220288	.	.	5219026	5220288	0	1	1262	5219021	genes
chr21	11854652	11856390	chr21:11854652-11856390	.	.	11854652	11856390	0	1	1738	11854651	genes
chr13	24378126	24381192	chr13:24378126-24381192	.	.	24378126	24381192	0	1	3066	24378124	genes
chr11	45339358	45340934	chr11:45339358-45340934	.	.	45339358	45340934	0	1	1576	45339354	genes
chr25	36007613	36008868	chr25:36007613-36008868	.	.	36007613	36008868	0	1	1255	36007610	genes
chr13	42307798	42311090	chr13:42307798-42311090	.	.	42307798	42311090	0	1	3292	42307794	genes
chr5	67657620	67663420	chr5:67657620-67663420	.	.	67657620	67663420	0	1	5800	67657614	genes
chr24	37271055	37272374	chr24:37271055-37272374	.	.	37271055	37272374	0	1	1319	37271052	genes
chr24	18683978	18685749	chr24:18683978-18685749	.	.	18683978	18685749	0	1	1771	18683977	genes
chr11	44896666	44898702	chr11:44896666-44898702	.	.	44896666	44898702	0	1	2036	44896662	genes
chr23	27545772	27548398	chr23:27545772-27548398	.	.	27545772	27548398	0	1	2626	27545770	genes
chr5	6471502	6473872	chr5:6471502-6473872	.	.	6471502	6473872	0	1	2370	6471496	genes
chr3	18062610	18063912	chr3:18062610-18063912	.	.	18062610	18063912	0	1	1302	18062609	genes
chr2	14271346	14273477	chr2:14271346-14273477	.	.	14271346	14273477	0	1	2131	14271345	genes
chr10	2524946	2527874	chr10:2524946-2527874	.	.	2524946	2527874	0	1	2928	2524944	genes
chr25	6048014	6050278	chr25:6048014-6050278	.	.	6048014	6050278	0	1	2264	6048008	genes
chr6	8702917	8705948	chr6:8702917-8705948	.	.	8702917	8705948	0	1	3031	8702909	genes
chr14	40849296	40853404	chr14:40849296-40853404	.	.	40849296	40853404	0	1	4108	40849292	genes
chr3	6718645	6719784	chr3:6718645-6719784	.	.	6718645	6719784	0	1	1139	6718639	genes
chr13	35471584	35473715	chr13:35471584-35473715	.	.	35471584	35473715	0	1	2131	35471581	genes
chr3	31618285	31622254	chr3:31618285-31622254	.	.	31618285	31622254	0	1	3969	31618282	genes
chr13	32897832	32901168	chr13:32897832-32901168	.	.	32897832	32901168	0	1	3336	32897829	genes
chr25	5694781	5695710	chr25:5694781-5695710	.	.	5694781	5695710	0	1	929	5694776	genes
chr7	26496352	26498503	chr7:26496352-26498503	.	.	26496352	26498503	0	1	2151	26496350	genes
chr11	25828220	25830426	chr11:25828220-25830426	.	.	25828220	25830426	0	1	2206	25828218	genes
chr16	51178855	51182516	chr16:51178855-51182516	.	.	51178855	51182516	0	1	3661	51178850	genes
chr2	24316059	24318496	chr2:24316059-24318496	.	.	24316059	24318496	0	1	2437	24316057	genes
chr3	54991800	54993299	chr3:54991800-54993299	.	.	54991800	54993299	0	1	1499	54991795	genes
chr15	25526474	25529328	chr15:25526474-25529328	.	.	25526474	25529328	0	1	2854	25526472	genes
chr16	33945442	33947048	chr16:33945442-33947048	.	.	33945442	33947048	0	1	1606	33945439	genes
chr2	8778323	8780716	chr2:8778323-8780716	.	.	8778323	8780716	0	1	2393	8778315	genes
chr7	39359274	39361704	chr7:39359274-39361704	.	.	39359274	39361704	0	1	2430	39359271	genes
chr10	42731205	42734691	chr10:42731205-42734691	.	.	42731205	42734691	0	1	3486	42731201	genes
chr10	6612147	6614074	chr10:6612147-6614074	.	.	6612147	6614074	0	1	1927	6612141	genes
chr22	564319	566528	chr22:564319-566528	.	.	564319	566528	0	1	2209	564314	genes
chr1	45839364	45840773	chr1:45839364-45840773	.	.	45839364	45840773	0	1	1409	45839360	genes
chr4	5318610	5320812	chr4:5318610-5320812	.	.	5318610	5320812	0	1	2202	5318605	genes
chr1	11972239	11974141	chr1:11972239-11974141	.	.	11972239	11974141	0	1	1902	11972238	genes
chr8	11003460	11005510	chr8:11003460-11005510	.	.	11003460	11005510	0	1	2050	11003459	genes
chr9	33607440	33609314	chr9:33607440-33609314	.	.	33607440	33609314	0	1	1874	33607437	genes
chr16	41665562	41669232	chr16:41665562-41669232	.	.	41665562	41669232	0	1	3670	41665558	genes
chr17	53156370	53157474	chr17:53156370-53157474	.	.	53156370	53157474	0	1	1104	53156365	genes
chr6	32023244	32025448	chr6:32023244-32025448	.	.	32023244	32025448	0	1	2204	32023241	genes
chr2	19233318	19235252	chr2:19233318-19235252	.	.	19233318	19235252	0	1	1934	19233317	genes
chr5	8094425	8096778	chr5:8094425-8096778	.	.	8094425	8096778	0	1	2353	8094417	genes
chr13	2357084	2358621	chr13:2357084-2358621	.	.	2357084	2358621	0	1	1537	2357082	genes
chr6	40853332	40855608	chr6:40853332-40855608	.	.	40853332	40855608	0	1	2276	40853328	genes
chr11	1550077	1552464	chr11:1550077-1552464	.	.	1550077	1552464	0	1	2387	1550076	genes
chr7	22795669	22797394	chr7:22795669-22797394	.	.	22795669	22797394	0	1	1725	22795667	genes
chr17	13031412	13033502	chr17:13031412-13033502	.	.	13031412	13033502	0	1	2090	13031411	genes
chr8	10822553	10823715	chr8:10822553-10823715	.	.	10822553	10823715	0	1	1162	10822552	genes
chr25	37330594	37332062	chr25:37330594-37332062	.	.	37330594	37332062	0	1	1468	37330591	genes
chr16	42769007	42770545	chr16:42769007-42770545	.	.	42769007	42770545	0	1	1538	42769003	genes
chr8	52793896	52794879	chr8:52793896-52794879	.	.	52793896	52794879	0	1	983	52793891	genes
chr12	48840988	48842590	chr12:48840988-48842590	.	.	48840988	48842590	0	1	1602	48840984	genes
chr7	41339682	41341809	chr7:41339682-41341809	.	.	41339682	41341809	0	1	2127	41339678	genes
chr19	42071392	42073320	chr19:42071392-42073320	.	.	42071392	42073320	0	1	1928	42071388	genes
chr20	46698698	46700519	chr20:46698698-46700519	.	.	46698698	46700519	0	1	1821	46698694	genes
chr20	34710908	34712296	chr20:34710908-34712296	.	.	34710908	34712296	0	1	1388	34710905	genes
chr13	48763530	48767220	chr13:48763530-48767220	.	.	48763530	48767220	0	1	3690	48763526	genes
chr17	43464839	43469324	chr17:43464839-43469324	.	.	43464839	43469324	0	1	4485	43464835	genes
chr16	2820089	2821246	chr16:2820089-2821246	.	.	2820089	2821246	0	1	1157	2820087	genes
chr2	57940356	57942250	chr2:57940356-57942250	.	.	57940356	57942250	0	1	1894	57940351	genes
chr4	1618528	1620588	chr4:1618528-1620588	.	.	1618528	1620588	0	1	2060	1618527	genes
chr16	14247728	14250612	chr16:14247728-14250612	.	.	14247728	14250612	0	1	2884	14247727	genes
chr25	30355760	30358044	chr25:30355760-30358044	.	.	30355760	30358044	0	1	2284	30355757	genes
chr3	39258271	39260434	chr3:39258271-39260434	.	.	39258271	39260434	0	1	2163	39258268	genes
chr8	2641485	2643392	chr8:2641485-2643392	.	.	2641485	2643392	0	1	1907	2641483	genes
chr7	29041098	29043336	chr7:29041098-29043336	.	.	29041098	29043336	0	1	2238	29041096	genes
chr15	35251644	35254732	chr15:35251644-35254732	.	.	35251644	35254732	0	1	3088	35251641	genes
chr9	8897512	8899470	chr9:8897512-8899470	.	.	8897512	8899470	0	1	1958	8897504	genes
chr18	50522920	50524322	chr18:50522920-50524322	.	.	50522920	50524322	0	1	1402	50522915	genes
chr10	44300390	44301854	chr10:44300390-44301854	.	.	44300390	44301854	0	1	1464	44300386	genes
chr25	36217024	36218357	chr25:36217024-36218357	.	.	36217024	36218357	0	1	1333	36217021	genes
chr7	26842894	26845202	chr7:26842894-26845202	.	.	26842894	26845202	0	1	2308	26842892	genes
chr8	11639510	11643208	chr8:11639510-11643208	.	.	11639510	11643208	0	1	3698	11639509	genes
chr3	60714187	60717693	chr3:60714187-60717693	.	.	60714187	60717693	0	1	3506	60714181	genes
chr9	262550	264364	chr9:262550-264364	.	.	262550	264364	0	1	1814	262548	genes
chr8	49765236	49766947	chr8:49765236-49766947	.	.	49765236	49766947	0	1	1711	49765232	genes
chr13	30140558	30142874	chr13:30140558-30142874	.	.	30140558	30142874	0	1	2316	30140555	genes
chr1	54673474	54675064	chr1:54673474-54675064	.	.	54673474	54675064	0	1	1590	54673469	genes
chr16	54829024	54831184	chr16:54829024-54831184	.	.	54829024	54831184	0	1	2160	54829019	genes
chr19	42693051	42694906	chr19:42693051-42694906	.	.	42693051	42694906	0	1	1855	42693047	genes
chr1	58879483	58881078	chr1:58879483-58881078	.	.	58879483	58881078	0	1	1595	58879478	genes
chr17	21198368	21200240	chr17:21198368-21200240	.	.	21198368	21200240	0	1	1872	21198366	genes
chr7	1528796	1531126	chr7:1528796-1531126	.	.	1528796	1531126	0	1	2330	1528795	genes
chr5	36666392	36668494	chr5:36666392-36668494	.	.	36666392	36668494	0	1	2102	36666389	genes
chr6	52347400	52349108	chr6:52347400-52349108	.	.	52347400	52349108	0	1	1708	52347395	genes
chr15	23907604	23909532	chr15:23907604-23909532	.	.	23907604	23909532	0	1	1928	23907602	genes
chr9	28254196	28256272	chr9:28254196-28256272	.	.	28254196	28256272	0	1	2076	28254194	genes
chr5	61798484	61800064	chr5:61798484-61800064	.	.	61798484	61800064	0	1	1580	61798478	genes
chr8	15268990	15270980	chr8:15268990-15270980	.	.	15268990	15270980	0	1	1990	15268989	genes
chr8	25733500	25735884	chr8:25733500-25735884	.	.	25733500	25735884	0	1	2384	25733498	genes
chr13	280252	281924	chr13:280252-281924	.	.	280252	281924	0	1	1672	280250	genes
chr23	33906958	33908780	chr23:33906958-33908780	.	.	33906958	33908780	0	1	1822	33906955	genes
chr21	26489072	26492968	chr21:26489072-26492968	.	.	26489072	26492968	0	1	3896	26489070	genes
chr9	2572216	2574720	chr9:2572216-2574720	.	.	2572216	2574720	0	1	2504	2572214	genes
chr19	24486962	24489240	chr19:24486962-24489240	.	.	24486962	24489240	0	1	2278	24486960	genes
chr5	37502158	37505902	chr5:37502158-37505902	.	.	37502158	37505902	0	1	3744	37502155	genes
chr7	24111362	24115665	chr7:24111362-24115665	.	.	24111362	24115665	0	1	4303	24111360	genes
chr24	37483340	37485415	chr24:37483340-37485415	.	.	37483340	37485415	0	1	2075	37483337	genes
chr4	18593529	18596768	chr4:18593529-18596768	.	.	18593529	18596768	0	1	3239	18593528	genes
chr12	20501124	20504094	chr12:20501124-20504094	.	.	20501124	20504094	0	1	2970	20501122	genes
chr4	2636998	2638350	chr4:2636998-2638350	.	.	2636998	2638350	0	1	1352	2636996	genes
chr13	33245324	33247022	chr13:33245324-33247022	.	.	33245324	33247022	0	1	1698	33245321	genes
chr3	39656038	39657726	chr3:39656038-39657726	.	.	39656038	39657726	0	1	1688	39656035	genes
chr17	18031011	18033111	chr17:18031011-18033111	.	.	18031011	18033111	0	1	2100	18031010	genes
chr2	55796510	55797870	chr2:55796510-55797870	.	.	55796510	55797870	0	1	1360	55796505	genes
chr3	6516910	6519990	chr3:6516910-6519990	.	.	6516910	6519990	0	1	3080	6516904	genes
chr20	3996865	3998412	chr20:3996865-3998412	.	.	3996865	3998412	0	1	1547	3996862	genes
chr25	30314656	30317722	chr25:30314656-30317722	.	.	30314656	30317722	0	1	3066	30314653	genes
chr8	8801090	8802620	chr8:8801090-8802620	.	.	8801090	8802620	0	1	1530	8801082	genes
chr8	16023052	16024418	chr8:16023052-16024418	.	.	16023052	16024418	0	1	1366	16023051	genes
chr3	6035082	6037916	chr3:6035082-6037916	.	.	6035082	6037916	0	1	2834	6035076	genes
chr10	17591230	17593883	chr10:17591230-17593883	.	.	17591230	17593883	0	1	2653	17591229	genes
chr22	37796273	37797884	chr22:37796273-37797884	.	.	37796273	37797884	0	1	1611	37796270	genes
chr5	72389376	72393427	chr5:72389376-72393427	.	.	72389376	72393427	0	1	4051	72389369	genes
chr21	738527	740060	chr21:738527-740060	.	.	738527	740060	0	1	1533	738520	genes
chr25	4501622	4503076	chr25:4501622-4503076	.	.	4501622	4503076	0	1	1454	4501618	genes
chr16	17763432	17764976	chr16:17763432-17764976	.	.	17763432	17764976	0	1	1544	17763431	genes
chr20	16451640	16455314	chr20:16451640-16455314	.	.	16451640	16455314	0	1	3674	16451639	genes
chr12	11305546	11307320	chr12:11305546-11307320	.	.	11305546	11307320	0	1	1774	11305545	genes
chr13	28783694	28786392	chr13:28783694-28786392	.	.	28783694	28786392	0	1	2698	28783692	genes
chr6	38843634	38847163	chr6:38843634-38847163	.	.	38843634	38847163	0	1	3529	38843631	genes
chr11	45299171	45302915	chr11:45299171-45302915	.	.	45299171	45302915	0	1	3744	45299167	genes
chr4	12978225	12981376	chr4:12978225-12981376	.	.	12978225	12981376	0	1	3151	12978224	genes
chr25	13869360	13871876	chr25:13869360-13871876	.	.	13869360	13871876	0	1	2516	13869359	genes
chr12	8821927	8823755	chr12:8821927-8823755	.	.	8821927	8823755	0	1	1828	8821919	genes
chr2	21088623	21090934	chr2:21088623-21090934	.	.	21088623	21090934	0	1	2311	21088621	genes
chr17	34186334	34188294	chr17:34186334-34188294	.	.	34186334	34188294	0	1	1960	34186331	genes
chr8	23670922	23673436	chr8:23670922-23673436	.	.	23670922	23673436	0	1	2514	23670920	genes
chr1	53699590	53700924	chr1:53699590-53700924	.	.	53699590	53700924	0	1	1334	53699585	genes
chr15	4526734	4529149	chr15:4526734-4529149	.	.	4526734	4529149	0	1	2415	4526730	genes
chr20	13623391	13626126	chr20:13623391-13626126	.	.	13623391	13626126	0	1	2735	13623390	genes
chr6	11396898	11398502	chr6:11396898-11398502	.	.	11396898	11398502	0	1	1604	11396897	genes
chr19	1870623	1873852	chr19:1870623-1873852	.	.	1870623	1873852	0	1	3229	1870622	genes
chr12	20119244	20123262	chr12:20119244-20123262	.	.	20119244	20123262	0	1	4018	20119242	genes
chr23	72472	75468	chr23:72472-75468	.	.	72472	75468	0	1	2996	72465	genes
chr17	45385378	45387704	chr17:45385378-45387704	.	.	45385378	45387704	0	1	2326	45385374	genes
chr12	988912	992164	chr12:988912-992164	.	.	988912	992164	0	1	3252	988903	genes
chr10	32682652	32684991	chr10:32682652-32684991	.	.	32682652	32684991	0	1	2339	32682649	genes
chr22	189288	190636	chr22:189288-190636	.	.	189288	190636	0	1	1348	189287	genes
chr18	505474	508514	chr18:505474-508514	.	.	505474	508514	0	1	3040	505469	genes
chr17	18181505	18182684	chr17:18181505-18182684	.	.	18181505	18182684	0	1	1179	18181504	genes
chr5	1486484	1487727	chr5:1486484-1487727	.	.	1486484	1487727	0	1	1243	1486483	genes
chr20	22067015	22070684	chr20:22067015-22070684	.	.	22067015	22070684	0	1	3669	22067013	genes
chr25	122278	124440	chr25:122278-124440	.	.	122278	124440	0	1	2162	122277	genes
chr20	6033774	6035908	chr20:6033774-6035908	.	.	6033774	6035908	0	1	2134	6033768	genes
chr20	26821249	26823106	chr20:26821249-26823106	.	.	26821249	26823106	0	1	1857	26821247	genes
chr20	32151700	32153177	chr20:32151700-32153177	.	.	32151700	32153177	0	1	1477	32151697	genes
chr18	8318618	8321091	chr18:8318618-8321091	.	.	8318618	8321091	0	1	2473	8318610	genes
chr8	4368203	4369780	chr8:4368203-4369780	.	.	4368203	4369780	0	1	1577	4368199	genes
chr14	102428	104385	chr14:102428-104385	.	.	102428	104385	0	1	1957	102427	genes
chr13	24577344	24579720	chr13:24577344-24579720	.	.	24577344	24579720	0	1	2376	24577342	genes
chr3	1206636	1207656	chr3:1206636-1207656	.	.	1206636	1207656	0	1	1020	1206635	genes
chr13	45153531	45159822	chr13:45153531-45159822	.	.	45153531	45159822	0	1	6291	45153527	genes
chr2	55193068	55194259	chr2:55193068-55194259	.	.	55193068	55194259	0	1	1191	55193063	genes
chr21	13784314	13786874	chr21:13784314-13786874	.	.	13784314	13786874	0	1	2560	13784313	genes
chr13	47820647	47822177	chr13:47820647-47822177	.	.	47820647	47822177	0	1	1530	47820643	genes
chr2	16798330	16800438	chr2:16798330-16800438	.	.	16798330	16800438	0	1	2108	16798329	genes
chr25	36364726	36370740	chr25:36364726-36370740	.	.	36364726	36370740	0	1	6014	36364723	genes
chr5	16424401	16426282	chr5:16424401-16426282	.	.	16424401	16426282	0	1	1881	16424400	genes
chr23	27495014	27496542	chr23:27495014-27496542	.	.	27495014	27496542	0	1	1528	27495012	genes
chr24	37697722	37699650	chr24:37697722-37699650	.	.	37697722	37699650	0	1	1928	37697719	genes
chr3	24978878	24981862	chr3:24978878-24981862	.	.	24978878	24981862	0	1	2984	24978876	genes
chr24	3406490	3408008	chr24:3406490-3408008	.	.	3406490	3408008	0	1	1518	3406487	genes
chr13	36133517	36135127	chr13:36133517-36135127	.	.	36133517	36135127	0	1	1610	36133514	genes
chr22	18387180	18388968	chr22:18387180-18388968	.	.	18387180	18388968	0	1	1788	18387179	genes
chr1	170683	172576	chr1:170683-172576	.	.	170683	172576	0	1	1893	170682	genes
chr3	60601294	60604774	chr3:60601294-60604774	.	.	60601294	60604774	0	1	3480	60601288	genes
chr18	45790780	45793446	chr18:45790780-45793446	.	.	45790780	45793446	0	1	2666	45790776	genes
chr19	71854	72890	chr19:71854-72890	.	.	71854	72890	0	1	1036	71847	genes
chr3	41714290	41716012	chr3:41714290-41716012	.	.	41714290	41716012	0	1	1722	41714286	genes
chr5	1493048	1494648	chr5:1493048-1494648	.	.	1493048	1494648	0	1	1600	1493047	genes
chr19	20723870	20725702	chr19:20723870-20725702	.	.	20723870	20725702	0	1	1832	20723868	genes
chr11	1391717	1394068	chr11:1391717-1394068	.	.	1391717	1394068	0	1	2351	1391716	genes
chr3	17030040	17032300	chr3:17030040-17032300	.	.	17030040	17032300	0	1	2260	17030039	genes
chr5	40909645	40911736	chr5:40909645-40911736	.	.	40909645	40911736	0	1	2091	40909641	genes
chr13	35906240	35908697	chr13:35906240-35908697	.	.	35906240	35908697	0	1	2457	35906237	genes
chr6	50449708	50453470	chr6:50449708-50453470	.	.	50449708	50453470	0	1	3762	50449703	genes
chr3	52898276	52900905	chr3:52898276-52900905	.	.	52898276	52900905	0	1	2629	52898271	genes
chr15	23783873	23785738	chr15:23783873-23785738	.	.	23783873	23785738	0	1	1865	23783871	genes
chr19	10880664	10881873	chr19:10880664-10881873	.	.	10880664	10881873	0	1	1209	10880663	genes
chr2	56654478	56658742	chr2:56654478-56658742	.	.	56654478	56658742	0	1	4264	56654473	genes
chr17	48803938	48805624	chr17:48803938-48805624	.	.	48803938	48805624	0	1	1686	48803934	genes
chr5	42950200	42952822	chr5:42950200-42952822	.	.	42950200	42952822	0	1	2622	42950196	genes
chr10	31808670	31810076	chr10:31808670-31810076	.	.	31808670	31810076	0	1	1406	31808667	genes
chr3	26115202	26117768	chr3:26115202-26117768	.	.	26115202	26117768	0	1	2566	26115200	genes
chr2	16563894	16566010	chr2:16563894-16566010	.	.	16563894	16566010	0	1	2116	16563893	genes
chr3	24983168	24984206	chr3:24983168-24984206	.	.	24983168	24984206	0	1	1038	24983166	genes
chr2	42378934	42380244	chr2:42378934-42380244	.	.	42378934	42380244	0	1	1310	42378930	genes
chr3	25986734	25990728	chr3:25986734-25990728	.	.	25986734	25990728	0	1	3994	25986732	genes
chr24	3963264	3965690	chr24:3963264-3965690	.	.	3963264	3965690	0	1	2426	3963261	genes
chr3	32424194	32427059	chr3:32424194-32427059	.	.	32424194	32427059	0	1	2865	32424191	genes
chr6	60220194	60221485	chr6:60220194-60221485	.	.	60220194	60221485	0	1	1291	60220188	genes
chr16	45692934	45694432	chr16:45692934-45694432	.	.	45692934	45694432	0	1	1498	45692930	genes
chr21	243678	245241	chr21:243678-245241	.	.	243678	245241	0	1	1563	243676	genes
chr6	3710116	3711968	chr6:3710116-3711968	.	.	3710116	3711968	0	1	1852	3710113	genes
chr16	19010463	19013032	chr16:19010463-19013032	.	.	19010463	19013032	0	1	2569	19010462	genes
chr19	10660836	10662696	chr19:10660836-10662696	.	.	10660836	10662696	0	1	1860	10660835	genes
chr13	50465004	50466115	chr13:50465004-50466115	.	.	50465004	50466115	0	1	1111	50464999	genes
chr5	63284942	63286546	chr5:63284942-63286546	.	.	63284942	63286546	0	1	1604	63284936	genes
chr25	3744712	3745865	chr25:3744712-3745865	.	.	3744712	3745865	0	1	1153	3744709	genes
chr14	12390868	12393132	chr14:12390868-12393132	.	.	12390868	12393132	0	1	2264	12390867	genes
chr19	790501	792210	chr19:790501-792210	.	.	790501	792210	0	1	1709	790494	genes
chr19	26639510	26641222	chr19:26639510-26641222	.	.	26639510	26641222	0	1	1712	26639508	genes
chr10	17451046	17453220	chr10:17451046-17453220	.	.	17451046	17453220	0	1	2174	17451045	genes
chr10	45058067	45060640	chr10:45058067-45060640	.	.	45058067	45060640	0	1	2573	45058063	genes
chr9	30501264	30504071	chr9:30501264-30504071	.	.	30501264	30504071	0	1	2807	30501261	genes
chr15	4615536	4617190	chr15:4615536-4617190	.	.	4615536	4617190	0	1	1654	4615532	genes
chr9	38398758	38400689	chr9:38398758-38400689	.	.	38398758	38400689	0	1	1931	38398755	genes
chr1	26071099	26073362	chr1:26071099-26073362	.	.	26071099	26073362	0	1	2263	26071097	genes
chr5	72134690	72138026	chr5:72134690-72138026	.	.	72134690	72138026	0	1	3336	72134683	genes
chr13	46941384	46943494	chr13:46941384-46943494	.	.	46941384	46943494	0	1	2110	46941380	genes
chr7	41915104	41917329	chr7:41915104-41917329	.	.	41915104	41917329	0	1	2225	41915100	genes
chr14	41284442	41285754	chr14:41284442-41285754	.	.	41284442	41285754	0	1	1312	41284438	genes
chr11	44416345	44419232	chr11:44416345-44419232	.	.	44416345	44419232	0	1	2887	44416341	genes
chr9	9669814	9672144	chr9:9669814-9672144	.	.	9669814	9672144	0	1	2330	9669805	genes
chr11	2477709	2479016	chr11:2477709-2479016	.	.	2477709	2479016	0	1	1307	2477707	genes
chr1	54119788	54121285	chr1:54119788-54121285	.	.	54119788	54121285	0	1	1497	54119783	genes
chr20	25485580	25487169	chr20:25485580-25487169	.	.	25485580	25487169	0	1	1589	25485578	genes
chr2	58901658	58902859	chr2:58901658-58902859	.	.	58901658	58902859	0	1	1201	58901653	genes
chr10	38242256	38244782	chr10:38242256-38244782	.	.	38242256	38244782	0	1	2526	38242253	genes
chr5	25071884	25073782	chr5:25071884-25073782	.	.	25071884	25073782	0	1	1898	25071882	genes
chr7	31050094	31053296	chr7:31050094-31053296	.	.	31050094	31053296	0	1	3202	31050091	genes
chr10	20511202	20512983	chr10:20511202-20512983	.	.	20511202	20512983	0	1	1781	20511200	genes
chr16	5141694	5143497	chr16:5141694-5143497	.	.	5141694	5143497	0	1	1803	5141689	genes
chr8	26866398	26869697	chr8:26866398-26869697	.	.	26866398	26869697	0	1	3299	26866396	genes
chr20	53364434	53369442	chr20:53364434-53369442	.	.	53364434	53369442	0	1	5008	53364429	genes
chr11	44803254	44806564	chr11:44803254-44806564	.	.	44803254	44806564	0	1	3310	44803250	genes
chr3	15999008	16000588	chr3:15999008-16000588	.	.	15999008	16000588	0	1	1580	15999007	genes
chr19	7625840	7628750	chr19:7625840-7628750	.	.	7625840	7628750	0	1	2910	7625833	genes
chr2	37400680	37402531	chr2:37400680-37402531	.	.	37400680	37402531	0	1	1851	37400677	genes
chr3	26034984	26036586	chr3:26034984-26036586	.	.	26034984	26036586	0	1	1602	26034982	genes
chr20	43344410	43346605	chr20:43344410-43346605	.	.	43344410	43346605	0	1	2195	43344406	genes
chr23	20639936	20642118	chr23:20639936-20642118	.	.	20639936	20642118	0	1	2182	20639934	genes
chr3	21009394	21011530	chr3:21009394-21011530	.	.	21009394	21011530	0	1	2136	21009392	genes
chr20	49080705	49083129	chr20:49080705-49083129	.	.	49080705	49083129	0	1	2424	49080701	genes
chr3	46409388	46411046	chr3:46409388-46411046	.	.	46409388	46411046	0	1	1658	46409384	genes
chr8	26033772	26036028	chr8:26033772-26036028	.	.	26033772	26036028	0	1	2256	26033770	genes
chr8	53850689	53852410	chr8:53850689-53852410	.	.	53850689	53852410	0	1	1721	53850684	genes
chr3	53115458	53117798	chr3:53115458-53117798	.	.	53115458	53117798	0	1	2340	53115453	genes
chr14	49462383	49463930	chr14:49462383-49463930	.	.	49462383	49463930	0	1	1547	49462379	genes
chr10	14487512	14489446	chr10:14487512-14489446	.	.	14487512	14489446	0	1	1934	14487511	genes
chr17	24819519	24822759	chr17:24819519-24822759	.	.	24819519	24822759	0	1	3240	24819517	genes
chr11	5676950	5679110	chr11:5676950-5679110	.	.	5676950	5679110	0	1	2160	5676945	genes
chr17	12941170	12943766	chr17:12941170-12943766	.	.	12941170	12943766	0	1	2596	12941169	genes
chr18	37217886	37220332	chr18:37217886-37220332	.	.	37217886	37220332	0	1	2446	37217883	genes
chr8	28452062	28454506	chr8:28452062-28454506	.	.	28452062	28454506	0	1	2444	28452060	genes
chr19	43122780	43124145	chr19:43122780-43124145	.	.	43122780	43124145	0	1	1365	43122776	genes
chr21	44555324	44558004	chr21:44555324-44558004	.	.	44555324	44558004	0	1	2680	44555320	genes
chr24	35698426	35699930	chr24:35698426-35699930	.	.	35698426	35699930	0	1	1504	35698423	genes
chr7	69428040	69430016	chr7:69428040-69430016	.	.	69428040	69430016	0	1	1976	69428034	genes
chr24	24922628	24923702	chr24:24922628-24923702	.	.	24922628	24923702	0	1	1074	24922626	genes
chr2	32825156	32827196	chr2:32825156-32827196	.	.	32825156	32827196	0	1	2040	32825153	genes
chr20	32270131	32271640	chr20:32270131-32271640	.	.	32270131	32271640	0	1	1509	32270128	genes
chr17	14964062	14966860	chr17:14964062-14966860	.	.	14964062	14966860	0	1	2798	14964061	genes
chr19	5417758	5419418	chr19:5417758-5419418	.	.	5417758	5419418	0	1	1660	5417753	genes
chr2	54797224	54799448	chr2:54797224-54799448	.	.	54797224	54799448	0	1	2224	54797219	genes
chr5	22006430	22007634	chr5:22006430-22007634	.	.	22006430	22007634	0	1	1204	22006428	genes
chr25	28589147	28590868	chr25:28589147-28590868	.	.	28589147	28590868	0	1	1721	28589145	genes
chr23	39177024	39178723	chr23:39177024-39178723	.	.	39177024	39178723	0	1	1699	39177021	genes
chr4	13585806	13587596	chr4:13585806-13587596	.	.	13585806	13587596	0	1	1790	13585805	genes
chr11	6879650	6882762	chr11:6879650-6882762	.	.	6879650	6882762	0	1	3112	6879644	genes
chr11	5499495	5501032	chr11:5499495-5501032	.	.	5499495	5501032	0	1	1537	5499490	genes
chr22	11201860	11204050	chr22:11201860-11204050	.	.	11201860	11204050	0	1	2190	11201859	genes
chr14	7305719	7307816	chr14:7305719-7307816	.	.	7305719	7307816	0	1	2097	7305712	genes
chr12	10706264	10708022	chr12:10706264-10708022	.	.	10706264	10708022	0	1	1758	10706263	genes
chr17	44029194	44032148	chr17:44029194-44032148	.	.	44029194	44032148	0	1	2954	44029190	genes
chr13	21673970	21676874	chr13:21673970-21676874	.	.	21673970	21676874	0	1	2904	21673968	genes
chr11	11336056	11337769	chr11:11336056-11337769	.	.	11336056	11337769	0	1	1713	11336055	genes
chr11	23591594	23593278	chr11:23591594-23593278	.	.	23591594	23593278	0	1	1684	23591592	genes
chr1	42224372	42226079	chr1:42224372-42226079	.	.	42224372	42226079	0	1	1707	42224368	genes
chr9	54984258	54985566	chr9:54984258-54985566	.	.	54984258	54985566	0	1	1308	54984253	genes
chr15	37588616	37590742	chr15:37588616-37590742	.	.	37588616	37590742	0	1	2126	37588613	genes
chr21	928320	931238	chr21:928320-931238	.	.	928320	931238	0	1	2918	928311	genes
chr14	49132190	49136056	chr14:49132190-49136056	.	.	49132190	49136056	0	1	3866	49132186	genes
chr11	28217193	28219382	chr11:28217193-28219382	.	.	28217193	28219382	0	1	2189	28217191	genes
chr24	5206611	5208717	chr24:5206611-5208717	.	.	5206611	5208717	0	1	2106	5206606	genes
chr9	25442613	25445120	chr9:25442613-25445120	.	.	25442613	25445120	0	1	2507	25442611	genes
chr10	34888480	34890103	chr10:34888480-34890103	.	.	34888480	34890103	0	1	1623	34888477	genes
chr5	31995314	31997454	chr5:31995314-31997454	.	.	31995314	31997454	0	1	2140	31995311	genes
chr20	30937110	30939813	chr20:30937110-30939813	.	.	30937110	30939813	0	1	2703	30937107	genes
chr2	44037439	44039278	chr2:44037439-44039278	.	.	44037439	44039278	0	1	1839	44037435	genes
chr16	27441038	27443252	chr16:27441038-27443252	.	.	27441038	27443252	0	1	2214	27441036	genes
chr5	48993432	48997610	chr5:48993432-48997610	.	.	48993432	48997610	0	1	4178	48993428	genes
chr19	41074677	41076570	chr19:41074677-41076570	.	.	41074677	41076570	0	1	1893	41074673	genes
chr25	5360276	5361759	chr25:5360276-5361759	.	.	5360276	5361759	0	1	1483	5360271	genes
chr11	41475724	41477577	chr11:41475724-41477577	.	.	41475724	41477577	0	1	1853	41475720	genes
chr10	36632948	36634318	chr10:36632948-36634318	.	.	36632948	36634318	0	1	1370	36632945	genes
chr22	11052047	11054580	chr22:11052047-11054580	.	.	11052047	11054580	0	1	2533	11052046	genes
chr15	44537722	44538957	chr15:44537722-44538957	.	.	44537722	44538957	0	1	1235	44537718	genes
chr2	23080640	23082834	chr2:23080640-23082834	.	.	23080640	23082834	0	1	2194	23080638	genes
chr7	1508954	1509904	chr7:1508954-1509904	.	.	1508954	1509904	0	1	950	1508953	genes
chr10	44902868	44904726	chr10:44902868-44904726	.	.	44902868	44904726	0	1	1858	44902864	genes
chr12	48317544	48320204	chr12:48317544-48320204	.	.	48317544	48320204	0	1	2660	48317540	genes
chr11	30351223	30352721	chr11:30351223-30352721	.	.	30351223	30352721	0	1	1498	30351220	genes
chr16	43575352	43576830	chr16:43575352-43576830	.	.	43575352	43576830	0	1	1478	43575348	genes
chr21	45853326	45854370	chr21:45853326-45854370	.	.	45853326	45854370	0	1	1044	45853322	genes
chr8	48667444	48669344	chr8:48667444-48669344	.	.	48667444	48669344	0	1	1900	48667440	genes
chr16	50089284	50090922	chr16:50089284-50090922	.	.	50089284	50090922	0	1	1638	50089279	genes
chr6	37468668	37470752	chr6:37468668-37470752	.	.	37468668	37470752	0	1	2084	37468665	genes
chr11	573740	576962	chr11:573740-576962	.	.	573740	576962	0	1	3222	573735	genes
chr23	20705058	20707052	chr23:20705058-20707052	.	.	20705058	20707052	0	1	1994	20705056	genes
chr21	32079742	32084354	chr21:32079742-32084354	.	.	32079742	32084354	0	1	4612	32079739	genes
chr10	34980107	34983445	chr10:34980107-34983445	.	.	34980107	34983445	0	1	3338	34980104	genes
chr16	10556747	10559185	chr16:10556747-10559185	.	.	10556747	10559185	0	1	2438	10556746	genes
chr12	286810	288085	chr12:286810-288085	.	.	286810	288085	0	1	1275	286808	genes
chr3	18791669	18792882	chr3:18791669-18792882	.	.	18791669	18792882	0	1	1213	18791668	genes
chr20	38785730	38787819	chr20:38785730-38787819	.	.	38785730	38787819	0	1	2089	38785727	genes
chr13	35890968	35894216	chr13:35890968-35894216	.	.	35890968	35894216	0	1	3248	35890965	genes
chr22	34619786	34621776	chr22:34619786-34621776	.	.	34619786	34621776	0	1	1990	34619783	genes
chr18	50802479	50803628	chr18:50802479-50803628	.	.	50802479	50803628	0	1	1149	50802474	genes
chr10	6883696	6885093	chr10:6883696-6885093	.	.	6883696	6885093	0	1	1397	6883690	genes
chr16	26823222	26825696	chr16:26823222-26825696	.	.	26823222	26825696	0	1	2474	26823220	genes
chr10	32050597	32052029	chr10:32050597-32052029	.	.	32050597	32052029	0	1	1432	32050594	genes
chr16	30603357	30605474	chr16:30603357-30605474	.	.	30603357	30605474	0	1	2117	30603354	genes
chr5	30596002	30597632	chr5:30596002-30597632	.	.	30596002	30597632	0	1	1630	30595999	genes
chr23	4347641	4349388	chr23:4347641-4349388	.	.	4347641	4349388	0	1	1747	4347637	genes
chr22	21045748	21047184	chr22:21045748-21047184	.	.	21045748	21047184	0	1	1436	21045746	genes
chr11	3493350	3495164	chr11:3493350-3495164	.	.	3493350	3495164	0	1	1814	3493347	genes
chr24	36269792	36272442	chr24:36269792-36272442	.	.	36269792	36272442	0	1	2650	36269789	genes
chr6	58279070	58282484	chr6:58279070-58282484	.	.	58279070	58282484	0	1	3414	58279065	genes
chr2	2449647	2452698	chr2:2449647-2452698	.	.	2449647	2452698	0	1	3051	2449645	genes
chr1	47515210	47516848	chr1:47515210-47516848	.	.	47515210	47516848	0	1	1638	47515206	genes
chr20	35058150	35060241	chr20:35058150-35060241	.	.	35058150	35060241	0	1	2091	35058147	genes
chr12	7605922	7607812	chr12:7605922-7607812	.	.	7605922	7607812	0	1	1890	7605915	genes
chr16	16848426	16850854	chr16:16848426-16850854	.	.	16848426	16850854	0	1	2428	16848425	genes
chr11	45152318	45154179	chr11:45152318-45154179	.	.	45152318	45154179	0	1	1861	45152314	genes
chr7	30490736	30494730	chr7:30490736-30494730	.	.	30490736	30494730	0	1	3994	30490733	genes
chr3	37698662	37700660	chr3:37698662-37700660	.	.	37698662	37700660	0	1	1998	37698659	genes
chr4	3144604	3145792	chr4:3144604-3145792	.	.	3144604	3145792	0	1	1188	3144601	genes
chr8	14237297	14239711	chr8:14237297-14239711	.	.	14237297	14239711	0	1	2414	14237296	genes
chr5	1046314	1047984	chr5:1046314-1047984	.	.	1046314	1047984	0	1	1670	1046313	genes
chr2	37419302	37421671	chr2:37419302-37421671	.	.	37419302	37421671	0	1	2369	37419299	genes
chr16	43400008	43402224	chr16:43400008-43402224	.	.	43400008	43402224	0	1	2216	43400004	genes
chr16	54969793	54972664	chr16:54969793-54972664	.	.	54969793	54972664	0	1	2871	54969788	genes
chr17	617439	619080	chr17:617439-619080	.	.	617439	619080	0	1	1641	617433	genes
chr20	54479397	54481864	chr20:54479397-54481864	.	.	54479397	54481864	0	1	2467	54479392	genes
chr8	47726612	47728308	chr8:47726612-47728308	.	.	47726612	47728308	0	1	1696	47726608	genes
chr6	40920720	40923646	chr6:40920720-40923646	.	.	40920720	40923646	0	1	2926	40920716	genes
chr8	23637839	23640618	chr8:23637839-23640618	.	.	23637839	23640618	0	1	2779	23637837	genes
chr6	11361316	11363116	chr6:11361316-11363116	.	.	11361316	11363116	0	1	1800	11361315	genes
chr5	64407522	64409106	chr5:64407522-64409106	.	.	64407522	64409106	0	1	1584	64407516	genes
chr8	12667914	12669358	chr8:12667914-12669358	.	.	12667914	12669358	0	1	1444	12667913	genes
chr4	22518542	22523167	chr4:22518542-22523167	.	.	22518542	22523167	0	1	4625	22518540	genes
chr5	69522949	69524265	chr5:69522949-69524265	.	.	69522949	69524265	0	1	1316	69522943	genes
chr19	6192091	6194110	chr19:6192091-6194110	.	.	6192091	6194110	0	1	2019	6192085	genes
chr20	30577182	30579872	chr20:30577182-30579872	.	.	30577182	30579872	0	1	2690	30577179	genes
chr17	45008812	45010930	chr17:45008812-45010930	.	.	45008812	45010930	0	1	2118	45008808	genes
chr13	36679856	36681329	chr13:36679856-36681329	.	.	36679856	36681329	0	1	1473	36679853	genes
chr4	26251094	26252488	chr4:26251094-26252488	.	.	26251094	26252488	0	1	1394	26251092	genes
chr5	1997392	1999915	chr5:1997392-1999915	.	.	1997392	1999915	0	1	2523	1997391	genes
chr3	17951225	17952652	chr3:17951225-17952652	.	.	17951225	17952652	0	1	1427	17951224	genes
chr10	39282870	39284821	chr10:39282870-39284821	.	.	39282870	39284821	0	1	1951	39282867	genes
chr5	36596868	36600034	chr5:36596868-36600034	.	.	36596868	36600034	0	1	3166	36596865	genes
chr25	13675294	13678318	chr25:13675294-13678318	.	.	13675294	13678318	0	1	3024	13675293	genes
chr25	1470479	1471933	chr25:1470479-1471933	.	.	1470479	1471933	0	1	1454	1470478	genes
chr17	50261217	50262721	chr17:50261217-50262721	.	.	50261217	50262721	0	1	1504	50261212	genes
chr4	26034802	26037565	chr4:26034802-26037565	.	.	26034802	26037565	0	1	2763	26034800	genes
chr2	26655416	26657688	chr2:26655416-26657688	.	.	26655416	26657688	0	1	2272	26655414	genes
chr20	29049647	29052480	chr20:29049647-29052480	.	.	29049647	29052480	0	1	2833	29049645	genes
chr23	40817174	40818673	chr23:40817174-40818673	.	.	40817174	40818673	0	1	1499	40817170	genes
chr5	62340463	62342398	chr5:62340463-62342398	.	.	62340463	62342398	0	1	1935	62340457	genes
chr3	37081493	37084604	chr3:37081493-37084604	.	.	37081493	37084604	0	1	3111	37081490	genes
chr8	12925096	12926358	chr8:12925096-12926358	.	.	12925096	12926358	0	1	1262	12925095	genes
chr8	39858682	39860162	chr8:39858682-39860162	.	.	39858682	39860162	0	1	1480	39858679	genes
chr15	26940339	26941698	chr15:26940339-26941698	.	.	26940339	26941698	0	1	1359	26940337	genes
chr1	58981674	58982411	chr1:58981674-58982411	.	.	58981674	58982411	0	1	737	58981669	genes
chr17	2689019	2691144	chr17:2689019-2691144	.	.	2689019	2691144	0	1	2125	2689017	genes
chr23	45068702	45070054	chr23:45068702-45070054	.	.	45068702	45070054	0	1	1352	45068698	genes
chr24	42148984	42150518	chr24:42148984-42150518	.	.	42148984	42150518	0	1	1534	42148980	genes
chr21	21790650	21792599	chr21:21790650-21792599	.	.	21790650	21792599	0	1	1949	21790648	genes
chr1	33556756	33559638	chr1:33556756-33559638	.	.	33556756	33559638	0	1	2882	33556753	genes
chr4	329963	332458	chr4:329963-332458	.	.	329963	332458	0	1	2495	329960	genes
chr4	5830652	5833129	chr4:5830652-5833129	.	.	5830652	5833129	0	1	2477	5830647	genes
chr23	26756710	26760040	chr23:26756710-26760040	.	.	26756710	26760040	0	1	3330	26756708	genes
chr3	13906952	13908864	chr3:13906952-13908864	.	.	13906952	13908864	0	1	1912	13906951	genes
chr14	14834429	14837408	chr14:14834429-14837408	.	.	14834429	14837408	0	1	2979	14834428	genes
chr19	13773444	13774980	chr19:13773444-13774980	.	.	13773444	13774980	0	1	1536	13773443	genes
chr4	1719711	1723696	chr4:1719711-1723696	.	.	1719711	1723696	0	1	3985	1719710	genes
chr21	43484811	43486262	chr21:43484811-43486262	.	.	43484811	43486262	0	1	1451	43484807	genes
chr3	58454603	58456062	chr3:58454603-58456062	.	.	58454603	58456062	0	1	1459	58454598	genes
chr6	52349776	52350941	chr6:52349776-52350941	.	.	52349776	52350941	0	1	1165	52349771	genes
chr19	7493691	7496758	chr19:7493691-7496758	.	.	7493691	7496758	0	1	3067	7493684	genes
chr16	52538960	52540452	chr16:52538960-52540452	.	.	52538960	52540452	0	1	1492	52538955	genes
chr18	6533518	6534820	chr18:6533518-6534820	.	.	6533518	6534820	0	1	1302	6533512	genes
chr19	43095264	43098624	chr19:43095264-43098624	.	.	43095264	43098624	0	1	3360	43095260	genes
chr13	10798133	10800384	chr13:10798133-10800384	.	.	10798133	10800384	0	1	2251	10798132	genes
chr13	7163465	7165423	chr13:7163465-7165423	.	.	7163465	7165423	0	1	1958	7163458	genes
chr17	49635944	49638012	chr17:49635944-49638012	.	.	49635944	49638012	0	1	2068	49635940	genes
chr3	40663805	40665608	chr3:40663805-40665608	.	.	40663805	40665608	0	1	1803	40663801	genes
chr14	6224006	6225985	chr14:6224006-6225985	.	.	6224006	6225985	0	1	1979	6224000	genes
chr19	1362654	1364264	chr19:1362654-1364264	.	.	1362654	1364264	0	1	1610	1362653	genes
chr16	8662101	8665614	chr16:8662101-8665614	.	.	8662101	8665614	0	1	3513	8662093	genes
chr8	34425806	34428314	chr8:34425806-34428314	.	.	34425806	34428314	0	1	2508	34425803	genes
chr7	18600092	18601792	chr7:18600092-18601792	.	.	18600092	18601792	0	1	1700	18600091	genes
chr3	45686196	45688395	chr3:45686196-45688395	.	.	45686196	45688395	0	1	2199	45686192	genes
chr18	36731936	36735024	chr18:36731936-36735024	.	.	36731936	36735024	0	1	3088	36731933	genes
chr6	48205538	48207327	chr6:48205538-48207327	.	.	48205538	48207327	0	1	1789	48205534	genes
chr5	3811744	3813718	chr5:3811744-3813718	.	.	3811744	3813718	0	1	1974	3811741	genes
chr25	3346498	3349200	chr25:3346498-3349200	.	.	3346498	3349200	0	1	2702	3346495	genes
chr3	59899319	59901325	chr3:59899319-59901325	.	.	59899319	59901325	0	1	2006	59899314	genes
chr10	29743730	29745013	chr10:29743730-29745013	.	.	29743730	29745013	0	1	1283	29743728	genes
chr19	41518106	41521740	chr19:41518106-41521740	.	.	41518106	41521740	0	1	3634	41518102	genes
chr3	15805482	15806767	chr3:15805482-15806767	.	.	15805482	15806767	0	1	1285	15805481	genes
chr10	6774360	6775868	chr10:6774360-6775868	.	.	6774360	6775868	0	1	1508	6774354	genes
chr22	35256066	35257745	chr22:35256066-35257745	.	.	35256066	35257745	0	1	1679	35256063	genes
chr7	51772400	51776066	chr7:51772400-51776066	.	.	51772400	51776066	0	1	3666	51772395	genes
chr17	53308068	53312040	chr17:53308068-53312040	.	.	53308068	53312040	0	1	3972	53308063	genes
chr19	9230257	9234460	chr19:9230257-9234460	.	.	9230257	9234460	0	1	4203	9230248	genes
chr23	2036621	2038854	chr23:2036621-2038854	.	.	2036621	2038854	0	1	2233	2036619	genes
chr20	20310950	20313566	chr20:20310950-20313566	.	.	20310950	20313566	0	1	2616	20310948	genes
chr2	27384982	27387594	chr2:27384982-27387594	.	.	27384982	27387594	0	1	2612	27384980	genes
chr8	3412706	3413682	chr8:3412706-3413682	.	.	3412706	3413682	0	1	976	3412703	genes
chr3	29909334	29912378	chr3:29909334-29912378	.	.	29909334	29912378	0	1	3044	29909332	genes
chr1	59020643	59022504	chr1:59020643-59022504	.	.	59020643	59022504	0	1	1861	59020638	genes
chr4	16709780	16710986	chr4:16709780-16710986	.	.	16709780	16710986	0	1	1206	16709779	genes
chr3	62088251	62089238	chr3:62088251-62089238	.	.	62088251	62089238	0	1	987	62088245	genes
chr23	44655528	44656697	chr23:44655528-44656697	.	.	44655528	44656697	0	1	1169	44655524	genes
chr19	12144056	12148216	chr19:12144056-12148216	.	.	12144056	12148216	0	1	4160	12144055	genes
chr7	6349951	6352762	chr7:6349951-6352762	.	.	6349951	6352762	0	1	2811	6349945	genes
chr6	27089076	27091850	chr6:27089076-27091850	.	.	27089076	27091850	0	1	2774	27089074	genes
chr2	17491132	17492630	chr2:17491132-17492630	.	.	17491132	17492630	0	1	1498	17491131	genes
chr9	23806056	23809288	chr9:23806056-23809288	.	.	23806056	23809288	0	1	3232	23806054	genes
chr18	48862700	48864320	chr18:48862700-48864320	.	.	48862700	48864320	0	1	1620	48862696	genes
chr20	327785	329708	chr20:327785-329708	.	.	327785	329708	0	1	1923	327782	genes
chr19	19598454	19601307	chr19:19598454-19601307	.	.	19598454	19601307	0	1	2853	19598453	genes
chr16	52732344	52733995	chr16:52732344-52733995	.	.	52732344	52733995	0	1	1651	52732339	genes
chr1	33217558	33219344	chr1:33217558-33219344	.	.	33217558	33219344	0	1	1786	33217555	genes
chr19	35415444	35416732	chr19:35415444-35416732	.	.	35415444	35416732	0	1	1288	35415441	genes
chr21	11777386	11779888	chr21:11777386-11779888	.	.	11777386	11779888	0	1	2502	11777385	genes
chr2	31613528	31615494	chr2:31613528-31615494	.	.	31613528	31615494	0	1	1966	31613525	genes
chr13	49584274	49585979	chr13:49584274-49585979	.	.	49584274	49585979	0	1	1705	49584270	genes
chr10	32850266	32852624	chr10:32850266-32852624	.	.	32850266	32852624	0	1	2358	32850263	genes
chr25	35059914	35068367	chr25:35059914-35068367	.	.	35059914	35068367	0	1	8453	35059911	genes
chr2	4073548	4075665	chr2:4073548-4075665	.	.	4073548	4075665	0	1	2117	4073544	genes
chr12	48411885	48414544	chr12:48411885-48414544	.	.	48411885	48414544	0	1	2659	48411881	genes
chr11	42422298	42423856	chr11:42422298-42423856	.	.	42422298	42423856	0	1	1558	42422294	genes
chr11	16394071	16396268	chr11:16394071-16396268	.	.	16394071	16396268	0	1	2197	16394070	genes
chr3	62138940	62141440	chr3:62138940-62141440	.	.	62138940	62141440	0	1	2500	62138934	genes
chr2	14501160	14502314	chr2:14501160-14502314	.	.	14501160	14502314	0	1	1154	14501159	genes
chr20	211104	212160	chr20:211104-212160	.	.	211104	212160	0	1	1056	211102	genes
chr6	12458632	12461198	chr6:12458632-12461198	.	.	12458632	12461198	0	1	2566	12458631	genes
chr9	11262262	11263841	chr9:11262262-11263841	.	.	11262262	11263841	0	1	1579	11262261	genes
chr10	35184714	35188626	chr10:35184714-35188626	.	.	35184714	35188626	0	1	3912	35184711	genes
chr20	28883764	28885894	chr20:28883764-28885894	.	.	28883764	28885894	0	1	2130	28883762	genes
chr22	34978055	34979758	chr22:34978055-34979758	.	.	34978055	34979758	0	1	1703	34978052	genes
chr16	50228481	50229974	chr16:50228481-50229974	.	.	50228481	50229974	0	1	1493	50228476	genes
chr12	34468428	34469972	chr12:34468428-34469972	.	.	34468428	34469972	0	1	1544	34468425	genes
chr16	11029232	11031888	chr16:11029232-11031888	.	.	11029232	11031888	0	1	2656	11029231	genes
chr19	2114090	2116828	chr19:2114090-2116828	.	.	2114090	2116828	0	1	2738	2114088	genes
chr25	36291100	36293798	chr25:36291100-36293798	.	.	36291100	36293798	0	1	2698	36291097	genes
chr4	23616	25061	chr4:23616-25061	.	.	23616	25061	0	1	1445	23614	genes
chr5	63171116	63172492	chr5:63171116-63172492	.	.	63171116	63172492	0	1	1376	63171110	genes
chr1	50991476	50993774	chr1:50991476-50993774	.	.	50991476	50993774	0	1	2298	50991471	genes
chr4	25284874	25288638	chr4:25284874-25288638	.	.	25284874	25288638	0	1	3764	25284872	genes
chr22	38606443	38608556	chr22:38606443-38608556	.	.	38606443	38608556	0	1	2113	38606440	genes
chr19	41006484	41008272	chr19:41006484-41008272	.	.	41006484	41008272	0	1	1788	41006480	genes
chr5	37743982	37745872	chr5:37743982-37745872	.	.	37743982	37745872	0	1	1890	37743979	genes
chr1	53918218	53919876	chr1:53918218-53919876	.	.	53918218	53919876	0	1	1658	53918213	genes
chr20	3401484	3404312	chr20:3401484-3404312	.	.	3401484	3404312	0	1	2828	3401481	genes
chr7	30778636	30780680	chr7:30778636-30780680	.	.	30778636	30780680	0	1	2044	30778633	genes
chr5	69412728	69414374	chr5:69412728-69414374	.	.	69412728	69414374	0	1	1646	69412722	genes
chr20	1313383	1317524	chr20:1313383-1317524	.	.	1313383	1317524	0	1	4141	1313382	genes
chr13	36555060	36556092	chr13:36555060-36556092	.	.	36555060	36556092	0	1	1032	36555057	genes
chr1	38141934	38143990	chr1:38141934-38143990	.	.	38141934	38143990	0	1	2056	38141931	genes
chr22	1284493	1285984	chr22:1284493-1285984	.	.	1284493	1285984	0	1	1491	1284492	genes
chr14	14839830	14842798	chr14:14839830-14842798	.	.	14839830	14842798	0	1	2968	14839829	genes
chr16	52922710	52924472	chr16:52922710-52924472	.	.	52922710	52924472	0	1	1762	52922705	genes
chr4	12026639	12029343	chr4:12026639-12029343	.	.	12026639	12029343	0	1	2704	12026638	genes
chr19	935019	936507	chr19:935019-936507	.	.	935019	936507	0	1	1488	935010	genes
chr23	26074438	26077736	chr23:26074438-26077736	.	.	26074438	26077736	0	1	3298	26074436	genes
chr10	33378432	33380111	chr10:33378432-33380111	.	.	33378432	33380111	0	1	1679	33378429	genes
chr10	33251054	33252716	chr10:33251054-33252716	.	.	33251054	33252716	0	1	1662	33251051	genes
chr3	31782850	31784536	chr3:31782850-31784536	.	.	31782850	31784536	0	1	1686	31782847	genes
chr16	32726248	32730332	chr16:32726248-32730332	.	.	32726248	32730332	0	1	4084	32726245	genes
chr10	35247696	35249302	chr10:35247696-35249302	.	.	35247696	35249302	0	1	1606	35247693	genes
chr10	31622970	31625420	chr10:31622970-31625420	.	.	31622970	31625420	0	1	2450	31622967	genes
chr8	25899108	25900951	chr8:25899108-25900951	.	.	25899108	25900951	0	1	1843	25899106	genes
chr3	4500010	4502488	chr3:4500010-4502488	.	.	4500010	4502488	0	1	2478	4500006	genes
chr17	16429320	16431098	chr17:16429320-16431098	.	.	16429320	16431098	0	1	1778	16429319	genes
chr15	19895658	19898592	chr15:19895658-19898592	.	.	19895658	19898592	0	1	2934	19895657	genes
chr22	1261190	1262478	chr22:1261190-1262478	.	.	1261190	1262478	0	1	1288	1261189	genes
chr20	32223500	32225128	chr20:32223500-32225128	.	.	32223500	32225128	0	1	1628	32223497	genes
chr6	48346094	48349150	chr6:48346094-48349150	.	.	48346094	48349150	0	1	3056	48346090	genes
chr14	3069755	3072630	chr14:3069755-3072630	.	.	3069755	3072630	0	1	2875	3069752	genes
chr14	11287928	11291196	chr14:11287928-11291196	.	.	11287928	11291196	0	1	3268	11287927	genes
chr18	18439016	18440736	chr18:18439016-18440736	.	.	18439016	18440736	0	1	1720	18439015	genes
chr22	557052	558896	chr22:557052-558896	.	.	557052	558896	0	1	1844	557047	genes
chr20	29690752	29691885	chr20:29690752-29691885	.	.	29690752	29691885	0	1	1133	29690750	genes
chr6	58696235	58699766	chr6:58696235-58699766	.	.	58696235	58699766	0	1	3531	58696230	genes
chr23	44630835	44631862	chr23:44630835-44631862	.	.	44630835	44631862	0	1	1027	44630831	genes
chr13	10729997	10731696	chr13:10729997-10731696	.	.	10729997	10731696	0	1	1699	10729996	genes
chr20	20268998	20270832	chr20:20268998-20270832	.	.	20268998	20270832	0	1	1834	20268996	genes
chr6	59980349	59982416	chr6:59980349-59982416	.	.	59980349	59982416	0	1	2067	59980344	genes
chr24	39536724	39538232	chr24:39536724-39538232	.	.	39536724	39538232	0	1	1508	39536721	genes
chr24	17004448	17006758	chr24:17004448-17006758	.	.	17004448	17006758	0	1	2310	17004447	genes
chr19	222218	223724	chr19:222218-223724	.	.	222218	223724	0	1	1506	222216	genes
chr12	35104554	35106784	chr12:35104554-35106784	.	.	35104554	35106784	0	1	2230	35104551	genes
chr18	44795206	44796956	chr18:44795206-44796956	.	.	44795206	44796956	0	1	1750	44795202	genes
chr19	710672	712628	chr19:710672-712628	.	.	710672	712628	0	1	1956	710665	genes
chr6	1526672	1528482	chr6:1526672-1528482	.	.	1526672	1528482	0	1	1810	1526671	genes
chr9	38041668	38044959	chr9:38041668-38044959	.	.	38041668	38044959	0	1	3291	38041665	genes
chr14	26399545	26401348	chr14:26399545-26401348	.	.	26399545	26401348	0	1	1803	26399543	genes
chr1	59057982	59061280	chr1:59057982-59061280	.	.	59057982	59061280	0	1	3298	59057977	genes
chr22	30183496	30185186	chr22:30183496-30185186	.	.	30183496	30185186	0	1	1690	30183493	genes
chr19	3886258	3889618	chr19:3886258-3889618	.	.	3886258	3889618	0	1	3360	3886255	genes
chr8	5189930	5191446	chr8:5189930-5191446	.	.	5189930	5191446	0	1	1516	5189925	genes
chr17	17704826	17706700	chr17:17704826-17706700	.	.	17704826	17706700	0	1	1874	17704825	genes
chr20	52491874	52493188	chr20:52491874-52493188	.	.	52491874	52493188	0	1	1314	52491869	genes
chr14	16080918	16084530	chr14:16080918-16084530	.	.	16080918	16084530	0	1	3612	16080917	genes
chr20	43785414	43788744	chr20:43785414-43788744	.	.	43785414	43788744	0	1	3330	43785410	genes
chr25	37442106	37443276	chr25:37442106-37443276	.	.	37442106	37443276	0	1	1170	37442103	genes
chr20	52270090	52272956	chr20:52270090-52272956	.	.	52270090	52272956	0	1	2866	52270085	genes
chr18	301952	303450	chr18:301952-303450	.	.	301952	303450	0	1	1498	301949	genes
chr6	40161732	40164102	chr6:40161732-40164102	.	.	40161732	40164102	0	1	2370	40161728	genes
chr13	5977470	5979478	chr13:5977470-5979478	.	.	5977470	5979478	0	1	2008	5977465	genes
chr24	3342216	3343609	chr24:3342216-3343609	.	.	3342216	3343609	0	1	1393	3342213	genes
chr6	2453476	2455356	chr6:2453476-2455356	.	.	2453476	2455356	0	1	1880	2453474	genes
chr18	45760694	45764202	chr18:45760694-45764202	.	.	45760694	45764202	0	1	3508	45760690	genes
chr14	5834377	5836266	chr14:5834377-5836266	.	.	5834377	5836266	0	1	1889	5834372	genes
chr22	35275010	35276398	chr22:35275010-35276398	.	.	35275010	35276398	0	1	1388	35275007	genes
chr14	32892588	32895924	chr14:32892588-32895924	.	.	32892588	32895924	0	1	3336	32892585	genes
chr25	6186212	6187467	chr25:6186212-6187467	.	.	6186212	6187467	0	1	1255	6186206	genes
chr23	42809602	42811694	chr23:42809602-42811694	.	.	42809602	42811694	0	1	2092	42809598	genes
chr6	1186326	1188638	chr6:1186326-1188638	.	.	1186326	1188638	0	1	2312	1186325	genes
chr13	15701314	15702961	chr13:15701314-15702961	.	.	15701314	15702961	0	1	1647	15701313	genes
chr12	1454258	1455818	chr12:1454258-1455818	.	.	1454258	1455818	0	1	1560	1454257	genes
chr6	7532728	7534586	chr6:7532728-7534586	.	.	7532728	7534586	0	1	1858	7532721	genes
chr3	40283676	40285860	chr3:40283676-40285860	.	.	40283676	40285860	0	1	2184	40283672	genes
chr8	28255887	28260672	chr8:28255887-28260672	.	.	28255887	28260672	0	1	4785	28255885	genes
chr8	16591406	16593387	chr8:16591406-16593387	.	.	16591406	16593387	0	1	1981	16591405	genes
chr10	22312	23708	chr10:22312-23708	.	.	22312	23708	0	1	1396	22310	genes
chr23	19143942	19147405	chr23:19143942-19147405	.	.	19143942	19147405	0	1	3463	19143941	genes
chr16	6729431	6731496	chr16:6729431-6731496	.	.	6729431	6731496	0	1	2065	6729425	genes
chr17	15212812	15214326	chr17:15212812-15214326	.	.	15212812	15214326	0	1	1514	15212811	genes
chr14	22397018	22398470	chr14:22397018-22398470	.	.	22397018	22398470	0	1	1452	22397016	genes
chr2	47680315	47682429	chr2:47680315-47682429	.	.	47680315	47682429	0	1	2114	47680311	genes
chr21	39283948	39285418	chr21:39283948-39285418	.	.	39283948	39285418	0	1	1470	39283945	genes
chr1	408939	411782	chr1:408939-411782	.	.	408939	411782	0	1	2843	408935	genes
chr7	51101160	51104083	chr7:51101160-51104083	.	.	51101160	51104083	0	1	2923	51101155	genes
chr8	50150371	50151852	chr8:50150371-50151852	.	.	50150371	50151852	0	1	1481	50150366	genes
chr11	25156756	25158706	chr11:25156756-25158706	.	.	25156756	25158706	0	1	1950	25156754	genes
chr23	33718144	33719772	chr23:33718144-33719772	.	.	33718144	33719772	0	1	1628	33718141	genes
chr2	12302174	12303870	chr2:12302174-12303870	.	.	12302174	12303870	0	1	1696	12302173	genes
chr21	2621748	2624652	chr21:2621748-2624652	.	.	2621748	2624652	0	1	2904	2621746	genes
chr20	25644376	25646588	chr20:25644376-25646588	.	.	25644376	25646588	0	1	2212	25644374	genes
chr20	49777410	49779376	chr20:49777410-49779376	.	.	49777410	49779376	0	1	1966	49777406	genes
chr8	5266555	5268078	chr8:5266555-5268078	.	.	5266555	5268078	0	1	1523	5266550	genes
chr10	2556681	2557872	chr10:2556681-2557872	.	.	2556681	2557872	0	1	1191	2556679	genes
chr12	49032694	49034334	chr12:49032694-49034334	.	.	49032694	49034334	0	1	1640	49032690	genes
chr3	18029345	18031358	chr3:18029345-18031358	.	.	18029345	18031358	0	1	2013	18029344	genes
chr2	8716932	8718359	chr2:8716932-8718359	.	.	8716932	8718359	0	1	1427	8716924	genes
chr19	29808310	29809898	chr19:29808310-29809898	.	.	29808310	29809898	0	1	1588	29808308	genes
chr4	10603656	10605147	chr4:10603656-10605147	.	.	10603656	10605147	0	1	1491	10603655	genes
chr2	37814221	37816750	chr2:37814221-37816750	.	.	37814221	37816750	0	1	2529	37814218	genes
chr21	4256016	4257180	chr21:4256016-4257180	.	.	4256016	4257180	0	1	1164	4256012	genes
chr13	36611072	36612638	chr13:36611072-36612638	.	.	36611072	36612638	0	1	1566	36611069	genes
chr22	736412	737702	chr22:736412-737702	.	.	736412	737702	0	1	1290	736405	genes
chr7	41885996	41888145	chr7:41885996-41888145	.	.	41885996	41888145	0	1	2149	41885992	genes
chr14	22494807	22497103	chr14:22494807-22497103	.	.	22494807	22497103	0	1	2296	22494805	genes
chr2	37352558	37354981	chr2:37352558-37354981	.	.	37352558	37354981	0	1	2423	37352555	genes
chr20	48060454	48062014	chr20:48060454-48062014	.	.	48060454	48062014	0	1	1560	48060450	genes
chr5	67267134	67268567	chr5:67267134-67268567	.	.	67267134	67268567	0	1	1433	67267128	genes
chr8	48741922	48743612	chr8:48741922-48743612	.	.	48741922	48743612	0	1	1690	48741918	genes
chr20	37793414	37795806	chr20:37793414-37795806	.	.	37793414	37795806	0	1	2392	37793411	genes
chr19	11851391	11852510	chr19:11851391-11852510	.	.	11851391	11852510	0	1	1119	11851390	genes
chr22	816781	818225	chr22:816781-818225	.	.	816781	818225	0	1	1444	816773	genes
chr22	396213	397214	chr22:396213-397214	.	.	396213	397214	0	1	1001	396210	genes
chr3	27600580	27602134	chr3:27600580-27602134	.	.	27600580	27602134	0	1	1554	27600578	genes
chr23	43638504	43640017	chr23:43638504-43640017	.	.	43638504	43640017	0	1	1513	43638500	genes
chr11	27737434	27739450	chr11:27737434-27739450	.	.	27737434	27739450	0	1	2016	27737432	genes
chr2	22693616	22696435	chr2:22693616-22696435	.	.	22693616	22696435	0	1	2819	22693614	genes
chr3	11087374	11089260	chr3:11087374-11089260	.	.	11087374	11089260	0	1	1886	11087373	genes
chr2	42172900	42174723	chr2:42172900-42174723	.	.	42172900	42174723	0	1	1823	42172896	genes
chr1	51590290	51591783	chr1:51590290-51591783	.	.	51590290	51591783	0	1	1493	51590285	genes
chr5	71997755	71998791	chr5:71997755-71998791	.	.	71997755	71998791	0	1	1036	71997748	genes
chr21	43526938	43528104	chr21:43526938-43528104	.	.	43526938	43528104	0	1	1166	43526934	genes
chr22	34593622	34595860	chr22:34593622-34595860	.	.	34593622	34595860	0	1	2238	34593619	genes
chr25	1686812	1688041	chr25:1686812-1688041	.	.	1686812	1688041	0	1	1229	1686811	genes
chr25	751424	754475	chr25:751424-754475	.	.	751424	754475	0	1	3051	751417	genes
chr21	41837425	41839937	chr21:41837425-41839937	.	.	41837425	41839937	0	1	2512	41837421	genes
chr5	52596058	52597634	chr5:52596058-52597634	.	.	52596058	52597634	0	1	1576	52596053	genes
chr11	34520058	34523100	chr11:34520058-34523100	.	.	34520058	34523100	0	1	3042	34520055	genes
chr10	385718	387026	chr10:385718-387026	.	.	385718	387026	0	1	1308	385715	genes
chr10	34914999	34916406	chr10:34914999-34916406	.	.	34914999	34916406	0	1	1407	34914996	genes
chr1	41289024	41290934	chr1:41289024-41290934	.	.	41289024	41290934	0	1	1910	41289020	genes
chr20	44581954	44583924	chr20:44581954-44583924	.	.	44581954	44583924	0	1	1970	44581950	genes
chr19	7000722	7002145	chr19:7000722-7002145	.	.	7000722	7002145	0	1	1423	7000715	genes
chr13	47188926	47192764	chr13:47188926-47192764	.	.	47188926	47192764	0	1	3838	47188922	genes
chr23	10785476	10787021	chr23:10785476-10787021	.	.	10785476	10787021	0	1	1545	10785475	genes
chr23	6748773	6750788	chr23:6748773-6750788	.	.	6748773	6750788	0	1	2015	6748767	genes
chr17	33715834	33717611	chr17:33715834-33717611	.	.	33715834	33717611	0	1	1777	33715831	genes
chr1	11852274	11853796	chr1:11852274-11853796	.	.	11852274	11853796	0	1	1522	11852273	genes
chr1	55872386	55875121	chr1:55872386-55875121	.	.	55872386	55875121	0	1	2735	55872381	genes
chr21	38729698	38730980	chr21:38729698-38730980	.	.	38729698	38730980	0	1	1282	38729695	genes
chr21	4311200	4313694	chr21:4311200-4313694	.	.	4311200	4313694	0	1	2494	4311196	genes
chr12	48633636	48635772	chr12:48633636-48635772	.	.	48633636	48635772	0	1	2136	48633632	genes
chr7	39738098	39739396	chr7:39738098-39739396	.	.	39738098	39739396	0	1	1298	39738095	genes
chr17	32500041	32502126	chr17:32500041-32502126	.	.	32500041	32502126	0	1	2085	32500038	genes
chr4	3358056	3359412	chr4:3358056-3359412	.	.	3358056	3359412	0	1	1356	3358053	genes
chr17	53439688	53440562	chr17:53439688-53440562	.	.	53439688	53440562	0	1	874	53439683	genes
chr5	26892098	26893596	chr5:26892098-26893596	.	.	26892098	26893596	0	1	1498	26892096	genes
chr17	45253297	45254937	chr17:45253297-45254937	.	.	45253297	45254937	0	1	1640	45253293	genes
chr2	24373275	24375404	chr2:24373275-24375404	.	.	24373275	24375404	0	1	2129	24373273	genes
chr2	32512082	32514727	chr2:32512082-32514727	.	.	32512082	32514727	0	1	2645	32512079	genes
chr20	3910764	3914326	chr20:3910764-3914326	.	.	3910764	3914326	0	1	3562	3910761	genes
chr6	32325666	32327004	chr6:32325666-32327004	.	.	32325666	32327004	0	1	1338	32325663	genes
chr21	5959986	5961745	chr21:5959986-5961745	.	.	5959986	5961745	0	1	1759	5959981	genes
chr9	52489442	52491590	chr9:52489442-52491590	.	.	52489442	52491590	0	1	2148	52489437	genes
chr20	45708768	45710262	chr20:45708768-45710262	.	.	45708768	45710262	0	1	1494	45708764	genes
chr4	18648515	18649890	chr4:18648515-18649890	.	.	18648515	18649890	0	1	1375	18648514	genes
chr14	8051437	8052601	chr14:8051437-8052601	.	.	8051437	8052601	0	1	1164	8051429	genes
chr16	51150910	51152458	chr16:51150910-51152458	.	.	51150910	51152458	0	1	1548	51150905	genes
chr15	40270805	40272366	chr15:40270805-40272366	.	.	40270805	40272366	0	1	1561	40270801	genes
chr3	36312646	36314552	chr3:36312646-36314552	.	.	36312646	36314552	0	1	1906	36312643	genes
chr8	50189139	50191738	chr8:50189139-50191738	.	.	50189139	50191738	0	1	2599	50189134	genes
chr15	25318105	25320574	chr15:25318105-25320574	.	.	25318105	25320574	0	1	2469	25318103	genes
chr22	18748028	18750257	chr22:18748028-18750257	.	.	18748028	18750257	0	1	2229	18748027	genes
chr25	25504716	25509500	chr25:25504716-25509500	.	.	25504716	25509500	0	1	4784	25504714	genes
chr3	1181994	1183185	chr3:1181994-1183185	.	.	1181994	1183185	0	1	1191	1181993	genes
chr5	23199755	23202448	chr5:23199755-23202448	.	.	23199755	23202448	0	1	2693	23199753	genes
chr10	14796	16720	chr10:14796-16720	.	.	14796	16720	0	1	1924	14795	genes
chr14	31086485	31088560	chr14:31086485-31088560	.	.	31086485	31088560	0	1	2075	31086482	genes
chr14	16093572	16094897	chr14:16093572-16094897	.	.	16093572	16094897	0	1	1325	16093571	genes
chr14	238289	240705	chr14:238289-240705	.	.	238289	240705	0	1	2416	238287	genes
chr15	17285160	17287478	chr15:17285160-17287478	.	.	17285160	17287478	0	1	2318	17285159	genes
chr18	50970454	50972762	chr18:50970454-50972762	.	.	50970454	50972762	0	1	2308	50970449	genes
chr3	32409653	32412176	chr3:32409653-32412176	.	.	32409653	32412176	0	1	2523	32409650	genes
chr16	39241246	39243249	chr16:39241246-39243249	.	.	39241246	39243249	0	1	2003	39241243	genes
chr8	8860590	8862037	chr8:8860590-8862037	.	.	8860590	8862037	0	1	1447	8860582	genes
chr9	33139784	33141807	chr9:33139784-33141807	.	.	33139784	33141807	0	1	2023	33139781	genes
chr16	54157183	54158585	chr16:54157183-54158585	.	.	54157183	54158585	0	1	1402	54157178	genes
chr3	23595539	23597809	chr3:23595539-23597809	.	.	23595539	23597809	0	1	2270	23595537	genes
chr5	4365345	4367728	chr5:4365345-4367728	.	.	4365345	4367728	0	1	2383	4365341	genes
chr13	36525154	36526718	chr13:36525154-36526718	.	.	36525154	36526718	0	1	1564	36525151	genes
chr21	43177950	43180111	chr21:43177950-43180111	.	.	43177950	43180111	0	1	2161	43177946	genes
chr1	51719846	51722770	chr1:51719846-51722770	.	.	51719846	51722770	0	1	2924	51719841	genes
chr19	26735323	26736902	chr19:26735323-26736902	.	.	26735323	26736902	0	1	1579	26735321	genes
chr19	9148971	9151207	chr19:9148971-9151207	.	.	9148971	9151207	0	1	2236	9148962	genes
chr9	12651947	12653946	chr9:12651947-12653946	.	.	12651947	12653946	0	1	1999	12651946	genes
chr15	1650669	1651995	chr15:1650669-1651995	.	.	1650669	1651995	0	1	1326	1650668	genes
chr17	6279453	6282009	chr17:6279453-6282009	.	.	6279453	6282009	0	1	2556	6279447	genes
chr17	13072005	13073567	chr17:13072005-13073567	.	.	13072005	13073567	0	1	1562	13072004	genes
chr20	48779736	48789843	chr20:48779736-48789843	.	.	48779736	48789843	0	1	10107	48779732	genes
chr23	2905785	2906854	chr23:2905785-2906854	.	.	2905785	2906854	0	1	1069	2905783	genes
chr14	45603320	45605400	chr14:45603320-45605400	.	.	45603320	45605400	0	1	2080	45603316	genes
chr7	41146099	41147702	chr7:41146099-41147702	.	.	41146099	41147702	0	1	1603	41146095	genes
chr5	19013208	19015514	chr5:19013208-19015514	.	.	19013208	19015514	0	1	2306	19013207	genes
chr8	7874096	7876871	chr8:7874096-7876871	.	.	7874096	7876871	0	1	2775	7874089	genes
chr6	102190	103309	chr6:102190-103309	.	.	102190	103309	0	1	1119	102189	genes
chr7	71455150	71457006	chr7:71455150-71457006	.	.	71455150	71457006	0	1	1856	71455143	genes
chr6	10869926	10872658	chr6:10869926-10872658	.	.	10869926	10872658	0	1	2732	10869925	genes
chr10	45380957	45385282	chr10:45380957-45385282	.	.	45380957	45385282	0	1	4325	45380953	genes
chr6	37752107	37753860	chr6:37752107-37753860	.	.	37752107	37753860	0	1	1753	37752104	genes
chr7	41467966	41469656	chr7:41467966-41469656	.	.	41467966	41469656	0	1	1690	41467962	genes
chr18	36765010	36771848	chr18:36765010-36771848	.	.	36765010	36771848	0	1	6838	36765007	genes
chr1	55130494	55132078	chr1:55130494-55132078	.	.	55130494	55132078	0	1	1584	55130489	genes
chr20	51655598	51657242	chr20:51655598-51657242	.	.	51655598	51657242	0	1	1644	51655593	genes
chr5	2809734	2811406	chr5:2809734-2811406	.	.	2809734	2811406	0	1	1672	2809732	genes
chr25	37409376	37411893	chr25:37409376-37411893	.	.	37409376	37411893	0	1	2517	37409373	genes
chr23	33653692	33655584	chr23:33653692-33655584	.	.	33653692	33655584	0	1	1892	33653689	genes
chr16	21911126	21912808	chr16:21911126-21912808	.	.	21911126	21912808	0	1	1682	21911124	genes
chr12	38806994	38808718	chr12:38806994-38808718	.	.	38806994	38808718	0	1	1724	38806991	genes
chr20	54572540	54574884	chr20:54572540-54574884	.	.	54572540	54574884	0	1	2344	54572535	genes
chr24	39156976	39159452	chr24:39156976-39159452	.	.	39156976	39159452	0	1	2476	39156973	genes
chr22	17508690	17510508	chr22:17508690-17510508	.	.	17508690	17510508	0	1	1818	17508689	genes
chr2	2818308	2820064	chr2:2818308-2820064	.	.	2818308	2820064	0	1	1756	2818306	genes
chr3	16718198	16720050	chr3:16718198-16720050	.	.	16718198	16720050	0	1	1852	16718197	genes
chr14	4119601	4123985	chr14:4119601-4123985	.	.	4119601	4123985	0	1	4384	4119597	genes
chr3	21093247	21095166	chr3:21093247-21095166	.	.	21093247	21095166	0	1	1919	21093245	genes
chr23	45199083	45201081	chr23:45199083-45201081	.	.	45199083	45201081	0	1	1998	45199079	genes
chr9	2891258	2892747	chr9:2891258-2892747	.	.	2891258	2892747	0	1	1489	2891256	genes
chr3	40795517	40797259	chr3:40795517-40797259	.	.	40795517	40797259	0	1	1742	40795513	genes
chr19	25425447	25427866	chr19:25425447-25427866	.	.	25425447	25427866	0	1	2419	25425445	genes
chr18	15105580	15108935	chr18:15105580-15108935	.	.	15105580	15108935	0	1	3355	15105579	genes
chr17	15527713	15529417	chr17:15527713-15529417	.	.	15527713	15529417	0	1	1704	15527712	genes
chr1	54062728	54064046	chr1:54062728-54064046	.	.	54062728	54064046	0	1	1318	54062723	genes
chr10	7001782	7003247	chr10:7001782-7003247	.	.	7001782	7003247	0	1	1465	7001775	genes
chr13	12004656	12006973	chr13:12004656-12006973	.	.	12004656	12006973	0	1	2317	12004655	genes
chr11	1521616	1523360	chr11:1521616-1523360	.	.	1521616	1523360	0	1	1744	1521615	genes
chr11	37719045	37721614	chr11:37719045-37721614	.	.	37719045	37721614	0	1	2569	37719042	genes
chr3	13598552	13599772	chr3:13598552-13599772	.	.	13598552	13599772	0	1	1220	13598551	genes
chr21	34925420	34928110	chr21:34925420-34928110	.	.	34925420	34928110	0	1	2690	34925417	genes
chr21	45684250	45686654	chr21:45684250-45686654	.	.	45684250	45686654	0	1	2404	45684246	genes
chr10	16027142	16030054	chr10:16027142-16030054	.	.	16027142	16030054	0	1	2912	16027141	genes
chr19	12647665	12650719	chr19:12647665-12650719	.	.	12647665	12650719	0	1	3054	12647664	genes
chr17	19625660	19627091	chr17:19625660-19627091	.	.	19625660	19627091	0	1	1431	19625659	genes
chr3	39695154	39696612	chr3:39695154-39696612	.	.	39695154	39696612	0	1	1458	39695151	genes
chr19	10080444	10082438	chr19:10080444-10082438	.	.	10080444	10082438	0	1	1994	10080443	genes
chr15	20123898	20125682	chr15:20123898-20125682	.	.	20123898	20125682	0	1	1784	20123896	genes
chr7	38569512	38573642	chr7:38569512-38573642	.	.	38569512	38573642	0	1	4130	38569509	genes
chr19	47831768	47833642	chr19:47831768-47833642	.	.	47831768	47833642	0	1	1874	47831764	genes
chr6	11249034	11251135	chr6:11249034-11251135	.	.	11249034	11251135	0	1	2101	11249033	genes
chr18	38190558	38192032	chr18:38190558-38192032	.	.	38190558	38192032	0	1	1474	38190555	genes
chr9	32073377	32075170	chr9:32073377-32075170	.	.	32073377	32075170	0	1	1793	32073374	genes
chr23	43769644	43772082	chr23:43769644-43772082	.	.	43769644	43772082	0	1	2438	43769640	genes
chr19	81546	83538	chr19:81546-83538	.	.	81546	83538	0	1	1992	81538	genes
chr20	54565024	54566806	chr20:54565024-54566806	.	.	54565024	54566806	0	1	1782	54565019	genes
chr16	2505458	2507746	chr16:2505458-2507746	.	.	2505458	2507746	0	1	2288	2505456	genes
chr10	32493443	32495451	chr10:32493443-32495451	.	.	32493443	32495451	0	1	2008	32493440	genes
chr12	35585206	35588820	chr12:35585206-35588820	.	.	35585206	35588820	0	1	3614	35585203	genes
chr8	22514006	22515293	chr8:22514006-22515293	.	.	22514006	22515293	0	1	1287	22514004	genes
chr5	2693216	2694090	chr5:2693216-2694090	.	.	2693216	2694090	0	1	874	2693214	genes
chr16	41464472	41466944	chr16:41464472-41466944	.	.	41464472	41466944	0	1	2472	41464468	genes
chr6	59574872	59576655	chr6:59574872-59576655	.	.	59574872	59576655	0	1	1783	59574867	genes
chr2	53200920	53202610	chr2:53200920-53202610	.	.	53200920	53202610	0	1	1690	53200915	genes
chr20	38457462	38459096	chr20:38457462-38459096	.	.	38457462	38459096	0	1	1634	38457459	genes
chr19	18626470	18628178	chr19:18626470-18628178	.	.	18626470	18628178	0	1	1708	18626469	genes
chr24	38643680	38646424	chr24:38643680-38646424	.	.	38643680	38646424	0	1	2744	38643677	genes
chr8	52593526	52595122	chr8:52593526-52595122	.	.	52593526	52595122	0	1	1596	52593521	genes
chr8	50725108	50729376	chr8:50725108-50729376	.	.	50725108	50729376	0	1	4268	50725103	genes
chr14	45565184	45566896	chr14:45565184-45566896	.	.	45565184	45566896	0	1	1712	45565180	genes
chr12	465609	466758	chr12:465609-466758	.	.	465609	466758	0	1	1149	465605	genes
chr4	645694	647094	chr4:645694-647094	.	.	645694	647094	0	1	1400	645688	genes
chr1	45924888	45926202	chr1:45924888-45926202	.	.	45924888	45926202	0	1	1314	45924884	genes
chr20	1191108	1192550	chr20:1191108-1192550	.	.	1191108	1192550	0	1	1442	1191107	genes
chr13	33653956	33656234	chr13:33653956-33656234	.	.	33653956	33656234	0	1	2278	33653953	genes
chr12	13741966	13744476	chr12:13741966-13744476	.	.	13741966	13744476	0	1	2510	13741965	genes
chr7	59514920	59516920	chr7:59514920-59516920	.	.	59514920	59516920	0	1	2000	59514915	genes
chr13	37518922	37521312	chr13:37518922-37521312	.	.	37518922	37521312	0	1	2390	37518919	genes
chr25	4634284	4635844	chr25:4634284-4635844	.	.	4634284	4635844	0	1	1560	4634280	genes
chr11	25296042	25297860	chr11:25296042-25297860	.	.	25296042	25297860	0	1	1818	25296040	genes
chr23	43808122	43810242	chr23:43808122-43810242	.	.	43808122	43810242	0	1	2120	43808118	genes
chr7	15828718	15830752	chr7:15828718-15830752	.	.	15828718	15830752	0	1	2034	15828717	genes
chr20	2640290	2642220	chr20:2640290-2642220	.	.	2640290	2642220	0	1	1930	2640288	genes
chr4	4569494	4571332	chr4:4569494-4571332	.	.	4569494	4571332	0	1	1838	4569490	genes
chr20	52938324	52939833	chr20:52938324-52939833	.	.	52938324	52939833	0	1	1509	52938319	genes
chr2	55494307	55495838	chr2:55494307-55495838	.	.	55494307	55495838	0	1	1531	55494302	genes
chr6	51540264	51543474	chr6:51540264-51543474	.	.	51540264	51543474	0	1	3210	51540259	genes
chr11	45433950	45436246	chr11:45433950-45436246	.	.	45433950	45436246	0	1	2296	45433946	genes
chr4	74928534	74930415	chr4:74928534-74930415	.	.	74928534	74930415	0	1	1881	74928527	genes
chr1	52789646	52794228	chr1:52789646-52794228	.	.	52789646	52794228	0	1	4582	52789641	genes
chr25	3058211	3060058	chr25:3058211-3060058	.	.	3058211	3060058	0	1	1847	3058208	genes
chr23	20176190	20178390	chr23:20176190-20178390	.	.	20176190	20178390	0	1	2200	20176188	genes
chr9	32157824	32160668	chr9:32157824-32160668	.	.	32157824	32160668	0	1	2844	32157821	genes
chr20	54088317	54089923	chr20:54088317-54089923	.	.	54088317	54089923	0	1	1606	54088312	genes
chr16	41960278	41962370	chr16:41960278-41962370	.	.	41960278	41962370	0	1	2092	41960274	genes
chr10	29265105	29266615	chr10:29265105-29266615	.	.	29265105	29266615	0	1	1510	29265103	genes
chr21	18949604	18952149	chr21:18949604-18952149	.	.	18949604	18952149	0	1	2545	18949603	genes
chr3	20981432	20983511	chr3:20981432-20983511	.	.	20981432	20983511	0	1	2079	20981430	genes
chr9	41076982	41078628	chr9:41076982-41078628	.	.	41076982	41078628	0	1	1646	41076978	genes
chr20	47548612	47550118	chr20:47548612-47550118	.	.	47548612	47550118	0	1	1506	47548608	genes
chr8	18624314	18625507	chr8:18624314-18625507	.	.	18624314	18625507	0	1	1193	18624313	genes
chr2	29922318	29924130	chr2:29922318-29924130	.	.	29922318	29924130	0	1	1812	29922316	genes
chr16	44734243	44735478	chr16:44734243-44735478	.	.	44734243	44735478	0	1	1235	44734239	genes
chr2	24563536	24565590	chr2:24563536-24565590	.	.	24563536	24565590	0	1	2054	24563534	genes
chr3	40162006	40165005	chr3:40162006-40165005	.	.	40162006	40165005	0	1	2999	40162002	genes
chr3	31843746	31846175	chr3:31843746-31846175	.	.	31843746	31846175	0	1	2429	31843743	genes
chr1	3294232	3296510	chr1:3294232-3296510	.	.	3294232	3296510	0	1	2278	3294229	genes
chr4	286813	288346	chr4:286813-288346	.	.	286813	288346	0	1	1533	286811	genes
chr13	27356530	27361068	chr13:27356530-27361068	.	.	27356530	27361068	0	1	4538	27356528	genes
chr25	16643202	16647886	chr25:16643202-16647886	.	.	16643202	16647886	0	1	4684	16643201	genes
chr16	5104454	5105736	chr16:5104454-5105736	.	.	5104454	5105736	0	1	1282	5104449	genes
chr20	7079716	7081352	chr20:7079716-7081352	.	.	7079716	7081352	0	1	1636	7079709	genes
chr20	46586016	46587780	chr20:46586016-46587780	.	.	46586016	46587780	0	1	1764	46586012	genes
chr2	42199750	42201450	chr2:42199750-42201450	.	.	42199750	42201450	0	1	1700	42199746	genes
chr20	18534664	18536637	chr20:18534664-18536637	.	.	18534664	18536637	0	1	1973	18534663	genes
chr3	39567528	39569488	chr3:39567528-39569488	.	.	39567528	39569488	0	1	1960	39567525	genes
chr23	45867907	45869946	chr23:45867907-45869946	.	.	45867907	45869946	0	1	2039	45867903	genes
chr6	49510697	49512330	chr6:49510697-49512330	.	.	49510697	49512330	0	1	1633	49510693	genes
chr20	34767904	34771088	chr20:34767904-34771088	.	.	34767904	34771088	0	1	3184	34767901	genes
chr19	29852138	29855026	chr19:29852138-29855026	.	.	29852138	29855026	0	1	2888	29852136	genes
chr20	26892516	26894032	chr20:26892516-26894032	.	.	26892516	26894032	0	1	1516	26892514	genes
chr1	6161128	6163017	chr1:6161128-6163017	.	.	6161128	6163017	0	1	1889	6161122	genes
chr5	67348062	67350084	chr5:67348062-67350084	.	.	67348062	67350084	0	1	2022	67348056	genes
chr3	27065527	27067240	chr3:27065527-27067240	.	.	27065527	27067240	0	1	1713	27065525	genes
chr5	21932354	21934489	chr5:21932354-21934489	.	.	21932354	21934489	0	1	2135	21932352	genes
chr21	13126645	13129155	chr21:13126645-13129155	.	.	13126645	13129155	0	1	2510	13126644	genes
chr23	45860342	45861412	chr23:45860342-45861412	.	.	45860342	45861412	0	1	1070	45860338	genes
chr21	27339650	27341548	chr21:27339650-27341548	.	.	27339650	27341548	0	1	1898	27339648	genes
chr13	24716286	24718895	chr13:24716286-24718895	.	.	24716286	24718895	0	1	2609	24716284	genes
chr3	6416068	6417839	chr3:6416068-6417839	.	.	6416068	6417839	0	1	1771	6416062	genes
chr21	39423445	39425368	chr21:39423445-39425368	.	.	39423445	39425368	0	1	1923	39423442	genes
chr10	44372928	44374339	chr10:44372928-44374339	.	.	44372928	44374339	0	1	1411	44372924	genes
chr11	40726731	40728694	chr11:40726731-40728694	.	.	40726731	40728694	0	1	1963	40726727	genes
chr4	20234780	20236300	chr4:20234780-20236300	.	.	20234780	20236300	0	1	1520	20234778	genes
chr15	47522628	47523758	chr15:47522628-47523758	.	.	47522628	47523758	0	1	1130	47522624	genes
chr10	6339797	6341358	chr10:6339797-6341358	.	.	6339797	6341358	0	1	1561	6339791	genes
chr5	14389434	14391368	chr5:14389434-14391368	.	.	14389434	14391368	0	1	1934	14389433	genes
chr24	31091654	31094706	chr24:31091654-31094706	.	.	31091654	31094706	0	1	3052	31091651	genes
chr16	25679978	25681848	chr16:25679978-25681848	.	.	25679978	25681848	0	1	1870	25679976	genes
chr14	9579824	9582572	chr14:9579824-9582572	.	.	9579824	9582572	0	1	2748	9579815	genes
chr11	470926	472923	chr11:470926-472923	.	.	470926	472923	0	1	1997	470922	genes
chr2	32015447	32020786	chr2:32015447-32020786	.	.	32015447	32020786	0	1	5339	32015444	genes
chr18	36782382	36783755	chr18:36782382-36783755	.	.	36782382	36783755	0	1	1373	36782379	genes
chr1	55209781	55211060	chr1:55209781-55211060	.	.	55209781	55211060	0	1	1279	55209776	genes
chr2	8111522	8113147	chr2:8111522-8113147	.	.	8111522	8113147	0	1	1625	8111514	genes
chr21	2067242	2068324	chr21:2067242-2068324	.	.	2067242	2068324	0	1	1082	2067240	genes
chr20	9198783	9200658	chr20:9198783-9200658	.	.	9198783	9200658	0	1	1875	9198774	genes
chr1	52632360	52634206	chr1:52632360-52634206	.	.	52632360	52634206	0	1	1846	52632355	genes
chr25	8522264	8525338	chr25:8522264-8525338	.	.	8522264	8525338	0	1	3074	8522256	genes
chr24	25003638	25005176	chr24:25003638-25005176	.	.	25003638	25005176	0	1	1538	25003636	genes
chr6	7710175	7712120	chr6:7710175-7712120	.	.	7710175	7712120	0	1	1945	7710168	genes
chr11	2854912	2857132	chr11:2854912-2857132	.	.	2854912	2857132	0	1	2220	2854910	genes
chr21	3928612	3930403	chr21:3928612-3930403	.	.	3928612	3930403	0	1	1791	3928609	genes
chr1	54996437	54997958	chr1:54996437-54997958	.	.	54996437	54997958	0	1	1521	54996432	genes
chr3	23603084	23604946	chr3:23603084-23604946	.	.	23603084	23604946	0	1	1862	23603082	genes
chr18	50845634	50847497	chr18:50845634-50847497	.	.	50845634	50847497	0	1	1863	50845629	genes
chr2	18986956	18989322	chr2:18986956-18989322	.	.	18986956	18989322	0	1	2366	18986955	genes
chr13	36702581	36703992	chr13:36702581-36703992	.	.	36702581	36703992	0	1	1411	36702578	genes
chr10	9409404	9411748	chr10:9409404-9411748	.	.	9409404	9411748	0	1	2344	9409395	genes
chr4	21651470	21654748	chr4:21651470-21654748	.	.	21651470	21654748	0	1	3278	21651468	genes
chr12	3022617	3023920	chr12:3022617-3023920	.	.	3022617	3023920	0	1	1303	3022614	genes
chr1	1314566	1316384	chr1:1314566-1316384	.	.	1314566	1316384	0	1	1818	1314565	genes
chr16	12618248	12619726	chr16:12618248-12619726	.	.	12618248	12619726	0	1	1478	12618247	genes
chr12	4219888	4223517	chr12:4219888-4223517	.	.	4219888	4223517	0	1	3629	4219884	genes
chr16	27563902	27565382	chr16:27563902-27565382	.	.	27563902	27565382	0	1	1480	27563900	genes
chr19	1688218	1690240	chr19:1688218-1690240	.	.	1688218	1690240	0	1	2022	1688217	genes
chr25	7434714	7436085	chr25:7434714-7436085	.	.	7434714	7436085	0	1	1371	7434707	genes
chr17	43593929	43596346	chr17:43593929-43596346	.	.	43593929	43596346	0	1	2417	43593925	genes
chr1	18965362	18966998	chr1:18965362-18966998	.	.	18965362	18966998	0	1	1636	18965361	genes
[truncated: 8,001 more rows]

## Sheet: README
Top 10,000 sperm UMRs, ranked by ATAC‑seq signal in elongated spermatids (SPT‑e), were used to visualize published ChIP‑seq datasets (H3K4me3, H3K4me1, H2A.Z, H3K14ac; Murphy et al., 2018, GSE95033, lifted over to danRer11), SPT‑e ATAC‑seq pseudobulk profiles (this study), and sperm WGBS data (this study).
